# Supplementary material for: Photoswitching neutral homoaromatic hydrocarbons
Source: Nat Chem. 2023 Jan 26;15(3):377–85. doi: 10.1038/s41557-022-01121-w (PMC9986110; doi:10.1038/s41557-022-01121-w)
Supplement: Supplementary file 2 — Crystallographic data (.cif, .fcf and .hkl files) of compound cis-11 (CCDC 2128305). [file 41557_2022_1121_MOESM2_ESM.zip › CU-3820.CIF]

 
data_cu-3820 
 
_audit_creation_method            'CrysAlisPro 1.171.39.46 (Rigaku OD, 2018)'
_chemical_name_systematic 
; 
 ? 
; 
_chemical_name_common             ? 
_chemical_melting_point           ? 
_chemical_formula_moiety          ? 
_chemical_formula_sum 
 'C12 H12 O2' 
_chemical_formula_weight          188.22 
 
loop_ 
 _atom_type_symbol 
 _atom_type_description 
 _atom_type_scat_dispersion_real 
 _atom_type_scat_dispersion_imag 
 _atom_type_scat_source 
 'C'  'C'   0.0181   0.0091 
 'International Tables Vol C Tables 4.2.6.8 and 6.1.1.4' 
 'H'  'H'   0.0000   0.0000 
 'International Tables Vol C Tables 4.2.6.8 and 6.1.1.4' 
 'O'  'O'   0.0492   0.0322 
 'International Tables Vol C Tables 4.2.6.8 and 6.1.1.4' 
 
_symmetry_cell_setting            triclinic 
_symmetry_space_group_name_H-M    P-1 
 
loop_ 
 _symmetry_equiv_pos_as_xyz 
 'x, y, z' 
 '-x, -y, -z' 
 
_cell_length_a                    7.5990(5) 
_cell_length_b                    8.0638(5) 
_cell_length_c                    8.5252(5) 
_cell_angle_alpha                 65.320(6) 
_cell_angle_beta                  79.717(5) 
_cell_angle_gamma                 84.980(6) 
_cell_volume                      467.01(5) 
_cell_formula_units_Z             2 
_cell_measurement_temperature     150(2) 
_cell_measurement_reflns_used     2133
_cell_measurement_theta_min       5.7640
_cell_measurement_theta_max       73.4630
 
_exptl_crystal_description        block 
_exptl_crystal_colour             colourless 
_exptl_crystal_size_max           0.37 
_exptl_crystal_size_mid           0.22 
_exptl_crystal_size_min           0.17 
_exptl_crystal_density_meas       ? 
_exptl_crystal_density_diffrn     1.338 
_exptl_crystal_density_method     'not measured' 
_exptl_crystal_F_000              200 
_exptl_absorpt_coefficient_mu     0.726 
_exptl_absorpt_correction_type    multi-scan
_exptl_absorpt_correction_T_min   0.7755 
_exptl_absorpt_correction_T_max   0.8853 
_exptl_absorpt_process_details
;
CrysAlisPro 1.171.39.46 (Rigaku Oxford Diffraction, 2018)
Empirical absorption correction using spherical harmonics,
 implemented in SCALE3 ABSPACK scaling algorithm.
;
 
_exptl_special_details 
; 
 ? 
; 
 
_diffrn_ambient_temperature       150.00(10) 
_diffrn_ambient_environment       'N~2~'
_diffrn_source                    'sealed X-ray tube'
_diffrn_source_type               'SuperNova (Cu) X-ray Source'
_diffrn_radiation_probe           'x-ray'
_diffrn_radiation_type            'Cu K\a'
_diffrn_radiation_wavelength       1.54184
_diffrn_radiation_monochromator   'mirror'
_diffrn_measurement_device        'four-circle diffractometer'
_diffrn_measurement_device_type   'SuperNova, Single source at offset, Atlas'
_diffrn_detector                  'CCD plate'
_diffrn_detector_type             'Atlas'
_diffrn_measurement_method        '\w scans'
_diffrn_detector_area_resol_mean  10.5435
_diffrn_standards_number          ? 
_diffrn_standards_interval_count  ? 
_diffrn_standards_interval_time   ? 
_diffrn_standards_decay_%         ? 
_diffrn_reflns_number             2725 
_diffrn_reflns_av_R_equivalents   0.0118 
_diffrn_reflns_av_sigmaI/netI     0.0130 
_diffrn_reflns_limit_h_min        -8 
_diffrn_reflns_limit_h_max        9 
_diffrn_reflns_limit_k_min        -9 
_diffrn_reflns_limit_k_max        9 
_diffrn_reflns_limit_l_min        -6 
_diffrn_reflns_limit_l_max        10 
_diffrn_reflns_theta_min          5.78 
_diffrn_reflns_theta_max          67.45 
_reflns_number_total              1677 
_reflns_number_gt                 1597 
_reflns_threshold_expression      >2sigma(I) 
 
_computing_data_collection        ? 
_computing_cell_refinement        ? 
_computing_data_reduction         ? 
_computing_structure_solution     'SHELXS-97 (Sheldrick, 1990)' 
_computing_structure_refinement   'SHELXL-97 (Sheldrick, 1997)' 
_computing_molecular_graphics     ? 
_computing_publication_material   ? 
 
_refine_special_details 
; 
 Refinement of F^2^ against ALL reflections.  The weighted R-factor wR and 
 goodness of fit S are based on F^2^, conventional R-factors R are based 
 on F, with F set to zero for negative F^2^. The threshold expression of 
 F^2^ > 2sigma(F^2^) is used only for calculating R-factors(gt) etc. and is 
 not relevant to the choice of reflections for refinement.  R-factors based 
 on F^2^ are statistically about twice as large as those based on F, and R- 
 factors based on ALL data will be even larger. 
; 
 
_refine_ls_structure_factor_coef  Fsqd  
_refine_ls_matrix_type            full 
_refine_ls_weighting_scheme       calc  
_refine_ls_weighting_details 
 'calc w=1/[\s^2^(Fo^2^)+(0.0495P)^2^+0.1506P] where P=(Fo^2^+2Fc^2^)/3' 
_atom_sites_solution_primary      direct 
_atom_sites_solution_secondary    difmap 
_atom_sites_solution_hydrogens    geom 
_refine_ls_hydrogen_treatment     mixed 
_refine_ls_extinction_method      none 
_refine_ls_extinction_coef        ? 
_refine_ls_number_reflns          1677 
_refine_ls_number_parameters      131 
_refine_ls_number_restraints      0 
_refine_ls_R_factor_all           0.0366 
_refine_ls_R_factor_gt            0.0346 
_refine_ls_wR_factor_ref          0.0903 
_refine_ls_wR_factor_gt           0.0888 
_refine_ls_goodness_of_fit_ref    1.028 
_refine_ls_restrained_S_all       1.028 
_refine_ls_shift/su_max           0.000 
_refine_ls_shift/su_mean          0.000 
 
loop_ 
 _atom_site_label 
 _atom_site_type_symbol 
 _atom_site_fract_x 
 _atom_site_fract_y 
 _atom_site_fract_z 
 _atom_site_U_iso_or_equiv 
 _atom_site_adp_type 
 _atom_site_occupancy 
 _atom_site_symmetry_multiplicity 
 _atom_site_calc_flag 
 _atom_site_refinement_flags 
 _atom_site_disorder_assembly 
 _atom_site_disorder_group 
O1 O 0.13789(11) 0.09084(11) 0.06531(10) 0.0277(2) Uani 1 1 d . . . 
O2 O 0.00213(12) -0.17629(12) 0.22350(12) 0.0316(2) Uani 1 1 d . . . 
H2 H -0.046(3) -0.145(3) 0.122(3) 0.065(6) Uiso 1 1 d . . . 
C1 C 0.19741(16) -0.09044(16) 0.35600(15) 0.0247(3) Uani 1 1 d . . . 
H1A H 0.1602 -0.2100 0.4543 0.030 Uiso 1 1 calc R . . 
C2 C 0.23976(15) 0.05414(16) 0.41648(15) 0.0243(3) Uani 1 1 d . . . 
H2A H 0.2221 0.0140 0.5461 0.029 Uiso 1 1 calc R . . 
C3 C 0.39022(15) -0.03938(16) 0.34550(15) 0.0233(3) Uani 1 1 d . . . 
H3A H 0.4579 -0.1321 0.4348 0.028 Uiso 1 1 calc R . . 
C4 C 0.50524(15) 0.08402(16) 0.17819(15) 0.0240(3) Uani 1 1 d . . . 
H4A H 0.6172 0.0191 0.1563 0.029 Uiso 1 1 calc R . . 
H4B H 0.4403 0.1178 0.0780 0.029 Uiso 1 1 calc R . . 
C5 C 0.54854(16) 0.25429(15) 0.19656(14) 0.0224(3) Uani 1 1 d . . . 
C6 C 0.40747(16) 0.34152(16) 0.26390(14) 0.0230(3) Uani 1 1 d . . . 
C7 C 0.22390(15) 0.25908(16) 0.31173(16) 0.0256(3) Uani 1 1 d . . . 
H7A H 0.1739 0.2841 0.2044 0.031 Uiso 1 1 calc R . . 
H7B H 0.1425 0.3141 0.3820 0.031 Uiso 1 1 calc R . . 
C8 C 0.72056(16) 0.32170(16) 0.15548(15) 0.0263(3) Uani 1 1 d . . . 
H8A H 0.8162 0.2632 0.1088 0.032 Uiso 1 1 calc R . . 
C9 C 0.75394(17) 0.47414(17) 0.18202(16) 0.0307(3) Uani 1 1 d . . . 
H9A H 0.8720 0.5195 0.1538 0.037 Uiso 1 1 calc R . . 
C10 C 0.61469(19) 0.55954(17) 0.24970(17) 0.0319(3) Uani 1 1 d . . . 
H10A H 0.6372 0.6631 0.2689 0.038 Uiso 1 1 calc R . . 
C11 C 0.44199(17) 0.49408(16) 0.28966(16) 0.0284(3) Uani 1 1 d . . . 
H11A H 0.3466 0.5540 0.3350 0.034 Uiso 1 1 calc R . . 
C12 C 0.11276(15) -0.04742(16) 0.20148(15) 0.0229(3) Uani 1 1 d . . . 
 
loop_ 
 _atom_site_aniso_label 
 _atom_site_aniso_U_11 
 _atom_site_aniso_U_22 
 _atom_site_aniso_U_33 
 _atom_site_aniso_U_23 
 _atom_site_aniso_U_13 
 _atom_site_aniso_U_12 
O1 0.0298(5) 0.0281(5) 0.0232(4) -0.0060(4) -0.0084(3) -0.0058(3) 
O2 0.0353(5) 0.0324(5) 0.0264(5) -0.0074(4) -0.0093(4) -0.0121(4) 
C1 0.0256(6) 0.0255(6) 0.0210(6) -0.0065(5) -0.0049(5) -0.0037(5) 
C2 0.0238(6) 0.0301(6) 0.0199(6) -0.0105(5) -0.0042(4) -0.0026(5) 
C3 0.0241(6) 0.0242(6) 0.0230(6) -0.0093(5) -0.0090(5) 0.0003(4) 
C4 0.0227(6) 0.0280(6) 0.0242(6) -0.0137(5) -0.0039(5) 0.0009(5) 
C5 0.0253(6) 0.0241(6) 0.0165(5) -0.0061(5) -0.0062(4) 0.0004(4) 
C6 0.0267(6) 0.0235(6) 0.0172(5) -0.0057(5) -0.0071(4) 0.0019(5) 
C7 0.0233(6) 0.0292(6) 0.0261(6) -0.0134(5) -0.0048(5) 0.0032(5) 
C8 0.0251(6) 0.0270(6) 0.0233(6) -0.0067(5) -0.0045(5) 0.0002(5) 
C9 0.0307(7) 0.0285(6) 0.0286(6) -0.0050(5) -0.0083(5) -0.0065(5) 
C10 0.0443(8) 0.0222(6) 0.0294(6) -0.0081(5) -0.0108(5) -0.0043(5) 
C11 0.0357(7) 0.0243(6) 0.0252(6) -0.0100(5) -0.0072(5) 0.0037(5) 
C12 0.0198(5) 0.0256(6) 0.0238(6) -0.0109(5) -0.0022(4) -0.0010(4) 
 
_geom_special_details 
; 
 All esds (except the esd in the dihedral angle between two l.s. planes) 
 are estimated using the full covariance matrix.  The cell esds are taken 
 into account individually in the estimation of esds in distances, angles 
 and torsion angles; correlations between esds in cell parameters are only 
 used when they are defined by crystal symmetry.  An approximate (isotropic) 
 treatment of cell esds is used for estimating esds involving l.s. planes. 
; 
 
loop_ 
 _geom_bond_atom_site_label_1 
 _geom_bond_atom_site_label_2 
 _geom_bond_distance 
 _geom_bond_site_symmetry_2 
 _geom_bond_publ_flag 
O1 C12 1.2265(15) . ? 
O2 C12 1.3250(14) . ? 
C1 C12 1.4667(16) . ? 
C1 C3 1.5337(15) . ? 
C1 C2 1.5347(16) . ? 
C2 C3 1.4917(16) . ? 
C2 C7 1.5213(17) . ? 
C3 C4 1.5200(16) . ? 
C4 C5 1.5149(16) . ? 
C5 C8 1.3888(17) . ? 
C5 C6 1.3997(16) . ? 
C6 C11 1.3904(17) . ? 
C6 C7 1.5123(16) . ? 
C8 C9 1.3906(18) . ? 
C9 C10 1.3832(19) . ? 
C10 C11 1.3887(18) . ? 
 
loop_ 
 _geom_angle_atom_site_label_1 
 _geom_angle_atom_site_label_2 
 _geom_angle_atom_site_label_3 
 _geom_angle 
 _geom_angle_site_symmetry_1 
 _geom_angle_site_symmetry_3 
 _geom_angle_publ_flag 
C12 C1 C3 123.27(10) . . ? 
C12 C1 C2 123.40(10) . . ? 
C3 C1 C2 58.18(7) . . ? 
C3 C2 C7 115.47(10) . . ? 
C3 C2 C1 60.88(7) . . ? 
C7 C2 C1 124.44(10) . . ? 
C2 C3 C4 115.22(10) . . ? 
C2 C3 C1 60.95(7) . . ? 
C4 C3 C1 124.12(10) . . ? 
C5 C4 C3 109.07(9) . . ? 
C8 C5 C6 119.67(11) . . ? 
C8 C5 C4 122.97(10) . . ? 
C6 C5 C4 117.32(10) . . ? 
C11 C6 C5 119.40(11) . . ? 
C11 C6 C7 123.05(11) . . ? 
C5 C6 C7 117.51(10) . . ? 
C6 C7 C2 108.94(9) . . ? 
C5 C8 C9 120.55(11) . . ? 
C10 C9 C8 119.76(11) . . ? 
C9 C10 C11 120.08(11) . . ? 
C10 C11 C6 120.54(11) . . ? 
O1 C12 O2 122.14(11) . . ? 
O1 C12 C1 125.45(11) . . ? 
O2 C12 C1 112.41(10) . . ? 
 
_diffrn_measured_fraction_theta_max    0.994 
_diffrn_reflns_theta_full              67.45 
_diffrn_measured_fraction_theta_full   0.994 
_refine_diff_density_max    0.195 
_refine_diff_density_min   -0.195 
_refine_diff_density_rms    0.038 
