# Supplementary material for: Photoswitching neutral homoaromatic hydrocarbons
Source: Nat Chem. 2023 Jan 26;15(3):377–85. doi: 10.1038/s41557-022-01121-w (PMC9986110; doi:10.1038/s41557-022-01121-w)
Supplement: Supplementary file 2 — Crystallographic data (.cif, .fcf and .hkl files) of compound cis-11 (CCDC 2128305). [file 41557_2022_1121_MOESM2_ESM.zip › CU-3820.hkl]

   0   0   1 33982.8 245.880   1
   0   0  -1 34708.5 223.107   4
   0   0   3 54940.9 553.624   2
   0   0   3 53375.6 542.966   1
   0   0   4 4074.78 176.189   1
   0   0   4 5695.47 219.541   2
   0   0   5 70901.1 878.201   2
   0   0   6 1190.48 149.032   6
   0   0   6 1251.70 146.901   8
   0   0   7 21452.5 594.584   6
   0   0   8 38374.0 762.607   6
   0   0   8 38519.2 731.031  12
   0   0   9 3740.99 183.795  12
   0   0   9 3856.82 188.911   6
   0  -1   8 2938.85 179.272  12
   0  -1   8 3072.37 209.057   6
   0  -1   7 17013.9 529.073   6
   0  -1   7 19141.7 530.483  12
   0  -1   6 7338.50 364.332   6
   0  -1   5 25334.1 611.763   2
   0  -1   4 68196.3 867.830   2
   0  -1   3 43621.7 600.263   2
   0  -1   2 663512. 1911.05   3
   0  -1   1 153585. 738.306   3
   0  -1   0 423826. 974.943   3
   0   1   1 390176. 941.972   1
   0   1   2 18988.3 285.683   1
   0   1   2 18973.8 212.550   2
   0  -1  -3 8340.68 138.576   4
   0   1   3 7770.18 176.290   2
   0   1   4 203706. 1117.54   2
   0   1   4 204000. 1316.94   1
   0   1   5 119335. 1134.38   1
   0   1   6 13932.4 436.248   8
   0   1   6 14396.1 440.835   6
   0   1   6 13514.4 430.362  10
   0   1   7 219729. 1812.94   8
   0   1   7 219950. 1826.62  10
   0   1   8 101326. 1249.55   6
   0   1   8 102569. 1272.03  12
   0   1   9 50215.6 765.645  12
   0   1   9 49262.3 716.942   6
   0  -2   8 1963.63 144.078   6
   0  -2   7 803.646 103.282  12
   0  -2   7 714.760 117.867   6
   0  -2   6 1478.66 182.111   6
   0  -2   6 1664.01 159.672  13
   0  -2   5 41228.2 721.800  13
   0  -2   5 39939.9 859.856   2
   0  -2   4 684.957 106.898   2
   0  -2   3 204198. 1449.87   3
   0  -2   2 55918.0 688.042   3
   0  -2   1 338689. 1443.61   3
   0  -2   0 336400. 1274.81   3
   0  -2  -1 165341. 784.618   3
   0   2   1 162134. 697.185   1
   0   2   2 47062.1 484.988   1
   0  -2  -2 47882.4 412.513   3
   0   2   3 88320.3 783.661   1
   0  -2  -3 88079.5 572.120   3
   0   2   4 137649. 858.864   2
   0   2   4 136782. 1151.24   1
   0   2   5 29835.0 605.843   1
   0   2   6 390.280 81.9964   8
   0   2   7 1813.62 178.745  12
   0   2   7 1709.69 167.849   8
   0   2   7 1652.08 161.150   6
   0   2   7 1672.69 168.774  10
   0   2   8 24579.0 613.474  10
   0   2   8 24371.0 593.693   6
   0   2   8 23935.7 591.982   8
   0   2   8 24228.4 634.294  12
   0   2   9 4170.66 243.963  12
   0   2  10 18.2731 34.2351  12
   0  -3   7 1362.37 132.668   6
   0  -3   6 223.403 93.5532   6
   0  -3   5 26774.5 634.234  13
   0  -3   4 34919.9 682.307  13
   0  -3   4 33248.3 814.251   2
   0  -3   3 111561. 1271.20   3
   0  -3   2 170061. 1442.71   3
   0  -3   1 211099. 1420.58   3
   0  -3   0 7.67347 45.8795   3
   0   3   1 72836.0 512.904   1
   0  -3  -1 79171.3 715.886   3
   0  -3  -2 78640.8 670.589   3
   0   3   2 77492.8 659.564   1
   0  -3  -3 183734. 1015.49   3
   0   3   3 180331. 1191.26   1
   0   3   4 32328.7 587.684   1
   0  -3  -4 31612.9 428.875   3
   0   3   5 86409.4 1069.50   1
   0   3   6 13732.1 420.200  12
   0   3   6 12623.6 449.461   1
   0   3   6 13285.5 437.493  10
   0   3   7 17545.7 499.386   8
   0   3   7 17086.9 536.631  10
   0   3   7 17155.4 512.547  12
   0   3   8 26211.9 613.709   8
   0   3   8 27110.1 669.064  10
   0   3   8 26472.6 654.665  12
   0   3   9 4649.22 259.764  12
   0   3  10 19.9369 38.5187  12
   0  -4   6 3931.47 214.246   6
   0  -4   5 60397.5 986.804   6
   0   4  -4 4951.12 275.130  11
   0  -4   4 4734.86 285.124  13
   0  -4   3 3682.78 278.662   2
   0   4  -3 4297.27 263.506  11
   0  -4   3 3849.29 242.923  13
   0  -4   2 473.960 97.8153   3
   0  -4   2 167.609 66.7541  13
   0  -4   1 56426.9 875.968   3
   0  -4   0 42859.4 711.450   3
   0  -4  -1 410657. 2072.01   3
   0   4   2 392009. 1590.50   1
   0  -4  -2 397068. 1861.58   3
   0   4   3 272.063 61.1792   1
   0  -4  -3 16.3851 39.7201   3
   0  -4  -4 41545.2 580.437   3
   0   4   4 41944.8 688.066   1
   0   4   5 123052. 1313.75   1
   0   4   6 58203.9 849.791  12
   0   4   6 58203.1 950.320  10
   0   4   6 60060.3 1006.17   1
   0   4   6 59278.0 1020.61   7
   0   4   7 45507.5 888.328  10
   0   4   7 44685.7 926.357   7
   0   4   7 45215.7 810.375  12
   0   4   7 46338.4 789.054   8
   0   4   8 113352. 1399.21  10
   0   4   8 115511. 1370.12   7
   0   4   8 113836. 1229.45   8
   0   4   8 115395. 1316.56  12
   0   4   9 5744.73 275.950  12
   0   4   9 5504.66 273.605  10
   0   4  10 26438.1 465.997  12
   0  -5   5 2706.97 173.871   6
   0   5  -4 79.9376 56.9240  11
   0   5  -3 3219.06 237.409  11
   0   5  -2 15141.0 513.372  11
   0  -5   2 14411.1 553.307   3
   0   5  -1 11924.1 445.916  11
   0  -5   1 11159.8 467.712   3
   0   5  -1 11584.3 431.611   5
   0  -5   0 195119. 1766.81   3
   0  -5  -1 42505.5 783.670   3
   0  -5  -2 1903.78 163.702   3
   0  -5  -3 24243.1 542.666   3
   0  -5  -4 124710. 1198.85   3
   0   5   4 128243. 1222.50   1
   0   5   5 1188.60 138.060   1
   0   5   5 1449.32 155.617  10
   0   5   6 24500.7 705.864   7
   0   5   6 24166.4 644.528  10
   0   5   7 29971.3 737.206  10
   0   5   7 30429.9 794.978   7
   0   5   7 31590.8 648.301  12
   0   5   8 12152.2 465.933  10
   0   5   8 12487.6 409.416  12
   0   5   8 12203.4 474.884   7
   0   5   9 220576. 1566.18  12
   0   5   9 218357. 1703.57  10
   0  -6   4 9570.29 317.998  14
   0  -6   4 9289.40 274.666   6
   0   6  -3 344.672 86.7835  11
   0  -6   3 452.012 82.7849   6
   0   6  -2 43598.3 873.879  11
   0   6  -1 34494.5 799.843  11
   0   6   0 9288.44 412.051  11
   0  -6   0 9464.48 451.257   3
   0   6   0 9372.61 409.205   5
   0   6   1 23838.0 644.552  11
   0  -6  -1 23092.5 663.514   3
   0   6   1 22932.6 621.263   5
   0   6   2 71.0469 61.0926  11
   0  -6  -2 34.7081 56.7726   3
   0  -6  -3 27181.6 666.560   3
   0   6   3 25452.3 627.503   5
   0  -6  -4 18720.1 542.930   3
   0   6   4 18675.0 529.480   5
   0   6   5 40444.9 829.390  10
   0   6   5 39221.8 847.679   9
   0   6   6 3919.61 273.149  10
   0   6   6 3918.95 297.526   7
   0   6   6 3801.26 259.887   9
   0   6   7 158427. 1859.55   7
   0   6   7 159852. 1702.62  10
   0   6   8 4260.94 286.031   7
   0   6   8 4028.03 267.010  10
   0   6   9 6768.75 292.342   7
   0  -7   3 4179.99 203.024  14
   0   7  -2 386.865 87.2575  11
   0   7  -1 19492.8 571.545  11
   0   7   0 50048.2 957.930  11
   0   7   1 24306.2 666.583  11
   0   7   1 24308.4 669.786   5
   0   7   2 13410.4 490.233   5
   0   7   2 13781.6 491.066  11
   0   7   3 21549.6 584.188  11
   0   7   3 20772.7 597.646   5
   0   7   4 9714.08 403.435   5
   0   7   5 2765.84 241.036   9
   0   7   6 25333.0 675.912   9
   0   7   6 26797.1 751.557   7
   0   7   7 10176.5 462.232   7
   0   7   8 12426.3 458.411   7
   0   7   9 23.5369 40.4980   7
   0  -8   2 12446.9 301.213  14
   0  -8   1 28894.7 569.363  14
   0   8   0 12418.7 355.826   9
   0   8   0 13443.1 431.849  11
   0   8   1 30221.5 675.740  11
   0   8   2 42191.4 801.704  11
   0   8   3 1073.21 142.757   5
   0   8   4 1203.40 142.243   7
   0   8   4 1327.05 148.809   5
   0   8   4 1204.39 167.288   9
   0   8   5 11897.4 448.093   7
   0   8   5 12534.1 408.728   5
   0   8   5 12260.3 472.466   9
   0   8   6 24902.6 621.527   9
   0   8   6 24955.8 657.878   7
   0   8   7 15069.1 413.067   9
   0   8   7 15915.8 509.625   7
   0   8   8 5385.98 265.570   7
   0   8   9 2515.78 138.478   7
   0  -9   0 2904.27 133.556  14
   0   9   1 204.174 48.3404   9
   0  -9  -1 299.456 57.2366  14
   0   9   2 11093.3 343.875   9
   0   9   3 12372.2 397.097   9
   0   9   4 606.259 103.016   9
   0   9   5 8287.03 290.425   7
   0   9   5 8603.15 338.288   9
   0   9   6 1039.31 112.285   9
   0   9   6 982.074 108.302   7
   0   9   7 2442.38 155.850   7
   0   9   8 22088.8 385.262   7
  -1   9   7 1535.68 109.772   7
  -1   9   6 12841.6 353.259   9
  -1   9   6 12833.9 331.048   7
  -1   9   5 463.426 87.1005   9
  -1   9   4 1329.36 133.685   9
  -1   9   3 16510.6 430.194   9
  -1   9   2 13660.8 350.755   9
   1  -9  -1 24919.0 401.131  14
  -1   8   8 2737.49 176.464   7
  -1   8   7 7630.60 333.897   7
  -1   8   6 3599.33 237.051   9
  -1   8   6 3565.24 241.484   7
  -1   8   5 4910.06 295.870   9
  -1   8   5 4307.75 268.504   7
  -1   8   4 4157.10 245.420   7
  -1   8   4 4324.27 295.525   9
  -1   8   3 2298.08 212.646   9
  -1   8   2 23895.5 619.743   9
  -1   8   1 9759.68 361.053   9
   1  -8  -1 10073.7 374.583  14
   1  -8   0 3555.14 220.069  14
   1  -8   1 933.812 107.430  14
   1  -8   2 2137.89 127.209  14
  -1   7   9 5015.01 215.831   7
  -1   7   8 12962.3 449.218   7
  -1   7   7 19455.6 613.863   7
  -1   7   6 26458.2 739.027   7
  -1   7   6 23943.4 659.967   9
  -1   7   5 2304.86 223.931   7
  -1   7   5 2189.96 222.267   9
  -1   7   4 4667.24 313.961   9
  -1   7   4 4675.16 298.605   7
  -1   7   3 256.176 93.4113   9
  -1   7   3 375.402 93.8473   5
  -1   7   2 6600.07 341.370   5
  -1   7   1 52334.5 969.818  11
  -1   7   0 6530.23 310.401   9
  -1   7   0 6384.89 345.853  11
  -1   7  -1 2285.82 204.230  11
   1  -7   2 13660.7 444.390  14
   1  -7   3 10407.4 323.261  14
  -1   6   9 2090.85 157.069   7
  -1   6   8 1931.89 193.986   7
  -1   6   7 31397.4 824.200   7
  -1   6   6 4210.62 279.483   9
  -1   6   6 4362.84 321.547   7
  -1   6   5 366403. 2702.95   7
  -1   6   5 364755. 2380.63   1
  -1   6   5 358467. 2640.98   9
  -1   6   4 32069.4 780.324   9
  -1   6   4 32832.6 773.711   7
  -1   6   3 423878. 2500.20   5
   1  -6  -3 425830. 2640.30   3
   1  -6  -2 688.951 121.080   3
  -1   6   2 847.215 126.327  11
  -1   6   2 846.225 123.251   5
  -1   6   1 1802.58 177.310   5
  -1   6   1 1823.83 187.877  11
   1  -6  -1 1831.71 203.593   3
   1  -6   0 104.603 66.9610   3
  -1   6   0 40.1206 69.0724  11
  -1   6  -1 4777.58 300.162  11
  -1   6  -2 6623.85 339.962  11
  -1   6  -3 2709.55 198.267  11
   1  -6   3 2794.50 220.844  14
   1  -6   4 1234.82 124.460  14
  -1   5   9 39456.7 577.642   8
  -1   5   9 40610.7 665.827   7
  -1   5   8 56.1907 54.9390   8
  -1   5   8 91.2955 61.7492  10
  -1   5   8 101.542 79.0330   7
  -1   5   7 206065. 1890.64  10
  -1   5   7 205600. 2089.38   7
  -1   5   7 209382. 1761.64   8
  -1   5   6 1565.61 195.816   7
  -1   5   6 1658.22 180.374  10
  -1   5   6 1866.60 195.438   1
  -1   5   6 1642.83 167.020   8
  -1   5   5 69614.7 1000.59   8
  -1   5   5 68900.3 1039.24  10
  -1   5   5 71832.0 1154.02   7
  -1   5   5 71643.1 1074.05   1
  -1   5   5 69983.0 1075.36   9
  -1   5   4 121929. 1293.11   1
  -1   5   3 15050.3 402.081   1
   1  -5  -3 13774.6 408.975   3
   1  -5  -2 18941.3 503.784   3
   1  -5  -1 60701.7 951.131   3
   1  -5   0 22928.8 641.509   3
  -1   5   0 23194.6 587.706   5
  -1   5   0 23892.5 612.567  11
  -1   5  -1 8483.31 376.738  11
   1  -5   1 8189.34 409.996   3
  -1   5  -2 101689. 1315.40  11
   1  -5   2 103636. 1512.01   2
   1  -5   3 3709.16 236.039   6
  -1   5  -3 3474.67 242.043  11
  -1   5  -4 129164. 1275.18  11
   1  -5   4 133231. 1454.98  14
   1  -5   4 131395. 1305.83   6
   1  -5   5 17874.9 433.791  14
   1  -5   5 16247.7 396.318   6
  -1   4   9 14538.7 388.579   8
  -1   4   9 14365.8 396.513  12
  -1   4   8 5200.59 269.864  12
  -1   4   8 5757.71 290.527   8
  -1   4   8 5189.33 279.833  10
  -1   4   8 5313.01 303.191   7
  -1   4   7 46164.2 785.228  12
  -1   4   7 45088.6 948.151   7
  -1   4   7 43824.0 830.019   8
  -1   4   7 45320.5 869.233  10
  -1   4   6 158739. 1589.15  10
  -1   4   6 158491. 1570.93   8
  -1   4   6 161455. 1778.48   7
  -1   4   5 12859.7 451.408   1
  -1   4   4 1220.21 135.533   1
   1  -4  -3 113059. 979.455   3
  -1   4   3 119836. 1082.76   1
   1  -4  -2 34994.1 576.643   3
  -1   4   2 36617.8 520.267   1
   1  -4  -1 14.1604 44.1817   3
   1  -4   0 46130.8 756.500   3
   1  -4   1 7615.04 344.011   3
   1  -4   2 125467. 1469.96   3
   1  -4   3 16048.1 589.456   2
  -1   4  -3 16695.2 506.238  11
   1  -4   4 9905.39 404.592   6
   1  -4   5 2796.24 211.010   6
   1  -4   5 2729.11 198.651  14
   1  -4   6 107.644 54.9361   6
  -1   3  10 2791.13 133.222  12
  -1   3   9 39863.5 663.969   8
  -1   3   9 40153.1 693.096  12
  -1   3   8 2410.54 198.003   8
  -1   3   8 2441.84 198.824  12
  -1   3   7 41770.2 855.934   7
  -1   3   7 41949.4 787.175  12
  -1   3   7 41448.7 805.606  10
  -1   3   7 41122.5 801.725   8
  -1   3   6 63548.2 952.960  10
  -1   3   6 64458.4 974.711   8
  -1   3   6 67062.3 1077.84   1
  -1   3   6 64450.7 1051.58   7
  -1   3   5 38116.6 738.835   1
  -1   3   4 25415.0 542.181   1
  -1   3   3 88848.0 872.689   1
   1  -3  -3 89100.2 659.007   3
   1  -3  -2 179383. 1031.27   3
  -1   3   2 175577. 1080.71   1
  -1   3   1 88001.6 654.036   1
   1  -3  -1 90469.3 794.504   3
   1  -3   0 62364.9 730.927   3
  -1   3   0 62722.7 432.921   1
   1  -3   1 933.305 115.022   3
   1  -3   2 238997. 1780.99   3
   1  -3   3 2394.73 208.737   2
   1  -3   4 34456.3 842.835   2
   1  -3   5 323.096 96.7302   6
   1  -3   6 41648.5 796.232   6
   1  -3   7 12992.8 394.105   6
  -1   2   9 16573.2 442.683  12
  -1   2   8 76037.7 1064.36   8
  -1   2   8 75200.0 1084.14  12
  -1   2   7 125.050 72.2411   8
  -1   2   6 41206.7 767.815   8
  -1   2   6 41076.9 818.436   1
  -1   2   5 1453.99 147.580   1
  -1   2   4 341148. 1903.27   1
  -1   2   3 231667. 1346.40   1
  -1   2   2 666412. 1968.23   1
   1  -2  -2 666989. 1402.51   3
   1  -2  -1 951988. 1982.05   3
  -1   2   1 950709. 2019.59   1
  -1   2   0 82680.2 506.466   1
   1  -2   0 85390.5 683.929   3
   1  -2   1 26309.4 444.637   3
   1  -2   2 233660. 1475.15   3
   1  -2   3 146719. 1373.95   2
   1  -2   4 15243.0 498.337   2
   1  -2   5 47493.1 810.589  13
   1  -2   5 46674.8 886.004   6
   1  -2   6 47241.9 851.501  10
   1  -2   6 48936.3 939.290   6
   1  -2   7 159.403 78.6950   6
   1  -2   8 7351.21 280.890   6
  -1   1   9 7447.42 280.125  12
  -1   1   8 10187.3 401.467  12
  -1   1   8 9834.00 360.356   6
  -1   1   7 8267.53 328.438   6
  -1   1   7 9625.74 396.219   8
  -1   1   6 3620.91 230.715   8
  -1   1   6 3444.73 221.588   1
  -1   1   6 3488.73 219.681   6
  -1   1   5 81405.2 1010.18   1
  -1   1   4 2468.91 160.127   1
   1  -1  -4 2782.52 135.443   4
  -1   1   3 86160.4 780.457   1
  -1   1   3 85352.0 381.978   2
  -1   1   2 47.1046 28.7861   1
   1  -1   0 672721. 1461.64   3
   1  -1   2 520313. 1909.26   2
   1  -1   3 288723. 1658.65   2
   1  -1   4 874718. 3328.22   2
   1  -1   5 42158.4 792.334   6
   1  -1   5 37968.1 795.154   2
   1  -1   6 471567. 2857.63   6
   1  -1   6 476919. 2739.23  10
   1  -1   6 468634. 2603.68  12
   1  -1   7 2958.09 207.971  12
   1  -1   7 2463.87 217.357   6
   1  -1   7 2942.24 216.253  10
   1  -1   8 2424.33 161.933  12
   1  -1   8 2417.98 195.100   6
  -1   0   9 960.173 92.0348  12
  -1   0   8 7126.79 313.474  12
  -1   0   8 7046.72 303.058   6
  -1   0   7 35162.9 745.194   6
  -1   0   6 1928.27 183.194   6
  -1   0   6 2069.79 186.087   8
  -1   0   5 40062.9 650.643   1
  -1   0   4 184032. 1250.18   1
  -1   0   4 186424. 1128.46   2
   1   0  -4 186845. 1340.34   4
   1   0  -3 56851.0 603.311   4
  -1   0   3 56935.6 521.873   2
  -1   0   3 57745.0 597.831   1
   1   0  -2 135347. 775.019   4
  -1   0   2 135585. 787.117   1
  -1   0   1 443926. 1201.87   1
   1   0   0 220562. 628.394   2
   1   0   1 61619.7 439.459   2
   1   0   3 173502. 1117.42   2
   1   0   4 319962. 1774.82   2
   1   0   5 641.959 94.1738   2
   1   0   6 41119.0 796.324  10
   1   0   6 41198.3 800.298   6
   1   0   7 34226.0 732.047  12
   1   0   7 32983.0 764.246   6
   1   0   7 34145.8 757.047  10
   1   0   8 3538.39 227.358  12
   1   0   8 3780.10 228.050  10
   1   0   8 3651.71 255.829   6
   1   0   9 26194.4 480.297  12
   1   0   9 28820.8 556.968   6
  -1  -1   8 1716.45 138.279  12
  -1  -1   8 1769.24 146.734   6
  -1  -1   7 581.923 109.665   6
  -1  -1   6 1937.66 159.701  13
  -1  -1   5 110.103 66.3375   8
  -1  -1   5 49.3169 44.6816  13
  -1  -1   4 101618. 1041.75   2
  -1  -1   3 155658. 906.922   1
   1   1  -3 147565. 1273.61   4
  -1  -1   2 248415. 1067.91   3
  -1  -1   2 248513. 956.248   1
   1   1  -2 250425. 1345.36   4
   1   1  -1 116106. 764.677   4
  -1  -1   1 115584. 530.544   1
   1   1   0 306100. 1012.21   4
  -1  -1   0 304888. 914.407   3
   1   1   1 1831.36 82.4947   2
   1   1   1 2040.09 65.3723   4
   1   1   2 22226.5 310.425   2
   1   1   3 999999. 2429.07   2
   1   1   4 5867.98 221.099   2
   1   1   5 45561.5 707.355   2
   1   1   6 31004.8 672.118  10
   1   1   6 30427.7 627.744   8
   1   1   6 30425.3 644.932   6
   1   1   7 11713.6 446.580  10
   1   1   7 10964.7 440.047   6
   1   1   7 11978.6 441.485  12
   1   1   8 3623.41 255.532   6
   1   1   8 3735.47 246.194  10
   1   1   8 3800.40 253.893  12
   1   1   9 279.898 73.9622   6
   1   1   9 261.924 77.1508  12
  -1  -2   8 8011.42 253.023   6
  -1  -2   7 20439.2 532.727   6
  -1  -2   7 20191.3 477.085  12
  -1  -2   6 291.858 77.4593  13
  -1  -2   5 7768.38 316.808  13
  -1  -2   4 94374.5 1037.08  13
  -1  -2   4 94081.4 1172.16   2
  -1  -2   3 231444. 1484.70   3
  -1  -2   2 82310.3 794.295   3
   1   2  -1 142627. 1181.32   4
  -1  -2   1 142813. 355.230   1
  -1  -2   1 142352. 934.371   3
   1   2   0 67983.4 718.697   4
  -1  -2   0 67291.6 571.709   3
  -1  -2  -1 25577.2 341.667   3
  -1  -2  -2 11901.0 236.264   3
   1   2   2 11749.5 252.880   2
   1   2   3 496476. 1753.87   2
   1   2   4 99598.1 864.312   2
   1   2   5 18145.1 424.583   2
   1   2   6 7239.03 322.070  10
   1   2   6 7117.61 312.129  12
   1   2   7 8730.22 346.084   8
   1   2   7 8858.40 388.541  10
   1   2   7 8210.45 368.343   6
   1   2   7 9040.49 382.740  12
   1   2   8 177.547 76.2526   6
   1   2   8 7.69249 57.5451  10
   1   2   8 74.5226 84.0899  12
   1   2   9 1658.78 168.872  12
   1   2   9 1559.54 148.686  10
   1   2  10 3195.30 167.267  12
  -1  -3   7 946.152 98.8124   6
  -1  -3   6 122299. 1402.81   6
  -1  -3   6 128868. 1278.12  13
  -1  -3   5 6968.49 316.856  13
  -1  -3   4 8981.22 347.974  13
  -1  -3   4 8530.20 404.484   2
  -1  -3   3 15812.1 429.774  13
  -1  -3   3 15643.3 462.495   3
  -1  -3   2 38764.6 661.820   3
  -1  -3   1-3.33301 44.6652   3
  -1  -3   0 65526.2 708.298   3
  -1  -3  -1 432049. 1728.60   3
  -1  -3  -2 516.245 67.8328   3
  -1  -3  -3 202580. 1175.87   3
  -1  -3  -4 59409.5 667.274   3
   1   3   5 155891. 1235.32   2
  -1  -3  -5 154911. 1140.48   3
   1   3   6 45002.6 794.870  10
   1   3   6 44795.6 769.398  12
   1   3   7 13551.6 482.582  10
   1   3   7 14125.8 474.317  12
   1   3   7 13599.4 452.750   6
   1   3   8 569.809 122.447  10
   1   3   8 611.784 124.388  12
   1   3   9 4131.01 251.492  10
   1   3   9 4221.25 259.089  12
   1   3  10 4632.95 215.286  12
  -1  -4   6 3297.20 195.719   6
  -1  -4   5 280.099 88.0022  13
   1   4  -4 10304.1 399.337  11
  -1  -4   4 9084.31 371.189  13
  -1  -4   3 1005.99 129.336  13
  -1  -4   3 737.659 120.750   3
  -1  -4   2 104444. 1121.99  13
   1   4  -2 106800. 1301.66  11
  -1  -4   1 12934.9 412.212   3
  -1  -4   0 46121.8 738.918   3
  -1  -4  -1 10666.8 330.344   3
  -1  -4  -2 23723.2 463.606   3
  -1  -4  -3 51575.0 692.448   3
  -1  -4  -4 136153. 1135.52   3
  -1  -4  -5 1260.36 116.089   3
   1   4   6 94779.3 1206.69  10
   1   4   6 96808.5 1143.64  12
   1   4   7 175.429 78.6807  10
   1   4   7 191.819 85.3677  12
   1   4   7 139.194 69.7872   7
   1   4   8 74054.5 1163.27  10
   1   4   8 74774.2 1115.07  12
   1   4   9 8967.45 363.816  12
   1   4   9 8813.83 373.594  10
   1   4  10 96611.3 980.705  12
   1   4  10 93127.3 909.280  10
  -1  -5   5 8154.08 298.743   6
   1   5  -4 2676.43 191.679  11
   1   5  -3 53919.6 957.970  11
  -1  -5   3 57373.8 952.295  13
  -1  -5   2 68053.8 1188.28   3
   1   5  -2 66104.1 1089.93  11
  -1  -5   2 67238.4 991.198  13
   1   5  -1 6126.50 326.621  11
   1   5  -1 6206.63 314.381   5
  -1  -5   1 5700.39 322.899   3
  -1  -5   1 6188.77 283.522  13
   1   5   0 16665.2 513.788  11
  -1  -5   0 15995.7 509.690   3
  -1  -5  -1 213.953 75.0001   3
  -1  -5  -2 193924. 1563.58   3
  -1  -5  -3 5877.87 272.503   3
  -1  -5  -4 46313.2 743.994   3
  -1  -5  -5 31223.1 614.818   3
   1   5   5 33984.6 710.161  10
   1   5   6 75060.4 1011.98  12
   1   5   6 76432.4 1128.58  10
   1   5   7 795.767 135.395  10
   1   5   7 899.211 130.273  12
   1   5   7 869.122 148.084   7
   1   5   8 1476.92 170.891   7
   1   5   8 1335.10 152.477  12
   1   5   9 28042.5 657.523  10
   1   5   9 28442.8 622.918  12
   1   5  10 146.983 51.3661  10
   1   6  -4 9781.74 277.669  11
  -1  -6   4 9954.77 305.107  14
  -1  -6   4 9392.10 290.478   6
   1   6  -3 24696.2 592.076  11
   1   6  -2 52453.5 967.749  11
   1   6  -1 18572.3 590.616  11
  -1  -6   0 597.362 116.827   3
   1   6   0 818.932 135.576  11
   1   6   0 885.215 135.393   5
   1   6   1 94015.5 1273.62   5
   1   6   1 96389.2 1285.94  11
  -1  -6  -1 94882.4 1351.80   3
   1   6   2 8800.55 376.744  11
   1   6   2 7773.48 358.342   5
  -1  -6  -2 8008.90 380.956   3
   1   6   3 12905.4 450.099   5
  -1  -6  -3 12813.1 460.702   3
   1   6   4 5285.12 292.923   5
  -1  -6  -4 5594.72 298.420   3
   1   6   5 49991.4 885.660   5
   1   6   5 53088.8 941.954  10
   1   6   6 37465.5 822.385  10
   1   6   7 20474.6 663.339   7
   1   6   7 20797.8 627.633  10
   1   6   8 1137.24 157.991  10
   1   6   8 615.767 122.497   7
   1   6   9 6601.98 287.200   7
   1   6   9 6982.85 316.499  10
  -1  -7   3 382.880 67.9404  14
   1   7  -3 272.543 58.4845  11
   1   7  -2 11909.4 398.631  11
   1   7  -1 2988.48 236.318  11
   1   7   0 20908.2 624.728  11
   1   7   0 21151.5 617.817   5
   1   7   1 66849.8 1104.98  11
   1   7   1 67097.1 1110.93   5
   1   7   2 12157.2 462.705  11
   1   7   2 11760.8 468.834   5
   1   7   3 5447.45 298.285  11
   1   7   3 5027.62 304.650   5
   1   7   4 71.4260 72.1667   5
   1   7   5 30800.2 719.927   5
   1   7   6 61292.0 1021.31   9
   1   7   7 4604.05 317.038   7
   1   7   8 17792.9 558.580   7
   1   7   9 4788.61 234.588   7
  -1  -8   2 276.483 50.4150  14
   1   8  -1 8719.17 302.267  11
   1   8   0 8773.28 346.697  11
   1   8   1 909.066 133.785  11
   1   8   2 25098.4 653.470   5
   1   8   2 25230.3 617.582  11
   1   8   3 35292.3 779.177   5
   1   8   3 35152.3 696.926  11
   1   8   4 11573.7 440.530   5
   1   8   5 22.1184 52.8700   5
   1   8   6 11947.2 390.126   5
   1   8   6 11347.9 423.149   9
   1   8   6 11444.9 455.349   7
   1   8   7 890.953 133.742   7
   1   8   8 514.371 98.4762   7
   1   8   9 21990.0 419.814   7
  -1  -9   0 1577.08 98.5323  14
   1   9   1 14075.5 322.136   9
  -1  -9  -1 15910.6 358.193  14
   1   9   2 12860.0 373.771   9
  -1  -9  -2 14151.6 346.167  14
   1   9   3 90.4366 63.0067   9
   1   9   4 10322.0 356.156   5
   1   9   4 9824.80 366.430   9
   1   9   5 5613.15 273.873   9
   1   9   5 5165.16 242.473   7
   1   9   6 292.733 66.3360   9
   1   9   6 241.988 67.7134   7
   1   9   7 5445.03 243.371   7
   1   9   8 2962.54 153.589   7
   1  10   4 383.457 54.1621   9
  -2   9   5 6167.39 247.821   9
  -2   9   4 1308.23 121.239   9
  -2   9   3 12637.1 344.746   9
  -2   9   2 2076.99 123.830   9
  -2   8   8 770.638 83.5710   7
  -2   8   7 20700.1 485.616   7
  -2   8   6 816.115 113.839   7
  -2   8   5 6497.99 326.141   9
  -2   8   5 6576.31 293.871   7
  -2   8   4 104.990 76.8463   9
  -2   8   3 8285.51 366.271   9
  -2   8   2 26030.4 603.459   9
  -2   8   2 27378.0 565.913   8
  -2   8   1 9189.99 319.812   9
   2  -8  -1 10521.0 364.075  14
   2  -8   0 7096.57 292.781  14
   2  -8   1 16105.8 393.104  14
  -2   7   8 25164.2 563.150   7
  -2   7   7 2788.10 224.383   7
  -2   7   6 12801.4 470.782   9
  -2   7   6 13364.5 419.253   8
  -2   7   6 14407.8 519.673   7
  -2   7   5 1150.82 140.253   8
  -2   7   5 1084.66 158.548   9
  -2   7   5 1138.50 157.247   7
  -2   7   4 213361. 1838.63   8
  -2   7   4 216674. 1897.85   7
  -2   7   3 9221.37 432.492   9
  -2   7   3 8742.27 382.867   8
  -2   7   2 58140.2 1039.64   9
  -2   7   1 20718.4 585.700   9
   2  -7  -1 20650.9 591.421  14
   2  -7   0 15533.2 518.458  14
   2  -7   1 132172. 1461.03  14
   2  -7   2 7060.94 313.737  14
   2  -7   3 29430.6 525.226  14
  -2   6   8 12576.0 356.800   8
  -2   6   8 13587.4 464.160   7
  -2   6   7 2754.39 247.512   7
  -2   6   7 2541.08 193.197   8
  -2   6   6 16558.8 521.860   8
  -2   6   6 15987.4 543.667   9
  -2   6   6 17088.1 612.606   7
  -2   6   5 90306.2 1237.59   8
  -2   6   5 88223.4 1333.64   9
  -2   6   4 9002.23 430.411   9
  -2   6   4 9317.59 422.702   7
  -2   6   4 9126.91 398.517   8
  -2   6   3 302153. 2222.81   7
  -2   6   3 307649. 2424.94   9
  -2   6   2 21732.7 628.512   9
   2  -6  -2 21733.9 644.392   3
  -2   6   1 238944. 2001.50   9
   2  -6  -1 239753. 2241.99   3
  -2   6   0 6196.73 308.343   9
   2  -6   1 1353.77 175.006  14
   2  -6   2 1380.23 173.503  14
   2  -6   3 47607.3 864.023  14
   2  -6   4 13405.8 380.685  14
  -2   5   9 287.106 57.7534   8
  -2   5   8 21544.4 523.425   8
  -2   5   8 21548.9 602.997   7
  -2   5   7 33108.2 729.541   8
  -2   5   7 33393.1 844.677   7
  -2   5   6 31563.7 740.577   8
  -2   5   6 31589.4 831.070   7
  -2   5   5 7389.94 371.654   9
  -2   5   5 7633.82 359.178   8
  -2   5   5 7652.95 396.970   7
  -2   5   5 8404.91 391.709   1
  -2   5   4 4693.34 271.971   1
  -2   5   4 4502.39 284.804   9
  -2   5   4 4820.22 298.777   7
  -2   5   4 4418.50 271.619   8
  -2   5   3 983.217 137.742   9
  -2   5   3 4873.95 248.624   1
   2  -5  -2 76121.0 1072.10   3
  -2   5   2 81415.2 1122.72   9
   2  -5  -1 5225.09 268.710   2
  -2   5   1 5363.10 292.192  11
   2  -5  -1 5024.66 294.470   3
  -2   5   0 51553.4 913.372  11
  -2   5   0 51287.0 848.312   9
   2  -5   0 50271.0 962.096   3
   2  -5   0 49084.4 912.820   2
  -2   5  -1 2493.23 212.453  11
   2  -5   1 850.515 138.751   2
  -2   5  -2 23220.0 625.674  11
   2  -5   2 24621.4 752.391   2
   2  -5   3 30546.4 758.044  14
   2  -5   4 11905.9 436.393  14
   2  -5   5 5454.58 240.976  14
  -2   4   9 8608.04 285.934   8
  -2   4   8 22851.6 563.571   8
  -2   4   8 22970.6 602.361   7
  -2   4   8 22119.3 495.017  12
  -2   4   7 11489.2 484.720   7
  -2   4   7 11405.6 440.013   8
  -2   4   6 35209.9 784.215   8
  -2   4   6 35091.2 852.381   7
  -2   4   5 3597.33 227.197  10
  -2   4   5 3885.35 263.514   1
  -2   4   5 3665.07 246.443   8
  -2   4   5 3762.14 246.522   9
  -2   4   5 3725.85 265.222   7
  -2   4   4 45095.6 797.455   1
  -2   4   3 62152.2 847.924   1
  -2   4   2 5142.81 220.119   1
   2  -4  -2 4759.53 227.690   3
  -2   4   1 13385.3 318.981   1
   2  -4  -1 13094.4 406.497   3
   2  -4   0 5793.62 270.360   2
   2  -4   0 6294.90 302.970   3
   2  -4   1 51284.3 904.363   2
   2  -4   1 50958.3 914.191   3
  -2   4  -2 18604.2 520.963  11
   2  -4   2 16975.9 571.891   2
  -2   4  -3 2850.84 211.775  11
   2  -4   3 2857.32 257.592   2
   2  -4   4 2087.51 197.915  14
   2  -4   4 2190.83 184.791   6
   2  -4   5 7048.68 327.309  14
   2  -4   5 6638.94 304.534   6
   2  -4   6 6864.01 253.767  10
   2  -4   6 7185.86 277.164   6
  -2   3   9 49331.4 690.353   8
  -2   3   9 47307.4 656.680  12
  -2   3   8 191.134 82.2677   8
  -2   3   8 230.636 76.1089  12
  -2   3   7 5632.38 288.128  12
  -2   3   7 5763.87 315.949   8
  -2   3   7 5508.69 325.143   7
  -2   3   6 7337.22 382.338   1
  -2   3   6 7114.28 346.171   8
  -2   3   6 6304.58 350.908   7
  -2   3   5 6907.17 343.151   1
  -2   3   5 7306.07 331.719   8
  -2   3   5 7227.55 353.883   7
  -2   3   4 323186. 2043.81   1
  -2   3   3 126006. 1156.37   1
  -2   3   2 662900. 2412.24   1
   2  -3  -2 665580. 2079.14   3
   2  -3  -1 1040.85 88.7686   2
   2  -3  -1 906.694 97.3336   3
  -2   3   1 870.014 84.2991   1
   2  -3   0 208617. 1365.99   2
   2  -3   0 207314. 1458.37   3
  -2   3   0 205839. 1107.31   1
   2  -3   1 66004.5 894.079   3
   2  -3   1 65279.1 876.846   2
   2  -3   2 82724.5 1107.20   2
   2  -3   3 4203.74 282.140   2
   2  -3   4 10165.7 478.585   2
   2  -3   4 9586.99 401.300  14
   2  -3   4 9651.81 388.517   6
   2  -3   5 36066.9 760.136  14
   2  -3   5 30029.7 691.324   6
   2  -3   6 535.382 101.218  10
   2  -3   6 645.186 115.709   6
   2  -3   7 6666.32 276.144   6
   2  -3   7-15.8739 15.7486  10
  -2   2   9 13820.9 357.994  12
  -2   2   8 1185.00 149.231   8
  -2   2   8 1030.68 135.868  12
  -2   2   7 12418.9 451.599   8
  -2   2   6 615.595 112.289   8
  -2   2   6 523.797 111.399   1
  -2   2   6 568.596 109.425   7
  -2   2   5 390.353 95.3336   1
  -2   2   5 533.975 99.2688   8
  -2   2   4 10420.2 360.970   1
  -2   2   3 110636. 1043.56   1
  -2   2   2 257.960 62.4685   1
   2  -2  -1 5223.06 142.024   2
  -2   2   1 4855.08 183.747   1
   2  -2   0 38371.2 490.331   2
  -2   2   0 37686.6 475.623   1
   2  -2   0 38320.9 515.336   3
   2  -2   1 68664.9 764.866   2
   2  -2   2 23547.1 518.849   2
   2  -2   3 186718. 1632.57   2
   2  -2   4 18118.6 574.873   2
   2  -2   5 646594. 3760.30   2
   2  -2   5 645833. 3240.21   6
   2  -2   6 21488.0 610.605   6
   2  -2   7 115375. 1264.30  10
   2  -2   7 111941. 1343.21   6
   2  -2   8 1807.24 141.808   6
  -2   1   9 13169.3 324.911  12
  -2   1   8 16273.2 475.251  12
  -2   1   7 7034.79 345.077   8
  -2   1   6 72695.1 1080.17   1
  -2   1   6 76928.2 1078.92   8
  -2   1   5 104643. 1221.23   1
  -2   1   5 107938. 1201.96   8
   2  -1  -4 7388.21 266.401   4
  -2   1   4 7523.05 293.243   1
  -2   1   3 217906. 1401.76   1
  -2   1   2 24772.9 431.105   1
   2  -1   0 48902.4 456.776   2
   2  -1   1 4521.52 169.680   2
   2  -1   2 150516. 1133.80   2
   2  -1   3 307842. 1879.04   2
   2  -1   4 46753.9 834.171   2
   2  -1   5 2669.63 227.871   2
   2  -1   5 2525.82 200.221   6
   2  -1   6 73893.7 1272.76   2
   2  -1   6 72599.3 1128.40  10
   2  -1   6 70381.4 1108.60   6
   2  -1   6 73192.0 1007.48  12
   2  -1   7 29671.1 706.419  10
   2  -1   7 29805.2 743.510   6
   2  -1   7 29390.8 631.758  12
   2  -1   8 53155.4 790.292  10
   2  -1   8 53749.9 882.937   6
  -2   0   8 1551.99 147.436  12
  -2   0   7 2320.22 198.969   8
  -2   0   7 2258.40 180.560   6
  -2   0   6 16867.2 511.779   8
  -2   0   6 16288.2 442.894  13
  -2   0   5 28772.9 618.080   8
  -2   0   5 28334.9 562.200  13
   2   0  -4 56828.2 823.476   4
  -2   0   4 56276.6 762.692   1
  -2   0   3 12633.6 324.855   1
   2   0  -3 12640.1 336.859   4
  -2   0   2 761.801 77.3063   1
   2   0  -2 787.084 81.0212   4
  -2   0   1 413236. 1545.42   1
  -2   0   1 405405. 930.804   3
   2   0   0 1371.16 75.5525   2
   2   0   1 11099.0 239.000   2
   2   0   2 992722. 2602.64   2
   2   0   3 120201. 1056.90   2
   2   0   4 431180. 2280.68   2
   2   0   5 1146.05 138.324   2
   2   0   6 140086. 1507.77  10
   2   0   6 140343. 1651.05   2
   2   0   6 139419. 1513.28   6
   2   0   6 139027. 1419.35  12
   2   0   7 38157.2 858.216   6
   2   0   7 38374.8 835.726  10
   2   0   7 36952.2 771.093  12
   2   0   8 9906.09 391.608  10
   2   0   8 10041.4 419.752   6
   2   0   8 9604.82 363.045  12
   2   0   9 13706.0 340.114  10
   2   0   9 13665.4 333.122  12
  -2  -1   8 1726.16 116.921   6
  -2  -1   8 3190.82 170.071  12
  -2  -1   7 790.639 112.082   6
  -2  -1   6 35862.5 675.612  13
  -2  -1   5 37164.1 689.221  13
  -2  -1   5 37534.4 715.231   8
   2   1  -4 37261.8 798.967   4
   2   1  -3 74691.8 951.566   4
  -2  -1   3 76893.1 742.722   1
  -2  -1   2 45042.7 519.857   1
   2   1  -2 45951.2 644.338   4
  -2  -1   2 46914.7 454.506   3
  -2  -1   1 49855.6 440.230   3
  -2  -1   1 50738.7 523.531   1
   2   1  -1 51189.5 586.813   4
  -2  -1   0 90.7274 27.8154   3
   2   1   0 151.412 38.0706   4
   2   1   1 153569. 927.520   2
   2   1   2 559619. 1902.71   2
   2   1   3 426446. 1879.34   2
   2   1   4 15332.7 401.636   2
   2   1   5 7578.41 321.650   2
   2   1   6 246.931 84.3466   6
   2   1   6 82.5633 53.6437  10
   2   1   6 79.0127 52.5770   2
   2   1   6 46.8466 56.4038  12
   2   1   7 11193.9 448.914  10
   2   1   7 10557.8 449.061   6
   2   1   7 10829.3 430.543  12
   2   1   8 1241.86 156.503  12
   2   1   8 1372.77 165.078  10
   2   1   8 1331.72 170.873   6
   2   1   9 13361.8 402.484  10
   2   1   9 12645.1 388.193  12
  -2  -2   7 18970.1 408.941  13
  -2  -2   7 16424.0 435.243   6
  -2  -2   6 74640.2 959.626  13
  -2  -2   5 47103.0 802.089  13
  -2  -2   4 36463.7 667.286   8
  -2  -2   4 36973.8 685.096  13
   2   2  -3 17454.0 568.399   4
   2   2  -2 81592.4 1055.56   4
  -2  -2   2 85673.1 800.445   3
  -2  -2   1 24194.0 393.223   3
  -2  -2   1 24044.2 318.996   1
   2   2  -1 23898.4 497.170   4
  -2  -2   0 240701. 1187.41   3
   2   2   0 240231. 1369.98   4
  -2  -2  -1 12974.4 272.006   3
   2   2   1 13231.9 288.727   4
   2   2   2 244177. 1373.65   2
   2   2   2 249180. 1097.02   4
   2   2   3 130.536 55.3561   2
   2   2   4 38684.5 630.797   2
   2   2   5 7715.01 312.062   2
   2   2   6 114329. 1297.27  10
   2   2   6 114889. 1302.24   6
   2   2   6 113126. 1319.95   2
   2   2   6 115356. 1284.38  12
   2   2   7 19012.1 581.755  10
   2   2   7 18886.9 579.290   6
   2   2   7 19853.0 577.117  12
   2   2   8 4034.26 273.927  10
   2   2   8 4002.40 275.599  12
   2   2   8 3829.22 269.668   6
   2   2   9 2225.61 186.507  10
   2   2   9 2161.38 185.307  12
   2   2  10 31661.1 469.979  10
   2   2  10 35515.8 561.961  12
  -2  -3   7 3219.57 157.607   6
  -2  -3   6 570.769 106.389   6
  -2  -3   6 442.777 81.5752  13
  -2  -3   5 5517.27 281.791  13
   2   3  -4 16100.9 511.243  11
  -2  -3   4 14945.0 459.396  13
  -2  -3   3 12586.8 398.333  13
  -2  -3   2 28772.1 572.317   3
  -2  -3   1 1256.82 116.111   3
  -2  -3   0 64773.5 727.522   3
   2   3   0 65690.3 941.140   4
   2   3   1 85076.4 980.394   4
  -2  -3  -1 86797.2 838.202   3
  -2  -3  -2 231649. 1358.22   3
  -2  -3  -3 45.0169 50.1215   3
   2   3   4 2934.37 184.751   2
   2   3   5 239336. 1756.52   2
   2   3   6 66085.5 978.995  10
   2   3   6 66610.5 1013.64   2
   2   3   6 65293.1 980.119  12
   2   3   7 46268.3 895.058  10
   2   3   7 48678.5 909.362  12
   2   3   8 1033.51 155.206  10
   2   3   8 1002.34 151.547  12
   2   3   9 3178.50 229.991  10
   2   3   9 2983.32 226.057  12
   2   3  10 5667.07 234.103  10
   2   3  10 6263.32 261.237  12
  -2  -4   6 10982.2 320.097   6
  -2  -4   5 5455.65 263.526  13
   2   4  -4 28434.6 672.187  11
  -2  -4   4 26709.8 619.173  13
   2   4  -3 96336.5 1309.01  11
  -2  -4   3 97019.3 1142.85  13
  -2  -4   2 8726.66 333.559  13
  -2  -4   2 8630.39 369.590   3
  -2  -4   1 10098.4 372.408   3
  -2  -4   0 83125.7 981.830   3
  -2  -4  -1 95767.3 1003.25   3
  -2  -4  -2 83861.9 938.885   3
  -2  -4  -3 362077. 1948.84   3
  -2  -4  -4 170127. 1373.20   3
  -2  -4  -5 821.610 103.912   3
   2   4   6 19627.0 551.713  10
   2   4   6 18726.1 510.106   5
   2   4   6 19627.2 546.905  12
   2   4   7 55.3379 67.8247  10
   2   4   7 19.8127 72.4104  12
   2   4   8 47972.9 945.021  10
   2   4   8 48188.2 921.001  12
   2   4   9 11.5358 66.7584  10
   2   4   9-2.26191 75.1837  12
   2   4  10 11926.2 352.710  10
  -2  -5   5 10275.3 316.456   6
   2   5  -4 18170.2 481.486  11
  -2  -5   4 20179.7 526.432  13
   2   5  -3 106263. 1349.13  11
  -2  -5   3 107069. 1226.05  13
   2   5  -2 1444.66 180.478  11
  -2  -5   2 1116.41 135.283  13
   2   5  -1 2035.20 184.351   5
   2   5  -1 2131.09 208.262  11
  -2  -5   1 2137.41 171.171  13
  -2  -5   1 1887.48 189.893   3
  -2  -5   0 10928.7 349.957  13
   2   5   0 10391.0 401.375   5
  -2  -5   0 10565.3 421.067   3
  -2  -5  -1 5871.56 292.470   3
  -2  -5  -2 76503.8 1023.17   3
  -2  -5  -3 20624.6 525.951   3
  -2  -5  -4 73513.0 998.778   3
  -2  -5  -5 46865.4 824.357   3
   2   5   5 49075.3 852.768  10
   2   5   5 46684.6 839.411   5
   2   5   6 221.885 77.6257   5
   2   5   6 337.280 85.9129  10
   2   5   7 5565.66 322.385  12
   2   5   7 5359.47 318.313  10
   2   5   8 8710.43 380.580   7
   2   5   8 8835.33 407.428  10
   2   5   8 9482.31 416.552  12
   2   5   9 640.349 119.386  10
   2   5  10 348.638 72.7953  10
   2   6  -4 29.7163 31.9881  11
  -2  -6   4 61.9622 23.7912  14
   2   6  -3 19891.8 516.031  11
   2   6  -2 5026.32 304.538  11
  -2  -6   2 5109.44 277.093  13
   2   6  -1 84459.6 1195.03   5
   2   6  -1 84722.5 1264.53  11
   2   6   0 9651.75 431.085  11
   2   6   0 9344.10 407.986   5
  -2  -6   0 10773.6 395.519  13
  -2  -6   0 9484.98 441.135   3
   2   6   1 44510.5 885.184  11
   2   6   1 44176.6 871.569   5
  -2  -6  -1 44509.0 926.231   3
   2   6   2 26573.0 658.235  11
   2   6   2 24607.2 647.538   5
  -2  -6  -2 26146.7 688.833   3
  -2  -6  -3 27544.7 686.042   3
   2   6   3 26258.5 660.888   5
  -2  -6  -4 71275.1 1104.06   3
   2   6   4 73271.2 1102.71   5
  -2  -6  -5 15396.2 510.743   3
   2   6   5 15988.7 516.077  10
   2   6   5 15542.3 511.541   5
   2   6   6 6453.23 343.432  10
   2   6   6 5874.18 319.646   5
   2   6   7 9837.80 427.110  10
   2   6   8 3829.46 268.189  10
   2   6   8 3418.96 248.947   7
   2   6   9 152.012 73.2165  10
   2   6  10 4483.17 201.040  10
   2   7  -3 21782.6 375.811  11
   2   7  -2 19060.5 483.044  11
   2   7  -1 4370.99 274.104  11
   2   7   0 12972.0 468.252   5
   2   7   0 12358.6 476.572  11
   2   7   1 54833.5 1000.80  11
   2   7   1 53678.5 995.796   5
   2   7   2 34904.7 812.650   5
   2   7   2 35875.7 789.916  11
   2   7   3 3793.56 249.561  11
   2   7   3 3438.73 257.690   5
   2   7   4 31919.6 762.289   5
   2   7   5 38.2706 62.9658   5
   2   7   6 10554.0 413.219   5
   2   7   7 1741.12 183.699  10
   2   7   8 26631.3 635.101  10
   2   7   8 26358.0 656.235   7
   2   7   9 7107.32 274.047   7
   2   8  -1 3636.79 187.617  11
   2   8   0 702.449 111.203  11
   2   8   1 76978.9 1069.01   5
   2   8   1 76156.7 1045.90  11
   2   8   2 9743.16 378.889  11
   2   8   2 10161.8 413.697   5
   2   8   3 37919.1 710.111  11
   2   8   3 37499.2 808.431   5
   2   8   4 3646.70 256.925   5
   2   8   5 15130.2 493.711   5
   2   8   6 4834.78 263.249   5
   2   8   6 4658.58 261.344   9
   2   8   7 132.914 74.0863   7
   2   8   8 10688.6 375.620   7
   2   8   9 6025.24 213.352   7
   2   9   1 1310.22 102.433  11
   2   9   2 7741.08 255.024  11
   2   9   3 79.7152 59.9855   5
   2   9   4 2119.03 169.343   5
   2   9   5 14333.8 404.848   5
   2   9   5 14190.7 416.065   9
   2   9   6 12372.3 351.243   9
   2   9   6 13431.1 353.444   5
   2   9   6 12650.4 383.411   7
   2   9   7 31912.4 576.578   7
   2   9   8 1921.87 122.984   7
  -3   8   6 6954.81 250.866   7
  -3   8   5 4876.56 212.009   8
  -3   8   4 75.4488 43.7701   8
  -3   8   4 21.7468 57.5426   9
  -3   8   3 1661.76 157.417   9
  -3   8   3 1710.11 144.699   8
  -3   8   2 802.894 103.528   9
  -3   8   2 901.695 107.531   8
   3  -8  -1 64.0545 38.1169  14
   3  -8   0 108643. 1018.07  14
   3  -8   1 390.838 65.2840  14
  -3   7   7 887.450 95.1709   8
  -3   7   7 866.106 117.328   7
  -3   7   6 11640.9 429.315   7
  -3   7   6 11549.8 383.717   8
  -3   7   5 4091.58 276.781   9
  -3   7   5 4263.73 268.740   7
  -3   7   5 4402.72 260.306   8
  -3   7   4 1482.61 179.526   9
  -3   7   4 1474.68 161.013   8
  -3   7   4 1304.15 145.720   7
  -3   7   3 409.127 101.377   8
  -3   7   3 394.704 109.188   9
  -3   7   2 134109. 1520.03   9
  -3   7   1 7386.18 330.062   9
   3  -7  -1 6846.07 329.698  14
   3  -7   0 40707.0 810.907  14
   3  -7   1 65069.4 975.637  14
   3  -7   2 181.064 70.3834  14
   3  -7   3 37246.8 541.751  14
  -3   6   8 624.120 78.8237   8
  -3   6   7 1927.35 190.196   7
  -3   6   7 2266.08 178.064   8
  -3   6   6 505.752 107.479   8
  -3   6   6 592.841 131.266   7
  -3   6   5 8889.15 426.796   9
  -3   6   5 9688.27 418.369   8
  -3   6   5 9831.50 445.794   7
  -3   6   4 52.5166 78.9952   9
  -3   6   4 272.168 95.0481   8
  -3   6   4 74.7290 58.0766   7
  -3   6   3 23593.6 689.137   9
  -3   6   2 23861.7 661.939   9
  -3   6   1 146403. 1551.25   9
   3  -6  -1 130695. 1552.03  14
   3  -6   0 2464.44 224.072  14
   3  -6   1 31353.6 778.781  14
   3  -6   2 8112.09 391.771  14
   3  -6   3 6011.48 300.265  14
   3  -6   4 1084.64 108.868  14
  -3   5   9 3149.86 134.809   8
  -3   5   8 260.173 66.4840   8
  -3   5   7 5993.51 309.542   8
  -3   5   7 5841.37 342.375   7
  -3   5   6 1092.16 170.779   7
  -3   5   6 925.661 146.529   8
  -3   5   5 17502.7 576.749   8
  -3   5   5 18186.0 623.640   7
  -3   5   4 4881.32 313.533   9
  -3   5   4 5277.79 316.735   8
  -3   5   4 5268.08 319.189   7
  -3   5   4 5951.92 326.036   1
  -3   5   3 7791.33 383.733   9
  -3   5   3 7800.66 364.740   7
  -3   5   3 7940.21 339.548   1
  -3   5   2 15717.7 512.832   9
  -3   5   1 20976.3 578.171   9
   3  -5  -1 16797.2 530.986  14
  -3   5   0 1109.80 128.436   9
   3  -5   0 1019.24 146.502  14
   3  -5   1 15122.5 565.894   2
   3  -5   1 15624.7 551.246  14
   3  -5   2 21444.5 652.780  14
   3  -5   3 393.735 111.440  14
   3  -5   4 94.7594 67.3729  14
   3  -5   5 3410.95 184.825  14
  -3   4   9 19165.2 364.184   8
  -3   4   8 17150.9 461.392   8
  -3   4   7 3900.09 259.930   8
  -3   4   7 3631.85 271.383   7
  -3   4   6 51.2206 72.2316   8
  -3   4   6 32.2557 76.7385   7
  -3   4   5 64129.1 1082.71   8
  -3   4   5 65474.4 1155.78   7
  -3   4   4 3709.05 258.445   9
  -3   4   4 3787.05 260.641   8
  -3   4   4 3798.45 257.380   1
  -3   4   4 3627.89 262.902   7
  -3   4   3 102230. 1284.99   9
  -3   4   3 104168. 1218.96   1
  -3   4   3 102701. 1289.54   8
  -3   4   2 54654.8 813.412   1
  -3   4   1 1008.37 105.406   1
   3  -4   0 37910.1 735.426   2
   3  -4   1 87779.3 1234.42   2
   3  -4   1 91541.7 1237.47  14
   3  -4   2 72539.7 1230.49   2
   3  -4   2 72921.1 1158.98  14
   3  -4   3 6495.64 355.117  14
   3  -4   3 6599.37 403.373   2
   3  -4   4 33440.0 787.867  14
   3  -4   5 417.684 91.9367  14
   3  -4   6 123.387 50.6777  10
  -3   3   8 17.4481 63.1164   8
  -3   3   8 18.6869 39.3922  12
  -3   3   7-50.0089 87.8761   8
  -3   3   7 68.8455 52.8472  12
  -3   3   6 11791.9 489.546   7
  -3   3   6 11934.4 466.122   8
  -3   3   5 37756.3 857.331   7
  -3   3   5 38704.3 807.696   8
  -3   3   5 38561.4 851.878   1
  -3   3   4 1262.23 144.349   8
  -3   3   4 1218.95 150.455   1
  -3   3   4 1139.79 145.114   7
  -3   3   3 54155.1 863.547   1
  -3   3   2 18933.6 470.650   1
  -3   3   1 59159.1 766.608   1
   3  -3   0 42854.8 676.626   2
  -3   3   0 43191.6 644.727   1
   3  -3   1 1329.79 142.189   2
  -3   3  -1 1249.37 106.814   1
   3  -3   2 58526.4 1000.41   2
   3  -3   3 9848.12 455.018   2
   3  -3   3 10031.5 412.530  14
   3  -3   4 8129.40 386.350  14
   3  -3   4 7579.00 342.507   6
   3  -3   5 57359.1 982.972  14
   3  -3   5 59703.8 986.908   6
   3  -3   6 5924.03 293.143   6
   3  -3   7 3313.94 177.389  10
  -3   2   8 5151.16 255.608   8
  -3   2   8 4657.76 231.597  12
  -3   2   7 29569.2 684.169   8
  -3   2   6 34498.1 759.676   8
  -3   2   5 36623.4 781.057   8
  -3   2   5 35234.4 794.410   7
  -3   2   5 33906.6 638.562  13
  -3   2   5 35190.0 785.874   1
  -3   2   4 5871.58 302.964   1
  -3   2   3 14524.2 436.325   1
  -3   2   2 572363. 2526.33   1
  -3   2   1 275886. 1663.97   1
  -3   2   0 333619. 1744.39   1
   3  -2   0 337301. 1608.52   2
   3  -2   1 290800. 1759.71   2
   3  -2   2 622.855 105.693   2
   3  -2   3 144332. 1563.40   2
   3  -2   4 23636.5 615.036  14
   3  -2   4 22229.8 569.509   6
   3  -2   4 23408.1 685.844   2
   3  -2   5 14623.6 594.766   2
   3  -2   5 14326.1 483.652  14
   3  -2   5 13652.9 489.713   6
   3  -2   6 3951.95 271.277   6
   3  -2   7 113000. 1263.78  10
   3  -2   7 110713. 1275.93   6
   3  -2   8 2394.55 134.955  10
  -3   1   8 1912.03 152.744  12
  -3   1   7 23635.3 593.527   8
  -3   1   6 23194.4 606.623   8
  -3   1   6 23555.6 533.357  13
  -3   1   5 1102.34 136.350   8
  -3   1   5 1112.33 126.329  13
  -3   1   5 1104.50 141.844   1
  -3   1   4 24368.6 591.923   1
   3  -1  -4 24853.1 581.703   4
  -3   1   3 11586.2 374.295   1
  -3   1   2 53306.0 748.378   1
  -3   1   1 106325. 1013.57   1
   3  -1  -1 112438. 672.993   2
   3  -1   0 121844. 876.489   2
   3  -1   1 72690.1 788.187   2
   3  -1   2 120941. 1150.61   2
   3  -1   3 38918.6 739.939   2
   3  -1   4 574.160 112.547   2
   3  -1   5 116740. 1581.67   2
   3  -1   5 116931. 1394.25   6
   3  -1   6 96985.9 1366.83   6
   3  -1   7 5548.93 315.005  10
   3  -1   7 5551.80 326.317   6
   3  -1   8 174800. 1456.83  10
   3  -1   8 173053. 1534.72   6
  -3   0   8 38759.6 596.912  12
  -3   0   7 13544.8 419.425   8
  -3   0   6 7829.94 349.544   8
  -3   0   6 7913.39 320.617  13
  -3   0   5 140.832 70.1269   8
  -3   0   5 247.832 73.9244  13
  -3   0   4 40676.8 710.613   8
  -3   0   4 40604.4 691.285  13
   3   0  -4 39772.4 790.810   4
  -3   0   4 40219.0 716.185   1
  -3   0   3 11120.0 358.568   1
   3   0  -3 10618.9 363.920   4
   3   0  -2 15267.7 399.425   4
  -3   0   2 14693.2 383.671   1
  -3   0   1 32874.9 356.263   3
  -3   0   1 34102.7 551.252   1
   3   0   0 221828. 1214.19   2
   3   0   1 175771. 1156.20   2
   3   0   2 312132. 1737.83   2
   3   0   3 781.292 111.560   2
   3   0   4 12140.2 429.986   2
   3   0   5 248.745 80.4174   6
   3   0   5 352.857 96.8537   2
   3   0   6 6321.62 335.974  10
   3   0   6 6254.51 379.242   2
   3   0   6 6613.15 357.469   6
   3   0   6 6188.64 307.315  12
   3   0   7 684.465 137.508   6
   3   0   7 604.611 120.655  10
   3   0   7 753.510 115.926  12
   3   0   8 37986.4 768.216  10
   3   0   8 36958.5 793.358   6
   3   0   8 36214.5 670.496  12
   3   0   9 4525.06 203.952  10
  -3  -1   8 22412.2 367.744  12
  -3  -1   7 354.442 63.3598  13
  -3  -1   7 504.018 74.5891   6
  -3  -1   6 5751.64 274.461  13
  -3  -1   5 1279.88 145.058   8
  -3  -1   5 1140.49 137.184  13
  -3  -1   4 30408.0 618.926  13
  -3  -1   4 31029.5 614.241   8
   3   1  -4 29629.3 778.533   4
  -3  -1   3 38672.5 618.649   1
   3   1  -3 36502.5 752.180   4
   3   1  -2 23032.0 526.537   4
  -3  -1   2 23831.6 458.993   1
  -3  -1   1 626967. 1790.13   3
   3   1  -1 629020. 2468.18   4
  -3  -1   1 630598. 2333.52   1
   3   1   0 219694. 1323.52   4
   3   1   1 70597.1 773.514   2
   3   1   2 937.884 105.310   2
   3   1   3 9429.42 328.577   2
   3   1   4 22431.9 554.063   2
   3   1   5 12934.8 463.889   2
   3   1   6 23184.0 618.277  10
   3   1   6 22386.7 677.471   2
   3   1   6 23404.2 645.032   6
   3   1   6 22060.8 593.394  12
   3   1   7 2510.83 226.957  10
   3   1   7 2368.22 224.332   6
   3   1   7 2374.35 215.855  12
   3   1   8 1975.26 197.366  10
   3   1   8 2270.15 195.523  12
   3   1   9 1846.47 154.987  10
   3   1   9 2592.27 178.036  12
  -3  -2   7 12088.8 285.794  13
  -3  -2   7 39341.3 523.646   6
  -3  -2   6 572.246 93.5444  13
  -3  -2   5 11571.2 404.415  13
  -3  -2   4 21030.3 505.334   8
  -3  -2   4 20667.4 534.007  13
   3   2  -3 37947.8 894.643   4
  -3  -2   3 41032.6 696.607  13
   3   2  -2 212609. 1848.69   4
  -3  -2   1 14307.9 327.194   3
   3   2  -1 13875.2 417.711   4
  -3  -2   1 14715.9 339.192   1
   3   2   0 31732.8 569.871   4
  -3  -2   0 32892.5 489.801   3
   3   2   1 159390. 1139.12   4
  -3  -2  -1 161345. 1100.48   3
   3   2   2 6617.12 215.092   4
   3   2   2 7106.60 278.901   2
   3   2   3 36239.6 657.815   2
   3   2   3 35532.1 428.984   4
   3   2   4 11535.2 395.080   2
   3   2   5 107440. 1302.36   2
   3   2   6 906.558 139.068   2
   3   2   6 867.207 125.106  10
   3   2   6 861.281 126.044  12
   3   2   7 4423.39 287.793  10
   3   2   7 4305.31 284.562  12
   3   2   8 39001.0 835.626  10
   3   2   8 39199.0 827.017  12
   3   2   9 17980.3 510.580  10
   3   2   9 17972.1 504.761  12
   3   2  10 113.744 41.9851  10
  -3  -3   6 5803.65 259.364   6
  -3  -3   6 5731.78 228.666  13
  -3  -3   5 12870.2 404.745  13
  -3  -3   4 45689.3 805.961  13
  -3  -3   3 19860.2 516.550  13
  -3  -3   2 17871.3 454.258  13
   3   3  -2 17301.3 498.818  14
   3   3  -1 3200.95 249.486   4
  -3  -3   1 3029.47 181.931   3
  -3  -3   0 90416.5 929.029   3
   3   3   0 95930.7 1197.51   4
  -3  -3  -1 97285.6 956.967   3
   3   3   1 94755.1 1079.48   4
   3   3   2 286672. 1777.57   4
  -3  -3  -2 281230. 1649.25   3
  -3  -3  -3 108684. 1066.08   3
   3   3   4 63258.4 948.571   2
   3   3   5 18582.2 554.857   2
   3   3   6 5839.27 301.412  10
   3   3   6 5677.52 334.277   2
   3   3   6 6064.51 322.944  12
   3   3   7 93829.5 1290.52  10
   3   3   7 91963.2 1222.25   5
   3   3   8 27715.5 712.534  10
   3   3   8 28725.6 733.243  12
   3   3   9 57791.3 951.190  10
   3   3   9 62040.1 1005.10  12
   3   3  10 9226.41 296.573  10
  -3  -4   6 1203.58 90.0309   6
  -3  -4   5 880.702 106.003  13
   3   4  -4 26949.0 645.357  11
  -3  -4   4 24865.1 576.455  13
  -3  -4   3 20988.1 549.122  13
  -3  -4   2 60.0877 53.8529  13
   3   4  -1 2514.86 202.316  14
  -3  -4   1 2723.81 180.251  13
  -3  -4   1 2468.02 193.342   3
  -3  -4   0 12338.5 399.976   3
  -3  -4  -1 64260.1 881.797   3
  -3  -4  -2 32758.6 635.498   3
  -3  -4  -3 149560. 1365.79   3
  -3  -4  -4 2585.45 190.036   3
   3   4   5 74142.5 995.830  10
  -3  -4  -5 73298.4 1020.47   3
   3   4   5 74187.5 1040.00   5
   3   4   6 4060.74 257.284  10
  -3  -4  -6 4366.23 267.243   3
   3   4   6 4026.84 257.455   5
   3   4   6 4509.01 295.003  12
   3   4   7 769.575 123.917   5
   3   4   7 768.517 141.918  12
   3   4   8 1220.32 163.387  10
   3   4   8 1483.06 185.907  12
   3   4   9 9589.36 391.554  10
   3   4  10 3014.38 180.226  10
  -3  -5   5 1580.10 110.199   6
   3   5  -4 2153.50 157.634  11
  -3  -5   4 2338.31 168.210  13
   3   5  -3 3112.56 235.063  11
  -3  -5   3 2917.64 201.636  13
   3   5  -2 92018.6 1336.38  11
  -3  -5   2 92011.1 1110.04  13
  -3  -5   1 39435.4 695.992  13
  -3  -5   1 40333.1 852.336   3
   3   5   0 368659. 2454.98  14
   3   5   0 371058. 2403.81   5
  -3  -5   0 373108. 2014.57  13
  -3  -5  -1 40296.8 797.968   3
   3   5   1 42175.9 801.110   5
   3   5   1 40766.7 793.155  14
  -3  -5  -2 8577.65 356.927   3
   3   5   2 9183.28 378.275   5
   3   5   2 8704.21 353.444  14
  -3  -5  -3 7529.04 339.884   3
   3   5   3 8130.52 359.390   5
  -3  -5  -4 2573.36 208.597   3
   3   5   4 2408.37 201.821   5
   3   5   5 25839.9 620.642  10
  -3  -5  -5 25658.9 650.075   3
   3   5   5 25458.4 655.607   5
   3   5   6 7477.19 355.154  10
  -3  -5  -6 7140.39 355.217   3
   3   5   6 6924.35 348.418   5
   3   5   7 4823.29 299.367  10
   3   5   7 4911.09 295.648   5
   3   5   8 350.745 99.1466  10
   3   5   9 2049.02 185.418  10
   3   5  10 8733.88 293.427  10
  -3  -6   4 9065.82 240.739   6
   3   6  -3 54740.9 789.584  11
   3   6  -2 23744.7 622.759  11
  -3  -6   2 23429.7 537.715  13
   3   6  -1 150831. 1697.02  11
  -3  -6   1 148902. 1376.88  13
   3   6   0 358818. 2464.35   5
  -3  -6   0 360388. 2054.55  13
   3   6   1 61640.3 1079.14  11
   3   6   1 60376.6 1031.91   5
  -3  -6  -1 63527.2 1139.24   3
   3   6   2 38006.3 815.790   5
   3   6   2 36624.6 765.580  14
  -3  -6  -2 37637.4 830.209   3
  -3  -6  -3 3994.08 274.472   3
   3   6   3 4003.74 273.065   5
   3   6   3 3903.40 245.091  14
  -3  -6  -4 2298.53 209.149   3
   3   6   4 2068.50 201.571   5
  -3  -6  -5 51904.6 973.319   3
   3   6   5 53230.0 917.777  10
   3   6   5 51698.5 976.218   5
   3   6   6 21471.5 604.473  10
   3   6   6 21774.1 633.843   5
   3   6   7 78910.8 1165.50  10
   3   6   7 78733.2 1152.76   5
   3   6   8 77234.4 1113.54  10
   3   6   8 75250.1 1095.29   7
   3   6   9 4293.04 243.459  10
   3   6  10 1135.23 104.085  10
   3   7  -2 22151.9 475.986  11
   3   7  -1 29864.5 658.388  11
   3   7   0 8533.24 357.734   5
   3   7   0 8616.04 389.711  11
   3   7   1 20573.3 608.308  11
   3   7   1 21193.3 606.854   5
   3   7   2 768.544 127.676  11
   3   7   2 758.501 136.239   5
   3   7   3 21513.5 633.270   5
   3   7   4 275.667 94.7834   5
   3   7   5 25789.3 689.986   5
   3   7   6 2706.85 221.343   5
   3   7   7 81637.9 1112.63  10
   3   7   7 82779.7 1107.41   5
   3   7   8 12064.1 405.491  10
   3   7   8 12113.3 422.303   7
   3   7   9 43.1950 22.4925   7
   3   8  -1 2988.52 150.134  11
   3   8   0 23692.8 505.580  11
   3   8   1 2491.05 186.011  11
   3   8   1 2592.58 186.273   5
   3   8   2 2036.89 169.720  11
   3   8   2 1917.14 179.368   5
   3   8   3 844.350 131.693   5
   3   8   4 9622.38 404.696   5
   3   8   5 21948.3 593.121   5
   3   8   6 10724.2 394.588   5
   3   8   7 1067.83 116.940   5
   3   8   8 49298.2 743.371   7
   3   9   2 45.8895 20.6466  11
   3   9   3 2297.92 159.746   5
   3   9   4 1599.57 140.619   5
   3   9   5 18236.7 448.487   5
   3   9   6 3164.57 174.737   5
   3   9   6 2704.57 147.829   9
   3   9   7 1464.34 119.348   7
   3   9   7 67.0251 22.8777   5
  -4   8   5 29903.5 447.475   8
  -4   8   4 14463.9 350.353   8
  -4   8   3 3738.65 188.090   8
  -4   8   2 3050.63 169.063   8
  -4   8   1 157.952 44.0322   8
  -4   8   0 2510.85 127.148   8
  -4   7   7 7021.87 204.963   8
  -4   7   6 10587.3 329.897   8
  -4   7   5 6729.33 299.043   8
  -4   7   4 11014.9 402.649   8
  -4   7   3 78.5061 71.1810   8
  -4   7   2 843.594 127.496   8
   4  -7  -1 2978.58 201.215  14
   4  -7   0 14632.7 447.835  14
   4  -7   1 293.451 76.8895  14
   4  -7   2 21037.4 440.525  14
  -4   6   7 5487.22 239.668   8
  -4   6   6 4131.62 249.796   8
  -4   6   6 4084.97 258.772   7
  -4   6   5 5418.75 310.682   8
  -4   6   5 5126.79 299.139   7
  -4   6   4 12003.5 472.741   8
  -4   6   4 12237.1 448.320   7
  -4   6   3 179.416 94.2895   9
  -4   6   3 8.15161 72.9845   8
  -4   6   2 467.277 109.324   9
  -4   6   1 382.889 88.5463   9
   4  -6  -1 444.817 97.6199  14
   4  -6   0 1336.20 169.172  14
   4  -6   1 40098.9 852.924  14
   4  -6   2 651.033 121.478  14
   4  -6   3 1312.11 137.499  14
   4  -6   4 1154.94 91.6182  14
  -4   5   8 13718.6 328.402   8
  -4   5   7 17859.8 481.074   8
  -4   5   6 56592.4 985.620   8
  -4   5   6 57480.0 1043.51   7
  -4   5   5 2863.75 248.386   8
  -4   5   5 2931.78 251.863   7
  -4   5   4 71211.3 1185.89   8
  -4   5   4 70300.6 1160.24   7
  -4   5   3 30316.8 779.489   9
  -4   5   3 31670.8 736.861   7
  -4   5   3 30800.2 783.261   8
  -4   5   2 5326.39 320.187   9
  -4   5   1 16441.2 531.403   9
   4  -5  -1 12707.8 488.048  14
   4  -5   0 45.4649 70.5194  14
   4  -5   1 79161.8 1271.42  14
   4  -5   2 220.387 106.195  14
   4  -5   3 16161.1 545.473  14
   4  -5   4 10792.6 392.988  14
   4  -5   5 1647.20 119.421  10
   4  -5   5 1670.30 112.064  14
  -4   4   8 4158.88 199.538   8
  -4   4   7 17831.5 502.273   8
  -4   4   6 1498.92 178.597   8
  -4   4   5 1402.47 179.218   8
  -4   4   5 1339.84 184.197   7
  -4   4   4 20618.2 637.970   1
  -4   4   4 19871.8 616.399   8
  -4   4   4 19884.3 629.984   7
  -4   4   3 65568.2 1106.92   8
  -4   4   3 65773.4 1071.70   1
  -4   4   3 64368.4 1060.59   7
  -4   4   2 17384.9 519.592   1
  -4   4   2 16979.9 541.568   9
  -4   4   2 17255.2 505.781   7
  -4   4   1 24996.2 588.238   1
  -4   4   1 24357.6 618.799   9
  -4   4   0 1152.16 130.823   9
   4  -4   0 888.227 135.239  14
   4  -4   1 3766.31 274.653  14
   4  -4   2 14005.8 536.968  14
   4  -4   2 12643.0 537.069   2
   4  -4   3 8422.36 417.328  14
   4  -4   4 5761.01 330.104  14
   4  -4   5 28522.0 617.940  14
   4  -4   6 3468.19 173.868  10
  -4   3   8 160.982 59.8703   8
  -4   3   7 26473.0 615.569   8
  -4   3   6 116.237 89.1894   8
  -4   3   5 4554.88 298.149   8
  -4   3   5 4908.31 325.177   7
  -4   3   5 4374.01 253.397  13
  -4   3   4 18426.3 599.515   1
  -4   3   4 17744.9 563.457   8
  -4   3   4 18237.0 591.511   7
  -4   3   3 102252. 1331.56   1
  -4   3   3 101562. 1293.42   8
  -4   3   3 104471. 1317.83   7
  -4   3   2 55003.4 916.461   1
  -4   3   1 136804. 1368.96   1
  -4   3   0 67536.1 927.094   1
  -4   3  -1 7231.60 298.951   1
   4  -3   1 7333.84 357.313  14
   4  -3   1 6993.68 338.730   2
   4  -3   2 70763.3 1129.02  14
   4  -3   2 62164.7 1101.40   2
   4  -3   3 1103.05 162.705   2
   4  -3   3 919.425 149.083  14
   4  -3   4 260251. 2241.76  14
   4  -3   5 39445.9 812.071  14
   4  -3   6 17439.7 495.246  10
   4  -3   7 5534.38 213.191  10
  -4   2   8 2881.77 161.654   8
  -4   2   8 2494.10 131.559  12
  -4   2   7 13853.9 433.912   8
  -4   2   6 42.1012 79.8898   8
  -4   2   6 121.057 59.8088  13
  -4   2   5 13953.9 446.603  13
  -4   2   5 14747.9 509.891   8
  -4   2   4 212.661 79.7529   1
  -4   2   4 198.168 77.4367   8
   4  -2  -4 370.865 87.8985   4
  -4   2   4 308.492 82.5539  13
  -4   2   3 720.234 124.186   1
  -4   2   3 760.549 114.641   8
  -4   2   3 840.679 122.087   7
  -4   2   2 84821.5 1134.13   1
  -4   2   1 38993.9 737.177   1
  -4   2   0 7169.15 307.950   1
   4  -2   0 6818.53 269.346   2
   4  -2   1 40380.7 735.430   2
   4  -2   2 29818.1 701.617   2
   4  -2   3 921.684 134.703  14
   4  -2   3 872.226 137.148   2
   4  -2   4 27624.3 713.650  14
   4  -2   4 27364.5 806.634   2
   4  -2   4 25934.5 651.590   6
   4  -2   5 2701.13 224.678  14
   4  -2   5 5847.50 320.832   6
   4  -2   6 940.560 136.237   6
   4  -2   7 35694.7 681.262  10
   4  -2   8 8217.83 228.630  10
  -4   1   8 8519.38 240.468  12
  -4   1   7 6463.61 280.356   8
  -4   1   6 20639.9 556.200   8
  -4   1   6 21477.3 514.205  13
  -4   1   5 143886. 1493.53   8
  -4   1   5 143029. 1415.68  13
  -4   1   4 11534.9 424.505   8
  -4   1   4 11096.0 442.850   1
   4  -1  -4 10701.8 449.002   4
  -4   1   4 10952.7 396.702  13
  -4   1   3 71911.2 1076.35   1
   4  -1  -3 70962.2 1085.35   4
  -4   1   2 11879.4 419.254   1
  -4   1   1 101589. 1161.53   1
   4  -1   0 18830.2 419.592   2
   4  -1   1 48504.1 747.127   2
   4  -1   2 29402.4 643.835   2
   4  -1   3 20015.8 591.840   2
   4  -1   4 150.532 65.2545   6
   4  -1   4 917.571 127.603  14
   4  -1   5 8004.96 359.631  14
   4  -1   5 8022.49 443.105   2
   4  -1   5 7866.92 380.908   6
   4  -1   6 3946.05 277.182   6
   4  -1   7 24148.3 632.250  10
   4  -1   8 6766.33 276.589  10
  -4   0   7 2415.09 134.821  13
  -4   0   6 62881.6 913.767   8
  -4   0   6 62673.9 874.012  13
  -4   0   5 45658.5 801.701   8
  -4   0   5 46133.2 806.385  13
  -4   0   4 109161. 1314.55   1
  -4   0   4 110554. 1236.60   8
  -4   0   4 111082. 1233.68  13
  -4   0   3 111736. 1293.06   1
   4   0  -3 112778. 1392.48   4
  -4   0   3 116350. 1235.82  13
   4   0  -2 9010.63 366.297   4
  -4   0   2 8627.19 347.789   1
  -4   0   1 150139. 1392.90   1
   4   0   0 21539.1 453.177   2
   4   0   1 60167.1 815.806   2
   4   0   2 219666. 1677.84   2
   4   0   3 74140.9 1070.87   2
   4   0   4 46524.2 932.655   2
   4   0   5 57212.8 1127.44   2
   4   0   5 55093.2 990.717   6
   4   0   6 2001.22 197.972  10
   4   0   6 1705.93 195.839   6
   4   0   7 14286.1 512.926  10
   4   0   8 967.001 130.691  10
   4   0   9 7880.69 251.135  10
  -4  -1   7-12.8799 9.97490  13
  -4  -1   6 92142.7 1015.48  13
  -4  -1   5 27107.1 588.413   8
  -4  -1   5 26967.6 619.203  13
  -4  -1   4 195.714 82.0094  13
  -4  -1   4 203.395 71.3821   8
   4   1  -4 249.463 79.8940   4
   4   1  -3 15617.3 559.568   4
  -4  -1   3 15878.2 456.991  13
   4   1  -2 3922.56 260.168   4
  -4  -1   2 4181.39 234.027   1
   4   1  -1 3170.98 211.573   4
  -4  -1   1 3846.86 221.902   1
  -4  -1   0 1584.25 113.404   3
   4   1   0 1491.27 138.670   4
   4   1   1 118865. 1165.77   2
   4   1   2 59831.1 887.955   2
   4   1   3 67699.8 999.599   2
   4   1   4 156118. 1640.87   2
   4   1   5 15606.4 471.039  10
   4   1   5 16028.3 570.731   2
   4   1   5 15390.9 504.183  12
   4   1   6 534.870 108.434  10
   4   1   6 651.470 125.221   2
   4   1   6 632.382 120.853  12
   4   1   7 11885.1 470.744  10
   4   1   7 11568.8 465.035  12
   4   1   8 610.391 118.989  10
   4   1   9 7549.75 290.029  10
  -4  -2   6 21481.6 457.635   6
  -4  -2   6 21435.0 441.215  13
  -4  -2   5 219.020 84.2308  13
  -4  -2   4 16467.0 494.080  13
   4   2  -3 13043.9 572.971   4
  -4  -2   3 14242.9 442.763  13
   4   2  -2 38067.3 728.104  14
   4   2  -2 36205.4 855.755   4
  -4  -2   2 37937.4 675.698  13
   4   2  -1 26959.9 668.150   4
  -4  -2   1 28129.1 574.218   1
  -4  -2   0 248084. 1522.28   3
   4   2   0 250723. 1837.74   4
  -4  -2  -1 39530.7 622.627   3
   4   2   1 38953.2 666.932   4
   4   2   2 404876. 2392.24   2
   4   2   2 405735. 1980.13   4
   4   2   3 24384.2 620.066   2
   4   2   4 23941.7 653.489   2
   4   2   5 51431.6 842.452  10
   4   2   5 51926.4 1023.43   2
   4   2   6 1669.36 173.146  10
   4   2   6 1575.90 196.740   2
   4   2   6 1484.93 184.756  12
   4   2   7 17939.2 571.551  10
   4   2   7 18877.9 620.836  12
   4   2   8 44630.6 874.884  10
   4   2   9 7862.27 322.303  10
  -4  -3   6 2024.46 117.492  13
  -4  -3   6 1746.99 109.289   6
  -4  -3   5 610.427 96.7665  13
  -4  -3   4 34398.7 690.823  13
  -4  -3   3 37268.3 730.217  13
   4   3  -2 33936.1 738.235  14
   4   3  -2 34556.3 969.976   4
  -4  -3   2 34788.2 671.088  13
   4   3  -1 49174.5 858.286  14
  -4  -3   1 48983.4 736.248  13
  -4  -3   0 49482.0 754.539   3
   4   3   0 48247.6 931.204   4
  -4  -3  -1 982.959 110.347   3
   4   3   1 884.158 127.816   4
  -4  -3  -2 191358. 1506.15   3
   4   3   2 188918. 1583.50   4
  -4  -3  -3 355.380 79.5846   3
   4   3   4 111456. 1428.63   2
   4   3   5 1354.52 138.333  10
   4   3   5 1258.63 167.860   2
   4   3   6 53066.8 918.821  10
   4   3   6 55001.7 1119.85   2
   4   3   7 28579.5 708.695  10
   4   3   7 28891.1 713.412   5
   4   3   8 5154.24 303.343  10
   4   3   8 4657.00 271.051   5
   4   3   9 879.515 123.429  10
   4   3  10 697.186 81.7723  10
  -4  -4   5 19899.7 394.928  13
   4   4  -4 38780.8 730.507  11
  -4  -4   4 36813.6 646.032  13
  -4  -4   3 1255.61 144.053  13
   4   4  -2 9779.81 413.333  14
  -4  -4   2 9513.01 362.156  13
   4   4  -1 104453. 1337.11  14
  -4  -4   1 103067. 1131.00  13
  -4  -4   0 16625.8 491.503   3
  -4  -4   0 18028.2 442.459  13
   4   4   0 17430.0 534.460  14
  -4  -4  -1 15197.2 462.927   3
   4   4   1 14790.6 574.279   4
   4   4   1 15196.3 479.762  14
  -4  -4  -2 2153.76 180.399   3
  -4  -4  -3 3062.44 216.114   3
   4   4   3 3282.98 222.983   5
  -4  -4  -4 327579. 2263.05   3
   4   4   4 333050. 2271.58   5
   4   4   5 3671.59 227.421  10
  -4  -4  -5 3393.97 240.565   3
   4   4   5 3333.46 241.788   5
   4   4   6 160056. 1592.36  10
  -4  -4  -6 163241. 1720.57   3
   4   4   6 161208. 1683.47   5
   4   4   7 4011.83 268.776  10
   4   4   7 3571.21 254.583   5
   4   4   8 1385.39 163.639  10
   4   4   8 1628.22 163.824   5
   4   4   9 6390.96 301.666  10
   4   4  10 608.671 80.3807  10
   4   5  -4 2057.48 131.225  11
  -4  -5   4 2062.47 134.784  13
   4   5  -3 554.702 103.751  11
  -4  -5   3 436.043 85.1035  13
  -4  -5   2 2749.69 191.785  13
  -4  -5   1 266153. 1800.16  13
   4   5   0 14739.5 519.888  14
  -4  -5   0 14723.1 412.667  13
  -4  -5   0 16168.4 546.393   3
  -4  -5  -1 305341. 2315.85   3
   4   5   1 309875. 2236.79   5
   4   5   1 309438. 2321.00  14
  -4  -5  -2 87202.6 1191.91   3
   4   5   2 89508.2 1228.75   5
   4   5   2 86107.4 1182.14  14
  -4  -5  -3 150266. 1616.45   3
   4   5   3 146865. 1487.76  14
  -4  -5  -4 50880.1 951.014   3
   4   5   4 51069.5 951.785   5
  -4  -5  -5 38422.7 845.793   3
   4   5   5 37752.7 831.593   5
   4   5   6 161730. 1597.53  10
   4   5   6 157191. 1712.20   5
   4   5   7 10766.6 427.528  10
   4   5   7 10543.9 438.491   5
   4   5   8 431.600 96.7779  10
   4   5   8 394.982 91.5143   5
   4   5   9 15762.5 452.965  10
   4   5  10 709.155 82.1462  10
   4   6  -3 13868.7 344.506  11
   4   6  -2 25491.3 598.481  11
  -4  -6   2 25691.3 503.641  13
   4   6  -1-0.46564 87.2671  11
  -4  -6   1 21.6418 47.9526  13
   4   6   0 4417.81 304.736  11
   4   6   1 67258.4 1090.45  14
   4   6   1 70660.1 1100.90   5
   4   6   2 51496.6 957.119  11
   4   6   2 50245.3 954.425   5
   4   6   2 50508.3 932.356  14
   4   6   3 191644. 1885.71   5
   4   6   3 190614. 1752.73  14
   4   6   4 1153.82 161.458   5
   4   6   5 31918.2 794.777   5
   4   6   6 81852.9 1112.06  10
   4   6   6 77660.8 1214.71   5
   4   6   7 36552.0 751.012  10
   4   6   7 35241.4 780.092   5
   4   6   8 29993.2 643.732  10
   4   6   8 30449.3 649.002   5
   4   6   9 3158.16 188.379  10
   4   7  -2 5751.77 206.329  11
   4   7  -1 32823.5 620.019  11
   4   7   0 7994.54 350.052  11
   4   7   1 12882.1 458.243  11
   4   7   1 13127.2 441.204   5
   4   7   2 173.212 77.2880  11
   4   7   2 111.292 71.7851   5
   4   7   3 20703.7 611.867   5
   4   7   4 1482.58 176.397   5
   4   7   5 302.994 103.119   5
   4   7   6 1942.41 191.459   5
   4   7   7 8194.30 350.568   5
   4   7   8 1640.67 137.030   5
   4   7   8 1506.29 140.195   7
   4   8   0 54.5803 38.0675  11
   4   8   1 2955.38 177.433  11
   4   8   2 63.9640 47.9846  11
   4   8   2 36.6321 52.8272   5
   4   8   3 1886.86 172.601   5
   4   8   4 4527.23 266.559   5
   4   8   5 2378.22 195.041   5
   4   8   6 215.553 73.2468   5
   4   8   7 5875.47 254.179   5
   4   8   8-9.04167 9.69344   5
   4   8   8 2861.27 160.106   7
   4   9   3 3424.89 165.356   5
   4   9   4 42067.6 611.947   5
   4   9   5 6264.52 240.593   5
   4   9   6 15385.3 353.723   5
   4   9   7 4339.48 174.979   7
  -5   7   5 1544.71 122.610   8
  -5   7   4 8232.20 302.098   8
  -5   7   3 6808.00 289.250   8
  -5   7   2 981.745 120.887   8
  -5   7   1 4390.33 231.295   8
   5  -7   0 4366.01 194.372  14
   5  -7   1 1484.69 108.938  14
  -5   6   6 1362.31 124.735   8
  -5   6   5 21554.9 538.326   8
  -5   6   4 38785.3 781.944   8
  -5   6   3 22372.0 621.189   8
  -5   6   2 7705.56 374.960   8
   5  -6  -1 3087.61 211.129  14
   5  -6   0 26091.2 626.303  14
   5  -6   1 3132.44 219.602  14
   5  -6   2 2866.58 191.856  14
   5  -6   3 15022.7 355.879  14
  -5   5   7 1889.29 131.701   8
  -5   5   6 7752.61 320.356   8
  -5   5   5 641.294 122.420   8
  -5   5   4 78.0331 87.1360   8
  -5   5   3 318.989 107.650   8
  -5   5   2 4547.32 309.222   8
   5  -5  -1 146.817 67.7665  14
   5  -5   0 9299.65 422.876  14
   5  -5   1 2530.28 232.744  14
   5  -5   2 1430.75 178.570  14
   5  -5   3 6101.05 309.526  14
   5  -5   4 7211.62 274.085  14
  -5   4   7 24654.2 484.489   8
  -5   4   6 3672.39 237.304   8
  -5   4   5 27954.8 705.898   8
  -5   4   5 26505.9 586.492  13
  -5   4   4 45479.9 937.963   8
  -5   4   3 63315.6 1113.14   8
  -5   4   2 18057.4 599.497   8
   5  -4  -1 13525.8 489.795  14
   5  -4   0 9942.94 449.634  14
   5  -4   1 2709.32 249.964  14
   5  -4   2 1443.81 190.617  14
   5  -4   3 49525.7 989.762  14
   5  -4   4 68814.9 1036.82  14
   5  -4   5 35218.3 603.111  14
  -5   3   7 8182.86 285.512   8
  -5   3   6 1141.49 142.260   8
  -5   3   6 1226.26 116.016  13
  -5   3   5 773.353 115.930  13
  -5   3   5 774.437 134.976   8
  -5   3   4 1012.61 151.620   8
  -5   3   4 895.314 134.187  13
  -5   3   3 27604.9 757.543   1
  -5   3   3 25538.4 681.164   8
  -5   3   2 1594.16 183.746   1
  -5   3   2 1541.62 172.797   8
   5  -3  -1 6241.91 327.047  14
  -5   3   1 7650.92 373.959   1
   5  -3   0 6068.14 334.269  14
  -5   3   0 7492.64 357.515   1
   5  -3   1 91032.2 1352.20  14
   5  -3   2 12903.9 528.213  14
   5  -3   3 12.2787 77.0186  14
   5  -3   4 18370.8 591.995  14
   5  -3   5 8511.05 352.020  14
   5  -3   6 3782.36 207.895  10
  -5   2   7 813.397 95.2526   8
  -5   2   6 7195.04 314.119   8
  -5   2   6 7800.96 288.600  13
  -5   2   5 9421.92 391.338   8
  -5   2   5 9172.77 366.248  13
  -5   2   4 34375.1 771.205   8
  -5   2   4 33449.5 742.277  13
  -5   2   3 2759.14 243.717   1
  -5   2   3 2246.25 199.008   8
  -5   2   2 4922.78 281.934   8
  -5   2   2 5353.14 325.118   1
  -5   2   1 1181.98 137.998   8
  -5   2   1 864.970 133.342   1
   5  -2  -1 888.067 131.413  14
   5  -2   0 12.0406 45.6688  14
  -5   2   0 74.0102 67.6414   1
  -5   2  -1 170516. 1680.98   1
   5  -2   1 183333. 1779.62  14
   5  -2   2 12468.9 488.458  14
   5  -2   2 11676.4 484.749   2
   5  -2   3 7226.51 376.571  14
   5  -2   3 6785.90 399.551   2
   5  -2   4 20406.5 624.398  14
   5  -2   5 61.9328 62.6213  14
   5  -2   6 2201.02 189.634  10
   5  -2   6 2318.23 171.267  14
   5  -2   7 17588.5 429.740  10
  -5   1   6 19057.5 474.241   8
  -5   1   6 19969.6 461.522  13
  -5   1   5 55857.2 889.781   8
  -5   1   5 56448.7 896.854  13
  -5   1   4 223172. 1840.03   8
  -5   1   4 222149. 1868.40  13
  -5   1   3 148301. 1714.27   1
   5  -1  -3 147725. 1786.86   4
  -5   1   3 146274. 1480.80   8
  -5   1   2 48806.4 811.928   8
  -5   1   2 48231.6 955.596   1
  -5   1   1 90854.8 1280.40   1
  -5   1   0 23505.0 639.070   1
   5  -1   1 145391. 1494.87   2
   5  -1   2 5861.54 314.481  14
   5  -1   2 3561.23 257.573   2
   5  -1   3 50572.6 932.416  14
   5  -1   3 49524.3 1022.57   2
   5  -1   4 28471.1 710.026  14
   5  -1   4 29876.7 857.015   2
   5  -1   5 2474.41 210.573  14
   5  -1   6 4776.33 291.339  10
   5  -1   7 41.7190 63.0647  10
   5  -1   8 15714.1 364.673  10
  -5   0   6 69170.0 790.750   8
  -5   0   6 70582.5 839.663  13
  -5   0   5 15.6248 54.0580   8
  -5   0   5 62.6237 69.7490  13
  -5   0   4 41257.6 732.625   8
  -5   0   4 40879.8 790.338  13
  -5   0   3 50375.3 971.456   1
  -5   0   3 50734.8 877.602  13
   5   0  -2 281201. 2365.74   4
  -5   0   2 284741. 2020.18  13
  -5   0   1 131096. 1521.01   1
  -5   0   0 98168.9 1306.34   1
   5   0   1 43937.4 820.355   2
   5   0   2 15506.0 516.929   2
   5   0   3 212523. 1835.28  14
   5   0   3 211087. 2036.43   2
   5   0   4 104.502 78.3117   2
   5   0   4 249.333 82.0318  14
   5   0   5 47573.8 894.446  10
   5   0   5 48901.9 897.219  14
   5   0   6 14712.8 507.954  10
   5   0   7 13243.9 466.636  10
   5   0   8 3981.63 221.653  10
  -5  -1   6 506.082 75.8692  13
  -5  -1   5 2571.07 190.376  13
  -5  -1   4 61303.7 954.406  13
  -5  -1   3 1735.02 172.976  13
   5   1  -3 1758.20 214.855   4
   5   1  -2 1949.72 177.162  14
   5   1  -2 1815.17 203.982   4
  -5  -1   2 2046.49 175.630  13
  -5  -1   2 2027.74 186.651   1
   5   1  -1 49645.5 841.221  14
  -5  -1   1 46273.8 887.534   1
   5   1  -1 48168.3 947.222   4
  -5  -1   1 47725.3 782.399  13
  -5  -1   0 5068.94 296.351   1
   5   1   0 4886.53 282.745   4
   5   1   1 52196.6 864.292   4
   5   1   2 67290.2 1090.57   2
   5   1   2 63202.4 903.069   4
   5   1   3 5555.86 335.497   2
   5   1   4 5966.47 363.264   2
   5   1   4 5554.65 294.876  14
   5   1   5 29063.5 667.982  10
   5   1   5 30078.7 674.398  14
   5   1   6 66311.1 1064.66  10
   5   1   7 19138.0 570.017  10
   5   1   8 8859.87 351.473  10
   5   1   9 21210.1 422.435  10
  -5  -2   6 9019.68 233.464  13
  -5  -2   5 2672.97 177.763  13
  -5  -2   4 38207.2 728.603  13
  -5  -2   3 29083.6 651.002  13
   5   2  -2 26508.4 660.771  14
   5   2  -2 25995.1 812.244   4
  -5  -2   2 26342.8 601.594  13
  -5  -2   1 31518.3 626.682  13
   5   2  -1 31385.6 815.023   4
   5   2  -1 32867.2 712.575  14
  -5  -2   0 10866.8 427.040   1
   5   2   0 11773.3 417.766  14
   5   2   0 10968.5 452.938   4
  -5  -2   0 11235.7 357.258  13
  -5  -2  -1 38846.8 692.056   3
   5   2   1 37012.7 768.657   4
   5   2   2 43885.8 785.194   4
   5   2   3 46935.7 973.934   2
   5   2   3 46418.4 820.769  14
   5   2   4 12503.6 530.994   2
   5   2   4 11596.9 413.067  14
   5   2   5 52903.7 871.283  10
   5   2   5 55579.9 1183.96   2
   5   2   6 22796.8 611.049  10
   5   2   7 2420.52 208.816  10
   5   2   8 13246.1 439.552  10
   5   2   8 13699.6 447.916   5
   5   2   9 279.595 69.0517  10
  -5  -3   5 8682.00 263.324  13
  -5  -3   4 25529.4 545.844  13
  -5  -3   3 51297.8 840.488  13
   5   3  -2 52207.3 948.032  14
  -5  -3   2 49462.1 822.967  13
   5   3  -1 27905.2 695.746  14
   5   3  -1 27736.5 860.413   4
  -5  -3   1 27223.3 583.275  13
   5   3   0 7679.52 358.259  14
   5   3   0 7349.27 410.477   4
  -5  -3   0 7455.71 294.509  13
  -5  -3  -1 65985.5 966.761   3
   5   3   1 64425.7 1127.23   4
  -5  -3  -2 8011.53 350.134   3
   5   3   2 8538.64 353.720   5
   5   3   2 8188.95 348.058  14
   5   3   2 8123.22 370.847   4
  -5  -3  -3 76818.2 1112.54   3
   5   3   3 78772.1 1103.32   5
  -5  -3  -4 45182.5 881.518   3
   5   3   4 46496.3 886.414   5
   5   3   4 43657.4 785.937  14
   5   3   5 241143. 2463.63   2
   5   3   6 3300.62 228.687  10
   5   3   7 9155.34 385.668  10
   5   3   7 9009.31 409.321   5
   5   3   8 3314.67 228.568  10
   5   3   8 3378.80 231.071   5
   5   3   9 15.8773 46.2723  10
   5   3   9 3.85441 19.0890   5
   5   4  -4 841.815 98.9889  11
  -5  -4   4 851.382 95.0389  13
  -5  -4   3 11389.8 363.070  13
  -5  -4   2 2268.15 178.674  13
   5   4  -2 2417.07 207.642  14
   5   4  -1 36541.6 817.193  14
  -5  -4   1 36754.8 680.865  13
   5   4   0 920.414 143.613  14
  -5  -4   0 121.234 56.3686  13
  -5  -4  -1 4281.27 263.406   3
   5   4   1 4395.40 283.083  14
  -5  -4  -2 31036.5 728.794   3
   5   4   2 30834.7 712.163   5
   5   4   2 29910.1 832.207   4
   5   4   2 30124.2 695.267  14
  -5  -4  -3 65899.4 1073.00   3
   5   4   3 65399.6 1066.12   5
   5   4   3 64415.3 994.778  14
  -5  -4  -4 62656.5 1071.04   3
   5   4   4 62807.6 1050.89   5
  -5  -4  -5 362472. 2632.89   3
   5   4   5 360804. 2575.78   5
   5   4   6 62207.6 960.675  10
   5   4   6 58149.9 1052.64   5
   5   4   7 50205.6 882.787  10
   5   4   7 48387.9 934.421   5
   5   4   8 30068.0 651.450  10
   5   4   8 29940.6 668.268   5
   5   4   9 1804.06 143.724  10
   5   4   9 1749.05 130.656   5
   5   5  -3 15720.7 415.620  11
  -5  -5   3 15406.2 346.565  13
   5   5  -2 12701.4 457.861  11
  -5  -5   2 12220.8 353.298  13
  -5  -5   1 62491.2 820.614  13
   5   5   0 10366.2 442.670  14
  -5  -5   0 10333.0 337.712  13
   5   5   1 31875.7 768.620  14
   5   5   2 142718. 1583.27   5
   5   5   2 144098. 1594.79  14
   5   5   3 127501. 1546.29   5
   5   5   3 126877. 1445.11  14
   5   5   4 95841.2 1350.00   5
   5   5   4 94943.7 1202.86  14
   5   5   5 21553.1 651.171   5
   5   5   6 27261.2 728.579   5
   5   5   7 71131.7 1001.13  10
   5   5   7 70382.0 1123.32   5
   5   5   8 279.335 73.6225  10
   5   5   8 305.558 84.3830   5
   5   5   9 9472.93 296.844  10
   5   5   9 5632.91 220.543   5
   5   6  -2 3382.43 190.968  11
  -5  -6   2 3401.13 151.174  13
   5   6  -1 19660.0 543.142  11
  -5  -6   1 19584.8 395.673  13
   5   6   0 8236.62 383.977  11
   5   6   1 98.1181 84.7153  14
   5   6   2 32442.6 741.034   5
   5   6   2 30472.9 735.399  14
   5   6   3 136.577 84.4079   5
   5   6   3 207.117 79.3208  14
   5   6   4 28414.2 736.632   5
   5   6   4 27907.4 652.544  14
   5   6   5 53546.8 1022.20   5
   5   6   6 24410.0 676.279   5
   5   6   7 276.588 93.6340   5
   5   6   8 257.829 61.4478  10
   5   6   8 366.023 83.3406   5
   5   6   9 2846.55 139.299  10
   5   7  -1 1591.18 117.198  11
   5   7   0 383.369 80.9279  11
   5   7   1 9857.33 361.127  11
   5   7   2 33357.8 667.100  11
   5   7   2 32408.7 670.895   5
   5   7   3 35757.8 747.421   5
   5   7   4 1017.03 142.586   5
   5   7   5 255.675 92.4143   5
   5   7   6-15.0699 63.5461   5
   5   7   7 51.4685 57.8509   5
   5   7   8 44.6360 36.4776   5
   5   7   8 4.83203 15.9187   7
   5   8   1 1701.88 106.090  11
   5   8   2 423.472 62.9139   5
   5   8   2 3.89071 15.9562  11
   5   8   3 3979.84 207.663   5
   5   8   4 11810.4 375.582   5
   5   8   5 3518.14 210.872   5
   5   8   6 21624.8 485.589   5
   5   8   7 535.916 76.0524   5
  -6   7   3 1144.75 91.4418   8
  -6   7   2 12922.9 301.665   8
  -6   7   1 2914.49 139.976   8
  -6   6   5 45497.6 589.965   8
  -6   6   4 145.848 57.2792   8
  -6   6   4-9.05601 14.4701  13
  -6   6   3 2046.13 163.313   8
  -6   6   2 17348.7 467.133   8
  -6   6   1 12892.2 401.751   8
   6  -6   0 6339.23 252.511  14
  -6   6   0 6783.41 280.872   8
   6  -6   1 2957.08 169.771  14
   6  -6   2 102.822 39.2764  14
  -6   5   6 7064.25 221.044   8
  -6   5   5 12418.9 368.897   8
  -6   5   4 38214.7 724.180   8
  -6   5   4 36823.7 628.830  13
  -6   5   3 1100.27 141.415   8
  -6   5   2 34947.4 754.425   8
  -6   5   1 12090.3 449.998   8
   6  -5   0 5508.65 296.712  14
   6  -5   1 6689.87 324.277  14
   6  -5   2 9726.39 367.483  14
   6  -5   3 37010.0 625.390  14
  -6   4   6 10107.6 291.545   8
  -6   4   5 6123.28 279.868   8
  -6   4   5 5894.98 238.747  13
  -6   4   4 14093.9 467.063   8
  -6   4   4 13490.7 431.454  13
  -6   4   3 3477.17 252.218   8
  -6   4   2 6748.13 350.309   8
  -6   4   1 391.459 102.159   8
   6  -4  -1 299.256 87.1003  14
   6  -4   0 22573.0 652.797  14
   6  -4   1 2973.74 246.698  14
   6  -4   2 10362.8 440.091  14
   6  -4   3 49588.8 887.567  14
   6  -4   4 186.393 66.3452  14
   6  -4   5 106.900 37.8897  10
  -6   3   6 17036.4 380.916   8
  -6   3   5 879.932 116.210   8
  -6   3   5 913.160 111.306  13
  -6   3   4 10307.2 406.149   8
  -6   3   4 10214.4 395.619  13
  -6   3   3 3186.73 239.349   8
  -6   3   2 3119.83 238.310   8
   6  -3  -1 932.121 141.869  14
  -6   3   1 1010.38 143.265   8
   6  -3   0 86122.5 1311.48  14
   6  -3   1 1080.34 160.878  14
   6  -3   2 37243.9 879.435  14
   6  -3   3 27714.5 734.670  14
   6  -3   4 1012.44 141.456  14
   6  -3   5 604.362 91.7444  10
   6  -3   5 628.997 94.5164  14
   6  -3   6 3555.83 159.589  10
  -6   2   6 3675.10 173.010   8
  -6   2   6 3977.70 169.829  13
  -6   2   5 904.563 111.908   8
  -6   2   5 1145.35 128.641  13
  -6   2   4 1689.37 163.016   8
  -6   2   4 1779.74 178.279  13
  -6   2   3 17789.7 530.462   8
  -6   2   3 16442.0 536.816  13
  -6   2   2 36115.2 760.019   8
  -6   2   1 88954.7 1181.90   8
  -6   2   1 92618.8 1408.40   1
   6  -2   0 81028.6 1267.07  14
  -6   2   0 81840.8 1140.22   8
  -6   2  -1 96420.9 1400.32   1
   6  -2   1 94682.4 1392.03  14
   6  -2   2 119195. 1572.21  14
   6  -2   3 57998.8 1091.00  14
   6  -2   4-15.5826 76.7991  14
   6  -2   5 301.071 84.9390  10
   6  -2   5 319.445 87.8417  14
   6  -2   6 185.110 64.4988  10
   6  -2   6 6.60100 15.0284  14
   6  -2   7 39430.3 487.853  10
  -6   1   6 2212.22 128.988  13
  -6   1   5-26.7994 44.4182   8
  -6   1   5-9.15443 57.6944  13
  -6   1   4 20895.8 502.419   8
  -6   1   4 20451.4 554.973  13
  -6   1   3 96130.9 1266.16  13
  -6   1   2 342019. 2404.52  13
   6  -1  -1 133552. 1527.57  14
  -6   1   1 135311. 1725.57   1
   6  -1   0 117652. 1484.43  14
  -6   1   0 119888. 1618.62   1
  -6   1  -1 10957.5 487.110   1
   6  -1   1 11539.0 478.000  14
   6  -1   2 3414.79 270.666  14
   6  -1   3 1559.28 187.545  14
   6  -1   4 13964.3 525.777  14
   6  -1   5 4802.89 273.165  10
   6  -1   5 4998.57 295.321  14
   6  -1   6 17092.5 481.881  10
   6  -1   6 17515.3 457.814  14
   6  -1   7 16958.6 406.537  10
  -6   0   6 182.144 46.0411  13
  -6   0   5 31231.6 582.430  13
  -6   0   4 2690.28 206.503  13
  -6   0   3 274.482 91.1813  13
  -6   0   2 2397.93 207.097  13
   6   0  -1 40764.9 828.137  14
   6   0  -1 41891.3 975.636   4
  -6   0   1 38885.2 917.791   1
  -6   0   1 40415.3 786.094  13
  -6   0   0 21246.5 687.286   1
   6   0   0 22368.0 632.068  14
   6   0   0 21559.2 681.650   4
  -6   0  -1 327.627 97.1622   1
   6   0   1 197.252 82.2903  14
   6   0   2 77620.5 1306.52   2
   6   0   2 79571.0 1238.54  14
   6   0   3 4367.77 334.000   2
   6   0   3 4751.51 310.089  14
   6   0   4 5218.97 319.112  14
   6   0   5 102573. 1249.46  10
   6   0   5 104794. 1343.58  14
   6   0   6 904.998 126.899  10
   6   0   7 58228.1 836.768  10
   6   0   8 2410.91 136.842  10
   6   0   8 2683.12 148.102   5
  -6  -1   5 18938.6 420.262  13
  -6  -1   4 7717.06 317.093  13
  -6  -1   3 7752.82 343.225  13
   6   1  -2 28601.1 689.664  14
  -6  -1   2 28779.5 661.822  13
  -6  -1   1 622.494 120.031   1
   6   1  -1 794.260 127.698  14
   6   1  -1 860.531 150.381   4
  -6  -1   1 785.459 119.759  13
  -6  -1   0 2105.00 218.779   1
   6   1   0 2261.38 202.052  14
   6   1   0 2444.99 236.328   4
  -6  -1   0 2232.60 183.903  13
   6   1   1 62935.3 1100.17   4
  -6  -1  -1 61838.6 883.586  13
   6   1   2 52124.1 966.467  14
   6   1   2 47760.6 903.658   4
   6   1   3 172.648 93.8301   2
   6   1   3 208.043 82.5798  14
   6   1   4 3710.10 321.855   2
   6   1   4 3522.72 255.858  14
   6   1   5 5303.28 301.275  14
   6   1   6 292.927 83.1260  10
   6   1   7 11318.4 388.437  10
   6   1   8 2312.38 151.641  10
   6   1   8 2420.79 164.255   5
  -6  -2   5 39671.7 517.069  13
  -6  -2   4 2.97932 58.9083  13
  -6  -2   3 52483.4 831.949  13
   6   2  -2 73.4969 53.9195  14
  -6  -2   2 53.7502 66.8162  13
   6   2  -1 2044.81 198.590  14
  -6  -2   1 2059.04 175.898  13
   6   2   0 3783.75 262.957  14
  -6  -2   0 3419.07 264.318   1
   6   2   0 3426.89 287.166   4
  -6  -2   0 3609.35 220.720  13
   6   2   1 77105.2 1166.44  14
   6   2   1 71394.7 1230.22   4
  -6  -2  -2 8077.47 364.229   3
   6   2   2 8417.50 387.159  14
   6   2   3 63.9079 61.9614  14
   6   2   4 30765.9 905.389   2
   6   2   4 28042.7 686.365  14
   6   2   5 2103.05 186.939  14
   6   2   6 4071.73 243.130  10
   6   2   7 6180.58 287.768  10
   6   2   8 503.891 84.3814  10
   6   2   8 396.057 84.9492   5
   6   3  -4 2963.37 173.532  11
  -6  -3   4 3127.18 161.758  13
  -6  -3   3 2742.53 181.585  13
   6   3  -2 24705.8 627.818  14
  -6  -3   2 23835.8 550.069  13
   6   3  -1 59483.5 1045.82  14
  -6  -3   1 57775.1 851.955  13
   6   3   0 37.7568 72.9549  14
  -6  -3   0 96.8754 56.9612  13
   6   3   1 28862.9 727.685  14
   6   3   1 26886.1 806.686   4
  -6  -3  -2 690.477 111.354   3
   6   3   2 2376.26 211.107  14
  -6  -3  -3 62691.5 1078.87   3
   6   3   3 61183.5 1036.11   5
   6   3   3 62445.8 1019.76  14
   6   3   4 85570.5 1247.77   5
   6   3   4 84351.3 1166.21  14
   6   3   5 15618.0 549.341   5
   6   3   5 15226.4 478.801  14
   6   3   6 60195.1 1071.11   5
   6   3   7 39401.5 709.570  10
   6   3   7 38681.5 811.799   5
   6   3   8 30958.2 571.411  10
   6   3   8 32430.0 645.747   5
   6   4  -3 15717.6 431.045  11
  -6  -4   3 15405.1 343.471  13
  -6  -4   2 61518.8 790.105  13
   6   4  -1 3658.79 258.376  14
  -6  -4   1 3523.98 201.551  13
   6   4   0 32946.8 789.455  14
  -6  -4   0 32370.7 594.875  13
   6   4   1 27318.0 719.021  14
   6   4   2 722.713 134.371  14
   6   4   3 58593.6 1033.23   5
   6   4   3 57241.4 992.524  14
   6   4   4 1179.54 163.000   5
   6   4   4 1284.61 155.903  14
   6   4   5 22103.8 651.085   5
   6   4   5 21017.8 554.778  14
   6   4   6 151468. 1680.71   5
   6   4   7 75546.7 1115.53   5
   6   4   8 158609. 1207.80  10
   6   4   8 158353. 1432.95   5
   6   4   9 26964.0 426.489   5
   6   5  -2 7216.80 296.473  11
  -6  -5   2 6471.03 206.983  13
  -6  -5   1 1019.73 96.2792  13
   6   5   0 732.319 129.362  14
   6   5   1 5293.89 316.323  14
   6   5   2 10632.6 412.129   5
   6   5   2 10322.3 438.021  14
   6   5   3 18041.9 570.603   5
   6   5   3 17571.9 551.980  14
   6   5   4 29650.4 743.433   5
   6   5   4 30345.7 689.117  14
   6   5   5 79648.8 1220.48   5
   6   5   6 2021.75 206.250   5
   6   5   7 18052.9 535.386   5
   6   5   8 30696.6 604.748   5
   6   6  -1 6928.77 263.321  11
   6   6   0 5143.87 266.600  11
   6   6   1 3233.43 224.200  11
   6   6   1 3226.42 226.460  14
   6   6   2 35477.4 743.618  14
   6   6   3 637.981 110.054   5
   6   6   3 695.851 116.808  14
   6   6   4 325.692 92.3534   5
   6   6   4 302.370 80.1813  14
   6   6   5 699.527 124.029   5
   6   6   6 5016.30 289.544   5
   6   6   7 5252.09 273.001   5
   6   6   8 10373.8 318.281   5
   6   7   0 309.440 51.2070  11
   6   7   1 112.852 49.6899  11
   6   7   2 487.766 75.5327  11
   6   7   3 437.008 79.7663   5
   6   7   4 15075.4 433.564   5
   6   7   5 2225.45 174.166   5
   6   7   6 4327.00 231.457   5
   6   7   7 888.067 99.7484   5
   6   8   4 1160.82 93.5042   5
   6   8   5 236.344 51.6507   5
   6   8   6 4717.01 184.924   5
  -7   5   4 157.324 42.0642   8
  -7   5   3 100.452 44.1591   8
  -7   5   3 98.8126 39.7646  13
  -7   5   2 4515.86 211.360   8
  -7   5   1 103.055 46.3499   8
  -7   5   0 38.4557 38.3767   8
   7  -5   0-6.10979 30.7853  14
   7  -5   1 1448.77 122.196  14
  -7   5  -1 1315.16 104.768   8
   7  -5   2 8730.28 258.142  14
  -7   4   4 217.517 54.4872   8
  -7   4   4 283.432 60.4816  13
  -7   4   3 8627.51 307.654   8
  -7   4   3 9458.58 331.925  13
  -7   4   2 5140.81 254.523   8
  -7   4   1 4032.83 230.503   8
   7  -4   0 661.854 104.202  14
  -7   4   0 832.400 110.499   8
   7  -4   1 8515.54 355.762  14
  -7   4  -1 8867.11 318.888   8
   7  -4   2 6021.82 289.837  14
  -7   4  -2 5336.04 224.805   8
   7  -4   3 123.992 58.2014  14
   7  -4   4 942.774 81.9731  14
  -7   3   5 601.451 66.5783  13
  -7   3   4 39748.7 588.889   8
  -7   3   4 44298.1 675.355  13
  -7   3   3 4426.49 229.772   8
  -7   3   3 4397.12 250.238  13
  -7   3   2 3155.67 205.940   8
  -7   3   1 12579.3 411.191   8
   7  -3  -1 9119.39 369.049  14
  -7   3   0 130.548 55.2406   8
   7  -3   0 161.981 75.7520  14
   7  -3   1 74703.1 1168.21  14
   7  -3   2 43298.1 879.800  14
   7  -3   3 20646.3 569.511  14
   7  -3   4 23986.3 533.752  14
   7  -3   5 9778.22 251.167  14
  -7   2   5 22466.4 393.030  13
  -7   2   4 72.7384 57.3074  13
  -7   2   3 4336.32 253.967  13
  -7   2   2 2976.29 230.198  13
   7  -2  -1 28855.8 687.489  14
   7  -2   0 3293.60 253.292  14
   7  -2   1 34864.1 834.592  14
   7  -2   2 27857.4 750.044  14
   7  -2   3 179903. 1827.45  14
   7  -2   4 76447.9 1088.20  14
   7  -2   5 42073.8 584.480  10
   7  -2   5 47621.2 719.092  14
  -7   1   5 43.4239 34.3307  13
  -7   1   4 8947.86 316.129  13
  -7   1   3 4269.92 251.891  13
  -7   1   2 2067.48 191.855  13
   7  -1  -1 5222.61 298.710  14
  -7   1   1 5042.69 293.858  13
   7  -1   0 37100.0 851.998  14
   7  -1   1 100860. 1430.83  14
   7  -1   2 56190.6 1082.73  14
   7  -1   3 727.654 140.866  14
   7  -1   4 3442.53 250.784  14
   7  -1   5 1931.22 170.310  14
   7  -1   6 674.466 77.8117  10
   7  -1   6-2.70236 11.7583  14
  -7   0   5 1378.25 95.3958  13
  -7   0   4 16516.4 409.810  13
  -7   0   3 6671.45 301.906  13
  -7   0   2 32.4936 66.8570  13
   7   0  -1 3096.69 233.247  14
  -7   0   1 3089.91 227.706  13
   7   0   0 12161.0 481.738  14
  -7   0   0 11240.6 412.398  13
   7   0   1 67124.1 1150.46  14
   7   0   2 7822.40 403.266  14
   7   0   3 4944.67 319.642  14
   7   0   4 8766.30 406.002  14
   7   0   5 136.395 67.6833  14
   7   0   6 4136.25 205.730  14
  -7  -1   4 34958.8 546.329  13
  -7  -1   3 8231.11 310.881  13
  -7  -1   2 1098.66 135.455  13
   7   1  -1 17015.0 541.347  14
  -7  -1   1 16708.0 489.564  13
   7   1   0 4401.42 289.665  14
  -7  -1   0 4260.48 246.962  13
   7   1   1 85300.7 1277.31  14
  -7  -1  -1 80181.0 1017.50  13
   7   1   2 1277.63 173.938  14
   7   1   3 8444.52 408.849  14
   7   1   4 162.488 87.1737  14
   7   1   5 112.191 69.2009  14
   7   1   6 8774.28 311.775  14
   7   1   7 1196.51 127.363   5
  -7  -2   4 8136.79 225.200  13
  -7  -2   3 16532.4 397.728  13
   7   2  -2 12332.9 405.428  14
  -7  -2   2 12883.5 385.005  13
   7   2  -1 7328.69 354.963  14
  -7  -2   1 7170.41 300.243  13
   7   2   0 5540.52 323.173  14
  -7  -2   0 5374.15 258.424  13
   7   2   1 2978.88 246.488  14
   7   2   2 24281.8 677.483  14
   7   2   3 12250.0 454.048   5
   7   2   3 12124.6 476.102  14
   7   2   4 108728. 1396.01   5
   7   2   4 109879. 1378.98  14
   7   2   5 29156.7 720.490   5
   7   2   5 28625.4 651.964  14
   7   2   6 984.946 139.497   5
   7   2   7 733.473 111.292   5
   7   2   8 7455.32 246.015   5
  -7  -3   3 7757.57 228.357  13
   7   3  -2 2017.90 152.572  14
  -7  -3   2 2112.87 143.572  13
   7   3  -1 23633.8 608.089  14
  -7  -3   1 23197.9 486.966  13
   7   3   0 2702.75 229.132  14
  -7  -3   0 2753.52 169.437  13
   7   3   1 19084.7 599.827  14
   7   3   2 19567.2 608.240  14
   7   3   3 12569.3 462.587   5
   7   3   3 11916.9 463.052  14
   7   3   4 144633. 1580.64   5
   7   3   4 142038. 1520.36  14
   7   3   5 6906.39 350.370   5
   7   3   5 6852.83 310.973  14
   7   3   6 675.977 123.433   5
   7   3   7 30524.0 639.820   5
   7   3   8 39841.8 597.968   5
  -7  -4   2 10485.6 242.317  13
   7   4  -1 63.1841 59.0865  14
  -7  -4   1 28.4042 36.5994  13
   7   4   0 907.672 135.615  14
   7   4   1 14991.8 517.848  14
   7   4   2 6870.02 353.978  14
   7   4   3 655.726 112.965   5
   7   4   3 44.5728 67.8128  14
   7   4   4 16676.4 533.344   5
   7   4   4 16838.6 512.711  14
   7   4   5 1753.63 181.317   5
   7   4   5 1791.24 159.610  14
   7   4   6 1058.10 142.696   5
   7   4   7 27092.4 596.082   5
   7   4   8 2472.44 151.668   5
   7   5  -1 20321.2 450.134  11
   7   5   0 167.774 68.3358  14
   7   5   1 36.0885 67.9663  14
   7   5   2 5016.90 283.849  14
   7   5   3 678.429 117.945  14
   7   5   4 215.425 69.7420   5
   7   5   4 267.124 78.6214  14
   7   5   5 1083.39 138.776   5
   7   5   5 953.578 110.017  14
   7   5   6 9005.65 355.593   5
   7   5   7 9385.56 331.777   5
   7   5   8 15291.4 340.776   5
   7   6   0 15482.8 329.503  11
   7   6   1 2497.90 154.539  11
   7   6   2 2997.60 167.471  11
   7   6   2 32231.0 604.597  14
   7   6   3 4755.41 240.106  14
   7   6   4 3587.42 201.652   5
   7   6   4 3348.01 192.595  14
   7   6   5 8739.56 322.148   5
   7   6   6 1664.83 139.780   5
   7   6   7 3995.34 188.842   5
   7   7   5 1805.74 115.997   5
   7   7   6 1612.65 106.873   5
  -8   4   2 1437.67 102.038  13
  -8   4   1 13072.5 314.871  13
  -8   3   3 869.966 82.3089  13
  -8   3   2 21497.7 444.910  13
  -8   3   1 6168.61 253.306  13
   8  -3   0 9113.88 307.882  14
   8  -3   1 972.604 114.019  14
   8  -3   2 7821.31 293.359  14
   8  -3   3 52687.5 677.670  14
  -8   2   3 29115.7 481.888  13
  -8   2   2 36.9019 48.8912  13
  -8   2   1 4413.79 231.200  13
   8  -2   0 18702.9 495.398  14
  -8   2   0 21655.1 500.176  13
   8  -2   1 16781.5 493.636  14
   8  -2   2 104.931 68.2519  14
   8  -2   3 14138.8 424.454  14
   8  -2   4 24577.8 479.656  14
  -8   1   3 9457.54 280.055  13
  -8   1   2 246.192 68.9375  13
   8  -1  -1 3833.45 215.190  14
  -8   1   1 4659.93 239.929  13
   8  -1   0 20763.8 553.655  14
  -8   1   0 22346.0 518.763  13
   8  -1   1 24.7435 67.6027  14
  -8   1  -1 57.5177 50.9603  13
   8  -1   2 10568.6 418.058  14
   8  -1   3 3626.52 241.005  14
   8  -1   4 4745.82 247.865  14
   8  -1   5 1838.65 122.900   5
   8  -1   5 2091.70 132.334  14
  -8   0   3 13299.9 315.316  13
  -8   0   2 372.782 76.1073  13
   8   0  -1 1518.82 144.262  14
  -8   0   1 1728.90 146.544  13
   8   0   0 47192.9 848.499  14
  -8   0   0 48225.2 740.417  13
   8   0   1 7776.40 365.773  14
  -8   0  -1 7327.62 281.309  13
   8   0   2 12619.3 471.925  14
   8   0   3 10195.7 412.195  14
   8   0   4 106.643 53.9950   5
   8   0   4 212.874 74.6047  14
   8   0   5 2054.95 149.787   5
   8   0   5 2238.56 155.400  14
   8   0   6 8871.71 256.029   5
  -8  -1   3 15591.5 307.036  13
  -8  -1   2 231.485 60.9122  13
   8   1  -1 2430.28 178.343  14
  -8  -1   1 2489.50 161.216  13
   8   1   0 15996.9 498.646  14
  -8  -1   0 15482.2 394.688  13
   8   1   1 831.725 132.186  14
   8   1   2 192.806 90.9673  14
   8   1   3 19977.2 574.674  14
   8   1   4 43556.6 740.185   5
   8   1   4 45057.6 803.147  14
   8   1   5 1992.97 158.919   5
   8   1   5 2154.27 158.919  14
   8   1   6 9749.36 305.063   5
  -8  -2   2 6370.07 202.831  13
   8   2  -1 21.9976 48.3106  14
  -8  -2   1 39.1315 40.4354  13
   8   2   0 11459.3 410.330  14
  -8  -2   0 11123.1 300.704  13
   8   2   1 3982.04 260.514  14
   8   2   2 633.864 127.475  14
   8   2   3 54587.2 928.195  14
   8   2   4 15209.0 442.088   5
   8   2   4 15642.2 469.006  14
   8   2   5 44062.8 735.870   5
   8   2   5 45905.2 712.628  14
   8   2   6 259.237 66.9684   5
   8   2   7 8125.00 240.661   5
   8   3  -1 349.624 66.4815  14
  -8  -3   1 361.935 50.1822  13
   8   3   0 7561.18 313.672  14
   8   3   1 34681.4 716.522  14
   8   3   2 13841.9 464.435  14
   8   3   3 50.1457 66.8404  14
   8   3   4 12746.7 391.624   5
   8   3   4 13312.1 422.588  14
   8   3   5 1268.89 130.460   5
   8   3   5 1378.64 126.718  14
   8   3   6 2332.67 161.987   5
   8   3   7 7085.01 231.117   5
   8   4   0 180.291 57.9678  14
   8   4   1 24805.9 553.242  14
   8   4   2 31.5669 59.5623  14
   8   4   3 761.877 112.129  14
   8   4   4 1859.43 155.706  14
   8   4   5 54.7883 46.1267   5
   8   4   5 83.6967 45.5755  14
   8   4   6 207.924 59.9149   5
   8   5   1 33615.7 526.148  14
   8   5   2 473.156 82.8959  14
   8   5   3 26357.9 517.488  14
   8   5   4 6212.04 239.724  14
   8   5   5 2884.62 150.605   5
   8   5   6 183.600 45.6692   5
   9  -1   1 2750.92 154.686  14
   9  -1   2 4160.48 190.904  14
   9  -1   3 424.955 64.3580  14
   9   0   0 2779.27 148.464  14
   9   0   1 4098.23 203.101  14
   9   0   2 3723.23 197.636  14
   9   0   3 14590.3 366.993  14
   9   0   4 1572.62 108.211  14
   9   1   0 294.139 58.8722  14
   9   1   1 292.969 70.4684  14
   9   1   2 2024.34 152.802  14
   9   1   3 24484.3 492.162  14
   9   1   4 4479.80 190.383  14
   9   2   1 6763.82 252.999  14
   9   2   2 11226.9 340.710  14
   9   2   3 56001.3 743.725  14
   9   2   4 3295.77 166.214  14
   9   3   1 2632.20 141.629  14
   9   3   2 9604.68 294.237  14
   9   3   3 27533.0 488.901  14
   9   3   4 2061.97 125.251  14
   0   0   0    0.00    0.00   0

TITL CU-3820 in P-1 
REM P-1 (#2 in standard setting)
CELL 1.54184   7.598974   8.063806   8.525222  65.3201  79.7168  84.9796
ZERR    2.00   0.000519   0.000540   0.000458   0.0061   0.0053   0.0055
LATT  1
SFAC C H O
UNIT 24.00 24.00 4.00
TREF
HKLF 4
END
