# Supplementary material for: Photoswitching neutral homoaromatic hydrocarbons
Source: Nat Chem. 2023 Jan 26;15(3):377–85. doi: 10.1038/s41557-022-01121-w (PMC9986110; doi:10.1038/s41557-022-01121-w)
Supplement: Supplementary file 2 — Crystallographic data (.cif, .fcf and .hkl files) of compound cis-11 (CCDC 2128305). [file 41557_2022_1121_MOESM2_ESM.zip › CU-3820.FCF]

# 
# h,k,l, Fc-squared, Fo-squared, sigma(Fo-squared) and status flag 
# 
data_cu-3820 
_shelx_title ' CU-3820 in P-1' 
_shelx_refln_list_code          4 
_shelx_F_calc_maximum       42.72 
_exptl_crystal_F_000       200.00 
_reflns_d_resolution_high  0.8347 
 
loop_ 
 _symmetry_equiv_pos_as_xyz 
 'x, y, z' 
 '-x, -y, -z' 
 
_cell_length_a     7.5990 
_cell_length_b     8.0638 
_cell_length_c     8.5252 
_cell_angle_alpha  65.320 
_cell_angle_beta   79.717 
_cell_angle_gamma  84.980 
 
_shelx_F_squared_multiplier     1.000 
 
loop_ 
 _refln_index_h 
 _refln_index_k 
 _refln_index_l 
 _refln_F_squared_calc 
 _refln_F_squared_meas 
 _refln_F_squared_sigma 
 _refln_observed_status 
   1   0   0      407.60      359.50      1.02 o 
   2   0   0        1.94        2.23      0.12 o 
   3   0   0      334.60      361.56      1.98 o 
   4   0   0       34.28       35.11      0.74 o 
   5   0   0      164.52      160.01      2.13 o 
   6   0   0       37.78       35.49      0.63 o 
   7   0   0       19.50       18.98      0.75 o 
   8   0   0       84.18       77.89      0.91 o 
  -8   1   0       39.80       35.26      1.29 o 
  -7   1   0       64.56       60.47      1.39 o 
  -6   1   0      182.84      193.45      1.82 o 
  -5   1   0       44.29       38.31      1.04 o 
  -4   1   0       22.98       30.69      0.68 o 
  -3   1   0      181.10      198.60      1.43 o 
  -2   1   0       91.00       79.71      0.74 o 
  -1   1   0     1087.00     1096.49      2.38 o 
   0   1   0      793.19      690.81      1.59 o 
   1   1   0      554.96      497.83      1.11 o 
   2   1   0        0.58        0.19      0.05 o 
   3   1   0      361.24      358.09      2.16 o 
   4   1   0        3.21        2.52      0.14 o 
   5   1   0        8.28        8.11      0.33 o 
   6   1   0        3.15        3.68      0.17 o 
   7   1   0        7.48        7.04      0.31 o 
   8   1   0       28.65       25.56      0.50 o 
  -8   2   0       40.04       33.04      2.41 o 
  -7   2   0        5.72        5.37      0.41 o 
  -6   2   0      143.90      132.81      1.38 o 
  -5   2   0        0.07        0.06      0.06 o 
  -4   2   0       10.72       11.37      0.33 o 
  -3   2   0      528.23      547.03      3.00 o 
  -2   2   0       63.89       62.12      0.46 o 
  -1   2   0      140.84      136.36      2.21 o 
   0   2   0      563.80      548.31      2.08 o 
   1   2   0      116.30      110.12      0.73 o 
   2   2   0      399.48      392.00      1.46 o 
   3   2   0       41.84       52.83      0.95 o 
   4   2   0      394.00      406.12      2.15 o 
   5   2   0       15.98       18.31      0.33 o 
   6   2   0        8.06        5.83      0.21 o 
   7   2   0       11.24        8.87      0.33 o 
   8   2   0       18.93       18.33      0.40 o 
  -8   3   0       21.83       14.85      0.50 o 
  -7   3   0        0.32        0.23      0.07 o 
  -6   3   0      160.35      140.37      2.14 o 
  -5   3   0       11.77       11.10      1.16 o 
  -4   3   0       97.18      110.08      1.51 o 
  -3   3   0       57.41       70.14      0.76 o 
  -2   3   0      329.30      337.47      1.21 o 
  -1   3   0       99.16      102.08      0.61 o 
   0   3   0        0.17        0.01      0.07 o 
   1   3   0      110.90      106.80      1.15 o 
   2   3   0      109.62      106.14      0.94 o 
   3   3   0      138.18      150.87      4.49 o 
   4   3   0       79.32       79.87      1.01 o 
   5   3   0       12.53       12.23      0.32 o 
   6   3   0        0.08        0.12      0.07 o 
   7   3   0        5.19        4.46      0.22 o 
   8   3   0       13.07       12.32      0.51 o 
  -7   4   0        1.37        1.23      0.14 o 
  -6   4   0       42.20       36.79      1.06 o 
  -5   4   0       17.90       16.21      0.73 o 
  -4   4   0        1.85        1.70      0.22 o 
  -3   4   0       57.58       61.79      1.20 o 
  -2   4   0        9.81        9.82      0.41 o 
  -1   4   0       70.11       75.19      1.23 o 
   0   4   0       58.23       69.86      1.16 o 
   1   4   0       64.45       75.18      1.20 o 
   2   4   0      143.14      135.49      1.60 o 
   3   4   0       21.68       20.11      0.65 o 
   4   4   0       33.30       28.41      0.54 o 
   5   4   0        0.07        0.79      0.65 o 
   6   4   0       57.25       53.11      0.77 o 
   7   4   0        0.99        1.48      0.22 o 
   8   4   0        0.22        0.29      0.09 o 
  -7   5   0        0.04        0.02      0.04 o 
  -6   5   0       12.20        8.98      0.48 o 
  -5   5   0       17.52       15.16      0.69 o 
  -4   5   0        0.02        0.07      0.11 o 
  -3   5   0        1.67        1.75      0.16 o 
  -2   5   0       83.34       82.48      0.82 o 
  -1   5   0       38.16       38.06      0.58 o 
   0   5   0      306.62      318.03      2.88 o 
   1   5   0       23.01       26.62      0.59 o 
   2   5   0       16.26       17.38      0.36 o 
   3   5   0      639.23      605.11      2.13 o 
   4   5   0       22.19       24.66      0.70 o 
   5   5   0       13.99       16.86      0.44 o 
   6   5   0        0.80        1.19      0.21 o 
   7   5   0        0.11        0.27      0.11 o 
  -6   6   0       12.94       10.67      0.36 o 
  -5   6   0       48.60       42.53      1.02 o 
  -4   6   0        2.03        2.18      0.28 o 
  -3   6   0        4.05        4.02      0.37 o 
  -2   6   0       11.39       10.10      0.50 o 
  -1   6   0        0.01        0.12      0.08 o 
   0   6   0       17.68       15.27      0.40 o 
   1   6   0        1.18        1.26      0.13 o 
   2   6   0       14.96       16.11      0.48 o 
   3   6   0      571.52      586.36      2.57 o 
   4   6   0        7.26        7.20      0.50 o 
   5   6   0       13.67       13.43      0.63 o 
   6   6   0        6.63        8.38      0.43 o 
  -5   7   0        7.88        7.12      0.32 o 
  -4   7   0       25.42       23.85      0.73 o 
  -3   7   0       68.60       66.35      1.32 o 
  -2   7   0       22.89       25.32      0.85 o 
  -1   7   0       10.58       10.54      0.38 o 
   0   7   0       80.50       81.57      1.56 o 
   1   7   0       32.65       34.28      0.72 o 
   2   7   0       18.75       20.66      0.54 o 
   3   7   0       14.25       13.97      0.43 o 
   4   7   0       12.87       13.03      0.57 o 
   5   7   0        0.50        0.62      0.13 o 
  -3   8   0      173.17      177.08      1.66 o 
  -2   8   0       11.42       11.57      0.48 o 
  -1   8   0        7.00        5.79      0.36 o 
   0   8   0       21.54       20.95      0.83 o 
   1   8   0       12.34       14.30      0.57 o 
   2   8   0        1.10        1.14      0.18 o 
   3   8   0       36.59       38.62      0.82 o 
  -2  -8   1        5.49        5.93      0.31 o 
  -1  -8   1       14.28       14.21      0.49 o 
   0  -8   1       46.34       47.10      0.93 o 
   1  -8   1        1.74        1.52      0.18 o 
   2  -8   1       22.98       26.25      0.64 o 
  -4  -7   1       51.46       53.50      1.01 o 
  -3  -7   1       46.14       48.68      1.07 o 
  -2  -7   1        6.71        7.12      0.45 o 
  -1  -7   1        5.00        4.87      0.39 o 
   0  -7   1       30.81       31.77      0.93 o 
   1  -7   1        2.62        3.73      0.33 o 
   2  -7   1      201.72      215.43      2.38 o 
   3  -7   1       95.38      106.06      1.59 o 
   4  -7   1        0.61        0.48      0.13 o 
  -6  -6   1        8.93       11.29      0.43 o 
  -5  -6   1       31.50       31.96      0.52 o 
  -4  -6   1        0.00        0.02      0.07 o 
  -3  -6   1      226.89      243.96      1.74 o 
  -2  -6   1      132.00      137.87      1.42 o 
  -1  -6   1       29.48       30.27      0.96 o 
   0  -6   1       47.65       56.22      1.30 o 
   1  -6   1        7.49        7.79      0.49 o 
   2  -6   1        0.81        2.21      0.29 o 
   3  -6   1       45.95       51.10      1.27 o 
   4  -6   1       61.00       65.36      1.39 o 
   5  -6   1        5.15        5.11      0.36 o 
   6  -6   1        5.38        4.82      0.28 o 
  -6  -5   1        1.53        1.66      0.16 o 
  -5  -5   1       98.65      101.86      1.34 o 
  -4  -5   1      443.23      433.81      2.93 o 
  -3  -5   1       69.74       64.87      0.88 o 
  -2  -5   1        2.79        3.35      0.15 o 
  -1  -5   1        9.43        9.90      0.25 o 
   0  -5   1       15.72       18.87      0.42 o 
   1  -5   1       12.72       13.61      0.45 o 
   2  -5   1        0.95        2.87      1.34 o 
   3  -5   1       25.38       25.08      0.64 o 
   4  -5   1      124.80      129.03      2.07 o 
   5  -5   1        4.04        4.12      0.38 o 
   6  -5   1       13.00       10.90      0.53 o 
   7  -5   1        2.76        2.24      0.13 o 
  -7  -4   1        0.00        0.07      0.05 o 
  -6  -4   1        5.12        5.83      0.26 o 
  -5  -4   1       59.73       59.77      0.85 o 
  -4  -4   1      174.66      168.94      1.41 o 
  -3  -4   1        3.53        4.21      0.18 o 
  -2  -4   1       16.26       16.46      0.61 o 
  -1  -4   1       18.82       21.08      0.67 o 
   0  -4   1       93.78       91.97      1.43 o 
   1  -4   1        9.11       12.41      0.56 o 
   2  -4   1       77.40       83.33      1.05 o 
   3  -4   1      141.53      146.20      3.07 o 
   4  -4   1        7.15        6.14      0.45 o 
   5  -4   1        4.91        4.42      0.41 o 
   6  -4   1        6.58        4.85      0.40 o 
   7  -4   1       15.13       14.20      0.39 o 
  -8  -3   1        0.65        0.58      0.07 o 
  -7  -3   1       44.90       38.09      0.62 o 
  -6  -3   1      108.88       95.30      1.39 o 
  -5  -3   1       48.32       44.92      0.65 o 
  -4  -3   1       77.70       79.97      0.91 o 
  -3  -3   1        5.73        5.04      0.24 o 
  -2  -3   1        2.52        2.05      0.19 o 
  -1  -3   1        0.04       -0.01      0.07 o 
   0  -3   1      339.39      344.08      2.32 o 
   1  -3   1        2.09        1.52      0.19 o 
   2  -3   1       98.52      106.98      1.02 o 
   3  -3   1        2.14        2.09      0.14 o 
   4  -3   1        9.84       11.72      0.31 o 
   5  -3   1      151.25      148.38      2.20 o 
   6  -3   1        0.74        1.76      0.26 o 
   7  -3   1      131.83      121.76      1.90 o 
   8  -3   1        1.28        1.59      0.19 o 
  -8  -2   1        0.02        0.05      0.05 o 
  -7  -2   1        9.53       11.80      0.37 o 
  -6  -2   1        3.54        3.35      0.21 o 
  -5  -2   1       49.78       52.06      0.73 o 
  -4  -2   1       44.34       45.06      0.95 o 
  -3  -2   1       24.58       23.41      0.34 o 
  -2  -2   1       44.24       39.22      0.36 o 
  -1  -2   1      247.29      232.66      0.52 o 
   0  -2   1      580.33      552.04      2.35 o 
   1  -2   1       37.96       42.88      0.72 o 
   2  -2   1       96.41      111.92      1.25 o 
   3  -2   1      481.91      473.98      2.87 o 
   4  -2   1       77.12       65.82      1.20 o 
   5  -2   1      296.35      288.16     10.45 o 
   6  -2   1      156.29      155.75      1.61 o 
   7  -2   1       54.86       56.83      1.36 o 
   8  -2   1       30.05       27.35      0.80 o 
  -8  -1   1        3.28        4.01      0.19 o 
  -7  -1   1       26.04       27.46      0.59 o 
  -6  -1   1        1.39        1.25      0.10 o 
  -5  -1   1       72.18       78.25      0.90 o 
  -4  -1   1        8.93        5.75      0.55 o 
  -3  -1   1     1089.07     1024.40      2.01 o 
  -2  -1   1       82.72       82.26      0.62 o 
  -1  -1   1      209.79      188.67      0.71 o 
   0  -1   1      272.28      250.33      1.20 o 
   2  -1   1        5.89        7.37      0.28 o 
   3  -1   1      117.80      118.48      1.28 o 
   4  -1   1       84.30       79.06      1.22 o 
   5  -1   1      230.49      236.98      2.44 o 
   6  -1   1       17.00       18.36      0.56 o 
   7  -1   1      160.67      164.39      2.33 o 
   8  -1   1        0.05        0.07      0.07 o 
  -8   0   1        1.72        2.66      0.17 o 
  -7   0   1        5.12        5.04      0.27 o 
  -6   0   1       70.29       65.99      0.79 o 
  -5   0   1      211.64      213.68      2.48 o 
  -4   0   1      245.48      244.72      2.27 o 
  -3   0   1       53.65       54.19      1.00 o 
  -2   0   1      751.51      664.23      6.38 o 
  -1   0   1      814.18      723.57      1.96 o 
   0   0   1       60.39       56.04      0.59 o 
   1   0   1      101.33      100.44      0.72 o 
   2   0   1       17.42       18.09      0.39 o 
   3   0   1      281.65      286.49      1.88 o 
   4   0   1       78.61       98.07      1.33 o 
   5   0   1       63.05       71.61      1.34 o 
   6   0   1        0.26        0.43      0.11 o 
   7   0   1      105.55      109.41      1.88 o 
   8   0   1       12.25       12.23      0.37 o 
   9   0   1        4.79        6.68      0.33 o 
  -8   1   1        7.42        6.91      0.67 o 
  -7   1   1       10.13        8.37      0.34 o 
  -6   1   1      225.15      218.95      1.86 o 
  -5   1   1      141.14      148.09      2.09 o 
  -4   1   1      165.57      165.58      1.89 o 
  -3   1   1      175.43      180.33      4.98 o 
   0   1   1      747.68      635.96      1.54 o 
   1   1   1        3.77        3.20      0.17 o 
   2   1   1      243.39      250.31      1.51 o 
   3   1   1       96.16      115.07      1.26 o 
   4   1   1      186.35      193.74      1.90 o 
   5   1   1       82.82       85.08      1.41 o 
   6   1   1      103.59      101.50      1.12 o 
   7   1   1      130.60      134.05      4.17 o 
   8   1   1        0.57        1.36      0.22 o 
   9   1   1        0.23        0.48      0.11 o 
  -8   2   1        6.29        7.19      0.38 o 
  -7   2   1       51.96       47.03      1.12 o 
  -6   2   1      140.65      147.52      2.99 o 
  -5   2   1        2.25        1.62      0.16 o 
  -4   2   1       57.03       63.56      1.20 o 
  -3   2   1      419.60      449.67      2.71 o 
  -2   2   1       11.52        8.30      0.30 o 
  -1   2   1     1739.99     1550.65      2.31 o 
   0   2   1      297.14      266.60      2.61 o 
   1   2   1       52.17       41.69      0.56 o 
   2   2   1       22.67       21.35      0.32 o 
   3   2   1      274.20      261.45      1.59 o 
   4   2   1       59.03       64.00      0.74 o 
   5   2   1       63.26       62.01      1.49 o 
   6   2   1      128.56      121.45      4.65 o 
   7   2   1        3.02        4.86      0.40 o 
   8   2   1        3.82        6.49      0.42 o 
  -8   3   1       10.64       10.05      0.41 o 
  -7   3   1       24.16       17.83      2.82 o 
  -6   3   1        2.03        1.59      0.16 o 
  -5   3   1       11.35       11.29      1.15 o 
  -4   3   1      225.09      222.98      2.23 o 
  -3   3   1       88.53       96.42      1.25 o 
  -2   3   1        1.71        1.54      0.08 o 
  -1   3   1      147.88      145.09      2.01 o 
   0   3   1      129.90      122.42      5.16 o 
   1   3   1      686.34      704.21      2.82 o 
   2   3   1      138.24      140.30      1.40 o 
   3   3   1      145.44      156.78      2.06 o 
   4   3   1        1.37        1.54      0.14 o 
   5   3   1      107.55      106.49      1.27 o 
   6   3   1       53.43       45.66      1.61 o 
   7   3   1       36.09       31.11      0.98 o 
   8   3   1       56.48       56.53      1.17 o 
  -7   4   1        8.22        6.57      0.38 o 
  -6   4   1        0.59        0.56      0.11 o 
  -5   4   1       31.72       22.05      0.80 o 
  -4   4   1       40.38       40.25      0.69 o 
  -3   4   1        0.01        1.64      0.17 o 
  -2   4   1       23.15       21.64      0.41 o 
  -1   4   1        0.03        0.02      0.07 o 
   0   4   1      637.51      669.34      3.38 o 
   1   4   1       12.62       17.39      0.54 o 
   2   4   1      142.32      156.09      1.64 o 
   3   4   1      107.25      104.74      1.44 o 
   4   4   1       24.94       24.61      0.47 o 
   5   4   1        7.32        7.07      0.31 o 
   6   4   1       40.98       44.53      1.17 o 
   7   4   1       25.06       24.44      0.84 o 
   8   4   1       36.00       40.43      0.90 o 
  -7   5   1        0.29        0.17      0.08 o 
  -6   5   1       21.01       19.71      0.73 o 
  -5   5   1        0.30        0.24      0.11 o 
  -4   5   1       28.42       23.89      3.04 o 
  -3   5   1       34.90       30.87      3.41 o 
  -2   5   1        7.25        8.49      0.27 o 
  -1   5   1      102.19       98.94      1.55 o 
   0   5   1       65.56       69.28      1.28 o 
   1   5   1        0.36        0.35      0.12 o 
   2   5   1        9.66        9.57      0.48 o 
   3   5   1       73.56       66.98      0.85 o 
   4   5   1      538.48      502.45      2.19 o 
   5   5   1       53.22       51.96      1.25 o 
   6   5   1        8.60        8.63      0.52 o 
   7   5   1        0.35        0.06      0.11 o 
  -6   6   1       22.37       21.01      0.65 o 
  -5   6   1        7.32        5.03      0.34 o 
  -4   6   1        0.63        0.67      0.11 o 
  -3   6   1      251.79      226.56     12.80 o 
  -2   6   1      398.13      390.05      2.43 o 
  -1   6   1        3.19        2.96      0.18 o 
   0   6   1       36.68       37.96      0.60 o 
   1   6   1      150.52      155.02      1.23 o 
   2   6   1       72.94       72.36      0.84 o 
   3   6   1       98.69      100.68      1.26 o 
   4   6   1      107.38      112.44      2.77 o 
   5   6   1        0.15        0.16      0.14 o 
   6   6   1        5.35        5.26      0.26 o 
   7   6   1        4.33        4.07      0.25 o 
  -5   7   1        7.17        7.16      0.38 o 
  -4   7   1        5.36        4.85      0.33 o 
  -3   7   1       12.15       11.61      0.44 o 
  -2   7   1       31.81       33.72      0.68 o 
  -1   7   1       87.01       85.30      1.58 o 
   0   7   1       40.45       39.62      0.77 o 
   1   7   1      106.55      109.16      1.28 o 
   2   7   1       84.07       88.44      1.15 o 
   3   7   1       31.96       34.05      0.70 o 
   4   7   1       21.02       21.21      0.52 o 
   5   7   1       15.66       16.07      0.59 o 
   6   7   1        0.10        0.18      0.08 o 
  -4   8   1        0.20        0.26      0.07 o 
  -3   8   1        0.16        0.10      0.06 o 
  -2   8   1       17.53       16.00      1.08 o 
  -1   8   1       14.79       16.16      0.42 o 
   0   8   1       50.52       49.26      1.10 o 
   1   8   1        2.14        1.48      0.22 o 
   2   8   1      122.16      124.79      1.22 o 
   3   8   1        4.29        4.14      0.21 o 
   4   8   1        4.20        4.82      0.29 o 
  -1   9   1       44.21       40.62      0.65 o 
   0   9   1        0.46        0.41      0.08 o 
   1   9   1       27.61       24.37      1.50 o 
  -3  -7   2       35.77       36.11      0.78 o 
  -2  -7   2       30.35       31.07      0.79 o 
  -1  -7   2       18.76       19.41      0.65 o 
   0  -7   2        0.61        0.63      0.14 o 
   1  -7   2       23.11       22.27      0.72 o 
   2  -7   2       10.30       11.51      0.51 o 
   3  -7   2        0.17        0.30      0.11 o 
  -5  -6   2        5.19        5.53      0.19 o 
  -4  -6   2       38.37       41.74      0.63 o 
  -3  -6   2       37.38       38.41      0.66 o 
  -2  -6   2        8.27        8.27      0.33 o 
  -1  -6   2       80.37       85.50      1.58 o 
   0  -6   2       71.04       71.06      1.42 o 
   1  -6   2       13.11       10.80      0.55 o 
   2  -6   2        1.71        2.25      0.28 o 
   3  -6   2       13.01       13.22      0.64 o 
   4  -6   2        0.75        1.06      0.20 o 
   5  -6   2        4.66        4.67      0.31 o 
  -6  -5   2       10.61       10.98      0.61 o 
  -5  -5   2       21.09       20.22      0.46 o 
  -4  -5   2        4.06        4.48      0.31 o 
  -3  -5   2      150.69      149.98      1.39 o 
  -2  -5   2        2.76        2.04      0.27 o 
  -1  -5   2      105.65      109.37      1.02 o 
   0  -5   2       17.65       24.14      0.61 o 
   1  -5   2      167.97      167.13      1.62 o 
   2  -5   2       37.86       38.81      1.14 o 
   3  -5   2       33.46       34.95      1.06 o 
   4  -5   2        0.34        0.36      0.17 o 
   5  -5   2        2.55        2.33      0.29 o 
   6  -5   2       14.29       15.85      0.60 o 
  -7  -4   2       18.42       17.09      0.39 o 
  -6  -4   2      108.17      100.27      1.29 o 
  -5  -4   2        2.95        3.80      0.22 o 
  -4  -4   2       15.66       15.70      0.44 o 
  -3  -4   2        0.22        0.10      0.09 o 
  -2  -4   2       14.82       14.15      0.40 o 
  -1  -4   2      164.14      171.89      1.92 o 
   0  -4   2        0.04        0.53      0.25 o 
   1  -4   2      182.49      204.50      2.40 o 
   2  -4   2       28.43       29.18      1.33 o 
   3  -4   2      116.30      118.56      1.38 o 
   4  -4   2       22.00       21.77      1.11 o 
   5  -4   2        2.57        2.35      0.31 o 
   6  -4   2       15.78       16.89      0.72 o 
   7  -4   2        9.74        9.15      0.56 o 
  -7  -3   2        3.64        3.37      0.17 o 
  -6  -3   2       35.41       39.48      0.71 o 
  -5  -3   2       81.50       82.60      2.24 o 
  -4  -3   2       57.92       56.13      0.72 o 
  -3  -3   2       24.29       28.72      0.55 o 
  -2  -3   2       44.36       46.90      0.93 o 
  -1  -3   2       58.33       63.18      1.08 o 
   0  -3   2      264.19      277.19      2.35 o 
   1  -3   2      370.79      389.55      2.90 o 
   2  -3   2      132.60      134.83      1.80 o 
   3  -3   2       85.96       95.39      1.63 o 
   4  -3   2       96.01      108.61      7.01 o 
   5  -3   2       21.00       21.03      0.86 o 
   6  -3   2       56.59       60.70      1.43 o 
   7  -3   2       67.70       70.57      1.43 o 
   8  -3   2       14.31       12.75      0.48 o 
  -8  -2   2        9.66       10.38      0.33 o 
  -7  -2   2       20.37       20.58      0.46 o 
  -6  -2   2        0.03        0.11      0.07 o 
  -5  -2   2       45.04       42.90      0.64 o 
  -4  -2   2       63.30       61.23      0.86 o 
  -3  -2   2      353.86      346.54      3.01 o 
  -2  -2   2      129.38      137.29      3.33 o 
  -1  -2   2      127.71      134.16      1.29 o 
   0  -2   2       79.20       91.14      1.12 o 
   1  -2   2      361.64      380.85      2.40 o 
   2  -2   2       27.44       38.38      0.85 o 
   3  -2   2        0.89        1.02      0.17 o 
   4  -2   2       49.43       48.60      1.14 o 
   5  -2   2       20.23       19.69      0.65 o 
   6  -2   2      182.56      194.28      2.56 o 
   7  -2   2       44.23       45.41      1.22 o 
   8  -2   2        0.09        0.17      0.11 o 
  -8  -1   2        0.12        0.38      0.10 o 
  -7  -1   2        1.41        1.79      0.22 o 
  -6  -1   2       47.15       46.77      0.78 o 
  -5  -1   2        3.65        3.21      0.15 o 
  -4  -1   2        7.29        6.63      0.28 o 
  -3  -1   2       40.36       38.29      0.65 o 
  -2  -1   2       81.03       75.11      0.77 o 
  -1  -1   2      437.11      405.69      1.03 o 
   0  -1   2     1140.39     1081.48      3.11 o 
   1  -1   2      960.82      848.07      3.11 o 
   2  -1   2      242.48      245.33      1.85 o 
   3  -1   2      189.27      197.12      1.88 o 
   4  -1   2       46.24       47.92      1.05 o 
   5  -1   2        4.75        7.77      1.87 o 
   6  -1   2        5.39        5.57      0.44 o 
   7  -1   2       82.17       91.59      1.76 o 
   8  -1   2       17.07       17.23      0.68 o 
  -8   0   2        0.89        0.61      0.12 o 
  -7   0   2        0.01        0.05      0.11 o 
  -6   0   2        3.01        3.91      0.34 o 
  -5   0   2      483.49      461.69      2.88 o 
  -4   0   2       14.49       14.36      0.41 o 
  -3   0   2       22.05       24.41      0.47 o 
  -2   0   2        1.70        1.26      0.09 o 
  -1   0   2      242.24      220.80      0.90 o 
   2   0   2     1679.08     1618.06      4.24 o 
   3   0   2      509.00      508.75      2.83 o 
   4   0   2      346.90      358.04      2.73 o 
   5   0   2       21.98       25.27      0.84 o 
   6   0   2      121.93      128.21      1.59 o 
   7   0   2       11.87       12.75      0.66 o 
   8   0   2       19.84       20.57      0.77 o 
   9   0   2        5.78        6.07      0.32 o 
  -8   1   2        0.58        0.40      0.11 o 
  -7   1   2        3.82        3.37      0.31 o 
  -6   1   2      546.53      557.47      3.92 o 
  -5   1   2       78.42       79.16      1.01 o 
  -4   1   2       15.90       19.36      0.68 o 
  -3   1   2       90.60       86.88      1.22 o 
  -2   1   2       38.96       40.38      0.70 o 
  -1   1   2        0.02        0.08      0.05 o 
   0   1   2       35.02       30.93      0.28 o 
   1   1   2       39.24       36.23      0.51 o 
   2   1   2     1020.94      912.14      3.10 o 
   3   1   2        0.65        1.53      0.17 o 
   4   1   2       84.03       97.52      1.45 o 
   5   1   2      103.48      105.83      3.33 o 
   6   1   2       80.62       81.32      3.56 o 
   7   1   2        2.32        2.08      0.28 o 
   8   1   2        0.10        0.31      0.15 o 
   9   1   2        2.92        3.30      0.25 o 
  -8   2   2        0.00        0.06      0.08 o 
  -7   2   2        4.63        4.85      0.38 o 
  -6   2   2       57.10       58.87      1.24 o 
  -5   2   2        8.01        8.34      0.35 o 
  -4   2   2      135.68      138.25      1.85 o 
  -3   2   2      886.91      932.91      4.12 o 
  -2   2   2        1.91        0.42      0.10 o 
  -1   2   2     1155.48     1086.83      1.86 o 
   0   2   2       79.94       77.49      0.67 o 
   1   2   2       17.92       19.28      0.28 o 
   2   2   2      424.11      403.01      4.08 o 
   3   2   2       11.29       11.10      0.40 o 
   4   2   2      636.36      660.75      2.49 o 
   5   2   2       73.88       71.53      1.28 o 
   6   2   2       12.43       13.43      0.43 o 
   7   2   2       44.23       39.58      1.10 o 
   8   2   2        1.53        1.03      0.21 o 
   9   2   2       18.48       18.30      0.56 o 
  -8   3   2       33.92       35.04      0.73 o 
  -7   3   2        4.89        5.14      0.34 o 
  -6   3   2        5.67        5.09      0.39 o 
  -5   3   2        3.35        2.55      0.21 o 
  -4   3   2       84.79       89.65      1.49 o 
  -3   3   2       42.04       30.86      0.77 o 
  -2   3   2     1049.25     1082.99      2.57 o 
  -1   3   2      301.75      289.46      3.10 o 
   0   3   2      136.84      127.23      0.94 o 
   1   3   2        0.82        0.84      0.11 o 
   2   3   2      372.85      377.57      2.21 o 
   3   3   2      453.00      462.53      4.44 o 
   4   3   2      323.30      310.02      1.99 o 
   5   3   2       13.07       13.40      0.29 o 
   6   3   2        0.62        2.47      1.37 o 
   7   3   2       36.43       31.89      0.99 o 
   8   3   2       21.01       22.56      0.76 o 
  -7   4   2        8.18        8.38      0.41 o 
  -6   4   2       11.91       11.00      0.57 o 
  -5   4   2       28.96       29.43      0.98 o 
  -4   4   2       27.72       28.06      0.49 o 
  -3   4   2       88.71       89.08      1.33 o 
  -2   4   2        8.15        8.09      0.31 o 
  -1   4   2       55.13       58.53      1.32 o 
   0   4   2      680.72      642.45      4.12 o 
   1   4   2       34.84       38.67      0.76 o 
   2   4   2      125.94      136.69      1.53 o 
   3   4   2       52.65       53.39      1.04 o 
   4   4   2        4.74        3.51      0.29 o 
   5   4   2       51.53       49.73      0.60 o 
   6   4   2        1.10        1.18      0.22 o 
   7   4   2       11.54       11.20      0.58 o 
   8   4   2        0.48        0.05      0.10 o 
  -7   5   2        6.79        7.36      0.34 o 
  -6   5   2       65.91       56.96      1.23 o 
  -5   5   2        8.86        7.41      0.50 o 
  -4   5   2        7.16        8.68      0.52 o 
  -3   5   2       25.89       25.62      0.84 o 
  -2   5   2      126.78      128.33      4.31 o 
  -1   5   2       29.75       30.87      0.82 o 
   0   5   2        5.42        3.10      0.27 o 
   1   5   2      303.00      316.08      2.55 o 
   2   5   2      123.26      124.70      1.67 o 
   3   5   2       14.51       14.37      0.34 o 
   4   5   2      157.34      142.75      1.45 o 
   5   5   2      242.89      233.74      1.83 o 
   6   5   2       18.55       17.10      0.49 o 
   7   5   2        7.97        8.18      0.46 o 
   8   5   2        0.18        0.77      0.14 o 
  -6   6   2       30.01       28.28      0.76 o 
  -5   6   2       14.09       12.56      0.61 o 
  -4   6   2        1.05        0.76      0.18 o 
  -3   6   2       40.97       38.89      1.08 o 
  -2   6   2       34.46       35.42      0.73 o 
  -1   6   2        1.14        1.30      0.12 o 
   0   6   2        0.01        0.09      0.07 o 
   1   6   2       12.24       13.37      0.47 o 
   2   6   2       38.56       42.02      0.90 o 
   3   6   2       62.96       60.95      0.76 o 
   4   6   2       84.42       82.72      0.89 o 
   5   6   2       55.32       51.31      1.61 o 
   6   6   2       62.86       57.83      1.21 o 
   7   6   2       45.73       26.43     23.82 o 
  -5   7   2        1.47        1.60      0.20 o 
  -4   7   2        1.43        1.37      0.21 o 
  -3   7   2      230.43      218.59      2.48 o 
  -2   7   2       96.98       94.76      1.69 o 
  -1   7   2       10.04       10.76      0.56 o 
   0   7   2       22.76       22.16      0.57 o 
   1   7   2       22.94       19.50      0.54 o 
   2   7   2       59.90       57.72      0.92 o 
   3   7   2        0.70        1.25      0.15 o 
   4   7   2        0.28        0.23      0.09 o 
   5   7   2       53.85       53.61      0.77 o 
   6   7   2        0.98        0.80      0.12 o 
  -4   8   2        4.43        4.97      0.28 o 
  -3   8   2        1.67        1.39      0.12 o 
  -2   8   2       44.31       43.62      1.10 o 
  -1   8   2       39.70       38.95      1.01 o 
   0   8   2       63.48       68.77      1.31 o 
   1   8   2       36.82       41.02      0.73 o 
   2   8   2       15.09       16.20      0.46 o 
   3   8   2        3.09        3.23      0.20 o 
   4   8   2        0.00        0.08      0.06 o 
   5   8   2        0.88        0.25      0.34 o 
  -2   9   2        3.32        3.39      0.20 o 
  -1   9   2       23.40       22.27      0.57 o 
   0   9   2       18.43       18.08      0.56 o 
   1   9   2       26.34       22.14      1.05 o 
   2   9   2       13.14       12.62      0.42 o 
  -1  -7   3        0.72        0.54      0.09 o 
   0  -7   3        6.14        6.81      0.33 o 
   1  -7   3       17.44       16.96      0.53 o 
   2  -7   3       49.25       47.97      0.86 o 
  -4  -6   3       22.86       22.60      0.56 o 
  -3  -6   3       86.48       89.22      1.29 o 
  -2  -6   3       30.52       32.42      0.84 o 
  -1  -6   3       43.66       40.25      0.97 o 
   0  -6   3        1.10        0.67      0.10 o 
   1  -6   3        2.61        4.48      0.24 o 
   2  -6   3       80.12       77.60      1.41 o 
   3  -6   3        8.30        9.80      0.49 o 
   4  -6   3        2.33        2.14      0.22 o 
  -5  -5   3       24.01       25.32      0.43 o 
  -4  -5   3        1.01        0.80      0.11 o 
  -3  -5   3        4.86        4.90      0.25 o 
  -2  -5   3      168.86      173.92      1.48 o 
  -1  -5   3       95.57       90.80      2.82 o 
   0  -5   3        5.02        5.25      0.39 o 
   1  -5   3        4.00        5.87      0.28 o 
   2  -5   3       48.98       49.79      1.24 o 
   3  -5   3        0.79        0.64      0.18 o 
   4  -5   3       23.64       26.34      0.89 o 
   5  -5   3        9.38        9.94      0.50 o 
   6  -5   3       55.54       60.32      1.02 o 
  -6  -4   3       26.09       25.31      0.44 o 
  -5  -4   3       17.75       18.56      0.59 o 
  -4  -4   3        2.56        2.05      0.23 o 
  -3  -4   3       31.91       34.21      0.90 o 
  -2  -4   3      164.55      157.65      1.40 o 
  -1  -4   3        3.19        1.44      0.22 o 
   0  -4   3        7.39        6.46      0.28 o 
   1  -4   3       27.09       26.77      0.63 o 
   2  -4   3        4.75        4.65      0.27 o 
   3  -4   3       12.44       10.66      0.43 o 
   4  -4   3       13.95       13.73      0.68 o 
   5  -4   3       76.67       80.72      1.61 o 
   6  -4   3       76.85       80.83      1.45 o 
   7  -4   3        0.06        0.20      0.09 o 
  -7  -3   3       15.83       12.64      0.37 o 
  -6  -3   3        2.82        4.47      0.30 o 
  -5  -3   3       84.81       83.61      1.37 o 
  -4  -3   3       62.25       60.74      1.19 o 
  -3  -3   3       29.59       32.37      0.84 o 
  -2  -3   3       21.92       20.52      0.65 o 
  -1  -3   3       23.13       25.65      0.51 o 
   0  -3   3      171.63      181.84      2.07 o 
   1  -3   3        3.37        3.90      0.34 o 
   2  -3   3        6.66        6.85      0.46 o 
   3  -3   3       12.92       16.22      0.50 o 
   4  -3   3        1.98        1.65      0.18 o 
   5  -3   3        0.00        0.02      0.13 o 
   6  -3   3       43.78       45.17      1.20 o 
   7  -3   3       31.20       33.65      0.93 o 
  -7  -2   3       25.51       26.95      0.65 o 
  -6  -2   3       79.63       85.54      1.36 o 
  -5  -2   3       50.31       47.40      1.06 o 
  -4  -2   3       27.04       22.52      0.98 o 
  -3  -2   3       60.38       65.07      2.51 o 
  -2  -2   3       33.11       28.45      0.93 o 
  -1  -2   3      364.23      377.24      2.42 o 
   0  -2   3      323.10      332.83      2.36 o 
   1  -2   3      225.91      239.14      2.24 o 
   2  -2   3      300.47      304.34      2.66 o 
   3  -2   3      213.24      235.25      2.55 o 
   4  -2   3        0.72        1.46      0.16 o 
   5  -2   3       10.86       11.45      0.45 o 
   6  -2   3       90.81       94.53      1.78 o 
   7  -2   3      275.68      293.23      2.98 o 
   8  -2   3       24.57       23.05      0.69 o 
  -7  -1   3       13.79       13.42      0.51 o 
  -6  -1   3       11.10       12.64      0.56 o 
  -5  -1   3        3.10        2.84      0.22 o 
  -4  -1   3       27.15       25.71      0.58 o 
  -3  -1   3       61.10       61.66      1.77 o 
  -2  -1   3      116.65      124.00      1.79 o 
  -1  -1   3      245.46      249.43      6.60 o 
   0  -1   3       63.67       71.10      0.98 o 
   1  -1   3      488.99      470.60      2.70 o 
   2  -1   3      485.04      501.76      3.06 o 
   3  -1   3       55.06       63.43      1.21 o 
   4  -1   3       31.12       32.62      0.96 o 
   5  -1   3       81.91       81.66      1.12 o 
   6  -1   3        2.04        2.54      0.31 o 
   7  -1   3        1.59        1.19      0.23 o 
   8  -1   3        6.07        5.91      0.39 o 
  -8   0   3       19.75       21.68      0.51 o 
  -7   0   3       11.83       10.87      0.49 o 
  -6   0   3        0.67        0.45      0.15 o 
  -5   0   3       87.29       82.43      1.06 o 
  -4   0   3      193.38      185.46      2.16 o 
  -3   0   3       16.27       17.73      0.42 o 
  -2   0   3       18.38       20.60      0.38 o 
  -1   0   3       85.81       93.16      0.54 o 
   0   0   3      111.10       88.27      1.28 o 
   1   0   3      275.82      282.80      1.82 o 
   2   0   3      189.47      195.92      1.72 o 
   3   0   3        0.61        1.27      0.18 o 
   4   0   3      117.24      120.84      1.75 o 
   5   0   3      340.64      345.35      2.22 o 
   6   0   3        6.92        7.47      0.37 o 
   7   0   3        7.93        8.06      0.52 o 
   8   0   3       16.34       16.62      0.67 o 
  -8   1   3       13.92       15.42      0.46 o 
  -7   1   3        6.11        6.96      0.41 o 
  -6   1   3      156.96      156.69      2.06 o 
  -5   1   3      242.47      240.11      1.55 o 
  -4   1   3      121.37      116.45      1.25 o 
  -3   1   3       22.13       18.88      0.61 o 
  -2   1   3      352.03      355.17      2.28 o 
  -1   1   3      141.40      139.37      0.66 o 
   0   1   3       17.83       13.25      0.46 o 
   1   1   3     1825.26     1629.92      3.96 o 
   2   1   3      750.89      695.08      3.06 o 
   3   1   3       13.34       15.37      0.54 o 
   4   1   3      107.61      110.35      1.63 o 
   5   1   3        5.62        9.06      0.55 o 
   6   1   3        0.49        0.31      0.10 o 
   7   1   3       14.01       13.76      0.67 o 
   8   1   3       29.20       32.56      0.94 o 
   9   1   3       40.20       39.91      0.80 o 
  -8   2   3       46.43       47.46      0.79 o 
  -7   2   3        7.23        7.07      0.41 o 
  -6   2   3       27.34       27.95      1.10 o 
  -5   2   3        3.38        4.04      0.42 o 
  -4   2   3        1.38        1.27      0.11 o 
  -3   2   3       28.45       23.67      0.71 o 
  -2   2   3      162.58      180.33      1.70 o 
  -1   2   3      368.19      377.60      2.19 o 
   0   2   3      142.78      143.70      0.75 o 
   1   2   3      841.10      809.22      2.86 o 
   2   2   3        0.22        0.21      0.09 o 
   3   2   3       61.48       58.26      0.59 o 
   4   2   3       34.19       39.74      1.01 o 
   5   2   3       71.10       76.01      1.02 o 
   6   2   3        0.00        0.10      0.10 o 
   7   2   3       18.36       19.87      0.54 o 
   8   2   3       91.52       88.97      1.51 o 
   9   2   3       82.94       91.28      1.21 o 
  -7   3   3        7.55        7.19      0.28 o 
  -6   3   3        5.32        5.19      0.39 o 
  -5   3   3       40.69       43.20      1.68 o 
  -4   3   3      163.11      167.50      1.31 o 
  -3   3   3       92.15       88.27      1.41 o 
  -2   3   3      180.00      205.38      1.88 o 
  -1   3   3      141.95      145.08      0.86 o 
   0   3   3      284.98      297.16      2.77 o 
   1   3   3      296.86      330.19      1.92 o 
   2   3   3        0.13        0.07      0.08 o 
   3   3   3      165.78      177.15      1.74 o 
   4   3   3        1.68        0.58      0.13 o 
   5   3   3      126.64      126.83      1.59 o 
   6   3   3      106.79      101.22      0.98 o 
   7   3   3       23.08       19.97      0.53 o 
   8   3   3        0.33        0.08      0.11 o 
  -7   4   3       16.54       14.72      0.68 o 
  -6   4   3        6.19        5.67      0.41 o 
  -5   4   3      108.97      103.20      1.81 o 
  -4   4   3       94.09      106.32      1.02 o 
  -3   4   3      167.20      168.01      1.19 o 
  -2   4   3      103.52      101.30      1.38 o 
  -1   4   3      187.40      189.41      5.52 o 
   0   4   3        0.05        0.23      0.21 o 
   1   4   3       80.08       84.06      1.13 o 
   2   4   3      569.34      590.16      3.18 o 
   3   4   3      256.61      243.77      2.23 o 
   4   4   3        4.66        5.17      0.25 o 
   5   4   3      100.31      106.28      0.98 o 
   6   4   3       97.17       94.37      1.17 o 
   7   4   3        0.00        0.61      0.50 o 
   8   4   3        0.94        1.24      0.18 o 
  -7   5   3        0.44        0.16      0.05 o 
  -6   5   3        1.50        1.79      0.23 o 
  -5   5   3        0.30        0.52      0.18 o 
  -4   5   3       49.64       50.48      0.72 o 
  -3   5   3       12.30       12.80      0.34 o 
  -2   5   3        1.08        5.43      3.17 o 
  -1   5   3       21.77       23.55      1.04 o 
   0   5   3       35.92       39.51      0.88 o 
   1   5   3        9.80        9.58      0.44 o 
   2   5   3       34.89       33.62      0.86 o 
   3   5   3       11.59       12.75      0.49 o 
   4   5   3      250.69      241.95      2.77 o 
   5   5   3      220.90      207.28      1.72 o 
   6   5   3       32.68       29.02      0.65 o 
   7   5   3        0.36        1.11      0.19 o 
   8   5   3       38.21       42.96      0.84 o 
  -6   6   3        4.85        3.34      0.27 o 
  -5   6   3       36.61       36.46      1.01 o 
  -4   6   3        0.05        0.14      0.14 o 
  -3   6   3       36.22       38.46      1.12 o 
  -2   6   3      490.49      496.62      4.48 o 
  -1   6   3      705.81      692.40      2.96 o 
   0   6   3       38.99       42.86      1.41 o 
   1   6   3       17.21       20.96      0.52 o 
   2   6   3       44.71       43.83      1.05 o 
   3   6   3        6.41        6.46      0.25 o 
   4   6   3      329.31      311.47      2.09 o 
   5   6   3        0.17        0.28      0.09 o 
   6   6   3        1.38        1.09      0.13 o 
   7   6   3        6.61        7.75      0.39 o 
  -5   7   3        9.41       11.10      0.47 o 
  -4   7   3        0.00        0.13      0.12 o 
  -3   7   3        0.84        0.66      0.12 o 
  -2   7   3       14.75       14.60      0.47 o 
  -1   7   3        0.62        0.53      0.11 o 
   0   7   3       33.42       34.52      0.68 o 
   1   7   3        8.01        8.56      0.35 o 
   2   7   3        6.66        5.92      0.29 o 
   3   7   3       32.27       35.07      1.03 o 
   4   7   3       35.76       33.75      1.00 o 
   5   7   3       61.16       58.28      1.22 o 
   6   7   3        0.59        0.71      0.13 o 
  -4   8   3        5.87        6.09      0.31 o 
  -3   8   3        2.07        2.75      0.17 o 
  -2   8   3       13.45       13.50      0.60 o 
  -1   8   3        4.18        3.75      0.35 o 
   0   8   3        1.33        1.75      0.23 o 
   1   8   3       62.39       57.40      0.85 o 
   2   8   3       67.29       61.51      0.87 o 
   3   8   3        1.20        1.38      0.21 o 
   4   8   3        4.39        3.08      0.28 o 
   5   8   3        6.90        6.49      0.34 o 
  -2   9   3       21.82       20.60      0.56 o 
  -1   9   3       30.80       26.91      0.70 o 
   0   9   3       19.00       20.17      0.65 o 
   1   9   3        0.23        0.15      0.10 o 
   2   9   3        0.01        0.13      0.10 o 
   3   9   3        4.04        3.75      0.26 o 
  -2  -6   4        0.00        0.08      0.03 o 
  -1  -6   4       18.33       15.83      0.27 o 
   0  -6   4       18.70       15.34      0.34 o 
   1  -6   4        1.69        2.01      0.20 o 
   2  -6   4       21.11       21.85      0.62 o 
   3  -6   4        1.61        1.77      0.18 o 
  -4  -5   4        2.85        3.36      0.15 o 
  -3  -5   4        3.81        3.66      0.19 o 
  -2  -5   4       31.36       31.19      1.64 o 
  -1  -5   4        6.69        4.36      0.31 o 
   0  -5   4        0.00        0.13      0.09 o 
   1  -5   4      216.82      213.71      1.67 o 
   2  -5   4       22.01       19.41      0.71 o 
   3  -5   4        0.35        0.15      0.11 o 
   4  -5   4       15.70       17.59      0.64 o 
   5  -5   4       11.84       11.75      0.45 o 
  -5  -4   4        1.92        1.38      0.11 o 
  -4  -4   4       60.34       61.45      1.60 o 
  -3  -4   4       39.87       42.10      1.70 o 
  -2  -4   4       48.59       44.87      1.41 o 
  -1  -4   4       17.71       15.79      0.99 o 
   0  -4   4        6.92        7.90      0.32 o 
   1  -4   4       16.93       16.15      0.66 o 
   2  -4   4        3.15        3.49      0.22 o 
   3  -4   4       46.95       54.50      1.28 o 
   4  -4   4        8.21        9.39      0.54 o 
   5  -4   4      110.87      112.16      1.69 o 
   6  -4   4        0.19        0.30      0.11 o 
  -6  -3   4        4.67        4.98      0.19 o 
  -5  -3   4       38.88       41.61      0.89 o 
  -4  -3   4       57.72       56.07      1.13 o 
  -3  -3   4       72.38       74.47      1.31 o 
  -2  -3   4       17.40       25.24      0.94 o 
  -1  -3   4       14.83       14.34      0.43 o 
   0  -3   4       56.78       55.83      1.36 o 
   1  -3   4       60.89       56.16      1.37 o 
   2  -3   4       15.17       15.92      0.39 o 
   3  -3   4       10.90       12.76      0.45 o 
   4  -3   4      409.29      424.19      3.65 o 
   5  -3   4       29.69       29.94      0.96 o 
   6  -3   4        1.35        1.65      0.23 o 
   7  -3   4       36.15       39.10      0.87 o 
  -6  -2   4        0.00        0.00      0.10 o 
  -5  -2   4       63.94       62.27      1.19 o 
  -4  -2   4       26.49       26.84      0.81 o 
  -3  -2   4       34.92       34.00      0.60 o 
  -2  -2   4       66.77       59.84      0.78 o 
  -1  -2   4      139.58      153.61      1.27 o 
   0  -2   4        0.86        1.12      0.17 o 
   1  -2   4       26.48       24.84      0.81 o 
   2  -2   4       27.33       29.53      0.94 o 
   3  -2   4       35.68       37.55      0.68 o 
   4  -2   4       44.73       43.84      0.83 o 
   5  -2   4       36.02       33.26      1.02 o 
   6  -2   4        0.12       -0.03      0.13 o 
   7  -2   4      117.16      124.60      1.77 o 
  -7  -1   4       50.23       56.98      0.89 o 
  -6  -1   4       13.25       12.58      0.52 o 
  -5  -1   4      101.54       99.92      1.56 o 
  -4  -1   4        0.58        0.35      0.07 o 
  -3  -1   4       52.62       49.66      0.62 o 
  -2  -1   4       57.10       60.73      1.30 o 
  -1  -1   4      159.31      165.63      1.70 o 
   0  -1   4      105.77      111.15      1.41 o 
   1  -1   4     1507.56     1425.73      5.42 o 
   2  -1   4       75.77       76.21      1.36 o 
   3  -1   4        1.37        0.94      0.18 o 
   4  -1   4        0.43        0.93      0.63 o 
   5  -1   4       45.88       47.37      1.15 o 
   6  -1   4       22.05       22.76      0.86 o 
   7  -1   4        4.28        5.61      0.41 o 
   8  -1   4        7.84        7.74      0.40 o 
  -7   0   4       23.80       26.92      0.67 o 
  -6   0   4        3.12        4.38      0.34 o 
  -5   0   4       67.22       66.96      0.88 o 
  -4   0   4      178.87      179.81      1.19 o 
  -3   0   4       71.58       65.77      0.59 o 
  -2   0   4       89.27       92.14      0.91 o 
  -1   0   4      295.05      302.80      1.33 o 
   0   0   4        8.11        7.89      1.32 o 
   1   0   4      517.30      521.51      2.89 o 
   2   0   4      688.70      702.79      3.72 o 
   3   0   4       21.05       19.79      0.70 o 
   4   0   4       77.89       75.83      1.52 o 
   5   0   4        0.20        0.29      0.12 o 
   6   0   4        7.63        8.51      0.52 o 
   7   0   4       15.30       14.29      0.66 o 
   8   0   4        0.40        0.25      0.09 o 
  -7   1   4       13.86       14.58      0.52 o 
  -6   1   4       35.55       33.74      0.61 o 
  -5   1   4      358.62      362.93      2.14 o 
  -4   1   4       18.25       18.07      0.35 o 
  -3   1   4       40.53       40.12      0.68 o 
  -2   1   4       12.64       12.14      0.32 o 
  -1   1   4        3.14        4.34      0.26 o 
   0   1   4      345.62      332.23      1.39 o 
   1   1   4        8.58        9.56      0.36 o 
   2   1   4       23.35       24.99      0.65 o 
   3   1   4       31.56       36.56      0.90 o 
   4   1   4      242.26      254.46      2.67 o 
   5   1   4        8.35        9.33      0.37 o 
   6   1   4        6.48        5.86      0.33 o 
   7   1   4        0.07        0.26      0.14 o 
   8   1   4       71.55       72.14      1.22 o 
  -7   2   4        0.12        0.12      0.09 o 
  -6   2   4        2.90        2.82      0.20 o 
  -5   2   4       53.85       55.26      0.87 o 
  -4   2   4        0.33        0.46      0.07 o 
  -3   2   4        6.91        9.57      0.49 o 
  -2   2   4       11.00       16.98      0.59 o 
  -1   2   4      541.44      556.05      3.10 o 
   0   2   4      225.74      223.85      1.12 o 
   1   2   4      160.84      162.34      1.41 o 
   2   2   4       59.24       63.05      1.03 o 
   3   2   4       15.88       18.80      0.64 o 
   4   2   4       36.85       39.02      1.07 o 
   5   2   4       18.43       19.49      0.74 o 
   6   2   4       47.25       47.42      2.22 o 
   7   2   4      168.82      178.17      1.60 o 
   8   2   4       23.38       25.13      0.52 o 
  -7   3   4       61.55       68.19      3.71 o 
  -6   3   4       17.37       16.72      0.46 o 
  -5   3   4        1.82        1.55      0.16 o 
  -4   3   4       25.75       29.54      0.55 o 
  -3   3   4        1.23        1.97      0.14 o 
  -2   3   4      480.60      526.77      3.33 o 
  -1   3   4       39.35       41.42      0.88 o 
   0   3   4       54.37       51.94      0.58 o 
   1   3   4       95.62       96.83      1.09 o 
   2   3   4        6.23        4.78      0.30 o 
   3   3   4       94.76      103.11      1.55 o 
   4   3   4      168.27      181.67      2.33 o 
   5   3   4       77.81       73.38      1.15 o 
   6   3   4      143.52      138.42      1.39 o 
   7   3   4      234.14      233.56      2.11 o 
   8   3   4       18.60       21.21      0.47 o 
  -7   4   4        0.27        0.41      0.07 o 
  -6   4   4       23.44       22.45      0.52 o 
  -5   4   4       71.87       74.13      1.53 o 
  -4   4   4       28.43       32.80      0.59 o 
  -3   4   4        6.03        6.08      0.21 o 
  -2   4   4       69.00       73.50      1.30 o 
  -1   4   4        0.73        1.99      0.22 o 
   0   4   4       57.21       67.99      0.72 o 
   1   4   4      206.18      221.92      1.85 o 
   2   4   4      274.11      277.29      2.24 o 
   3   4   4        5.06        4.21      0.31 o 
   4   4   4      529.52      538.41      4.46 o 
   5   4   4      100.88      102.25      1.22 o 
   6   4   4        1.93        2.02      0.18 o 
   7   4   4       25.41       27.32      0.60 o 
   8   4   4        3.07        3.03      0.25 o 
  -6   5   4       69.21       61.02      1.13 o 
  -5   5   4        0.67        0.13      0.14 o 
  -4   5   4      124.61      115.32      1.35 o 
  -3   5   4        7.11        8.74      0.29 o 
  -2   5   4        7.15        7.51      0.23 o 
  -1   5   4      187.01      198.74      2.11 o 
   0   5   4      207.69      206.13      2.88 o 
   1   5   4       73.31       75.49      1.21 o 
   2   5   4      125.80      119.82      1.63 o 
   3   5   4        3.25        4.06      0.24 o 
   4   5   4       75.17       83.09      1.10 o 
   5   5   4      168.42      155.40      1.46 o 
   6   5   4       44.56       48.94      0.82 o 
   7   5   4        0.17        0.39      0.09 o 
   8   5   4        9.40       10.13      0.39 o 
  -6   6   4        0.11        0.04      0.13 o 
  -5   6   4       64.06       63.22      1.27 o 
  -4   6   4       19.24       19.77      0.53 o 
  -3   6   4        0.25        0.19      0.10 o 
  -2   6   4       15.06       14.92      0.39 o 
  -1   6   4       50.76       52.91      0.90 o 
   0   6   4       31.00       30.47      0.62 o 
   1   6   4        8.26        8.87      0.34 o 
   2   6   4      132.11      117.82      1.63 o 
   3   6   4        3.99        3.56      0.24 o 
   4   6   4        2.04        1.88      0.26 o 
   5   6   4       51.74       45.85      0.80 o 
   6   6   4        0.82        0.51      0.10 o 
   7   6   4        4.96        5.65      0.23 o 
  -5   7   4       12.41       13.42      0.49 o 
  -4   7   4       18.25       17.95      0.66 o 
  -3   7   4        2.33        2.30      0.15 o 
  -2   7   4      352.51      350.40      2.70 o 
  -1   7   4        9.20        7.61      0.35 o 
   0   7   4       16.42       15.83      0.66 o 
   1   7   4        0.36        0.12      0.12 o 
   2   7   4       62.14       52.03      1.24 o 
   3   7   4        0.13        0.45      0.15 o 
   4   7   4        2.65        2.42      0.29 o 
   5   7   4        2.26        1.66      0.23 o 
   6   7   4       24.11       24.57      0.71 o 
  -4   8   4       21.26       23.58      0.57 o 
  -3   8   4        0.03        0.09      0.06 o 
  -2   8   4        0.16        0.17      0.13 o 
  -1   8   4        6.53        6.89      0.31 o 
   0   8   4        1.71        2.04      0.14 o 
   1   8   4       17.08       18.86      0.72 o 
   2   8   4        6.45        5.94      0.42 o 
   3   8   4       17.03       15.68      0.66 o 
   4   8   4        9.25        7.38      0.43 o 
   5   8   4       15.47       19.25      0.61 o 
  -2   9   4        1.79        2.13      0.20 o 
  -1   9   4        1.34        2.17      0.22 o 
   0   9   4        0.53        0.99      0.17 o 
   1   9   4       18.36       16.44      0.42 o 
   2   9   4        3.17        3.45      0.28 o 
   3   9   4        2.15        2.61      0.23 o 
   4   9   4       63.51       68.57      1.00 o 
  -2  -5   5       18.29       16.75      0.52 o 
  -1  -5   5       15.42       13.29      0.49 o 
   0  -5   5        3.62        4.41      0.28 o 
   1  -5   5       31.56       27.75      1.33 o 
   2  -5   5        7.72        8.89      0.39 o 
   3  -5   5        4.88        5.56      0.30 o 
  -4  -4   5       30.09       32.44      0.64 o 
  -3  -4   5        1.05        1.44      0.17 o 
  -2  -4   5       10.61        8.89      0.43 o 
  -1  -4   5        0.21        0.46      0.14 o 
   0  -4   5       97.87       98.44      1.61 o 
   1  -4   5        4.17        4.50      0.24 o 
   2  -4   5        9.19       11.14      0.36 o 
   3  -4   5        0.70        0.68      0.15 o 
   4  -4   5       48.43       46.49      1.01 o 
   5  -4   5       62.00       57.40      0.98 o 
  -5  -3   5       16.41       14.15      0.43 o 
  -4  -3   5        0.86        0.99      0.16 o 
  -3  -3   5       23.21       20.98      0.66 o 
  -2  -3   5        7.63        8.99      0.46 o 
  -1  -3   5       13.20       11.36      0.52 o 
   0  -3   5       46.03       43.64      1.03 o 
   1  -3   5        0.67        0.53      0.16 o 
   2  -3   5       49.16       53.85      4.92 o 
   3  -3   5       98.32       95.43      1.91 o 
   4  -3   5       62.99       64.29      1.32 o 
   5  -3   5       14.18       13.87      0.57 o 
   6  -3   5        1.11        1.00      0.11 o 
  -5  -2   5        5.97        4.36      0.29 o 
  -4  -2   5        0.12        0.36      0.14 o 
  -3  -2   5       23.78       18.86      0.66 o 
  -2  -2   5       74.07       76.77      1.31 o 
  -1  -2   5       14.45       12.66      0.52 o 
   0  -2   5       69.30       66.35      1.05 o 
   1  -2   5       70.77       76.81      0.97 o 
   2  -2   5     1148.55     1053.19      4.00 o 
   3  -2   5       23.99       23.08      0.49 o 
   4  -2   5        5.94        7.04      2.56 o 
   5  -2   5        0.58        0.10      0.10 o 
   6  -2   5        0.49        0.51      0.10 o 
   7  -2   5       72.07       72.45      4.52 o 
  -6  -1   5       27.42       30.87      0.68 o 
  -5  -1   5        3.37        4.19      0.31 o 
  -4  -1   5       40.42       44.07      0.70 o 
  -3  -1   5        3.50        1.97      0.16 o 
  -2  -1   5       55.21       60.87      0.81 o 
  -1  -1   5        0.15        0.12      0.06 o 
   0  -1   5       41.43       41.29      1.00 o 
   1  -1   5       63.06       65.49      3.41 o 
   2  -1   5        3.26        4.22      0.25 o 
   3  -1   5      183.89      190.45      1.70 o 
   4  -1   5       14.61       12.98      0.37 o 
   5  -1   5        5.24        4.03      0.34 o 
   6  -1   5        7.65        7.98      0.33 o 
   7  -1   5        2.77        3.15      0.28 o 
  -6   0   5       46.86       50.91      0.95 o 
  -5   0   5        0.03        0.06      0.07 o 
  -4   0   5       74.96       74.81      0.93 o 
  -3   0   5        0.58        0.32      0.09 o 
  -2   0   5       48.31       46.51      0.68 o 
  -1   0   5       70.27       65.30      1.06 o 
   0   0   5      112.46      115.56      1.43 o 
   1   0   5        1.03        1.05      0.15 o 
   2   0   5        2.40        1.87      0.23 o 
   3   0   5        0.96        0.49      0.10 o 
   4   0   5       81.92       91.34      1.73 o 
   5   0   5       74.65       78.64      1.08 o 
   6   0   5      165.75      168.88      1.81 o 
   7   0   5        0.36        0.22      0.11 o 
   8   0   5        4.18        3.50      0.18 o 
  -6   1   5        0.01       -0.03      0.06 o 
  -5   1   5       90.77       91.52      1.03 o 
  -4   1   5      235.54      233.79      1.67 o 
  -3   1   5        1.77        1.80      0.13 o 
  -2   1   5      167.44      173.33      2.69 o 
  -1   1   5      119.96      132.68      1.65 o 
   0   1   5      204.48      194.51      1.85 o 
   1   1   5       65.59       74.26      1.15 o 
   2   1   5       13.21       12.35      0.52 o 
   3   1   5       20.65       21.08      0.76 o 
   4   1   5       25.47       25.51      0.48 o 
   5   1   5       47.41       48.21      0.83 o 
   6   1   5       10.90        8.64      0.49 o 
   7   1   5        0.03        0.18      0.11 o 
   8   1   5        3.88        3.38      0.18 o 
  -7   2   5       32.81       36.62      0.64 o 
  -6   2   5        2.03        1.67      0.20 o 
  -5   2   5       13.90       15.14      0.44 o 
  -4   2   5       23.86       23.32      0.65 o 
  -3   2   5       58.18       57.24      0.68 o 
  -2   2   5        1.29        0.77      0.12 o 
  -1   2   5        1.41        2.37      0.24 o 
   0   2   5       48.10       48.63      0.99 o 
   1   2   5       26.05       29.58      0.69 o 
   2   2   5       11.32       12.57      0.51 o 
   3   2   5      159.33      175.12      2.12 o 
   4   2   5       90.62       84.16      1.06 o 
   5   2   5       83.05       87.81      2.18 o 
   6   2   5        3.42        3.43      0.30 o 
   7   2   5       45.70       47.05      0.79 o 
   8   2   5       76.52       73.40      1.50 o 
  -6   3   5        1.62        1.46      0.13 o 
  -5   3   5        1.01        1.26      0.14 o 
  -4   3   5        7.91        7.46      0.27 o 
  -3   3   5       61.04       62.53      0.79 o 
  -2   3   5        9.33       11.66      0.32 o 
  -1   3   5       66.25       62.13      1.20 o 
   0   3   5      139.29      140.84      1.74 o 
   1   3   5      247.66      253.23      1.37 o 
   2   3   5      374.65      390.10      2.86 o 
   3   3   5       30.25       30.29      0.90 o 
   4   3   5        1.12        2.15      0.17 o 
   5   3   5      388.87      393.05      4.02 o 
   6   3   5       26.54       25.10      0.59 o 
   7   3   5       10.19       11.21      0.38 o 
   8   3   5        2.69        2.16      0.15 o 
  -6   4   5        9.87        9.77      0.30 o 
  -5   4   5       43.63       44.20      1.18 o 
  -4   4   5        3.69        2.24      0.21 o 
  -3   4   5      106.60      105.56      1.29 o 
  -2   4   5        5.19        6.06      0.18 o 
  -1   4   5       22.71       20.96      0.74 o 
   0   4   5      204.93      200.57      2.14 o 
   1   4   5        1.55        2.05      0.19 o 
   2   4   5        0.74        1.34      0.17 o 
   3   4   5      118.38      120.42      0.96 o 
   4   4   5        6.47        5.67      0.22 o 
   5   4   5      581.62      589.42      3.00 o 
   6   4   5       37.53       35.02      0.89 o 
   7   4   5        2.37        2.89      0.20 o 
   8   4   5        0.00        0.11      0.05 o 
  -6   5   5       21.02       20.24      0.60 o 
  -5   5   5        0.93        1.05      0.20 o 
  -4   5   5        4.54        4.72      0.29 o 
  -3   5   5       29.88       29.05      0.69 o 
  -2   5   5       13.33       12.67      0.31 o 
  -1   5   5      120.29      114.64      0.87 o 
   0   5   5        1.94        2.15      0.21 o 
   1   5   5       54.32       52.91      2.25 o 
   2   5   5       72.54       77.49      1.18 o 
   3   5   5       43.91       41.82      0.60 o 
   4   5   5       59.97       62.08      0.97 o 
   5   5   5       35.39       35.13      1.06 o 
   6   5   5      128.87      129.82      1.99 o 
   7   5   5        1.21        1.64      0.14 o 
   8   5   5        4.74        4.70      0.25 o 
  -5   6   5       38.56       35.13      0.88 o 
  -4   6   5        8.83        8.59      0.35 o 
  -3   6   5       17.24       15.45      0.44 o 
  -2   6   5      147.18      145.64      1.70 o 
  -1   6   5      624.71      592.16      3.61 o 
   0   6   5       67.96       64.96      1.00 o 
   1   6   5       87.42       83.93      2.52 o 
   2   6   5       23.91       25.50      0.48 o 
   3   6   5       92.57       85.29      0.90 o 
   4   6   5       52.71       52.02      1.30 o 
   5   6   5       79.61       87.28      1.67 o 
   6   6   5        1.00        1.14      0.20 o 
   7   6   5       16.56       14.24      0.53 o 
  -5   7   5        2.88        2.52      0.20 o 
  -4   7   5       10.75       10.97      0.49 o 
  -3   7   5        6.96        6.95      0.25 o 
  -2   7   5        1.74        1.84      0.14 o 
  -1   7   5        3.44        3.66      0.26 o 
   0   7   5        4.41        4.51      0.39 o 
   1   7   5       54.09       50.20      1.17 o 
   2   7   5        0.38        0.06      0.10 o 
   3   7   5       46.40       42.03      1.12 o 
   4   7   5        0.98        0.49      0.17 o 
   5   7   5        0.17        0.42      0.15 o 
   6   7   5        3.86        3.63      0.28 o 
  -3   8   5        7.20        7.95      0.35 o 
  -2   8   5       10.23       10.66      0.36 o 
  -1   8   5        8.09        7.50      0.49 o 
   0   8   5       21.10       19.98      0.41 o 
   1   8   5        0.06        0.04      0.09 o 
   2   8   5       30.20       24.66      0.80 o 
   3   8   5       37.74       35.77      0.97 o 
   4   8   5        2.35        3.88      0.32 o 
   5   8   5        5.41        5.73      0.34 o 
  -2   9   5        9.94       10.05      0.40 o 
  -1   9   5        0.90        0.76      0.14 o 
   0   9   5       12.56       13.73      0.36 o 
   1   9   5        8.42        8.75      0.37 o 
   2   9   5       24.31       23.25      0.47 o 
   3   9   5       26.80       29.72      0.73 o 
   4   9   5        7.54       10.21      0.39 o 
  -2  -4   6       20.98       17.90      0.52 o 
  -1  -4   6        4.47        5.37      0.32 o 
   0  -4   6        9.01        6.41      0.35 o 
   1  -4   6        0.41        0.18      0.09 o 
   2  -4   6       11.17       11.43      0.31 o 
   3  -4   6        0.08        0.20      0.08 o 
   4  -4   6        5.96        5.65      0.28 o 
  -3  -3   6        9.53        9.39      0.28 o 
  -2  -3   6        1.56        0.81      0.11 o 
  -1  -3   6      197.09      205.33      5.35 o 
   0  -3   6        0.46        0.36      0.15 o 
   1  -3   6       73.41       67.88      1.30 o 
   2  -3   6        0.95        0.96      0.12 o 
   3  -3   6       10.19        9.66      0.48 o 
   4  -3   6       28.62       28.43      0.81 o 
   5  -3   6        7.08        6.16      0.34 o 
  -4  -2   6       35.63       34.97      0.52 o 
  -3  -2   6        0.83        0.93      0.15 o 
  -2  -2   6      132.10      121.66      1.56 o 
  -1  -2   6        0.23        0.48      0.13 o 
   0  -2   6        2.07        2.59      0.20 o 
   1  -2   6       77.10       78.27      1.38 o 
   2  -2   6       37.22       35.02      1.00 o 
   3  -2   6        6.68        6.44      0.44 o 
   4  -2   6        2.08        1.53      0.22 o 
   5  -2   6        3.85        3.70      0.21 o 
   6  -2   6        0.02        0.07      0.15 o 
  -5  -1   6        0.03        0.82      0.12 o 
  -4  -1   6      147.36      150.19      1.66 o 
  -3  -1   6        8.45        9.37      0.45 o 
  -2  -1   6       62.69       58.45      1.10 o 
  -1  -1   6        2.30        3.16      0.26 o 
   0  -1   6       10.41       11.96      0.59 o 
   1  -1   6      842.84      769.80      3.46 o 
   2  -1   6      123.37      118.15      1.02 o 
   3  -1   6      163.70      158.08      2.23 o 
   4  -1   6        6.20        6.43      0.45 o 
   5  -1   6        6.72        7.79      0.47 o 
   6  -1   6       28.77       28.23      0.54 o 
   7  -1   6        1.21        0.33      0.55 o 
  -5   0   6      109.14      113.84      1.15 o 
  -4   0   6       93.28      102.32      1.03 o 
  -3   0   6       11.83       12.84      0.39 o 
  -2   0   6       26.54       26.96      0.55 o 
  -1   0   6        4.15        3.26      0.21 o 
   0   0   6        1.97        1.99      0.17 o 
   1   0   6       69.29       67.09      0.92 o 
   2   0   6      232.70      227.66      1.24 o 
   3   0   6       13.37       10.33      0.28 o 
   4   0   6        2.99        3.04      0.24 o 
   5   0   6       27.17       23.98      0.83 o 
   6   0   6        0.72        1.48      0.21 o 
   7   0   6        6.27        6.74      0.34 o 
  -6   1   6        2.81        3.61      0.21 o 
  -5   1   6       32.14       31.84      0.74 o 
  -4   1   6       32.43       34.39      0.68 o 
  -3   1   6       36.36       38.14      0.65 o 
  -2   1   6      119.72      122.04      3.45 o 
  -1   1   6        7.54        5.73      0.21 o 
   0   1   6       23.19       22.74      0.41 o 
   1   1   6       47.63       49.89      0.61 o 
   2   1   6        0.02        0.16      0.06 o 
   3   1   6       32.71       37.10      0.51 o 
   4   1   6        0.64        0.99      0.11 o 
   5   1   6      110.73      108.08      1.74 o 
   6   1   6        0.08        0.48      0.14 o 
   7   1   6       13.53       14.30      0.51 o 
   8   1   6       15.48       15.89      0.50 o 
  -6   2   6        5.31        6.25      0.25 o 
  -5   2   6       11.57       12.28      0.49 o 
  -4   2   6        0.26        0.14      0.08 o 
  -3   2   6       54.46       56.23      1.24 o 
  -2   2   6        1.10        0.93      0.10 o 
  -1   2   6       60.18       67.07      0.91 o 
   0   2   6        0.99        0.64      0.13 o 
   1   2   6       12.24       11.70      0.37 o 
   2   2   6      182.10      186.54      1.06 o 
   3   2   6        1.40        1.43      0.12 o 
   4   2   6        2.24        2.58      0.17 o 
   5   2   6       37.62       37.16      1.00 o 
   6   2   6        7.65        6.64      0.40 o 
   7   2   6        1.89        1.61      0.23 o 
   8   2   6        0.45        0.42      0.11 o 
  -6   3   6       27.76       27.77      0.62 o 
  -5   3   6        1.48        1.95      0.15 o 
  -4   3   6        0.03        0.19      0.15 o 
  -3   3   6       18.87       19.34      0.55 o 
  -2   3   6        9.23       11.29      0.47 o 
  -1   3   6      108.67      105.62      0.99 o 
   0   3   6       20.75       21.60      0.44 o 
   1   3   6       74.57       73.18      0.90 o 
   2   3   6      106.15      107.55      0.93 o 
   3   3   6       10.73        9.56      0.30 o 
   4   3   6       92.75       87.79      1.58 o 
   5   3   6        5.64        5.38      0.37 o 
   6   3   6       97.57       98.11      1.75 o 
   7   3   6        1.06        1.10      0.20 o 
   8   3   6        4.28        3.80      0.26 o 
  -6   4   6       15.19       16.47      0.48 o 
  -5   4   6        7.42        5.99      0.39 o 
  -4   4   6        2.26        2.44      0.29 o 
  -3   4   6        0.08        0.07      0.09 o 
  -2   4   6       58.64       57.30      0.94 o 
  -1   4   6      265.37      259.86      1.54 o 
   0   4   6      101.02       95.94      0.77 o 
   1   4   6      156.42      156.24      1.65 o 
   2   4   6       27.69       31.47      0.50 o 
   3   4   6        6.88        6.89      0.22 o 
   4   4   6      281.72      263.12      1.56 o 
   5   4   6       91.69       98.50      3.31 o 
   6   4   6      231.91      246.88      2.74 o 
   7   4   6        1.24        1.72      0.23 o 
   8   4   6        0.26        0.34      0.10 o 
  -5   5   6       14.28       12.64      0.52 o 
  -4   5   6       94.36       92.93      1.17 o 
  -3   5   6        1.06        1.63      0.18 o 
  -2   5   6       51.15       51.47      0.90 o 
  -1   5   6        3.27        2.75      0.15 o 
   0   5   6       39.84       39.64      0.78 o 
   1   5   6      121.80      123.35      1.23 o 
   2   5   6        0.35        0.46      0.09 o 
   3   5   6       12.21       11.71      0.33 o 
   4   5   6      270.33      260.22      3.70 o 
   5   5   6       47.87       44.43      1.19 o 
   6   5   6        2.23        3.30      0.34 o 
   7   5   6       16.02       14.68      0.58 o 
  -5   6   6        3.47        2.22      0.20 o 
  -4   6   6        6.59        6.70      0.29 o 
  -3   6   6        0.56        0.89      0.14 o 
  -2   6   6       28.21       26.92      0.52 o 
  -1   6   6        5.59        6.97      0.34 o 
   0   6   6        6.31        6.32      0.26 o 
   1   6   6       61.71       61.07      1.34 o 
   2   6   6       10.72       10.03      0.47 o 
   3   6   6       37.42       35.23      0.71 o 
   4   6   6      132.48      130.39      3.42 o 
   5   6   6       39.66       39.79      1.10 o 
   6   6   6        6.84        8.18      0.47 o 
   7   6   6        2.29        2.71      0.23 o 
  -4   7   6       17.54       17.26      0.54 o 
  -3   7   6       16.55       18.89      0.47 o 
  -2   7   6       22.22       21.98      0.66 o 
  -1   7   6       43.33       40.95      2.05 o 
   0   7   6       42.18       42.39      1.19 o 
   1   7   6       96.48       99.90      1.66 o 
   2   7   6       21.17       17.20      0.67 o 
   3   7   6        6.48        4.41      0.36 o 
   4   7   6        2.82        3.17      0.31 o 
   5   7   6        0.00       -0.02      0.10 o 
   6   7   6        8.29        7.05      0.38 o 
  -3   8   6       10.56       11.34      0.41 o 
  -2   8   6        1.04        1.33      0.19 o 
  -1   8   6        5.77        5.84      0.28 o 
   0   8   6       39.86       40.63      0.74 o 
   1   8   6       17.97       18.93      0.40 o 
   2   8   6        6.01        7.74      0.30 o 
   3   8   6       17.78       17.48      0.64 o 
   4   8   6        0.10        0.35      0.12 o 
   5   8   6       30.88       35.25      0.79 o 
  -1   9   6       19.68       20.92      0.39 o 
   0   9   6        0.63        1.65      0.13 o 
   1   9   6        0.59        0.44      0.08 o 
   2   9   6       20.93       20.93      0.48 o 
   3   9   6        5.30        4.75      0.37 o 
  -1  -3   7        1.74        1.54      0.16 o 
   0  -3   7        2.15        2.22      0.22 o 
   1  -3   7       21.75       21.18      0.64 o 
   2  -3   7       14.72        3.40      5.45 o 
   3  -3   7        7.89        5.40      0.29 o 
  -3  -2   7       83.73       41.57     22.21 o 
  -2  -2   7       26.29       29.12      2.07 o 
  -1  -2   7       33.09       33.09      0.58 o 
   0  -2   7        0.99        1.25      0.13 o 
   1  -2   7        0.09        0.26      0.13 o 
   2  -2   7      191.34      185.47      2.80 o 
   3  -2   7      193.15      182.35      1.86 o 
   4  -2   7       56.21       58.18      1.11 o 
   5  -2   7       24.91       28.67      0.70 o 
  -3  -1   7        0.16        0.70      0.12 o 
  -2  -1   7        0.71        1.29      0.18 o 
  -1  -1   7        0.34        0.95      0.18 o 
   0  -1   7       29.17       29.56      1.73 o 
   1  -1   7        4.70        4.58      0.24 o 
   2  -1   7       50.68       48.24      0.65 o 
   3  -1   7       11.13        9.05      0.37 o 
   4  -1   7       39.17       39.36      1.03 o 
   5  -1   7        0.02        0.07      0.10 o 
   6  -1   7       28.06       27.64      0.66 o 
  -3   0   7       22.94       22.08      0.68 o 
  -2   0   7        3.32        3.73      0.22 o 
  -1   0   7       58.96       57.31      1.21 o 
   0   0   7       37.76       34.97      0.97 o 
   1   0   7       60.34       55.11      0.71 o 
   2   0   7       63.75       61.59      0.77 o 
   3   0   7        0.96        1.12      0.12 o 
   4   0   7       25.69       23.29      0.84 o 
   5   0   7       21.80       21.59      0.76 o 
   6   0   7       98.80       94.91      1.36 o 
  -4   1   7       10.47       10.54      0.46 o 
  -3   1   7       35.42       38.52      0.97 o 
  -2   1   7       10.76       11.47      0.56 o 
  -1   1   7       16.06       14.46      1.11 o 
   0   1   7      363.60      358.32      2.10 o 
   1   1   7       23.38       18.85      0.45 o 
   2   1   7       19.68       17.71      0.42 o 
   3   1   7        4.38        3.94      0.21 o 
   4   1   7       25.29       19.11      0.54 o 
   5   1   7       28.74       31.19      0.93 o 
   6   1   7       17.46       18.45      0.63 o 
   7   1   7        2.51        1.95      0.21 o 
  -5   2   7        1.24        1.33      0.16 o 
  -4   2   7       21.28       22.58      0.71 o 
  -3   2   7       43.03       48.20      1.12 o 
  -2   2   7       19.46       20.24      0.74 o 
  -1   2   7        0.28        0.20      0.12 o 
   0   2   7        2.36        2.79      0.14 o 
   1   2   7       15.40       14.20      0.30 o 
   2   2   7       30.91       31.40      0.55 o 
   3   2   7        5.28        7.11      0.33 o 
   4   2   7       33.51       29.96      0.77 o 
   5   2   7        4.81        3.95      0.34 o 
   6   2   7        9.57       10.07      0.47 o 
   7   2   7        0.65        1.20      0.18 o 
  -5   3   7       12.05       13.34      0.47 o 
  -4   3   7       42.24       43.15      1.00 o 
  -3   3   7        0.00        0.04      0.10 o 
  -2   3   7        9.17        9.19      0.29 o 
  -1   3   7       71.41       67.76      0.66 o 
   0   3   7       28.80       28.16      0.49 o 
   1   3   7       22.56       22.43      0.44 o 
   2   3   7       75.86       77.40      1.96 o 
   3   3   7      151.73      151.35      1.52 o 
   4   3   7       49.10       46.84      0.82 o 
   5   3   7       19.20       14.81      0.46 o 
   6   3   7       63.04       63.72      0.87 o 
   7   3   7       47.56       49.75      1.04 o 
  -5   4   7       36.45       40.18      0.79 o 
  -4   4   7       29.45       29.06      0.82 o 
  -3   4   7        5.71        6.16      0.31 o 
  -2   4   7       17.75       18.65      0.53 o 
  -1   4   7       80.21       73.58      0.69 o 
   0   4   7       73.00       74.17      0.69 o 
   1   4   7        0.45        0.27      0.07 o 
   2   4   7        0.02        0.06      0.08 o 
   3   4   7        0.89        1.25      0.15 o 
   4   4   7        5.73        6.18      0.36 o 
   5   4   7       82.40       80.46      1.48 o 
   6   4   7      121.36      123.14      1.82 o 
   7   4   7       40.06       44.16      0.97 o 
  -4   5   7       26.09       29.11      0.78 o 
  -3   5   7        8.90        9.66      0.37 o 
  -2   5   7       50.47       54.16      0.90 o 
  -1   5   7      342.70      337.78      1.90 o 
   0   5   7       50.46       50.16      0.76 o 
   1   5   7        1.40        1.40      0.13 o 
   2   5   7        9.71        8.90      0.37 o 
   3   5   7        7.10        7.93      0.34 o 
   4   5   7       17.26       17.37      0.50 o 
   5   5   7      107.34      115.40      1.22 o 
   6   5   7       25.64       29.42      0.87 o 
   7   5   7       14.34       15.30      0.54 o 
  -4   6   7        6.96        8.94      0.39 o 
  -3   6   7        3.39        3.46      0.28 o 
  -2   6   7        4.58        4.28      0.25 o 
  -1   6   7       48.78       51.18      1.34 o 
   0   6   7      256.06      259.49      2.05 o 
   1   6   7       34.24       33.65      0.74 o 
   2   6   7       16.97       16.03      0.70 o 
   3   6   7      131.21      128.47      1.34 o 
   4   6   7       55.13       58.57      1.07 o 
   5   6   7        0.35        0.45      0.15 o 
   6   6   7        8.98        8.56      0.44 o 
  -3   7   7        1.77        1.43      0.12 o 
  -2   7   7        4.45        4.54      0.37 o 
  -1   7   7       32.11       31.71      1.00 o 
   0   7   7       15.31       16.59      0.75 o 
   1   7   7        8.32        7.50      0.52 o 
   2   7   7        2.80        2.84      0.30 o 
   3   7   7      142.50      134.01      1.28 o 
   4   7   7       11.32       13.36      0.57 o 
   5   7   7        0.16        0.08      0.09 o 
   6   7   7        1.68        1.45      0.16 o 
  -2   8   7       30.81       33.74      0.79 o 
  -1   8   7       12.42       12.44      0.54 o 
   0   8   7       27.56       25.13      0.69 o 
   1   8   7        2.15        1.45      0.22 o 
   2   8   7        0.51        0.22      0.12 o 
   3   8   7        2.27        1.74      0.19 o 
   4   8   7        8.92        9.58      0.41 o 
   0   9   7        4.40        3.98      0.25 o 
   1   9   7        7.78        8.87      0.40 o 
   2   9   7       52.68       52.01      0.94 o 
   0  -2   8        2.02        3.20      0.23 o 
   1  -2   8       12.74       11.98      0.46 o 
   2  -2   8        4.23        2.95      0.23 o 
   3  -2   8        2.86        3.90      0.22 o 
  -2  -1   8        5.17        3.93      1.19 o 
  -1  -1   8        3.21        2.84      0.16 o 
   0  -1   8        4.06        4.88      0.22 o 
   1  -1   8        5.00        3.95      0.20 o 
   2  -1   8       93.41       87.07      0.96 o 
   3  -1   8      288.74      283.57      1.72 o 
   4  -1   8        6.90       11.03      0.45 o 
  -3   0   8       62.01       63.18      0.97 o 
  -2   0   8        2.32        2.53      0.24 o 
  -1   0   8       11.55       11.55      0.36 o 
   0   0   8       65.95       62.67      0.86 o 
   1   0   8        6.46        5.97      0.22 o 
   2   0   8       16.78       16.03      0.37 o 
   3   0   8       56.30       60.29      0.69 o 
   4   0   8        2.61        1.58      0.21 o 
   5   0   8        4.92        6.49      0.36 o 
  -3   1   8        2.73        3.12      0.25 o 
  -2   1   8       25.69       26.52      0.77 o 
  -1   1   8       15.54       16.29      0.44 o 
   0   1   8      168.34      166.16      1.45 o 
   1   1   8        6.63        6.07      0.24 o 
   2   1   8        2.69        2.14      0.15 o 
   3   1   8        3.54        3.48      0.24 o 
   4   1   8        1.43        0.99      0.19 o 
   5   1   8       17.29       14.44      0.57 o 
   6   1   8        3.49        3.85      0.18 o 
  -4   2   8        4.85        4.34      0.32 o 
  -3   2   8        7.44        7.97      0.40 o 
  -2   2   8        1.88        1.80      0.16 o 
  -1   2   8      121.85      123.27      1.24 o 
   0   2   8       40.71       39.57      0.50 o 
   1   2   8        0.01        0.13      0.07 o 
   2   2   8        5.61        6.45      0.26 o 
   3   2   8       68.67       63.73      0.96 o 
   4   2   8       69.62       72.74      1.43 o 
   5   2   8       22.11       21.96      0.51 o 
   6   2   8        0.52        0.74      0.10 o 
  -4   3   8        0.30        0.26      0.10 o 
  -3   3   8        0.00        0.03      0.05 o 
  -2   3   8        0.59        0.35      0.09 o 
  -1   3   8        3.40        3.95      0.23 o 
   0   3   8       44.16       43.32      0.61 o 
   1   3   8        1.29        0.96      0.14 o 
   2   3   8        1.62        1.66      0.18 o 
   3   3   8       48.73       45.99      0.83 o 
   4   3   8        6.05        7.97      0.41 o 
   5   3   8        5.76        5.45      0.26 o 
   6   3   8       54.66       51.54      1.20 o 
  -4   4   8        7.23        6.78      0.33 o 
  -3   4   8       27.63       27.95      0.75 o 
  -2   4   8       35.67       36.82      0.52 o 
  -1   4   8        7.58        8.75      0.23 o 
   0   4   8      181.74      186.66      1.08 o 
   1   4   8      121.79      121.32      1.31 o 
   2   4   8       77.13       78.37      1.08 o 
   3   4   8        3.28        2.20      0.21 o 
   4   4   8        1.53        2.47      0.20 o 
   5   4   8       50.61       48.91      0.76 o 
   6   4   8      250.89      258.35      1.51 o 
  -3   5   8        0.52        0.42      0.11 o 
  -2   5   8       33.61       35.12      0.64 o 
  -1   5   8        0.14        0.13      0.06 o 
   0   5   8       19.81       20.05      0.42 o 
   1   5   8        1.60        2.28      0.19 o 
   2   5   8       15.80       14.67      0.38 o 
   3   5   8        0.40        0.57      0.16 o 
   4   5   8        0.65        0.67      0.11 o 
   5   5   8        0.60        0.47      0.09 o 
   6   5   8       47.14       50.03      0.99 o 
  -3   6   8        0.85        1.02      0.13 o 
  -2   6   8       22.94       21.14      0.82 o 
  -1   6   8        3.50        3.15      0.32 o 
   0   6   8        6.25        6.75      0.32 o 
   1   6   8        1.04        1.45      0.42 o 
   2   6   8        5.12        5.90      0.33 o 
   3   6   8      126.08      124.26      1.62 o 
   4   6   8       49.00       49.26      0.74 o 
   5   6   8        0.72        0.50      0.09 o 
   6   6   8       16.98       16.91      0.52 o 
  -2   7   8       39.43       41.02      0.92 o 
  -1   7   8       20.95       21.13      0.73 o 
   0   7   8       20.93       20.25      0.75 o 
   1   7   8       27.83       29.00      0.91 o 
   2   7   8       41.40       43.19      0.74 o 
   3   7   8       17.94       19.70      0.48 o 
   4   7   8        3.37        2.57      0.16 o 
   5   7   8        0.01        0.03      0.03 o 
  -1   8   8        4.06        4.46      0.29 o 
   0   8   8        8.38        8.78      0.43 o 
   1   8   8        0.60        0.84      0.16 o 
   2   8   8       17.29       17.42      0.61 o 
   3   8   8       77.47       80.35      1.21 o 
   0   0   9        7.47        6.19      0.21 o 
   1   0   9       48.76       44.62      2.14 o 
   2   0   9       23.45       22.31      0.39 o 
   3   0   9        5.00        7.38      0.33 o 
  -1   1   9       13.88       12.14      0.46 o 
   0   1   9       88.17       81.03      0.85 o 
   1   1   9        0.49        0.44      0.09 o 
   2   1   9       19.43       21.19      0.58 o 
   3   1   9        1.52        3.64      0.61 o 
   4   1   9        9.57       12.31      0.47 o 
  -2   2   9       21.86       22.53      0.58 o 
  -1   2   9       25.62       27.01      0.72 o 
   0   2   9        6.92        6.80      0.40 o 
   1   2   9        2.65        2.62      0.18 o 
   2   2   9        4.44        3.58      0.21 o 
   3   2   9       28.74       29.30      0.59 o 
   4   2   9       14.81       12.81      0.53 o 
   5   2   9        0.50        0.46      0.11 o 
  -2   3   9       73.92       78.71      1.65 o 
  -1   3   9       63.03       65.20      0.78 o 
   0   3   9        6.75        7.58      0.42 o 
   1   3   9        6.85        6.81      0.29 o 
   2   3   9        5.37        5.02      0.26 o 
   3   3   9       87.26       97.59      3.46 o 
   4   3   9        1.72        1.43      0.20 o 
   5   3   9        0.02        0.01      0.03 o 
  -2   4   9       14.10       14.03      0.47 o 
  -1   4   9       21.64       23.56      0.45 o 
   0   4   9        9.41        9.17      0.32 o 
   1   4   9       14.66       14.50      0.42 o 
   2   4   9        0.00        0.01      0.08 o 
   3   4   9       13.79       15.63      0.64 o 
   4   4   9       10.65       10.42      0.49 o 
   5   4   9        3.57        2.89      0.16 o 
  -2   5   9        0.49        0.47      0.09 o 
  -1   5   9       61.25       65.13      0.94 o 
   0   5   9      350.80      357.88      1.88 o 
   1   5   9       43.47       46.05      0.74 o 
   2   5   9        1.04        1.04      0.19 o 
   3   5   9        2.84        3.34      0.30 o 
   4   5   9       24.79       25.69      0.74 o 
   5   5   9       14.84       12.19      3.13 o 
  -1   6   9        3.86        3.41      0.26 o 
   0   6   9       11.63       11.03      0.48 o 
   1   6   9       10.53       11.05      0.35 o 
   2   6   9        0.25        0.25      0.12 o 
   3   6   9        7.14        7.00      0.40 o 
   4   6   9        5.70        5.15      0.31 o 
   0   7   9        0.00        0.04      0.07 o 
   1   7   9        8.61        7.81      0.38 o 
   2   7   9       11.82       11.58      0.45 o 
   1   3  10        7.33        7.55      0.35 o 
   2   3  10        8.75        9.69      0.49 o 
   3   3  10       17.40       15.04      0.48 o 
   0   4  10       46.86       43.09      0.76 o 
   1   4  10      152.73      154.47      2.84 o 
   2   4  10       18.39       19.44      0.57 o 
   3   4  10        6.63        4.91      0.29 o 
   1   5  10        0.35        0.24      0.08 o 
   2   5  10        0.49        0.57      0.12 o 
   3   5  10       13.10       14.24      0.48 o 
                                                 
