# Supplementary material for: Photoswitching neutral homoaromatic hydrocarbons
Source: Nat Chem. 2023 Jan 26;15(3):377–85. doi: 10.1038/s41557-022-01121-w (PMC9986110; doi:10.1038/s41557-022-01121-w)
Supplement: Supplementary file 3 — Crystallographic data (.cif, .fcf and .hkl files) of compound 12b (CCDC 2128302). [file 41557_2022_1121_MOESM3_ESM.zip › CU-4239.CIF]

 
data_cu-4239 
 
_audit_creation_method           'CrysAlisPro 1.171.40.67a (Rigaku OD, 2019)'
_chemical_name_systematic 
; 
 ? 
; 
_chemical_name_common             ? 
_chemical_melting_point           ? 
_chemical_formula_moiety          ? 
_chemical_formula_sum 
 'C18 H22 O3' 
_chemical_formula_weight          286.36 
 
loop_ 
 _atom_type_symbol 
 _atom_type_description 
 _atom_type_scat_dispersion_real 
 _atom_type_scat_dispersion_imag 
 _atom_type_scat_source 
 'C'  'C'   0.0181   0.0091 
 'International Tables Vol C Tables 4.2.6.8 and 6.1.1.4' 
 'H'  'H'   0.0000   0.0000 
 'International Tables Vol C Tables 4.2.6.8 and 6.1.1.4' 
 'O'  'O'   0.0492   0.0322 
 'International Tables Vol C Tables 4.2.6.8 and 6.1.1.4' 
 
_symmetry_cell_setting            monoclinic 
_symmetry_space_group_name_H-M    P21/c 
 
loop_ 
 _symmetry_equiv_pos_as_xyz 
 'x, y, z' 
 '-x, y+1/2, -z+1/2' 
 '-x, -y, -z' 
 'x, -y-1/2, z-1/2' 
 
_cell_length_a                    5.73381(13) 
_cell_length_b                    10.6147(2) 
_cell_length_c                    24.6993(5) 
_cell_angle_alpha                 90.00 
_cell_angle_beta                  91.0213(17) 
_cell_angle_gamma                 90.00 
_cell_volume                      1503.02(5) 
_cell_formula_units_Z             4 
_cell_measurement_temperature     150(2) 
_cell_measurement_reflns_used     3511
_cell_measurement_theta_min       3.5330
_cell_measurement_theta_max       72.5400
 
_exptl_crystal_description        block 
_exptl_crystal_colour             colourless 
_exptl_crystal_size_max           0.38 
_exptl_crystal_size_mid           0.21 
_exptl_crystal_size_min           0.20 
_exptl_crystal_density_meas       ? 
_exptl_crystal_density_diffrn     1.265 
_exptl_crystal_density_method     'not measured' 
_exptl_crystal_F_000              616 
_exptl_absorpt_coefficient_mu     0.677 
_exptl_absorpt_correction_type    multi-scan
_exptl_absorpt_correction_T_min   0.7810 
_exptl_absorpt_correction_T_max   0.8787 
_exptl_absorpt_process_details
;
CrysAlisPro 1.171.40.67a (Rigaku Oxford Diffraction, 2019)
Empirical absorption correction using spherical harmonics,
 implemented in SCALE3 ABSPACK scaling algorithm.
;
 
_exptl_special_details 
; 
 ? 
; 
 
_diffrn_ambient_temperature       150.01(10) 
_diffrn_ambient_environment       N~2~
_diffrn_source                    'micro-focus sealed X-ray tube'
_diffrn_source_type               'SuperNova (Cu) X-ray Source'
_diffrn_radiation_probe           x-ray
_diffrn_radiation_type            'Cu K\a'
_diffrn_radiation_wavelength      1.54184
_diffrn_radiation_monochromator   mirror
_diffrn_measurement_device        'four-circle diffractometer'
_diffrn_measurement_device_type   'SuperNova, Single source at offset/far, Atlas'
_diffrn_detector                  'CCD plate'
_diffrn_detector_type             Atlas
_diffrn_detector_area_resol_mean  10.5435
_diffrn_standards_number          ? 
_diffrn_standards_interval_count  ? 
_diffrn_standards_interval_time   ? 
_diffrn_standards_decay_%         ? 
_diffrn_reflns_number             5408 
_diffrn_reflns_av_R_equivalents   0.0144 
_diffrn_reflns_av_sigmaI/netI     0.0178 
_diffrn_reflns_limit_h_min        -6 
_diffrn_reflns_limit_h_max        6 
_diffrn_reflns_limit_k_min        -12 
_diffrn_reflns_limit_k_max        12 
_diffrn_reflns_limit_l_min        -23 
_diffrn_reflns_limit_l_max        29 
_diffrn_reflns_theta_min          3.58 
_diffrn_reflns_theta_max          67.47 
_reflns_number_total              2705 
_reflns_number_gt                 2464 
_reflns_threshold_expression      >2sigma(I) 
 
_computing_data_collection        'CrysAlisPro 1.171.40.67a (Rigaku OD, 2019)'
_computing_cell_refinement        'CrysAlisPro 1.171.40.67a (Rigaku OD, 2019)'
_computing_data_reduction         'CrysAlisPro 1.171.40.67a (Rigaku OD, 2019)'
_computing_structure_solution     'SHELXS-97 (Sheldrick, 1990)' 
_computing_structure_refinement   'SHELXL-97 (Sheldrick, 1997)' 
_computing_molecular_graphics     ? 
_computing_publication_material   ? 
 
_refine_special_details 
; 
 Refinement of F^2^ against ALL reflections.  The weighted R-factor wR and 
 goodness of fit S are based on F^2^, conventional R-factors R are based 
 on F, with F set to zero for negative F^2^. The threshold expression of 
 F^2^ > 2sigma(F^2^) is used only for calculating R-factors(gt) etc. and is 
 not relevant to the choice of reflections for refinement.  R-factors based 
 on F^2^ are statistically about twice as large as those based on F, and R- 
 factors based on ALL data will be even larger. 
; 
 
_refine_ls_structure_factor_coef  Fsqd  
_refine_ls_matrix_type            full 
_refine_ls_weighting_scheme       calc  
_refine_ls_weighting_details 
 'calc w=1/[\s^2^(Fo^2^)+(0.0464P)^2^+0.4214P] where P=(Fo^2^+2Fc^2^)/3' 
_atom_sites_solution_primary      direct 
_atom_sites_solution_secondary    difmap 
_atom_sites_solution_hydrogens    geom 
_refine_ls_hydrogen_treatment     constr 
_refine_ls_extinction_method      none 
_refine_ls_extinction_coef        ? 
_refine_ls_number_reflns          2705 
_refine_ls_number_parameters      193 
_refine_ls_number_restraints      0 
_refine_ls_R_factor_all           0.0378 
_refine_ls_R_factor_gt            0.0343 
_refine_ls_wR_factor_ref          0.0900 
_refine_ls_wR_factor_gt           0.0866 
_refine_ls_goodness_of_fit_ref    1.057 
_refine_ls_restrained_S_all       1.057 
_refine_ls_shift/su_max           0.000 
_refine_ls_shift/su_mean          0.000 
 
loop_ 
 _atom_site_label 
 _atom_site_type_symbol 
 _atom_site_fract_x 
 _atom_site_fract_y 
 _atom_site_fract_z 
 _atom_site_U_iso_or_equiv 
 _atom_site_adp_type 
 _atom_site_occupancy 
 _atom_site_symmetry_multiplicity 
 _atom_site_calc_flag 
 _atom_site_refinement_flags 
 _atom_site_disorder_assembly 
 _atom_site_disorder_group 
O1 O 0.44188(13) 0.30105(8) 0.44157(3) 0.0218(2) Uani 1 1 d . . . 
O2 O 0.70391(14) 0.32036(9) 0.37465(3) 0.0297(2) Uani 1 1 d . . . 
O3 O 0.37243(15) 0.56179(8) 0.35998(3) 0.0272(2) Uani 1 1 d . . . 
C1 C 0.5063(2) 0.32050(11) 0.39057(5) 0.0209(3) Uani 1 1 d . . . 
C2 C 0.2965(2) 0.34085(11) 0.35380(5) 0.0226(3) Uani 1 1 d . . . 
H2A H 0.1550 0.3116 0.3724 0.027 Uiso 1 1 calc R . . 
H2B H 0.3139 0.2892 0.3207 0.027 Uiso 1 1 calc R . . 
C3 C 0.26436(19) 0.47781(11) 0.33761(4) 0.0200(2) Uani 1 1 d . . . 
C4 C 0.0885(2) 0.49683(11) 0.29408(5) 0.0234(3) Uani 1 1 d . . . 
H4A H 0.0275 0.4173 0.2774 0.028 Uiso 1 1 calc R . . 
C5 C 0.0928(2) 0.60976(12) 0.25563(5) 0.0242(3) Uani 1 1 d . . . 
H5A H 0.0357 0.5909 0.2180 0.029 Uiso 1 1 calc R . . 
C6 C -0.0909(2) 0.60317(12) 0.29751(5) 0.0249(3) Uani 1 1 d . . . 
H6 H -0.2494 0.5806 0.2830 0.030 Uiso 1 1 calc R . . 
C7 C -0.0926(2) 0.69546(12) 0.34414(5) 0.0247(3) Uani 1 1 d . . . 
H7A H -0.2521 0.7302 0.3470 0.030 Uiso 1 1 calc R . . 
H7B H -0.0578 0.6486 0.3780 0.030 Uiso 1 1 calc R . . 
C8 C 0.07626(19) 0.80417(11) 0.34052(5) 0.0204(2) Uani 1 1 d . . . 
C9 C 0.2538(2) 0.80815(11) 0.30262(4) 0.0207(3) Uani 1 1 d . . . 
C10 C 0.2798(2) 0.70956(12) 0.25894(5) 0.0241(3) Uani 1 1 d . . . 
H10A H 0.2848 0.7531 0.2235 0.029 Uiso 1 1 calc R . . 
H10B H 0.4320 0.6671 0.2646 0.029 Uiso 1 1 calc R . . 
C11 C 0.0590(2) 0.90282(12) 0.37774(5) 0.0246(3) Uani 1 1 d . . . 
H11A H -0.0658 0.9028 0.4025 0.030 Uiso 1 1 calc R . . 
C12 C 0.2184(2) 1.00035(12) 0.37944(5) 0.0278(3) Uani 1 1 d . . . 
H12A H 0.2042 1.0658 0.4054 0.033 Uiso 1 1 calc R . . 
C13 C 0.3998(2) 1.00192(12) 0.34287(5) 0.0286(3) Uani 1 1 d . . . 
H13A H 0.5128 1.0673 0.3441 0.034 Uiso 1 1 calc R . . 
C14 C 0.4139(2) 0.90715(12) 0.30458(5) 0.0256(3) Uani 1 1 d . . . 
H14A H 0.5356 0.9095 0.2790 0.031 Uiso 1 1 calc R . . 
C15 C 0.6149(2) 0.26805(12) 0.48488(5) 0.0235(3) Uani 1 1 d . . . 
C16 C 0.7852(2) 0.37527(14) 0.49400(5) 0.0330(3) Uani 1 1 d . . . 
H16A H 0.8822 0.3851 0.4620 0.050 Uiso 1 1 calc R . . 
H16B H 0.8849 0.3567 0.5256 0.050 Uiso 1 1 calc R . . 
H16C H 0.6988 0.4534 0.5003 0.050 Uiso 1 1 calc R . . 
C17 C 0.7352(2) 0.14556(13) 0.47015(5) 0.0326(3) Uani 1 1 d . . . 
H17A H 0.8334 0.1592 0.4386 0.049 Uiso 1 1 calc R . . 
H17B H 0.6175 0.0814 0.4615 0.049 Uiso 1 1 calc R . . 
H17C H 0.8324 0.1171 0.5008 0.049 Uiso 1 1 calc R . . 
C18 C 0.4602(2) 0.25014(14) 0.53354(5) 0.0329(3) Uani 1 1 d . . . 
H18A H 0.3452 0.1840 0.5257 0.049 Uiso 1 1 calc R . . 
H18B H 0.3793 0.3293 0.5413 0.049 Uiso 1 1 calc R . . 
H18C H 0.5562 0.2256 0.5650 0.049 Uiso 1 1 calc R . . 
 
loop_ 
 _atom_site_aniso_label 
 _atom_site_aniso_U_11 
 _atom_site_aniso_U_22 
 _atom_site_aniso_U_33 
 _atom_site_aniso_U_23 
 _atom_site_aniso_U_13 
 _atom_site_aniso_U_12 
O1 0.0194(4) 0.0261(4) 0.0199(4) 0.0035(3) -0.0001(3) 0.0020(3) 
O2 0.0219(5) 0.0427(5) 0.0247(4) 0.0039(4) 0.0029(3) 0.0033(4) 
O3 0.0289(5) 0.0233(4) 0.0290(5) -0.0004(4) -0.0107(4) -0.0020(4) 
C1 0.0235(6) 0.0187(6) 0.0205(6) 0.0014(4) 0.0007(4) 0.0002(4) 
C2 0.0224(6) 0.0226(6) 0.0229(6) 0.0008(5) -0.0020(5) -0.0015(5) 
C3 0.0184(5) 0.0233(6) 0.0184(5) -0.0007(5) 0.0008(4) -0.0003(4) 
C4 0.0223(6) 0.0228(6) 0.0248(6) -0.0023(5) -0.0063(5) -0.0003(5) 
C5 0.0255(6) 0.0281(6) 0.0187(5) -0.0003(5) -0.0063(4) 0.0074(5) 
C6 0.0178(6) 0.0289(7) 0.0277(6) 0.0001(5) -0.0064(5) 0.0019(5) 
C7 0.0195(6) 0.0281(6) 0.0267(6) 0.0008(5) 0.0026(5) 0.0019(5) 
C8 0.0179(6) 0.0242(6) 0.0191(5) 0.0046(5) -0.0022(4) 0.0048(5) 
C9 0.0206(6) 0.0228(6) 0.0185(5) 0.0061(5) -0.0017(4) 0.0062(4) 
C10 0.0243(6) 0.0274(6) 0.0207(6) 0.0040(5) 0.0030(5) 0.0074(5) 
C11 0.0255(6) 0.0278(6) 0.0204(6) 0.0026(5) 0.0015(5) 0.0052(5) 
C12 0.0341(7) 0.0240(6) 0.0253(6) -0.0004(5) -0.0040(5) 0.0044(5) 
C13 0.0290(7) 0.0226(6) 0.0342(7) 0.0065(5) -0.0035(5) -0.0017(5) 
C14 0.0236(6) 0.0268(6) 0.0264(6) 0.0083(5) 0.0028(5) 0.0029(5) 
C15 0.0240(6) 0.0272(6) 0.0191(6) 0.0020(5) -0.0034(5) 0.0043(5) 
C16 0.0294(7) 0.0374(7) 0.0321(7) -0.0036(6) -0.0059(5) -0.0027(6) 
C17 0.0381(8) 0.0316(7) 0.0279(7) 0.0027(5) -0.0039(5) 0.0128(6) 
C18 0.0349(7) 0.0417(8) 0.0222(6) 0.0050(6) 0.0017(5) 0.0045(6) 
 
_geom_special_details 
; 
 All esds (except the esd in the dihedral angle between two l.s. planes) 
 are estimated using the full covariance matrix.  The cell esds are taken 
 into account individually in the estimation of esds in distances, angles 
 and torsion angles; correlations between esds in cell parameters are only 
 used when they are defined by crystal symmetry.  An approximate (isotropic) 
 treatment of cell esds is used for estimating esds involving l.s. planes. 
; 
 
loop_ 
 _geom_bond_atom_site_label_1 
 _geom_bond_atom_site_label_2 
 _geom_bond_distance 
 _geom_bond_site_symmetry_2 
 _geom_bond_publ_flag 
O1 C1 1.3349(14) . ? 
O1 C15 1.4878(13) . ? 
O2 C1 1.2060(14) . ? 
O3 C3 1.2131(14) . ? 
C1 C2 1.5100(16) . ? 
C2 C3 1.5181(16) . ? 
C3 C4 1.4748(16) . ? 
C4 C5 1.5296(17) . ? 
C4 C6 1.5307(16) . ? 
C5 C6 1.4910(17) . ? 
C5 C10 1.5084(18) . ? 
C6 C7 1.5122(17) . ? 
C7 C8 1.5098(17) . ? 
C8 C9 1.3959(16) . ? 
C8 C11 1.3980(17) . ? 
C9 C14 1.3957(17) . ? 
C9 C10 1.5123(17) . ? 
C11 C12 1.3813(18) . ? 
C12 C13 1.3895(19) . ? 
C13 C14 1.3841(19) . ? 
C15 C16 1.5138(18) . ? 
C15 C18 1.5185(17) . ? 
C15 C17 1.5191(17) . ? 
 
loop_ 
 _geom_angle_atom_site_label_1 
 _geom_angle_atom_site_label_2 
 _geom_angle_atom_site_label_3 
 _geom_angle 
 _geom_angle_site_symmetry_1 
 _geom_angle_site_symmetry_3 
 _geom_angle_publ_flag 
C1 O1 C15 121.51(9) . . ? 
O2 C1 O1 125.79(11) . . ? 
O2 C1 C2 123.17(11) . . ? 
O1 C1 C2 111.03(9) . . ? 
C1 C2 C3 112.77(10) . . ? 
O3 C3 C4 124.65(11) . . ? 
O3 C3 C2 121.68(10) . . ? 
C4 C3 C2 113.66(10) . . ? 
C3 C4 C5 122.80(10) . . ? 
C3 C4 C6 120.80(10) . . ? 
C5 C4 C6 58.32(8) . . ? 
C6 C5 C10 120.38(10) . . ? 
C6 C5 C4 60.88(8) . . ? 
C10 C5 C4 122.40(10) . . ? 
C5 C6 C7 120.80(11) . . ? 
C5 C6 C4 60.81(8) . . ? 
C7 C6 C4 122.22(10) . . ? 
C8 C7 C6 115.94(10) . . ? 
C9 C8 C11 118.64(11) . . ? 
C9 C8 C7 122.60(11) . . ? 
C11 C8 C7 118.72(10) . . ? 
C14 C9 C8 119.12(11) . . ? 
C14 C9 C10 118.21(10) . . ? 
C8 C9 C10 122.67(11) . . ? 
C5 C10 C9 116.46(10) . . ? 
C12 C11 C8 121.79(11) . . ? 
C11 C12 C13 119.46(12) . . ? 
C14 C13 C12 119.27(12) . . ? 
C13 C14 C9 121.63(11) . . ? 
O1 C15 C16 110.49(10) . . ? 
O1 C15 C18 101.95(9) . . ? 
C16 C15 C18 111.15(11) . . ? 
O1 C15 C17 109.22(9) . . ? 
C16 C15 C17 112.62(11) . . ? 
C18 C15 C17 110.89(11) . . ? 
 
_diffrn_measured_fraction_theta_max    0.999 
_diffrn_reflns_theta_full              67.47 
_diffrn_measured_fraction_theta_full   0.999 
_refine_diff_density_max    0.174 
_refine_diff_density_min   -0.263 
_refine_diff_density_rms    0.040 
