# Supplementary material for: Photoswitching neutral homoaromatic hydrocarbons
Source: Nat Chem. 2023 Jan 26;15(3):377–85. doi: 10.1038/s41557-022-01121-w (PMC9986110; doi:10.1038/s41557-022-01121-w)
Supplement: Supplementary file 3 — Crystallographic data (.cif, .fcf and .hkl files) of compound 12b (CCDC 2128302). [file 41557_2022_1121_MOESM3_ESM.zip › CU-4239.hkl]

   0   0  -2 225801. 582.554   4
   0   0   2 226058. 768.414   3
   0   0   3 53.9530 25.0641   3
   0   0  -3-2.53814 12.5218   4
   0   0  -4 137286. 629.151   4
   0   0   4 136362. 848.137   3
   0   0   5-16.4612 43.7116   3
   0   0  -5 50.7367 28.9109   4
   0   0   6 999999. 2859.08   3
   0   0  -7 138.407 38.4151   4
   0   0   7 57.4489 56.4133   3
   0   0  -8 512873. 1744.99   4
   0   0   8 523388. 2413.16   3
   0   0   9 29.4323 62.7848   3
   0   0  -9 432.202 63.8057   4
   0   0  10 189400. 1675.58   3
   0   0 -10 190190. 1165.72   4
   0   0 -11 58.5202 43.7601   4
   0   0  11 53.4967 100.954   3
   0   0 -12 204219. 1796.98   2
   0   0 -12 212781. 1351.10   4
   0   0 -13 25.4933 82.3643   2
   0   0 -14 19067.7 606.684   2
   0   0 -15 66.1316 84.7193   2
   0   0 -16 20547.1 688.824   2
   0   0  17-4.34987 96.3419  10
   0   0 -17 129.445 107.341   2
   0   0  17-5.79618 117.536  11
   0   0  18 8804.11 515.311  11
   0   0  18 8174.90 431.204  10
   0   0  19 75.3240 91.2767  10
   0   0  19-46.6906 127.155  11
   0   0  20 64025.6 1242.60  10
   0   0  21-119.962 118.807  10
   0   0  22 210815. 2282.09  10
   0   0  23 144.804 125.280  10
   0   0  24 16535.4 633.394  10
   0   0  25 47.2371 111.355  10
   0   0  26 13254.5 525.005  10
   0   0  26 13624.0 552.245   6
   0   0  27 28.4068 84.5597   6
   0   0  27 105.652 91.7646  10
   0   0  28 38822.0 790.227   6
   0   0  28 36798.1 746.691  10
   0   0  29 48.9917 59.3757   6
   0   0  29-22.3192 61.1658  10
   0  -1   0 140.273 31.1675   1
   0  -1  -1 72842.0 529.189   1
   0  -1  -1 73334.0 560.641   4
   0  -1  -2 1908.49 99.5871   4
   0  -1   2 2032.43 75.3604   3
   0  -1   3 45031.9 417.796   3
   0  -1  -3 44443.5 492.049   4
   0  -1  -4 890745. 2314.84   4
   0  -1  -5 105719. 798.442   2
   0  -1   5 105993. 826.271   3
   0  -1  -6 111190. 907.327   4
   0  -1  -6 110727. 893.003   2
   0  -1  -7 8385.87 267.248   2
   0  -1  -7 8102.96 258.226   4
   0  -1   7 8499.64 287.145   3
   0  -1  -8 7558.21 271.575   2
   0  -1  -8 7088.45 255.572   4
   0  -1   8 8011.00 302.305   3
   0  -1  -9 8794.53 295.792   4
   0  -1   9 9085.89 346.299   3
   0  -1  -9 9476.93 327.681   2
   0  -1  10 37835.5 742.689   3
   0  -1 -10 36511.0 674.865   2
   0  -1  11 51298.0 922.450   3
   0  -1 -11 50540.8 762.022   4
   0  -1 -11 49780.2 838.388   2
   0  -1  12 5052.61 320.001   3
   0  -1 -12 4439.63 241.742   4
   0  -1 -12 4364.56 271.673   2
   0  -1 -13 110160. 1388.67   2
   0  -1  13 109363. 1507.03   3
   0  -1  14 21938.0 709.075   3
   0  -1 -14 22394.1 664.651   2
   0  -1 -15 33949.0 853.887   2
   0   1 -16 100.962 83.8113   2
   0  -1 -16-44.3929 96.1645   2
   0  -1  17 2654.42 239.606  10
   0   1 -17 2961.39 287.094   2
   0  -1  17 3119.57 297.332  11
   0   1  17 3178.81 320.615  11
   0   1  18 66725.2 1196.17   8
   0  -1  18 61949.5 1146.90  10
   0  -1  18 64712.5 1340.21  11
   0   1  18 65054.8 1402.38  11
   0   1  19 14283.6 682.126  11
   0   1  19 14020.2 555.188   8
   0  -1  19 12853.3 543.079  10
   0   1  19 13495.4 573.974  10
   0  -1  20 65264.1 1230.55  10
   0   1  20 67817.0 1489.62  11
   0   1  20 64280.3 1268.48  10
   0   1  21 21152.9 744.600  10
   0  -1  21 20882.7 706.820  10
   0  -1  22 83.2426 124.134  10
   0   1  22-151.426 142.938  10
   0   1  23 155.583 137.903  10
   0  -1  23 189.948 131.664  10
   0   1  24 103858. 1598.35  10
   0  -1  24 106864. 1565.75   6
   0  -1  24 101956. 1514.67  10
   0   1  25 4144.40 325.338  10
   0  -1  25 4500.17 316.111   6
   0  -1  25 4417.48 325.331  10
   0  -1  26 23493.0 676.389  10
   0   1  26 23677.3 706.495  10
   0  -1  27 7842.58 371.341  10
   0   1  27 7796.75 386.064  10
   0   1  27 7983.81 411.282   6
   0  -1  27 8363.13 383.094   6
   0  -1  28 4590.49 255.511   6
   0   1  28 4295.85 267.805  10
   0   1  28 4494.40 287.389   6
   0  -1  28 4402.95 259.000  10
   0   1  29 37869.2 720.753   6
   0   1  29 35223.0 658.673  10
   0  -2   0 273804. 1404.48   4
   0  -2  -1 57915.8 673.111   4
   0  -2  -1 59484.3 670.954   1
   0  -2  -2 454823. 1962.80   4
   0  -2  -2 455375. 1846.82   1
   0  -2   3 433703. 1484.46   3
   0  -2  -3 435477. 1860.02   1
   0  -2  -4 222279. 1458.21   4
   0  -2   4 222969. 1157.38   3
   0  -2   5 324747. 1525.78   3
   0  -2  -5 329182. 1832.92   4
   0  -2   6 23520.3 449.561   3
   0  -2   6 24163.4 209.859   4
   0  -2  -6 23248.8 502.121   4
   0  -2  -7 1193.94 131.884   4
   0  -2   7 998.399 109.910   3
   0  -2   8 155.162 65.9231   3
   0  -2  -8 91.3750 72.5798   4
   0  -2   9 68133.7 949.525   3
   0  -2  -9 67237.6 944.652   4
   0  -2 -10 75527.8 1042.24   4
   0  -2  10 76666.1 1086.99   3
   0  -2 -11 99240.2 1225.52   4
   0  -2  11 98190.1 1296.92   3
   0  -2 -12 2898.17 229.470   4
   0  -2  12 2759.57 242.589   3
   0  -2 -13 45284.7 888.764   4
   0  -2  13 44234.9 965.373   3
   0  -2 -14 44344.5 911.442   4
   0  -2  14 41116.5 987.652   3
   0  -2 -15 27369.9 732.753   4
   0  -2  15 25743.5 809.682   3
   0   2  16 4885.03 366.476   7
   0  -2  17 1429.03 178.946  10
   0   2  17 1286.56 189.598   8
   0   2  17 1171.17 212.022  11
   0   2  18 84.8754 138.864  11
   0  -2  18-17.1163 98.4372  10
   0   2  18 6.83993 91.2480   8
   0   2 -18 226.262 127.309   2
   0   2  19 80717.3 1604.52  11
   0   2  19 80165.2 1404.83   8
   0  -2  19 76144.8 1284.71  10
   0   2  20 114.920 103.889   8
   0   2  20 86.9525 151.820  11
   0  -2  20-8.47697 105.157  10
   0  -2  21 11226.2 513.213  10
   0   2  21 12411.8 558.727   8
   0   2  21 11399.9 559.028  10
   0  -2  21 11286.6 506.689   6
   0  -2  22 1304.01 204.673  10
   0  -2  22 1477.05 195.825   6
   0   2  22 1338.61 215.518  10
   0   2  23 4713.25 371.700  10
   0  -2  23 4714.00 337.873  10
   0  -2  23 4754.22 329.778   6
   0   2  24 25628.0 808.843  10
   0  -2  24 25847.3 736.263   6
   0  -2  24 24360.1 728.557  10
   0  -2  25 205.423 92.9355   6
   0  -2  25 104.150 95.8560  10
   0   2  25-8.26835 114.374  10
   0   2  26 221.371 121.392  10
   0  -2  26-57.6236 90.4054  10
   0   2  27 42440.7 876.844  10
   0  -2  27 40966.0 799.189  10
   0   2  28 342.953 106.362   6
   0   2  28 263.289 98.8282  10
   0   2  29 2088.46 181.229   6
   0   2  29 1321.28 137.138  10
   0  -3   0 1.75162 62.6503   4
   0  -3  -1 375567. 2078.94   4
   0  -3   1 386202. 1953.37   4
   0  -3  -2 135920. 1267.56   1
   0  -3  -2 132920. 1250.85   4
   0  -3  -3 25639.3 566.991   4
   0  -3   3 23967.6 455.742   4
   0  -3  -3 24930.3 546.709   1
   0  -3  -4 14856.0 426.507   1
   0  -3  -4 14904.1 446.752   4
   0  -3   4 14144.4 330.311   4
   0  -3   4 14285.8 331.918   3
   0  -3   5 408703. 1599.08   4
   0  -3  -5 399582. 2349.09   4
   0  -3   5 401768. 1864.01   3
   0  -3  -5 407476. 2278.41   1
   0  -3   6 37429.8 428.262   4
   0  -3  -6 38397.7 721.692   1
   0  -3  -6 39228.1 757.657   4
   0  -3   6 37559.2 611.977   3
   0  -3   7 170962. 1388.29   3
   0  -3   7 174484. 681.596   4
   0  -3   8 130539. 1287.67   3
   0  -3  -8 137494. 1495.61   4
   0  -3  -9 56085.6 985.070   4
   0  -3   9 55361.8 881.736   3
   0  -3 -10 46947.6 929.870   4
   0  -3  10 45126.7 852.448   3
   0  -3 -11 97984.0 1374.11   4
   0  -3  11 96201.9 1318.00   3
   0  -3  12 9.42647 75.0305   3
   0  -3 -12 27.0284 76.9339   4
   0  -3 -13 11020.1 489.556   4
   0  -3  13 11244.4 502.406   3
   0  -3 -14 195022. 2109.76   4
   0  -3  14 187518. 2150.17   3
   0  -3 -15 3213.29 291.442   4
   0   3  15 3584.84 329.236   7
   0  -3  15 2976.18 286.611   3
   0  -3  16 43145.5 903.291  10
   0  -3 -16 44385.3 1062.04   4
   0   3  16 44675.6 1137.75   7
   0   3  16 41437.2 1075.58  11
   0   3  16 40857.2 1033.17   8
   0  -3  17 171653. 1840.95  10
   0   3  17 171826. 2153.60   8
   0   3  17 172999. 2247.22  11
   0   3  18 51647.7 1263.92  11
   0   3  18 53503.1 1212.74   8
   0  -3  18 52839.0 1046.96  10
   0  -3  19 904.820 163.813  10
   0   3  19 1249.72 248.170  11
   0   3  19 852.292 180.974   8
   0   3  20 178.518 109.742   8
   0   3  20 339.069 167.342  11
   0  -3  20 233.413 107.186  10
   0  -3  21 5334.51 355.147  10
   0   3  21 5260.52 385.542   8
   0   3  22 17399.6 672.005   8
   0  -3  22 15293.5 581.838  10
   0   3  23 5445.32 373.098   8
   0   3  23 5216.00 390.885  10
   0  -3  23 4919.51 327.923  10
   0  -3  24 16001.6 569.934  10
   0   3  24 16416.1 654.035  10
   0   3  25-53.8661 118.545  10
   0   3  26 2252.58 232.980  10
   0   3  27 1758.02 193.735  10
   0   3  28 1017.31 136.050  10
   0   3  29 5648.69 273.495   6
   0   3  29 5329.16 242.652  10
   0  -4   0 1377.94 156.953   4
   0  -4  -1 258212. 1936.47   4
   0  -4   1 251794. 1815.00   4
   0  -4   2 691.734 110.791   4
   0  -4  -2 623.895 124.330   4
   0  -4  -3 269597. 2079.62   4
   0  -4   3 268817. 1759.22   4
   0  -4  -3 271621. 2105.16   1
   0  -4  -4 40789.8 833.660   4
   0  -4   4 40335.5 649.162   4
   0  -4   4 39804.9 626.699   3
   0  -4  -5 87204.6 1244.67   4
   0  -4  -5 86694.6 1221.68   1
   0  -4   5 84257.2 942.876   3
   0  -4   5 87485.9 896.696   4
   0  -4  -6 35074.1 783.201   1
   0  -4   6 35749.7 525.706   4
   0  -4  -6 35880.1 825.768   4
   0  -4   6 34773.2 635.307   3
   0  -4  -7 326.220 141.892   4
   0  -4  -7 190.759 110.820   1
   0  -4  -8 46328.4 941.800   1
   0  -4   8 44875.8 801.884   3
   0  -4  -8 46975.7 984.139   4
   0  -4   9 11666.3 430.925   3
   0  -4  -9 11738.9 488.111   1
   0  -4  -9 11858.1 516.653   4
   0  -4  10 52574.8 952.088   3
   0  -4 -10 52561.6 1072.89   1
   0  -4 -10 53964.5 1107.65   4
   0  -4  11 8562.31 410.424   3
   0  -4 -11 8623.51 455.988   4
   0  -4 -11 8652.16 449.715   1
   0  -4 -12 11682.3 547.544   4
   0  -4  12 11073.9 490.002   3
   0  -4 -12 12259.4 553.854   1
   0  -4 -13 135856. 1894.91   4
   0  -4 -13 143132. 1933.18   1
   0  -4 -14 440.973 128.915   4
   0   4  14 422.565 153.434   7
   0   4  14 77.1399 122.533   8
   0  -4 -14 200.150 120.512   1
   0   4  15 114.974 138.181   7
   0   4  15 71.4562 119.271   8
   0  -4  15 104.798 92.8646  10
   0  -4 -15 205.999 119.483   1
   0   4  15-16.3095 87.4569  11
   0  -4 -15 258.948 129.089   4
   0  -4 -16 48289.2 1224.40   4
   0   4  16 48711.5 1209.28   8
   0   4  16 50758.8 1269.38   7
   0   4  16 51208.2 1171.45  11
   0  -4  16 49902.3 989.783  10
   0  -4 -17 16560.0 718.441   4
   0   4  17 17394.5 734.094   8
   0   4  17 16716.9 688.998  11
   0  -4  17 15756.7 573.747  10
   0   4  17 17173.9 766.832   7
   0   4  18 28496.4 913.400  11
   0   4  18 27982.2 935.680   8
   0  -4  18 27315.0 760.634  10
   0  -4  19 210.170 123.191  10
   0   4  19 248.593 135.461   8
   0   4  19 38.3390 115.131  11
   0   4  20 5029.79 402.280   8
   0  -4  20 5079.43 343.135  10
   0   4  21 19144.6 748.315   8
   0  -4  21 18601.7 632.303  10
   0   4  22 16736.5 676.488   8
   0   4  23 17401.3 661.654   8
   0   4  24 488.676 152.139  10
   0   4  24 518.649 131.984   8
   0   4  25 525.411 142.055  10
   0   4  26 105.019 91.0982  10
   0   4  27 2893.64 226.615  10
   0   4  28 9901.43 352.398  10
   0   4  29 71.4115 55.1441   6
   0  -5   0 2325.51 218.593   4
   0  -5   1 122231. 1425.00   4
   0  -5  -1 121273. 1499.73   4
   0  -5  -2 156617. 1722.23   4
   0  -5   2 154065. 1546.36   4
   0  -5   3 4202.75 259.043   4
   0  -5  -3 4695.16 319.035   4
   0  -5  -4 22345.9 693.267   4
   0  -5   4 23357.7 563.871   4
   0  -5   4 23852.0 544.818   3
   0  -5   5 41068.3 739.844   3
   0  -5  -5 40957.8 956.119   4
   0  -5   5 41026.4 719.098   4
   0  -5  -6 50220.4 1078.32   4
   0  -5   6 49934.3 836.106   3
   0  -5  -6 49210.7 1055.20   1
   0  -5  -7 12580.4 553.784   1
   0  -5   7 12646.2 440.079   3
   0  -5  -7 11725.9 538.786   4
   0  -5   8 41436.7 823.200   3
   0  -5  -8 41119.2 993.252   1
   0  -5  -8 40938.7 1020.53   4
   0  -5   9 783.922 133.464   3
   0  -5  -9 853.687 173.481   1
   0  -5  -9 965.729 189.699   4
   0  -5 -10 100104. 1622.78   1
   0  -5 -10 106288. 1701.60   4
   0  -5 -11 23287.0 822.993   4
   0  -5 -11 22969.6 803.502   1
   0  -5 -12 3494.93 333.532   4
   0  -5 -12 3514.77 323.673   1
   0   5  13 14376.6 657.567   7
   0  -5 -13 13970.7 665.729   4
   0  -5 -13 13995.7 650.114   1
   0  -5 -14 21088.4 828.020   4
   0   5  14 22026.2 834.688   7
   0  -5 -14 22234.6 838.981   1
   0   5  14 21212.2 821.861   8
   0   5  15 533.563 176.222   8
   0   5  15 366.608 171.486   7
   0  -5 -15 199.418 109.720   1
   0  -5 -15 660.775 172.827   4
   0   5  16 3663.64 376.947   7
   0  -5 -16 2464.79 303.094   4
   0   5  16 3555.35 361.743   8
   0   5  17 29968.4 1018.81   7
   0   5  17 29107.5 990.523   8
   0  -5 -17 28878.6 1023.02   4
   0   5  18 767.065 203.798   8
   0   5  19 115.815 135.195   8
   0   5  20 29447.2 974.230   8
   0   5  21 3470.32 337.915   8
   0   5  22 1294.72 211.643   8
   0   5  23 1113.36 179.966   8
   0   5  24 537.081 144.788  10
   0   5  24 726.353 146.603   8
   0   5  25 3775.90 286.303  10
   0   5  26 22254.2 609.571  10
   0   5  27 3299.83 217.568  10
   0   5  28 180.117 67.4308  10
   0   5  28 471.641 88.7203   6
   0  -6   0 89987.9 1387.97   4
   0  -6   1 25288.6 720.608   4
   0  -6  -1 25623.3 762.604   4
   0  -6   2 1200.74 168.194   4
   0  -6  -2 1390.16 197.807   4
   0  -6   3 8805.64 404.360   4
   0  -6  -3 8835.99 472.927   4
   0  -6   3 8657.24 367.325   3
   0  -6  -4 222240. 2395.11   4
   0  -6   4 223048. 1975.28   4
   0  -6  -5 46111.3 1113.10   4
   0  -6   5 47519.4 870.804   3
   0  -6  -6 18537.6 727.993   4
   0  -6  -7 53976.6 1261.32   4
   0  -6  -8 634.483 173.473   4
   0  -6  -9 22561.9 848.138   4
   0  -6 -10 18729.8 788.821   4
   0  -6 -11 4803.14 411.941   4
   0  -6 -11 4929.03 415.998   1
   0   6  11 4936.27 383.946   7
   0  -6 -11 5204.86 343.941  13
   0  -6 -12 100.848 110.372   1
   0   6  12 80.4769 120.149   7
   0  -6 -12 94.3281 124.877   4
   0  -6 -13 634.790 174.624   1
   0  -6 -13 592.398 168.291   4
   0   6  13 834.301 204.467   7
   0   6  14-167.853 163.343   8
   0  -6 -14-80.5868 110.476   1
   0  -6 -14 46.8558 94.9808   4
   0   6  14 30.8732 134.039   7
   0  -6 -15 15148.4 768.739   4
   0   6  15 14304.2 701.601   7
   0   6  15 13415.3 707.381   8
   0   6  16 4688.36 433.596   8
   0  -6 -16 4869.37 454.367   4
   0   6  16 4310.42 404.858   7
   0   6  17 1828.89 294.231   8
   0   6  17 1656.85 264.088   7
   0   6  18 40636.2 1200.67   8
   0   6  19 9250.11 572.597   8
   0   6  20 1843.04 265.668   8
   0   6  21 15585.6 677.719   8
   0   6  22 25353.0 813.014   8
   0   6  23 14611.9 580.475   8
   0   6  24 1011.95 167.192  10
   0   6  24 1101.06 157.721   8
   0   6  25 922.760 144.218  10
   0   6  26 5969.49 289.481  10
   0   6  27-12.4653 49.5935  10
   0  -7   0 59.4390 91.2943   4
   0  -7   1 38192.5 981.067   4
   0  -7  -1 37599.9 1016.87   4
   0  -7   2 118204. 1468.77   3
   0  -7   2 118139. 1670.72   4
   0  -7  -3 9838.38 493.804  13
   0  -7   3 9928.37 473.612   4
   0  -7  -3 9522.94 540.392   4
   0  -7  -4 5912.98 386.712  13
   0  -7  -4 5705.14 427.659   4
   0  -7  -5 27739.2 944.508   4
   0  -7  -5 28790.1 847.523  13
   0  -7  -6 3633.81 359.748   4
   0  -7  -6 4088.98 327.404  13
   0  -7  -7 20031.4 710.831  13
   0  -7  -7 19699.6 825.854   4
   0  -7  -8 14056.9 709.720   4
   0  -7  -8 14215.4 600.486  13
   0  -7  -9 5096.98 442.343   4
   0  -7  -9 5682.60 387.074  13
   0  -7 -10 22560.2 753.856  13
   0   7  10 21667.9 794.232   7
   0  -7 -10 21656.3 912.404   4
   0  -7 -11 60092.9 1227.16  13
   0   7  11 59475.8 1328.22   7
   0  -7 -11 59190.5 1527.52   4
   0  -7 -12 792.114 162.424  13
   0  -7 -12 385.836 155.475   4
   0   7  12 886.606 198.970   7
   0  -7 -13 4158.81 417.574   4
   0   7  13 4789.38 402.411   7
   0  -7 -13 4752.26 347.913  13
   0   7  14 61901.1 1522.09   8
   0   7  14 59527.6 1390.38   7
   0   7  15 3810.05 367.650   7
   0   7  15 4074.54 415.580   8
   0   7  16 14657.4 686.140   7
   0   7  16 14453.5 746.644   8
   0   7  17 5487.47 461.796   8
   0   7  18 157.088 146.708   8
   0   7  19 12129.2 636.009   8
   0   7  20 40.4683 123.150   8
   0   7  21-38.6906 107.299   8
   0   7  22 5980.57 376.391   8
   0   7  23 3154.55 258.123   8
   0   7  24 13094.5 447.164   8
   0   7  24 12205.5 439.953  10
   0   7  25 6777.53 296.498  10
   0  -8   0 8523.28 512.596   4
   0  -8   0 7804.66 475.966  13
   0  -8   1 14878.3 659.310   4
   0  -8  -1 14373.1 679.805   4
   0  -8   1 14885.2 647.391  13
   0  -8  -1 15167.8 656.224  13
   0  -8  -2 8004.99 520.639   4
   0  -8  -2 8696.62 497.017  13
   0  -8   2 8794.28 503.821  13
   0  -8  -3 28128.1 883.638  13
   0  -8   3 26980.0 863.217  13
   0  -8  -3 26218.6 951.898   4
   0  -8   4 124223. 1823.93  13
   0  -8  -4 129594. 1903.89  13
   0  -8  -4 127022. 2117.10   4
   0  -8  -5 13737.0 630.427  13
   0  -8  -5 12782.4 693.480   4
   0  -8   5 13380.4 598.777  13
   0  -8  -6 3939.45 396.329   4
   0  -8  -6 4344.84 360.551  13
   0  -8   6 4612.66 352.343  13
   0  -8  -7 26348.5 1016.97   4
   0  -8   7 25948.0 811.081  13
   0  -8  -7 26711.6 864.726  13
   0  -8  -8 1793.30 246.836  13
   0  -8  -8 1644.92 275.179   4
   0  -8  -9 5060.88 384.985  13
   0  -8  -9 5254.31 476.413   4
   0  -8 -10 26284.2 1060.51   4
   0  -8 -10 26185.2 861.755  13
   0  -8 -11 35330.7 984.239  13
   0  -8 -12 1882.69 234.354  13
   0  -8 -13 1311.11 201.734  13
   0   8  13 1548.87 234.230   7
   0   8  14 3652.02 392.789   8
   0   8  14 3858.58 343.614   7
   0   8  15 145.734 164.737   8
   0   8  16 7120.94 513.145   8
   0   8  17 5047.80 422.996   8
   0   8  18 446.634 174.002   8
   0   8  19 14086.7 635.589   8
   0   8  20 4878.18 356.432   8
   0   8  21 2433.74 239.252   8
   0   8  22 3255.86 251.056   8
   0   8  23 2185.83 183.041   8
   0   8  24 20911.5 477.946  10
   0  -9   0 240.469 146.472  13
   0  -9  -1 10153.3 564.459  13
   0  -9   1 10794.0 572.262  13
   0  -9   2 34860.8 1019.09  13
   0  -9  -2 35361.3 1036.04  13
   0  -9  -2 33525.2 1112.02   4
   0  -9  -3 84872.1 1598.74  13
   0  -9  -3 81358.1 1761.02   4
   0  -9   3 83019.8 1543.86  13
   0  -9  -4 119380. 2175.30   4
   0  -9  -4 121658. 1928.41  13
   0  -9   4 119979. 1845.80  13
   0  -9   5 113304. 1769.86  13
   0  -9  -5 116486. 1875.14  13
   0  -9   6 2274.22 267.878  13
   0  -9  -6 2309.67 290.645  13
   0  -9  -7 78443.9 1532.62  13
   0  -9   7 77147.8 1418.71  13
   0  -9  -8 18424.4 743.006  13
   0  -9   8 17115.1 648.021  13
   0  -9  -9-65.5248 121.095  13
   0  -9 -10 161.122 125.069  13
   0  -9 -11 23946.1 812.508  13
   0   9  12 573.437 182.120   8
   0  -9 -12 794.877 161.391  13
   0   9  13 4732.02 429.949   8
   0   9  14 23438.9 892.480   8
   0   9  15 1835.68 277.191   8
   0   9  16 20364.2 785.541   8
   0   9  17 338.631 148.826   8
   0   9  18 6344.36 404.004   8
   0   9  19-8.58729 102.187   8
   0   9  20 242.645 103.797   8
   0   9  21 1273.39 152.108   8
   0   9  22 6163.23 272.486   8
   0 -10   0 166277. 2222.54  13
   0 -10  -1 12510.1 627.756  13
   0 -10   1 12166.2 613.883  13
   0 -10  -2 87624.4 1635.13  13
   0 -10   2 87601.1 1589.83  13
   0 -10  -3 89.5045 156.286  13
   0 -10   3 92.2933 109.913  13
   0 -10   4 4389.43 357.106  13
   0 -10  -4 4966.18 407.365  13
   0 -10   5 797.401 173.306  13
   0 -10  -5 351.568 133.729  13
   0 -10  -6 1439.76 232.151  13
   0 -10   6 1303.59 202.330  13
   0 -10  -7 21764.3 800.293  13
   0 -10   7 20694.0 709.738  13
   0 -10  -8 8865.40 509.381  13
   0 -10  -9 181.235 129.305  13
   0 -10 -10 1842.08 242.156  13
   0  10  11 3246.55 332.422   8
   0 -10 -11 3347.57 301.520  13
   0  10  12 405.737 162.689   8
   0  10  13 1283.75 215.657   8
   0  10  14 98.9068 132.464   8
   0  10  15 30462.1 866.413   8
   0  10  16 24451.1 739.565   8
   0  10  17 92.3189 89.3715   8
   0  10  18 11598.8 442.554   8
   0  10  19 6405.71 302.230   8
   0 -11   0 59.1084 103.154  13
   0 -11   1 3007.16 295.588  13
   0 -11  -1 2918.36 300.329  13
   0 -11  -2 983.879 187.234  13
   0 -11   2 1221.59 199.395  13
   0 -11   3 2566.25 266.212  13
   0 -11  -3 2955.25 300.669  13
   0 -11   4 15348.9 602.926  13
   0 -11  -4 15049.6 638.614  13
   0 -11  -5 3923.80 330.775  13
   0 -11   5 3729.01 295.424  13
   0 -11   6 88.9601 69.9445  13
   0 -11  -6-21.6383 123.030  13
   0 -11  -7 16504.1 641.134  13
   0 -11   7 16392.7 557.273  13
   0  11   7 16312.3 641.776   8
   0 -11  -8 3885.33 317.791  13
   0  11   8 3929.78 322.608   8
   0  11   9 82.0407 99.2114   8
   0  11  10 3051.90 279.704   8
   0  11  11 2450.00 250.392   8
   0  11  12 566.904 131.411   8
   0  11  13 2568.07 231.732   8
   0 -11 -13 2090.44 177.407  12
   0  11  14 3148.39 240.532   8
   0  11  15 2708.22 210.010   8
   0  11  16 314.933 77.8242   8
   0 -12   0 10420.8 457.655  13
   0 -12  -1 19053.8 621.060  13
   0 -12   1 19074.6 609.273  13
   0 -12   2 683.085 140.009  13
   0 -12  -2 509.759 132.373  13
   0 -12   3 16854.9 545.182  13
   0 -12  -3 17106.2 591.928  13
   0 -12  -4 23201.4 682.769  13
   0 -12   4 22238.4 601.430  13
   0  12   5 9437.07 384.606   8
   0  12   6 2064.63 187.770   8
   0  12   7 861.549 123.521   8
   0  12   8 815.485 121.805   8
   0  12   9-46.9764 64.0012   8
   0  12  10 7060.70 304.274   8
   0 -12 -10 7003.77 305.385  12
   0  12  11 3791.04 216.940   8
  -1   0  29-34.3659 68.0800   6
  -1   0  28 38.6010 76.0857   6
  -1   0  27-69.8786 68.6494  10
  -1   0  27-52.7012 93.3590   6
  -1   0  26 5044.66 296.369  10
  -1   0  26 5127.16 357.621   6
  -1   0  25 23.1972 92.0462  10
  -1   0  25 10.1480 122.062   6
  -1   0  24 199918. 2314.63   6
  -1   0  24 204138. 2058.76   9
  -1   0  24 198144. 1997.35  10
  -1   0  23 301.322 116.856  10
  -1   0  22 103074. 1511.11  10
   1   0 -21-6.48806 129.758   2
  -1   0  21-30.4516 96.6614  10
  -1   0  20 5623.01 358.790  10
   1   0 -20 5058.75 442.101   2
  -1   0  19 6.48210 92.2083  10
   1   0 -19 75.6749 107.407   2
  -1   0  18 15326.4 557.490  10
   1   0 -18 15392.7 725.624   2
  -1   0  17 408.591 103.730  10
   1   0 -17 7.40361 94.2263   2
   1   0 -16-37.6370 109.596   2
   1   0 -15 135.253 118.069   2
   1   0 -14 16518.0 640.205   2
   1   0 -13-20.5218 107.885   2
   1   0 -13 39.4449 57.1222   4
   1   0 -12 359343. 2707.29   2
   1   0 -12 363772. 2188.25   4
   1   0 -11 82.7061 63.1706   4
   1   0 -10 387310. 2111.59   4
   1   0  -9 290.758 81.5175   4
   1   0  -8 48539.8 701.064   4
   1   0  -7 22.5752 49.1084   4
   1   0  -6 48257.5 645.181   4
   1   0  -5-5.94694 47.0816   4
   1   0  -4 850060. 2490.20   4
   1   0  -3-6.37976 47.6861   4
   1   0  -1 40.6621 46.8598   4
   1   0   0 188923. 861.272   3
   1   0   1 89.1554 22.5262   2
   1   0   1 19.3783 32.5179   3
   1   0   2 3457.14 146.908   3
   1   0   3 8.65335 45.8501   3
   1   0   4 561497. 2135.62   3
   1   0   5 351.611 74.6840   3
  -1   0  -5 71.8468 15.3707   2
  -1   0  -6 140580. 607.652   2
   1   0   6 142229. 1248.59   3
  -1   0  -7 40.4062 24.9258   2
   1   0   7-15.8504 73.0660   3
   1   0   8 1780.90 172.873   3
  -1   0  -8 1865.85 100.259   2
   1   0   9 399.117 117.971   3
  -1   0  -9 502.331 72.3271   4
  -1   0 -10 3546.03 167.830   4
   1   0  10 3424.27 267.813   3
  -1   0 -10 3228.99 162.056   2
  -1   0 -11 32.3298 50.9987   2
   1   0  11-56.1874 128.053   3
   1   0  12 101276. 1504.54   3
   1   0  13 117.778 118.167   3
   1   0  14 2418.70 273.699   3
   1   0  15 120.329 125.114   3
   1   0  16 12900.9 648.472   3
   1   0  16 12299.2 581.711  11
   1   0  16 12319.3 504.805  10
   1   0  17-14.0357 113.525  10
   1   0  17 150.638 129.454  11
   1   0  18 5841.00 381.917  10
   1   0  18 5382.59 420.892  11
   1   0  19 190.093 159.620  11
   1   0  19-103.110 144.970  10
   1   0  20 2466.66 274.084  10
   1   0  20 2433.97 318.209  11
   1   0  21 168.858 165.143  11
   1   0  21-2.43551 125.442  10
   1   0  22 7219.96 500.396  11
   1   0  22 8200.34 474.380  10
   1   0  23 132.923 135.016  10
   1   0  23 208.368 174.685  11
   1   0  24 15336.6 623.112  10
   1   0  25 41.7538 119.935  10
   1   0  26 13825.6 545.692  10
   1   0  27-20.2945 60.6865   6
   1   0  27 16.2628 101.458  10
   1   0  28 15122.5 484.119  10
   1   0  29 8.45829 62.9623  10
  -1   1  30 296.875 71.0270   6
  -1   1  29 991.444 129.963   6
  -1  -1  28 4816.77 281.817   6
  -1   1  28 4971.84 309.000   6
  -1   1  27 16943.3 501.782  10
  -1   1  27 18573.0 632.793   6
  -1  -1  27 17962.9 588.535   6
  -1  -1  26 12293.3 526.162   6
  -1   1  26 12239.8 553.155   6
  -1   1  26 12262.2 463.788  10
  -1   1  26 12077.9 464.583   9
  -1   1  25 17737.6 697.439   6
  -1  -1  25 16940.3 545.577  10
  -1   1  25 17756.2 593.727  10
  -1   1  25 17692.0 605.680   9
  -1  -1  25 17588.2 652.160   6
  -1   1  24 4337.30 318.887  10
  -1  -1  24 4635.25 304.789  10
  -1  -1  24 4517.83 352.128   6
  -1  -1  23 19511.8 628.520  10
  -1   1  23 19939.3 679.039  10
  -1  -1  23 18778.9 714.938   6
  -1  -1  22 7799.79 405.209  10
  -1  -1  22 7601.38 413.356   9
  -1  -1  22 7784.89 467.181   6
  -1   1  22 7221.05 419.792  10
  -1   1  21 2941.59 276.261  10
  -1  -1  21 2797.58 292.819   6
  -1  -1  21 3239.41 274.611  10
  -1  -1  21 3108.86 268.193   9
  -1  -1  20 60155.0 1110.72  10
   1   1 -20 62126.8 1522.28   2
  -1   1  20 59843.0 1179.00  10
  -1  -1  19 51108.3 1009.32  10
   1   1 -19 48334.3 1313.03   2
  -1   1  19 50437.6 1061.51  10
  -1  -1  18 6007.81 345.038  10
   1  -1 -18 5868.37 453.935   2
   1   1 -18 6693.16 483.289   2
  -1   1  18 6726.62 413.683   8
  -1   1  17 14196.3 582.191   8
  -1  -1  17 14458.9 509.976  10
   1  -1 -17 14440.1 686.327   2
   1   1 -17 14146.1 673.791   2
   1  -1 -16 33099.1 1002.50   2
   1   1 -16 32786.3 985.685   2
   1  -1 -15 36036.8 829.150   4
   1  -1 -15 34892.5 975.420   2
   1  -1 -14 15450.6 534.436   4
   1  -1 -14 15091.4 621.866   2
   1  -1 -13 3766.01 263.264   4
   1  -1 -13 3621.84 307.313   2
   1  -1 -12 32879.3 728.913   4
   1  -1 -12 32697.9 824.139   2
   1  -1 -11 347609. 2539.94   2
   1  -1 -11 344923. 2272.40   4
   1  -1 -10 36029.0 784.540   2
   1  -1 -10 36017.1 715.146   4
   1  -1  -9 103388. 1155.84   4
   1  -1  -9 104408. 1266.08   2
   1  -1  -8 401015. 2173.44   4
   1  -1  -8 399804. 2335.81   2
   1  -1  -7 337630. 1923.00   4
   1  -1  -7 340450. 2035.50   2
   1  -1  -6 93699.6 975.987   4
   1  -1  -6 92015.5 1005.52   2
   1  -1  -5 343602. 1790.86   4
   1  -1  -5 346558. 1813.14   2
   1  -1  -4 223693. 1394.65   4
   1  -1  -4 224586. 1373.35   2
   1  -1  -3 3.56806 51.5915   4
   1  -1  -3 98.2773 58.9265   2
   1  -1  -2 491654. 1911.99   4
   1  -1  -2 491025. 1789.69   2
   1   1  -1 31959.9 240.667   3
   1  -1  -1 33741.3 475.955   4
   1  -1   0 740572. 2161.97   4
   1  -1   1 25898.4 378.230   4
   1  -1   1 25535.4 354.903   1
   1  -1   2 524369. 1560.89   1
   1  -1   2 527451. 1611.85   4
   1   1   2 523053. 1693.66   3
   1  -1   3 93469.5 853.055   3
   1   1   3 92378.2 794.921   3
   1   1   4 266779. 1478.50   3
   1  -1   4 267352. 1533.50   3
   1  -1   5 906177. 3017.48   3
   1   1   5 889875. 2956.48   3
   1   1   6 113323. 1119.38   3
   1  -1   6 112426. 1131.93   3
   1   1   7 71902.7 953.972   3
   1  -1   7 69372.7 961.147   3
   1  -1   8 167236. 1565.77   3
  -1   1  -8 169132. 625.422   4
   1   1   9 57303.7 974.199   3
   1  -1   9 55699.6 962.158   3
  -1  -1  -9 56750.6 858.899   4
   1   1  10 76544.0 1179.20   3
   1  -1  10 73825.0 1178.56   3
  -1  -1 -10 77604.1 992.803   4
   1  -1  11 46220.4 977.471   3
  -1  -1 -11 44849.6 759.599   4
   1   1  11 43241.8 947.349   3
   1  -1  12 4448.18 332.419   3
  -1  -1 -12 3927.28 229.406   4
   1   1  12 3656.73 306.111   3
   1  -1  13 5220.78 371.181   3
   1   1  13 5475.11 374.141   3
   1  -1  14 14778.8 645.978   3
   1  -1  15 20636.4 783.866   3
   1   1  16 135252. 1958.06  11
   1  -1  16 136077. 1652.96  10
   1  -1  16 137858. 1865.23  11
   1  -1  17 77144.9 1646.65   3
   1   1  17 79090.5 1425.49   7
   1  -1  17 80872.2 1478.88  11
   1   1  17 80164.7 1560.59  11
   1  -1  17 81669.3 1328.16  10
   1   1  18 37650.6 1103.11  11
   1  -1  18 37972.9 935.924  10
   1   1  18 38335.2 967.226  10
   1  -1  18 36446.5 1030.96  11
   1   1  19 6134.49 466.411  11
   1   1  19 6131.28 402.997  10
   1  -1  19 5947.60 438.781  11
   1  -1  19 6220.85 392.677  10
   1  -1  20 157849. 2178.64  11
   1  -1  20 155871. 1955.82  10
   1   1  20 158662. 2302.18  11
   1   1  20 154192. 2013.41  10
   1  -1  21 142.738 137.559  10
   1   1  21-42.6975 126.907  10
   1  -1  21 68.4491 136.285  11
   1   1  21 15.1588 165.525  11
   1   1  22 36496.4 994.953  10
   1  -1  22 35288.7 1048.66  11
   1  -1  22 36720.3 963.321  10
   1   1  22 36615.8 1111.36  11
   1   1  23 1794.63 241.926  10
   1  -1  23 2005.29 247.909  10
   1   1  23 2125.86 305.665  11
   1   1  24 19670.7 712.345  10
   1  -1  24 19807.6 695.198  10
   1   1  25 14447.7 589.772  10
   1  -1  25 14272.2 567.073  10
   1  -1  26 9125.05 439.295  10
   1   1  26 8821.67 440.903  10
   1   1  27 70818.9 1137.39  10
   1  -1  27 69053.2 1099.16  10
   1   1  28 12318.6 405.502   6
   1  -1  28 11810.4 420.442  10
   1   1  28 11654.0 427.658  10
   1   1  29 4428.54 241.202  10
   1   1  30 11742.6 326.568  10
  -1   2  29 2023.49 181.118   6
  -1   2  28 58.9957 86.9834   6
  -1   2  28 14.6276 59.6207  10
  -1   2  27 2990.79 221.212  10
  -1   2  27 2922.99 212.088   9
  -1  -2  27 2960.08 230.858   6
  -1   2  27 3347.96 280.720   6
  -1   2  26 25609.1 674.313  10
  -1   2  26 27542.5 814.698   6
  -1  -2  26 26677.7 719.287   6
  -1   2  25 2242.04 229.758  10
  -1  -2  25 2680.36 258.204   6
  -1   2  24-78.7465 117.048  10
  -1  -2  24 60.2852 96.3910   6
  -1  -2  24-45.5374 80.4745  10
  -1   2  23 20702.5 704.950  10
  -1  -2  23 21125.2 724.074   6
  -1  -2  23 22814.3 655.757  10
  -1  -2  22 16714.9 573.574  10
  -1   2  22 14625.7 606.240  10
  -1  -2  22 16279.6 644.256   6
  -1  -2  21 72763.9 1349.55   6
  -1  -2  21 73007.2 1194.17  10
  -1   2  21 71512.5 1324.34  10
   1   2 -20 41922.6 1263.15   2
  -1  -2  20 45029.4 936.194  10
  -1  -2  20 45304.5 999.557   9
  -1   2  20 45073.1 1123.75   8
  -1  -2  20 43423.0 1043.40   6
   1   2 -19 30360.0 1061.21   2
  -1   2  19 32583.5 951.565   8
  -1  -2  19 32113.0 782.600  10
  -1  -2  19 31085.5 858.747   6
  -1  -2  19 32261.7 826.607   9
  -1  -2  18 140.247 83.6748   9
  -1  -2  18 50.9714 88.1880   6
  -1  -2  18-100.239 67.2991  10
  -1   2  18-98.9844 119.717   8
  -1  -2  17 103859. 1407.24   9
  -1   2  17 103331. 1631.49   8
  -1  -2  17 100094. 1476.37   6
  -1   2  16 24740.3 782.143   8
   1  -2 -16 26145.3 796.321   4
  -1  -2  16 24169.4 707.007   6
   1  -2 -15 12403.5 535.231   4
   1  -2 -14 38119.9 915.348   4
   1  -2 -13 22096.0 674.871   4
   1  -2 -12 210790. 1992.28   4
   1  -2 -12 212769. 2152.50   2
   1  -2 -11 2563.34 248.098   2
   1  -2 -11 2700.06 229.119   4
   1  -2 -10 784.901 155.228   2
   1  -2 -10 655.785 132.049   4
   1  -2  -9 30269.0 683.383   4
   1  -2  -9 29526.7 706.236   2
   1  -2  -8 146569. 1451.06   4
   1  -2  -8 146557. 1487.79   2
   1  -2  -7 120629. 1262.29   4
   1  -2  -6 5116.32 260.449   4
   1  -2  -5 92.3669 77.2505   4
   1  -2  -4 383983. 2030.42   4
   1  -2  -3 43081.2 656.047   4
   1  -2  -2 50530.3 681.306   4
   1  -2  -1 73944.7 791.520   4
   1  -2   0 232818. 1442.33   1
   1  -2   0 234611. 1349.19   4
   1  -2   1 275370. 1387.71   4
   1  -2   1 270244. 1544.51   1
   1  -2   3 306067. 1330.66   4
   1  -2   3 315467. 1703.31   3
   1  -2   4 197454. 949.001   4
   1  -2   4 204535. 1428.04   3
   1  -2   5 410874. 2152.97   3
   1   2   5 402371. 2013.59   3
   1   2   6 840702. 3126.69   3
   1  -2   6 840450. 3266.12   3
   1  -2   7 52503.1 855.915   3
   1   2   7 53366.5 836.522   3
  -1  -2  -8 115184. 1022.17   1
  -1  -2  -8 115199. 1391.11   4
  -1  -2  -9 425626. 2072.55   1
  -1  -2  -9 428722. 2702.57   4
  -1  -2 -10 357534. 2009.14   1
  -1  -2 -10 363575. 2487.47   4
   1  -2  10 365582. 2648.23   3
   1  -2  11 3939.93 304.715   3
  -1  -2 -11 3324.33 207.727   1
  -1  -2 -11 3465.01 255.451   4
   1  -2  12 100732. 1547.37   3
  -1  -2 -12 103280. 1364.65   4
  -1  -2 -13 40010.4 856.497   4
   1  -2  13 37386.6 997.282   3
   1  -2  14 8975.70 511.558   3
  -1  -2 -14 9314.84 421.537   4
   1  -2  15 24259.8 864.075   3
   1   2  16 77876.0 1510.76  11
   1   2  16 76732.0 1447.05   7
   1  -2  16 79427.5 1267.56  10
   1  -2  16 76889.9 1358.03  11
   1  -2  17 51527.0 1054.48  10
   1  -2  17 49871.7 1134.91  11
   1  -2  17 48516.5 1307.02   3
   1   2  17 49495.5 1192.67   7
   1   2  17 50121.3 1250.19  11
   1  -2  18 2616.30 282.721  11
   1   2  18 2328.11 296.765  11
   1  -2  18 2227.58 321.297   3
   1   2  18 2558.87 303.594   7
   1  -2  18 2700.54 264.985  10
   1  -2  19 3192.12 363.047   3
   1  -2  19 3643.73 334.312  11
   1   2  19 3622.48 352.859   7
   1  -2  19 3806.39 316.531  10
   1   2  19 3579.58 369.442  11
   1   2  20 4360.49 360.204  10
   1   2  20 4618.40 422.253  11
   1  -2  20 4221.37 362.634  11
   1  -2  20 4630.10 346.834  10
   1  -2  21 24532.6 780.098  10
   1   2  21 23707.6 911.142  11
   1   2  21 24569.8 828.685  10
   1   2  22 55142.9 1232.06  10
   1  -2  22 55833.0 1164.58  10
   1   2  22 57065.6 1385.18  11
   1   2  23 22995.6 787.814  10
   1   2  23 23637.4 881.167  11
   1  -2  23 23508.8 754.898  10
   1  -2  24 124.902 111.028  10
   1   2  24-0.58877 123.797  10
   1  -2  25-38.5963 124.482  10
   1   2  25-65.8796 122.700  10
   1   2  26 1514.34 200.408  10
   1  -2  26 1572.30 191.878  10
   1   2  27 344.996 121.042  10
   1  -2  27 102.788 91.4565  10
   1   2  28 7756.89 347.457  10
   1   2  29 3770.70 203.622   6
   1   2  29 4219.65 227.761  10
  -1   3  29 3893.00 229.318   6
  -1   3  28 1640.00 178.080   6
  -1   3  28 1273.33 128.286  10
  -1   3  27 26854.4 615.814  10
  -1   3  27 28668.1 754.820   6
  -1   3  26 2568.75 221.389  10
  -1   3  25 15227.9 556.026  10
  -1   3  24 19537.1 669.267  10
  -1  -3  24 20374.9 654.621   6
  -1   3  23 186.550 109.298  10
  -1  -3  23 253.681 111.639   6
  -1   3  22 7606.62 477.508   8
  -1  -3  22 7138.62 416.827   6
  -1   3  21 19375.4 763.604   8
  -1  -3  21 19991.3 694.928   6
  -1   3  20 12543.1 623.347   8
  -1  -3  20 11515.8 529.555   6
  -1   3  19 17033.0 719.198   8
  -1  -3  19 17095.8 637.754   6
  -1  -3  18 1748.52 211.967   6
  -1   3  18 1760.26 244.473   8
  -1  -3  17 6871.72 391.073   6
  -1   3  17 6835.43 456.850   8
  -1  -3  17 7038.02 387.939   9
   1  -3 -17 7333.34 470.622   4
  -1   3  16 3228.97 314.998   8
   1  -3 -16 2793.29 299.116   4
  -1  -3  16 2974.34 254.584   6
  -1   3  15 5604.01 399.110   8
   1  -3 -15 5773.15 397.788   4
   1  -3 -14 142.903 97.8931   4
   1  -3 -13 6573.67 402.052   4
   1  -3 -12 7136.69 404.638   4
   1  -3 -11 67527.5 1192.50   4
   1  -3 -10 459.037 133.942   4
   1  -3  -9 38758.4 853.546   4
   1  -3  -8 655.030 150.275   4
   1  -3  -7 74561.9 1107.66   4
   1  -3  -6 24708.1 617.026   4
   1  -3  -5 107897. 1238.08   4
   1  -3  -4 11540.3 396.408   4
   1  -3  -3 8144.38 347.340   1
   1  -3  -3 8315.99 326.552   4
   1  -3  -2 19458.9 477.784   4
   1  -3  -2 19173.1 512.849   1
   1  -3  -1 37075.4 691.217   1
   1  -3  -1 38046.9 644.129   4
   1  -3   0 24825.0 504.161   4
   1  -3   0 24377.3 561.007   1
   1  -3   1 327410. 1757.36   4
   1  -3   1 327093. 2006.89   1
   1  -3   2 279428. 1546.39   4
   1  -3   3 78435.2 935.445   3
   1  -3   3 77847.0 771.392   4
   1  -3   4 47879.0 766.246   3
   1  -3   4 43193.9 545.411   4
   1  -3   5 280074. 1197.92   4
   1  -3   5 280105. 1913.00   3
   1  -3   6 21742.9 560.298   3
   1  -3   7 6305.89 322.853   3
   1  -3   8 62889.4 1046.49   3
  -1  -3  -8 64270.9 923.679   1
  -1  -3  -8 63199.6 1155.82   4
  -1  -3  -9 128910. 1327.32   1
   1  -3   9 126305. 1545.11   3
  -1  -3  -9 124918. 1626.92   4
   1  -3  10 91071.4 1380.37   3
  -1  -3 -10 88986.8 1386.74   4
  -1  -3 -10 93296.2 1161.25   1
   1  -3  11 16056.0 611.503   3
  -1  -3 -11 15935.2 591.228   4
  -1  -3 -12 33531.8 868.750   4
   1  -3  12 33502.6 911.378   3
   1  -3  13 16294.4 669.022   3
  -1  -3 -13 17664.3 649.154   4
   1  -3  14 5380.00 405.703   3
  -1  -3 -14 5803.48 377.482   4
   1  -3  15 6896.28 475.662   3
   1   3  15 7205.99 466.166  11
  -1  -3 -15 7590.76 438.555   4
   1   3  15 7263.90 466.354   7
   1   3  16 39530.1 1091.23   7
   1   3  16 40168.1 984.185   8
   1   3  16 39601.9 1099.19  11
   1  -3  16 40723.4 946.872  11
   1  -3  16 40800.8 924.193  10
   1  -3  17 14313.0 729.420   3
   1   3  17 15589.9 624.099   8
   1  -3  17 14972.5 598.720  11
   1  -3  17 15384.4 589.189  10
   1   3  17 14122.7 680.474  11
   1   3  17 15342.5 702.398   7
   1   3  18 2100.92 291.292   7
   1  -3  18 1926.92 285.223   3
   1  -3  18 2055.64 231.982  10
   1   3  18 2282.95 306.819  11
   1  -3  18 2215.52 245.925  11
   1   3  19 58228.4 1389.97  11
   1  -3  19 56590.5 1514.60   3
   1  -3  19 60274.5 1193.84  10
   1   3  19 59691.8 1403.30   7
   1  -3  20 18072.5 662.879  10
   1   3  20 17229.7 770.405  11
   1  -3  21-55.3765 123.004  10
   1   3  21 212.384 170.491  11
   1   3  22 73354.3 1422.38  10
   1  -3  22 72718.6 1306.87  10
   1   3  22 71464.1 1516.04  11
   1   3  23 15998.4 706.858  11
   1   3  23 16171.6 667.379  10
   1  -3  23 15823.6 607.396  10
   1  -3  24 9783.44 465.276  10
   1   3  24 10514.9 521.414  10
   1   3  25 12900.2 546.729  10
   1   3  26 457.273 142.317  10
   1   3  27 10639.5 425.634  10
   1   3  28 23854.3 567.956  10
   1   3  29 14308.9 385.520  10
  -1   4  28 2576.37 197.095   6
  -1   4  27 17924.8 560.847   6
  -1   4  27 14822.2 435.421  10
  -1   4  26 8003.00 365.258  10
  -1   4  25 4796.36 312.275  10
  -1   4  24 2777.70 260.869  10
  -1   4  23 35129.7 991.986   8
  -1   4  22 20745.8 790.564   8
  -1   4  21 4739.29 398.402   8
  -1  -4  20 8379.82 439.116   6
  -1   4  20 8958.84 554.798   8
  -1   4  19 915.566 201.451   8
  -1  -4  19 1219.27 175.539   6
  -1  -4  18 914.514 155.930   6
  -1   4  18 779.762 199.237   8
   1  -4 -18 421.486 175.448   1
  -1  -4  17 53456.4 1082.33   6
  -1   4  17 55188.2 1325.63   8
  -1  -4  16 835.738 146.890   6
  -1   4  16 1192.26 225.230   8
   1  -4 -16 1388.57 225.922   4
  -1   4  15 13017.7 639.656   8
  -1  -4  15 12338.5 501.572   6
   1  -4 -15 11235.8 591.691   4
  -1   4  14 9857.53 546.646   8
   1  -4 -14 9492.68 536.246   4
   1  -4 -13 100609. 1681.32   4
  -1   4  13 107862. 1732.29   8
   1  -4 -12 13773.8 610.149   4
   1  -4 -11 4574.43 348.391   4
   1  -4 -10 16799.7 641.145   4
   1  -4  -9 330079. 2713.93   4
   1  -4  -8 53426.8 1064.12   4
   1  -4  -7 36388.8 890.310   1
   1  -4  -7 34997.4 836.008   4
   1  -4  -6 7242.95 381.431   4
   1  -4  -6 6680.75 390.039   1
   1  -4  -5 37002.1 857.019   1
   1  -4  -5 36932.6 814.227   4
   1  -4  -4 12875.8 495.609   1
   1  -4  -4 14771.2 506.424   4
  -1  -4   3 592884. 1585.04   3
   1  -4  -3 600612. 3081.57   4
   1  -4  -3 602376. 3249.28   1
   1  -4  -2 326908. 2397.27   1
   1  -4  -2 324598. 2185.14   4
   1  -4  -1 452.205 133.994   1
   1  -4  -1 132.723 89.5758   4
   1  -4   0 218209. 1684.86   4
   1  -4   1 151573. 1352.34   4
   1  -4   2 10006.1 343.110   4
   1  -4   3 281256. 1956.97   3
   1  -4   3 277754. 1708.18   4
   1  -4   4 76728.6 1060.20   3
   1  -4   4 74825.2 839.632   4
   1  -4   5 7945.65 359.724   3
   1  -4   5 8543.65 260.598   4
   1  -4   6 5668.15 317.229   3
  -1  -4  -6 8818.17 478.416   4
   1  -4   7 31.8272 86.0204   3
  -1  -4  -7 72.8289 130.637   4
   1  -4   8 24920.0 706.309   3
  -1  -4  -8 25739.1 809.549   4
   1  -4   9 4480.38 314.591   3
  -1  -4  -9 5253.71 378.096   4
  -1  -4 -10 50827.5 1147.09   4
   1  -4  10 51163.2 1084.80   3
   1  -4  11 1509.42 210.154   3
  -1  -4 -11 1719.41 233.033   4
  -1  -4 -12 1477.39 220.817   4
   1  -4  12 1372.06 204.372   3
   1   4  13 8580.85 504.896   7
   1  -4  13 7884.34 482.778   3
  -1  -4 -13 8237.76 491.541   4
   1  -4  13 9179.33 418.316  10
  -1  -4 -14 2980.65 302.174   4
   1  -4  14 2997.83 320.805   3
   1   4  14 3044.03 295.182  11
   1   4  14 3131.15 329.564   7
   1  -4  14 3205.81 263.239  10
   1  -4  15-52.9996 97.5687   3
   1   4  15 51.4041 115.457  11
  -1  -4 -15-29.0619 85.2939   4
   1   4  15 63.1583 126.203   7
   1  -4  15 54.5584 87.5630  10
   1  -4  16 9787.29 594.302   3
   1   4  16 8503.92 515.803  11
   1  -4  16 10073.4 476.244  10
   1   4  16 9556.06 575.109   7
   1   4  16 9605.18 531.486   8
   1  -4  17 45578.2 1306.85   3
   1   4  17 47087.5 1153.89   8
   1   4  17 46475.8 1199.34  11
   1  -4  17 49978.4 1054.28  10
   1   4  17 48192.4 1284.02   7
   1   4  18 121.297 136.303  11
   1   4  18 66.9790 99.3449   8
   1   4  18 191.553 153.588   7
   1  -4  18 131.633 117.149  10
   1   4  19 45646.7 1134.45   8
   1   4  19 43363.4 1233.22   7
   1  -4  19 45366.6 1035.90  10
   1   4  19 41892.2 1154.52  11
   1  -4  20 29989.3 846.578  10
   1   4  20 28408.4 1007.48   7
   1   4  20 28319.5 949.934  11
   1   4  20 30458.5 895.133   8
   1  -4  21 33163.7 878.037  10
   1   4  21 29633.9 959.998  11
   1   4  22 3977.23 357.229  11
   1   4  23 442.313 166.317  10
   1   4  24 15164.2 607.190  10
   1   4  25 17005.2 602.251  10
   1   4  26 16466.3 546.587  10
   1   4  27 2287.68 197.555  10
   1   4  28 831.785 114.842  10
  -1   5  27 18283.5 498.517   6
  -1   5  27 17491.2 426.849  10
  -1   5  26 404.379 104.526   6
  -1   5  26 322.895 95.3859  10
  -1   5  25 663.512 132.739  10
  -1   5  24 3376.43 275.145  10
  -1   5  23 5061.99 374.251   8
  -1   5  22 7855.30 492.274   8
  -1   5  21 14690.5 689.670   8
  -1   5  20 30070.2 1003.84   8
  -1   5  19 47.6461 130.980   8
  -1   5  18 153.798 159.135   8
   1  -5 -17 18288.4 881.244   1
  -1   5  17 16946.0 781.316   8
   1  -5 -17 17200.6 810.069   4
   1  -5 -16 417.519 165.769   1
  -1   5  16 291.966 166.242   8
   1  -5 -16 795.185 186.342   4
  -1   5  15 970.225 228.682   8
   1  -5 -15 1734.60 267.541   4
   1  -5 -15 1342.99 244.463   1
   1  -5 -14 57573.9 1470.43   1
   1  -5 -14 56741.6 1386.58   4
  -1   5  14 58225.4 1384.28   8
  -1   5  13 4298.06 387.665   8
   1  -5 -13 3492.60 366.548   1
   1  -5 -13 3798.34 357.701   4
  -1   5  12 2450.74 297.756   8
   1  -5 -12 2104.18 267.330   4
   1  -5 -12 2408.12 296.897   1
   1  -5 -11 1841.07 267.307   1
   1  -5 -11 1867.70 247.064   4
   1  -5 -10 59132.7 1327.22   1
   1  -5 -10 57380.0 1272.51   4
   1  -5  -9 41766.8 1087.16   1
   1  -5  -9 41741.0 1059.76   4
   1  -5  -8 400.106 143.592   1
   1  -5  -8 245.651 124.231   4
   1  -5  -7 24935.5 807.838   1
   1  -5  -7 25063.4 778.623   4
   1  -5  -6 6098.49 386.573   4
   1  -5  -6 5793.07 392.829   1
   1  -5  -5 186120. 2013.70   4
   1  -5  -5 185351. 2131.71   1
   1  -5  -4 12414.6 513.704   4
   1  -5  -4 11298.7 526.439   1
   1  -5  -3 10564.7 464.995   4
   1  -5  -3 10810.1 510.219   1
   1  -5  -2 187670. 1862.93   4
   1  -5  -2 188677. 2055.12   1
   1  -5  -1 20208.9 598.298   4
   1  -5   0 10181.8 412.945   4
   1  -5   1 98129.9 1236.95   4
   1  -5   2 25648.1 620.854   4
   1  -5   3 116907. 1277.11   4
   1  -5   3 115055. 1403.00   3
  -1  -5  -3 113689. 1765.59   4
   1  -5   4 28667.2 717.734   3
  -1  -5  -4 29071.2 910.201   4
   1  -5   4 29842.8 604.843   4
   1  -5   5 47224.7 943.888   3
  -1  -5  -5 45752.1 1143.73   4
   1  -5   6 11728.4 482.335   3
  -1  -5  -6 11908.9 596.146   4
   1  -5   7 123343. 1606.53   3
  -1  -5  -7 123155. 1892.92   4
   1  -5   8 15553.5 589.569   3
  -1  -5  -8 15843.6 696.835   4
   1  -5   9 34700.7 908.945   3
  -1  -5  -9 33191.2 1004.28   4
  -1  -5 -10 646.203 176.274   4
   1  -5  10 446.913 136.946   3
  -1  -5 -11 4854.41 401.543   4
   1  -5  11 5098.06 378.135   3
   1   5  11 5641.34 407.999   7
   1  -5  12 2257.38 271.109   3
   1   5  12 2700.01 296.814   7
  -1  -5 -12 2862.88 325.715   4
   1  -5  13 12635.7 634.825   3
   1   5  13 13965.3 673.171   7
  -1  -5 -13 13354.2 672.489   4
   1   5  14 10352.7 598.521   7
  -1  -5 -14 10161.4 603.032   4
   1   5  14 10463.0 525.879  11
   1  -5  14 10141.9 586.867   3
  -1  -5 -15 14.9383 76.3387   4
   1   5  15 42.7805 104.328  11
   1   5  15-37.9773 143.150   7
   1   5  16 180.902 137.506  11
   1   5  16 145.634 118.302   8
   1   5  16 108.573 146.492   7
   1   5  17 33649.3 1035.56   8
   1   5  17 35625.5 1006.49  11
   1   5  17 35350.0 1128.22   7
   1   5  18 23415.0 851.160   8
   1   5  18 24031.7 829.241  11
   1   5  18 22941.1 913.371   7
   1   5  19 2344.06 278.187   8
   1   5  19 1946.19 316.668   7
   1   5  19 1748.79 247.087  11
   1   5  20 799.697 216.967   7
   1   5  20 1223.54 207.589   8
   1   5  20 963.376 201.166  11
   1   5  21 323.168 130.147   8
   1   5  21 227.149 115.945  11
   1   5  22 5442.86 355.024   8
   1   5  23 31748.6 868.858  10
   1   5  24 42522.4 953.284  10
   1   5  25 2216.37 222.784  10
   1   5  26 16866.8 511.748  10
   1   5  27 79.5422 66.3592  10
  -1   6  26 2179.31 161.518  10
  -1   6  26 2588.75 182.429   6
  -1   6  25 6186.29 302.749  10
  -1   6  24 1267.31 167.184  10
  -1   6  23 6337.77 401.085   8
  -1   6  22 1056.20 200.980   8
  -1   6  21 2026.34 280.426   8
  -1   6  20 20698.6 822.958   8
  -1   6  19 634.684 206.062   8
  -1   6  18 1131.81 248.028   8
  -1   6  17 8872.67 586.954   8
  -1   6  16 19483.1 861.390   8
   1  -6 -15 1993.02 306.624   1
  -1   6  15 2275.17 326.319   8
   1  -6 -15 2089.93 314.091   4
  -1   6  14 73.6819 144.577   8
   1  -6 -14-183.136 141.615   1
   1  -6 -14-405.214 152.589   4
   1  -6 -13 15050.9 784.500   1
  -1   6  13 14463.8 725.867   8
   1  -6 -13 14127.0 726.353   4
   1  -6 -12 58.6918 136.517   1
  -1   6  12 23.8008 114.103   8
   1  -6 -12 32.6272 137.501   4
  -1   6  11 22106.4 865.325   8
   1  -6 -11 20913.4 856.475   4
   1  -6 -11 22436.5 729.805  13
   1  -6 -11 22370.7 911.135   1
   1  -6 -10 14265.1 715.330   1
   1  -6 -10 14233.8 693.353   4
   1  -6 -10 14440.1 580.820  13
   1  -6  -9 26534.4 958.745   1
   1  -6  -9 28429.5 953.827   4
   1  -6  -9 27181.4 791.844  13
   1  -6  -8 28916.2 979.177   1
   1  -6  -8 28185.7 931.443   4
   1  -6  -7 9778.28 561.979   1
   1  -6  -7 9530.26 530.681   4
   1  -6  -6 11296.3 597.596   1
   1  -6  -6 11413.8 566.274   4
  -1  -6   5 775.589 153.963   4
   1  -6  -5 683.750 165.302   4
   1  -6  -5 455.967 164.803   1
  -1  -6   4 144025. 1912.75   4
   1  -6  -4 144668. 1903.11   4
   1  -6  -3 119485. 1698.61   4
  -1  -6   3 121447. 1802.61   4
  -1  -6   2 5813.06 402.967   4
   1  -6  -2 5928.73 372.807   4
   1  -6  -1 12519.0 524.430   4
  -1  -6   1 12079.4 587.750   4
  -1  -6   0 160.250 131.196   4
   1  -6   0 184.059 92.8141   4
  -1  -6  -1 15268.6 676.120   4
   1  -6   1 16267.9 567.297   4
  -1  -6  -2 28966.0 943.086   4
   1  -6   2 28821.6 731.150   4
  -1  -6  -3 76185.1 1541.51   4
   1  -6   3 74517.8 1136.00   4
   1  -6   3 75308.9 1246.11   3
  -1  -6  -4 625.385 172.629   4
   1  -6   4 632.221 139.707   3
   1  -6   5 52980.8 1089.63   3
  -1  -6  -5 50680.1 1286.17   4
   1  -6   6 120732. 1677.93   3
  -1  -6  -6 119832. 1988.62   4
  -1  -6  -7-11.8684 122.089   4
   1  -6   7-20.3140 77.4012   3
   1  -6   8 6687.19 422.889   3
  -1  -6  -8 8095.40 537.744   4
   1  -6   9 44011.6 1096.48   3
   1   6   9 45447.9 1133.98   7
  -1  -6  -9 43168.4 1230.17   4
   1  -6  10 3202.86 314.790   3
  -1  -6 -10 3131.40 342.944   4
   1   6  10 2646.51 295.555   7
   1  -6  11 53073.4 1271.84   3
   1   6  11 51463.3 1275.08   7
  -1  -6 -11 53824.2 1407.01   4
  -1  -6 -12 2284.00 311.416   4
   1   6  12 2553.99 316.230   7
   1   6  13 4896.16 414.316   7
  -1  -6 -13 4628.75 429.640   4
   1   6  14 24548.7 925.280   7
  -1  -6 -14 24862.3 984.674   4
  -1  -6 -15 5898.22 498.620   4
   1   6  15 5382.28 462.029   7
   1   6  16 2969.55 342.829   8
   1   6  16 2344.10 328.617   7
   1   6  17 397.397 159.394   8
   1   6  17 471.832 203.984   7
   1   6  18 74545.5 1539.12   8
   1   6  18 73091.0 1607.07   7
   1   6  19 156895. 2299.14   7
   1   6  19 156018. 2159.43   8
   1   6  20 18844.7 790.826   7
   1   6  20 19189.0 734.735   8
   1   6  21 103.056 99.9676   8
   1   6  22 12322.3 517.455   8
   1   6  23 3797.55 294.667  10
   1   6  23 3572.79 257.221   8
   1   6  24 3785.94 274.493  10
   1   6  25 3266.72 233.393  10
   1   6  26 3024.93 197.246  10
  -1   7  25 437.093 80.1236  10
  -1   7  24 1306.23 147.437  10
  -1   7  24 1218.34 126.984   6
   1  -7 -23 1857.27 175.068   5
  -1   7  23 2461.64 231.631   8
  -1   7  22 2528.09 256.513   8
  -1   7  21 6646.58 431.553   8
  -1   7  20 156.808 159.269   8
  -1   7  19 18854.8 790.199   8
  -1   7  18 44809.4 1248.44   8
  -1   7  17 5346.38 467.474   8
  -1   7  16 2454.66 340.016   8
  -1   7  15 7848.02 564.931   8
  -1   7  14 563.250 211.662   8
  -1   7  13 596.920 195.774   8
   1  -7 -13 575.194 209.991   1
   1  -7 -13 335.823 163.777   4
  -1   7  12 45780.4 1314.69   8
   1  -7 -12 50332.3 1470.52   1
   1  -7 -12 47177.8 1387.84   4
   1  -7 -11 37144.8 1213.47   4
   1  -7 -11 36494.6 1237.80   1
  -1   7  11 34772.0 1130.87   8
   1  -7 -11 34086.0 950.470  13
   1  -7 -10 436.342 144.132  13
  -1   7  10 333.333 158.261   8
   1  -7 -10 249.431 135.161   4
  -1  -7   9 5099.59 371.194  13
   1  -7  -9 5230.24 446.997   4
   1  -7  -9 5318.74 382.207  13
   1  -7  -8 8831.93 480.194  13
   1  -7  -8 8819.98 568.350   4
  -1  -7   8 8308.66 481.667  13
   1  -7  -7 39874.8 1164.64   4
   1  -7  -7 40468.6 1015.59  13
  -1  -7   7 38046.9 1017.08  13
  -1  -7   6 4083.61 331.570  13
   1  -7  -6 4179.07 380.813   4
   1  -7  -6 4126.03 331.552  13
  -1  -7   5 1242.45 190.522  13
   1  -7  -5 996.391 170.793  13
   1  -7  -5 1273.99 218.426   4
  -1  -7   4 907.020 178.612   4
  -1  -7   4 1242.42 190.878  13
   1  -7  -4 1089.98 186.943  13
   1  -7  -4 1087.67 190.003   4
  -1  -7   3 119.241 93.7719   4
   1  -7  -3-2.04929 85.6013   4
   1  -7  -3 91.1748 104.461  13
  -1  -7   2 7471.79 480.655   4
   1  -7  -2 8423.95 453.504  13
   1  -7  -2 7605.20 466.203   4
  -1  -7   2 8494.40 487.298  13
   1  -7  -1 35134.4 965.856   4
  -1  -7   1 33739.6 1029.09   4
  -1  -7   1 35052.7 983.663  13
   1  -7  -1 36072.7 917.989  13
   1  -7   0 3704.09 300.728  13
  -1  -7   0 3567.61 316.829  13
  -1  -7   0 3116.18 331.660   4
   1  -7   0 3243.50 291.154   4
  -1  -7  -1 68720.6 1370.71  13
   1  -7   1 68645.7 1283.81   4
   1  -7   1 66685.3 1233.19  13
   1  -7   2 61646.7 1215.60   3
   1  -7   2 60316.9 1168.54  13
  -1  -7  -2 62007.7 1308.73  13
  -1  -7  -2 57934.6 1404.93   4
  -1  -7  -3 7881.98 536.779   4
  -1  -7  -3 8542.62 492.936  13
   1  -7   3 8773.30 470.840   3
   1  -7   3 8983.53 451.571  13
  -1  -7  -4 23759.7 929.819   4
   1  -7   4 26146.8 758.223  13
  -1  -7  -4 26259.4 851.351  13
   1  -7   4 26383.2 828.708   3
   1  -7   5 587.722 132.906  13
  -1  -7  -5 382.406 141.048  13
  -1  -7  -6 8245.46 480.877  13
  -1  -7  -6 7490.54 535.964   4
   1  -7   6 8365.31 484.010   3
   1  -7   7 88978.4 1584.98   3
  -1  -7  -7 89052.8 1846.59   4
  -1  -7  -7 89046.9 1542.83  13
   1  -7   8 20717.1 786.148   3
  -1  -7  -8 19634.9 728.879  13
   1   7   8 19581.2 770.407   7
  -1  -7  -8 19044.7 873.533   4
  -1  -7  -9 17876.7 857.335   4
  -1  -7  -9 17801.6 690.835  13
   1   7   9 17664.6 747.721   7
  -1  -7 -10 27208.2 1072.71   4
  -1  -7 -10 28715.5 866.282  13
   1   7  10 27956.0 948.012   7
  -1  -7 -11 118.350 123.870   4
   1   7  11 142.522 156.571   7
  -1  -7 -11 326.154 117.508  13
   1   7  12 33121.4 1060.12   7
  -1  -7 -12 35358.6 1225.37   4
   1   7  13 11508.5 641.248   7
  -1  -7 -13 11213.7 703.525   4
   1   7  14 1559.79 273.174   7
   1   7  15 34014.3 1089.24   7
   1   7  16 23046.4 894.388   8
   1   7  16 23520.9 905.175   7
   1   7  17 1083.93 240.280   7
   1   7  17 1083.01 244.333   8
   1   7  18 524.808 188.936   7
   1   7  18 427.817 169.925   8
   1   7  19 276.728 143.826   8
   1   7  19 37.3929 130.879   7
   1   7  20 14925.0 621.679   8
   1   7  21 223.725 100.875   8
   1   7  22 68.5683 71.0848   8
   1   7  23 7179.54 355.200  10
   1   7  23 7270.19 329.375   8
   1   7  24 7863.98 336.125  10
   1   7  25 2604.66 175.756  10
   1  -8 -23 337.952 72.0699   5
  -1   8  22 27620.7 697.971   8
  -1   8  21 16575.0 595.561   8
  -1   8  20 722.857 166.129   8
  -1   8  19 15603.5 657.901   8
  -1   8  18 77.4510 123.924   8
  -1   8  17 3570.47 363.327   8
  -1   8  16 123077. 2052.21   8
  -1   8  15 12949.9 692.776   8
   1  -8 -15 14672.1 586.675  12
  -1   8  14 3967.27 410.722   8
  -1   8  13 11280.9 659.343   8
  -1   8  12 17896.3 821.924   8
  -1   8  11 2357.87 317.994   8
  -1   8  10 7477.04 545.036   8
   1  -8 -10 7133.21 456.359  13
   1  -8  -9 17721.2 857.166   4
  -1  -8   9 16252.3 667.641  13
  -1   8   9 15745.3 763.155   8
   1  -8  -9 17162.8 706.349  13
   1  -8  -8 9417.02 527.426  13
   1  -8  -8 10037.3 636.079   4
  -1  -8   8 10289.5 544.401  13
  -1  -8   7 59275.9 1297.58  13
   1  -8  -7 61990.1 1563.47   4
   1  -8  -7 60169.7 1312.16  13
  -1  -8   6 222.881 134.133  13
   1  -8  -6 123.565 107.818  13
   1  -8  -6 322.804 146.393   4
   1  -8  -5 37472.3 1033.64  13
   1  -8  -5 37090.6 1168.85   4
  -1  -8   5 35474.3 1033.33  13
   1  -8  -4 173.053 143.823  13
  -1  -8   4 160.995 137.364  13
   1  -8  -4-143.976 110.744   4
   1  -8  -3 2851.13 314.792   4
   1  -8  -3 3050.35 303.362  13
  -1  -8   3 3047.90 320.338  13
   1  -8  -2 7514.71 502.692   4
  -1  -8   2 7515.28 494.238  13
   1  -8  -2 7024.53 447.524  13
  -1  -8   2 7338.62 497.406   4
   1  -8  -1 15231.9 689.213   4
  -1  -8   1 14361.7 700.347   4
  -1  -8   1 14965.9 689.160  13
   1  -8  -1 13934.1 625.950  13
  -1  -8   0 27723.8 992.712   4
   1  -8   0 28536.4 879.796  13
  -1  -8   0 29073.5 947.761  13
  -1  -8  -1 353.247 141.630   4
  -1  -8  -1 830.007 185.399  13
   1  -8   1 489.779 160.177  13
   1  -8   1 722.947 158.988   3
  -1  -8  -2 53.5725 90.7650   4
   1  -8   2 148.559 107.322  13
  -1  -8  -2 203.367 137.761  13
   1  -8   2-67.3422 86.7355   3
  -1  -8  -3 34922.0 1163.58   4
   1  -8   3 34090.3 932.893  13
  -1  -8  -3 36208.7 1054.43  13
   1  -8   3 33825.1 1002.46   3
   1  -8   4 4146.22 333.283  13
  -1  -8  -4 4615.40 388.674  13
  -1  -8  -4 4324.76 427.374   4
   1  -8   4 4075.51 348.747   3
  -1  -8  -5 11210.2 589.794  13
  -1  -8  -5 12183.3 712.299   4
   1  -8   5 11069.4 528.363  13
  -1  -8  -6 162337. 2610.01   4
   1  -8   6 160274. 1979.83  13
  -1  -8  -6 160805. 2198.51  13
   1   8   6 165002. 2143.00   7
  -1  -8  -7 1022.97 241.394   4
   1   8   7 896.165 197.163   7
  -1  -8  -7 662.130 170.206  13
  -1  -8  -8-19.3538 113.322  13
   1   8   8 11.3873 116.623   7
  -1  -8  -8 92.3361 111.767   4
  -1  -8  -9 1169.87 269.204   4
   1   8   9 1429.90 243.356   7
  -1  -8  -9 1301.07 219.120  13
  -1  -8 -10 12789.0 602.654  13
   1   8  10 13286.0 658.576   7
  -1  -8 -11 2283.06 256.732  13
   1   8  11 2009.58 288.771   7
  -1  -8 -12 46399.2 1077.89  13
   1   8  12 45396.4 1206.43   7
   1   8  13 25840.7 916.352   7
   1   8  14 43.3549 128.894   7
   1   8  15 36851.1 1138.06   8
   1   8  15 38672.8 1093.14   7
   1   8  16 14669.4 701.611   8
   1   8  16 14036.6 651.714   7
   1   8  17 14958.3 682.095   8
   1   8  17 13944.5 628.379   7
   1   8  18 192.404 132.516   8
   1   8  18 100.452 126.241   7
   1   8  19 210.901 110.845   8
   1   8  20 22365.4 692.262   8
   1   8  21 6539.92 346.218   8
   1   8  22 13292.0 432.129   8
   1   8  22 13758.1 449.646  10
   1   8  23 6402.02 279.929  10
   1  -9 -21 7089.39 302.026   5
  -1   9  21 6974.03 316.408   8
  -1   9  20 22282.3 621.557   8
  -1   9  19 5276.06 336.124   8
  -1   9  18 11369.3 515.102   8
  -1   9  17 8899.96 485.098   8
  -1   9  16 3315.60 322.337   8
   1  -9 -15 28239.9 755.740  12
  -1   9  15 26010.3 888.086   8
  -1   9  14 1734.49 264.936   8
   1  -9 -14 1596.80 204.829  12
  -1   9  13 2958.64 332.758   8
  -1   9  12 4696.35 410.800   8
  -1   9  11 1048.48 206.776   8
  -1   9  10 1379.81 251.306   8
  -1   9   9 16858.8 768.675   8
   1  -9  -9 17707.7 724.482  13
  -1  -9   9 17443.1 672.860  13
  -1  -9   8 5992.60 413.502  13
  -1   9   8 6385.08 474.135   8
   1  -9  -8 5867.87 430.044  13
  -1  -9   7 4291.09 358.189  13
  -1   9   7 4261.50 384.473   8
   1  -9  -7 4017.69 359.888  13
   1  -9  -6 179.906 132.233  13
  -1  -9   6 461.170 167.659  13
   1  -9  -5 8716.50 525.371  13
  -1  -9   5 8333.49 512.911  13
  -1  -9   4 5190.98 415.872  13
   1  -9  -4 5645.07 425.956  13
  -1  -9   3 3846.85 366.993  13
   1  -9  -3 3984.73 360.574  13
   1  -9  -2 1907.68 263.056  13
  -1  -9   2 1587.94 260.310  13
  -1  -9   1 12460.3 648.132  13
   1  -9  -1 12899.1 622.758  13
   1  -9   0 16235.6 696.574  13
  -1  -9   0 16574.9 740.535  13
  -1  -9  -1 233.849 115.151   4
  -1  -9  -1 504.011 186.680  13
   1  -9   1 483.060 167.212  13
  -1  -9  -2 158062. 2530.17   4
   1  -9   2 156772. 2106.49  13
  -1  -9  -2 161828. 2283.22  13
  -1  -9  -3 124403. 2008.62  13
   1  -9   3 122601. 1838.13  13
   1  -9   4 54425.5 1207.45  13
  -1  -9  -4 53678.7 1316.01  13
   1  -9   5 50287.3 1145.92  13
  -1  -9  -5 49161.1 1256.32  13
   1  -9   6 2681.00 274.607  13
  -1  -9  -6 2959.38 330.232  13
  -1  -9  -7 11803.7 609.939  13
  -1  -9  -8 4101.00 367.676  13
  -1  -9  -9 5378.17 404.706  13
   1   9   9 5535.63 405.284   7
   1   9  10 1405.08 218.271   7
  -1  -9 -10 1606.46 227.693  13
  -1  -9 -11 14142.3 612.437  13
   1   9  11 14471.6 636.899   7
  -1  -9 -12 1209.50 196.547  13
   1   9  12 1028.56 184.037   7
   1   9  13 4069.68 339.696   7
   1   9  14 263.558 155.316   8
   1   9  14 201.461 126.586   7
   1   9  15 8831.93 533.158   8
   1   9  15 7997.03 440.467   7
   1   9  16 20882.9 679.502   7
   1   9  16 20863.8 767.719   8
   1   9  17 22140.1 746.791   8
   1   9  18 179.268 113.659   8
   1   9  19 4387.19 295.505   8
   1   9  20 5677.06 303.022   8
   1   9  21 1971.03 160.917  10
   1   9  21 1698.09 147.232   8
   1 -10 -19 73.9792 54.5673   5
  -1  10  19-12.1196 55.1271   8
  -1  10  18 16680.0 496.691   8
  -1  10  17 4961.03 297.094   8
  -1  10  16 68.5469 89.3884   8
  -1  10  15 7294.87 401.717   8
   1 -10 -15 7444.81 335.868  12
  -1  10  14 1355.88 206.947   8
   1 -10 -14 1170.78 152.684  12
  -1  10  13 3221.30 297.408   8
   1 -10 -13 2844.00 250.218  12
  -1  10  12 16810.1 667.038   8
  -1  10  11 3.22171 104.948   8
  -1  10  10 3334.29 314.795   8
  -1  10   9 14964.2 653.109   8
  -1 -10   9 14341.1 557.799  13
  -1  10   8 22637.1 804.663   8
  -1 -10   8 22011.2 726.527  13
  -1 -10   7 7.85016 90.5582  13
  -1  10   7-15.5698 83.7178   8
  -1  10   6 2869.42 298.471   8
   1 -10  -6 2663.87 301.534  13
  -1 -10   6 2811.96 290.998  13
   1 -10  -5 17301.8 720.641  13
  -1  10   5 16504.4 679.442   8
  -1 -10   5 16269.4 680.572  13
   1 -10  -4 143.813 136.710  13
  -1 -10   4 31.0885 119.373  13
   1 -10  -3 2367.90 294.846  13
  -1 -10   3 2401.74 294.918  13
  -1 -10   2 30975.4 980.807  13
   1 -10  -2 30253.5 947.535  13
   1 -10  -1-125.983 148.578  13
  -1 -10   1-93.1980 166.414  13
   1 -10   0 29202.4 918.491  13
  -1 -10   0 30262.9 988.647  13
  -1 -10  -1 968.532 223.257  13
   1 -10   1 993.701 180.329  13
  -1 -10  -2 131.897 153.122  13
   1 -10   2 116.893 119.535  13
  -1 -10  -3 17814.2 756.860  13
   1 -10   3 18250.1 702.107  13
   1 -10   4 906.495 179.666  13
  -1 -10  -4 885.371 211.102  13
  -1 -10  -5 7010.22 476.914  13
   1 -10   5 6553.68 408.700  13
   1 -10   6 51108.3 1091.01  13
  -1 -10  -6 51609.4 1236.77  13
  -1 -10  -7 2309.69 281.010  13
  -1 -10  -8 8528.46 494.334  13
  -1 -10  -9-32.3681 105.840  13
  -1 -10 -10 921.682 181.221  13
  -1 -10 -11 11607.7 514.462  13
  -1 -10 -12 3181.21 262.246  13
   1  10  13 1108.04 209.620   8
   1  10  14 218.644 142.880   8
   1  10  15 984.532 181.865   8
   1  10  16 21483.2 668.717   8
   1  10  17 2162.80 207.617   8
   1  10  18 1091.95 145.314   8
   1  10  19 69.9251 61.3504   8
  -1  11  15 56.8025 52.7239   8
   1 -11 -14 135.901 62.3044  12
  -1  11  14 438.899 95.0705   8
  -1  11  13 121.688 62.8392   8
   1 -11 -13 133.182 66.5085  12
   1 -11 -12 2305.89 202.887  12
  -1  11  12 2403.34 207.609   8
  -1  11  11 5862.55 329.312   8
   1 -11 -11 5553.39 324.667  12
   1 -11 -10 173.168 93.0246  12
  -1  11  10 297.359 102.189   8
  -1  11   9 31.0570 77.5081   8
  -1  11   8 25440.5 703.284   8
  -1 -11   8 22886.4 634.946  13
  -1 -11   7 2247.82 223.434  13
  -1 -11   6 1407.27 186.635  13
  -1 -11   5 6511.61 391.418  13
  -1 -11   4 6378.57 396.249  13
  -1 -11   3-13.4918 111.159  13
  -1 -11   2 6534.03 420.230  13
  -1 -11   1 22065.0 762.823  13
  -1 -11   0 26.2948 122.217  13
  -1 -11  -1 32079.5 933.780  13
  -1 -11  -2 40631.4 1043.09  13
  -1 -11  -3 11910.2 573.646  13
  -1 -11  -4 9915.26 525.553  13
  -1 -11  -5 94844.8 1556.20  13
  -1 -11  -6 7573.85 444.898  13
  -1 -11  -7 768.007 163.276  13
  -1 -11  -8 382.314 133.600  13
  -1 -11  -9 7661.83 406.146  13
  -1 -11 -10 371.681 108.656  13
   1  11  11 534.324 138.979   8
   1  11  12 18779.3 628.366   8
   1  11  13 12488.3 490.014   8
   1  11  14 176.719 89.4594   8
   1  11  15 16102.2 485.228   8
   1  11  16 7887.37 308.238   8
   1 -12 -10 448.160 86.2925  12
   1 -12  -9 469.747 100.564  12
   1 -12  -8 5333.73 290.389  12
   1 -12  -7 352.076 103.511  12
  -1 -12   6 653.686 106.336  13
  -1 -12   5 4117.42 254.854  13
  -1 -12   4 6055.18 320.452  13
  -1 -12   3 12139.2 464.995  13
  -1 -12   2 3065.22 246.869  13
  -1 -12   1 1750.25 199.094  13
  -1 -12   0 5374.26 331.749  13
  -1 -12  -1 23636.8 686.126  13
  -1 -12  -2 7372.51 388.848  13
  -1 -12  -3 17174.8 581.318  13
  -1 -12  -4 130.922 92.1170  13
   1 -12   4 195.996 68.5463  12
  -1 -12  -5 12736.5 485.783  13
  -1 -12  -6 25006.7 658.473  13
   1  12   7 559.555 120.087   8
  -1 -12  -7 682.489 124.668  13
   1  12   8-35.6233 66.0176   8
   1  12   9 3060.30 226.288   8
   1  12  10 2919.92 208.761   8
   1  12  11 1144.05 131.748   8
  -2   0  28 2032.40 193.030   6
  -2   0  27 125.207 87.0671   9
  -2   0  27 17.0152 82.8888   6
  -2   0  26 13807.7 510.463   9
  -2   0  26 13016.1 551.357   6
  -2   0  25 160.605 112.471   9
  -2   0  25-13.6736 108.745   6
  -2   0  24 6207.65 383.770   9
  -2   0  24 6475.81 441.749   6
  -2   0  23 96.6324 96.6232   9
  -2   0  23 69.1646 123.498   6
  -2   0  22 30014.7 878.253   9
  -2   0  22 31880.7 986.502   6
  -2   0  21-11.3222 121.837   6
  -2   0  20 1401.58 231.468   6
   2   0 -19 27.0208 117.455   2
  -2   0  19-25.9962 127.606   6
  -2   0  18 4696.63 369.391   6
   2   0 -18 5024.26 458.345   2
   2   0 -17 99.8086 123.130   2
  -2   0  17-3.79724 105.343   6
   2   0 -16 830.182 207.365   2
   2   0 -15 180.373 143.052   2
   2   0 -14 13955.5 658.388   2
   2   0 -13 72.5959 102.125   2
   2   0 -12 244597. 2509.03   2
   2   0 -11 6.06995 122.411   2
   2   0 -11 103.142 88.5915   4
   2   0 -10 251685. 2133.70   4
   2   0 -10 256232. 2353.77   2
   2   0  -9 229.187 128.005   2
   2   0  -9 16.1865 87.0673   4
   2   0  -8 81897.2 1159.09   4
   2   0  -8 84134.1 1236.87   2
   2   0  -7-19.1361 105.174   2
   2   0  -7-4.04303 95.0160   4
   2   0  -6 84574.7 1127.77   4
   2   0  -6 87782.9 1145.94   2
   2   0  -5 78.3751 80.0644   2
   2   0  -4 142836. 1304.82   2
   2   0  -3 110.465 65.4957   2
   2   0  -2 126178. 973.836   3
   2   0  -2 130519. 1096.27   2
   2   0  -1-7.71019 40.6185   2
   2   0  -1 90.1173 47.7508   3
   2   0   0 25048.2 468.408   3
   2   0   0 26185.1 419.114   2
   2   0   1-22.2875 50.7063   3
   2   0   1 27.1625 31.3475   2
   2   0   2 85660.2 949.546   3
   2   0   3 15.9544 58.6653   3
   2   0   4 124765. 1265.13   3
   2   0   5-9.45501 78.3412   3
   2   0   6 123757. 1399.13   3
   2   0   7-51.6263 109.592   3
   2   0   8 360325. 2626.47   3
   2   0   9-28.3985 120.066   3
   2   0  10 160604. 1933.59   3
   2   0  11-11.5155 113.291   3
   2   0  12 99723.3 1661.68   3
   2   0  13-9.92300 114.663   3
   2   0  14 20.9023 128.214   3
   2   0  15 130.440 91.1695  10
   2   0  15-8.30667 101.533   3
   2   0  15 71.7566 128.676  11
   2   0  16 66792.9 1205.06  10
   2   0  16 67254.5 1593.79   3
   2   0  16 66508.8 1409.30  11
   2   0  17 176.721 117.882  10
   2   0  17 48.6307 102.816   3
   2   0  17-110.372 178.764  11
   2   0  18 135389. 1807.83  10
   2   0  18 139316. 2408.03   3
   2   0  18 135590. 2087.36  11
   2   0  19 24.5014 124.565  10
   2   0  19 259.097 166.227  11
   2   0  20 24729.5 791.984  10
   2   0  20 23763.9 890.458  11
   2   0  21 142.527 126.289  10
   2   0  21 84.2264 157.221  11
   2   0  22 134120. 2055.85  11
   2   0  22 133976. 1808.84  10
   2   0  23 6.08372 125.099  10
   2   0  23 231.706 156.948  11
   2   0  24 10741.1 554.354  11
   2   0  24 9953.63 475.866  10
   2   0  25-7.53698 100.415  10
   2   0  26 4571.69 295.617  10
   2   0  27 39.4454 76.3703  10
   2   0  28 1255.80 137.347  10
  -2   1  28 3335.69 202.950   9
  -2   1  28 14939.7 493.519   6
  -2   1  27 128.095 80.5052   9
  -2   1  27 30.2910 93.1433   6
  -2  -1  26-65.1534 81.1070   9
  -2   1  26 258.198 103.973   9
  -2  -1  26 171.139 92.6179   6
  -2   1  26 137.888 117.390   6
  -2  -1  25 3884.98 316.322   6
  -2  -1  25 4163.70 308.306   9
  -2   1  25 4229.17 307.831   9
  -2   1  25 4110.22 345.534   6
  -2   1  24 237.754 151.142   6
  -2  -1  24 468.910 122.887   9
  -2   1  24 342.961 124.933   9
  -2  -1  24 193.610 124.389   6
  -2  -1  23 124.764 132.955   6
  -2  -1  23 6.24594 110.294   9
  -2   1  23-20.8413 131.234   6
  -2  -1  22 43402.7 1039.97   9
  -2  -1  22 44407.2 1134.15   6
  -2   1  22 46261.9 1194.44   6
  -2  -1  21 5428.07 382.194   9
  -2  -1  21 6500.44 452.062   6
  -2   1  21 6204.55 454.953   6
  -2  -1  20 1028.06 192.320   6
  -2  -1  20 1127.10 197.007   9
  -2   1  20 1287.17 236.609   6
   2   1 -19 1.96260 100.119   2
  -2  -1  19 133.033 118.853   6
  -2  -1  19 4.15737 105.717   9
   2   1 -18 7798.57 567.017   2
  -2  -1  18 8270.68 485.678   6
   2  -1 -18 7754.25 571.272   2
  -2  -1  17 1099.33 191.398   6
   2   1 -17 1258.36 241.598   2
   2  -1 -17 1254.83 254.977   2
   2  -1 -16 13309.5 700.534   2
   2   1 -16 12921.3 680.517   2
  -2  -1  16 13552.7 580.755   6
   2  -1 -16 13418.8 603.199   4
   2  -1 -15 6276.44 404.389   4
   2   1 -15 6148.48 459.198   2
  -2  -1  15 6286.13 392.416   6
   2  -1 -15 5700.88 449.641   2
   2   1 -14 1233.77 225.248   2
   2  -1 -14 1645.97 206.195   4
   2  -1 -14 1220.26 224.860   2
   2  -1 -13 183210. 2056.60   4
   2  -1 -13 189350. 2326.53   2
   2  -1 -12 14625.3 631.233   2
   2  -1 -12 14576.8 565.636   4
   2  -1 -11 2404.83 231.943   4
   2  -1 -11 2216.82 251.541   2
   2  -1 -10 182.065 128.900   2
   2  -1 -10 674.575 141.947   4
   2  -1  -9 142290. 1617.04   4
   2  -1  -9 142559. 1703.77   2
   2  -1  -8 74472.9 1140.98   4
   2  -1  -8 74614.7 1181.77   2
   2  -1  -7 161661. 1653.15   2
   2  -1  -7 164338. 1652.34   4
   2  -1  -6 149124. 1533.09   4
   2  -1  -6 149392. 1519.62   2
   2  -1  -5 125394. 1376.75   4
   2  -1  -5 124018. 1326.24   2
   2   1  -5 125253. 695.867   3
   2   1  -4 1179.30 71.4427   3
   2  -1  -4 1186.55 150.036   4
   2  -1  -4 1146.87 138.386   2
   2   1  -3 392112. 1316.02   3
   2  -1  -3 390151. 2142.62   2
   2   1  -2 286063. 1227.57   3
   2  -1  -2 291821. 1730.46   2
   2  -1  -1 1050.73 129.703   4
   2   1  -1 1021.12 83.8744   3
   2  -1   0 10873.4 339.412   3
   2   1   0 10402.1 275.934   3
   2   1   1 10751.9 302.547   3
   2  -1   1 11183.8 357.198   3
   2   1   2 11787.4 338.291   3
   2  -1   2 12148.9 385.478   3
   2  -1   2 11631.7 281.440   1
   2   1   3 27521.9 548.139   3
   2  -1   3 29239.9 618.873   3
   2   1   4 36310.2 666.611   3
   2  -1   4 37165.0 732.116   3
   2   1   5 36017.6 706.379   3
   2  -1   5 35753.9 742.285   3
   2   1   6 2399.49 204.023   3
   2  -1   6 2590.77 227.660   3
   2   1   7 139167. 1551.15   3
   2  -1   7 134057. 1593.27   3
   2   1   8 387479. 2719.92   3
   2  -1   8 377432. 2791.85   3
   2   1   9 18052.5 618.903   3
   2  -1   9 17556.8 631.132   3
   2  -1  10 277202. 2600.15   3
   2   1  10 279996. 2513.85   3
   2   1  11 270.294 120.590   3
   2  -1  11 423.684 162.546   3
   2  -1  12 4669.54 377.303   3
   2   1  12 4978.34 382.431   3
   2   1  13 14641.0 665.946   3
   2  -1  13 15999.9 713.399   3
   2   1  14 43460.0 1196.09   3
   2  -1  14 43861.7 1230.17   3
   2   1  14 44208.0 1110.69  11
   2   1  15 788.198 139.076  10
   2   1  15 894.883 196.562   3
   2  -1  15 1043.70 161.178  10
   2   1  15 1155.51 212.921  11
   2   1  15 841.702 166.530   7
   2  -1  15 1149.95 215.992   3
   2  -1  15 907.612 169.267  11
   2  -1  16 14712.4 567.913  10
   2   1  16 14877.2 584.511  10
   2  -1  16 14665.1 757.161   3
   2  -1  16 14118.7 642.044  11
   2   1  16 14308.9 675.285  11
   2   1  16 13139.8 589.790   7
   2  -1  17 3709.12 301.193  10
   2   1  17 3650.09 300.810  10
   2  -1  17 4101.05 424.446   3
   2  -1  17 3093.34 323.799  11
   2   1  17 3680.16 323.371   7
   2   1  17 3834.50 379.315  11
   2  -1  18 28930.5 826.774  10
   2  -1  18 31029.3 1162.64   3
   2   1  18 28916.0 993.094  11
   2   1  18 28540.2 876.772   7
   2  -1  18 29548.3 944.086  11
   2   1  18 29095.0 846.656  10
   2   1  19 4524.19 350.865  10
   2   1  19 4985.47 377.669   7
   2   1  19 4966.11 429.738  11
   2  -1  19 4271.71 447.598   3
   2  -1  19 4594.32 393.221  11
   2  -1  19 5208.00 375.263  10
   2   1  20 6990.15 434.435  10
   2  -1  20 7414.07 486.970  11
   2   1  20 7379.34 518.052  11
   2  -1  20 7092.58 433.861  10
   2   1  21 2473.37 273.894  10
   2   1  21 2821.24 342.944  11
   2  -1  21 2776.20 320.987  11
   2  -1  21 2949.78 292.477  10
   2   1  22 52975.8 1151.46  10
   2   1  22 54085.4 1332.40  11
   2  -1  22 52462.2 1240.86  11
   2  -1  22 52083.8 1126.74  10
   2   1  23 20164.9 702.837  10
   2   1  23 21474.8 822.878  11
   2  -1  23 21628.0 773.050  11
   2  -1  23 20268.6 694.588  10
   2   1  24 3950.82 352.453  11
   2  -1  24 4000.86 307.944  10
   2   1  24 4118.21 316.554  10
   2   1  25 522.729 140.590  10
   2  -1  25 231.811 110.804  10
   2   1  25 602.955 180.771  11
   2  -1  26 49.2782 87.8646  10
   2   1  26 184.792 106.171  10
   2  -1  27 179.163 87.5546  10
   2   1  27 91.6588 75.4252  10
   2   1  28 315.432 78.7390  10
   2   1  29 2576.42 155.472  10
  -2   2  29 5345.38 251.344   6
  -2   2  28 635.056 102.177   9
  -2   2  28 907.037 135.246   6
  -2   2  27 8579.43 369.274   9
  -2   2  27 7823.87 393.188   6
  -2   2  26 657.025 137.260   9
  -2   2  26 656.388 151.051   6
  -2  -2  25 792.529 140.228   9
  -2   2  25 935.509 190.568   6
  -2  -2  25 654.064 151.296   6
  -2  -2  24 496.012 122.134   9
  -2   2  24 459.812 155.069   6
  -2  -2  24 755.535 162.891   6
  -2  -2  23 308.163 127.767   9
  -2  -2  23 400.916 148.094   6
  -2   2  23 418.943 164.472   6
  -2  -2  22 1868.77 229.623   9
  -2  -2  22 1852.29 247.493   6
  -2   2  22 1989.05 277.504   6
  -2  -2  21 22426.9 756.888   9
  -2  -2  21 21986.8 787.445   6
  -2  -2  20 289.680 145.543   9
  -2  -2  20 349.516 156.306   6
  -2  -2  19 6626.55 412.479   9
   2   2 -19 7110.83 552.798   2
  -2  -2  19 6649.46 442.351   6
   2  -2 -18 69522.8 1288.62   5
  -2  -2  18 67372.0 1291.90   9
  -2  -2  18 68231.1 1362.96   6
   2   2 -18 70868.5 1686.04   2
   2  -2 -17 30089.7 836.292   5
  -2  -2  17 27076.3 808.365   9
   2   2 -17 29060.8 1060.74   2
  -2   2  17 29312.0 923.696   8
  -2  -2  17 29513.7 876.810   6
  -2  -2  16 57931.7 1153.76   9
  -2   2  16 62611.9 1310.07   8
   2  -2 -16 61603.3 1348.35   4
  -2  -2  16 60244.1 1223.71   6
  -2  -2  15 3497.55 285.174   9
  -2   2  15 3793.50 326.926   8
   2  -2 -15 3053.18 304.009   4
  -2  -2  15 3336.37 296.722   6
  -2  -2  14 76226.0 1250.47   9
  -2   2  14 81176.4 1427.24   8
   2  -2 -14 74706.5 1407.92   4
  -2  -2  14 79963.2 1341.11   6
   2  -2 -13 8000.23 455.898   4
   2  -2 -12 872.765 168.251   4
   2  -2 -11 11249.2 515.591   4
   2  -2 -10 87259.7 1392.77   4
   2  -2  -9 13728.2 549.542   4
   2  -2  -8 231708. 2164.15   4
   2  -2  -7 82003.2 1251.64   4
   2  -2  -6 51013.5 967.530   4
   2  -2  -5 39658.6 828.641   4
   2  -2  -4 9168.18 395.553   4
   2  -2  -3 55275.6 930.437   4
   2  -2  -2 101404. 1208.57   4
   2   2  -1 1720.15 81.4574   3
   2  -2  -1 1479.88 154.964   4
   2   2   0 5468.11 178.332   3
   2  -2   0 5532.27 272.777   4
   2  -2   0 5223.46 255.674   1
   2  -2   1 37546.7 703.095   3
   2   2   1 37789.1 528.982   3
   2  -2   1 37119.2 680.484   4
   2  -2   1 36468.5 631.663   1
   2   2   2 450907. 2008.86   3
   2  -2   2 452829. 2310.43   4
   2  -2   2 449082. 2164.63   1
   2  -2   2 454477. 2531.20   3
   2   2   3 431396. 2124.62   3
   2  -2   3 434757. 2512.40   3
   2   2   4 112557. 1161.20   3
   2  -2   4 111731. 1339.65   3
   2   2   5 206490. 1675.63   3
   2  -2   5 208195. 1885.87   3
   2   2   6 11993.7 434.448   3
   2  -2   6 12252.9 485.880   3
   2   2   7 116108. 1402.28   3
   2  -2   7 114661. 1517.08   3
   2   2   8 89532.6 1289.95   3
   2  -2   8 91419.8 1405.72   3
   2   2   9 30379.4 798.785   3
   2  -2   9 32651.4 881.215   3
   2   2  10 570.860 146.222   3
   2  -2  10 565.366 143.410   3
   2   2  11 34497.4 938.643   3
   2  -2  11 35304.6 989.200   3
  -2  -2 -11 34880.8 944.563   4
   2  -2  12 36556.6 1054.64   3
   2   2  12 36919.1 1004.85   3
  -2  -2 -12 39651.9 995.973   4
   2  -2  13 2040.26 269.527   3
   2  -2  14 8871.30 565.978   3
   2   2  14 8846.96 495.413   7
   2   2  14 8256.62 498.979  11
   2  -2  14 8777.05 416.924  10
   2  -2  15 44325.3 1298.65   3
   2   2  15 46015.4 1137.62   7
   2  -2  15 46077.0 1082.86  11
   2   2  15 45409.4 1188.67  11
   2  -2  15 45754.2 968.392  10
   2  -2  16 602.281 148.195  10
   2   2  16 1006.31 169.467  10
   2  -2  16 550.151 178.363   3
   2   2  16 669.918 175.536   7
   2  -2  16 914.686 183.642  11
   2   2  16 867.746 209.007  11
   2   2  17 3271.46 299.331  10
   2  -2  17 4049.74 423.332   3
   2   2  17 3323.81 336.987   7
   2  -2  17 3340.57 311.756  11
   2   2  17 4103.04 391.523  11
   2  -2  17 3546.35 301.806  10
   2   2  18 65329.5 1286.06  10
   2  -2  18 64786.3 1335.05  11
   2   2  18 63258.3 1379.66   7
   2   2  18 64849.5 1495.77  11
   2  -2  18 65558.1 1702.79   3
   2  -2  18 64888.1 1242.27  10
   2   2  19 3517.53 341.636   7
   2  -2  19 3111.35 289.573  10
   2  -2  19 2981.81 312.404  11
   2   2  19 3466.23 375.178  11
   2   2  19 3207.15 302.510  10
   2   2  20 8146.56 471.403  10
   2   2  20 8228.33 502.450   7
   2  -2  20 7892.12 483.256  11
   2   2  20 8105.04 547.974  11
   2  -2  20 8716.62 469.067  10
   2   2  21 8615.09 483.939  10
   2  -2  21 8783.31 499.409  11
   2   2  21 8240.46 546.120  11
   2  -2  21 8546.89 467.184  10
   2   2  22 4665.96 356.135  10
   2   2  22 4660.56 415.537  11
   2  -2  22 4799.56 368.220  11
   2  -2  22 4695.71 349.352  10
   2   2  23 8123.81 446.709  10
   2   2  23 7881.70 511.039  11
   2  -2  23 7375.45 417.658  10
   2  -2  24 71.0908 110.353  10
   2   2  24 38.1969 101.312  10
   2   2  24 7.13974 133.067  11
   2  -2  25 14970.3 533.541  10
   2   2  25 14494.3 604.541  11
   2   2  25 14753.9 539.211  10
   2   2  26 360.754 102.461  10
   2   2  27 1668.06 162.685  10
   2   2  28 1483.32 138.074  10
  -2   3  28 3069.98 186.399   9
  -2   3  28 3568.07 226.675   6
  -2   3  27 1905.25 174.218   9
  -2   3  27 2001.26 200.789   6
  -2   3  26 8339.54 394.990   9
  -2   3  26 7919.82 409.549   6
  -2   3  25 10753.9 513.349   6
  -2  -3  24 117.606 87.0900   9
  -2   3  24 49.8038 118.044   6
  -2  -3  23 33735.4 888.582   9
  -2   3  23 35556.7 1011.77   6
  -2  -3  22 9500.94 500.122   9
  -2  -3  21 27654.8 856.029   9
  -2  -3  21 26915.6 845.449   6
   2  -3 -20 3116.18 281.856   5
  -2  -3  20 3009.39 298.486   9
  -2  -3  20 2471.42 280.540   6
   2  -3 -19 9171.81 485.454   5
  -2  -3  19 8059.01 476.216   9
  -2   3  19 8530.63 540.461   8
  -2  -3  19 7502.50 456.715   6
  -2  -3  18 42485.0 1061.87   6
  -2  -3  18 43282.5 1067.88   9
  -2   3  18 43085.7 1184.44   8
  -2  -3  17 72697.5 1364.32   9
  -2   3  17 78172.9 1568.84   8
   2  -3 -17 76163.5 1599.12   4
  -2  -3  16 5755.14 388.582   9
  -2  -3  16 6014.22 395.882   6
  -2   3  16 6411.83 447.554   8
   2  -3 -16 5873.49 444.954   4
  -2  -3  15-81.7066 99.8177   9
  -2   3  15 82.3619 134.747   8
  -2  -3  15 15.5801 92.6813   6
   2  -3 -15 27.9062 110.326   4
  -2  -3  14 35552.0 909.093   6
  -2  -3  14 35377.7 895.335   9
  -2   3  14 35619.2 1008.46   8
   2  -3 -14 34813.4 1040.25   4
  -2  -3  13 12168.5 518.162   9
  -2   3  13 11713.0 562.037   8
   2  -3 -13 10697.3 565.105   4
  -2  -3  13 11472.8 514.182   6
   2  -3 -12 83334.0 1519.96   4
   2  -3 -11 9641.02 508.407   4
   2  -3 -10 358.196 139.487   4
   2  -3  -9 144718. 1863.38   4
   2  -3  -8 81993.3 1359.39   4
   2  -3  -7 3348.93 286.800   4
   2  -3  -6 1800.68 213.118   4
   2  -3  -5 9782.51 445.215   4
   2  -3  -4 26965.7 705.875   4
   2  -3  -3 8729.93 397.912   4
   2  -3  -2 104706. 1320.32   4
   2  -3  -2 99280.6 1302.11   1
   2  -3  -1 144094. 1517.72   4
   2  -3  -1 138630. 1494.56   1
   2  -3   0 15658.0 496.776   1
   2  -3   0 16320.3 499.135   4
   2  -3   1 45555.1 839.154   3
   2  -3   1 45224.3 796.202   4
   2  -3   1 44232.6 820.779   1
   2  -3   2 14680.4 444.671   4
   2  -3   2 14317.5 493.006   3
   2  -3   3 54021.5 817.262   4
   2  -3   3 55642.0 986.708   3
   2  -3   4 73865.4 1151.75   3
   2  -3   5 66529.7 1143.82   3
   2  -3   6 38989.9 904.243   3
   2  -3   7 411359. 3045.08   3
   2  -3   8 287189. 2611.64   3
   2  -3   9 52410.0 1163.00   3
   2  -3  10 932.334 182.204   3
   2  -3  11 122547. 1907.46   3
  -2  -3 -11 121531. 1934.24   4
   2  -3  12 38218.9 1099.73   3
  -2  -3 -12 38460.0 1074.27   4
  -2  -3 -13 1287.26 214.783   4
   2  -3  13 1308.16 233.943   3
   2   3  13 1731.96 233.670  11
   2   3  13 1142.80 194.719   7
   2  -3  14 568.533 142.772  10
   2  -3  14 472.013 156.284   3
   2   3  14 585.711 163.170   7
   2   3  14 685.960 190.763  11
   2  -3  15 131213. 2259.51   3
   2   3  15 130940. 2027.16   7
   2   3  15 132984. 2058.41  11
   2  -3  15 135129. 1695.59  10
   2  -3  16 3575.20 395.565   3
   2   3  16 3329.82 351.046  11
   2   3  16 3078.56 340.316   7
   2  -3  16 3399.42 290.471  10
   2  -3  17 13709.8 773.360   3
   2   3  17 13479.8 681.376  11
   2   3  17 13132.4 659.123   7
   2  -3  17 13250.1 577.188  11
   2  -3  17 13413.3 567.999  10
   2   3  18 270.745 137.845  10
   2  -3  18 276.012 140.932   3
   2  -3  18 99.9264 117.068  10
   2   3  18 88.4609 133.107   7
   2  -3  18 243.150 126.337  11
   2   3  18-27.6795 160.906  11
   2   3  19 30198.2 890.019  10
   2   3  19 29508.4 1017.49  11
   2   3  19 30517.3 999.877   7
   2  -3  19 30046.8 854.516  11
   2  -3  19 31823.3 877.239  10
   2   3  20 18409.1 768.408   7
   2  -3  20 20162.2 699.674  11
   2   3  20 19264.5 714.206  10
   2   3  20 19314.5 812.424  11
   2  -3  20 18498.4 676.442  10
   2   3  21 48618.2 1115.61  10
   2   3  21 47208.8 1200.67   7
   2   3  21 47639.9 1250.71  11
   2  -3  21 48052.0 1069.11  10
   2   3  22 38878.1 978.947  10
   2   3  22 38325.2 1095.81  11
   2  -3  22 38447.7 946.090  10
   2   3  23 7595.29 424.745  10
   2   3  23 7789.53 489.386  11
   2   3  24 11540.5 496.725  10
   2   3  24 11552.1 552.959  11
   2   3  25 307.041 107.857  10
   2   3  25 120.849 115.545  11
   2   3  26 14368.1 476.688  10
   2   3  27 1183.17 130.825  10
   2   3  28 70.7963 52.9324  10
  -2   4  27 15300.1 444.262   9
  -2   4  27 15410.5 457.907   6
  -2   4  26 149.173 82.3283   6
  -2   4  25 16342.1 577.628   6
  -2   4  24 11350.1 518.467   6
  -2   4  23 4364.38 345.122   6
   2  -4 -22 1999.60 212.760   5
   2  -4 -21 3402.17 294.339   5
  -2  -4  21 2754.95 278.994   9
  -2  -4  20 116.705 104.451   9
   2  -4 -20 64.2023 98.9690   5
  -2   4  20 263.444 162.990   8
  -2  -4  19 7122.11 453.081   9
  -2   4  19 7057.11 502.322   8
  -2  -4  18 135.153 100.633   9
  -2   4  18 116.442 154.176   8
  -2  -4  17 22217.6 790.953   9
  -2   4  17 23611.0 901.817   8
   2  -4 -17 21525.2 898.983   4
  -2  -4  16 141843. 1968.26   9
  -2   4  16 147164. 2202.49   8
   2  -4 -16 144006. 2300.69   4
  -2  -4  15 65759.5 1333.04   9
  -2   4  15 66852.3 1466.15   8
   2  -4 -15 65043.4 1536.06   4
  -2  -4  14 44890.1 1087.20   9
  -2   4  14 46107.1 1198.02   8
   2  -4 -14 44528.0 1238.31   4
  -2  -4  13 59917.6 1237.94   9
  -2   4  13 60763.6 1348.95   8
   2  -4 -13 56639.3 1368.44   4
   2  -4 -13 59211.3 1144.43  12
  -2  -4  12 60764.2 1229.17   9
  -2   4  12 58805.2 1303.84   8
   2  -4 -12 56526.3 1338.04   4
   2  -4 -12 60028.7 1140.94  12
   2  -4 -11 8688.90 518.693   4
   2  -4 -10 27661.0 896.893   4
   2  -4  -9 7927.95 475.947   4
   2  -4  -8 746.257 165.399   4
   2  -4  -7 18807.2 689.419   4
   2  -4  -6 3567.10 304.031   4
   2  -4  -6 3835.84 328.959   1
   2  -4  -5 197738. 2174.60   1
   2  -4  -5 196582. 2107.99   4
   2  -4  -4 123265. 1628.82   4
   2  -4  -4 121370. 1663.81   1
   2  -4  -3 101.458 122.301   1
   2  -4  -3 157.879 114.575   4
   2  -4  -2 166724. 1856.16   1
   2  -4  -2 170731. 1813.55   4
   2  -4  -1 7719.49 384.417   4
   2  -4  -1 8204.81 416.939   1
   2  -4   0 235.302 115.291   1
   2  -4   0-51.2421 83.2288   4
   2  -4   1 1823.85 188.132   4
   2  -4   2 247831. 2198.13   3
   2  -4   2 252122. 1978.95   4
   2  -4   3 14420.7 456.399   4
   2  -4   3 14666.5 550.969   3
   2  -4   4 12907.3 410.251   4
   2  -4   4 12903.5 530.759   3
   2  -4   5 45305.3 1004.07   3
   2  -4   6 252969. 2434.21   3
   2  -4   7 1957.06 240.983   3
   2  -4   8 33772.1 963.340   3
   2  -4   9 1728.80 232.292   3
   2  -4  10 5090.39 404.080   3
  -2  -4 -10 4697.05 417.277   4
   2  -4  11 171209. 2350.98   3
  -2  -4 -11 166413. 2410.34   4
   2   4  12 57833.8 1286.20  11
   2  -4  12 53886.3 1364.46   3
   2   4  12 57913.2 1309.70   7
  -2  -4 -12 56966.6 1392.56   4
   2   4  13 23430.4 838.873  11
  -2  -4 -13 23113.1 885.044   4
   2  -4  13 22305.0 903.490   3
   2   4  13 23842.5 858.189   7
  -2  -4 -14 375.056 145.024   4
   2  -4  14 107.572 95.1984  10
   2   4  14 25.9709 131.117   7
   2  -4  14 202.993 136.343   3
   2   4  14 106.478 145.435  11
   2  -4  15 31504.0 1133.74   3
   2   4  15 30687.4 1020.95   7
   2   4  15 30367.6 983.444  11
   2  -4  15 30926.1 835.675  10
   2  -4  16 11990.8 726.339   3
   2   4  16 11050.2 625.344   7
   2   4  16 11547.2 625.403  11
   2   4  17 46980.6 1248.35  11
   2  -4  17 49141.9 1475.82   3
   2   4  17 48255.9 1296.71   7
   2   4  18 17450.5 784.426   7
   2   4  18 17321.0 766.172  11
   2   4  19 5393.69 437.651  11
   2   4  19 5086.89 440.413   7
   2   4  20 7050.73 439.769  10
   2   4  20 7618.41 497.012  11
   2   4  20 7988.96 532.504   7
   2   4  21 46135.1 1072.46  10
   2   4  21 45184.5 1180.37   7
   2   4  21 45269.7 1170.32  11
   2   4  22 9604.79 481.017  10
   2   4  22 9280.68 521.817  11
   2   4  23 2152.99 235.711  10
   2   4  23 2156.89 255.100  11
   2   4  24 1011.34 154.359  10
   2   4  24 1164.85 187.732  11
   2   4  25 25920.1 653.318  10
   2   4  26 420.968 95.2330  10
   2   4  27 3158.20 186.471  10
  -2   5  26 2264.71 173.126   6
  -2   5  25 9948.10 398.009   6
  -2   5  24 1199.95 165.006   6
   2  -5 -23 509.738 116.339   5
  -2   5  23 473.365 119.571   6
   2  -5 -22 3949.88 294.597   5
  -2   5  22 3976.32 314.271   6
   2  -5 -21 5961.94 381.458   5
  -2   5  21 5927.01 448.176   8
   2  -5 -20 2360.84 257.426   5
  -2   5  20 1743.09 262.293   8
  -2   5  19 3777.61 383.689   8
  -2   5  18 199.830 163.658   8
  -2   5  17 9.19582 146.129   8
  -2   5  16 23566.7 923.570   8
  -2   5  15 14242.6 714.007   8
   2  -5 -15 14412.2 762.425   4
   2  -5 -15 15646.0 849.586   1
  -2   5  14 27742.2 973.963   8
   2  -5 -14 26790.4 1012.28   4
   2  -5 -14 27918.4 824.622  12
   2  -5 -14 28251.5 1116.31   1
  -2   5  13 15441.1 723.008   8
   2  -5 -13 13705.8 714.475   4
   2  -5 -13 15343.1 616.321  12
   2  -5 -12 347.203 178.191   1
  -2   5  12 372.987 155.217   8
   2  -5 -12 591.203 156.075  12
   2  -5 -12 342.622 146.026   4
  -2   5  11 88628.0 1670.68   8
   2  -5 -11 89172.4 1750.51   4
   2  -5 -11 88328.0 1450.86  12
   2  -5 -11 91086.4 1864.91   1
  -2   5  10 6699.40 458.808   8
   2  -5 -10 6636.93 473.541   4
   2  -5 -10 7254.71 414.656  12
   2  -5 -10 6777.22 509.845   1
   2  -5  -9 28572.5 950.138   4
   2  -5  -9 31125.8 1042.97   1
   2  -5  -8 43812.8 1150.27   4
   2  -5  -8 42939.4 1189.30   1
   2  -5  -7 25025.7 891.450   1
   2  -5  -7 24347.6 836.889   4
   2  -5  -6 6010.22 432.738   1
   2  -5  -6 6159.04 421.652   4
   2  -5  -5 10920.0 562.888   1
   2  -5  -5 12060.1 570.703   4
   2  -5  -4 495.793 149.927   1
   2  -5  -4 493.970 139.560   4
   2  -5  -3 285.723 142.659   1
   2  -5  -3 215.772 125.896   4
   2  -5  -2 6359.67 422.955   1
   2  -5  -2 7231.60 412.774   4
   2  -5  -1 63173.3 1266.04   1
   2  -5  -1 63105.9 1176.91   4
   2  -5   0 78627.8 1275.70   4
   2  -5   1 38323.2 874.260   4
   2  -5   2 792.332 152.253   3
   2  -5   2 621.686 123.659   4
   2  -5   3 16836.2 534.639   4
   2  -5   3 16484.0 627.487   3
   2  -5   4 1805.51 228.007   3
   2  -5   5 26418.3 826.669   3
   2  -5   6 39484.2 1030.73   3
   2  -5   7 24517.7 834.032   3
   2  -5   8 4191.70 358.846   3
  -2  -5  -8 3790.14 404.808   4
   2  -5   9 21544.1 819.985   3
  -2  -5  -9 19777.2 891.383   4
   2  -5  10 51033.7 1306.72   3
   2   5  10 52677.0 1179.46  11
  -2  -5 -10 48420.3 1377.21   4
  -2  -5 -11 175205. 2623.22   4
   2  -5  11 180711. 2511.59   3
   2   5  11 178697. 2364.29   7
   2   5  11 183382. 2234.91  11
   2  -5  12 29871.7 1047.33   3
   2   5  12 29631.0 989.755   7
   2   5  12 31739.8 950.821  11
  -2  -5 -12 29680.0 1072.50   4
   2  -5  13 156103. 2443.47   3
  -2  -5 -13 154355. 2437.73   4
   2   5  13 160298. 2321.54   7
   2   5  13 157864. 2157.06  11
   2  -5  14 15291.1 788.606   3
   2   5  14 16470.9 707.677  11
   2   5  14 16539.7 763.850   7
  -2  -5 -14 15519.8 779.511   4
   2  -5  15 128100. 2315.72   3
   2   5  15 128546. 2141.69   7
  -2  -5 -15 132707. 2255.48   4
   2   5  15 130627. 1998.11  11
   2   5  16 6661.00 505.712   7
   2   5  16 6586.16 464.121  11
   2   5  17 17788.6 811.313   7
   2   5  17 18304.3 756.975  11
   2   5  18 22485.7 900.476   7
   2   5  18 23559.3 854.976  11
   2   5  19 15818.7 683.261  11
   2   5  19 14387.0 711.431   7
   2   5  20 18646.8 784.373   7
   2   5  20 17235.1 652.891  10
   2   5  20 18288.3 714.215  11
   2   5  21 5455.86 423.168   7
   2   5  21 5284.78 359.547  10
   2   5  21 5302.43 379.739  11
   2   5  22 417.655 125.219  10
   2   5  22 33.5295 89.8230  11
   2   5  23 3214.02 259.232  10
   2   5  23 2883.19 247.325  11
   2   5  24 14053.1 482.867  10
   2   5  25 1525.99 156.423  10
   2   5  26 3257.68 188.872  10
  -2   6  24 6916.62 296.374   6
   2  -6 -23 979.374 140.202   5
  -2   6  23 747.572 118.095   6
   2  -6 -22 3385.35 261.450   5
  -2   6  22 3390.55 253.844   6
   2  -6 -21 25645.7 751.695   5
  -2   6  21 27031.3 875.922   8
  -2   6  21 25519.9 713.858   6
  -2   6  20 22975.6 849.325   8
  -2   6  19 33.2965 144.712   8
  -2   6  18 37811.0 1145.55   8
  -2   6  17 5032.44 447.295   8
  -2   6  16 34303.2 1119.04   8
  -2   6  15 11510.3 656.332   8
   2  -6 -15 12493.1 565.605  12
   2  -6 -14 84634.4 1474.21  12
  -2   6  14 79998.4 1702.46   8
   2  -6 -13 37099.9 1292.93   1
  -2   6  13 32285.2 1080.38   8
   2  -6 -13 35429.2 1203.49   4
   2  -6 -13 34103.1 946.609  12
  -2   6  12 10294.2 610.455   8
   2  -6 -12 11051.1 697.495   1
   2  -6 -12 11018.0 665.936   4
   2  -6 -12 10570.6 532.056  12
  -2   6  11 38078.8 1149.38   8
   2  -6 -11 40839.1 1260.74   4
   2  -6 -11 37984.6 1002.29  12
   2  -6 -10 147.458 123.326   1
  -2   6  10-106.575 129.428   8
  -2   6   9 9251.89 546.798   8
   2  -6  -9 9856.09 625.462   1
   2  -6  -9 9671.59 599.571   4
  -2   6   8 7077.09 468.673   8
   2  -6  -8 7601.95 521.266   4
   2  -6  -8 7798.80 552.139   1
  -2   6   7 31953.7 972.500   8
   2  -6  -7 34180.0 1117.07   1
   2  -6  -7 32773.0 1048.91   4
   2  -6  -6 33990.1 1046.40   4
   2  -6  -6 33082.2 1076.86   1
   2  -6  -5 93558.0 1791.75   1
   2  -6  -5 91174.3 1671.45   4
   2  -6  -4 56221.5 1284.23   4
   2  -6  -4 53865.0 1340.65   1
   2  -6  -3 27564.7 796.711  13
   2  -6  -3 26406.2 862.714   4
   2  -6  -2 3435.77 309.945   4
   2  -6  -1 34340.2 949.318   4
   2  -6   0 138763. 1847.84   4
   2  -6   1 21531.8 703.379   4
   2  -6   1 20720.6 738.669   3
   2  -6   2 6822.80 431.744   3
   2  -6   2 6582.42 379.303   4
   2  -6   3 16711.8 685.113   3
   2  -6   4 10551.8 552.497   3
   2  -6   5 14489.5 654.635   3
  -2  -6  -5 14141.6 789.690   4
  -2  -6  -6 12498.9 600.089  13
   2  -6   6 12876.3 632.694   3
  -2  -6  -6 12535.7 743.214   4
  -2  -6  -7 193466. 2302.24  13
   2  -6   7 191597. 2465.21   3
  -2  -6  -7 187652. 2879.11   4
  -2  -6  -8 102914. 1674.39  13
   2  -6   8 99073.6 1818.29   3
  -2  -6  -8 103405. 2133.72   4
  -2  -6  -9 367.654 108.633   4
  -2  -6  -9 214.730 120.963  13
   2  -6   9 460.275 147.008   3
  -2  -6 -10 6821.84 557.314   4
   2  -6  10 6743.26 503.747   3
  -2  -6 -11 6874.32 557.574   4
   2  -6  11 6959.02 520.183   3
   2   6  11 7208.80 510.391   7
   2  -6  12 56094.6 1481.11   3
  -2  -6 -12 56220.3 1558.10   4
   2   6  12 57394.1 1411.90   7
   2  -6  13 20286.2 907.124   3
   2   6  13 19223.3 834.177   7
  -2  -6 -13 18647.1 901.021   4
   2   6  14 36184.9 1003.08  11
   2   6  14 32417.4 1095.51   7
   2   6  15 516.622 213.397   7
   2   6  15 359.394 128.028  11
   2   6  16 2696.70 351.116   7
   2   6  16 2943.52 294.318  11
   2   6  17 9189.79 520.468   8
   2   6  17 9900.65 608.119   7
   2   6  17 9886.83 517.859  11
   2   6  18 13113.1 591.613   8
   2   6  18 13783.8 698.259   7
   2   6  18 13755.6 597.568  11
   2   6  19 7192.02 419.575   8
   2   6  19 7128.78 496.923   7
   2   6  19 7633.24 426.942  11
   2   6  20 2133.53 283.410   7
   2   6  20 2153.36 229.896  11
   2   6  21 3117.21 266.107  10
   2   6  21 3155.22 312.664   7
   2   6  21 3412.84 267.266  11
   2   6  22 85.6754 87.9125  10
   2   6  23 26412.7 638.850  10
   2   6  24 7142.21 304.983  10
   2   6  25 231.962 58.4141  10
   2  -7 -23 5349.98 261.217   5
   2  -7 -22 17112.5 522.601   5
   2  -7 -21 22079.6 650.086   5
   2  -7 -20 9122.58 450.963   5
  -2   7  20 8746.81 487.416   8
  -2   7  19 7045.94 467.367   8
  -2   7  18 15.3757 141.204   8
  -2   7  17 13221.8 665.896   8
   2  -7 -16 2176.21 239.010  12
  -2   7  16 2111.82 293.437   8
  -2   7  15 14773.7 737.621   8
   2  -7 -15 17182.1 658.455  12
   2  -7 -14 51930.7 1171.53  12
  -2   7  14 50178.9 1353.49   8
  -2   7  13 402.615 188.285   8
   2  -7 -13 350.005 137.519  12
  -2   7  12 25504.5 961.787   8
   2  -7 -12 26604.6 865.380  12
  -2   7  11 11306.0 638.584   8
  -2  -7  11 10407.8 558.158  13
   2  -7 -11 11447.1 576.246  12
  -2   7  10 839.742 205.787   8
   2  -7 -10 569.970 186.875   1
   2  -7 -10 482.805 170.340   4
  -2   7   9 7781.25 522.811   8
   2  -7  -9 8205.77 578.285   4
   2  -7  -9 7905.77 603.570   1
  -2   7   8 5187.93 419.807   8
   2  -7  -8 5460.67 467.426   4
   2  -7  -8 5819.13 518.018   1
  -2   7   7 4561.78 392.463   8
   2  -7  -7 4677.63 427.764   4
   2  -7  -6 17518.6 805.608   4
   2  -7  -5 6019.82 468.860   4
   2  -7  -4 382.040 144.049   4
   2  -7  -3 2320.59 285.264   4
   2  -7  -2 625.102 152.771  13
   2  -7  -2 2.95061 77.9511   4
   2  -7  -1 64605.2 1381.35   4
   2  -7  -1 63392.5 1277.14  13
  -2  -7   1 60314.8 1608.42   4
   2  -7   0 229.031 120.569   3
   2  -7   0 202.405 123.116  13
   2  -7   0 182.970 100.152   4
   2  -7   1 55944.7 1183.84  13
  -2  -7  -1 53466.1 1543.38   4
  -2  -7  -2 3351.68 343.003  13
  -2  -7  -2 2903.80 370.110   4
   2  -7   2 3604.92 341.197   3
  -2  -7  -3 112.400 164.633   4
   2  -7   3 421.401 152.718   3
  -2  -7  -3-37.2917 105.668  13
  -2  -7  -4 34428.3 1262.71   4
   2  -7   4 34237.4 1051.18   3
  -2  -7  -4 34211.7 1045.22  13
   2  -7   5 15217.9 720.536   3
  -2  -7  -5 16789.5 899.013   4
  -2  -7  -5 15537.3 704.292  13
   2  -7   6 81480.8 1682.65   3
  -2  -7  -6 81094.7 1591.17  13
  -2  -7  -6 82665.5 1974.48   4
  -2  -7  -7 621.313 219.652   4
  -2  -7  -7 490.507 160.864  13
   2  -7   7 666.959 185.673   3
  -2  -7  -8 187870. 2359.43  13
   2  -7   8 185906. 2641.31   3
  -2  -7  -9 43211.0 1112.79  13
   2  -7   9 40373.0 1238.59   3
  -2  -7  -9 41877.9 1410.30   4
  -2  -7 -10 31532.8 926.887  13
   2   7  10 29084.7 1007.32   7
  -2  -7 -10 29906.2 1186.98   4
   2  -7  10 27833.6 1040.76   3
   2  -7  11 62688.7 1586.65   3
   2   7  11 61107.2 1466.59   7
   2   7  12 24692.8 943.729   7
   2   7  13 63599.1 1512.17   7
   2   7  14 7132.96 524.351   7
   2   7  15 1101.28 244.905   7
   2   7  16 7225.92 477.316   8
   2   7  16 7241.30 511.968   7
   2   7  17 3686.61 334.276   8
   2   7  17 3654.02 369.785   7
   2   7  18 2340.77 252.025   8
   2   7  18 2386.40 295.879   7
   2   7  19 45469.8 991.303   8
   2   7  19 44336.9 1105.67   7
   2   7  20 2371.89 219.949  10
   2   7  20 1826.81 189.507   8
   2   7  20 2032.25 250.435   7
   2   7  21-38.0544 84.4016  10
   2   7  22 2651.97 197.795  10
   2   7  23 3174.22 190.766  10
   2  -8 -22 1538.29 139.662   5
   2  -8 -21 572.832 102.930   5
   2  -8 -20 3181.17 243.188   5
  -2   8  20 3290.41 266.502   8
   2  -8 -19 4860.22 323.522   5
  -2   8  19 4300.09 324.926   8
  -2   8  18 56851.0 1199.33   8
  -2   8  17 1032.31 209.393   8
   2  -8 -16 2012.15 215.508  12
  -2   8  16 2109.27 270.099   8
  -2   8  15 2926.62 322.941   8
   2  -8 -15 2794.09 263.894  12
  -2   8  14 3065.21 332.506   8
   2  -8 -14 3414.43 304.816  12
  -2   8  13 77.7882 133.364   8
   2  -8 -13 293.971 129.359  12
  -2   8  12 2204.61 292.333   8
   2  -8 -12 2389.68 273.333  12
  -2   8  11 21097.7 842.774   8
   2  -8 -11 21038.8 787.234  12
  -2  -8  11 20502.2 752.705  13
  -2   8  10 4064.22 380.439   8
  -2  -8  10 4058.16 356.696  13
  -2   8   9 12779.6 654.517   8
  -2  -8   9 12853.7 628.769  13
  -2   8   8 2317.15 290.502   8
  -2  -8   8 2080.44 280.806  13
  -2  -8   7 9979.89 576.640  13
   2  -8  -6 8525.67 591.472   4
  -2  -8   6 8160.78 531.197  13
   2  -8  -5 4756.61 436.037   4
  -2  -8   5 4232.72 391.064  13
  -2  -8   4 1986.99 286.097  13
   2  -8  -4 2333.48 304.206   4
  -2  -8   3 137.920 130.323  13
   2  -8  -3-26.3983 76.8602   4
   2  -8  -2 58034.0 1411.94   3
  -2  -8   2 55916.0 1399.31  13
   2  -8  -1 45365.5 1252.85   3
  -2  -8   1 41791.0 1213.57  13
  -2  -8   1 41212.6 1351.54   4
  -2  -8   0 1589.14 284.481   4
   2  -8   0 1716.66 256.378   3
  -2  -8   0 1978.95 289.868  13
  -2  -8  -1 9362.48 579.752  13
  -2  -8  -1 10046.8 682.867   4
   2  -8   1 10304.0 609.527   3
  -2  -8  -2 4841.75 434.950  13
  -2  -8  -2 5511.57 520.296   4
   2  -8   2 5285.64 447.599   3
  -2  -8  -3 5213.85 438.823  13
  -2  -8  -3 5689.97 529.852   4
   2  -8   3 4911.73 425.651   3
  -2  -8  -4 18694.7 810.982  13
  -2  -8  -4 18177.6 939.731   4
   2  -8   4 18956.4 846.228   3
  -2  -8  -5 27874.8 975.103  13
   2  -8   5 26951.5 1003.93   3
  -2  -8  -5 27512.8 1157.28   4
   2  -8   6 2895.95 336.745   3
  -2  -8  -6 2422.35 309.804  13
  -2  -8  -7 22527.0 853.009  13
   2   8   8 288.553 155.069   7
  -2  -8  -8 264.530 145.610  13
   2   8   9 878.067 211.173   7
  -2  -8  -9 761.406 181.874  13
  -2  -8 -10 19307.7 736.069  13
   2   8  10 18038.0 787.245   7
  -2  -8 -11 15955.5 639.026  13
   2   8  11 15972.4 743.631   7
   2   8  12 21865.2 866.233   7
   2   8  13 11454.8 631.364   7
   2   8  14 2862.86 331.018   7
   2   8  15 97.1367 136.362   7
   2   8  16 7876.84 471.997   8
   2   8  16 8949.95 521.946   7
   2   8  17 3890.75 321.021   8
   2   8  17 3490.15 329.404   7
   2   8  18 35956.1 878.445   8
   2   8  18 37613.5 957.551   7
   2   8  19 458.486 109.589   8
   2   8  19 662.101 152.912   7
   2   8  20 2562.80 188.638  10
   2   8  20-161.248 47.6071   8
   2   8  21 6674.89 273.609  10
   2  -9 -20 2591.18 182.570   5
   2  -9 -19 6891.84 323.320   5
   2  -9 -18 14559.2 503.548   5
  -2   9  18 14289.2 501.923   8
  -2   9  17 5739.64 344.264   8
   2  -9 -16 4328.95 269.034  12
  -2   9  16 4099.31 306.866   8
   2  -9 -15 525.494 119.396  12
  -2   9  15 520.114 137.554   8
   2  -9 -14 2484.09 239.889  12
  -2   9  14 2328.98 258.628   8
  -2   9  13 1266.24 197.466   8
   2  -9 -13 1160.17 189.456  12
  -2   9  12 175.093 111.603   8
   2  -9 -12 163.582 109.743  12
  -2   9  11 21.0603 114.737   8
   2  -9 -11 38.8863 118.650  12
  -2   9  10 752.458 175.816   8
   2  -9 -10 1161.72 210.933  12
  -2  -9  10 1268.35 192.942  13
  -2   9   9 10219.1 537.261   8
   2  -9  -9 9540.70 536.191  12
  -2  -9   9 9678.18 525.618  13
  -2  -9   8 7101.99 467.953  13
  -2  -9   7 2320.77 287.050  13
  -2  -9   6 50192.4 1262.10  13
  -2  -9   5 802.969 203.419  13
  -2  -9   4 1280.47 248.739  13
  -2  -9   3 136.528 167.035  13
  -2  -9   2 93.1924 161.324  13
  -2  -9   1 15886.1 754.877  13
  -2  -9   0 4117.69 404.539  13
  -2  -9  -1 11353.1 643.080  13
  -2  -9  -2 29734.4 1030.75  13
  -2  -9  -3 10082.4 605.101  13
  -2  -9  -4 12660.5 666.268  13
  -2  -9  -5 9880.28 580.093  13
   2   9   6 9014.87 528.535   7
  -2  -9  -6 8689.12 532.483  13
  -2  -9  -7 1942.16 268.062  13
   2   9   7 2366.28 282.324   7
   2   9   8 356.371 163.219   7
  -2  -9  -8 436.703 160.310  13
  -2  -9  -9 9821.01 527.077  13
   2   9   9 10478.4 566.409   7
   2   9  10 87.8480 124.795   7
  -2  -9 -10 140.082 113.851  13
   2   9  11 28948.5 922.200   7
  -2  -9 -11 27920.6 805.789  13
   2   9  12 2034.44 262.033   7
   2   9  13 149.776 130.316   7
   2   9  14-45.4511 115.704   7
   2   9  15 58431.3 1212.29   8
   2   9  15 58269.8 1164.41   7
   2   9  16 546.461 146.888   8
   2   9  16 614.124 147.324   7
   2   9  17 116.399 80.3647   8
   2   9  17-2.23830 83.4846   7
   2   9  18 139.579 42.8710  10
   2   9  18 4049.09 260.574   8
   2   9  19 14038.3 411.611   8
   2 -10 -18 15.8595 49.2514   5
   2 -10 -17 4137.76 236.597   5
   2 -10 -16 2231.92 190.160   5
  -2  10  16 2166.39 172.674   8
   2 -10 -15 131.121 78.5561   5
  -2  10  15 54.2147 51.9134   8
   2 -10 -15-25.6614 53.3232  12
   2 -10 -14 9671.64 421.033   5
  -2  10  14 9085.57 388.877   8
   2 -10 -14 8939.99 384.381  12
  -2  10  13 8067.10 377.436   8
   2 -10 -13 7791.89 381.787  12
  -2  10  12 893.683 140.361   8
   2 -10 -12 1259.86 170.722  12
  -2  10  11 4981.96 313.470   8
   2 -10 -11 4676.87 333.584  12
   2 -10 -10 24279.0 757.093  12
  -2 -10  10 22103.9 650.428  13
  -2 -10   9 2185.43 232.809  13
   2 -10  -9 2317.17 254.565  12
  -2 -10   8 387.734 127.515  13
   2 -10  -8 109.283 123.086  12
  -2 -10   7 5765.49 387.924  13
   2 -10  -7 5915.12 415.500  12
  -2 -10   6 40228.5 1040.24  13
  -2 -10   5 9864.36 538.751  13
  -2 -10   4 612.790 166.897  13
  -2 -10   3 636.848 190.728  13
  -2 -10   2 7.96707 129.083  13
  -2 -10   1 950.398 212.500  13
  -2 -10   0 14255.5 684.511  13
  -2 -10  -1 349.508 168.379  13
  -2 -10  -2 1288.45 236.176  13
  -2 -10  -3 8242.01 520.826  13
  -2 -10  -4 5005.50 405.280  13
  -2 -10  -5 3012.46 317.445  13
   2 -10   5 2897.27 252.470  12
   2  10   5 2850.36 269.746   7
  -2 -10  -6 16434.4 684.236  13
   2  10   6 16685.1 633.675   7
  -2 -10  -7 3232.32 311.065  13
   2  10   7 3720.71 306.950   7
   2  10   8 6559.15 400.381   7
  -2 -10  -8 6891.16 423.495  13
   2  10   9 887.789 165.741   7
  -2 -10  -9 813.008 160.359  13
  -2 -10 -10 820.930 154.767  13
   2  10  10 620.229 137.278   7
  -2 -10 -11 2948.74 240.871  13
   2  10  11 3024.17 261.541   7
   2  10  12 1785.32 200.046   7
   2  10  13 1890.98 229.839   8
   2  10  13 1802.05 186.360   7
   2  10  14 1320.89 186.216   8
   2  10  14 854.728 130.659   7
   2  10  15 43.7957 75.4867   8
   2  10  15-129.080 73.6950   7
   2  10  16 2283.71 195.972   8
   2  10  17 13048.7 397.893   8
   2 -11 -13 168.591 65.3233   5
   2 -11 -13 100.618 53.3129  12
   2 -11 -12 4877.18 249.453   5
   2 -11 -12 5133.32 267.620  12
   2 -11 -11 1307.39 140.034   5
   2 -11 -11 1371.82 156.339  12
   2 -11 -10 15053.9 451.953   5
   2 -11 -10 15229.6 513.154  12
   2 -11  -9 10278.9 379.475   5
   2 -11  -9 10039.4 436.659  12
   2 -11  -8 3839.16 283.266  12
  -2 -11   8 4232.42 265.921  13
  -2 -11   7 3686.33 264.038  13
   2 -11  -7 4079.93 302.536  12
  -2 -11   6 9585.00 439.572  13
   2 -11  -6 9864.44 462.402  12
  -2 -11   5 318.543 118.395  13
   2 -11  -5 301.285 125.247  12
  -2 -11   4 9161.65 457.934  13
   2 -11  -4 10159.1 481.675  12
  -2 -11   3 1158.78 191.546  13
   2 -11  -3 1558.07 207.707  12
  -2 -11   2 607.604 156.883  13
   2 -11  -2 1010.46 169.961  12
  -2 -11   1 1583.27 224.660  13
   2 -11  -1 1710.99 208.072  12
   2 -11   0 5414.71 346.731  12
  -2 -11   0 5877.68 393.631  13
  -2 -11  -1 6547.48 415.703  13
   2 -11   1 7028.10 384.291  12
  -2 -11  -2 997.321 193.442  13
   2 -11   2 1117.44 160.670  12
  -2 -11  -3 5617.48 381.479  13
   2 -11   3 6536.98 347.454  12
  -2 -11  -4 2986.61 282.077  13
   2 -11   4 2569.81 209.230  12
  -2 -11  -5 46.3437 107.835  13
  -2 -11  -6 5644.46 356.636  13
  -2 -11  -7 3669.00 280.549  13
  -2 -11  -8 2199.85 215.064  13
  -2 -11  -9 1779.84 183.274  13
  -2 -11 -10 399.766 89.6515  13
   2  11  11 1897.16 202.486   8
   2  11  12 696.313 131.441   8
   2  11  13 3618.86 237.103   8
   2 -12  -8 3542.90 210.271  12
   2 -12  -7 5115.47 262.201  12
  -2 -12   6 401.013 77.8290  13
   2 -12  -6 798.117 116.594  12
  -2 -12   5 626.206 102.688  13
   2 -12  -5 798.617 123.109  12
   2 -12  -4 2832.07 209.121  12
  -2 -12   4 2756.08 202.881  13
   2 -12  -3 197.837 71.3129  12
  -2 -12   3 97.2453 67.6399  13
  -2 -12   2 632.770 120.781  13
   2 -12  -2 1031.52 135.600  12
   2 -12  -1 2579.78 197.439  12
  -2 -12   1 2365.44 204.248  13
  -2 -12   0 1956.10 188.973  13
   2 -12   0 2097.36 175.150  12
   2 -12   1 523.597 93.3472  12
  -2 -12  -1 525.994 116.165  13
   2 -12   2 369.169 76.5906  12
  -2 -12  -2 400.788 114.943  13
  -2 -12  -3 22832.9 606.004  13
  -2 -12  -4 31258.8 694.736  13
  -2 -12  -5 95.9086 76.0925  13
  -2 -12  -6 377.122 88.1867  13
  -2 -12  -7 8277.68 316.074  13
   2  12   8 1967.44 172.498   8
  -3   0  27 36.9841 58.4955   9
  -3   0  26 2566.44 219.630   9
  -3   0  25 94.9386 97.5000   9
  -3   0  24 3706.98 303.000   9
  -3   0  24 3040.17 289.608   6
  -3   0  23 78.6029 109.200   9
  -3   0  23-15.3256 118.165   6
  -3   0  22 5893.71 408.521   9
  -3   0  22 5496.82 420.019   6
  -3   0  21 18.1254 113.385   9
  -3   0  21-24.4875 137.177   6
  -3   0  20 10097.0 542.895   9
  -3   0  20 10753.3 597.498   6
  -3   0  19 40.1814 124.882   9
  -3   0  19-24.0168 131.279   6
  -3   0  18 71292.3 1441.73   9
  -3   0  18 76777.4 1564.60   6
  -3   0  17 18.6061 109.814   9
   3   0 -17 159.015 157.071   2
  -3   0  17 112.456 114.388   6
   3   0 -16 587.953 141.780   5
   3   0 -16 494.578 175.509   2
  -3   0  16 443.015 160.005   6
   3   0 -15-29.6805 115.068   5
   3   0 -15 66.8727 135.289   2
  -3   0  15 4.81723 115.606   6
  -3   0  14 118276. 1805.73   6
   3   0 -14 123632. 2129.72   2
   3   0 -14 119137. 1645.79   5
   3   0 -13-22.7526 83.5461   5
   3   0 -13-0.81510 127.086   2
  -3   0  13 73.7602 120.395   6
  -3   0  12 27038.2 821.450   6
   3   0 -12 28432.5 956.413   2
   3   0 -12 28060.4 787.950   5
   3   0 -11-40.6516 132.754   2
   3   0 -10 61146.9 1298.00   2
   3   0  -9 160.354 139.507   2
   3   0  -8 35509.7 921.729   2
   3   0  -7-52.6751 95.7828   2
   3   0  -6 83034.5 1290.46   2
   3   0  -5 52.0102 85.0093   2
   3   0  -4 111626. 1129.99   3
   3   0  -4 107506. 1355.33   2
   3   0  -3 67.4391 71.1925   2
   3   0  -3-28.2788 52.0950   3
   3   0  -2 223424. 1700.28   3
   3   0  -2 226225. 1755.30   2
   3   0  -1 54.5088 69.3700   3
   3   0   0 32343.7 701.852   3
   3   0   1 103.693 80.1754   3
   3   0   2 260.443 102.291   3
   3   0   3 56.2926 79.4505   3
   3   0   4 13859.3 520.660   3
   3   0   5-27.5212 90.4825   3
   3   0   6 36199.8 906.969   3
   3   0   7-58.4475 104.880   3
   3   0   8 74289.7 1398.19   3
   3   0   9 997.333 193.096   3
   3   0  10 20689.1 800.739   3
   3   0  11 2.37527 108.349   3
   3   0  11-40.9497 101.142  11
   3   0  12 48561.5 1303.45   3
   3   0  12 46951.3 1166.86  11
   3   0  13 4.27562 66.5618  10
   3   0  13 56.1222 123.167   3
   3   0  13-25.4203 111.669  11
   3   0  14-195.910 118.946   3
   3   0  14 15.4116 130.734  11
   3   0  15 38.6262 95.9636  10
   3   0  15-9.96789 127.204   3
   3   0  15-10.5395 125.326  11
   3   0  16 430.982 125.251  10
   3   0  16 604.516 193.438   3
   3   0  16 512.113 185.070  11
   3   0  17-0.51263 95.5643  10
   3   0  17-40.5427 135.639  11
   3   0  18 7561.24 515.019  11
   3   0  18 7636.03 419.624  10
   3   0  19 3.65648 100.574  10
   3   0  19-159.681 172.598  11
   3   0  20 1375.27 188.991  10
   3   0  20 1589.30 263.271  11
   3   0  21 67.6448 93.8622  10
   3   0  21-35.5149 143.772  11
   3   0  22 615.040 133.448  10
   3   0  22 735.098 189.298  11
   3   0  23-45.9594 96.9722  10
   3   0  23 30.0576 129.068  11
   3   0  24 4036.34 304.044  11
   3   0  24 4032.78 261.960  10
   3   0  25 61.0444 63.1649  10
   3   0  25 24.8109 73.4505  11
  -3   1  27 9050.17 355.864   9
  -3  -1  26 454.742 110.110   9
  -3   1  26 429.303 108.305   9
  -3  -1  25 13812.0 531.306   9
  -3   1  25 13813.0 529.801   9
  -3   1  25 14210.4 558.353   6
  -3  -1  24 848.490 161.215   9
  -3   1  24 924.095 167.037   9
  -3   1  24 999.838 186.205   6
  -3  -1  23 3701.42 317.859   9
  -3   1  23 3836.88 322.089   9
  -3   1  23 3626.35 332.560   6
  -3  -1  22 13809.1 606.521   9
  -3   1  22 14912.6 631.902   9
  -3   1  22 13724.1 643.695   6
  -3  -1  22 15035.0 660.119   6
  -3  -1  21 4842.02 375.982   9
  -3   1  21 5171.70 397.125   9
  -3  -1  21 5293.84 412.126   6
  -3   1  21 5297.16 417.939   6
  -3  -1  20 1257.99 222.497   9
  -3  -1  20 1247.67 231.569   6
  -3   1  20 1388.35 245.101   6
  -3  -1  19 7485.69 477.343   9
  -3  -1  19 6910.35 481.353   6
  -3   1  19 7814.62 516.642   6
  -3  -1  18 256.725 140.526   9
   3  -1 -18 191.707 87.3345   5
  -3  -1  18 102.984 130.554   6
  -3   1  18 269.711 142.879   6
  -3  -1  17 30100.1 919.731   9
  -3  -1  17 31374.8 988.271   6
  -3   1  17 32309.4 1007.68   6
   3   1 -17 31589.9 1162.05   2
   3  -1 -17 32950.2 900.382   5
   3  -1 -16 36302.0 943.371   5
  -3  -1  16 35609.2 988.954   9
  -3  -1  16 35693.5 1040.73   6
  -3   1  16 36034.9 1048.43   6
   3   1 -16 37372.4 1231.38   2
   3  -1 -15 22950.9 754.103   5
   3  -1 -15 23274.1 963.547   2
  -3  -1  15 22898.6 778.899   9
  -3   1  15 22096.3 808.079   6
   3   1 -15 22522.3 934.197   2
  -3  -1  15 23437.2 825.485   6
   3   1 -14 506.192 182.307   2
  -3  -1  14 958.943 182.284   9
   3  -1 -14 877.744 162.188   5
   3  -1 -14 613.644 188.375   2
  -3  -1  14 892.925 183.201   6
  -3   1  14 656.541 165.076   6
   3  -1 -13 43061.3 1008.13   5
   3  -1 -13 44332.2 1253.39   2
  -3  -1  13 45258.0 1051.16   9
  -3  -1  13 43115.0 1077.82   6
   3   1 -13 42765.1 1210.92   2
  -3   1  13 40857.7 1033.78   6
   3   1 -13 44971.6 981.079   5
   3  -1 -12 26852.5 949.270   2
   3  -1 -12 26606.6 776.017   5
  -3  -1  12 27958.6 811.024   9
   3   1 -12 26441.7 927.281   2
  -3  -1  12 27227.0 832.257   6
  -3   1  12 26141.7 800.439   6
   3   1 -12 28449.8 774.905   5
   3  -1 -11 61172.7 1379.50   2
   3  -1 -11 65533.3 1194.58   5
  -3  -1  11 67724.0 1227.91   9
   3   1 -11 62177.4 1361.83   2
  -3  -1  11 62195.9 1226.15   6
   3  -1 -10 15101.5 666.612   2
   3   1 -10 14775.2 645.964   2
   3   1  -9 614.381 154.248   2
   3  -1  -9 347.544 140.454   2
   3   1  -8 230.353 108.811   2
   3  -1  -8 413.255 139.575   2
   3  -1  -7 230999. 2317.24   2
   3   1  -7 236444. 2301.59   2
   3  -1  -6 8150.67 423.346   2
   3   1  -6 8554.90 426.327   2
   3  -1  -5 136960. 1408.03   3
   3   1  -5 136239. 1601.02   2
   3  -1  -4 10797.5 405.968   3
   3   1  -4 10707.3 427.609   2
   3   1  -3 33392.9 713.980   2
   3  -1  -3 33490.5 716.805   3
   3   1  -2 14370.5 442.185   2
   3  -1  -2 14954.3 487.211   3
   3   1  -1 10710.0 356.714   2
   3  -1  -1 10628.7 414.953   3
   3   1   0 86948.2 1019.26   3
   3  -1   0 81403.9 1178.64   3
   3   1   1 130.300 68.1600   3
   3  -1   1 441.409 114.344   3
   3   1   2 15809.7 491.230   3
   3  -1   2 16088.7 555.842   3
   3  -1   3 52190.1 1037.39   3
   3   1   3 52862.0 937.223   3
   3   1   4 65876.3 1087.04   3
   3  -1   4 63051.8 1164.05   3
   3   1   5 25444.9 712.482   3
   3  -1   5 24434.2 750.906   3
   3   1   6 23809.2 721.127   3
   3  -1   6 22729.2 751.175   3
   3   1   7 21538.2 710.934   3
   3  -1   7 21061.2 747.882   3
   3   1   8 118129. 1747.68   3
   3  -1   8 114247. 1798.32   3
   3   1   9 342.822 135.269   3
   3  -1   9 412.223 141.595   3
   3   1  10 7514.41 478.967   3
   3  -1  10 7139.52 489.447   3
   3   1  10 8329.62 480.600  11
   3   1  11 67.4862 109.159   3
   3  -1  11 62.8010 107.912   3
   3  -1  11 143.746 109.535  11
   3   1  11 120.312 117.941  11
   3   1  12 59100.2 1433.63   3
   3  -1  12 60268.7 1491.62   3
   3  -1  12 57630.5 1264.50  11
   3   1  12 60739.0 1359.24  11
   3  -1  12 62288.7 1031.20  10
   3  -1  13 9591.86 528.654  11
   3   1  13 10207.2 621.598   3
   3  -1  13 10683.3 655.553   3
   3   1  13 9719.98 566.192  11
   3  -1  13 10550.8 445.327  10
   3   1  14 6367.36 358.490  10
   3   1  14 5875.93 488.370   3
   3  -1  14 5566.02 486.870   3
   3  -1  14 5406.02 408.168  11
   3   1  14 5160.20 424.778  11
   3  -1  14 5793.15 343.037  10
   3  -1  15 366.846 112.188  10
   3   1  15 739.585 143.805  10
   3   1  15 571.449 174.816   3
   3  -1  15 654.346 218.569   3
   3  -1  15 448.964 176.839  11
   3   1  15 518.144 189.157  11
   3  -1  16 868.482 160.617  10
   3   1  16 1098.37 172.053  10
   3   1  16 994.180 225.460   3
   3  -1  16 782.251 234.716   3
   3  -1  16 1485.80 245.659  11
   3   1  16 1080.87 244.414  11
   3   1  17 17793.3 625.306  10
   3  -1  17 16400.2 723.656  11
   3   1  17 16644.9 766.068  11
   3  -1  17 17137.2 620.742  10
   3  -1  18 75.9176 103.062  10
   3   1  18-128.038 90.4236  10
   3  -1  18-45.0892 135.355  11
   3   1  18-58.2879 155.161  11
   3  -1  19 4928.85 401.849  11
   3   1  19 4020.44 398.908  11
   3  -1  19 4339.49 323.036  10
   3   1  19 4606.84 332.320  10
   3   1  20 8402.08 539.660  11
   3  -1  20 8720.30 440.416  10
   3  -1  20 7896.11 485.455  11
   3   1  20 8242.42 431.323  10
   3  -1  21 402.786 135.330  10
   3   1  21 341.092 122.046  10
   3  -1  21 258.862 130.774  11
   3   1  21 209.602 160.247  11
   3  -1  22 6539.68 418.094  11
   3   1  22 7399.96 475.784  11
   3  -1  22 7072.32 378.145  10
   3   1  22 6630.51 366.163  10
   3  -1  23 18101.2 642.394  11
   3   1  23 18715.6 702.140  11
   3  -1  23 18749.0 582.097  10
   3   1  23 18245.2 568.337  10
   3   1  24 764.743 126.501  10
   3  -1  24 826.944 152.222  11
   3   1  24 922.942 177.169  11
   3   1  25 5566.22 332.441  11
   3   1  25 5518.06 275.634  10
   3   1  26 592.882 94.0855  10
  -3   2  27 273.112 85.6345   9
  -3   2  26 469.995 110.134   9
  -3  -2  25 23907.1 668.136   9
  -3   2  25 24816.4 693.693   9
  -3   2  25 23881.9 693.393   6
  -3  -2  24 2141.95 233.926   9
  -3   2  24 2218.42 237.080   9
  -3   2  24 1898.40 234.111   6
  -3  -2  23 1910.69 233.636   9
  -3   2  23 1995.47 242.897   9
  -3   2  23 1987.84 252.397   6
  -3  -2  22 16351.6 660.050   9
  -3   2  22 16935.4 690.524   6
  -3  -2  21 8446.91 498.258   9
  -3   2  21 8577.56 519.881   6
  -3  -2  20 35947.4 1020.46   9
  -3   2  20 36586.8 1068.38   6
   3  -2 -20 37817.7 930.148   5
   3  -2 -19 14656.3 602.034   5
  -3  -2  19 13390.6 632.689   9
  -3   2  19 13514.7 660.575   6
   3  -2 -18 18338.8 685.451   5
  -3  -2  18 17719.5 722.642   9
  -3  -2  18 16676.0 729.798   6
  -3   2  18 18108.2 762.435   6
   3  -2 -17 45452.6 1084.42   5
  -3  -2  17 45355.4 1140.75   9
  -3  -2  17 44007.3 1163.44   6
  -3   2  17 43841.0 1161.92   6
   3  -2 -16 83846.4 1476.13   5
  -3  -2  16 84857.1 1536.49   9
   3   2 -16 87912.1 1905.09   2
  -3  -2  16 83477.8 1583.41   6
   3  -2 -15 40176.0 1017.60   5
  -3  -2  15 41794.7 1072.69   9
  -3  -2  15 40488.6 1085.47   6
  -3   2  15 41024.7 1081.63   6
   3   2 -15 42144.3 1291.54   2
   3  -2 -14 8696.26 473.356   5
  -3  -2  14 9024.77 493.529   9
  -3  -2  14 8885.70 508.885   6
  -3   2  14 8386.34 484.335   6
   3   2 -14 7972.95 553.582   2
   3  -2 -13 11143.5 530.157   5
  -3  -2  13 11049.2 536.674   9
   3  -2 -13 11465.3 618.741   4
   3   2 -13 10121.6 606.190   2
  -3  -2  13 10427.0 541.708   6
  -3   2  13 11038.7 534.036   6
   3  -2 -12 10700.8 509.640   5
  -3  -2  12 10909.6 522.362   9
   3  -2 -12 10602.0 581.726   4
  -3   2  12 10128.9 497.523   6
  -3  -2  11 1544.06 216.373   9
   3  -2 -11 1228.74 184.247   5
   3  -2 -11 1127.36 203.274   4
   3  -2 -10 63495.0 1192.43   5
  -3  -2  10 66579.1 1240.80   9
   3  -2  -9 5751.51 413.000   4
   3  -2  -8 19582.0 739.691   4
   3  -2  -7 2496.33 276.407   4
   3  -2  -6 25974.7 817.674   4
   3  -2  -5 18482.6 682.635   4
   3  -2  -4 38581.1 966.581   4
   3  -2  -3 42340.9 874.704   3
   3  -2  -3 43917.9 1008.35   4
   3  -2  -2 5634.89 328.161   3
   3  -2  -1 67262.8 1073.16   1
   3  -2  -1 61439.4 1088.44   3
   3  -2   0 3167.02 230.161   1
   3  -2   0 2984.44 248.996   3
   3  -2   1 13992.2 444.004   1
   3  -2   1 13251.3 524.335   3
   3  -2   2 18419.2 630.732   3
   3   2   3 14405.4 463.156   3
   3  -2   3 12071.0 525.497   3
   3   2   4 130480. 1466.23   3
   3  -2   4 116885. 1671.17   3
   3   2   5 29967.1 743.189   3
   3  -2   5 28668.2 852.310   3
   3   2   6 33828.8 835.436   3
   3  -2   6 32294.8 924.832   3
   3   2   7 1601.54 198.903   3
   3  -2   7 1385.76 215.729   3
   3   2   8 17057.3 645.706   3
   3  -2   8 16223.8 703.144   3
   3   2   9 1040.33 183.412   3
   3  -2   9 1180.58 217.686   3
   3   2   9 1134.69 203.355  11
   3   2  10 2397.13 276.946   3
   3  -2  10 2847.26 330.243   3
   3   2  10 2474.35 291.135  11
   3   2  11 5616.00 430.165   3
   3  -2  11 6034.46 471.021   3
   3   2  11 5558.83 424.757  11
   3  -2  11 5378.80 307.144  10
   3   2  12 3574.53 361.601   3
   3  -2  12 4350.37 421.764   3
   3   2  12 4078.76 343.670   7
   3  -2  12 3735.20 313.312  11
   3   2  12 4116.77 376.746  11
   3  -2  12 3874.49 270.829  10
   3  -2  13 649.387 128.705  10
   3  -2  13 454.649 185.228   3
   3  -2  13 652.355 170.653  11
   3   2  13 555.047 181.030  11
   3   2  13 828.861 179.441   7
   3  -2  14 7583.99 581.021   3
   3   2  14 7298.95 464.414   7
   3  -2  14 7415.44 452.919  11
   3   2  14 7801.42 521.972  11
   3  -2  14 7803.93 402.181  10
   3   2  15 32296.1 825.298  10
   3  -2  15 34996.8 1258.45   3
   3   2  15 32415.8 966.900   7
   3  -2  15 32886.4 952.601  11
   3   2  15 32467.4 1064.80  11
   3  -2  15 32316.9 821.609  10
   3   2  16 19471.4 648.983  10
   3  -2  16 19926.5 965.850   3
   3   2  16 19487.7 753.104   7
   3  -2  16 18486.7 720.986  11
   3   2  16 18325.9 808.121  11
   3  -2  16 18816.9 644.243  10
   3   2  17 16608.2 611.553  10
   3   2  17 16638.4 692.521   7
   3  -2  17 15655.5 671.031  11
   3   2  17 16136.3 770.987  11
   3  -2  17 16567.6 609.156  10
   3   2  18 3247.47 276.166  10
   3   2  18 3624.28 329.163   7
   3  -2  18 3511.74 334.468  11
   3   2  18 3882.96 392.263  11
   3  -2  18 3593.84 292.699  10
   3   2  19 25243.0 747.357  10
   3   2  19 25927.5 828.078   7
   3  -2  19 25050.4 819.504  11
   3   2  19 25120.6 938.890  11
   3  -2  19 24614.6 733.583  10
   3   2  20 4687.44 327.765  10
   3   2  20 4834.23 351.084   7
   3  -2  20 4969.56 369.538  11
   3   2  20 4167.34 394.238  11
   3  -2  20 5177.66 339.236  10
   3   2  21 1037.87 162.814  10
   3  -2  21 1464.06 206.087  11
   3   2  21 910.711 231.005  11
   3  -2  21 1505.70 199.008  10
   3  -2  22 22801.6 701.691  11
   3   2  22 23682.8 828.045  11
   3   2  22 23284.0 655.396  10
   3   2  23 10384.3 524.337  11
   3   2  23 10794.5 426.991  10
   3   2  24 13114.3 540.163  11
   3   2  24 12268.4 426.971  10
   3   2  25 9629.33 428.578  11
   3   2  25 9190.06 338.377  10
   3   2  26 186.294 55.3857  10
  -3   3  26 1106.00 138.558   9
  -3   3  25 4422.71 289.734   9
  -3   3  25 3820.57 263.797   6
  -3   3  24 3773.47 287.357   9
  -3   3  24 3205.82 267.005   6
  -3  -3  23 984.648 178.978   9
  -3   3  23 1022.06 180.600   6
  -3  -3  22 4156.45 335.651   9
  -3   3  22 4309.65 340.849   6
  -3  -3  21 749.083 175.174   9
   3  -3 -21 533.409 130.485   5
  -3   3  21 614.836 165.767   6
  -3  -3  20 33.3024 107.864   9
   3  -3 -20 124.726 95.6749   5
  -3   3  20 248.015 142.202   6
   3  -3 -19 39122.0 991.849   5
  -3  -3  19 36538.4 1048.86   9
  -3   3  19 37481.4 1051.99   6
   3  -3 -18 4197.90 346.289   5
  -3  -3  18 4359.80 373.703   9
  -3   3  18 4726.26 384.179   6
   3  -3 -17 8562.20 484.449   5
  -3  -3  17 8342.85 514.011   9
  -3   3  17 8583.56 508.266   6
   3  -3 -16 56609.8 1251.83   5
  -3  -3  16 59163.9 1348.70   9
  -3   3  16 55986.4 1273.51   6
   3  -3 -15 31228.9 927.709   5
  -3  -3  15 32056.2 981.431   9
   3  -3 -15 31433.3 1084.02   4
  -3   3  15 31153.4 927.622   6
   3  -3 -14 11087.5 550.838   5
  -3  -3  14 11602.6 589.163   9
   3  -3 -14 10640.0 633.166   4
  -3   3  14 10849.2 534.624   6
   3  -3 -13 6490.66 419.632   5
  -3  -3  13 6475.69 445.474   9
   3  -3 -13 5701.56 449.526   4
  -3   3  13 5799.84 384.757   6
   3  -3 -12 1687.38 229.174   5
  -3  -3  12 1543.31 233.116   9
   3  -3 -12 1753.72 264.318   4
   3  -3 -11 5470.11 376.979   5
  -3  -3  11 4919.38 377.046   9
  -3   3  11 4802.05 370.563   8
   3  -3 -11 5169.23 419.184   4
   3  -3 -11 5249.42 369.703  12
   3  -3 -10 21390.8 723.878   5
   3  -3 -10 21478.9 722.265  12
  -3  -3  10 21983.6 767.990   9
  -3   3  10 21096.0 739.692   8
   3  -3 -10 20943.6 821.583   4
   3  -3  -9 8390.80 450.585   5
  -3  -3   9 8651.62 479.248   9
   3  -3  -9 7934.96 500.341   4
   3  -3  -9 8356.11 448.911  12
   3  -3  -8 35407.5 896.278   5
   3  -3  -8 36265.3 914.950  12
  -3  -3   8 38491.0 986.668   9
   3  -3  -8 35292.3 1027.92   4
   3  -3  -7 1035.80 199.635   4
   3  -3  -6 59735.7 1289.69   4
   3  -3  -5 2569.84 269.225   4
   3  -3  -4 15735.0 637.896   4
   3  -3  -3 12468.0 559.300   4
   3  -3  -3 13666.2 568.148   1
   3  -3  -2 11510.5 499.130   3
   3  -3  -2 10909.8 515.750   4
   3  -3  -2 12057.0 515.854   1
   3  -3  -1 76.5266 77.6606   1
   3  -3  -1 37.2906 77.1781   3
   3  -3  -1 91.0767 95.5298   4
   3  -3   0 162091. 1767.40   1
   3  -3   0 153450. 1871.67   3
   3  -3   1 59560.0 1050.31   1
   3  -3   1 57567.7 1171.68   3
   3  -3   2 135663. 1808.38   3
   3  -3   3 1517.64 206.690   3
   3  -3   4 26114.1 830.502   3
   3  -3   5 19028.0 729.618   3
   3  -3   6 2241.54 267.403   3
   3  -3   7 2752.71 301.370   3
   3   3   8 13444.8 613.572  11
   3  -3   8 13275.8 664.380   3
   3  -3   9 24071.5 916.744   3
   3   3   9 24391.0 842.194  11
   3  -3  10 168655. 2491.94   3
   3   3  10 170090. 2271.84  11
   3  -3  11 47102.1 1351.02   3
   3   3  11 49665.1 1249.50  11
   3  -3  12 21969.9 944.087   3
   3   3  12 20191.4 781.483   7
   3   3  12 21195.6 840.004  11
  -3  -3 -12 22545.5 945.812   4
   3  -3  13 6762.65 540.886   3
   3   3  13 6554.92 458.842   7
   3   3  13 7010.91 497.685  11
   3  -3  14 6107.36 527.935   3
   3   3  14 5650.15 456.347  11
   3   3  14 5862.83 438.261   7
   3  -3  15 12527.5 762.647   3
   3   3  15 10941.2 595.273   7
   3   3  15 11037.3 635.113  11
   3   3  16 61.1880 88.3368  10
   3   3  16 122.742 139.511   7
   3   3  16-51.4957 155.678  11
   3   3  17 1471.78 198.157  10
   3   3  17 1139.66 205.980   7
   3   3  18 22546.9 707.231  10
   3   3  18 22463.5 822.162   7
   3   3  18 22021.4 881.308  11
   3   3  19 32.1240 81.7227  10
   3   3  19 87.9065 110.438   7
   3   3  19 208.326 196.258  11
   3   3  20 5684.10 344.096  10
   3   3  20 5520.39 391.782   7
   3   3  20 5363.10 434.643  11
   3   3  21 2266.61 222.992  10
   3   3  21 1747.52 259.313  11
   3   3  22 670.740 128.000  10
   3   3  22 420.328 151.704  11
   3   3  23 12832.3 553.233  11
   3   3  23 13366.0 454.182  10
   3   3  24 2826.03 252.571  11
   3   3  24 2866.49 197.245  10
   3   3  25 3018.39 232.735  11
   3   3  25 2795.23 172.230  10
  -3   4  26 1790.00 156.169   9
  -3   4  25 1447.58 160.445   9
  -3   4  24 6800.49 369.971   9
  -3   4  24 6166.12 315.333   6
  -3   4  23 1131.43 165.723   6
  -3   4  22 2309.56 231.376   6
   3  -4 -22 2698.71 228.730   5
   3  -4 -21 11177.9 487.853   5
  -3   4  21 10691.0 500.351   6
   3  -4 -20 314.563 131.054   5
  -3   4  20 37.7320 116.415   6
  -3  -4  19 1307.63 230.989   9
   3  -4 -19 1353.36 203.779   5
  -3   4  19 1662.30 224.793   6
   3  -4 -18 76046.0 1425.19   5
  -3  -4  18 73133.8 1496.11   9
  -3   4  18 74330.7 1414.68   6
   3  -4 -17 62568.3 1317.49   5
  -3  -4  17 63717.1 1416.71   9
  -3   4  17 61571.1 1289.48   6
   3  -4 -16 5922.89 418.594   5
  -3  -4  16 5450.13 427.903   9
  -3   4  16 6019.88 399.966   6
  -3  -4  15 146.759 147.838   9
   3  -4 -15 114.558 108.873   5
   3  -4 -14 12070.1 594.603   5
  -3  -4  14 12443.3 641.746   9
  -3   4  14 12401.1 647.554   8
   3  -4 -14 13020.4 720.034   4
   3  -4 -13 39820.4 1062.98   5
  -3  -4  13 39800.0 1129.00   9
  -3   4  13 41337.3 1148.20   8
   3  -4 -13 40708.3 1259.89   4
   3  -4 -13 39456.8 1030.51  12
   3  -4 -12 147916. 2014.46   5
  -3  -4  12 151652. 2163.23   9
  -3   4  12 148458. 2135.57   8
   3  -4 -12 149554. 2371.14   4
   3  -4 -12 147748. 1979.53  12
   3  -4 -11 50723.8 1169.85   5
  -3  -4  11 52587.1 1266.16   9
  -3   4  11 51305.2 1228.99   8
   3  -4 -11 50951.8 1362.36   4
   3  -4 -11 51745.0 1171.37  12
  -3  -4  10 85588.1 1600.23   9
   3  -4 -10 83595.8 1478.61   5
  -3   4  10 80841.3 1521.66   8
   3  -4 -10 80589.3 1679.52   4
   3  -4 -10 83184.5 1473.06  12
  -3  -4   9 6694.52 457.860   9
   3  -4  -9 7068.40 434.099   5
  -3   4   9 7315.27 443.277   8
   3  -4  -9 6554.39 479.847   4
   3  -4  -9 6250.28 405.516  12
  -3  -4   8 26407.3 884.507   9
   3  -4  -8 25567.1 794.451   5
   3  -4  -8 26038.6 921.191   4
   3  -4  -8 25795.1 952.561   1
   3  -4  -8 26362.9 809.430  12
   3  -4  -7 60006.2 1196.61   5
   3  -4  -7 59552.8 1367.30   4
   3  -4  -7 60930.7 1426.09   1
   3  -4  -7 61740.2 1216.22  12
   3  -4  -6 110.602 94.2377  12
   3  -4  -6 11.4980 94.6560   4
   3  -4  -6 135.471 133.404   1
   3  -4  -5 220119. 2547.26   1
   3  -4  -5 215305. 2207.11  12
   3  -4  -4 93082.1 1623.19   1
   3  -4  -4 89936.8 1602.93   4
   3  -4  -3 12517.1 584.065   1
   3  -4  -3 12910.3 596.502   4
   3  -4  -2 1045.54 181.804   3
   3  -4  -2 1178.13 194.848   1
   3  -4  -2 1314.50 197.923   4
   3  -4  -1 42202.3 1037.25   3
   3  -4  -1 42067.6 1024.66   4
   3  -4  -1 43429.5 1046.43   1
   3  -4   0 384.115 124.866   1
   3  -4   0 524.445 133.726   3
   3  -4   0 442.593 128.526   4
   3  -4   1 5468.43 360.839   4
   3  -4   1 5144.25 383.766   3
   3  -4   2 6963.19 448.403   3
   3  -4   3 24696.5 842.348   3
   3  -4   4 206.456 124.853   3
   3  -4   5 8.77149 85.2797   3
   3  -4   6 8096.91 519.136   3
   3   4   6 8531.37 484.031  11
   3  -4   7 14471.4 703.595   3
   3   4   7 14810.8 647.815  11
   3  -4   8 10446.7 614.748   3
   3   4   8 10773.3 568.467  11
   3  -4   9 184845. 2623.61   3
   3   4   9 182913. 2346.16  11
   3  -4  10 29416.3 1076.64   3
   3   4  10 29514.8 965.202  11
   3  -4  11 48625.5 1412.10   3
   3   4  11 47859.2 1244.06  11
  -3  -4 -12 762.799 216.671   4
   3  -4  12 1242.57 244.875   3
   3   4  12 1378.68 242.621   7
   3   4  12 1340.08 239.685  11
   3   4  13 161832. 2318.33   7
   3   4  13 164594. 2355.50  11
   3  -4  14 3237.86 397.355   3
   3   4  14 3025.18 348.891   7
   3   4  14 2919.40 342.640  11
   3   4  15 64745.5 1480.64   7
   3   4  15 65988.7 1512.32  11
   3   4  16 14462.4 710.596  11
   3   4  16 14772.0 712.309   7
   3   4  17 1511.05 194.996  10
   3   4  17 1433.56 254.198   7
   3   4  17 1450.06 257.906  11
   3   4  18 38460.7 890.145  10
   3   4  18 35366.7 1055.36   7
   3   4  18 37385.6 1102.11  11
   3   4  19 24844.1 706.545  10
   3   4  19 23693.2 836.895   7
   3   4  19 24296.4 872.720  11
   3   4  20 18360.0 585.544  10
   3   4  20 17223.8 685.613   7
   3   4  20 17402.5 718.672  11
   3   4  21 5569.28 313.456  10
   3   4  21 5586.62 377.241   7
   3   4  21 5094.49 380.549  11
   3   4  22 855.229 126.677  10
   3   4  22 586.724 151.316  11
   3   4  23 721.998 110.009  10
   3   4  23 755.985 146.485  11
   3   4  24 260.024 51.6930  10
   3   4  24 3228.78 243.999  11
  -3   5  25 3648.83 220.038   9
  -3   5  24 786.742 131.257   9
   3  -5 -23 3871.41 229.223   5
   3  -5 -22 172.127 82.8464   5
   3  -5 -21 836.165 145.872   5
   3  -5 -20 19027.9 655.784   5
   3  -5 -19 14411.5 600.775   5
   3  -5 -18 213.070 126.167   5
   3  -5 -17 24396.9 824.633   5
   3  -5 -16 13981.5 640.635   5
   3  -5 -15 83335.3 1558.12   5
  -3   5  15 83448.6 1687.77   8
  -3   5  14 79.8423 138.205   8
   3  -5 -14-118.853 120.734  12
   3  -5 -13 156264. 2139.20   5
  -3   5  13 160359. 2294.78   8
   3  -5 -13 155778. 2087.33  12
   3  -5 -12 35037.7 1011.19   5
  -3   5  12 35696.8 1078.22   8
   3  -5 -12 37347.5 1232.00   4
   3  -5 -12 35389.5 1003.63  12
  -3   5  11 301560. 3078.51   8
   3  -5 -11 300816. 2924.21  12
  -3   5  10 6179.69 438.783   8
   3  -5 -10 6138.09 495.356   4
   3  -5 -10 6500.37 437.081  12
   3  -5 -10 6906.85 556.306   1
  -3   5   9 256985. 2712.32   8
   3  -5  -9 265761. 3145.67   4
   3  -5  -9 266227. 2689.69  12
   3  -5  -8 10668.7 649.609   1
   3  -5  -8 10751.7 627.850   4
   3  -5  -8 11113.7 550.475  12
   3  -5  -7 6132.59 490.715   1
   3  -5  -7 6768.43 490.687   4
   3  -5  -7 5933.64 402.075  12
   3  -5  -6 308.566 108.597   5
   3  -5  -6 170.739 108.371  12
   3  -5  -6 307.277 129.328   4
   3  -5  -5 8263.16 453.786   5
   3  -5  -5 8370.58 525.749   4
   3  -5  -5 8370.26 543.755   1
   3  -5  -5 8144.69 466.505  12
   3  -5  -4 29677.4 836.637   5
   3  -5  -4 30061.9 969.023   4
   3  -5  -4 28691.3 858.840  12
   3  -5  -4 30997.5 1014.31   1
   3  -5  -3 10538.0 586.802   1
   3  -5  -3 10798.1 498.097   5
   3  -5  -3 10715.2 571.452   4
   3  -5  -3 10360.7 513.636  12
   3  -5  -2 33134.7 856.078   5
   3  -5  -2 34611.0 997.299   3
   3  -5  -2 35689.3 1017.49   4
   3  -5  -2 34997.3 1044.73   1
   3  -5  -2 34698.2 919.721  12
   3  -5  -1 3.50131 71.5651   3
   3  -5  -1 173.965 83.6649  12
   3  -5  -1-17.9317 85.8410   4
   3  -5   0 62272.3 1368.41   3
   3  -5   0 60620.6 1269.62   4
   3  -5   0 61921.7 1205.36  12
   3  -5   1 4010.43 324.273   4
   3  -5   1 4289.30 319.176  12
   3  -5   1 4087.49 362.991   3
   3  -5   2 63.4387 99.0019   3
   3  -5   2 3.72829 60.6817  12
   3  -5   3 12018.2 511.246  12
   3  -5   3 11865.2 618.358   3
   3  -5   4 2871.87 327.649   3
   3   5   4 2785.81 286.540  11
   3  -5   5 27771.8 980.450   3
   3   5   5 28491.1 888.932  11
   3  -5   6 134527. 2180.50   3
   3   5   6 127891. 1901.53  11
   3  -5   7 15589.8 767.592   3
   3   5   7 15007.4 663.614  11
   3  -5   8-83.0673 141.990   3
   3   5   8 5.66468 124.701  11
   3  -5   9 70245.6 1680.28   3
   3   5   9 68526.2 1449.73  11
  -3  -5 -10 2163.00 341.972   4
   3  -5  10 2670.44 350.496   3
   3   5  10 2233.42 282.881  11
   3  -5  11 271588. 3429.89   3
   3   5  11 261700. 2894.61  11
  -3  -5 -11 263386. 3594.71   4
   3  -5  12 20182.4 949.512   3
   3   5  12 19388.2 831.742   7
   3   5  12 20185.6 817.292  11
  -3  -5 -12 18893.3 946.749   4
   3   5  13 215815. 2748.03   7
   3   5  13 213974. 2651.80  11
   3   5  14 7163.14 522.107   7
   3   5  14 7344.80 505.910  11
   3   5  15 37823.5 1160.16   7
   3   5  15 38354.5 1123.97  11
   3   5  16 1828.20 291.565   7
   3   5  16 2355.03 305.436  11
   3   5  17 63549.6 1445.09   7
   3   5  17 64555.2 1402.29  11
   3   5  18-102.654 140.321  11
   3   5  18-123.061 138.258   7
   3   5  19 15340.5 665.407   7
   3   5  19 14199.0 624.508  11
   3   5  20 3669.63 323.801   7
   3   5  20 3479.28 305.014  11
   3   5  21 6054.00 380.236   7
   3   5  21 6244.42 376.783  11
   3   5  22 426.885 121.816  11
   3   5  23 263.513 97.7304  11
  -3   6  24 137.624 63.9578   9
   3  -6 -23 6614.70 266.910   5
   3  -6 -22 6960.94 319.463   5
   3  -6 -21 584.847 112.931   5
   3  -6 -20 5326.00 334.983   5
   3  -6 -19 1633.62 211.901   5
   3  -6 -18-30.6529 104.914   5
   3  -6 -17 5623.75 398.144   5
   3  -6 -16 13058.7 609.613   5
   3  -6 -15 9127.75 523.094   5
  -3   6  15 8882.41 545.365   8
   3  -6 -14 3704.70 350.608   5
  -3   6  14 3868.33 377.640   8
   3  -6 -14 3652.03 336.305  12
   3  -6 -13 34427.7 991.851  12
   3  -6 -13 34586.9 1019.47   5
  -3   6  13 35096.2 1077.12   8
  -3   6  12 908.666 202.599   8
   3  -6 -12 706.194 193.058  12
  -3   6  11 10057.1 569.851   8
   3  -6 -11 10164.7 558.200  12
  -3   6  10 18852.6 771.610   8
   3  -6 -10 19150.2 754.359  12
   3  -6  -9 33338.7 987.452  12
   3  -6  -9 34840.4 1186.23   4
   3  -6  -9 36218.8 1268.66   1
   3  -6  -8 12698.3 706.017   4
   3  -6  -8 12112.6 594.541  12
   3  -6  -8 11445.9 710.579   1
   3  -6  -7 2443.89 314.041   4
   3  -6  -7 2062.77 307.883   1
   3  -6  -7 2230.85 271.263  12
   3  -6  -6 17184.6 844.363   1
   3  -6  -6 16770.6 790.070   4
   3  -6  -6 16340.8 683.451  12
   3  -6  -5 24364.5 795.793   5
   3  -6  -5 25005.5 944.514   4
   3  -6  -5 26487.2 1022.87   1
   3  -6  -5 25742.0 849.151  12
   3  -6  -4 7451.37 442.626   5
   3  -6  -4 7774.46 521.599   4
   3  -6  -4 6592.65 428.814  12
   3  -6  -4 7095.83 526.940   1
   3  -6  -3 1235.16 194.174   5
   3  -6  -3 1208.24 210.444   3
   3  -6  -3 838.369 176.535  12
   3  -6  -3 1357.32 225.383   4
   3  -6  -2 3018.58 324.561   3
   3  -6  -2 2721.47 260.409   5
   3  -6  -2 2556.55 295.676   4
   3  -6  -2 2629.43 276.234  12
   3  -6  -1 3510.30 354.594   3
   3  -6  -1 3736.34 343.011   4
   3  -6  -1 4044.03 340.177  12
   3  -6   0 1388.07 225.539   3
   3  -6   0 1419.78 204.709  12
   3  -6   0 961.913 168.862   4
   3  -6   1 14654.5 613.090  12
   3  -6   1 16373.2 760.878   3
   3  -6   2 6434.93 411.156  12
   3   6   2 6946.69 430.560  11
   3  -6   2 5859.23 456.909   3
   3  -6   3 6355.36 397.039  12
   3  -6   3 6813.86 503.652   3
   3   6   3 6321.24 422.368  11
   3  -6   4 22047.3 715.104  12
   3  -6   4 22255.3 916.031   3
   3   6   4 21612.2 766.871  11
   3  -6   5 13950.0 730.701   3
   3   6   5 13918.1 629.820  11
   3  -6   6 103211. 2026.95   3
   3   6   6 105786. 1720.08  11
   3   6   7 23932.3 836.893  11
  -3  -6  -7 22781.4 1135.39   4
   3  -6   7 23553.4 989.733   3
  -3  -6  -8 569.141 234.555   4
   3  -6   8 275.889 157.779   3
  -3  -6  -8 551.589 163.569  13
   3   6   8 366.566 138.055  11
   3  -6   9 26932.5 1074.96   3
   3   6   9 27092.3 908.793  11
  -3  -6  -9 27527.3 1225.56   4
   3   6  10 1659.95 247.269  11
   3   6  11 51935.1 1372.43   7
   3   6  11 52862.1 1267.42  11
   3   6  12 4905.92 442.495   7
   3   6  12 6003.28 436.326  11
   3   6  13 707.217 222.535   7
   3   6  13 2299.98 282.134  11
   3   6  14 8719.22 568.286   7
   3   6  14 9660.76 539.341  11
   3   6  15 68303.2 1540.17   7
   3   6  15 71365.1 1423.20  11
   3   6  16 1171.63 243.944   7
   3   6  16 1102.61 196.255  11
   3   6  17 11314.9 606.323   7
   3   6  17 10608.4 525.002  11
   3   6  18 25439.6 854.954   7
   3   6  18 26490.6 786.841  11
   3   6  19 5517.00 388.936   7
   3   6  19 5737.25 352.157  11
   3   6  20 9101.64 461.568   7
   3   6  20 8482.18 397.204  11
   3   6  21 456.276 92.7756  11
   3   6  22 2528.07 181.313  11
   3  -7 -22 7931.15 292.756   5
   3  -7 -21 8816.52 350.733   5
   3  -7 -20 75.0807 76.6688   5
   3  -7 -19 158.885 91.2761   5
   3  -7 -18 900.015 158.280   5
   3  -7 -17 1666.70 220.995   5
   3  -7 -16 65602.1 1280.92   5
   3  -7 -15 3949.78 341.855   5
  -3   7  15 3693.48 338.488   8
   3  -7 -15 4101.68 323.110  12
   3  -7 -14 4498.30 368.783   5
  -3   7  14 4339.88 365.360   8
   3  -7 -14 4506.00 350.324  12
   3  -7 -13 16066.9 686.008   5
  -3   7  13 15414.7 675.397   8
   3  -7 -13 15828.4 664.929  12
   3  -7 -12 24652.5 848.451   5
  -3   7  12 23989.0 839.852   8
   3  -7 -12 24077.4 837.657  12
   3  -7 -11 18732.3 752.338   5
  -3   7  11 18223.3 727.587   8
   3  -7 -11 19179.0 756.839  12
   3  -7 -10-80.7039 125.771  12
   3  -7  -9 129.954 108.274  12
   3  -7  -8 5107.90 406.129  12
   3  -7  -7 4933.68 380.701   5
   3  -7  -7 5275.34 409.752  12
   3  -7  -6 60008.0 1268.81   5
   3  -7  -6 58898.6 1332.71  12
   3  -7  -5 10963.2 538.204   5
   3  -7  -5 11223.7 654.592   4
   3  -7  -5 11389.6 587.783  12
   3  -7  -4 2645.73 317.775   3
   3  -7  -4 2601.16 265.420   5
   3  -7  -4 2910.42 338.389   4
   3  -7  -4 2615.46 294.371  12
   3  -7  -3 14512.1 735.107   3
   3  -7  -3 14341.7 592.521   5
   3  -7  -3 14344.2 716.807   4
   3  -7  -3 13832.3 639.236  12
   3  -7  -2 1273.84 236.663   3
   3  -7  -2 1285.94 207.447  12
   3  -7  -1 4227.35 351.202  12
   3  -7  -1 4687.43 427.290   3
   3  -7   0 16227.8 678.928  12
   3  -7   0 17746.5 827.594   3
   3  -7   1 195.255 108.223   3
   3  -7   1 280.604 122.573  12
   3  -7   2 433.076 159.954   3
   3  -7   2 726.320 158.004  12
   3  -7   3 26547.2 825.018  12
   3  -7   3 27702.8 1056.65   3
   3  -7   4 19413.9 695.381  12
   3  -7   4 21728.6 941.100   3
  -3  -7  -4 20006.4 1084.97   4
  -3  -7  -5 4724.65 430.598  13
  -3  -7  -6 148.944 143.292  13
  -3  -7  -7 29639.2 991.365  13
  -3  -7  -8 1261.58 226.469  13
  -3  -7  -9 13923.5 642.510  13
   3   7  10 453.314 188.590   7
   3   7  11 13659.7 711.799   7
   3   7  12 134.587 168.442   7
   3   7  13 348.940 189.689   7
   3   7  14 3455.22 370.297   7
   3   7  15 2577.44 318.880   7
   3   7  16 30250.2 948.948   7
   3   7  17 8796.18 498.321   7
   3   7  18 13518.9 579.753   7
   3   7  19 14183.3 553.251   7
   3   7  20-222.094 98.7720   7
   3  -8 -20 3444.24 209.035   5
   3  -8 -19 7917.53 342.149   5
   3  -8 -18 31212.2 727.437   5
   3  -8 -17 1538.57 187.712   5
   3  -8 -16 9637.85 453.409   5
   3  -8 -15 249.818 121.981   5
   3  -8 -14 15300.5 611.595   5
   3  -8 -14 15308.5 587.799  12
   3  -8 -13 1155.45 196.790   5
  -3   8  13 954.940 149.135   8
   3  -8 -13 1486.52 211.068  12
   3  -8 -12 340.290 135.277   5
  -3   8  12 307.082 119.172   8
  -3  -8  12 97.5895 86.0697  13
   3  -8 -12 397.835 146.276  12
   3  -8 -11 2019.98 242.658   5
  -3  -8  11 1824.71 247.113  13
   3  -8 -11 1931.29 250.369  12
   3  -8 -10 4277.95 352.307   5
  -3  -8  10 4174.14 363.550  13
   3  -8 -10 4469.57 366.833  12
   3  -8  -9 19744.9 731.252   5
  -3  -8   9 18291.4 760.482  13
   3  -8  -9 19722.1 761.573  12
   3  -8  -8 513.689 149.095   5
  -3  -8   8 446.364 159.032  13
   3  -8  -8 410.334 152.883  12
   3  -8  -7 52.7679 96.7431   5
   3  -8  -7-34.2375 127.961  12
   3  -8  -6 27038.9 834.342   5
   3  -8  -6 26752.2 904.354  12
   3  -8  -5 3411.26 303.188   5
   3  -8  -5 2967.84 313.852  12
   3  -8  -4 17147.6 645.606   5
   3  -8  -4 16792.2 715.627  12
   3  -8  -3 22080.3 813.669  12
   3  -8  -2 9061.38 525.656  12
  -3  -8   1 11273.8 672.317  13
   3  -8  -1 11712.5 587.765  12
  -3  -8   0 5414.92 481.521  13
   3  -8   0 5385.97 401.424  12
  -3  -8  -1 32481.3 1111.78  13
   3  -8   1 33394.1 961.918  12
  -3  -8  -2 3718.86 402.771  13
   3  -8   2 4434.50 348.075  12
  -3  -8  -3 38170.5 1191.93  13
   3  -8   3 39466.7 1006.13  12
  -3  -8  -4 17633.1 799.228  13
   3  -8   4 18720.6 679.433  12
  -3  -8  -5 3768.91 374.307  13
  -3  -8  -6 2394.58 305.155  13
  -3  -8  -7-206.774 138.464  13
  -3  -8  -8 40935.8 1102.02  13
  -3  -8  -9 5064.13 378.959  13
   3   8   9 5144.23 435.655   7
   3   8  10 107.339 143.166   7
   3   8  11 26659.4 934.435   7
   3   8  12 9601.95 562.237   7
   3   8  13 1709.80 259.914   7
   3   8  14 42.2888 128.278   7
   3   8  15-159.834 91.7830   8
   3   8  15-28.7899 125.629   7
   3   8  16 287.622 132.914   7
   3   8  17 1402.87 197.218   7
   3   8  18 157.458 97.6206   7
   3   8  19 90.3250 76.4737   7
   3  -9 -18 3630.88 207.285   5
   3  -9 -17 6039.77 288.976   5
   3  -9 -16 6798.93 327.712   5
   3  -9 -15 2348.18 210.075   5
   3  -9 -14 1768.39 192.732   5
   3  -9 -13 2604.94 237.195   5
   3  -9 -13 2512.20 230.743  12
   3  -9 -12 2451.36 230.230   5
   3  -9 -12 2653.80 255.115  12
   3  -9 -11 6764.05 388.941   5
  -3  -9  11 5438.17 341.882  13
   3  -9 -11 6255.64 390.471  12
   3  -9 -10 9773.75 469.207   5
  -3  -9  10 8803.63 453.969  13
   3  -9 -10 9657.96 496.308  12
   3  -9  -9 5215.76 349.807   5
  -3  -9   9 5031.62 365.893  13
   3  -9  -9 5486.19 386.697  12
   3  -9  -8 11563.5 513.875   5
  -3  -9   8 10298.4 538.362  13
   3  -9  -8 10910.2 550.012  12
   3  -9  -7 976.477 167.256   5
  -3  -9   7 823.310 180.827  13
   3  -9  -7 939.042 196.514  12
   3  -9  -6 1811.48 203.404   5
  -3  -9   6 1387.19 240.430  13
   3  -9  -6 1491.62 231.417  12
   3  -9  -5 13631.6 536.914   5
  -3  -9   5 13586.0 662.340  13
   3  -9  -5 13733.6 626.075  12
  -3  -9   4 5523.44 444.858  13
   3  -9  -4 5490.66 402.435  12
  -3  -9   3 7946.81 528.007  13
   3  -9  -3 7916.38 478.569  12
   3  -9  -2 22452.0 790.676  12
  -3  -9   2 22161.4 884.818  13
  -3  -9   1 152.914 159.401  13
   3  -9  -1 315.478 136.202  12
  -3  -9   0 4431.16 419.315  13
   3  -9   0 4111.87 337.967  12
  -3  -9  -1 15472.1 737.697  13
   3  -9   1 14775.2 618.630  12
  -3  -9  -2 1103.58 242.716  13
   3  -9   2 890.222 163.256  12
  -3  -9  -3 4670.29 408.259  13
   3  -9   3 3969.97 311.690  12
  -3  -9  -4 1473.14 257.509  13
   3  -9   4 1051.77 166.017  12
  -3  -9  -5 12412.4 625.613  13
  -3  -9  -6 196.833 134.564  13
  -3  -9  -7 21366.8 771.833  13
   3   9   7 21297.4 800.163   7
  -3  -9  -8-57.7227 105.331  13
   3   9   8-35.5744 123.344   7
  -3  -9  -9 2406.12 247.623  13
   3   9   9 2071.18 267.592   7
  -3  -9 -10 245.053 93.1080  13
   3   9  10 170.621 137.462   7
   3   9  11 6839.22 437.395   7
   3   9  12 1834.53 232.743   7
   3   9  13 1938.24 232.410   7
   3   9  14 4600.25 295.235   8
   3   9  14 4828.34 326.415   7
   3   9  15 14498.7 468.737   8
   3   9  15 15157.3 535.503   7
   3   9  16 256.387 98.1320   7
   3   9  17 3926.48 238.382   7
   3 -10 -14 3090.28 191.598   5
   3 -10 -13 399.573 81.8097   5
   3 -10 -12 5945.15 289.111   5
   3 -10 -12 5986.39 307.606  12
   3 -10 -11 315.017 84.5758   5
   3 -10 -11 254.662 90.5138  12
   3 -10 -10 2282.99 193.138   5
   3 -10 -10 2509.67 231.054  12
  -3 -10  10 1969.95 185.505  13
   3 -10  -9 1277.11 151.917   5
  -3 -10   9 1200.86 156.592  13
   3 -10  -9 1277.82 178.490  12
   3 -10  -8 2612.43 208.965   5
  -3 -10   8 2280.24 224.432  13
   3 -10  -8 2373.37 239.550  12
  -3 -10   7 4685.82 330.251  13
   3 -10  -7 5290.93 351.065  12
  -3 -10   6 1051.28 186.081  13
   3 -10  -6 968.772 171.527  12
  -3 -10   5 284.178 116.217  13
   3 -10  -5 261.331 113.170  12
  -3 -10   4 1380.53 221.408  13
   3 -10  -4 1202.48 185.575  12
   3 -10  -3 3465.03 294.561  12
  -3 -10   3 3100.23 310.032  13
  -3 -10   2 4729.73 377.468  13
   3 -10  -2 4801.81 341.154  12
  -3 -10   1 1939.51 254.764  13
   3 -10  -1 1613.29 204.776  12
  -3 -10   0 3292.83 325.450  13
   3 -10   0 3306.07 278.497  12
  -3 -10  -1 2095.57 270.571  13
   3 -10   1 2607.64 242.078  12
  -3 -10  -2 2287.87 270.928  13
   3 -10   2 2165.27 213.652  12
  -3 -10  -3 149.047 133.416  13
   3  10   3 79.3021 101.092   7
   3 -10   3 283.521 91.0141  12
  -3 -10  -4 5040.88 370.189  13
   3  10   4 5317.10 358.675   7
  -3 -10  -5 109.228 122.206  13
   3  10   5 232.345 118.316   7
  -3 -10  -6 194.300 120.602  13
   3  10   6 17.9651 82.5904   7
  -3 -10  -7 972.280 158.822  13
   3  10   7 1104.35 174.021   7
  -3 -10  -8 1338.19 171.132  13
   3  10   8 1392.69 190.632   7
  -3 -10  -9 4749.44 285.610  13
   3  10   9 4885.37 323.747   7
   3  10  10 1170.05 163.843   7
   3  10  11 581.356 136.011   7
   3  10  12 807.170 130.421   7
   3  10  13 890.710 124.631   8
   3  10  13 818.907 119.516   7
   3  10  14 3128.46 199.479   7
   3 -11  -9 380.730 79.9296  12
  -3 -11   8 1387.58 130.250  13
   3 -11  -8 1566.46 158.701  12
  -3 -11   7 1706.35 158.815  13
   3 -11  -7 1891.82 175.568  12
  -3 -11   6 1301.49 155.150  13
   3 -11  -6 1511.41 166.229  12
  -3 -11   5 15986.5 512.294  13
   3 -11  -5 17893.6 541.773  12
  -3 -11   4 857.058 143.434  13
   3 -11  -4 820.843 131.303  12
  -3 -11   3 1437.03 178.395  13
   3 -11  -3 1494.26 169.251  12
  -3 -11   2 583.649 130.020  13
   3 -11  -2 502.256 106.139  12
  -3 -11   1 99.3823 99.9221  13
   3 -11  -1 83.7696 66.7281  12
  -3 -11   0 6888.75 374.511  13
   3 -11   0 6625.14 320.959  12
  -3 -11  -1 3074.92 255.700  13
   3 -11   1 2922.84 207.079  12
  -3 -11  -2-59.1737 85.6268  13
   3 -11   2-89.4013 34.7631  12
  -3 -11  -3 687.340 138.663  13
  -3 -11  -4 2033.29 200.338  13
  -3 -11  -5 21055.7 585.872  13
  -3 -11  -6 1915.24 179.486  13
  -3 -11  -7 121.309 62.6158  13
  -4   0  25 8.57997 72.3342   9
  -4   0  24 6420.56 350.102   9
  -4   0  23-69.8229 100.825   9
  -4   0  22 47.6714 103.948   9
  -4   0  21 60.5916 107.105   9
  -4   0  20 1303.90 216.656   9
  -4   0  19-4.76268 139.475   9
  -4   0  18 20336.3 786.339   9
   4   0 -18 19962.6 666.342   5
   4   0 -17-9.60387 88.7391   5
  -4   0  17-69.2749 119.870   9
  -4   0  16 4988.54 410.418   9
   4   0 -16 5210.80 367.993   5
   4   0 -15-76.2452 106.315   5
  -4   0  15 165.340 144.460   9
  -4   0  14 194925. 2423.08   9
   4   0 -14 193131. 2266.53   5
   4   0 -13 22.8113 91.7489   5
  -4   0  13 17.4662 124.241   9
  -4   0  12 5805.29 420.371   9
   4   0 -12 5637.05 399.202   5
   4   0 -11 35.4950 98.6988   5
  -4   0  11 25.9203 120.724   9
   4   0 -11 128.287 124.564   2
  -4   0  10-46.2348 105.895   9
   4   0 -10 30.2002 106.709   5
   4   0 -10-28.1067 115.322   2
  -4   0   9 277.315 93.2514   9
   4   0  -9 131.999 114.148   2
   4   0  -8-46.1243 80.9501   5
  -4   0   8-9.55550 97.5237   9
   4   0  -7-101.934 95.1465   5
  -4   0   7 215.857 105.386   9
  -4   0   6 13137.6 554.377   9
   4   0  -6 13831.0 596.016   5
   4   0  -5 6.50305 107.322   5
   4   0  -4 5581.99 376.621   5
   4   0  -3-113.899 92.1130   5
   4   0  -2 49313.0 1094.75   5
   4   0  -1 77.8608 93.5706   5
   4   0   0 3866.03 310.174   5
   4   0   1-71.6491 73.3417   5
   4   0   2 109.766 86.8479   5
   4   0   3 31.1785 96.9163   5
   4   0   4 14967.5 638.553   3
   4   0   4 14088.6 584.647   5
   4   0   5 88.2302 102.353   5
   4   0   5-23.9051 93.5381   3
   4   0   5 169.887 102.979  11
   4   0   6 24321.3 869.845   3
   4   0   6 23091.9 813.152  11
   4   0   7 21.7275 94.8618   3
   4   0   7-1.38501 102.080  11
   4   0   8 20321.8 843.561   3
   4   0   8 19630.8 776.901  11
   4   0   9 131.695 92.0253   3
   4   0   9 77.0153 120.115  11
   4   0  10 34941.9 1173.54   3
   4   0  10 34330.8 1041.22  11
   4   0  11 339.218 157.603   3
   4   0  11 120.299 126.369  11
   4   0  12 5805.04 508.085   3
   4   0  12 5957.62 454.450  11
   4   0  13 51.4954 127.454  11
   4   0  14 3212.25 348.768  11
   4   0  15 87.5865 139.911  11
   4   0  16 1365.42 240.194  11
   4   0  17-93.3986 136.809  11
   4   0  18 8214.99 501.583  11
   4   0  19-42.7203 142.295  11
   4   0  20 24068.3 772.608  11
   4   0  21 64.5917 87.8338  11
   4   0  22 331.178 123.165  11
   4   0  23 82.6485 78.5275  11
   4   0  24 105.353 58.8595  11
  -4   1  25 2386.21 196.383   9
  -4  -1  24 13478.7 493.829   9
  -4   1  24 14055.9 505.806   9
  -4  -1  23 108.082 97.7656   9
  -4   1  23-73.5940 95.8678   9
  -4  -1  22 307.345 127.659   9
  -4   1  22 240.630 113.931   9
  -4  -1  21 7573.89 453.115   9
  -4   1  21 7478.88 443.778   9
  -4  -1  20 31139.5 934.926   9
  -4   1  20 30084.8 900.679   9
  -4  -1  19 34222.4 1011.41   9
  -4   1  19 34850.5 996.817   9
   4  -1 -19 35526.8 867.554   5
  -4  -1  18 14182.1 673.467   9
  -4   1  18 14286.0 654.020   9
   4  -1 -18 14188.3 574.931   5
  -4  -1  17 6655.09 477.634   9
  -4   1  17 7591.48 489.447   9
   4  -1 -17 7280.06 430.159   5
  -4  -1  16 25439.3 902.648   9
  -4   1  16 26013.3 886.475   9
   4   1 -16 26473.2 795.911   5
   4  -1 -16 25631.2 816.937   5
  -4  -1  15 32267.7 1011.95   9
  -4   1  15 31222.2 977.208   9
   4   1 -15 33568.6 911.319   5
   4  -1 -15 31096.8 916.660   5
  -4  -1  14 14655.2 681.959   9
  -4   1  14 14620.7 664.075   9
   4   1 -14 14629.1 616.190   5
   4  -1 -14 13838.9 624.542   5
   4   1 -13 335.191 119.834   5
  -4  -1  13 68.8909 126.953   9
  -4   1  13 446.283 163.924   9
   4  -1 -13 389.144 156.246   5
  -4  -1  12 2937.88 310.269   9
  -4   1  12 2664.28 288.346   9
   4   1 -12 2903.07 288.008   5
   4  -1 -12 2990.43 298.068   5
   4   1 -12 3100.72 356.869   2
  -4  -1  11 17287.5 720.115   9
  -4   1  11 17209.7 688.300   9
   4   1 -11 18774.3 708.234   5
   4   1 -11 16782.3 778.072   2
   4  -1 -11 16983.2 688.158   5
  -4  -1  10 46497.7 1161.19   9
  -4   1  10 45601.9 1092.55   9
   4   1 -10 46608.8 1110.79   5
   4   1 -10 47150.3 1266.51   2
   4  -1 -10 47244.5 1135.28   5
  -4  -1   9 13468.5 624.661   9
  -4   1   9 12870.1 566.883   9
   4   1  -9 13498.9 598.764   5
   4   1  -9 13531.7 663.957   2
   4  -1  -9 14214.4 623.900   5
   4   1  -8 63.1240 95.9595   5
  -4  -1   8 100.736 95.6908   9
  -4   1   8-166.117 93.3056   9
   4  -1  -8 153.943 118.427   5
   4   1  -8-8.53911 106.017   2
   4   1  -7 918.813 174.514   5
  -4  -1   7 691.403 158.069   9
  -4   1   7 801.542 155.018   9
   4  -1  -7 588.002 154.240   5
   4   1  -7 703.444 167.849   2
   4   1  -6 288.366 117.613   5
  -4  -1   6 204.266 106.001   9
   4  -1  -6 205.927 124.250   5
   4   1  -5 392.371 133.692   5
  -4  -1   5 325.643 122.491   9
   4  -1  -5 469.608 147.964   5
   4   1  -4 89.7841 75.7402   5
   4  -1  -4 144.157 79.5142   5
   4   1  -3 16986.6 651.496   5
   4  -1  -3 17030.9 652.397   5
   4   1  -2 22054.5 742.659   5
   4  -1  -2 21839.2 727.573   5
   4   1  -1 18706.7 680.294   5
   4  -1  -1 17822.8 654.845   5
   4  -1   0 46917.0 1069.02   3
   4   1   0 44016.8 1040.62   5
   4  -1   0 44039.2 1020.10   5
   4  -1   1 9261.89 493.906   3
   4   1   1 9719.18 492.906   5
   4  -1   1 8863.15 461.736   5
   4   1   2 75998.2 1377.26   5
   4  -1   2 73293.9 1303.32   5
   4  -1   3 8553.12 500.846   3
   4   1   3 8433.38 463.377   5
   4  -1   3 8529.59 442.834   5
   4  -1   4 2798.25 297.104   3
   4   1   4 3079.78 287.284   5
   4  -1   4 2554.53 254.345   5
   4  -1   4 3145.89 286.918  11
   4  -1   5 364.775 103.479   5
   4  -1   5 78.3276 90.4780   3
   4  -1   5 32.9379 96.0291  11
   4   1   5 41.4659 117.033  11
   4  -1   6 144347. 1978.81  11
   4   1   6 143362. 2071.92  11
   4  -1   7 8048.96 533.496   3
   4  -1   7 8341.13 490.328  11
   4   1   7 9314.08 544.007  11
   4  -1   8 13875.9 718.798   3
   4  -1   8 13762.1 636.720  11
   4   1   8 15355.9 705.886  11
   4   1   9 8507.63 549.641   3
   4  -1   9 7730.89 555.507   3
   4  -1   9 7650.87 477.686  11
   4   1   9 8152.13 522.834  11
   4   1  10 41584.1 1233.39   3
   4  -1  10 39157.2 1268.16   3
   4  -1  10 39714.9 1089.73  11
   4   1  10 40150.5 1156.25  11
   4   1  11 16830.8 806.391   3
   4  -1  11 17042.5 858.746   3
   4  -1  11 16779.6 722.271  11
   4   1  11 17291.5 772.873  11
   4   1  12 31182.2 1123.06   3
   4  -1  12 30974.6 1180.83   3
   4  -1  12 30384.6 965.847  11
   4   1  12 29970.6 1020.70  11
   4  -1  13 45215.9 1178.32  11
   4   1  13 45479.0 1261.46  11
   4  -1  14 19848.2 782.751  11
   4   1  14 18077.1 804.459  11
   4  -1  15 5373.32 415.853  11
   4   1  15 5234.15 438.243  11
   4  -1  16 4266.67 369.179  11
   4   1  16 4093.86 391.351  11
   4  -1  17 14466.9 645.141  11
   4   1  17 13658.7 669.675  11
   4  -1  18 2388.33 267.573  11
   4   1  18 2412.66 298.229  11
   4  -1  19 1276.09 202.339  11
   4   1  19 1509.65 240.320  11
   4  -1  20 5157.99 341.927  11
   4   1  20 5337.73 385.389  11
   4  -1  21 1321.72 176.222  11
   4   1  21 1359.22 198.816  11
   4  -1  22 3181.25 232.233  11
   4   1  22 3708.21 282.435  11
   4  -1  23 515.863 95.7336  11
   4   1  23 547.960 118.123  11
   4   1  24 1227.83 137.195  11
  -4   2  25 3484.28 222.167   9
  -4   2  24 7167.18 353.264   9
  -4   2  23-32.7498 83.8169   9
  -4  -2  22 54.5274 102.751   9
  -4   2  22-28.7270 108.148   9
  -4  -2  21 1929.56 240.656   9
  -4   2  21 1694.48 222.934   9
  -4  -2  20 34119.4 974.453   9
  -4   2  20 35013.5 955.720   9
   4  -2 -20 34875.4 821.120   5
  -4  -2  19 5253.87 412.612   9
  -4   2  19 5640.80 405.151   9
   4  -2 -19 5577.21 356.192   5
  -4  -2  18 10695.2 588.121   9
  -4   2  18 10263.1 547.448   9
   4  -2 -18 10747.7 512.016   5
  -4  -2  17 10429.0 583.045   9
  -4   2  17 10047.8 553.716   9
   4  -2 -17 10682.2 526.801   5
  -4  -2  16 4302.40 397.155   9
  -4   2  16 4589.28 387.880   9
   4  -2 -16 4750.02 368.400   5
  -4  -2  15 3111.50 345.817   9
  -4   2  15 3025.37 316.907   9
   4  -2 -15 3401.50 321.369   5
  -4  -2  14 24792.2 906.353   9
  -4   2  14 24344.3 851.487   9
   4   2 -14 25766.0 794.040   5
   4  -2 -14 24186.2 825.653   5
   4   2 -13 47.2649 89.1638   5
  -4  -2  13-16.2133 131.336   9
  -4   2  13 245.231 132.358   9
   4  -2 -13 8.68699 105.260   5
  -4  -2  12 70001.0 1502.25   9
  -4   2  12 66807.5 1388.26   9
   4   2 -12 69788.7 1610.30   2
   4   2 -12 69504.3 1338.47   5
   4  -2 -12 68368.2 1390.64   5
   4   2 -11 742.955 163.705   5
  -4  -2  11 531.723 173.508   9
  -4   2  11 1013.93 188.602   9
   4  -2 -11 901.644 178.524   5
   4   2 -11 571.708 166.445   2
   4   2 -10 27.1373 86.0649   5
  -4  -2  10 236.291 135.379   9
  -4   2  10 161.592 96.6822   9
   4   2 -10 61.1893 127.914   2
   4  -2 -10 218.726 125.579   5
  -4  -2   9 4036.46 364.155   9
  -4   2   9 4246.80 331.332   9
   4   2  -9 3922.53 363.619   2
   4   2  -9 3981.70 331.191   5
   4  -2  -9 4613.87 369.397   5
  -4  -2   8 7434.31 475.624   9
   4   2  -8 8352.78 501.219   2
   4   2  -8 8169.18 465.401   5
   4  -2  -8 8384.78 486.751   5
  -4  -2   7 8606.15 508.263   9
   4   2  -7 9204.57 492.794   5
   4  -2  -7 8336.31 482.150   5
  -4  -2   6 7390.81 469.574   9
   4   2  -6 7689.38 450.590   5
   4  -2  -6 7903.35 466.162   5
  -4  -2   5 3350.62 314.367   9
   4   2  -5 3239.48 297.142   5
   4  -2  -5 3628.31 317.720   5
   4   2  -4 5952.89 398.058   5
   4  -2  -4 5373.64 377.344   5
   4  -2  -3 3250.20 292.277   3
   4   2  -3 3117.60 292.567   5
   4  -2  -3 3408.20 299.599   5
   4  -2  -2 12842.6 590.872   3
   4   2  -2 12200.5 563.382   5
   4  -2  -2 13558.4 580.021   5
   4  -2  -1 90692.9 1575.30   3
   4   2  -1 89897.7 1525.07   5
   4  -2   0 41984.8 1091.98   3
   4   2   0 41250.6 1042.89   5
   4  -2   0 41353.4 986.579   5
   4  -2   1 25119.1 861.645   3
   4   2   1 24335.8 801.420   5
   4  -2   1 23670.1 739.879   5
   4  -2   2 30443.0 960.741   3
   4   2   2 31566.8 912.758   5
   4  -2   2 30225.3 827.701   5
   4  -2   3 23032.3 856.373   3
   4  -2   3 22989.0 711.261   5
   4  -2   4 5511.36 434.184   3
   4  -2   5 63139.2 1478.01   3
   4   2   5 65260.1 1417.59  11
   4  -2   6 10634.4 622.964   3
   4   2   6 11018.5 598.407  11
   4  -2   7 73620.4 1672.37   3
   4   2   7 77929.8 1587.08  11
   4  -2   8 3755.50 398.522   3
   4   2   8 3329.14 355.486  11
   4  -2   9 379.071 147.534   3
   4  -2   9 448.720 137.533  11
   4   2   9 373.787 144.086  11
   4  -2  10 295.594 138.586   3
   4  -2  10 553.072 163.092  11
   4   2  10 535.391 199.589  11
   4  -2  11 2273.87 345.105   3
   4   2  11 2366.75 275.987   7
   4  -2  11 2382.87 270.575  11
   4   2  11 2325.48 318.119  11
   4  -2  12 6414.37 424.206  11
   4   2  12 6038.24 482.384  11
   4  -2  13 32830.1 945.751  11
   4   2  13 30588.5 1047.62  11
   4  -2  14 25959.6 834.942  11
   4   2  14 25299.5 956.406  11
   4  -2  15 502.133 145.385  11
   4   2  15 362.248 173.719  11
   4  -2  16 74.4459 97.9061  11
   4   2  16 327.316 205.813  11
   4  -2  17 33352.0 896.626  11
   4   2  17 33300.2 1044.90  11
   4  -2  18 41307.2 956.194  11
   4   2  18 41709.1 1130.73  11
   4  -2  19 28589.4 757.879  11
   4   2  19 28600.6 904.201  11
   4   2  20 2098.60 256.291  11
   4   2  21 27958.4 800.707  11
   4   2  22 1265.60 180.403  11
   4   2  23 206.782 87.0143  11
   4   2  24 12744.7 402.017  11
  -4   3  24 2296.62 190.621   9
  -4   3  23 6551.69 340.829   9
  -4   3  22 5666.85 344.950   9
  -4   3  21 8828.85 449.476   9
   4  -3 -21 8511.69 372.817   5
   4  -3 -20 462.590 114.944   5
  -4   3  20 610.853 159.255   9
  -4  -3  19 11578.2 582.385   9
  -4   3  19 12515.2 578.351   9
   4  -3 -19 11930.0 510.725   5
  -4  -3  18 457.786 173.832   9
  -4   3  18 557.781 153.141   9
   4  -3 -18 171.934 104.984   5
  -4  -3  17 2965.23 331.687   9
  -4   3  17 3304.87 326.179   9
   4  -3 -17 3392.59 305.579   5
  -4  -3  16 17810.3 772.588   9
   4  -3 -16 17841.2 694.337   5
  -4  -3  15 1753.93 280.839   9
   4  -3 -15 1838.91 247.662   5
  -4  -3  14 3104.55 349.932   9
   4  -3 -14 3279.15 324.347   5
   4  -3 -13 54258.1 1255.34   5
  -4  -3  13 52675.3 1348.88   9
   4   3 -12 441.440 129.922   5
  -4  -3  12 163.945 162.787   9
   4  -3 -12 75.2040 108.443   5
   4  -3 -11 4977.96 390.734   5
  -4  -3  11 5050.06 424.717   9
   4   3 -11 4662.69 431.357   2
   4   3 -11 5467.35 384.161   5
   4  -3 -10 19295.4 751.991   5
  -4  -3  10 18418.4 799.182   9
   4   3 -10 16448.2 767.945   2
   4   3 -10 18512.9 699.512   5
   4  -3  -9 41340.4 1087.29   5
  -4  -3   9 40611.5 1164.81   9
   4   3  -9 40986.1 1164.10   2
   4   3  -9 41511.5 1055.02   5
   4  -3  -8 8041.31 480.802   5
  -4  -3   8 8217.98 530.567   9
   4   3  -8 7564.31 457.469   5
   4  -3  -7 4295.65 359.268   5
   4  -3  -7 3649.86 371.433   1
   4   3  -7 4314.59 353.785   5
   4   3  -6 34320.9 964.979   5
   4  -3  -6 36383.6 992.452   5
   4   3  -5 133784. 1893.93   5
   4  -3  -5 133905. 1881.55   5
   4   3  -4 368.339 140.050   5
   4  -3  -4 436.055 143.107   5
   4  -3  -4 133.795 70.1164   3
   4   3  -3 21085.0 759.887   5
   4  -3  -3 22284.3 813.131   3
   4  -3  -3 21529.1 750.383   5
   4   3  -2 31752.8 928.312   5
   4  -3  -2 30515.5 961.878   3
   4  -3  -2 29105.5 858.848   5
   4  -3  -1 75449.3 1535.50   3
   4   3  -1 74458.5 1422.29   5
   4  -3  -1 73328.0 1343.03   5
   4  -3   0 34939.6 1054.06   3
   4  -3   0 34236.0 910.269   5
   4  -3   1 45294.6 1216.01   3
   4  -3   1 46008.8 1029.18   5
   4  -3   2 27011.2 956.735   3
   4  -3   2 27538.5 784.745   5
   4  -3   3 33144.0 1084.04   3
   4  -3   4 35474.0 1130.08   3
   4  -3   5 3732.16 388.846   3
   4   3   5 3811.79 360.922  11
   4  -3   6 3512.44 383.377   3
   4   3   6 2875.19 326.522  11
   4  -3   7 2089.53 301.865   3
   4   3   7 2393.51 298.492  11
   4  -3   8 67530.2 1692.95   3
   4   3   8 65132.8 1492.22  11
   4  -3   9 60277.7 1627.84   3
   4   3   9 58842.5 1435.09  11
   4  -3  10 9419.36 653.556   3
   4   3  10 9887.82 611.971  11
   4   3  11 5647.46 425.633   7
   4   3  11 6350.37 487.513  11
   4   3  12 5540.97 414.879   7
   4   3  12 5153.57 447.919  11
   4   3  13 14373.7 657.996   7
   4   3  13 13761.9 716.757  11
   4   3  14 823.591 182.556   7
   4   3  14 934.551 235.428  11
   4   3  15 23527.2 811.749   7
   4   3  15 23811.7 915.925  11
   4   3  16 25898.6 820.159   7
   4   3  16 25462.3 931.846  11
   4   3  17 39968.0 978.365   7
   4   3  17 39356.2 1117.55  11
   4   3  18 1558.05 192.104   7
   4   3  18 1572.37 259.854  11
   4   3  19 15321.4 654.103  11
   4   3  20 27780.9 823.567  11
   4   3  21 1653.73 212.478  11
   4   3  22 13337.6 490.627  11
   4   3  23 39379.2 751.693  11
  -4   4  23 6980.83 320.457   9
   4  -4 -22 415.701 84.3666   5
  -4   4  22 134.144 78.1154   9
  -4   4  21 10653.2 460.378   9
   4  -4 -21 11051.8 409.626   5
  -4   4  20 4419.65 320.908   9
   4  -4 -20 4325.16 284.512   5
  -4   4  19 4216.58 326.503   9
   4  -4 -19 4449.58 313.484   5
  -4   4  18 4207.57 341.528   9
   4  -4 -18 4156.93 319.177   5
   4  -4 -17 44384.2 1050.03   5
   4  -4 -16 134.752 124.238   5
   4  -4 -15 43795.9 1098.52   5
   4  -4 -14 9853.10 539.530   5
   4  -4 -13 3770.33 346.375   5
   4  -4 -12 19642.9 768.819   5
   4  -4 -11 61785.3 1348.07   5
   4  -4 -10 4045.18 361.223   5
   4  -4  -9 78555.7 1513.93   5
   4  -4  -9 78652.4 1821.46   1
   4  -4  -8 231.400 142.346   1
   4  -4  -8 68.7172 110.094   5
   4  -4  -7 11772.9 587.894   5
   4  -4  -7 11802.9 624.209   3
   4  -4  -7 12249.9 684.467   1
   4  -4  -6 129369. 2048.41   3
   4  -4  -6 128139. 1879.73   5
   4  -4  -6 133789. 2188.51   1
   4  -4  -5 9012.68 498.718   5
   4  -4  -5 8609.46 537.029   3
   4  -4  -4 4311.69 347.234   5
   4  -4  -4 4153.43 379.675   3
   4  -4  -3 2050.18 276.160   3
   4  -4  -3 2175.45 254.324   5
   4  -4  -2 13750.9 680.710   3
   4  -4  -2 13318.6 588.993   5
   4  -4  -1 4236.61 394.486   3
   4  -4  -1 4034.90 322.421   5
   4  -4   0 122.782 97.1647   5
   4  -4   0-155.833 121.172   3
   4  -4   1 6297.33 479.785   3
   4  -4   2 40254.7 1224.65   3
   4  -4   3 22423.9 928.765   3
   4   4   4 8749.70 542.163  11
   4  -4   4 9722.10 630.395   3
   4  -4   5 29284.6 1091.71   3
   4   4   5 26618.4 944.337  11
   4   4   6 12334.6 655.258  11
   4  -4   6 12534.2 733.749   3
   4  -4   7 25419.6 1053.16   3
   4   4   7 25383.5 941.142  11
   4  -4   8 11890.1 735.514   3
   4   4   8 11171.9 635.126  11
   4   4   9 13782.1 706.633  11
   4   4  10 2923.51 342.603  11
   4   4  11 39.9872 143.801   7
   4   4  11 245.087 160.780  11
   4   4  12 11580.0 619.118   7
   4   4  12 12031.5 658.707  11
   4   4  13 28771.1 1002.57  11
   4   4  13 27601.7 934.274   7
   4   4  14 16965.6 721.912   7
   4   4  14 16887.5 761.050  11
   4   4  15 88.9544 109.044   7
   4   4  15 331.814 159.858  11
   4   4  16 20895.3 754.834   7
   4   4  16 20406.8 802.974  11
   4   4  17 15386.0 621.137   7
   4   4  17 15713.6 684.795  11
   4   4  18 22696.5 706.953   7
   4   4  18 21600.7 763.861  11
   4   4  19 1567.43 188.493   7
   4   4  19 1651.03 227.657  11
   4   4  20 404.326 131.056  11
   4   4  21 28.8134 93.2963  11
   4   4  22 6041.37 305.159  11
   4   4  23 3500.47 202.685  11
  -4   5  22 1254.90 133.099   9
  -4   5  21 1178.59 151.309   9
   4  -5 -21 1330.25 139.435   5
  -4   5  20 5318.20 313.670   9
   4  -5 -20 5400.25 298.238   5
  -4   5  19 141.334 99.7515   9
   4  -5 -19 116.673 82.1404   5
  -4   5  18 157.642 99.2832   9
   4  -5 -18-138.978 94.3982   5
   4  -5 -17 5091.04 353.822   5
   4  -5 -16 4497.40 345.307   5
   4  -5 -15 29715.3 891.068   5
   4  -5 -14 9069.94 510.861   5
   4  -5 -13 10221.0 551.412   5
   4  -5 -12 20328.7 774.442   5
   4  -5 -11 66963.3 1404.42   5
   4  -5 -10 7603.72 483.095   5
   4  -5  -9 1030.39 199.987   5
   4  -5  -8 4769.29 385.436   5
   4  -5  -7 28383.5 903.803   5
   4  -5  -7 29331.2 942.137  12
   4  -5  -6 12040.4 588.267   5
   4  -5  -6 12679.1 624.244  12
   4  -5  -5 5644.99 404.861   5
   4  -5  -5 5821.95 428.903  12
   4  -5  -5 6053.09 480.459   3
   4  -5  -4 26961.0 846.488   5
   4  -5  -4 26211.1 882.618  12
   4  -5  -4 27333.8 1007.84   3
   4  -5  -3 235.402 110.080   5
   4  -5  -3 166.321 107.896   3
   4  -5  -3 209.781 118.937  12
   4  -5  -2 2184.32 303.397   3
   4  -5  -2 1894.36 249.809  12
   4  -5  -2 1805.55 227.624   5
   4  -5  -1 2239.86 305.283   3
   4  -5  -1 2618.96 286.311  12
   4  -5  -1 2186.90 228.569   5
   4  -5   0 2191.89 301.929   3
   4  -5   0 2124.38 254.586  12
   4  -5   1 87.1945 96.8191   3
   4  -5   2 82.6866 87.9034   3
   4  -5   3 34359.6 1201.30   3
   4   5   3 33574.3 1049.93  11
   4  -5   4 11338.0 693.300   3
   4   5   4 9620.31 570.441  11
   4   5   5 38065.5 1128.37  11
   4   5   6 7471.07 515.703  11
   4   5   7 480.222 172.167  11
   4   5   8 126.913 150.893  11
   4   5   9 14935.7 717.750  11
   4   5  10 28049.4 982.335  11
   4   5  11 4120.46 391.594   7
   4   5  11 4067.02 391.043  11
   4   5  12 11808.0 630.652   7
   4   5  12 12087.5 639.286  11
   4   5  13 5830.92 440.206   7
   4   5  13 5609.43 437.554  11
   4   5  14 674.971 185.184   7
   4   5  14 755.678 201.640  11
   4   5  15 20534.1 770.947   7
   4   5  15 19435.3 757.407  11
   4   5  16 420.647 143.137   7
   4   5  16 553.227 164.456  11
   4   5  17 1302.36 197.221   7
   4   5  17 1102.41 197.437  11
   4   5  18 2265.47 230.588   7
   4   5  18 2358.05 248.389  11
   4   5  19-201.246 92.5808   7
   4   5  19-98.3998 91.7028  11
   4   5  20 42.3475 74.7681  11
   4   5  21 1230.07 140.970  11
  -4   6  20 252.899 64.4443   9
   4  -6 -20 210.280 72.0865   5
  -4   6  19 357.914 93.0487   9
   4  -6 -19 472.891 105.081   5
  -4   6  18 5984.24 321.850   9
   4  -6 -18 8669.39 398.085   5
   4  -6 -17 32894.9 814.813   5
   4  -6 -16 204.585 114.567   5
   4  -6 -15 11578.0 529.314   5
   4  -6 -14 4652.64 361.893   5
   4  -6 -13 228.667 130.957   5
   4  -6 -12 9914.57 527.142   5
   4  -6 -11 9909.28 537.925   5
   4  -6 -10 55255.4 1243.81   5
   4  -6  -9 12938.7 614.064   5
   4  -6  -8 32459.6 956.445   5
   4  -6  -8 33665.1 1013.13  12
   4  -6  -7 21295.1 772.626   5
   4  -6  -7 21077.9 805.208  12
   4  -6  -6 13331.3 610.190   5
   4  -6  -6 14549.9 674.023  12
   4  -6  -5 14806.7 633.030   5
   4  -6  -5 15530.7 693.566  12
   4  -6  -4 9964.55 511.915   5
   4  -6  -4 9538.22 547.104  12
   4  -6  -3 330.439 108.537   5
   4  -6  -3 69.2920 125.657  12
   4  -6  -2 6100.43 435.370  12
   4  -6  -2 5828.15 379.665   5
   4  -6  -1 3140.83 310.515  12
   4  -6   0 50311.5 1196.35  12
   4  -6   1 29737.2 908.707  12
   4   6   1 28992.0 952.258  11
   4  -6   2 2823.46 282.168  12
   4   6   2 2610.91 308.161  11
   4   6   3 46559.4 1206.54  11
   4   6   4 64163.3 1421.75  11
   4   6   5 35990.1 1069.39  11
   4   6   6 24621.7 889.919  11
   4   6   7 1042.46 215.371  11
   4   6   8 871.920 187.842  11
   4   6   9 2893.68 321.583  11
   4   6  10 6393.50 451.991  11
   4   6  11 3196.71 347.611   7
   4   6  11 3003.15 307.261  11
   4   6  12 5524.64 438.557   7
   4   6  12 4999.43 388.225  11
   4   6  13 25829.2 887.793   7
   4   6  13 23664.7 802.399  11
   4   6  14 888.426 194.973   7
   4   6  14 837.990 179.811  11
   4   6  15 28298.7 868.109   7
   4   6  15 26828.4 797.047  11
   4   6  16 57252.4 1167.27   7
   4   6  16 56303.5 1099.11  11
   4   6  17 437.049 124.434   7
   4   6  17 426.178 118.286  11
   4   6  18 58303.8 1025.62   7
   4   6  18 56324.3 952.525  11
   4   6  19 6417.49 314.466   7
   4   6  19 6012.80 286.873  11
   4  -7 -19 598.334 95.6657   5
   4  -7 -18 1974.27 173.206   5
   4  -7 -17 96.6963 70.7634   5
   4  -7 -16 28814.3 721.993   5
   4  -7 -15 243.339 104.802   5
   4  -7 -14 691.370 156.397   5
   4  -7 -13 46090.7 1020.00   5
   4  -7 -12 266.868 121.879   5
   4  -7 -11 4822.06 352.879   5
   4  -7 -10 2638.30 274.012   5
   4  -7  -9 18078.6 684.279   5
   4  -7  -8 66197.6 1301.06   5
   4  -7  -8 70084.0 1415.77  12
   4  -7  -7 5284.05 377.491   5
   4  -7  -7 5473.59 421.234  12
   4  -7  -6 40938.3 1011.74   5
   4  -7  -6 41737.8 1112.13  12
   4  -7  -5 18060.5 663.283   5
   4  -7  -5 18594.7 745.836  12
   4  -7  -4 4040.61 360.248  12
   4  -7  -4 3771.77 309.549   5
   4  -7  -3 55018.5 1268.70  12
   4  -7  -3 54021.7 1112.33   5
   4  -7  -2 16512.5 693.251  12
   4   7  -2 16049.5 669.574  11
   4  -7  -1 4943.20 383.314  12
   4   7  -1 5262.49 393.562  11
   4  -7   0 2118.24 260.769  12
   4   7   0 1871.73 247.834  11
   4  -7   1 38362.7 1014.90  12
   4   7   1 38287.3 1037.82  11
   4  -7   2 34464.0 941.724  12
   4   7   2 35166.8 993.870  11
   4   7   3 1230.42 192.407  11
   4   7   4 10237.5 541.851  11
  -4  -7  -5 7052.53 505.103  13
   4   7   5 7117.64 455.106  11
  -4  -7  -6 18014.1 765.757  13
   4   7   6 18011.2 704.042  11
  -4  -7  -7 67680.9 1413.41  13
   4   7   7 64814.2 1326.11  11
  -4  -7  -8 5446.50 390.125  13
   4   7   8 5730.50 397.486  11
   4   7   9 307.744 182.153   7
   4   7   9 374.512 124.969  11
   4   7  10 32898.0 1019.85   7
   4   7  10 31629.4 875.067  11
   4   7  11 312.730 161.745   7
   4   7  11 222.723 109.232  11
   4   7  12 5949.05 425.809   7
   4   7  12 5493.37 352.461  11
   4   7  13 2885.48 304.562   7
   4   7  13 3016.54 256.349  11
   4   7  14 41081.3 1010.66   7
   4   7  14 40667.8 852.217  11
   4   7  15 17136.2 621.140   7
   4   7  15 16712.7 514.956  11
   4   7  16 344.731 122.250   7
   4   7  17 17499.4 544.804   7
   4   7  18 669.715 111.308   7
   4  -8 -17 314.190 75.9889   5
   4  -8 -16 7455.02 315.083   5
   4  -8 -15 59.0623 63.9929   5
   4  -8 -14 11555.0 435.741   5
   4  -8 -13 11963.9 460.457   5
   4  -8 -12 1440.55 181.453   5
  -4  -8  12 1073.83 157.711  13
   4  -8 -11 4693.87 311.079   5
  -4  -8  11 4160.67 306.389  13
   4  -8 -10 27904.2 749.837   5
  -4  -8  10 26745.9 801.911  13
   4  -8  -9 510.990 127.182   5
  -4  -8   9 485.550 152.667  13
   4  -8  -8 1706.23 199.766   5
  -4  -8   8 1749.00 242.830  13
   4  -8  -7 4782.81 322.390   5
   4  -8  -7 5143.74 377.992  12
   4  -8  -6 773.405 148.856   5
   4  -8  -6 1026.21 195.147  12
   4  -8  -5 459.080 113.787   5
   4  -8  -5 671.538 170.905  12
   4  -8  -4 28249.6 866.378  12
   4  -8  -3 474.867 159.297  12
   4  -8  -2 4356.07 345.640  12
  -4  -8   1 4110.61 404.740  13
   4  -8  -1 4085.64 333.720  12
  -4  -8   0 1495.08 258.712  13
   4  -8   0 1290.59 194.297  12
  -4  -8  -1 839.901 230.833  13
   4  -8   1 930.963 163.485  12
  -4  -8  -2 18543.2 795.452  13
  -4  -8  -3 1081.51 221.738  13
  -4  -8  -4 678.632 183.201  13
  -4  -8  -5 10799.5 571.467  13
  -4  -8  -6 33604.1 956.916  13
  -4  -8  -7 2122.16 244.701  13
  -4  -8  -8 2375.41 243.617  13
   4   8   8 2587.46 297.664   7
   4   8   9 11070.5 564.594   7
   4   8  10 9175.80 502.650   7
   4   8  11 689.651 163.382   7
   4   8  12 185.969 115.191   7
   4   8  13 308.901 124.071   7
   4   8  14 8.07795 85.4502   7
   4   8  15 505.829 119.670   7
   4   8  16 1044.51 134.866   7
   4  -9 -13 1472.57 135.097   5
   4  -9 -12 1696.16 150.126   5
  -4  -9  11 1158.93 136.349  13
   4  -9 -11 1275.30 137.667   5
  -4  -9  10 9105.68 386.802  13
   4  -9 -10 9007.55 355.589   5
  -4  -9   9 22024.1 640.374  13
   4  -9  -9 22821.2 569.999   5
  -4  -9   8 2986.17 262.019  13
   4  -9  -8 3317.28 222.718   5
  -4  -9   7 6446.24 389.305  13
  -4  -9   6 1468.31 213.100  13
  -4  -9   5 444.036 140.940  13
  -4  -9   4 5876.63 404.985  13
   4  -9  -4 5861.44 362.397  12
  -4  -9   3 3405.86 322.547  13
   4  -9  -3 3773.62 293.958  12
  -4  -9   2 817.587 190.058  13
   4  -9  -2 999.934 160.544  12
  -4  -9   1 10121.7 539.797  13
  -4  -9   0 14934.1 645.924  13
  -4  -9  -1 3230.25 317.518  13
  -4  -9  -2 4293.70 352.830  13
  -4  -9  -3 4527.50 351.689  13
  -4  -9  -4 1234.97 197.487  13
  -4  -9  -5 5119.09 352.295  13
  -4  -9  -6 5246.92 335.601  13
   4   9   6 5395.01 368.816   7
  -4  -9  -7 701.004 129.635  13
   4   9   7 825.604 167.696   7
   4   9   8 5235.24 355.289   7
   4   9   9 7898.00 412.876   7
   4   9  10 2796.07 248.593   7
   4   9  11 157.231 95.9679   7
   4   9  12 1276.19 159.826   7
   4   9  13 24223.2 582.825   7
  -4 -10   8 16063.3 440.227  13
  -4 -10   7 3676.86 232.741  13
  -4 -10   6 739.184 120.590  13
  -4 -10   5 1533.65 174.526  13
  -4 -10   4 177.455 91.1286  13
  -4 -10   3 1281.90 170.401  13
  -4 -10   2 10704.3 454.663  13
  -4 -10   1 277.531 114.251  13
  -4 -10   0 1644.27 199.247  13
  -4 -10  -1 7909.00 395.013  13
  -4 -10  -2 3351.02 256.004  13
   4  10   2 3119.59 243.429   7
  -4 -10  -3 9688.39 412.534  13
   4  10   3 9519.68 407.330   7
  -4 -10  -4 4260.21 270.923  13
   4  10   4 4138.24 270.145   7
  -4 -10  -5 1301.80 144.252  13
   4  10   5 1458.46 170.201   7
  -4 -10  -6 7410.40 308.565  13
   4  10   6 8675.93 370.654   7
   4  10   7 426.009 106.112   7
   4  10   8 302.932 80.4373   7
  -5   0  20 34873.2 838.881   9
  -5   0  19 105.107 97.2919   9
  -5   0  18 1654.67 222.007   9
   5   0 -18 1709.09 172.754   5
   5   0 -17-9.60681 75.7933   5
  -5   0  17-154.905 119.961   9
  -5   0  16 13853.8 631.543   9
   5   0 -16 14811.2 553.717   5
   5   0 -15 106.160 99.4436   5
  -5   0  15 199.234 137.797   9
  -5   0  14 24731.3 871.495   9
   5   0 -14 24581.2 778.763   5
   5   0 -13-106.770 99.2964   5
  -5   0  13 35.9453 95.1362   9
  -5   0  12 10118.4 567.715   9
   5   0 -12 10312.3 534.938   5
   5   0 -11 80.5013 122.359   5
  -5   0  11 122.042 129.761   9
  -5   0  10 48121.9 1210.59   9
   5   0 -10 52373.4 1225.19   5
   5   0  -9 87.3290 135.254   5
  -5   0   9-10.0372 90.8544   9
   5   0  -8 768.576 184.622   5
   5   0  -7-0.70529 115.516   5
   5   0  -6 89.3677 131.823   5
   5   0  -5 95.2585 131.523   5
   5   0  -4 32089.2 987.584   5
   5   0  -3 3.54788 116.996   5
   5   0  -2 10493.2 571.896   5
   5   0  -1 20.4573 118.427   5
   5   0   0 73818.4 1484.62   5
   5   0   1 49.2834 125.428   5
   5   0   2 153747. 2120.04   5
   5   0   2 159679. 2257.00  11
   5   0   3 81.1161 118.266   5
   5   0   3 159.451 147.789  11
   5   0   4 146.594 148.141  11
   5   0   5-71.0760 132.970  11
   5   0   6 21408.6 840.620  11
   5   0   7-126.108 163.495  11
   5   0   8 14662.8 692.036  11
   5   0   9 15.1386 122.980  11
   5   0  10 115.543 139.701  11
   5   0  11 85.6869 112.652  11
   5   0  12-244.921 138.077  11
   5   0  13 4.03991 111.177  11
   5   0  14 588.435 164.252  11
   5   0  15 15.3730 97.6962  11
   5   0  16 459.220 128.636  11
   5   0  17-69.3736 92.2706  11
   5   0  18 11955.6 465.202  11
   5   0  19 87.9670 62.9399  11
   5   0  20 4142.87 225.629  11
  -5   1  21 238.118 90.2840   9
  -5   1  20 1851.68 200.231   9
  -5   1  19 4219.93 313.211   9
   5  -1 -19 4177.32 243.149   5
  -5   1  18 2236.32 245.787   9
   5  -1 -18 2888.56 225.588   5
  -5  -1  17 13167.2 602.626   9
  -5   1  17 13784.3 601.764   9
   5   1 -17 14155.3 494.580   5
   5  -1 -17 14321.3 523.280   5
   5   1 -16 1094.11 156.022   5
   5  -1 -16 1189.04 177.471   5
  -5  -1  16 1049.73 206.831   9
  -5   1  16 1282.39 206.055   9
  -5  -1  15 2241.01 277.073   9
  -5   1  15 2152.79 260.298   9
   5   1 -15 2720.52 254.091   5
   5  -1 -15 2867.86 271.085   5
  -5  -1  14 48738.2 1237.17   9
  -5   1  14 51150.0 1206.39   9
   5   1 -14 53522.2 1120.64   5
   5  -1 -14 51724.9 1132.58   5
   5   1 -13 518.131 138.901   5
   5  -1 -13 488.215 146.350   5
  -5  -1  13 560.631 178.935   9
  -5   1  13 791.617 187.846   9
  -5  -1  12 3423.88 349.314   9
  -5   1  12 2908.65 303.098   9
   5   1 -12 3673.52 320.052   5
   5  -1 -12 3749.92 337.093   5
  -5  -1  11 17807.7 765.403   9
  -5   1  11 17244.4 704.678   9
   5   1 -11 18050.2 707.987   5
   5  -1 -11 18744.8 733.727   5
  -5  -1  10 24479.5 886.328   9
   5   1 -10 25657.4 852.566   5
   5  -1 -10 26350.6 875.290   5
   5   1  -9 368.887 147.306   5
   5  -1  -9 312.029 137.163   5
   5   1  -8 76.3148 127.737   5
   5  -1  -8 260.908 135.779   5
   5   1  -7 468.637 168.012   5
   5  -1  -7 436.605 163.907   5
   5   1  -6 28423.3 929.995   5
   5  -1  -6 26774.2 900.932   5
   5   1  -5 34055.2 1023.00   5
   5  -1  -5 33680.0 1008.30   5
   5   1  -4 508.306 168.073   5
   5  -1  -4 703.520 192.576   5
   5   1  -3 99037.4 1743.15   5
   5  -1  -3 98322.3 1711.78   5
   5   1  -2 10248.7 573.644   5
   5  -1  -2 9983.38 552.958   5
   5   1  -1 1120.83 225.509   5
   5  -1  -1 1368.99 224.503   5
   5   1   0 579.470 172.810   5
   5  -1   0 733.706 173.981   5
   5   1   1 20785.9 799.460   5
   5  -1   1 20540.3 765.435   5
   5  -1   2 42091.4 1084.97   5
   5  -1   2 44606.0 1148.29  11
   5  -1   3 42674.9 1079.44   5
   5  -1   3 44940.6 1150.77  11
   5   1   3 43690.8 1216.10  11
   5  -1   4 715.340 169.197   5
   5  -1   4 517.705 143.974  11
   5   1   4 630.742 195.647  11
   5  -1   5 5065.08 401.210  11
   5   1   5 3666.66 365.697  11
   5  -1   6 46955.3 1183.63  11
   5   1   6 45830.5 1253.44  11
   5  -1   7 20767.9 790.127  11
   5   1   7 21468.4 861.236  11
   5  -1   8 20259.9 775.511  11
   5   1   8 19750.4 825.205  11
   5  -1   9 3608.42 337.047  11
   5   1   9 2885.32 333.215  11
   5  -1  10 2677.36 289.545  11
   5   1  10 2929.76 339.085  11
   5  -1  11 9244.72 513.392  11
   5   1  11 8443.75 537.119  11
   5  -1  12 238.768 119.700  11
   5   1  12 74.5610 158.307  11
   5  -1  13 25633.4 812.461  11
   5   1  13 25367.7 884.948  11
   5  -1  14 9352.17 477.066  11
   5   1  14 9570.24 529.871  11
   5  -1  15 715.618 143.721  11
   5   1  15 619.812 165.227  11
   5  -1  16 1151.56 176.447  11
   5   1  16 957.515 182.247  11
   5  -1  17 2505.56 218.814  11
   5   1  17 2911.02 266.764  11
   5  -1  18 268.206 74.3185  11
   5   1  18 414.979 109.555  11
   5   1  19 3810.17 256.293  11
   5   1  20 6286.94 295.488  11
  -5   2  20 371.124 100.535   9
  -5   2  19 2510.41 232.093   9
   5  -2 -19 2109.22 173.905   5
  -5   2  18 2059.09 224.685   9
   5  -2 -18 2579.38 213.291   5
   5  -2 -17 534.984 121.390   5
  -5   2  17 644.168 148.212   9
  -5   2  16 1570.32 209.261   9
   5  -2 -16 1594.13 196.167   5
  -5   2  15 4455.36 342.236   9
   5   2 -15 4127.27 291.788   5
   5  -2 -15 3985.11 312.220   5
  -5   2  14 5727.94 398.126   9
   5   2 -14 6197.85 381.373   5
   5  -2 -14 6506.95 410.645   5
   5   2 -13 336.918 123.003   5
   5  -2 -13 534.906 150.671   5
  -5   2  13 420.729 129.334   9
  -5   2  12 5701.38 393.783   9
   5   2 -12 6745.44 421.832   5
   5  -2 -12 6927.27 444.730   5
   5   2 -11 4700.59 365.526   5
   5  -2 -11 5038.31 389.948   5
   5   2 -10 41792.1 1084.08   5
   5  -2 -10 42382.5 1107.58   5
   5   2  -9 25254.9 856.226   5
   5  -2  -9 25452.4 870.000   5
   5   2  -8 11181.3 584.489   5
   5  -2  -8 11578.6 592.907   5
   5   2  -7 12414.8 620.470   5
   5  -2  -7 12815.0 626.391   5
   5   2  -6 12590.1 630.955   5
   5  -2  -6 13097.4 634.263   5
   5   2  -5 71629.3 1494.72   5
   5  -2  -5 68681.0 1432.22   5
   5   2  -4 55417.7 1321.65   5
   5  -2  -4 52759.2 1250.10   5
   5   2  -3 113912. 1892.13   5
   5  -2  -3 111876. 1802.75   5
   5   2  -2 6450.88 463.048   5
   5  -2  -2 6102.63 430.863   5
   5   2  -1 31091.3 990.898   5
   5  -2  -1 30356.6 929.629   5
   5  -2   0 43877.4 1097.23   5
   5  -2   1 20179.9 741.676   5
   5  -2   2 5756.29 398.341   5
   5  -2   3 6085.89 402.753   5
   5   2   3 5869.80 465.769  11
   5  -2   4 71620.3 1330.85   5
   5   2   4 75998.8 1639.40  11
   5   2   5 34899.0 1118.15  11
   5   2   6-80.1076 167.262  11
   5   2   7 9690.88 597.018  11
   5   2   8 30857.5 1043.87  11
   5   2   9 1.63429 142.126  11
   5   2  10 12959.2 677.533  11
   5   2  11 8219.86 541.987  11
   5   2  12 11392.7 612.016  11
   5   2  13 28625.8 943.247  11
   5   2  14 439.282 157.418  11
   5   2  15 7380.00 454.330  11
   5   2  16 8360.22 463.684  11
   5   2  17 27334.4 778.620  11
   5   2  18 1205.89 171.599  11
   5   2  19 4610.46 280.485  11
   5   2  20 408.325 97.3736  11
  -5   3  19 3101.73 230.992   9
   5  -3 -19 3462.23 215.620   5
   5  -3 -18 113.319 71.4349   5
  -5   3  18 75.6612 75.9494   9
  -5   3  17 3600.87 276.032   9
   5  -3 -17 3653.60 265.732   5
  -5   3  16 7017.70 391.827   9
   5  -3 -16 7229.25 389.768   5
  -5   3  15 2221.05 231.161   9
   5  -3 -15 2504.53 251.314   5
   5  -3 -14 615.061 147.422   5
   5  -3 -13 3574.70 313.541   5
   5  -3 -12 8354.01 479.277   5
   5  -3 -11 15765.7 663.191   5
   5  -3 -10 213.756 147.275   5
   5  -3  -9 25273.4 852.536   5
   5  -3  -8 23742.7 834.269   5
   5  -3  -7 71.0364 112.629   5
   5  -3  -6 30.7897 103.203   5
   5  -3  -5 643.175 178.229   5
   5  -3  -4 1423.14 223.840   5
   5  -3  -3 570.404 163.695   5
   5  -3  -2 55276.3 1241.82   5
   5  -3  -1 6605.41 427.960   5
   5  -3   0 2040.96 246.352   5
   5  -3   1 6105.87 398.156   5
   5  -3   2 7468.89 436.205   5
   5   3   2 7358.49 528.343  11
   5   3   3 32630.5 1079.88  11
   5   3   4 10189.8 620.016  11
   5   3   5 108063. 1961.87  11
   5   3   6 2752.21 340.263  11
   5   3   7 8835.29 572.539  11
   5   3   8 22573.9 896.334  11
   5   3   9 1602.01 224.716   7
   5   3   9 1473.83 271.399  11
   5   3  10 1506.43 265.581  11
   5   3  11 4881.31 422.598  11
   5   3  12 19.9319 141.741  11
   5   3  13 29.3796 139.052  11
   5   3  14 20963.5 767.450  11
   5   3  15 3083.97 294.677  11
   5   3  16 205.763 136.411  11
   5   3  17 1852.93 215.263  11
   5   3  18 2976.05 241.691  11
   5   3  19 13266.9 449.272  11
   5   3  20 1823.08 157.574  11
   5  -4 -19 6618.15 276.719   5
   5  -4 -18 587.494 105.412   5
   5  -4 -17 1366.51 166.020   5
   5  -4 -16-44.9688 83.7685   5
   5  -4 -15 8760.04 429.674   5
   5  -4 -14 6411.77 383.838   5
   5  -4 -13 1434.40 207.520   5
   5  -4 -12 186.578 119.116   5
   5  -4 -11 9694.57 511.151   5
   5  -4 -10 2544.13 277.840   5
   5  -4  -9 1982.06 257.157   5
   5  -4  -8 6751.35 446.115   5
   5  -4  -7 1181.35 208.566   5
   5  -4  -6 2571.66 284.850   5
   5  -4  -5 19641.2 737.219   5
   5  -4  -4 3813.26 333.393   5
   5  -4  -3 4067.80 337.880   5
   5  -4  -2 2209.04 250.952   5
   5  -4  -1 766.443 155.891   5
   5  -4   0 11551.3 534.448   5
   5   4   1 19529.1 835.155  11
   5   4   2 5183.97 446.160  11
   5   4   3 14453.6 721.708  11
   5   4   4 17601.3 793.013  11
   5   4   5 121.010 149.948  11
   5   4   6 1436.81 261.914  11
   5   4   7 22434.2 886.907  11
   5   4   8 16506.4 760.741  11
   5   4   9 30664.7 912.320   7
   5   4   9 30554.8 1006.49  11
   5   4  10 10358.0 526.515   7
   5   4  10 10205.2 585.795  11
   5   4  11 24698.9 775.127   7
   5   4  11 25477.1 890.486  11
   5   4  12 327.140 119.377   7
   5   4  12 331.080 154.210  11
   5   4  13 741.987 137.982   7
   5   4  13 682.509 174.241  11
   5   4  14-30.8099 109.422  11
   5   4  15 3783.08 311.674  11
   5   4  16 1508.01 195.209  11
   5   4  17-34.5802 78.6712  11
   5   4  18 3270.70 229.572  11
   5   4  19 3488.88 212.765  11
   5  -5 -18-20.4860 53.8609   5
   5  -5 -17 6896.40 310.152   5
   5  -5 -16 3670.96 249.435   5
   5  -5 -15 7688.19 374.066   5
   5  -5 -14 335.254 105.182   5
   5  -5 -13 218.171 105.273   5
   5  -5 -12 126.712 115.372   5
   5  -5 -11 14522.5 586.937   5
   5  -5 -10 5126.90 363.804   5
   5  -5  -9 10672.6 521.658   5
   5  -5  -8 2843.72 279.794   5
   5  -5  -7 37840.0 981.703   5
   5  -5  -6 2942.09 281.921   5
   5  -5  -5 2233.53 253.300   5
   5  -5  -4 5820.98 384.579   5
   5  -5  -3 5976.09 382.680   5
   5  -5  -2 12777.7 550.472   5
   5  -5  -1 31185.2 838.802   5
   5   5   0 29022.3 979.235  11
   5   5   1 7252.65 501.204  11
   5   5   2 218.196 137.822  11
   5   5   3 33817.8 1058.92  11
   5   5   4 6539.42 478.060  11
   5   5   5 34770.8 1064.75  11
   5   5   6 16533.4 736.335  11
   5   5   7 26871.2 918.544  11
   5   5   8 822.316 192.004  11
   5   5   9 1539.92 226.110   7
   5   5   9 1646.74 255.694  11
   5   5  10 18341.2 683.775   7
   5   5  10 19465.6 747.513  11
   5   5  11 3621.89 307.420   7
   5   5  11 3843.23 332.245  11
   5   5  12 5410.39 352.267   7
   5   5  12 5691.34 388.384  11
   5   5  13 8109.00 403.629   7
   5   5  13 8829.77 458.140  11
   5   5  14 838.045 132.929   7
   5   5  14 699.968 146.440  11
   5   5  15 303.866 83.7486   7
   5   5  15 450.231 125.556  11
   5   5  16 1925.88 191.075  11
   5   5  17 161.974 80.2593  11
   5  -6 -16 191.256 68.2802   5
   5  -6 -15 4817.57 264.521   5
   5  -6 -14 3463.21 239.608   5
   5  -6 -13 8279.00 382.341   5
   5  -6 -12 10234.9 439.636   5
   5  -6 -11 3485.45 271.789   5
   5  -6 -10 91.1813 91.3240   5
   5  -6  -9 9914.22 462.945   5
   5  -6  -8 4699.99 329.947   5
   5  -6  -7 319.599 116.149   5
   5  -6  -6 22732.4 701.663   5
   5  -6  -5 11090.1 492.484   5
   5  -6  -4 19427.2 638.935   5
   5   6  -3 3212.93 314.595  11
   5  -6  -3 3302.41 265.414   5
   5   6  -2 3650.39 336.961  11
   5   6  -1-7.43557 132.672  11
   5   6   0 27341.3 894.440  11
   5   6   1 36859.1 1034.30  11
   5   6   2 5749.89 422.592  11
   5   6   3 3164.33 324.685  11
   5   6   4 1725.38 249.962  11
   5   6   5 28.9696 137.058  11
  -5  -6  -6 4856.82 354.437  13
   5   6   6 4463.03 363.989  11
   5   6   7 343.879 144.506  11
   5   6   8 185.954 129.076   7
   5   6   8 269.735 144.873  11
   5   6   9 13537.7 584.759   7
   5   6   9 13343.7 576.690  11
   5   6  10 5942.66 379.042   7
   5   6  10 5516.01 363.221  11
   5   6  11 6673.49 386.329   7
   5   6  11 6698.46 383.259  11
   5   6  12 177.313 94.9404   7
   5   6  12 262.310 108.602  11
   5   6  13 5164.68 304.292   7
   5   6  13 5071.08 307.824  11
   5   6  14 7091.67 323.512   7
   5   6  14 7049.16 332.165  11
   5   6  15 1218.79 133.532  11
   5  -7 -14 5698.24 255.955   5
   5  -7 -13 412.831 87.2073   5
   5  -7 -12 444.292 90.0609   5
  -5  -7  12 545.887 110.860  13
   5  -7 -11 332.044 88.9221   5
  -5  -7  11 351.513 103.804  13
   5   7 -10 35323.0 718.333  11
   5  -7 -10 37729.6 765.771   5
   5  -7  -9 992.451 138.293   5
   5   7  -9 711.459 122.094  11
   5   7  -8 3526.29 255.991  11
   5  -7  -8 3603.27 248.166   5
   5   7  -7 25514.3 686.482  11
   5  -7  -7 25531.2 653.834   5
   5   7  -6 1857.33 206.432  11
   5  -7  -6 1938.10 188.826   5
   5   7  -5 24284.6 705.577  11
   5  -7  -5 25650.3 640.723   5
   5   7  -4 8249.66 425.766  11
   5   7  -3 15451.1 584.897  11
   5   7  -2 8367.53 436.488  11
   5   7  -1 22714.4 718.206  11
   5   7   0 576.379 139.575  11
   5   7   1 5.84714 122.660  11
   5   7   2 11602.8 515.307  11
  -5  -7  -3 11047.0 553.559  13
   5   7   3 11676.5 511.086  11
  -5  -7  -4 2364.66 258.942  13
   5   7   4 2485.52 251.182  11
  -5  -7  -5 8937.71 456.060  13
   5   7   5 9070.29 444.778  11
  -5  -7  -6 4467.86 305.981  13
   5   7   6 4360.07 307.578  11
   5   7   7 9.41840 109.713   7
   5   7   7 109.073 89.8297  11
   5   7   8 1.05617 98.6131   7
   5   7   8-47.8370 72.9505  11
   5   7   9 1288.52 185.708   7
   5   7   9 914.341 138.618  11
   5   7  10 7396.47 382.325   7
   5   7  10 6784.10 323.391  11
   5   7  11 10587.3 433.865   7
   5   7  11 9550.04 357.715  11
   5   7  12 6141.39 312.150   7
   5   7  13 2658.78 191.651   7
  -5  -8  10 1464.34 144.050  13
  -5  -8   9 4269.26 258.953  13
  -5  -8   8 17187.7 535.912  13
  -5  -8   7 264.571 111.785  13
  -5  -8   6 57681.5 1068.35  13
  -5  -8   5 912.975 163.206  13
  -5  -8   4 10614.1 491.327  13
  -5  -8   3 5552.32 361.864  13
  -5  -8   2 2113.15 244.133  13
  -5  -8   1 51085.4 1083.52  13
  -5  -8   0 13864.0 565.574  13
  -5  -8  -1 21966.7 699.166  13
  -5  -8  -2 3830.63 295.074  13
  -5  -8  -3 103.413 92.9917  13
  -5  -8  -4 28852.2 722.139  13
  -5  -8  -5 688.142 126.206  13
   5   8   5 725.477 149.114   7
   5   8   6 3672.94 279.275   7
   5   8   7 1601.21 191.894   7
   5   8   8 13130.2 472.286   7
   5   8   9 44.3787 75.1852   7
   5   8  10 2623.79 197.820   7
  -5  -9   5 8747.37 341.978  13
  -5  -9   4 1308.00 145.811  13
  -5  -9   3 18922.9 525.763  13
  -5  -9   2 19483.7 538.836  13
  -5  -9   1 49.0530 68.6585  13
  -5  -9   0 9113.80 368.002  13
  -5  -9  -1 2642.02 200.999  13
  -5  -9  -2 5214.54 265.077  13
   5   9   2 5732.99 294.972   7
   5   9   3 12710.3 428.291   7
   5   9   4 7330.79 321.588   7
   5   9   5 5370.86 268.988   7
   6   0 -14 5377.53 284.064   5
   6   0 -13 48.5432 67.8390   5
   6   0 -12 6321.44 347.240   5
   6   0 -11-85.7720 82.9999   5
   6   0 -10 4281.47 315.797   5
   6   0  -9 123.311 105.605   5
   6   0  -8 8631.23 465.363   5
   6   0  -7 19.7762 103.368   5
   6   0  -6 623.070 156.165   5
   6   0  -5-75.5316 116.296   5
   6   0  -4 1402.89 221.558   5
   6   0  -3 105.249 123.861   5
   6   0  -3-182.924 166.295  11
   6   0  -2 4067.61 338.473  11
   6   0  -1 56.1454 112.695  11
   6   0   0 209108. 2358.69  11
   6   0   1 36.0446 118.636  11
   6   0   2 113092. 1732.12  11
   6   0   3-62.8301 144.435  11
   6   0   4 12245.9 570.862  11
   6   0   5-107.982 134.727  11
   6   0   6 124434. 1747.08  11
   6   0   7 81.7456 105.222  11
   6   0   8 19672.6 669.092  11
   6   0   9 78.1980 96.9741  11
   6   0  10 28575.7 747.058  11
   6   0  11-42.1423 71.8394  11
   6   0  12 777.339 123.627  11
   6   0  13-200.418 74.9351  11
   6  -1 -15 224.980 72.1510   5
   6  -1 -14 9311.71 375.381   5
   6  -1 -13 893.194 141.552   5
   6  -1 -12 93.7366 89.0281   5
   6  -1 -11 286.015 106.978   5
   6  -1 -10 1226.64 185.283   5
   6  -1  -9 3363.67 287.420   5
   6   1  -8 352.515 132.095   5
   6  -1  -8 407.096 135.835   5
   6  -1  -7 6967.66 418.284   5
   6  -1  -6 34076.5 921.676   5
   6  -1  -5 4593.78 354.152   5
   6  -1  -4 40216.9 1015.29   5
   6  -1  -4 40879.7 965.537  11
   6  -1  -3 225.528 121.392   5
   6  -1  -3 111.079 104.351  11
   6  -1  -2 892.994 169.992   5
   6  -1  -2 798.363 156.008  11
   6   1  -2 1055.80 193.606  11
   6  -1  -1 8683.66 474.115   5
   6  -1  -1 8414.92 453.127  11
   6   1  -1 8901.42 513.721  11
   6  -1   0 16494.0 627.728  11
   6   1   0 16792.1 697.888  11
   6  -1   1 1145.81 180.449  11
   6   1   1 1504.99 235.909  11
   6  -1   2 89473.8 1441.74  11
   6   1   2 88250.6 1579.12  11
   6  -1   3 827.967 167.026  11
   6   1   3 704.289 181.399  11
   6  -1   4 37903.6 920.451  11
   6   1   4 35729.1 1000.61  11
   6  -1   5 10952.3 491.047  11
   6   1   5 10286.4 536.692  11
   6  -1   6 10465.4 473.583  11
   6   1   6 11041.4 546.394  11
   6  -1   7 4063.01 293.174  11
   6   1   7 4456.44 351.889  11
   6   1   8 9721.64 495.892  11
   6   1   9 1424.09 204.343  11
   6   1  10 1954.02 221.722  11
   6   1  11 818.135 154.440  11
   6   1  12 1313.95 170.279  11
   6   1  13 16298.2 509.179  11
   6   1  14 10121.3 370.911  11
   6  -2 -15 1157.31 125.004   5
   6  -2 -14 1168.93 137.842   5
   6  -2 -13 835.915 132.370   5
   6  -2 -12 11291.0 448.858   5
   6  -2 -11 557.917 127.051   5
   6  -2 -10 11186.9 482.290   5
   6  -2  -9 29774.5 796.884   5
   6  -2  -8 398.147 140.554   5
   6  -2  -7 15995.2 610.216   5
   6  -2  -6-23.6699 106.737   5
   6  -2  -5 1359.12 202.500   5
   6  -2  -4 1253.48 191.265   5
   6  -2  -3 4632.27 346.648   5
   6  -2  -2 25.2677 91.9568   5
   6   2  -2 133.283 142.618  11
   6  -2  -1 2556.28 256.592   5
   6   2  -1 2717.34 300.450  11
   6  -2   0 1315.36 190.336   5
   6   2   0 1264.63 221.182  11
   6   2   1 10911.9 573.726  11
   6   2   2 15142.5 669.316  11
   6   2   3 27.0502 132.087  11
   6   2   4 6188.59 429.547  11
   6   2   5 24317.7 820.980  11
   6   2   6 82.8554 126.319  11
   6   2   7 1489.38 219.336  11
   6   2   8 491.396 148.917  11
   6   2   9 17.1577 99.0257  11
   6   2  10 1299.06 184.303  11
   6   2  11 241.589 112.053  11
   6   2  12 78.7995 77.3696  11
   6   2  13 23822.1 619.239  11
   6   2  14 130.104 73.3858  11
   6  -3 -15 1010.28 111.395   5
   6  -3 -14 21665.3 525.360   5
   6  -3 -13 7008.74 320.232   5
   6  -3 -12 3602.68 247.891   5
   6  -3 -11 1202.59 155.916   5
   6  -3 -10 246.204 99.6677   5
   6  -3  -9 9312.96 431.551   5
   6  -3  -8 29361.7 768.696   5
   6  -3  -7 996.301 164.669   5
   6  -3  -6 6694.78 383.643   5
   6  -3  -5 27273.9 764.631   5
   6  -3  -4 10648.1 480.531   5
   6  -3  -3 10137.4 467.712   5
   6   3  -3 10215.8 544.646  11
   6  -3  -2 10860.5 481.077   5
   6   3  -2 10612.7 554.511  11
   6  -3  -1 828.718 143.885   5
   6   3  -1 1001.47 194.774  11
   6  -3   0 1661.63 188.102   5
   6   3   0 1751.16 247.565  11
   6   3   1 3846.32 346.990  11
   6   3   2 11987.6 583.898  11
   6   3   3 5138.24 392.508  11
   6   3   4 8777.19 501.267  11
   6   3   5 4932.90 377.066  11
   6   3   6 8819.51 483.255  11
   6   3   7 4281.34 337.212  11
   6   3   8 140.566 109.102  11
   6   3   9 367.671 133.003  11
   6   3  10 2528.29 241.995  11
   6   3  11 16601.9 563.841  11
   6   3  12 229.884 96.0576  11
   6   3  13 10540.1 400.745  11
   6   3  14 839.016 119.061  11
   6  -4 -13 1756.06 151.445   5
   6  -4 -12 806.510 116.930   5
   6  -4 -11-42.6900 70.4589   5
   6  -4 -10 3041.56 225.096   5
   6  -4  -9 17174.5 534.968   5
   6  -4  -8 858.917 131.931   5
   6  -4  -7 49.4265 83.6214   5
   6  -4  -6 748.956 136.830   5
   6  -4  -5 11506.1 459.800   5
   6   4  -5 11843.1 535.810  11
   6  -4  -4 7169.29 365.906   5
   6   4  -4 7742.32 447.295  11
   6  -4  -3 1183.77 157.472   5
   6   4  -3 1005.81 186.762  11
   6  -4  -2 184.970 81.9744   5
   6   4  -2-134.421 131.287  11
   6  -4  -1 29.7845 63.7705   5
   6   4  -1 127.331 121.808  11
   6   4   0 1244.93 204.312  11
   6   4   1 1575.33 225.593  11
   6   4   2 216.603 129.623  11
   6   4   3 22399.8 754.715  11
   6   4   4 7192.60 433.352  11
   6   4   5 1495.16 218.049  11
   6   4   6 14317.3 581.399  11
   6   4   7 16151.0 605.069  11
   6   4   8 4537.29 321.995  11
   6   4   9-33.4196 84.6707  11
   6   4  10 1337.50 169.210  11
   6   4  11 3936.40 260.918  11
   6   4  12 5855.85 296.327  11
   6  -5 -11 4081.65 218.213   5
   6   5 -11 4154.84 237.519  11
   6  -5 -10 77.6914 61.8601   5
   6   5 -10 108.432 69.8621  11
   6  -5  -9 3190.70 207.709   5
   6   5  -9 3490.26 241.536  11
   6  -5  -8 729.060 109.639   5
   6   5  -8 628.007 128.191  11
   6  -5  -7 5996.94 293.217   5
   6   5  -7 6142.93 342.016  11
   6  -5  -6 172.403 72.3211   5
   6   5  -6-42.0836 92.1593  11
   6  -5  -5 856.877 117.563   5
   6   5  -5 803.827 151.023  11
   6  -5  -4 2577.33 194.327   5
   6   5  -4 2310.20 237.628  11
   6   5  -3 1606.36 202.678  11
   6   5  -2 10463.2 483.606  11
   6   5  -1 4688.79 333.125  11
   6   5   0 7523.98 413.974  11
   6   5   1 3671.41 291.327  11
   6   5   2 494.281 125.560  11
   6   5   3 592.309 134.912  11
   6   5   4 380.371 113.624  11
   6   5   5 1075.67 137.580   7
   6   5   5 1293.34 180.672  11
   6   5   6 159.335 53.6528   7
   6   5   6 3783.50 280.283  11
   6   5   7 1016.38 159.328  11
   6   5   8 799.156 133.724  11
   6   5   9 2225.43 191.441  11
   6   5  10-82.2315 68.9342  11
   6   6  -7 7463.06 309.632  11
   6   6  -6 1278.72 143.582  11
   6   6  -5 51.6544 72.1865  11
   6   6  -4 73.2247 70.0976  11
   6   6  -3 3202.76 232.024  11
   6   6  -2 1292.32 160.058  11
   6   6  -1 10016.7 409.888  11
   6   6   0 605.661 120.586  11
  -6  -6  -1 1704.16 184.200  13
   6   6   1 1782.50 183.276  11
  -6  -6  -2 138.630 73.2830  13
   6   6   2 162.705 81.0016  11
   6   6   3 23.2118 65.5860   7
   6   6   3-83.9511 96.0141  11
   6   6   4 2428.39 188.495   7
   6   6   4 2241.79 194.744  11
   6   6   5 5254.03 261.131   7
   6   6   5 5921.95 296.399  11
   6   6   6 16942.1 474.027  11
   0   0   0    0.00    0.00   0

TITL CU-4239 in P2(1)/c 
REM P2(1)/c (#14 in standard setting)
CELL 1.54184   5.733815  10.614673  24.699292  90.0000  91.0213  90.0000
ZERR    4.00   0.000128   0.000221   0.000466   0.0000   0.0017   0.0000
LATT  1
SYMM -x, y+1/2,-z+1/2 
SFAC C H O
UNIT 72.00 88.00 12.00
TREF
HKLF 4
END
