# Supplementary material for: Photoswitching neutral homoaromatic hydrocarbons
Source: Nat Chem. 2023 Jan 26;15(3):377–85. doi: 10.1038/s41557-022-01121-w (PMC9986110; doi:10.1038/s41557-022-01121-w)
Supplement: Supplementary file 3 — Crystallographic data (.cif, .fcf and .hkl files) of compound 12b (CCDC 2128302). [file 41557_2022_1121_MOESM3_ESM.zip › CU-4239.FCF]

# 
# h,k,l, Fc-squared, Fo-squared, sigma(Fo-squared) and status flag 
# 
data_cu-4239 
_shelx_title ' CU-4239 in P2(1)/c' 
_shelx_refln_list_code          4 
_shelx_F_calc_maximum      100.14 
_exptl_crystal_F_000       616.00 
_reflns_d_resolution_high  0.8346 
 
loop_ 
 _symmetry_equiv_pos_as_xyz 
 'x, y, z' 
 '-x, y+1/2, -z+1/2' 
 '-x, -y, -z' 
 'x, -y-1/2, z-1/2' 
 
_cell_length_a     5.7338 
_cell_length_b    10.6147 
_cell_length_c    24.6993 
_cell_angle_alpha  90.000 
_cell_angle_beta   91.021 
_cell_angle_gamma  90.000 
 
_shelx_F_squared_multiplier     1.000 
 
loop_ 
 _refln_index_h 
 _refln_index_k 
 _refln_index_l 
 _refln_F_squared_calc 
 _refln_F_squared_meas 
 _refln_F_squared_sigma 
 _refln_observed_status 
   1   0   0     1904.75     1707.38      7.78 o 
   2   0   0      209.57      232.19      5.14 o 
   3   0   0      268.74      292.30      6.34 o 
   4   0   0       29.46       34.94      2.80 o 
   5   0   0      708.60      667.13     13.42 o 
   6   0   0     1804.28     1889.80     21.32 o 
   1   1   0     7332.42     6692.87     19.54 o 
   2   1   0      109.47       95.75      2.13 o 
   3   1   0      721.50      765.15     25.05 o 
   4   1   0      407.52      406.54      8.19 o 
   5   1   0        7.40        6.01      1.11 o 
   6   1   0      143.93      150.28      4.22 o 
   0   2   0     2877.64     2474.49     12.69 o 
   1   2   0     2363.44     2112.75      8.90 o 
   2   2   0       44.73       49.01      1.16 o 
   3   2   0       23.62       27.89      1.53 o 
   4   2   0      359.98      375.16      5.41 o 
   5   2   0      401.33      396.54      9.92 o 
   6   2   0       11.12       11.70      1.30 o 
   1   3   0      229.75      222.56      3.39 o 
   2   3   0      144.44      144.55      3.18 o 
   3   3   0     1365.03     1429.14     39.05 o 
   4   3   0      322.52      312.15      6.23 o 
   5   3   0       18.41       18.45      2.23 o 
   6   3   0       15.21       15.32      1.35 o 
   0   4   0        9.79       12.45      1.42 o 
   1   4   0     2006.93     1972.05     15.23 o 
   2   4   0        0.34        0.62      1.29 o 
   3   4   0        1.98        4.11      0.67 o 
   4   4   0        0.77       -0.01      1.26 o 
   5   4   0      103.44      104.39      4.83 o 
   6   4   0       10.55       11.25      1.85 o 
   1   5   0      106.62       92.02      3.73 o 
   2   5   0      625.60      710.59     11.53 o 
   3   5   0      500.84      556.65      6.66 o 
   4   5   0       21.56       19.46      1.76 o 
   5   5   0      252.46      262.29      8.85 o 
   6   5   0       79.45       68.00      3.74 o 
   0   6   0      788.00      813.26     12.54 o 
   1   6   0        0.00        1.57      0.68 o 
   2   6   0     1189.93     1254.06     16.70 o 
   3   6   0       12.82       11.28      1.27 o 
   4   6   0      495.78      454.69     10.81 o 
   5   6   0      241.67      247.10      8.08 o 
   6   6   0        8.50        5.47      1.09 o 
   1   7   0       33.85       31.00      1.40 o 
   2   7   0        2.90        1.84      0.59 o 
   3   7   0      162.37      152.48      6.86 o 
   4   7   0       15.01       18.04      1.62 o 
   5   7   0        2.25        5.21      1.26 o 
   0   8   0       68.18       73.68      3.25 o 
   1   8   0      258.18      257.39      4.89 o 
   2   8   0       16.22       15.99      1.44 o 
   3   8   0       49.62       48.78      2.79 o 
   4   8   0       17.68       12.39      1.40 o 
   5   8   0      119.53      125.29      5.11 o 
   1   9   0      150.17      148.18      4.59 o 
   2   9   0       39.14       37.21      3.66 o 
   3   9   0       36.17       38.35      2.38 o 
   4   9   0      127.49      134.97      5.84 o 
   0  10   0     1473.50     1502.72     20.09 o 
   1  10   0      275.74      268.44      6.08 o 
   2  10   0      137.26      128.83      6.19 o 
   3  10   0       28.39       29.83      1.91 o 
   4  10   0       13.34       14.86      1.80 o 
   1  11   0        0.03        0.24      1.10 o 
   2  11   0       52.06       50.85      2.35 o 
   3  11   0       54.17       60.91      2.20 o 
   0  12   0       91.35       94.18      4.14 o 
   1  12   0       45.96       48.57      3.00 o 
   2  12   0       17.34       18.39      1.16 o 
  -6   1   1       79.85       78.19      2.50 o 
  -5   1   1       13.08       11.37      1.44 o 
  -4   1   1      176.65      165.01      4.26 o 
  -3   1   1       89.49       96.48      2.44 o 
  -2   1   1        7.96        9.31      0.64 o 
  -1   1   1      317.83      292.26      8.05 o 
   0   1   1      703.54      660.41      3.48 o 
   1   1   1      235.51      232.32      2.34 o 
   2   1   1      104.61       98.84      2.09 o 
   3   1   1        0.57        2.40      1.41 o 
   4   1   1       80.39       83.83      2.52 o 
   5   1   1      186.31      186.70      5.00 o 
   6   1   1       10.84       11.77      1.62 o 
  -6   2   1       26.65       23.74      1.76 o 
  -5   2   1      275.03      277.49      6.13 o 
  -4   2   1      786.63      815.94      9.90 o 
  -3   2   1      504.39      583.13     26.31 o 
  -2   2   1       16.46       15.13      1.09 o 
  -1   2   1      723.70      668.27      7.15 o 
   0   2   1      543.10      530.62      7.09 o 
   1   2   1     2728.92     2468.16     23.16 o 
   2   2   1      313.80      336.96      2.82 o 
   3   2   1      122.19      123.75      3.35 o 
   4   2   1      240.18      219.75      4.16 o 
   5   2   1      184.60      182.37      6.70 o 
   6   2   1      102.72       98.62      5.19 o 
  -6   3   1        9.90        8.11      1.05 o 
  -5   3   1       58.26       59.70      3.87 o 
  -4   3   1      652.29      671.74      7.45 o 
  -3   3   1        2.87        0.60      0.43 o 
  -2   3   1     1130.29     1277.65     24.69 o 
  -1   3   1      370.97      339.82      4.39 o 
   0   3   1     3762.30     3445.88     48.06 o 
   1   3   1     2986.76     2957.70     11.95 o 
   2   3   1      324.60      406.75      4.27 o 
   3   3   1      514.37      530.40      9.00 o 
   4   3   1      404.28      413.13      7.10 o 
   5   3   1       52.97       55.18      3.60 o 
   6   3   1       28.44       34.76      3.14 o 
  -6   4   1        1.44        0.57      0.51 o 
  -5   4   1        6.98        6.93      1.41 o 
  -4   4   1       41.18       37.22      2.26 o 
  -3   4   1      377.81      384.69      5.41 o 
  -2   4   1       71.23       71.85      2.55 o 
  -1   4   1        2.75        2.44      1.44 o 
   0   4   1     2354.20     2303.06     29.00 o 
   1   4   1     1397.16     1369.83     12.22 o 
   2   4   1        7.29       16.48      1.70 o 
   3   4   1       44.48       48.09      2.38 o 
   4   4   1       55.71       56.91      4.34 o 
   5   4   1      172.26      176.49      7.55 o 
   6   4   1       14.48       14.24      2.04 o 
  -6   5   1       37.11       42.37      3.01 o 
  -5   5   1      277.31      281.83      7.58 o 
  -4   5   1       13.54       21.16      1.39 o 
  -3   5   1        1.05        0.46      0.51 o 
  -2   5   1      532.25      570.60      7.79 o 
  -1   5   1      201.31      182.64      5.41 o 
   0   5   1     1127.43     1100.56      9.34 o 
   1   5   1      853.95      886.84     11.18 o 
   2   5   1      323.62      346.34      7.90 o 
   3   5   1       35.09       37.39      1.74 o 
   4   5   1        1.81        0.79      0.87 o 
   5   5   1       63.45       65.55      4.53 o 
   6   5   1       36.97       33.18      2.63 o 
  -6   6   1       85.22       90.53      3.70 o 
  -5   6   1        1.86       -0.07      1.20 o 
  -4   6   1       25.81       28.39      2.81 o 
  -3   6   1       27.78       34.19      1.80 o 
  -2   6   1      309.52      310.35      8.58 o 
  -1   6   1      103.61      111.41      3.54 o 
   0   6   1      245.41      229.98      4.73 o 
   1   6   1      134.43      143.43      4.52 o 
   2   6   1      178.45      191.18      4.60 o 
   3   6   1      120.62      138.97      7.77 o 
   4   6   1      265.49      265.58      5.94 o 
   5   6   1      357.93      333.11      9.35 o 
   6   6   1       14.17       15.76      1.17 o 
  -5   7   1      209.78      205.28      6.49 o 
  -4   7   1       49.96       46.12      2.48 o 
  -3   7   1       48.83       39.99      2.45 o 
  -2   7   1      554.53      570.02      9.82 o 
  -1   7   1      329.26      317.08      4.39 o 
   0   7   1      361.30      342.60      6.38 o 
   1   7   1      596.78      614.22      6.74 o 
   2   7   1      491.36      497.53     11.20 o 
   3   7   1        5.01        2.13      0.73 o 
   4   7   1      377.31      346.37      6.56 o 
   5   7   1        0.03        0.05      1.11 o 
  -5   8   1      457.36      461.68      9.79 o 
  -4   8   1       44.39       37.02      2.33 o 
  -3   8   1      118.77      104.17      4.00 o 
  -2   8   1      409.85      387.90     11.25 o 
  -1   8   1      145.30      132.03      3.05 o 
   0   8   1      143.13      134.11      2.98 o 
   1   8   1        4.56        5.59      0.93 o 
   2   8   1       81.99       89.40      3.23 o 
   3   8   1      302.55      298.32      6.57 o 
   4   8   1       10.06        8.16      1.21 o 
   5   8   1      184.19      198.52      6.32 o 
  -4   9   1       82.89       91.47      4.88 o 
  -3   9   1        4.44        2.17      0.94 o 
  -2   9   1      149.30      143.57      6.82 o 
  -1   9   1      120.26      114.71      4.06 o 
   0   9   1       92.58       94.70      3.63 o 
   1   9   1        3.19        3.44      0.79 o 
   2   9   1       93.61      102.60      5.81 o 
   3   9   1      117.45      136.20      4.28 o 
   4   9   1       29.52       29.19      2.87 o 
  -4  10   1        0.63        2.51      1.03 o 
  -3  10   1       10.83       15.87      1.47 o 
  -2  10   1        8.68        8.59      1.92 o 
  -1  10   1        0.08       -1.00      1.00 o 
   0  10   1      100.76      111.49      3.97 o 
   1  10   1        9.34        8.89      1.27 o 
   2  10   1        3.74        3.16      1.52 o 
   3  10   1       19.79       21.75      2.31 o 
   4  10   1       62.19       71.48      3.57 o 
  -3  11   1        1.68        0.81      0.50 o 
  -2  11   1       11.12       14.95      1.38 o 
  -1  11   1      191.89      199.41      6.89 o 
   0  11   1       27.22       26.79      1.90 o 
   1  11   1      291.81      289.92      8.44 o 
   2  11   1       74.93       61.59      2.55 o 
   3  11   1       28.22       26.98      1.45 o 
  -2  12   1       18.22       22.42      1.28 o 
  -1  12   1       16.84       15.82      1.80 o 
   0  12   1      164.30      172.29      3.93 o 
   1  12   1      213.03      213.62      6.20 o 
   2  12   1        5.38        4.74      0.66 o 
  -6   0   2       33.55       36.76      3.06 o 
  -5   0   2      113.50       94.83      5.17 o 
  -4   0   2      431.37      445.66      9.89 o 
  -3   0   2     1998.71     2031.51     12.66 o 
  -2   0   2     1187.28     1157.96     19.62 o 
   0   0   2     2210.05     2041.51      4.20 o 
   1   0   2       26.17       31.24      1.33 o 
   2   0   2      784.18      774.15      8.58 o 
   3   0   2        3.37        2.35      0.92 o 
   4   0   2        0.48        0.99      0.78 o 
   5   0   2     1482.70     1415.11     26.81 o 
   6   0   2      983.67     1022.06     15.65 o 
  -6   1   2       12.08        8.22      0.89 o 
  -5   1   2       95.52       91.39      3.60 o 
  -4   1   2      212.92      198.33      4.70 o 
  -3   1   2      142.48      132.31      2.96 o 
  -2   1   2     2664.43     2602.93     26.02 o 
  -1   1   2     5065.45     4440.26     11.81 o 
   0   1   2       17.55       17.98      0.56 o 
   1   1   2     5276.35     4744.75     10.74 o 
   2   1   2       90.96      106.71      1.71 o 
   3   1   2      166.43      144.00      3.33 o 
   4   1   2      705.62      674.16     12.22 o 
   5   1   2      404.59      391.45     11.36 o 
   6   1   2      774.59      803.63      9.62 o 
  -6   2   2        0.20        0.61      0.70 o 
  -5   2   2       62.81       56.66      2.85 o 
  -4   2   2      109.21      116.39      3.01 o 
  -3   2   2       48.68       50.92      2.97 o 
  -2   2   2      878.14      916.43     10.92 o 
  -1   2   2      443.76      456.66      6.16 o 
   0   2   2     4565.81     4113.08     12.16 o 
   2   2   2     4200.39     4081.05     10.08 o 
   3   2   2      182.35      166.46      5.70 o 
   4   2   2      282.12      277.72      4.67 o 
   5   2   2       60.92       52.02      3.60 o 
   6   2   2      131.85      136.85      6.05 o 
  -6   3   2       97.69       97.20      3.28 o 
  -5   3   2      493.94      499.56     11.22 o 
  -4   3   2      258.40      274.95      5.83 o 
  -3   3   2       76.77      104.03      2.66 o 
  -2   3   2      825.90      922.07     24.52 o 
  -1   3   2      179.17      174.67      3.16 o 
   0   3   2     1273.85     1214.78     13.56 o 
   1   3   2     2642.69     2525.31     13.98 o 
   2   3   2      126.53      131.22      2.98 o 
   3   3   2     1142.22     1226.05     16.34 o 
   4   3   2      243.85      246.98      5.48 o 
   5   3   2       71.28       67.10      3.04 o 
   6   3   2      100.36      108.34      5.28 o 
  -6   4   2        1.31        0.56      1.44 o 
  -5   4   2       16.83       19.96      2.27 o 
  -4   4   2      128.33      122.07      4.03 o 
  -3   4   2        7.96       10.68      1.00 o 
  -2   4   2     1436.21     1525.50     18.11 o 
  -1   4   2     2887.68     2943.04     14.59 o 
   0   4   2        3.37        6.00      0.75 o 
   1   4   2       95.43       90.43      3.10 o 
   2   4   2     2137.79     2261.34     19.39 o 
   3   4   2       72.09       62.93      4.05 o 
   4   4   2      374.25      363.80     11.07 o 
   5   4   2       47.81       46.85      4.03 o 
   6   4   2        1.03        1.96      1.17 o 
  -6   5   2       87.29       94.56      4.37 o 
  -5   5   2      123.04      115.48      4.97 o 
  -4   5   2       17.63       17.50      1.33 o 
  -3   5   2      305.14      312.14      3.88 o 
  -2   5   2       53.14       61.76      3.94 o 
  -1   5   2     1656.04     1700.17     12.47 o 
   0   5   2     1412.23     1402.74     11.53 o 
   1   5   2      226.59      231.79      5.61 o 
   2   5   2        5.99        6.32      0.87 o 
   3   5   2        1.70        0.24      0.47 o 
   4   5   2        5.87        0.75      0.79 o 
   5   5   2        1.94        1.97      1.25 o 
   6   5   2        4.98        4.47      1.13 o 
  -6   6   2       15.86       11.68      1.45 o 
  -5   6   2       36.26       32.99      3.05 o 
  -4   6   2       50.98       53.76      2.59 o 
  -3   6   2       21.68       24.63      1.29 o 
  -2   6   2       32.54       31.05      2.80 o 
  -1   6   2       48.28       53.10      2.47 o 
   0   6   2        6.87       11.63      1.16 o 
   1   6   2      234.00      260.96      5.22 o 
   2   6   2       56.86       60.45      2.58 o 
   3   6   2       59.46       58.42      2.38 o 
   4   6   2       24.88       24.68      1.88 o 
   5   6   2       56.86       51.96      3.82 o 
   6   6   2        1.73        1.36      0.49 o 
  -5   7   2       77.09       75.62      3.94 o 
  -4   7   2      135.06      147.10      4.35 o 
  -3   7   2       15.19       11.57      1.41 o 
  -2   7   2        0.00        2.33      2.81 o 
  -1   7   2       66.96       72.56      2.40 o 
   0   7   2     1106.96     1068.00      9.97 o 
   1   7   2      545.23      547.90      7.05 o 
   2   7   2       25.44       30.11      1.83 o 
   3   7   2        7.57        5.53      1.33 o 
   4   7   2      252.02      314.50      6.18 o 
   5   7   2      116.79      104.86      4.66 o 
  -5   8   2       18.34       19.10      2.21 o 
  -4   8   2       43.23       39.37      3.12 o 
  -3   8   2       87.51       81.89      4.75 o 
  -2   8   2      523.46      515.00      9.57 o 
  -1   8   2       60.36       66.30      2.19 o 
   0   8   2       76.03       77.05      2.64 o 
   1   8   2        1.71        0.62      0.48 o 
   2   8   2       46.84       46.92      2.42 o 
   3   8   2       27.35       37.59      3.23 o 
   4   8   2      159.45      167.58      7.19 o 
   5   8   2       28.79       34.62      2.67 o 
  -4   9   2        8.65        8.43      1.11 o 
  -3   9   2      228.20      201.75      5.33 o 
  -2   9   2        0.59        0.84      1.46 o 
  -1   9   2       16.36       15.91      1.67 o 
   0   9   2      323.41      313.15      5.50 o 
   1   9   2     1439.98     1435.55     12.44 o 
   2   9   2      263.75      268.72      9.32 o 
   3   9   2        9.61        8.74      1.22 o 
   4   9   2       36.82       38.80      3.19 o 
  -4  10   2       89.74       96.74      4.11 o 
  -3  10   2       50.03       43.11      2.29 o 
  -2  10   2        0.07        0.07      1.17 o 
  -1  10   2      280.45      276.60      6.16 o 
   0  10   2      786.06      791.79     10.30 o 
   1  10   2        0.00        1.12      0.85 o 
   2  10   2        9.22       11.64      2.13 o 
   3  10   2       17.57       20.01      1.52 o 
   4  10   2       33.24       29.22      1.59 o 
  -3  11   2        3.81        4.86      0.74 o 
  -2  11   2        7.46        7.63      1.82 o 
  -1  11   2       58.95       59.05      3.80 o 
   0  11   2        9.95       10.01      1.23 o 
   1  11   2      347.80      367.20      9.43 o 
   2  11   2        7.74        9.69      1.12 o 
   3  11   2        0.06       -0.58      0.29 o 
  -2  12   2       11.46        7.75      1.80 o 
  -1  12   2       24.23       27.70      2.23 o 
   0  12   2        4.86        5.46      0.87 o 
   1  12   2       52.36       66.63      3.51 o 
   2  12   2        1.28        3.43      0.58 o 
  -6   1   3        1.12        1.48      0.72 o 
  -5   1   3      913.73      891.77     11.04 o 
  -4   1   3      164.52      153.72      4.17 o 
  -3   1   3      301.74      302.23      4.57 o 
  -2   1   3     3496.65     3538.85     10.13 o 
  -1   1   3        0.12        0.43      0.43 o 
   0   1   3      421.21      404.76      2.88 o 
   1   1   3      901.98      839.47      5.26 o 
   2   1   3      244.07      255.79      7.76 o 
   3   1   3      437.43      475.03      6.28 o 
   4   1   3       71.16       76.86      2.44 o 
   5   1   3      396.29      395.32      5.97 o 
   6   1   3        7.40        7.01      1.11 o 
  -6   2   3       42.96       41.86      3.13 o 
  -5   2   3     1015.73     1019.91     11.80 o 
  -4   2   3       25.06       29.47      1.54 o 
  -3   2   3      331.81      388.90      7.13 o 
  -2   2   3      513.59      499.55      8.41 o 
  -1   2   3      423.83      389.34      5.93 o 
   0   2   3     4473.91     3925.82     10.49 o 
   1   2   3     2912.32     2798.86     42.48 o 
   2   2   3     3898.56     3911.43     15.19 o 
   3   2   3      104.80      121.87     10.55 o 
   4   2   3      207.76      207.92      4.94 o 
   5   2   3       62.68       54.18      2.75 o 
   6   2   3        0.28        0.24      1.19 o 
  -6   3   3       99.57       91.92      3.21 o 
  -5   3   3        6.34        5.15      1.48 o 
  -4   3   3      191.67      195.34      4.03 o 
  -3   3   3       99.95      118.26      5.41 o 
  -2   3   3       79.73       78.90      3.60 o 
  -1   3   3       80.23       74.44      2.15 o 
   0   3   3      246.21      223.54      3.98 o 
   1   3   3      704.35      705.70      5.38 o 
   2   3   3      474.27      494.28      7.32 o 
   3   3   3       11.35       13.72      1.87 o 
   4   3   3      341.98      299.54      9.80 o 
   5   3   3      298.10      294.90      9.76 o 
   6   3   3       46.91       46.44      3.55 o 
  -6   4   3       10.40       10.09      1.09 o 
  -5   4   3       43.00       36.76      3.05 o 
  -4   4   3       24.57       19.16      1.69 o 
  -3   4   3      102.04      114.89      3.77 o 
  -2   4   3        0.18        1.18      0.76 o 
  -1   4   3     5482.66     5384.28     30.52 o 
   0   4   3     2582.63     2438.88     10.23 o 
   1   4   3     2579.06     2523.97     15.82 o 
   2   4   3      109.60      131.24      3.18 o 
   3   4   3      204.81      223.19      7.61 o 
   4   4   3      200.53      202.65      8.39 o 
   5   4   3      115.44      130.62      6.52 o 
   6   4   3      197.33      202.44      6.82 o 
  -6   5   3       13.32       14.52      1.83 o 
  -5   5   3       57.49       54.01      3.46 o 
  -4   5   3        1.31        1.84      0.58 o 
  -3   5   3       96.80       95.87      2.43 o 
  -2   5   3        0.35        2.25      0.85 o 
  -1   5   3       81.95       96.50      3.11 o 
   0   5   3       42.98       39.87      2.23 o 
   1   5   3     1043.95     1044.30      7.92 o 
   2   5   3      170.42      150.83      3.68 o 
   3   5   3       97.58      108.06      3.56 o 
   4   5   3      330.19      306.54      7.14 o 
   5   5   3      292.35      305.63      9.57 o 
   6   5   3        6.84        5.35      1.22 o 
  -6   6   3       26.43       28.94      2.10 o 
  -5   6   3       23.84       29.51      1.83 o 
  -4   6   3        0.02        1.90      1.18 o 
  -3   6   3       12.74       10.52      0.90 o 
  -2   6   3      220.74      244.41      5.29 o 
  -1   6   3     1045.54     1088.25     11.17 o 
   0   6   3       80.92       79.10      2.13 o 
   1   6   3      692.17      679.45      6.66 o 
   2   6   3      142.56      151.03      6.19 o 
   3   6   3       44.41       58.41      2.27 o 
   4   6   3      455.97      420.78     10.90 o 
   5   6   3       28.68       28.60      2.93 o 
   6   6   3        0.14       -0.18      0.49 o 
  -5   7   3      140.08      139.64      5.29 o 
  -4   7   3      475.21      492.17      7.56 o 
  -3   7   3      112.01      128.73      3.00 o 
  -2   7   3       15.81       20.97      2.58 o 
  -1   7   3        0.17        0.60      0.49 o 
   0   7   3       76.82       88.43      2.61 o 
   1   7   3       78.85       77.85      2.19 o 
   2   7   3        0.18        1.26      1.04 o 
   3   7   3      278.70      243.98      5.88 o 
   4   7   3       10.26       11.12      1.74 o 
   5   7   3      107.90      102.99      3.39 o 
  -5   8   3       46.97       50.18      3.27 o 
  -4   8   3        9.97        4.29      1.44 o 
  -3   8   3      203.08      199.55      7.35 o 
  -2   8   3        0.09        0.31      0.74 o 
  -1   8   3       24.87       26.99      1.63 o 
   0   8   3      262.61      245.56      4.68 o 
   1   8   3      321.53      313.70      4.65 o 
   2   8   3       45.99       47.30      2.39 o 
   3   8   3      360.90      351.90      6.95 o 
   4   8   3        4.43        9.77      2.00 o 
   5   8   3        1.77        0.93      0.84 o 
  -4   9   3       29.19       32.68      1.96 o 
  -3   9   3       70.69       71.67      3.20 o 
  -2   9   3        0.60        1.23      1.51 o 
  -1   9   3       34.92       35.41      2.32 o 
   0   9   3      755.06      752.00      8.49 o 
   1   9   3     1115.23     1115.48     12.26 o 
   2   9   3      102.90       91.12      5.47 o 
   3   9   3       39.06       38.45      3.16 o 
   4   9   3       48.79       40.92      3.18 o 
  -4  10   3       13.15       11.59      1.54 o 
  -3  10   3       28.42       29.84      1.93 o 
  -2  10   3        6.21        5.76      1.72 o 
  -1  10   3       25.03       21.55      1.88 o 
   0  10   3        0.40        0.82      0.81 o 
   1  10   3      160.74      163.14      4.65 o 
   2  10   3       80.86       74.49      4.71 o 
   3  10   3        1.07        1.61      0.55 o 
   4  10   3       78.14       86.79      2.62 o 
  -3  11   3       14.12       13.26      1.11 o 
  -2  11   3       11.18       12.40      1.80 o 
  -1  11   3        0.13       -0.12      1.00 o 
   0  11   3       26.84       24.86      1.80 o 
   1  11   3      107.56      107.64      5.18 o 
   2  11   3       57.74       55.62      4.15 o 
   3  11   3        7.89        6.21      1.25 o 
  -2  12   3        0.82        1.32      0.45 o 
  -1  12   3      102.53      109.71      4.20 o 
   0  12   3      159.27      153.38      3.62 o 
   1  12   3      140.14      155.22      5.25 o 
   2  12   3      193.86      206.35      5.48 o 
  -6   0   4        9.67       12.68      2.00 o 
  -5   0   4      309.17      290.00      8.93 o 
  -4   0   4       45.49       50.45      3.40 o 
  -3   0   4      922.96      993.88     18.62 o 
  -2   0   4     1299.49     1290.87     11.79 o 
  -1   0   4     8357.40     7682.36     22.51 o 
   0   0   4     1262.31     1237.76      4.57 o 
   1   0   4     6091.31     5074.49     19.30 o 
   2   0   4     1154.45     1127.56     11.43 o 
   3   0   4      121.70      125.25      4.71 o 
   4   0   4      141.23      131.07      3.97 o 
   5   0   4        0.65        1.32      1.34 o 
   6   0   4      111.73      110.67      5.16 o 
  -6   1   4      363.03      366.63      6.32 o 
  -5   1   4        3.81        5.50      1.14 o 
  -4   1   4        3.59        1.05      0.50 o 
  -3   1   4       71.24       97.20      2.66 o 
  -2   1   4       11.32       10.62      0.53 o 
  -1   1   4     2272.84     2025.72      8.84 o 
   0   1   4    10024.22     8050.05     20.92 o 
   1   1   4     2641.60     2413.49      9.62 o 
   2   1   4      334.66      331.70      4.45 o 
   3   1   4      612.74      583.74     12.76 o 
   4   1   4       28.68       26.16      1.26 o 
   5   1   4        6.40        5.60      0.86 o 
   6   1   4      325.60      333.83      9.83 o 
  -6   2   4       12.88       11.33      1.73 o 
  -5   2   4      484.16      488.45     12.01 o 
  -4   2   4       42.61       51.18      2.62 o 
  -3   2   4      352.74      348.67      8.74 o 
  -2   2   4       84.74       82.86      3.57 o 
  -1   2   4     3665.99     3470.22     18.35 o 
   0   2   4     2219.64     2012.66      8.19 o 
   1   2   4     1863.96     1804.56     32.00 o 
   2   2   4     1034.60     1014.04      7.93 o 
   3   2   4     1052.49     1129.06     61.43 o 
   4   2   4       53.16       49.81      3.92 o 
   5   2   4      699.26      663.55     19.79 o 
   6   2   4       53.08       55.93      3.88 o 
  -6   3   4       90.25       96.23      4.34 o 
  -5   3   4       16.88       12.86      2.02 o 
  -4   3   4        0.94        2.42      0.86 o 
  -3   3   4      123.43      142.20      5.76 o 
  -2   3   4      227.78      243.70      6.38 o 
  -1   3   4      108.26      104.29      3.58 o 
   0   3   4      144.68      130.72      1.73 o 
   1   3   4      437.00      405.59     21.17 o 
   2   3   4      605.13      667.55     10.41 o 
   3   3   4      228.25      236.00      7.51 o 
   4   3   4      326.80      320.59     10.21 o 
   5   3   4       88.80       92.09      5.60 o 
   6   3   4       71.01       79.32      4.53 o 
  -6   4   4       72.91       66.96      2.59 o 
  -5   4   4       31.50       34.46      3.01 o 
  -4   4   4       39.76       38.33      2.32 o 
  -3   4   4      820.70      827.08     14.21 o 
  -2   4   4     1040.31     1105.68     10.52 o 
  -1   4   4      116.60      125.33      8.56 o 
   0   4   4      408.09      363.57      3.58 o 
   1   4   4      653.74      682.96      8.60 o 
   2   4   4      134.58      116.64      2.93 o 
   3   4   4        0.91        1.87      1.13 o 
   4   4   4       85.40       83.04      4.39 o 
   5   4   4      142.18      159.07      7.17 o 
   6   4   4       61.64       65.00      3.92 o 
  -6   5   4       22.11       22.39      1.36 o 
  -5   5   4       57.62       52.61      3.48 o 
  -4   5   4      243.01      242.26      4.72 o 
  -3   5   4      244.69      269.07      4.12 o 
  -2   5   4        4.32        4.47      0.92 o 
  -1   5   4      105.93      107.51      5.04 o 
   0   5   4      216.38      210.76      3.29 o 
   1   5   4      244.72      264.85      3.73 o 
   2   5   4       14.15       16.32      2.06 o 
   3   5   4       26.20       25.52      1.95 o 
   4   5   4       90.20       93.83      7.76 o 
   5   5   4       45.34       59.10      4.32 o 
   6   5   4        4.94        3.44      1.03 o 
  -6   6   4        1.06        0.66      0.63 o 
  -5   6   4      177.00      175.57      5.77 o 
  -4   6   4       93.27       88.30      3.38 o 
  -3   6   4       74.98       65.18      2.14 o 
  -2   6   4      481.70      498.13     10.65 o 
  -1   6   4     1212.61     1304.54     12.19 o 
   0   6   4     1987.04     2012.83     13.77 o 
   1   6   4        5.98        5.69      0.98 o 
   2   6   4       89.02       95.36      4.99 o 
   3   6   4      197.56      198.36      4.10 o 
   4   6   4      571.35      579.87     12.85 o 
   5   6   4       10.02       15.59      2.26 o 
  -5   7   4       83.53       74.56      3.85 o 
  -4   7   4       37.54       35.16      2.12 o 
  -3   7   4       19.72       24.23      1.36 o 
  -2   7   4        3.42        3.45      1.30 o 
  -1   7   4        8.54        9.85      0.84 o 
   0   7   4       45.79       52.61      2.59 o 
   1   7   4      238.80      233.09      4.50 o 
   2   7   4      301.72      309.78      5.78 o 
   3   7   4      170.05      182.85      5.41 o 
   4   7   4       93.47       92.52      4.90 o 
   5   7   4       25.28       21.95      1.63 o 
  -5   8   4       99.70       95.92      4.44 o 
  -4   8   4      244.45      255.30      7.83 o 
  -3   8   4      175.65      153.55      4.33 o 
  -2   8   4       22.69       19.55      1.88 o 
  -1   8   4        0.13        0.42      0.92 o 
   0   8   4     1185.06     1146.83     11.70 o 
   1   8   4       37.98       38.64      1.67 o 
   2   8   4      165.38      168.51      4.49 o 
   3   8   4      162.88      165.21      4.91 o 
   4   8   4        5.01        6.13      1.66 o 
   5   8   4      275.75      260.75      6.53 o 
  -4   9   4       63.50       53.03      2.44 o 
  -3   9   4       38.87       49.76      2.70 o 
  -2   9   4        7.77       11.57      2.25 o 
  -1   9   4       54.98       49.00      2.69 o 
   0   9   4     1131.37     1088.16     10.27 o 
   1   9   4      497.79      488.81      8.04 o 
   2   9   4      127.73      114.42      6.02 o 
   3   9   4        9.40       10.91      1.90 o 
   4   9   4       15.02       11.16      1.78 o 
  -4  10   4        0.51        1.60      0.82 o 
  -3  10   4       10.30       11.59      1.29 o 
  -2  10   4        6.60        5.54      1.51 o 
  -1  10   4        1.37        0.76      0.81 o 
   0  10   4       39.49       42.09      2.61 o 
   1  10   4        4.14        8.11      1.24 o 
   2  10   4       50.39       45.24      3.66 o 
   3  10   4       46.03       46.88      2.33 o 
   4  10   4       35.96       37.96      1.73 o 
  -3  11   4        6.88        7.57      0.88 o 
  -2  11   4       85.86       87.31      4.51 o 
  -1  11   4       59.12       57.65      3.58 o 
   0  11   4      139.58      137.45      3.96 o 
   1  11   4       90.24       89.61      4.75 o 
   2  11   4       26.52       24.69      1.88 o 
   3  11   4       13.72       18.38      1.81 o 
  -2  12   4       23.00       25.25      1.32 o 
  -1  12   4       57.05       54.72      2.90 o 
   0  12   4      185.59      204.87      4.35 o 
   1  12   4        0.59        1.52      0.50 o 
   2  12   4      277.97      282.50      6.28 o 
  -6   1   5       46.15       41.52      3.20 o 
  -5   1   5      308.11      306.06      6.49 o 
  -4   1   5        4.27        3.55      0.70 o 
  -3   1   5     1115.04     1234.93      9.56 o 
  -2   1   5     1093.19     1130.19      5.08 o 
  -1   1   5     3242.65     3118.53     13.36 o 
   0   1   5     1050.70      956.63      5.19 o 
   1   1   5     9041.85     8115.01     73.66 o 
   2   1   5      300.78      324.38      4.62 o 
   3   1   5      194.05      225.72      4.67 o 
   4   1   5        0.14        1.25      0.64 o 
   5   1   5       40.51       39.89      6.32 o 
   6   1   5       93.57       96.33      3.27 o 
  -6   2   5        9.03       12.28      1.83 o 
  -5   2   5      653.68      633.73     13.32 o 
  -4   2   5       41.69       30.78      1.61 o 
  -3   2   5      170.70      167.04      6.17 o 
  -2   2   5      320.12      358.41      7.49 o 
  -1   2   5        0.34        0.83      0.70 o 
   0   2   5     3301.73     2951.42     20.04 o 
   1   2   5     3748.35     3672.66     38.42 o 
   2   2   5     1915.98     1872.97     11.32 o 
   3   2   5      246.42      265.88      5.87 o 
   4   2   5      601.62      580.76      9.58 o 
   5   2   5      330.11      315.40     10.11 o 
   6   2   5      212.51      219.77      7.42 o 
  -6   3   5      255.29      246.49      6.91 o 
  -5   3   5        6.71        5.81      1.61 o 
  -4   3   5     1221.13     1209.61     12.06 o 
  -3   3   5       27.53       23.22      2.43 o 
  -2   3   5       82.08       88.41      4.02 o 
  -1   3   5      973.00      975.11     11.19 o 
   0   3   5     3861.85     3660.59     19.34 o 
   1   3   5     2645.20     2531.23      9.18 o 
   2   3   5      509.81      601.26     10.34 o 
   3   3   5      144.11      171.96      6.59 o 
   4   3   5       31.48       34.12      2.39 o 
   5   3   5      980.16      976.61     17.73 o 
   6   3   5       45.01       44.58      3.41 o 
  -6   4   5      112.31      105.30      3.15 o 
  -5   4   5      193.83      177.51      6.66 o 
  -4   4   5       65.96       79.81      3.30 o 
  -3   4   5     1836.67     1964.70     21.75 o 
  -2   4   5     1714.60     1781.67     13.68 o 
  -1   4   5      328.28      334.07      5.33 o 
   0   4   5      776.92      780.19      5.83 o 
   1   4   5       77.48       75.44      2.70 o 
   2   4   5      434.29      409.44      9.07 o 
   3   4   5        0.21        0.08      0.77 o 
   4   4   5      258.12      251.44     12.05 o 
   5   4   5        0.01        1.09      1.36 o 
   6   4   5       12.84       13.51      1.97 o 
  -6   5   5        8.65        7.57      0.84 o 
  -5   5   5       18.82       20.19      2.29 o 
  -4   5   5       47.99       52.61      2.27 o 
  -3   5   5       71.51       74.80      2.23 o 
  -2   5   5      111.34      104.03      5.15 o 
  -1   5   5     1589.34     1678.78     13.23 o 
   0   5   5      388.97      370.78      4.10 o 
   1   5   5      399.30      421.50      6.65 o 
   2   5   5      247.84      238.75      7.47 o 
   3   5   5      256.36      254.59      5.95 o 
   4   5   5      345.76      344.01     10.20 o 
   5   5   5      335.29      314.24      9.62 o 
   6   5   5        8.73       10.53      0.99 o 
  -5   6   5       93.65      100.23      4.45 o 
  -4   6   5      142.69      136.87      4.23 o 
  -3   6   5      213.60      228.76      4.02 o 
  -2   6   5      804.58      834.14     11.05 o 
  -1   6   5        1.92        6.04      0.84 o 
   0   6   5      453.51      424.71      6.36 o 
   1   6   5      495.92      470.35     10.40 o 
   2   6   5      119.81      129.69      4.55 o 
   3   6   5      110.29      125.91      4.31 o 
   4   6   5      353.10      325.26      9.66 o 
   5   6   5        0.69        0.26      1.24 o 
  -5   7   5      243.63      226.40      6.17 o 
  -4   7   5      154.35      165.39      4.48 o 
  -3   7   5      103.11      101.02      3.07 o 
  -2   7   5       59.34       54.40      4.24 o 
  -1   7   5        7.81       10.51      0.99 o 
   0   7   5      246.00      256.04      5.70 o 
   1   7   5        0.89        4.59      0.93 o 
   2   7   5      144.88      142.27      3.97 o 
   3   7   5       45.54       42.70      3.89 o 
   4   7   5       58.05       64.06      3.06 o 
   5   7   5       81.91       81.39      2.88 o 
  -5   8   5        8.30        8.25      1.47 o 
  -4   8   5        4.90        4.90      0.96 o 
  -3   8   5       34.59       29.03      2.00 o 
  -2   8   5       40.97       40.50      2.63 o 
  -1   8   5      350.50      331.39      5.60 o 
   0   8   5      126.07      120.60      3.33 o 
   1   8   5      104.44      102.99      3.11 o 
   2   8   5      245.03      248.13      5.41 o 
   3   8   5       33.46       34.06      3.38 o 
   4   8   5       99.07       97.60      5.16 o 
   5   8   5        3.02        6.36      0.87 o 
  -4   9   5        1.64        4.01      1.27 o 
  -3   9   5      122.04      123.37      3.14 o 
  -2   9   5        2.73        7.26      1.84 o 
  -1   9   5       74.79       77.04      3.32 o 
   0   9   5     1041.62     1037.72     14.38 o 
   1   9   5      459.56      449.90      7.65 o 
   2   9   5       81.71       89.29      5.24 o 
   3   9   5      123.98      112.18      5.65 o 
   4   9   5       49.64       46.26      3.18 o 
  -4  10   5       13.16       13.86      1.58 o 
  -3  10   5        0.21        2.46      0.73 o 
  -2  10   5       77.35       89.15      4.87 o 
  -1  10   5      150.35      150.75      3.61 o 
   0  10   5        4.51        5.36      2.01 o 
   1  10   5       70.85       61.04      2.80 o 
   2  10   5       26.88       26.31      1.44 o 
   3  10   5        2.45        1.55      0.77 o 
   4  10   5        8.58       12.40      0.99 o 
  -3  11   5      150.05      153.10      8.62 o 
  -2  11   5        4.57        2.80      0.78 o 
  -1  11   5       55.18       58.85      3.54 o 
   0  11   5       37.57       34.50      1.99 o 
   1  11   5      876.60      857.15     14.06 o 
   2  11   5        0.74        0.42      0.97 o 
   3  11   5      173.41      190.29      5.29 o 
  -1  12   5       35.81       37.21      2.30 o 
   0  12   5       85.93       85.29      3.48 o 
   1  12   5      117.10      115.11      4.39 o 
  -6   0   6        4.80        5.63      1.41 o 
  -5   0   6        0.02        0.81      1.19 o 
  -4   0   6      131.79      121.72      3.67 o 
  -3   0   6      604.65      750.42     11.66 o 
  -2   0   6      823.55      778.87     14.50 o 
  -1   0   6      473.61      436.12      5.83 o 
   0   0   6    10028.22     9037.42     25.84 o 
   1   0   6     1450.29     1273.36      7.45 o 
   2   0   6     1124.95     1118.45     12.64 o 
   3   0   6      303.86      327.15      8.20 o 
   4   0   6      198.13      214.02      5.56 o 
   5   0   6      206.87      193.48      7.60 o 
   6   0   6     1072.76     1124.56     15.79 o 
  -6   1   6      307.55      307.96      8.33 o 
  -5   1   6      255.36      249.41      7.45 o 
  -4   1   6        2.44        2.10      0.60 o 
  -3   1   6       58.91       75.52      2.71 o 
  -2   1   6     1228.74     1348.92      9.75 o 
  -1   1   6      916.89      839.49      7.61 o 
   0   1   6     1081.23     1002.75      5.75 o 
   1   1   6     1093.25     1020.16      7.19 o 
   2   1   6       23.66       22.49      1.37 o 
   3   1   6      196.42      210.61      4.88 o 
   4   1   6     1299.05     1300.30     12.93 o 
   5   1   6      423.52      419.63      7.78 o 
   6   1   6       91.96       96.88      3.23 o 
  -6   2   6        0.44       -0.21      0.96 o 
  -5   2   6      115.76      116.11      4.04 o 
  -4   2   6       64.16       69.31      2.41 o 
  -3   2   6      211.67      234.74      7.39 o 
  -2   2   6      454.46      461.03      8.74 o 
  -1   2   6       49.68       46.24      2.35 o 
   0   2   6      239.72      216.48      2.87 o 
   1   2   6     8218.36     7596.70     20.41 o 
   2   2   6      108.13      109.45      2.93 o 
   3   2   6      267.14      299.65      6.93 o 
   4   2   6       90.36       97.94      3.90 o 
   5   2   6        0.74       -0.72      1.51 o 
   6   2   6        0.40        0.75      1.14 o 
  -6   3   6       63.62       60.50      3.47 o 
  -5   3   6        0.35        0.28      0.93 o 
  -4   3   6      323.69      319.50      9.32 o 
  -3   3   6      560.57      539.86     11.66 o 
  -2   3   6       17.97       16.27      1.93 o 
  -1   3   6      242.45      223.30      5.58 o 
   0   3   6      376.74      342.46      3.44 o 
   1   3   6      210.00      196.50      5.06 o 
   2   3   6      349.97      352.37      8.17 o 
   3   3   6       16.45       20.26      2.42 o 
   4   3   6       31.90       28.69      2.88 o 
   5   3   6       18.25       24.87      3.08 o 
   6   3   6       73.83       79.71      4.37 o 
  -6   4   6        6.77        6.77      1.24 o 
  -5   4   6       27.26       23.24      2.57 o 
  -4   4   6     1160.87     1176.66     13.80 o 
  -3   4   6        3.54        0.73      0.54 o 
  -2   4   6       28.10       33.40      2.02 o 
  -1   4   6       70.45       63.08      2.54 o 
   0   4   6      297.03      319.87      2.98 o 
   1   4   6       41.31       62.79     14.23 o 
   2   4   6     2182.11     2286.19     22.00 o 
   3   4   6       69.50       75.33      3.20 o 
   4   4   6      108.31      112.28      4.42 o 
   5   4   6       10.58       12.99      2.37 o 
   6   4   6      126.95      129.39      5.25 o 
  -6   5   6        0.81        0.71      0.97 o 
  -5   5   6       28.31       26.59      2.55 o 
  -4   5   6      107.56      111.60      3.87 o 
  -3   5   6        1.40        2.35      0.60 o 
  -2   5   6       37.16       55.02      2.73 o 
  -1   5   6       56.47       53.79      2.49 o 
   0   5   6      421.05      450.16      5.06 o 
   1   5   6       97.31      106.65      3.39 o 
   2   5   6      353.57      356.84      9.32 o 
   3   5   6     1156.34     1182.46     29.99 o 
   4   5   6       56.97       67.52      4.66 o 
   5   5   6      151.26      149.42      6.65 o 
   6   5   6       33.06       16.60     16.38 o 
  -5   6   6      204.61      205.44      6.34 o 
  -4   6   6      111.83      125.68      5.51 o 
  -3   6   6      157.28      151.03      3.98 o 
  -2   6   6      242.53      303.25      6.78 o 
  -1   6   6       86.93      102.65      3.71 o 
   0   6   6      150.09      167.53      6.58 o 
   1   6   6     1079.66     1087.74     11.59 o 
   2   6   6      118.38      114.27      3.40 o 
   3   6   6      901.65      946.43     11.85 o 
   4   6   6      240.72      222.52      8.04 o 
   5   6   6       32.41       42.24      2.29 o 
  -5   7   6       26.37       17.19      1.26 o 
  -4   7   6      335.73      373.28      6.76 o 
  -3   7   6      528.78      537.60      8.30 o 
  -2   7   6      147.70      158.32      7.28 o 
  -1   7   6       40.65       37.28      1.80 o 
   0   7   6       39.26       35.21      2.19 o 
   1   7   6       82.63       73.09      2.60 o 
   2   7   6      774.46      737.78      9.02 o 
   3   7   6        1.04        1.35      1.29 o 
   4   7   6      163.58      162.79      4.68 o 
   5   7   6       47.66       39.90      1.96 o 
  -5   8   6      526.57      521.29      9.66 o 
  -4   8   6        7.79        7.98      1.14 o 
  -3   8   6      227.70      243.18      5.54 o 
  -2   8   6       93.25       75.26      3.57 o 
  -1   8   6        2.24        1.92      0.66 o 
   0   8   6       38.96       39.25      1.92 o 
   1   8   6     1500.82     1464.44      9.94 o 
   2   8   6       20.87       24.04      2.14 o 
   3   8   6       29.36       21.64      2.76 o 
   4   8   6      304.40      303.69      8.65 o 
   5   8   6       27.80       33.19      2.52 o 
  -4   9   6       14.87       13.27      1.93 o 
  -3   9   6       16.89       14.57      1.17 o 
  -2   9   6      451.89      453.61     11.41 o 
  -1   9   6        2.96        2.75      1.27 o 
   0   9   6       21.29       20.70      1.78 o 
   1   9   6       23.64       25.32      1.91 o 
   2   9   6       71.94       80.04      3.39 o 
   3   9   6        2.02        1.78      1.22 o 
   4   9   6       48.86       48.03      2.24 o 
  -4  10   6        9.56        6.68      1.09 o 
  -3  10   6        8.93        9.11      1.14 o 
  -2  10   6      403.83      363.56      9.40 o 
  -1  10   6       22.75       25.18      1.55 o 
   0  10   6       16.45       12.34      1.38 o 
   1  10   6      466.46      463.88      7.39 o 
   2  10   6      131.37      149.75      4.20 o 
   3  10   6        1.83        0.81      0.80 o 
  -3  11   6       15.32       12.72      1.03 o 
  -2  11   6       90.53       87.84      2.88 o 
  -1  11   6       14.75       12.72      1.69 o 
   0  11   6        0.00        0.44      0.55 o 
   1  11   6       63.45       68.45      4.02 o 
   2  11   6       51.79       51.01      3.22 o 
   3  11   6       18.54       17.31      1.62 o 
  -1  12   6        8.43        5.91      0.96 o 
   0  12   6       24.29       18.66      1.70 o 
   1  12   6      220.76      226.00      5.95 o 
  -6   1   7       71.03       62.97      3.78 o 
  -5   1   7        4.58        4.09      1.06 o 
  -4   1   7        5.86        6.78      0.65 o 
  -3   1   7     1986.59     2112.70     24.60 o 
  -2   1   7     1407.17     1473.20     12.10 o 
  -1   1   7     3085.17     3063.38     12.74 o 
   0   1   7       86.58       75.19      1.41 o 
   1   1   7      613.87      638.67     11.43 o 
   2   1   7     1206.62     1235.67     23.09 o 
   3   1   7      184.40      192.63      4.66 o 
   4   1   7       84.42       77.52      3.20 o 
   5   1   7      206.35      190.63      5.26 o 
   6   1   7       36.51       38.26      2.04 o 
  -6   2   7      152.98      144.56      5.51 o 
  -5   2   7      114.54      114.02      3.98 o 
  -4   2   7       79.26       78.88      2.58 o 
  -3   2   7       29.54       22.56      2.50 o 
  -2   2   7      680.03      741.10     11.31 o 
  -1   2   7     1069.76     1090.18     11.41 o 
   0   2   7        5.87        9.82      0.88 o 
   1   2   7      479.90      478.52      5.41 o 
   2   2   7     1073.59     1043.33      9.31 o 
   3   2   7       16.08       13.65      1.32 o 
   4   2   7      705.43      686.38     19.47 o 
   5   2   7       81.16       87.58      5.40 o 
   6   2   7       11.63       13.46      1.98 o 
  -6   3   7        8.59        9.00      1.49 o 
  -5   3   7        0.62        0.64      1.02 o 
  -4   3   7       45.99       37.25      1.89 o 
  -3   3   7        5.85        9.36      1.80 o 
  -2   3   7       35.38       30.27      2.59 o 
  -1   3   7      709.39      673.85     10.01 o 
   0   3   7     1585.14     1570.81     15.91 o 
   1   3   7       55.98       56.99      2.92 o 
   2   3   7     3606.17     3717.63     27.52 o 
   3   3   7       25.30       24.88      2.72 o 
   4   3   7       18.25       20.37      1.92 o 
   5   3   7       75.74       79.85      5.17 o 
   6   3   7       30.42       38.69      3.05 o 
  -6   4   7        1.74        0.45      0.76 o 
  -5   4   7       12.57       10.68      1.88 o 
  -4   4   7      105.26      107.73      3.28 o 
  -3   4   7      517.91      547.62      5.83 o 
  -2   4   7      153.59      169.97      6.23 o 
  -1   4   7      322.25      322.30      6.29 o 
   0   4   7        6.09        2.26      0.79 o 
   1   4   7        1.25        0.43      0.65 o 
   2   4   7       11.73       17.69      2.18 o 
   3   4   7      137.31      132.46      4.31 o 
   4   4   7      230.33      229.55      6.34 o 
   5   4   7      182.22      202.75      8.02 o 
   6   4   7      139.39      145.96      5.47 o 
  -6   5   7       60.36       54.76      2.01 o 
  -5   5   7      348.93      341.98      8.87 o 
  -4   5   7      254.71      260.69      5.89 o 
  -3   5   7       53.79       56.48      2.37 o 
  -2   5   7      227.10      222.95      5.51 o 
  -1   5   7      220.94      225.95      5.07 o 
   0   5   7       96.84      111.83      2.62 o 
   1   5   7     1161.61     1113.99     11.07 o 
   2   5   7      279.02      221.58      7.54 o 
   3   5   7      127.51      137.93      4.54 o 
   4   5   7        7.03        4.34      1.56 o 
   5   5   7      252.28      242.85      8.30 o 
   6   5   7        8.65        9.19      1.44 o 
  -5   6   7        5.43        2.89      1.05 o 
  -4   6   7      199.32      191.52      5.04 o 
  -3   6   7       23.75       20.35      1.54 o 
  -2   6   7      301.60      297.26      5.43 o 
  -1   6   7       96.54       87.20      3.49 o 
   0   6   7      486.00      487.81     11.40 o 
   1   6   7        0.77       -0.15      0.59 o 
   2   6   7     1671.17     1729.44     13.13 o 
   3   6   7      243.23      212.78      5.03 o 
   4   6   7        8.02        9.42      1.95 o 
   5   6   7        6.19        3.11      1.31 o 
  -5   7   7      228.04      230.66      4.28 o 
  -4   7   7       42.39       48.53      2.54 o 
  -3   7   7       46.34       46.07      2.52 o 
  -2   7   7       40.85       41.71      2.61 o 
  -1   7   7      343.26      356.60      6.05 o 
   0   7   7      176.40      179.77      4.87 o 
   1   7   7      829.84      804.55      8.57 o 
   2   7   7        3.47        5.34      0.96 o 
   3   7   7      266.05      267.86      8.96 o 
   4   7   7      613.47      598.16     12.95 o 
   5   7   7        0.05        0.58      0.63 o 
  -5   8   7        0.63        2.39      1.01 o 
  -4   8   7       39.20       44.66      2.22 o 
  -3   8   7        0.17        0.14      0.70 o 
  -2   8   7       91.19       90.19      5.21 o 
  -1   8   7      554.72      545.17      7.18 o 
   0   8   7      231.75      237.87      4.62 o 
   1   8   7        6.66        7.65      1.03 o 
   2   8   7      227.04      203.59      7.71 o 
   3   8   7        0.19       -1.87      1.25 o 
   4   8   7       19.15       19.18      2.21 o 
   5   8   7       12.37       14.47      1.73 o 
  -4   9   7       62.31       58.26      3.52 o 
  -3   9   7        6.43        8.31      0.94 o 
  -2   9   7       21.83       20.97      2.59 o 
  -1   9   7       41.99       37.88      1.91 o 
   0   9   7      721.67      702.67      9.41 o 
   1   9   7      119.60      106.68      5.51 o 
   2   9   7       17.87       19.56      1.92 o 
   3   9   7      178.96      192.80      5.02 o 
   4   9   7        4.13        6.80      0.93 o 
  -3  10   7       41.29       45.08      2.73 o 
  -2  10   7       49.40       52.74      2.56 o 
  -1  10   7        0.02       -0.04      0.56 o 
   0  10   7      194.21      191.40      4.84 o 
   1  10   7       25.04       20.87      2.54 o 
   2  10   7       32.17       31.60      2.21 o 
   3  10   7       12.83        9.37      1.06 o 
  -3  11   7       15.92       16.22      1.06 o 
  -2  11   7       36.69       34.94      1.80 o 
  -1  11   7       21.24       20.31      2.02 o 
   0  11   7      159.21      148.24      3.18 o 
   1  11   7        9.13        6.94      1.48 o 
   2  11   7       30.77       33.16      2.54 o 
   3  11   7        3.32        1.10      0.57 o 
  -1  12   7        2.31        3.18      0.94 o 
   0  12   7        8.45        7.79      1.12 o 
   1  12   7        5.68        5.65      0.78 o 
  -6   0   8       89.04       78.00      4.21 o 
  -5   0   8        8.85        6.95      1.67 o 
  -4   0   8        0.01       -0.27      0.56 o 
  -3   0   8      348.69      320.92      8.33 o 
  -2   0   8      684.41      749.73     10.11 o 
  -1   0   8      447.28      438.68      6.34 o 
   0   0   8     5022.64     4668.12     47.51 o 
   1   0   8       18.04       16.68      0.78 o 
   2   0   8     3369.49     3256.41     23.74 o 
   3   0   8      682.53      671.39     12.64 o 
   4   0   8      199.28      180.33      5.16 o 
   5   0   8      125.83      132.51      6.25 o 
   6   0   8      177.11      177.79      6.05 o 
  -6   1   8        2.71        3.43      0.86 o 
  -5   1   8        1.20        1.50      0.84 o 
  -4   1   8        0.25        0.21      0.42 o 
  -3   1   8        0.39        2.81      0.83 o 
  -2   1   8      615.83      673.66      7.42 o 
  -1   1   8     3540.20     3619.08     14.38 o 
   0   1   8       62.47       67.97      2.05 o 
   1   1   8     1494.19     1526.18      8.57 o 
   2   1   8     3474.26     3458.20     45.40 o 
   3   1   8      983.68     1050.83     17.54 o 
   4   1   8      121.55      129.52      4.37 o 
   5   1   8      163.86      180.97      5.11 o 
   6   1   8       83.63       87.86      4.48 o 
  -6   2   8        3.78        3.60      1.27 o 
  -5   2   8      115.10      102.85      3.76 o 
  -4   2   8       77.72       73.15      2.18 o 
  -3   2   8      178.53      176.97      6.68 o 
  -2   2   8     1906.52     2094.05     19.56 o 
  -1   2   8     1338.10     1324.55      9.39 o 
   0   2   8        0.26        1.13      0.44 o 
   1   2   8     1108.12     1041.02      7.44 o 
   2   2   8      757.89      817.03      8.59 o 
   3   2   8      131.77      150.80      4.30 o 
   4   2   8       39.68       31.91      2.40 o 
   5   2   8      271.00      278.87      9.43 o 
   6   2   8        3.17        4.44      1.35 o 
  -6   3   8      276.09      265.35      6.95 o 
  -5   3   8      212.09      214.57      7.54 o 
  -4   3   8       73.23       71.58      2.54 o 
  -3   3   8      307.05      328.74      5.58 o 
  -2   3   8      679.84      741.01     12.29 o 
  -1   3   8        2.81        5.92      1.36 o 
   0   3   8     1235.69     1207.30     31.43 o 
   1   3   8      548.24      574.32      5.37 o 
   2   3   8     2525.30     2595.45     23.60 o 
   3   3   8      106.53      120.81      4.07 o 
   4   3   8      559.24      598.30     10.83 o 
   5   3   8      216.95      204.01      8.10 o 
   6   3   8        0.59        1.27      0.99 o 
  -6   4   8        5.51        7.76      1.19 o 
  -5   4   8       66.86       61.01      4.03 o 
  -4   4   8        1.06        1.26      0.79 o 
  -3   4   8      220.49      235.29      3.50 o 
  -2   4   8        6.58        6.74      1.49 o 
  -1   4   8      444.29      482.84      9.62 o 
   0   4   8      410.65      414.98      5.35 o 
   1   4   8      191.34      228.47      4.81 o 
   2   4   8      333.06      305.21      8.71 o 
   3   4   8       96.01       96.02      3.77 o 
   4   4   8      106.53      103.84      4.34 o 
   5   4   8      145.26      149.18      6.88 o 
   6   4   8       40.63       41.01      2.91 o 
  -6   5   8        7.22        6.24      0.75 o 
  -5   5   8       25.28       25.70      2.53 o 
  -4   5   8       47.72       43.10      3.48 o 
  -3   5   8       85.81       98.30      3.15 o 
  -2   5   8      397.15      392.18      7.47 o 
  -1   5   8        0.00        2.87      0.85 o 
   0   5   8      366.60      372.40      4.87 o 
   1   5   8      137.96      141.67      4.07 o 
   2   5   8       25.55       36.37      2.43 o 
   3   5   8        0.45       -0.32      0.85 o 
   4   5   8        0.95        1.15      1.36 o 
   5   5   8        8.19        7.43      1.74 o 
   6   5   8        7.88        7.22      1.21 o 
  -5   6   8       38.17       42.48      2.98 o 
  -4   6   8      290.80      298.58      6.29 o 
  -3   6   8      104.30      109.45      3.46 o 
  -2   6   8       64.60       67.45      2.66 o 
  -1   6   8      243.04      257.90      6.10 o 
   0   6   8        5.53        5.73      1.57 o 
   1   6   8       57.78       65.88      6.36 o 
   2   6   8      909.83      919.57     11.70 o 
   3   6   8        5.67        3.88      0.74 o 
   4   6   8        7.92        7.88      1.70 o 
   5   6   8        2.76        2.04      0.87 o 
  -5   7   8       26.62       32.23      1.61 o 
  -4   7   8      602.74      614.84     17.56 o 
  -3   7   8       41.36       46.16      3.67 o 
  -2   7   8       51.64       49.32      2.42 o 
  -1   7   8       73.06       78.12      2.64 o 
   0   7   8      126.34      127.88      4.14 o 
   1   7   8      194.03      178.84      3.55 o 
   2   7   8     1700.24     1690.03     15.90 o 
   3   7   8        1.90       11.40      2.05 o 
   4   7   8       50.23       50.51      2.52 o 
   5   7   8        0.66       -0.24      0.53 o 
  -5   8   8      152.76      155.33      4.84 o 
  -4   8   8       13.87       15.58      1.39 o 
  -3   8   8        2.19        4.16      0.80 o 
  -2   8   8       26.11       19.89      1.82 o 
  -1   8   8       91.73       89.53      2.94 o 
   0   8   8       15.86       15.64      1.66 o 
   1   8   8        0.19        0.26      0.59 o 
   2   8   8        3.35        2.50      0.96 o 
   3   8   8      362.85      369.95      9.96 o 
   4   8   8       23.97       22.28      1.70 o 
  -4   9   8       29.18       28.80      1.53 o 
  -3   9   8      110.31       99.14      2.82 o 
  -2   9   8       54.08       64.18      4.23 o 
  -1   9   8       54.01       54.84      2.28 o 
   0   9   8      166.73      160.00      5.92 o 
   1   9   8       33.47       37.06      3.32 o 
   2   9   8        3.01        3.59      1.03 o 
   3   9   8        1.18       -0.43      0.72 o 
   4   9   8       49.16       47.31      3.21 o 
  -3  10   8       27.34       22.07      1.16 o 
  -2  10   8        1.53        2.23      1.26 o 
  -1  10   8      216.31      201.50      4.87 o 
   0  10   8       76.07       80.12      4.60 o 
   1  10   8       76.44       77.08      4.47 o 
   2  10   8       68.89       60.73      2.63 o 
   3  10   8       10.48       12.32      1.15 o 
  -2  11   8       45.07       36.67      1.78 o 
  -1  11   8      211.85      217.81     11.54 o 
   0  11   8       35.47       35.31      2.05 o 
   1  11   8        3.60        3.46      1.21 o 
   2  11   8       19.63       19.88      1.94 o 
  -1  12   8       46.78       48.20      2.62 o 
   0  12   8        8.47        7.37      1.10 o 
   1  12   8        0.29       -0.32      0.60 o 
  -6   1   9       31.86       30.40      2.60 o 
  -5   1   9        5.10        3.07      0.91 o 
  -4   1   9      122.05      122.04      2.48 o 
  -3   1   9        5.41        4.46      1.21 o 
  -2   1   9     1197.25     1287.09     10.60 o 
  -1   1   9      903.12      938.57      7.71 o 
   0   1   9       83.86       82.29      1.68 o 
   1   1   9      467.51      511.51      4.84 o 
   2   1   9      163.46      160.98      3.99 o 
   3   1   9        3.77        3.40      0.88 o 
   4   1   9       76.02       72.33      2.37 o 
   5   1   9       27.78       29.67      3.27 o 
   6   1   9       14.17       12.87      1.85 o 
  -6   2   9      271.71      269.09      7.20 o 
  -5   2   9      226.50      229.12      5.52 o 
  -4   2   9       40.79       37.67      1.42 o 
  -3   2   9       48.64       51.98      3.73 o 
  -2   2   9      100.68      124.07      4.97 o 
  -1   2   9      253.54      270.35      4.44 o 
   0   2   9      643.60      611.71      6.05 o 
   1   2   9     4029.92     3856.98     14.86 o 
   2   2   9      273.31      284.18     10.27 o 
   3   2   9       12.05       10.06      1.04 o 
   4   2   9        2.51        3.64      0.75 o 
   5   2   9        0.10        0.01      1.28 o 
   6   2   9        0.04        0.16      0.89 o 
  -6   3   9       76.43       84.17      3.90 o 
  -5   3   9      245.93      228.41      7.70 o 
  -4   3   9      361.63      371.83      5.04 o 
  -3   3   9       68.14       75.47      2.12 o 
  -2   3   9     1310.25     1307.88     16.84 o 
  -1   3   9      338.10      350.28      7.71 o 
   0   3   9      507.62      503.26      5.94 o 
   1   3   9     1017.41     1148.00     10.04 o 
   2   3   9      495.71      473.65     10.51 o 
   3   3   9      213.65      219.12      5.61 o 
   4   3   9      540.10      537.53      9.73 o 
   5   3   9       16.43       14.03      1.56 o 
   6   3   9        4.67        3.32      1.20 o 
  -6   4   9      167.99      155.21      4.83 o 
  -5   4   9       20.40       17.91      2.32 o 
  -4   4   9      690.52      710.30     10.52 o 
  -3   4   9       59.50       61.35      1.79 o 
  -2   4   9       76.75       71.65      4.30 o 
  -1   4   9     2969.11     2983.07     24.53 o 
   0   4   9      128.76      106.13      2.48 o 
   1   4   9       38.66       43.62      3.49 o 
   2   4   9        6.28       15.62      2.10 o 
   3   4   9     1603.39     1660.87     15.81 o 
   4   4   9      117.04      124.55      6.39 o 
   5   4   9      270.01      276.68      6.11 o 
   6   4   9        0.76       -0.30      0.77 o 
  -5   5   9       90.25       96.45      4.71 o 
  -4   5   9       10.15        9.31      1.81 o 
  -3   5   9     2358.10     2375.27     25.94 o 
  -2   5   9      260.95      269.18     11.54 o 
  -1   5   9      383.32      377.35      6.86 o 
   0   5   9        4.11        7.71      0.83 o 
   1   5   9      293.55      307.61      6.82 o 
   2   5   9      207.27      187.72      7.98 o 
   3   5   9      627.04      626.03      9.92 o 
   4   5   9      138.81      134.98      6.49 o 
   5   5   9        9.30       14.36      1.53 o 
  -5   6   9       98.68       89.60      4.18 o 
  -4   6   9      126.98      116.93      5.55 o 
  -3   6   9      301.10      312.61      6.67 o 
  -2   6   9       79.64       86.50      3.07 o 
  -1   6   9      243.57      247.43      4.65 o 
   0   6   9      205.20      203.90      7.66 o 
   1   6   9      367.48      400.15      6.00 o 
   2   6   9        1.61        3.11      0.64 o 
   3   6   9      228.94      245.36      5.46 o 
   4   6   9       24.16       26.15      2.91 o 
   5   6   9      120.44      121.46      3.71 o 
  -5   7   9        6.70        7.75      1.27 o 
  -4   7   9      181.42      163.38      6.18 o 
  -3   7   9        2.11        1.17      0.98 o 
  -2   7   9       75.19       71.91      2.95 o 
  -1   7   9       36.99       47.12      2.07 o 
   0   7   9       48.22       49.20      2.65 o 
   1   7   9      156.09      160.64      3.95 o 
   2   7   9      403.82      379.23      6.45 o 
   3   7   9      121.12      125.83      5.81 o 
   4   7   9        0.46        3.14      0.93 o 
   5   7   9        8.80        9.75      1.69 o 
  -4   8   9        4.08        4.53      0.88 o 
  -3   8   9      155.64      174.32      4.02 o 
  -2   8   9      118.68      115.84      4.10 o 
  -1   8   9      159.45      150.81      3.77 o 
   0   8   9       45.97       46.44      2.71 o 
   1   8   9       15.37       11.89      1.26 o 
   2   8   9       11.34        7.37      1.25 o 
   3   8   9       49.72       46.08      2.58 o 
   4   8   9       92.70      100.05      5.10 o 
  -4   9   9      187.02      203.12      3.85 o 
  -3   9   9       41.82       47.37      1.91 o 
  -2   9   9       90.32       88.74      2.78 o 
  -1   9   9      145.96      156.95      3.75 o 
   0   9   9        0.17       -0.59      1.09 o 
   1   9   9       47.95       49.33      2.59 o 
   2   9   9       87.77       91.61      3.49 o 
   3   9   9       25.63       20.46      1.64 o 
   4   9   9       77.04       71.38      3.73 o 
  -3  10   9       13.82       11.31      0.84 o 
  -2  10   9       17.85       20.31      1.55 o 
  -1  10   9      131.08      132.04      3.83 o 
   0  10   9        2.34        1.64      1.17 o 
   1  10   9        0.23       -0.29      0.96 o 
   2  10   9        4.12        7.69      1.04 o 
   3  10   9       35.68       43.47      1.94 o 
  -2  11   9       90.20       91.98      2.59 o 
  -1  11   9        0.71        0.28      0.70 o 
   0  11   9        0.03        0.74      0.90 o 
   1  11   9       71.65       69.24      3.67 o 
   2  11   9       15.46       16.09      1.66 o 
   0  12   9        0.10       -0.42      0.58 o 
  -6   0  10       42.47       38.69      2.85 o 
  -5   0  10      483.80      454.69     19.21 o 
  -4   0  10        0.00       -0.13      0.57 o 
  -3   0  10      578.18      552.61     11.73 o 
  -2   0  10     2027.70     2293.30     20.55 o 
  -1   0  10     3380.55     3500.29     19.08 o 
   0   0  10     1642.69     1716.51      8.65 o 
   1   0  10       38.29       30.68      0.97 o 
   2   0  10     1390.61     1451.45     17.47 o 
   3   0  10      172.75      186.98      7.24 o 
   4   0  10      289.43      312.72      7.04 o 
   5   0  10        1.25        1.04      1.26 o 
   6   0  10      236.76      258.25      6.75 o 
  -6   1  10       12.29       11.09      1.67 o 
  -5   1  10      231.79      230.72      4.54 o 
  -4   1  10      472.26      421.07      4.64 o 
  -3   1  10      110.95      134.97      4.19 o 
  -2   1  10        0.03        4.27      2.23 o 
  -1   1  10      283.69      325.55      4.78 o 
   0   1  10      323.07      335.49      5.99 o 
   1   1  10      649.65      688.81      8.75 o 
   2   1  10     2563.74     2518.31     16.33 o 
   3   1  10       69.12       69.58      2.93 o 
   4   1  10      338.25      362.89      5.34 o 
   5   1  10       22.33       25.21      1.99 o 
   6   1  10       14.70       17.66      2.00 o 
  -6   2  10       98.28      101.10      4.36 o 
  -5   2  10      393.86      380.32      7.00 o 
  -4   2  10        0.74        1.19      0.44 o 
  -3   2  10      541.94      587.54     13.94 o 
  -2   2  10      738.30      788.60     12.59 o 
  -1   2  10        4.78        6.47      0.91 o 
   0   2  10      672.04      687.54      6.80 o 
   1   2  10     3230.99     3266.28     21.74 o 
   2   2  10        5.28        5.13      0.93 o 
   3   2  10       23.61       23.13      1.55 o 
   4   2  10        5.04        4.08      0.84 o 
   5   2  10      125.75      117.12      6.12 o 
   6   2  10       13.99       11.74      1.67 o 
  -6   3  10        2.50        2.23      0.90 o 
  -5   3  10        1.85        1.93      1.33 o 
  -4   3  10      171.90      164.95      4.27 o 
  -3   3  10      175.50      193.34      3.04 o 
  -2   3  10        0.02        3.24      1.26 o 
  -1   3  10        3.89        4.15      1.21 o 
   0   3  10      413.74      415.51      8.23 o 
   1   3  10      800.98      826.23      9.93 o 
   2   3  10        8.23        8.43      1.65 o 
   3   3  10     1517.26     1531.32     15.17 o 
   4   3  10       92.21       87.43      4.04 o 
   5   3  10       10.97       13.61      2.40 o 
   6   3  10       22.72       22.85      2.19 o 
  -6   4  10       27.31       27.49      2.03 o 
  -5   4  10       25.76       22.99      2.51 o 
  -4   4  10       35.01       36.56      3.26 o 
  -3   4  10      728.72      748.65      7.32 o 
  -2   4  10      250.34      249.98      8.11 o 
  -1   4  10      138.37      151.83      5.79 o 
   0   4  10      502.50      478.85      5.41 o 
   1   4  10      531.23      460.96      7.12 o 
   2   4  10       46.85       44.36      2.62 o 
   3   4  10      278.74      266.34      6.50 o 
   4   4  10       34.69       26.42      3.10 o 
   5   4  10       89.09       93.00      3.54 o 
   6   4  10       15.34       12.09      1.53 o 
  -5   5  10       42.06       46.33      3.29 o 
  -4   5  10       76.21       68.72      4.37 o 
  -3   5  10       64.89       57.93      2.15 o 
  -2   5  10       52.30       62.19      2.08 o 
  -1   5  10      496.44      526.27      8.30 o 
   0   5  10      903.55      932.14     27.94 o 
   1   5  10        2.06        4.88      0.98 o 
   2   5  10      427.86      460.78      9.17 o 
   3   5  10       18.45       21.27      1.67 o 
   4   5  10      245.73      253.49      8.88 o 
   5   5  10      161.44      170.54      5.08 o 
  -5   6  10        0.44        0.82      0.83 o 
  -4   6  10      468.91      499.37     11.24 o 
  -3   6  10      175.32      171.76      4.87 o 
  -2   6  10        0.79        0.21      1.15 o 
  -1   6  10      115.21      129.51      3.42 o 
   0   6  10      166.31      169.27      7.13 o 
   1   6  10       31.89       27.05      1.65 o 
   2   6  10       61.34       61.26      3.38 o 
   3   6  10       17.61       15.00      2.23 o 
   4   6  10       53.88       57.78      4.08 o 
   5   6  10       54.63       51.77      2.37 o 
  -5   7  10      360.39      329.77     10.87 o 
  -4   7  10       24.63       23.84      2.48 o 
  -3   7  10        0.00       -0.73      1.14 o 
  -2   7  10        7.66        5.79      0.97 o 
  -1   7  10        1.40        3.06      0.76 o 
   0   7  10      193.35      198.99      4.24 o 
   1   7  10      286.09      253.76      4.96 o 
   2   7  10      262.61      268.90      5.90 o 
   3   7  10        8.38        4.10      1.70 o 
   4   7  10      264.59      290.82      6.00 o 
   5   7  10       68.11       63.74      2.77 o 
  -4   8  10      230.89      247.41      5.23 o 
  -3   8  10       41.59       38.94      1.88 o 
  -2   8  10       36.26       36.70      2.35 o 
  -1   8  10       75.41       65.78      3.16 o 
   0   8  10      248.44      237.00      6.04 o 
   1   8  10      119.03      117.67      4.02 o 
   2   8  10      178.79      169.33      5.74 o 
   3   8  10        0.11        0.97      1.29 o 
   4   8  10       70.67       82.93      4.54 o 
  -4   9  10       85.36       81.81      2.37 o 
  -3   9  10       87.80       85.04      2.60 o 
  -2   9  10       14.14        9.82      1.26 o 
  -1   9  10       18.65       12.47      2.27 o 
   0   9  10        1.60        1.46      1.13 o 
   1   9  10       12.45       13.63      1.42 o 
   2   9  10        1.11        1.04      0.76 o 
   3   9  10        3.85        1.94      0.70 o 
   4   9  10       26.75       25.27      2.25 o 
  -3  10  10       21.48       20.24      1.24 o 
  -2  10  10      226.51      208.56      9.83 o 
  -1  10  10       37.17       30.13      2.84 o 
   0  10  10       20.36       16.65      2.19 o 
   1  10  10       11.45        8.33      1.64 o 
   2  10  10        6.53        6.53      0.93 o 
   3  10  10        8.30       10.57      1.48 o 
  -2  11  10      137.52      136.75      3.07 o 
  -1  11  10        1.58        2.10      0.62 o 
   0  11  10       25.93       27.58      2.53 o 
   1  11  10        5.14        3.36      0.98 o 
   2  11  10        5.28        3.61      0.81 o 
  -6   1  11        3.39        2.58      0.97 o 
  -5   1  11      187.55      162.39      3.28 o 
  -4   1  11      153.36      157.71      2.89 o 
  -3   1  11      545.69      578.90     10.63 o 
  -2   1  11       28.93       20.99      1.54 o 
  -1   1  11     2906.61     3128.06     15.31 o 
   0   1  11      444.64      456.42      4.35 o 
   1   1  11      404.18      404.75      6.48 o 
   2   1  11        4.51        3.03      0.88 o 
   3   1  11        2.62        0.89      0.50 o 
   4   1  11      151.94      153.47      3.55 o 
   5   1  11       74.49       80.26      3.62 o 
   6   1  11        5.05        7.39      1.40 o 
  -6   2  11        4.05        5.04      1.15 o 
  -5   2  11       45.84       43.96      2.41 o 
  -4   2  11       11.02        7.08      0.77 o 
  -3   2  11        9.08       11.82      1.06 o 
  -2   2  11       92.67      101.66      4.66 o 
  -1   2  11       25.34       23.85      1.52 o 
   0   2  11      883.44      892.43      8.05 o 
   1   2  11       35.29       31.80      1.43 o 
   2   2  11      331.41      315.25      4.99 o 
   3   2  11       55.73       50.51      1.77 o 
   4   2  11       20.99       21.20      1.35 o 
   5   2  11       67.14       74.29      4.90 o 
   6   2  11        2.42        2.18      1.01 o 
  -6   3  11        7.78       10.87      1.41 o 
  -5   3  11      145.44      142.48      5.99 o 
  -4   3  11       46.53       45.89      1.84 o 
  -3   3  11       47.81       46.37      1.54 o 
  -2   3  11       90.06       87.13      4.59 o 
  -1   3  11      615.36      610.28     10.78 o 
   0   3  11      825.28      877.21      8.60 o 
   1   3  11      129.20      144.54      3.84 o 
   2   3  11     1106.06     1103.00     12.27 o 
   3   3  11      429.79      438.47     11.58 o 
   4   3  11       57.17       53.97      3.18 o 
   5   3  11       51.39       44.11      3.82 o 
   6   3  11      136.64      150.04      5.10 o 
  -6   4  11        0.22       -0.39      0.64 o 
  -5   4  11       85.70       87.61      4.62 o 
  -4   4  11      539.15      558.38     12.18 o 
  -3   4  11      457.44      465.13      4.99 o 
  -2   4  11       86.57       78.53      4.69 o 
  -1   4  11       29.93       41.34      3.15 o 
   0   4  11       72.43       77.81      2.28 o 
   1   4  11       15.61       14.55      1.41 o 
   2   4  11     1584.94     1526.47     21.67 o 
   3   4  11      456.26      435.58      8.44 o 
   4   4  11        1.91        1.24      0.97 o 
   5   4  11      216.09      226.30      5.28 o 
  -5   5  11      127.28      131.25      5.30 o 
  -4   5  11      586.24      605.18     12.69 o 
  -3   5  11     2661.84     2721.80     19.16 o 
  -2   5  11      776.11      805.71      7.51 o 
  -1   5  11       18.56       16.77      1.64 o 
   0   5  11      230.78      209.00      5.20 o 
   1   5  11       60.65       47.08      2.06 o 
   2   5  11     1667.02     1625.32     13.29 o 
   3   5  11     2438.73     2396.87     24.96 o 
   4   5  11       33.31       37.00      2.50 o 
   5   5  11       36.56       33.68      2.04 o 
  -5   6  11       30.31       31.50      2.46 o 
  -4   6  11       97.16       89.55      4.86 o 
  -3   6  11       91.72       91.39      3.60 o 
  -2   6  11      363.77      350.73      7.63 o 
  -1   6  11      190.92      198.86      3.76 o 
   0   6  11       59.83       45.14      1.74 o 
   1   6  11      462.61      476.63      6.85 o 
   2   6  11       68.42       63.49      2.76 o 
   3   6  11      484.02      473.92      8.41 o 
   4   6  11       28.57       27.94      2.08 o 
   5   6  11       64.12       60.43      2.46 o 
  -5   7  11        4.73        3.08      0.61 o 
  -4   7  11       42.35       43.58      3.19 o 
  -3   7  11      155.27      169.06      3.89 o 
  -2   7  11      110.04       99.80      3.07 o 
  -1   7  11      327.57      320.20      6.24 o 
   0   7  11      506.02      539.10      7.02 o 
   1   7  11        0.76        1.83      0.68 o 
   2   7  11      568.75      558.93      9.73 o 
   3   7  11      128.70      123.45      6.43 o 
   4   7  11        0.62        2.34      0.82 o 
   5   7  11       84.46       90.34      4.69 o 
  -4   8  11       36.83       40.12      2.41 o 
  -3   8  11       16.87       17.44      1.29 o 
  -2   8  11      197.98      188.54      4.13 o 
  -1   8  11       24.00       21.31      2.87 o 
   0   8  11      338.53      319.30      8.89 o 
   1   8  11       20.75       19.62      1.73 o 
   2   8  11      149.97      144.26      4.38 o 
   3   8  11      234.53      240.93      8.44 o 
   4   8  11        3.55        6.23      1.48 o 
  -4   9  11       10.55       11.02      0.88 o 
  -3   9  11       52.22       55.49      3.07 o 
  -2   9  11        0.26        0.27      0.75 o 
  -1   9  11        8.15        9.48      1.87 o 
   0   9  11      197.63      216.41      7.34 o 
   1   9  11      120.59      129.26      3.99 o 
   2   9  11      251.48      256.44      5.48 o 
   3   9  11       65.29       61.81      3.95 o 
   4   9  11        0.04        1.42      0.87 o 
  -3  10  11        3.05        2.61      0.56 o 
  -2  10  11       38.11       43.77      2.06 o 
  -1  10  11        0.01        0.03      0.95 o 
   0  10  11       35.35       29.85      2.02 o 
   1  10  11      116.73      104.90      4.65 o 
   2  10  11       30.34       26.97      1.60 o 
   3  10  11        1.55        5.25      1.23 o 
  -2  11  11       11.04       12.08      0.94 o 
  -1  11  11       49.78       51.60      2.09 o 
   0  11  11       21.15       22.14      2.26 o 
   1  11  11        3.88        4.83      1.26 o 
   2  11  11       15.55       17.15      1.83 o 
  -6   0  12       61.21       57.13      3.14 o 
  -5   0  12       95.95       92.38      3.52 o 
  -4   0  12       75.89       51.68      2.62 o 
  -3   0  12      260.41      251.31      4.42 o 
  -2   0  12     2223.08     2210.53     22.68 o 
  -1   0  12     2896.80     3271.87     20.01 o 
   0   0  12     1747.76     1895.78     38.69 o 
   1   0  12      784.31      915.28     13.60 o 
   2   0  12      875.49      901.24     15.02 o 
   3   0  12      434.99      430.91      7.86 o 
   4   0  12       45.34       53.24      3.06 o 
   5   0  12        0.94       -2.21      1.25 o 
   6   0  12        4.75        7.03      1.12 o 
  -6   1  12        0.14        0.85      0.80 o 
  -5   1  12       35.58       31.18      1.47 o 
  -4   1  12       18.65       26.30      1.23 o 
  -3   1  12      253.09      245.47      2.84 o 
  -2   1  12      151.60      131.93      3.81 o 
  -1   1  12      260.68      296.43      4.93 o 
   0   1  12       48.06       41.39      1.76 o 
   1   1  12       24.82       36.10      1.83 o 
   2   1  12       47.48       43.62      2.43 o 
   3   1  12      523.66      544.93      5.72 o 
   4   1  12      277.93      276.34      4.80 o 
   5   1  12        0.41        1.52      0.86 o 
   6   1  12        6.27       11.87      1.54 o 
  -6   2  12      117.15      102.04      4.06 o 
  -5   2  12       63.71       58.32      3.23 o 
  -4   2  12      641.45      622.15      5.81 o 
  -3   2  12      107.39       95.64      2.37 o 
  -2   2  12        5.72        7.89      1.52 o 
  -1   2  12     1750.11     1913.29     13.21 o 
   0   2  12       14.82       25.62      1.51 o 
   1   2  12      936.59      923.45     11.51 o 
   2   2  12      302.99      341.69      8.49 o 
   3   2  12       36.32       35.55      1.25 o 
   4   2  12       59.78       56.54      2.88 o 
   5   2  12      102.22      102.96      5.53 o 
   6   2  12        0.09        0.71      0.70 o 
  -6   3  12       30.46       32.56      2.24 o 
  -5   3  12       74.79       75.50      4.33 o 
  -4   3  12        0.58        2.08      0.92 o 
  -3   3  12       18.94       14.99      1.26 o 
  -2   3  12      747.48      753.13     13.74 o 
  -1   3  12       81.26       64.50      3.66 o 
   0   3  12        0.04        0.16      0.49 o 
   1   3  12      312.22      302.92      5.68 o 
   2   3  12      345.46      346.52      6.94 o 
   3   3  12      186.63      193.15      4.08 o 
   4   3  12       59.05       48.52      2.75 o 
   5   3  12        1.08        0.18      1.28 o 
   6   3  12        1.25        2.08      0.87 o 
  -5   4  12        3.69        1.69      1.08 o 
  -4   4  12      179.56      177.52      6.95 o 
  -3   4  12     1343.20     1346.38      8.57 o 
  -2   4  12      492.53      535.20      7.12 o 
  -1   4  12      127.32      124.48      5.51 o 
   0   4  12      107.37      105.22      2.76 o 
   1   4  12        7.93       12.86      1.36 o 
   2   4  12      486.17      512.92      6.94 o 
   3   4  12       11.31       10.98      1.06 o 
   4   4  12      115.29      106.61      4.08 o 
   5   4  12        2.84        2.97      0.85 o 
  -5   5  12        0.40        1.15      1.04 o 
  -4   5  12      167.71      183.72      7.00 o 
  -3   5  12      325.47      323.13      4.84 o 
  -2   5  12        2.28        3.84      0.71 o 
  -1   5  12       30.67       20.93      1.49 o 
   0   5  12       39.60       31.68      2.10 o 
   1   5  12       16.67       23.46      1.54 o 
   2   5  12      260.21      274.04      4.57 o 
   3   5  12      188.98      178.01      3.98 o 
   4   5  12       97.13      107.97      4.06 o 
   5   5  12       48.36       50.07      2.36 o 
  -5   6  12       91.11       92.50      3.97 o 
  -4   6  12       83.51       89.60      4.76 o 
  -3   6  12        5.71        7.37      1.26 o 
  -2   6  12       94.75       96.69      2.79 o 
  -1   6  12        0.43        0.34      0.67 o 
   0   6  12        0.60        0.83      0.62 o 
   1   6  12       25.39       21.91      2.01 o 
   2   6  12      538.84      511.65      7.72 o 
   3   6  12       48.39       49.86      4.96 o 
   4   6  12       45.51       47.38      2.63 o 
   5   6  12        2.47        1.96      0.65 o 
  -5   7  12        2.90        4.43      0.63 o 
  -4   7  12        1.94        2.41      1.10 o 
  -3   7  12      199.05      219.07      4.39 o 
  -2   7  12      242.10      236.09      5.81 o 
  -1   7  12      448.70      430.80     10.74 o 
   0   7  12        5.28        6.44      1.24 o 
   1   7  12      294.07      308.31     10.11 o 
   2   7  12      237.11      223.16      8.53 o 
   3   7  12        1.34        1.22      1.52 o 
   4   7  12       45.28       51.40      2.45 o 
  -4   8  12       13.18       11.37      1.66 o 
  -3   8  12        1.79        2.36      0.55 o 
  -2   8  12       23.52       20.85      1.80 o 
  -1   8  12      183.14      161.74      7.43 o 
   0   8  12       12.63       17.01      2.12 o 
   1   8  12      418.00      415.36      7.26 o 
   2   8  12      209.86      197.61      7.83 o 
   3   8  12       79.41       86.78      5.08 o 
   4   8  12        0.35        1.68      1.04 o 
  -4   9  12        7.02       15.33      1.36 o 
  -3   9  12       21.66       23.01      1.54 o 
  -2   9  12        0.02        1.53      0.71 o 
  -1   9  12       51.37       42.44      3.71 o 
   0   9  12        4.33        6.46      1.09 o 
   1   9  12        9.02       10.13      1.21 o 
   2   9  12       16.14       18.39      2.37 o 
   3   9  12       14.72       16.58      2.10 o 
  -3  10  12       57.02       53.90      1.90 o 
  -2  10  12       17.57        9.69      1.65 o 
  -1  10  12      155.71      151.92      6.03 o 
   0  10  12        5.95        3.67      1.47 o 
   1  10  12       20.30       28.75      2.37 o 
   2  10  12       17.02       16.13      1.81 o 
   3  10  12        7.00        7.29      1.18 o 
  -2  11  12       37.19       45.18      1.65 o 
  -1  11  12       24.40       21.28      1.31 o 
   0  11  12        6.75        5.12      1.19 o 
   1  11  12      157.65      169.72      5.68 o 
  -6   1  13       12.61        8.07      1.28 o 
  -5   1  13        6.27        5.31      0.72 o 
  -4   1  13        3.24        2.69      0.66 o 
  -3   1  13      389.63      393.44      4.37 o 
  -2   1  13     1547.23     1680.54     27.74 o 
  -1   1  13       28.37       33.50      1.81 o 
   0   1  13     1031.80      992.27      9.23 o 
   1   1  13       45.64       48.35      2.38 o 
   2   1  13      118.08      138.31      6.14 o 
   3   1  13       96.64       91.94      2.21 o 
   4   1  13      419.56      409.75      7.78 o 
   5   1  13      240.84      230.57      5.41 o 
   6   1  13      145.12      147.29      4.60 o 
  -6   2  13       11.56        7.55      1.20 o 
  -5   2  13        2.64        3.88      0.69 o 
  -4   2  13        0.01        0.59      0.50 o 
  -3   2  13       93.99       98.48      2.06 o 
  -2   2  13       78.51       72.30      4.12 o 
  -1   2  13      174.85      199.69      6.10 o 
   0   2  13      375.45      404.96      5.91 o 
   1   2  13      302.71      351.92     11.86 o 
   2   2  13       26.64       18.44      2.44 o 
   3   2  13        7.32        5.86      0.66 o 
   4   2  13      294.06      287.96     10.13 o 
   5   2  13      263.68      258.70      8.52 o 
   6   2  13      197.62      215.29      5.60 o 
  -6   3  13       66.30       63.34      2.89 o 
  -5   3  13       38.52       32.31      2.83 o 
  -4   3  13      498.52      483.82      8.30 o 
  -3   3  13       53.46       55.37      1.91 o 
  -2   3  13       95.40      104.50      2.43 o 
  -1   3  13       76.71       59.41      3.63 o 
   0   3  13       80.83      100.59      3.17 o 
   1   3  13      168.71      153.89      6.19 o 
   2   3  13        9.24       12.45      0.98 o 
   3   3  13       59.14       61.18      2.59 o 
   4   3  13      124.12      127.43      4.38 o 
   5   3  13        0.19        0.27      1.26 o 
  -5   4  13       12.39       12.96      1.88 o 
  -4   4  13       35.94       34.07      3.13 o 
  -3   4  13      348.90      363.04      4.52 o 
  -2   4  13      484.02      535.22      6.30 o 
  -1   4  13      942.06      942.18     32.77 o 
   0   4  13     1248.99     1260.87     32.88 o 
   1   4  13       65.03       77.32      2.14 o 
   2   4  13      221.64      209.78      3.93 o 
   3   4  13     1547.98     1474.93     14.93 o 
   4   4  13      264.30      254.47      6.18 o 
   5   4  13       10.04        6.51      0.98 o 
  -5   5  13        1.86        1.97      0.95 o 
  -4   5  13       87.98       92.37      4.98 o 
  -3   5  13     1392.54     1421.89     12.04 o 
  -2   5  13      128.31      134.83      4.60 o 
  -1   5  13       34.95       35.01      1.93 o 
   0   5  13      126.16      127.58      3.43 o 
   1   5  13      115.55      120.32      3.44 o 
   2   5  13     1450.18     1421.63     10.53 o 
   3   5  13     1992.01     1941.83     17.25 o 
   4   5  13       53.70       51.71      2.80 o 
   5   5  13       68.08       76.27      3.26 o 
  -5   6  13       69.17       74.82      3.46 o 
  -4   6  13        1.60        2.07      1.18 o 
  -3   6  13      319.90      313.48      5.36 o 
  -2   6  13      297.73      312.12      8.01 o 
  -1   6  13      128.82      131.33      3.88 o 
   0   6  13        3.37        6.19      0.94 o 
   1   6  13       46.54       43.12      2.70 o 
   2   6  13      167.40      175.29      4.59 o 
   3   6  13        5.04       16.02      7.20 o 
   4   6  13      246.97      223.09      9.78 o 
   5   6  13       48.91       46.26      1.96 o 
  -4   7  13      397.42      416.54      9.22 o 
  -3   7  13      141.54      142.54      3.52 o 
  -2   7  13        2.35        3.36      1.00 o 
  -1   7  13        4.49        4.44      0.97 o 
   0   7  13       39.51       41.68      2.01 o 
   1   7  13      110.70      102.82      4.28 o 
   2   7  13      585.05      574.77     13.67 o 
   3   7  13        0.93        3.15      1.71 o 
   4   7  13       25.56       26.78      1.77 o 
  -4   8  13       94.60      108.12      4.16 o 
  -3   8  13       13.99       10.65      1.18 o 
  -2   8  13        1.58        1.69      0.98 o 
  -1   8  13      121.98      101.95      5.96 o 
   0   8  13       11.33       12.85      1.38 o 
   1   8  13      242.54      233.53      8.28 o 
   2   8  13       93.33      103.52      5.71 o 
   3   8  13       17.65       15.45      2.35 o 
   4   8  13        1.56        2.79      1.12 o 
  -3   9  13       24.92       23.12      1.49 o 
  -2   9  13       14.61       10.97      1.24 o 
  -1   9  13       27.06       26.74      3.01 o 
   0   9  13       45.47       42.77      3.89 o 
   1   9  13       34.93       36.78      3.07 o 
   2   9  13        1.17        1.35      1.18 o 
   3   9  13       21.66       17.52      2.10 o 
  -3  10  13        5.02        3.61      0.74 o 
  -2  10  13       74.87       71.70      2.43 o 
  -1  10  13       28.06       27.22      1.73 o 
   0  10  13       11.72       11.60      1.95 o 
   1  10  13       12.59       10.01      1.89 o 
   2  10  13       12.33       16.61      1.31 o 
  -1  11  13        1.52        1.15      0.41 o 
   0  11  13       32.63       20.70      2.16 o 
   1  11  13      110.04      112.86      4.43 o 
  -6   0  14       50.55       48.60      2.57 o 
  -5   0  14      247.26      222.76      5.25 o 
  -4   0  14     1878.62     1753.01     14.96 o 
  -3   0  14     1011.96     1084.37     13.22 o 
  -2   0  14      115.88      126.12      5.95 o 
  -1   0  14      133.00      149.28      5.79 o 
   0   0  14      167.33      172.32      5.48 o 
   1   0  14       19.68       21.86      2.47 o 
   2   0  14        0.07        0.19      1.16 o 
   3   0  14        1.84       -0.86      0.95 o 
   4   0  14       27.32       29.03      3.15 o 
   5   0  14        3.04        5.32      1.48 o 
  -6   1  14       94.54       84.15      3.39 o 
  -5   1  14      510.96      465.13      6.99 o 
  -4   1  14      141.74      130.42      2.91 o 
  -3   1  14        6.78        7.12      0.65 o 
  -2   1  14        5.43       12.77      1.29 o 
  -1   1  14      139.32      138.27      3.66 o 
   0   1  14      195.08      200.48      4.38 o 
   1   1  14      124.62      133.56      5.84 o 
   2   1  14      355.77      396.42      6.13 o 
   3   1  14       52.01       52.12      1.50 o 
   4   1  14      187.11      171.97      8.00 o 
   5   1  14       99.46       85.41      3.20 o 
  -6   2  14       10.70       10.56      1.25 o 
  -5   2  14       58.21       55.62      2.07 o 
  -4   2  14      228.45      224.27      3.80 o 
  -3   2  14       81.89       78.00      2.02 o 
  -2   2  14      638.45      705.09     13.31 o 
  -1   2  14      318.25      344.51      8.27 o 
   0   2  14      377.21      387.89     14.59 o 
   1   2  14      100.92       82.97      2.94 o 
   2   2  14       58.60       78.58      2.19 o 
   3   2  14       60.52       68.60      1.91 o 
   4   2  14      245.48      232.07      5.68 o 
   5   2  14        0.95        3.97      1.42 o 
  -5   3  14        5.81        5.56      1.33 o 
  -4   3  14       30.21       28.93      2.15 o 
  -3   3  14       94.22       99.95      2.59 o 
  -2   3  14      316.03      319.59      4.33 o 
  -1   3  14        0.55        1.29      0.88 o 
   0   3  14     1737.38     1729.90     33.91 o 
   1   3  14       46.75       50.74      2.50 o 
   2   3  14        7.74        5.21      0.73 o 
   3   3  14       54.11       52.94      2.45 o 
   4   3  14        7.49        7.85      1.30 o 
   5   3  14      182.69      189.46      6.94 o 
  -5   4  14       54.07       57.95      3.47 o 
  -4   4  14       84.89       89.05      4.88 o 
  -3   4  14      125.13      112.49      2.92 o 
  -2   4  14      380.96      408.30      6.10 o 
  -1   4  14       91.19       87.44      3.46 o 
   0   4  14        0.69        2.54      0.76 o 
   1   4  14       29.53       27.86      1.21 o 
   2   4  14        1.38        1.41      0.51 o 
   3   4  14       29.52       27.56      1.88 o 
   4   4  14      139.48      152.99      4.73 o 
   5   4  14        0.17       -0.28      0.99 o 
  -5   5  14        2.77        3.03      0.95 o 
  -4   5  14       85.25       81.97      4.62 o 
  -3   5  14        0.11       -0.24      0.90 o 
  -2   5  14      229.31      250.26      4.36 o 
  -1   5  14      498.70      519.82      7.37 o 
   0   5  14      180.97      195.61      3.75 o 
   1   5  14       87.00       93.02      2.60 o 
   2   5  14      144.83      144.69      3.42 o 
   3   5  14       58.48       65.59      3.28 o 
   4   5  14        9.04        6.45      1.23 o 
   5   5  14        4.41        7.07      0.89 o 
  -5   6  14       29.70       31.30      2.17 o 
  -4   6  14       41.57       42.05      3.27 o 
  -3   6  14       32.13       33.76      1.85 o 
  -2   6  14      721.34      747.50     20.95 o 
  -1   6  14        1.12       -1.51      1.05 o 
   0   6  14        1.35       -0.28      0.53 o 
   1   6  14      246.45      223.20      6.09 o 
   2   6  14      308.15      312.41     17.02 o 
   3   6  14       79.29       83.49      4.25 o 
   4   6  14        9.42        7.79      1.19 o 
   5   6  14       62.02       63.90      2.09 o 
  -4   7  14        4.89        6.25      1.41 o 
  -3   7  14       44.12       40.22      1.88 o 
  -2   7  14      463.19      462.67      8.01 o 
  -1   7  14        2.28        5.09      1.91 o 
   0   7  14      594.56      547.94     10.73 o 
   1   7  14       17.36       14.10      2.47 o 
   2   7  14       65.49       64.46      4.74 o 
   3   7  14       27.86       31.23      3.35 o 
   4   7  14      337.40      369.09      5.89 o 
  -4   8  14      104.38      104.43      3.94 o 
  -3   8  14      130.82      138.31      3.83 o 
  -2   8  14       23.30       29.50      2.03 o 
  -1   8  14       34.42       35.85      3.71 o 
   0   8  14       37.25       34.09      2.34 o 
   1   8  14        0.23        0.39      1.16 o 
   2   8  14       22.47       25.87      2.99 o 
   3   8  14        1.81        0.38      1.16 o 
   4   8  14        0.15        0.07      0.77 o 
  -3   9  14       16.44       15.98      1.74 o 
  -2   9  14       16.80       21.82      1.59 o 
  -1   9  14       12.06       14.92      1.46 o 
   0   9  14      208.44      211.83      8.07 o 
   1   9  14        1.44        2.07      0.89 o 
   2   9  14        0.07       -0.41      1.05 o 
   3   9  14       45.52       42.53      1.98 o 
  -2  10  14       86.57       83.31      2.07 o 
  -1  10  14       15.27       11.23      1.11 o 
   0  10  14        0.04        0.89      1.20 o 
   1  10  14        1.24        1.98      1.29 o 
   2  10  14       12.50        9.54      2.11 o 
  -1  11  14        5.70        2.60      1.37 o 
   0  11  14       27.76       28.45      2.17 o 
   1  11  14        0.54        1.60      0.81 o 
  -5   1  15       28.18       22.92      1.56 o 
  -4   1  15      306.53      290.03      4.59 o 
  -3   1  15      214.70      206.63      3.08 o 
  -2   1  15       40.97       55.43      1.91 o 
  -1   1  15      273.99      321.42      5.71 o 
   0   1  15      303.55      306.81      7.72 o 
   1   1  15      176.35      186.50      7.08 o 
   2   1  15       12.63        8.65      0.60 o 
   3   1  15        8.41        5.04      0.58 o 
   4   1  15       56.61       47.97      2.73 o 
   5   1  15        3.66        6.12      0.98 o 
  -5   2  15       41.91       37.77      1.64 o 
  -4   2  15       28.04       28.83      1.71 o 
  -3   2  15      365.53      371.02      4.44 o 
  -2   2  15       29.61       30.99      1.37 o 
  -1   2  15       67.78      112.10      4.84 o 
   0   2  15      238.24      240.96      7.35 o 
   1   2  15      253.75      219.25      7.81 o 
   2   2  15      390.55      412.18      4.52 o 
   3   2  15      296.54      295.67      3.51 o 
   4   2  15        1.32        4.01      1.01 o 
   5   2  15       59.12       66.70      4.11 o 
  -5   3  15       18.80       21.32      1.54 o 
  -4   3  15       20.51       16.29      1.68 o 
  -3   3  15      288.62      284.29      4.40 o 
  -2   3  15        0.79        0.05      0.48 o 
  -1   3  15       63.10       51.42      2.55 o 
   0   3  15       31.16       29.35      1.57 o 
   1   3  15       62.07       65.63      2.08 o 
   2   3  15     1192.69     1201.18      8.94 o 
   3   3  15      111.25      103.05      4.16 o 
   4   3  15      235.18      213.76      5.49 o 
   5   3  15       32.21       27.87      2.66 o 
  -5   4  15       78.90       79.17      3.88 o 
  -4   4  15      376.37      395.80      9.93 o 
  -3   4  15        0.99        1.16      0.79 o 
  -2   4  15      539.47      595.64      7.50 o 
  -1   4  15      104.52      110.41      4.06 o 
   0   4  15        1.97        1.02      0.40 o 
   1   4  15        2.17        0.12      0.40 o 
   2   4  15      285.19      278.77      4.41 o 
   3   4  15      627.52      590.69      9.56 o 
   4   4  15        2.04        1.69      1.10 o 
   5   4  15       36.89       34.19      2.82 o 
  -5   5  15       59.11       69.48      3.38 o 
  -4   5  15      273.87      268.55      8.05 o 
  -3   5  15      743.10      753.61     10.35 o 
  -2   5  15      133.68      132.92      4.01 o 
  -1   5  15       12.95       12.49      1.71 o 
   0   5  15        4.31        3.83      0.82 o 
   1   5  15        0.16        0.10      0.51 o 
   2   5  15     1224.00     1175.27      9.79 o 
   3   5  15      364.04      344.32      7.30 o 
   4   5  15      188.23      180.66      4.97 o 
   5   5  15        2.36        3.27      0.66 o 
  -5   6  15       38.06       43.54      2.39 o 
  -4   6  15      106.15      104.64      4.78 o 
  -3   6  15       82.56       81.44      3.41 o 
  -2   6  15      109.88      109.30      4.44 o 
  -1   6  15       22.14       19.16      1.65 o 
   0   6  15      121.26      129.03      3.78 o 
   1   6  15       46.13       50.90      3.06 o 
   2   6  15        5.10        3.78      0.99 o 
   3   6  15      654.61      632.51     13.84 o 
   4   6  15      245.97      248.71      6.64 o 
  -4   7  15        2.05        2.20      0.95 o 
  -3   7  15       38.46       35.50      1.74 o 
  -2   7  15      137.27      146.43     10.88 o 
  -1   7  15       74.14       70.93      5.11 o 
   0   7  15       42.44       35.52      2.49 o 
   1   7  15      342.56      307.40      9.84 o 
   2   7  15       10.82        9.95      2.21 o 
   3   7  15       24.47       23.29      2.88 o 
   4   7  15      149.50      152.62      3.58 o 
  -4   8  15        0.33        0.53      0.58 o 
  -3   8  15        1.65        2.26      1.10 o 
  -2   8  15       22.64       25.74      1.85 o 
  -1   8  15      137.69      126.57      7.78 o 
   0   8  15        3.04        1.32      1.49 o 
   1   8  15      352.38      341.80      8.23 o 
   2   8  15        1.72        0.88      1.23 o 
   3   8  15        0.45       -0.94      0.67 o 
  -3   9  15       22.75       21.22      1.90 o 
  -2   9  15        4.91        4.73      0.81 o 
  -1   9  15      223.43      247.15     10.07 o 
   0   9  15       14.88       16.59      2.51 o 
   1   9  15       83.56       75.52      3.77 o 
   2   9  15      540.54      527.31      7.59 o 
   3   9  15      121.67      133.68      3.19 o 
  -2  10  15        1.03        0.40      0.36 o 
  -1  10  15       68.30       66.73      2.33 o 
   0  10  15      270.62      275.30      7.83 o 
   1  10  15       12.94        8.90      1.64 o 
   2  10  15        1.21       -0.39      0.78 o 
  -5   0  16      151.76      130.24      4.33 o 
  -4   0  16       49.02       46.22      2.48 o 
  -3   0  16        0.75        4.71      0.82 o 
  -2   0  16        5.11        7.50      1.87 o 
  -1   0  16        1.25       -0.34      0.99 o 
   0   0  16      164.89      185.69      6.23 o 
   1   0  16       88.41      112.68      2.97 o 
   2   0  16      613.27      603.87      7.18 o 
   3   0  16        3.48        4.52      0.83 o 
   4   0  16       20.32       12.34      2.17 o 
   5   0  16        1.68        4.15      1.16 o 
  -5   1  16       11.83       10.43      0.83 o 
  -4   1  16      227.85      234.26      3.83 o 
  -3   1  16      344.52      326.59      4.20 o 
  -2   1  16      112.33      120.49      2.87 o 
  -1   1  16      309.09      297.70      6.35 o 
   0   1  16        0.20        0.30      0.66 o 
   1   1  16     1129.81     1232.79      9.45 o 
   2   1  16      123.17      129.38      2.31 o 
   3   1  16        9.54        9.62      0.75 o 
   4   1  16       36.06       37.84      2.43 o 
   5   1  16        8.79        9.64      1.15 o 
  -5   2  16       12.52       14.31      1.29 o 
  -4   2  16       38.19       41.26      2.00 o 
  -3   2  16      796.97      766.15      7.24 o 
  -2   2  16      538.88      546.32      7.88 o 
  -1   2  16      176.29      225.70      4.71 o 
   0   2  16       43.58       44.15      3.31 o 
   1   2  16      650.49      703.45      6.27 o 
   2   2  16        5.39        7.18      0.65 o 
   3   2  16      186.00      172.26      2.72 o 
   4   2  16        3.14        1.41      1.14 o 
   5   2  16       74.38       75.55      4.19 o 
  -5   3  16       67.23       64.40      2.50 o 
  -4   3  16      156.49      161.11      4.67 o 
  -3   3  16      530.49      517.00      8.04 o 
  -2   3  16       61.07       54.27      1.88 o 
  -1   3  16       29.09       27.10      1.49 o 
   0   3  16      367.20      387.80      6.33 o 
   1   3  16      362.55      363.72      4.05 o 
   2   3  16       26.42       30.23      1.53 o 
   3   3  16        2.33        0.45      0.61 o 
   4   3  16      223.98      232.35      5.56 o 
   5   3  16        1.17        1.86      1.23 o 
  -5   4  16        0.03       -0.41      0.76 o 
  -4   4  16        1.05        1.22      1.12 o 
  -3   4  16       55.00       52.60      2.17 o 
  -2   4  16     1263.67     1303.04     11.71 o 
  -1   4  16        8.97        9.92      1.38 o 
   0   4  16      418.86      450.21      4.69 o 
   1   4  16       90.44       86.22      2.16 o 
   2   4  16       99.69      103.91      3.41 o 
   3   4  16      130.06      132.11      4.55 o 
   4   4  16      173.72      186.79      4.97 o 
   5   4  16       12.74       13.63      1.76 o 
  -5   5  16       36.95       33.18      2.25 o 
  -4   5  16       34.05       40.64      3.12 o 
  -3   5  16      113.20      126.36      5.79 o 
  -2   5  16      195.69      212.98      8.35 o 
  -1   5  16        3.13        4.75      1.30 o 
   0   5  16       29.78       29.13      3.26 o 
   1   5  16        0.85        1.32      0.69 o 
   2   5  16       65.93       59.83      3.09 o 
   3   5  16       13.99       19.09      2.38 o 
   4   5  16        4.37        4.39      0.98 o 
   5   5  16       16.41       17.41      1.73 o 
  -4   6  16        0.92        1.85      1.04 o 
  -3   6  16      108.99      118.02      5.51 o 
  -2   6  16      284.79      310.01     10.11 o 
  -1   6  16      185.48      176.08      7.78 o 
   0   6  16       56.51       41.69      2.24 o 
   1   6  16       28.02       24.23      2.83 o 
   2   6  16       23.51       25.73      2.04 o 
   3   6  16        8.90       10.22      1.38 o 
   4   6  16      562.17      512.90      7.23 o 
  -4   7  16      247.08      260.41      6.52 o 
  -3   7  16      580.44      592.87     11.58 o 
  -2   7  16       18.48       19.44      1.67 o 
  -1   7  16       25.42       22.18      3.07 o 
   0   7  16      138.33      131.63      4.57 o 
   1   7  16      220.74      210.42      5.75 o 
   2   7  16       64.20       65.37      3.16 o 
   3   7  16      264.52      273.38      8.58 o 
   4   7  16        1.77        3.12      1.10 o 
  -3   8  16       79.53       87.10      4.10 o 
  -2   8  16       18.02       18.54      1.52 o 
  -1   8  16     1122.87     1112.30     18.55 o 
   0   8  16       61.51       64.36      4.64 o 
   1   8  16      126.53      129.57      4.32 o 
   2   8  16       75.94       75.86      4.85 o 
   3   8  16        2.45        2.60      1.20 o 
  -3   9  16       48.07       61.44      2.96 o 
  -2   9  16       33.65       38.25      1.83 o 
  -1   9  16       37.09       29.96      2.91 o 
   0   9  16      192.21      184.04      7.10 o 
   1   9  16      186.75      188.65      4.60 o 
   2   9  16        3.91        5.26      0.94 o 
   3   9  16        1.81        2.32      0.89 o 
  -2  10  16       24.39       19.85      1.16 o 
  -1  10  16        1.46        0.62      0.81 o 
   0  10  16      210.52      220.98      6.68 o 
   1  10  16      180.87      194.15      6.04 o 
  -5   1  17      150.58      125.91      2.48 o 
  -4   1  17       56.47       65.04      2.42 o 
  -3   1  17      289.10      286.50      3.98 o 
  -2   1  17       12.42       10.76      1.17 o 
  -1   1  17      128.58      129.46      2.71 o 
   0   1  17       22.96       26.65      1.27 o 
   1   1  17      670.18      722.91      5.96 o 
   2   1  17       30.28       33.09      1.23 o 
   3   1  17      156.87      154.44      3.05 o 
   4   1  17      152.52      127.33      4.20 o 
   5   1  17       27.52       24.25      1.83 o 
  -5   2  17        4.28        5.28      0.85 o 
  -4   2  17       84.03       94.01      2.89 o 
  -3   2  17      377.31      404.07      5.13 o 
  -2   2  17      263.51      262.05      3.59 o 
  -1   2  17      903.43      925.88      9.90 o 
   0   2  17        9.56       11.91      1.00 o 
   1   2  17      439.95      452.37      4.76 o 
   2   2  17       33.54       32.18      1.24 o 
   3   2  17      134.42      147.82      2.68 o 
   4   2  17      297.71      301.22      6.15 o 
   5   2  17      228.97      247.03      7.04 o 
  -5   3  17       39.22       32.79      1.73 o 
  -4   3  17       28.37       29.30      1.67 o 
  -3   3  17       78.04       76.83      2.62 o 
  -2   3  17      661.01      681.90     13.18 o 
  -1   3  17       58.11       63.36      1.91 o 
   0   3  17     1490.47     1555.19     10.74 o 
   1   3  17      143.59      135.77      2.39 o 
   2   3  17      130.44      120.88      2.58 o 
   3   3  17       24.17       12.05      1.50 o 
   4   3  17      349.92      358.83      6.65 o 
   5   3  17       12.29       16.75      1.95 o 
  -5   4  17       11.61       12.35      1.50 o 
  -4   4  17      390.86      401.12      9.49 o 
  -3   4  17      544.39      565.42      6.98 o 
  -2   4  17      193.25      202.97      4.96 o 
  -1   4  17      453.13      489.49      7.83 o 
   0   4  17      141.90      150.27      2.77 o 
   1   4  17      431.81      431.03      6.08 o 
   2   4  17      417.84      434.06      6.94 o 
   3   4  17       12.50       13.33      1.20 o 
   4   4  17      138.33      140.40      4.16 o 
   5   4  17        0.10       -0.31      0.71 o 
  -5   5  17       56.08       62.33      2.80 o 
  -4   5  17       42.62       46.01      3.20 o 
  -3   5  17      226.46      220.49      7.45 o 
  -2   5  17        0.02        0.08      1.32 o 
  -1   5  17      151.52      157.61      4.28 o 
   0   5  17      252.59      265.00      5.27 o 
   1   5  17      317.51      315.29      5.49 o 
   2   5  17      171.16      163.29      5.00 o 
   3   5  17      576.02      579.04      9.09 o 
   4   5  17       17.05       10.94      1.26 o 
  -4   6  17      282.01      297.29      7.36 o 
  -3   6  17       50.09       50.82      3.60 o 
  -2   6  17       34.98       45.48      4.04 o 
  -1   6  17       76.22       80.19      5.30 o 
   0   6  17       12.78       15.71      1.78 o 
   1   6  17        3.29        3.89      1.14 o 
   2   6  17       83.51       87.20      2.84 o 
   3   6  17      107.39       98.71      3.59 o 
   4   6  17        5.40        3.90      0.77 o 
  -4   7  17        1.05        0.87      0.64 o 
  -3   7  17       14.32       15.06      2.00 o 
  -2   7  17      109.42      119.49      6.02 o 
  -1   7  17       42.80       48.32      4.22 o 
   0   7  17       66.91       49.59      4.17 o 
   1   7  17       12.55        9.79      1.55 o 
   2   7  17       38.71       33.19      2.24 o 
   3   7  17       85.50       79.49      4.50 o 
   4   7  17      167.54      158.15      4.92 o 
  -3   8  17       12.54       13.90      1.70 o 
  -2   8  17        9.69        9.33      1.89 o 
  -1   8  17       33.14       32.27      3.28 o 
   0   8  17       59.60       45.62      3.82 o 
   1   8  17      144.09      130.39      4.58 o 
   2   8  17       32.26       33.50      2.08 o 
   3   8  17       13.60       12.68      1.78 o 
  -2   9  17       45.62       51.87      3.11 o 
  -1   9  17       74.12       80.43      4.38 o 
   0   9  17        1.40        3.06      1.35 o 
   1   9  17      200.09      200.09      6.75 o 
   2   9  17        0.99        0.53      0.54 o 
  -1  10  17       41.18       44.83      2.68 o 
   0  10  17        2.16        0.83      0.81 o 
   1  10  17       13.69       19.55      1.88 o 
  -5   0  18       21.55       15.26      1.23 o 
  -4   0  18      152.66      181.84      4.59 o 
  -3   0  18      632.85      667.98     24.79 o 
  -2   0  18       44.92       43.66      2.60 o 
  -1   0  18      132.49      138.73      4.00 o 
   0   0  18       71.48       76.32      2.99 o 
   1   0  18       58.34       51.00      2.56 o 
   2   0  18     1173.63     1232.98     10.74 o 
   3   0  18       80.82       68.74      2.94 o 
   4   0  18       85.39       74.24      4.53 o 
   5   0  18      125.90      108.05      4.20 o 
  -5   1  18       24.77       23.78      2.95 o 
  -4   1  18      132.87      128.48      3.29 o 
  -3   1  18        5.05        1.82      0.53 o 
  -2   1  18       72.55       72.17      2.80 o 
  -1   1  18       69.36       57.00      2.01 o 
   0   1  18      569.08      583.45      7.08 o 
   1   1  18      331.86      340.31      4.53 o 
   2   1  18      262.13      264.12      3.41 o 
   3   1  18        0.48       -0.36      0.51 o 
   4   1  18       15.66       21.68      1.80 o 
   5   1  18        9.27        2.98      0.66 o 
  -5   2  18       15.61       21.34      2.35 o 
  -4   2  18      107.10       95.58      2.85 o 
  -3   2  18      152.28      160.38      3.27 o 
  -2   2  18      597.47      621.98      6.25 o 
  -1   2  18        0.15       -0.01      0.51 o 
   0   2  18        0.03        0.57      0.49 o 
   1   2  18       19.99       22.76      1.18 o 
   2   2  18      600.30      585.24      5.11 o 
   3   2  18       27.39       32.01      1.29 o 
   4   2  18      364.32      374.83      6.60 o 
   5   2  18        7.53       10.90      1.55 o 
  -5   3  18        0.37        0.86      0.47 o 
  -4   3  18        3.45        3.39      1.00 o 
  -3   3  18       43.59       39.96      1.91 o 
  -2   3  18      385.59      388.10      5.74 o 
  -1   3  18       16.85       15.85      1.45 o 
   0   3  18      467.83      476.42      6.07 o 
   1   3  18       15.73       19.16      1.08 o 
   2   3  18        0.61        1.46      0.49 o 
   3   3  18      184.94      202.27      4.14 o 
   4   3  18       10.87       14.13      1.40 o 
   5   3  18       20.45       26.90      2.18 o 
  -5   4  18        6.19        5.31      0.95 o 
  -4   4  18       37.27       37.78      2.11 o 
  -3   4  18      701.63      673.87      7.53 o 
  -2   4  18        0.49        1.15      0.76 o 
  -1   4  18        7.00        6.92      1.08 o 
   0   4  18      242.39      251.78      4.48 o 
   1   4  18        0.07        1.10      0.55 o 
   2   4  18      160.48      157.11      4.95 o 
   3   4  18      322.36      336.90      6.82 o 
   4   4  18      193.28      200.67      4.95 o 
  -4   5  18        0.84        0.05      1.34 o 
  -3   5  18        0.94        1.93      1.14 o 
  -2   5  18        0.81        1.81      1.48 o 
  -1   5  18        0.71        1.39      1.44 o 
   0   5  18        5.79        6.93      1.84 o 
   1   5  18      226.20      212.42      4.50 o 
   2   5  18      202.13      208.43      5.60 o 
   3   5  18        0.09       -1.02      0.89 o 
   4   5  18       15.68       20.87      1.53 o 
  -4   6  18       90.35       65.89     12.13 o 
  -3   6  18        0.45       -0.28      0.95 o 
  -2   6  18      312.32      341.71     10.35 o 
  -1   6  18        6.48       10.23      2.24 o 
   0   6  18      401.42      367.25     10.85 o 
   1   6  18      680.53      667.48     10.05 o 
   2   6  18      121.76      122.30      3.26 o 
   3   6  18      245.03      235.15      5.23 o 
   4   6  18      523.30      517.47      8.94 o 
  -4   7  18       17.69       17.84      1.57 o 
  -3   7  18        8.01        8.13      1.43 o 
  -2   7  18        0.01        0.14      1.28 o 
  -1   7  18      403.96      404.96     11.28 o 
   0   7  18        3.28        1.42      1.33 o 
   1   7  18        6.65        4.28      1.14 o 
   2   7  18       20.42       21.33      1.73 o 
   3   7  18      116.31      122.18      5.24 o 
  -3   8  18      273.47      282.08      6.57 o 
  -2   8  18      519.30      513.79     10.84 o 
  -1   8  18        2.43        0.70      1.12 o 
   0   8  18        5.09        4.04      1.57 o 
   1   8  18        0.41        1.31      0.83 o 
   2   8  18      327.76      331.96      7.49 o 
   3   8  18        1.61        1.42      0.88 o 
  -2   9  18      133.23      130.37      3.21 o 
  -1   9  18      100.57      102.75      4.66 o 
   0   9  18       58.81       57.34      3.65 o 
   1   9  18        0.66        1.62      1.03 o 
   2   9  18       32.94       16.80     17.67 o 
   0  10  18      103.87      104.82      4.00 o 
  -5   1  19       38.62       37.90      1.74 o 
  -4   1  19      326.99      315.81      4.97 o 
  -3   1  19       74.45       66.91      2.56 o 
  -2   1  19        0.47        0.38      0.56 o 
  -1   1  19      475.62      453.97      6.35 o 
   0   1  19      117.03      123.09      2.63 o 
   1   1  19       56.72       55.28      1.91 o 
   2   1  19       47.93       43.31      1.45 o 
   3   1  19       49.28       40.59      1.62 o 
   4   1  19       11.49       12.50      1.40 o 
   5   1  19       30.49       34.43      2.32 o 
  -5   2  19       25.34       20.51      1.81 o 
  -4   2  19       50.31       49.76      2.03 o 
  -3   2  19      125.78      125.76      3.55 o 
  -2   2  19       61.52       61.02      2.39 o 
  -1   2  19      299.91      287.28      3.56 o 
   0   2  19      715.21      711.62     12.77 o 
   1   2  19       25.90       32.51      1.40 o 
   2   2  19       35.76       29.29      1.29 o 
   3   2  19      241.25      227.50      3.25 o 
   4   2  19      237.90      258.42      5.25 o 
   5   2  19       42.55       41.67      2.53 o 
  -5   3  19       34.48       29.86      1.63 o 
  -4   3  19      110.78      108.58      2.89 o 
  -3   3  19      337.09      341.60      6.18 o 
  -2   3  19       72.59       75.23      2.79 o 
  -1   3  19      152.85      154.25      4.31 o 
   0   3  19       10.66        8.81      1.00 o 
   1   3  19      508.98      532.65      6.71 o 
   2   3  19      284.95      275.48      3.72 o 
   3   3  19        0.34        0.77      0.56 o 
   4   3  19      126.57      138.47      5.91 o 
  -4   4  19       37.38       39.23      2.04 o 
  -3   4  19       11.82       13.14      1.14 o 
  -2   4  19       64.79       64.10      3.04 o 
  -1   4  19        5.99       10.02      1.37 o 
   0   4  19        0.35        1.45      0.65 o 
   1   4  19      410.11      399.73      7.51 o 
   2   4  19       49.46       47.41      2.81 o 
   3   4  19      217.33      220.11      4.15 o 
   4   4  19       11.87       14.48      1.31 o 
  -4   5  19        1.20        1.16      0.57 o 
  -3   5  19      128.70      130.24      5.43 o 
  -2   5  19       33.92       34.14      3.47 o 
  -1   5  19        0.66        0.43      1.18 o 
   0   5  19        1.56        1.05      1.22 o 
   1   5  19       16.36       18.33      1.44 o 
   2   5  19      154.31      137.06      6.47 o 
   3   5  19      140.44      133.35      5.16 o 
   4   5  19        0.07       -1.18      0.59 o 
  -4   6  19        3.01        3.76      0.63 o 
  -3   6  19       11.26       14.76      1.92 o 
  -2   6  19        0.28        0.30      1.31 o 
  -1   6  19        3.80        5.74      1.86 o 
   0   6  19       76.10       83.60      5.17 o 
   1   6  19     1430.97     1413.73     14.23 o 
   2   6  19       68.45       66.35      2.32 o 
   3   6  19       48.26       50.97      2.36 o 
   4   6  19       72.11       56.06      1.92 o 
  -3   7  19        0.20        1.44      0.82 o 
  -2   7  19       71.18       63.68      4.22 o 
  -1   7  19      178.92      170.40      7.14 o 
   0   7  19      112.33      109.62      5.75 o 
   1   7  19        0.71        1.37      1.08 o 
   2   7  19      409.18      406.43      6.67 o 
   3   7  19      132.78      128.18      5.00 o 
  -3   8  19       57.88       71.55      3.09 o 
  -2   8  19       41.38       41.56      2.53 o 
  -1   8  19      130.78      141.02      5.95 o 
   0   8  19      118.97      127.31      5.74 o 
   1   8  19        3.67        1.91      1.00 o 
   2   8  19        5.28        4.93      0.92 o 
  -2   9  19       66.29       62.28      2.92 o 
  -1   9  19       49.82       47.68      3.04 o 
   0   9  19        0.12       -0.08      0.92 o 
   1   9  19       40.29       39.65      2.67 o 
  -5   0  20      289.31      315.16      7.58 o 
  -4   0  20       17.58       11.78      1.96 o 
  -3   0  20       83.88       94.03      3.63 o 
  -2   0  20        9.80       12.67      2.09 o 
  -1   0  20       50.05       48.92      2.55 o 
   0   0  20      617.15      578.63     11.23 o 
   1   0  20       20.67       22.17      1.88 o 
   2   0  20      235.00      219.72      5.35 o 
   3   0  20       15.35       13.15      1.39 o 
   4   0  20      245.31      217.52      6.98 o 
  -5   1  20       21.50       16.73      1.81 o 
  -4   1  20      284.86      276.56      5.86 o 
  -3   1  20       14.69       11.72      1.21 o 
  -2   1  20       12.95       10.29      1.08 o 
  -1   1  20      563.75      546.65      6.45 o 
   0   1  20      596.69      592.90      8.26 o 
   1   1  20     1370.55     1414.11      9.49 o 
   2   1  20       80.44       65.06      2.10 o 
   3   1  20       84.48       75.35      2.12 o 
   4   1  20       43.17       47.34      2.31 o 
  -5   2  20        1.26        3.35      0.91 o 
  -4   2  20      307.99      313.62      4.74 o 
  -3   2  20      311.92      333.25      5.22 o 
  -2   2  20        3.71        2.88      0.96 o 
  -1   2  20      395.83      400.96      5.15 o 
   0   2  20        0.56        0.56      0.60 o 
   1   2  20       43.95       40.28      1.67 o 
   2   2  20       79.32       74.45      1.99 o 
   3   2  20       50.00       43.50      1.43 o 
   4   2  20       19.72       18.97      2.32 o 
  -4   3  20        2.96        4.73      0.84 o 
  -3   3  20        0.38        1.13      0.58 o 
  -2   3  20       22.80       26.10      1.63 o 
  -1   3  20      104.59      108.16      4.64 o 
   0   3  20        4.26        2.16      0.63 o 
   1   3  20      164.97      160.18      4.54 o 
   2   3  20      174.07      173.14      2.95 o 
   3   3  20       54.12       50.16      2.01 o 
   4   3  20      235.69      251.07      7.44 o 
  -4   4  20       30.58       39.47      1.92 o 
  -3   4  20        2.16        1.52      1.25 o 
  -2   4  20        2.12        1.18      0.59 o 
  -1   4  20       72.76       77.83      3.11 o 
   0   4  20       45.14       45.72      2.36 o 
   1   4  20      239.93      265.91      4.85 o 
   2   4  20       64.91       67.88      2.53 o 
   3   4  20      163.74      160.54      3.42 o 
   4   4  20        3.43        3.65      1.18 o 
  -4   5  20       52.07       48.46      1.95 o 
  -3   5  20      164.61      171.96      5.93 o 
  -2   5  20       18.18       19.02      2.79 o 
  -1   5  20      282.05      271.76      9.07 o 
   0   5  20      295.97      266.13      8.80 o 
   1   5  20        6.12        9.31      1.09 o 
   2   5  20      153.51      162.59      3.71 o 
   3   5  20       29.85       32.28      2.01 o 
   4   5  20        0.08        0.38      0.68 o 
  -3   6  20       45.21       48.13      3.03 o 
  -2   6  20      213.66      207.64      7.68 o 
  -1   6  20      191.26      187.06      7.44 o 
   0   6  20       18.19       16.66      2.40 o 
   1   6  20      180.54      171.99      4.86 o 
   2   6  20       18.48       19.39      1.61 o 
   3   6  20       81.41       79.14      2.80 o 
  -3   7  20        0.53        0.68      0.69 o 
  -2   7  20       83.99       80.91      2.99 o 
  -1   7  20        1.88        1.42      1.44 o 
   0   7  20        0.01        0.37      1.11 o 
   1   7  20      143.13      134.88      5.62 o 
   2   7  20       19.52       18.79      1.26 o 
   3   7  20        0.56       -1.79      0.89 o 
  -2   8  20       24.91       29.21      1.62 o 
  -1   8  20        7.48        6.53      1.50 o 
   0   8  20       50.84       44.09      3.22 o 
   1   8  20      196.98      202.13      6.26 o 
   2   8  20       26.31       11.67     12.31 o 
  -1   9  20      206.92      201.37      5.62 o 
   0   9  20        1.37        2.19      0.94 o 
   1   9  20       40.81       51.31      2.74 o 
  -4   1  21       67.98       68.01      2.87 o 
  -3   1  21       50.86       46.48      1.81 o 
  -2   1  21       47.93       54.30      2.70 o 
  -1   1  21       25.69       27.46      1.25 o 
   0   1  21      194.57      189.89      4.63 o 
   1   1  21        0.04        0.41      0.63 o 
   2   1  21       27.78       24.87      1.37 o 
   3   1  21        2.84        2.78      0.61 o 
   4   1  21        9.44       12.10      1.19 o 
  -4   2  21       14.83       16.36      1.48 o 
  -3   2  21       95.76       76.91      3.25 o 
  -2   2  21      197.68      200.79      4.93 o 
  -1   2  21      672.36      654.96      6.70 o 
   0   2  21      102.35      104.57      2.41 o 
   1   2  21      217.77      219.79      4.36 o 
   2   2  21       73.62       77.40      2.24 o 
   3   2  21       11.48       11.51      1.33 o 
   4   2  21      232.25      252.67      7.24 o 
  -4   3  21       75.65       78.12      2.59 o 
  -3   3  21        5.59        5.64      0.80 o 
  -2   3  21      264.88      246.59      5.44 o 
  -1   3  21      176.65      178.19      4.64 o 
   0   3  21       43.89       47.91      2.36 o 
   1   3  21        0.70        0.51      1.21 o 
   2   3  21      432.03      433.14      5.21 o 
   3   3  21       15.18       18.78      2.35 o 
   4   3  21       14.84       14.95      1.92 o 
  -4   4  21      110.38       98.32      2.77 o 
  -3   4  21      110.00       98.92      3.16 o 
  -2   4  21       35.56       27.97      2.92 o 
  -1   4  21       36.94       42.83      3.60 o 
   0   4  21      164.88      170.19      4.36 o 
   1   4  21      286.10      286.07     15.95 o 
   2   4  21      412.31      411.86      5.94 o 
   3   4  21       48.10       49.23      1.84 o 
   4   4  21        0.03        0.26      0.84 o 
  -4   5  21       12.55       11.43      0.93 o 
  -3   5  21        8.79        7.56      1.32 o 
  -2   5  21       47.96       53.75      2.63 o 
  -1   5  21      133.37      132.76      6.23 o 
   0   5  21       35.40       31.36      3.05 o 
   1   5  21        5.00        2.46      0.78 o 
   2   5  21       49.73       48.25      2.01 o 
   3   5  21       59.93       55.59      2.42 o 
  -3   6  21        6.03        5.29      1.02 o 
  -2   6  21      244.30      234.71      4.03 o 
  -1   6  21       21.06       18.31      2.53 o 
   0   6  21      155.83      140.85      6.12 o 
   1   6  21        0.13        0.93      0.90 o 
   2   6  21       31.03       29.29      1.46 o 
   3   6  21        3.29        4.12      0.84 o 
  -3   7  21       72.90       79.68      3.17 o 
  -2   7  21      178.09      199.54      5.88 o 
  -1   7  21       60.04       60.07      3.90 o 
   0   7  21        0.35       -0.35      0.97 o 
   1   7  21        2.14        2.02      0.91 o 
   2   7  21        0.82       -0.34      0.76 o 
  -2   8  21        7.65        5.18      0.93 o 
  -1   8  21      144.67      149.80      5.38 o 
   0   8  21       25.78       21.99      2.16 o 
   1   8  21       55.46       59.10      3.13 o 
   2   8  21       60.14       60.32      2.47 o 
  -4   0  22        0.00        0.43      0.94 o 
  -3   0  22       58.64       51.58      2.65 o 
  -2   0  22      267.77      278.96      8.43 o 
  -1   0  22      926.31      931.52     13.66 o 
   0   0  22     1837.17     1905.23     20.62 o 
   1   0  22       59.12       70.20      4.43 o 
   2   0  22     1182.25     1211.37     12.27 o 
   3   0  22        8.78        5.96      0.99 o 
   4   0  22        1.48        2.99      1.11 o 
  -4   1  22        2.90        2.46      0.77 o 
  -3   1  22      135.17      129.92      3.15 o 
  -2   1  22      418.17      403.00      6.48 o 
  -1   1  22       79.81       68.72      1.92 o 
   0   1  22        0.33       -0.23      1.06 o 
   1   1  22      325.87      328.11      4.63 o 
   2   1  22      483.86      477.51      5.45 o 
   3   1  22       64.98       62.25      1.82 o 
   4   1  22       36.49       30.85      2.38 o 
  -4   2  22        0.43        0.13      0.67 o 
  -3   2  22      175.28      150.34      4.31 o 
  -2   2  22       18.74       17.15      1.30 o 
  -1   2  22      138.24      144.08      5.17 o 
   0   2  22       13.58       12.49      1.07 o 
   1   2  22      492.77      505.56      6.53 o 
   2   2  22       42.42       42.54      1.67 o 
   3   2  22      217.67      209.85      3.75 o 
   4   2  22        6.34       11.44      1.63 o 
  -4   3  22       49.49       51.21      3.12 o 
  -3   3  22       41.44       38.26      2.16 o 
  -2   3  22       96.30       85.86      4.52 o 
  -1   3  22       70.61       66.41      2.84 o 
   0   3  22      133.60      146.98      9.52 o 
   1   3  22      644.77      655.88      7.34 o 
   2   3  22      360.93      348.53      5.22 o 
   3   3  22        6.09        5.32      1.13 o 
   4   3  22      123.29      120.54      4.43 o 
  -4   4  22        1.63        2.75      1.27 o 
  -3   4  22       20.61       22.79      1.76 o 
  -2   4  22       15.83       18.07      1.92 o 
  -1   4  22      180.86      187.49      7.14 o 
   0   4  22      142.82      151.26      6.11 o 
   1   4  22       26.06       35.94      3.23 o 
   2   4  22       86.17       85.48      3.20 o 
   3   4  22        9.12        6.94      1.21 o 
  -3   5  22        0.13        1.56      0.75 o 
  -2   5  22       41.93       35.81      1.94 o 
  -1   5  22       63.87       70.99      4.45 o 
   0   5  22        9.88       11.70      1.91 o 
   1   5  22       41.00       49.19      3.21 o 
   2   5  22        3.84        1.84      1.74 o 
   3   5  22        4.60        3.86      1.10 o 
  -3   6  22       55.99       62.91      2.89 o 
  -2   6  22       30.09       30.62      1.65 o 
  -1   6  22        9.08        9.55      1.82 o 
   0   6  22      243.46      229.13      7.35 o 
   1   6  22       91.40      111.36      4.68 o 
   2   6  22        0.32        0.77      0.79 o 
   3   6  22       19.85       22.85      1.64 o 
  -2   7  22      158.66      154.65      4.72 o 
  -1   7  22       20.65       22.85      2.32 o 
   0   7  22       45.99       54.05      3.40 o 
   1   7  22        0.34        0.62      0.64 o 
   2   7  22       19.63       23.97      1.79 o 
  -1   8  22      249.90      249.62      6.31 o 
   0   8  22       28.28       29.42      2.27 o 
   1   8  22      117.17      122.18      2.82 o 
  -4   1  23        1.20        0.15      0.82 o 
  -3   1  23       36.46       33.67      1.69 o 
  -2   1  23        0.02        0.31      0.64 o 
  -1   1  23      157.97      175.75      3.50 o 
   0   1  23        0.04        1.56      0.86 o 
   1   1  23       17.69       17.73      1.36 o 
   2   1  23      193.17      188.17      3.48 o 
   3   1  23      170.19      166.73      2.79 o 
   4   1  23        2.12        4.78      0.67 o 
  -4   2  23        0.42       -0.30      0.76 o 
  -3   2  23       17.27       17.74      1.27 o 
  -2   2  23        6.19        3.35      0.75 o 
  -1   2  23      192.61      195.74      5.63 o 
   0   2  23       50.27       42.73      1.80 o 
   1   2  23      213.58      211.20      4.19 o 
   2   2  23       65.24       70.31      2.37 o 
   3   2  23       86.16       96.11      2.99 o 
   4   2  23        2.42        1.87      0.79 o 
  -4   3  23       62.06       59.21      3.08 o 
  -3   3  23       10.35        9.07      1.15 o 
  -2   3  23      307.53      312.26      8.23 o 
  -1   3  23        2.40        1.99      0.71 o 
   0   3  23       50.22       46.79      1.88 o 
   1   3  23      137.50      144.49      3.43 o 
   2   3  23       74.82       69.41      2.90 o 
   3   3  23      118.71      118.90      3.17 o 
  -3   4  23       12.33       10.23      1.50 o 
  -2   4  23       39.32       39.44      3.12 o 
  -1   4  23      325.88      317.48      8.97 o 
   0   4  23      146.83      157.26      5.98 o 
   1   4  23        4.01        4.00      1.50 o 
   2   4  23       18.88       19.47      1.56 o 
   3   4  23        6.40        6.64      0.79 o 
  -3   5  23       37.86       34.99      2.07 o 
  -2   5  23        2.23        4.45      0.75 o 
  -1   5  23       45.01       45.75      3.38 o 
   0   5  23        8.97       10.06      1.63 o 
   1   5  23      315.80      286.93      7.85 o 
   2   5  23       28.05       27.56      1.62 o 
   3   5  23        3.42        2.38      0.88 o 
  -2   6  23       11.02        7.77      1.05 o 
  -1   6  23       56.87       57.28      3.62 o 
   0   6  23      129.65      132.05      5.25 o 
   1   6  23       31.02       33.20      1.75 o 
   2   6  23      227.62      238.70      5.77 o 
  -2   7  23       45.73       48.35      2.36 o 
  -1   7  23       18.12       19.14      2.73 o 
   0   7  23       24.80       28.51      2.33 o 
   1   7  23       61.16       65.33      2.18 o 
   2   7  23       30.14       28.69      1.72 o 
   0   8  23       20.42       19.75      1.65 o 
  -4   0  24       50.93       58.03      3.16 o 
  -3   0  24       24.69       30.65      3.01 o 
  -2   0  24       61.21       57.17      2.62 o 
  -1   0  24     1818.87     1814.44     14.58 o 
   0   0  24      145.65      149.44      5.72 o 
   1   0  24      131.71      138.60      5.63 o 
   2   0  24       92.97       93.11      3.56 o 
   3   0  24       26.50       36.46      1.79 o 
  -4   1  24      116.94      124.41      3.19 o 
  -3   1  24        6.67        8.32      0.89 o 
  -2   1  24        3.25        2.94      0.58 o 
  -1   1  24       45.99       40.70      1.69 o 
   0   1  24      947.14      941.88     11.22 o 
   1   1  24      171.53      178.41      4.50 o 
   2   1  24       32.64       36.41      1.69 o 
   3   1  24        7.07        7.46      0.77 o 
  -3   2  24       13.14       18.93      1.23 o 
  -2   2  24        7.92        5.23      0.81 o 
  -1   2  24        0.13       -0.18      0.49 o 
   0   2  24      232.35      228.36      3.94 o 
   1   2  24        0.03        0.59      0.75 o 
   2   2  24        1.22        0.37      0.59 o 
   3   2  24      115.40      113.94      3.82 o 
  -3   3  24       30.26       31.56      2.57 o 
  -2   3  24        0.16        0.80      0.63 o 
  -1   3  24      176.34      180.51      4.23 o 
   0   3  24      151.18      146.25      3.88 o 
   1   3  24      100.25       91.47      3.31 o 
   2   3  24      109.57      104.34      3.34 o 
   3   3  24       24.59       25.77      1.40 o 
  -3   4  24       61.05       58.28      2.87 o 
  -2   4  24      103.64      102.58      4.69 o 
  -1   4  24       27.24       25.10      2.36 o 
   0   4  24        4.39        4.57      0.90 o 
   1   4  24      140.76      137.05      5.49 o 
   2   4  24       10.71        9.75      1.08 o 
   3   4  24       26.58       11.95     13.41 o 
  -3   5  24       10.29        7.11      1.19 o 
  -2   5  24       15.43       10.84      1.49 o 
  -1   5  24       26.81       30.51      2.49 o 
   0   5  24        5.99        5.83      0.93 o 
   1   5  24      364.51      384.29      8.62 o 
   2   5  24      122.17      127.00      4.36 o 
  -2   6  24       62.45       62.51      2.68 o 
  -1   6  24       11.14       11.45      1.51 o 
   0   6  24       11.12        9.59      1.04 o 
   1   6  24       32.81       34.22      2.48 o 
   2   6  24       64.56       64.55      2.76 o 
  -1   7  24       13.53       11.36      0.87 o 
   0   7  24      115.95      114.40      4.02 o 
   1   7  24       67.43       71.07      3.04 o 
  -3   1  25      123.95      125.97      2.81 o 
  -2   1  25       36.55       37.08      1.44 o 
  -1   1  25      158.92      158.26      2.48 o 
   0   1  25       40.12       39.42      1.68 o 
   1   1  25      125.29      129.75      3.69 o 
   2   1  25        3.36        3.92      0.98 o 
   3   1  25       44.23       50.05      1.92 o 
  -3   2  25      201.84      218.72      3.57 o 
  -2   2  25        5.59        7.14      0.82 o 
  -1   2  25       23.80       22.19      1.98 o 
   0   2  25        0.10        0.97      0.52 o 
   1   2  25        0.13       -0.47      0.79 o 
   2   2  25      133.06      133.41      2.90 o 
   3   2  25       93.49       84.62      2.40 o 
  -3   3  25       32.11       37.19      2.72 o 
  -2   3  25       94.84       97.19      4.64 o 
  -1   3  25      151.43      137.62      5.03 o 
   0   3  25        0.46       -0.49      1.07 o 
   1   3  25      108.55      116.58      4.94 o 
   2   3  25        0.96        1.96      0.84 o 
   3   3  25       24.02       26.01      1.25 o 
  -3   4  25       13.10       13.08      1.45 o 
  -2   4  25      168.59      147.69      5.22 o 
  -1   4  25       42.18       43.35      2.82 o 
   0   4  25        5.71        4.75      1.28 o 
   1   4  25      135.72      153.68      5.44 o 
   2   4  25      232.88      234.25      5.90 o 
  -2   5  25      111.77       89.91      3.60 o 
  -1   5  25        5.29        6.00      1.20 o 
   0   5  25       40.11       34.12      2.59 o 
   1   5  25       18.99       20.03      2.01 o 
   2   5  25       15.30       13.79      1.41 o 
  -1   6  25       56.67       55.91      2.74 o 
   0   6  25        7.38        8.34      1.30 o 
   1   6  25       30.87       29.52      2.11 o 
  -3   0  26       15.09       23.19      1.98 o 
  -2   0  26      142.24      121.59      3.58 o 
  -1   0  26       44.57       45.90      2.06 o 
   0   0  26      121.19      121.39      3.44 o 
   1   0  26      127.25      124.95      4.93 o 
   2   0  26       41.33       41.32      2.67 o 
  -3   1  26        2.53        4.00      0.70 o 
  -2   1  26        0.52        1.03      0.53 o 
  -1   1  26      103.58      110.37      2.25 o 
   0   1  26      221.41      213.12      4.42 o 
   1   1  26       78.93       81.12      2.81 o 
   2   1  26        0.27        1.00      0.61 o 
   3   1  26        8.37        5.36      0.85 o 
  -3   2  26        3.66        4.25      1.00 o 
  -2   2  26        3.29        5.94      0.92 o 
  -1   2  26      236.49      239.63      4.46 o 
   0   2  26        0.14        0.56      1.26 o 
   1   2  26       15.12       13.96      1.25 o 
   2   2  26        3.21        3.26      0.93 o 
  -2   3  26       78.91       73.59      2.57 o 
  -1   3  26       28.91       23.21      2.00 o 
   0   3  26       16.48       20.36      2.11 o 
   1   3  26        5.02        4.13      1.29 o 
   2   3  26      144.00      129.85      4.31 o 
  -2   4  26        2.88        1.35      0.74 o 
  -1   4  26       80.67       72.33      3.30 o 
   0   4  26        2.82        0.95      0.82 o 
   1   4  26      154.10      148.81      4.94 o 
   2   4  26        4.17        3.80      0.86 o 
  -1   5  26        3.57        3.29      0.64 o 
   0   5  26      206.53      201.12      5.51 o 
   1   5  26      142.91      152.43      4.62 o 
   0   6  26       53.49       53.95      2.62 o 
  -2   1  27        0.05        0.75      0.55 o 
  -1   1  27      163.17      160.14      3.99 o 
   0   1  27       71.98       72.31      1.75 o 
   1   1  27      610.99      631.87      7.98 o 
   2   1  27        0.94        1.19      0.52 o 
  -2   2  27       74.68       74.49      3.41 o 
  -1   2  27       33.47       27.39      1.05 o 
   0   2  27      386.47      376.39      6.66 o 
   1   2  27        0.68        1.87      1.09 o 
   2   2  27       14.92       15.07      1.47 o 
  -2   3  27       15.39       17.60      1.19 o 
  -1   3  27      252.82      249.50      8.20 o 
   0   3  27       13.87       15.89      1.75 o 
   1   3  27       95.68       96.15      3.85 o 
   2   3  27       12.74       10.69      1.18 o 
  -1   4  27      163.68      145.78     14.02 o 
   0   4  27       29.36       26.15      2.05 o 
   1   4  27       13.79       20.67      1.79 o 
   0   5  27       29.21       29.82      1.97 o 
  -2   0  28       19.61       18.37      1.74 o 
  -1   0  28        0.03        0.35      0.69 o 
   0   0  28      347.44      341.43      9.15 o 
   1   0  28      145.49      136.67      4.38 o 
   2   0  28       10.00       11.35      1.24 o 
  -2   1  28      127.67       75.34     52.44 o 
  -1   1  28       46.23       44.18      1.88 o 
   0   1  28       40.64       40.22      1.20 o 
   1   1  28      106.78      107.97      2.18 o 
   2   1  28        3.44        2.85      0.71 o 
  -2   2  28       10.80        6.84      1.23 o 
  -1   2  28        0.22        0.30      0.44 o 
   0   2  28        2.61        2.74      0.65 o 
   1   2  28       71.81       70.10      3.14 o 
  -1   3  28       13.69       12.84      1.66 o 
   0   3  28        7.78        9.19      1.23 o 
   1   3  28      215.45      215.58      5.13 o 
   0   4  28       90.51       89.48      3.18 o 
  -1   1  29        7.26        8.96      1.17 o 
   0   1  29      341.95      329.64     11.96 o 
   1   1  29       37.10       40.02      2.18 o 
   0   2  29       16.02       15.23      3.47 o 
                                                 
