# Supplementary material for: Photoswitching neutral homoaromatic hydrocarbons
Source: Nat Chem. 2023 Jan 26;15(3):377–85. doi: 10.1038/s41557-022-01121-w (PMC9986110; doi:10.1038/s41557-022-01121-w)
Supplement: Supplementary file 4 — Crystallographic data (.cif, .fcf and .hkl files) of compound 13b (CCDC 2128309). [file 41557_2022_1121_MOESM4_ESM.zip]

Archive with 3 entries (3 files):
- CU-4264.hkl
- CU-4264.fcf
- CU-4264.cif
