# Supplementary material for: Photoswitching neutral homoaromatic hydrocarbons
Source: Nat Chem. 2023 Jan 26;15(3):377–85. doi: 10.1038/s41557-022-01121-w (PMC9986110; doi:10.1038/s41557-022-01121-w)
Supplement: Supplementary file 4 — Crystallographic data (.cif, .fcf and .hkl files) of compound 13b (CCDC 2128309). [file 41557_2022_1121_MOESM4_ESM.zip › CU-4264.hkl]

  -1   0   0 0.12953 7.75542   2
  -2   0   0 24139.9 216.519   2
  -3   0   0 10.7295 27.8252   2
   4   0   0 9948.73 203.961   3
  -4   0   0 9747.27 202.729   2
  -5   0   0 34.7477 40.1342   2
   5   0   0 3.35510 39.0324   3
   6   0   0 13897.5 302.103   3
  -6   0   0 14116.4 302.556   2
   7   0   0-7.77797 51.3370   3
  -7   0   0-13.1977 44.3545   2
   8   0   0 11164.5 323.030   3
   9   0   0 38.6253 45.4834   3
  10   0   0 9561.10 345.862   3
  11   0   0-1.92402 59.2211   3
  11   0   0-48.7012 48.5039   7
  12   0   0 2574.77 181.992   7
  13   0   0-20.4020 59.2464   7
  14   0   0 872.874 112.376   7
  15   0   0 9.53978 47.8102   7
 -16   0   0 835.140 122.228  10
  16   0   0 890.373 100.113   7
 -17   0   0 68.3222 38.6910  10
 -18   0   0 1726.67 110.901  10
   0   0  -1 3.34806 7.14402   2
  -1   0  -1 72.9700 16.8114   2
  -2   0  -1 4170.73 109.251   2
   3   0  -1 9092.68 165.002   3
  -3   0   1 9150.15 139.351   2
  -3   0  -1 9316.66 190.119   2
   4   0  -1 117.122 34.7662   3
  -4   0  -1 126.092 44.6406   2
  -4   0   1 168.340 35.6117   2
  -5   0   1 2648.52 110.630   2
  -5   0  -1 2966.44 143.132   2
   5   0  -1 2720.80 123.493   3
  -6   0  -1 141.526 58.4558   2
   6   0  -1 132.981 45.8468   3
   7   0   1 2616.10 151.978   3
  -7   0  -1 2590.00 160.141   2
   7   0  -1 2736.60 149.756   3
   8   0   1 279.463 72.3726   3
  -8   0  -1 430.223 86.7331   2
   8   0  -1 304.959 67.2642   3
   9   0  -1 11284.8 348.355   3
   9   0   1 11660.3 359.390   3
  10   0   1 155.980 70.2120   3
  11   0   1 792.699 103.220   7
  11   0   1 739.916 102.433   5
  11   0  -1 689.664 94.8949   7
  11   0   1 893.265 122.725   3
  12   0  -1 261.904 66.6839   7
  12   0   1 262.777 75.2533   7
  12   0   1 249.634 87.8698   3
  13   0  -1 12691.7 401.837   7
  13   0   1 12870.5 413.455   7
  14   0  -1 323.197 77.5386   7
  14   0   1 346.894 86.3533   7
  15   0   1 26576.5 563.969   7
 -15   0   1 24908.9 603.693  10
  15   0  -1 26040.5 544.501   7
 -16   0  -1 494.793 104.758  10
  16   0   1 370.308 73.1747   7
 -16   0   1 236.078 71.9782  10
 -17   0  -1 195.405 66.8405  10
  17   0   1 126.872 38.3005   7
 -17   0   1 308.387 64.4850  10
 -18   0  -1 65.6637 36.6147  10
   0   0  -2 327.956 25.8185   2
  -1   0  -2 4671.23 111.990   2
   1   0  -2 4957.38 55.0601   2
   2   0  -2 194140. 327.280   1
  -2   0  -2 190526. 828.703   2
  -3   0  -2 82995.6 623.592   2
  -4   0  -2 7064.57 208.272   2
  -5   0  -2 31450.1 472.615   2
  -6   0  -2 26427.5 477.383   2
  -7   0  -2 8295.74 291.230   2
  -8   0  -2 24748.9 536.722   2
  -9   0  -2 10794.7 383.838   2
   9   0   2 10581.0 355.558   3
  10   0   2 355.154 69.6310   7
  10   0   2 275.616 79.6452   3
 -10   0  -2 325.246 74.5964   1
  11   0   2 2447.95 177.015   7
  11   0   2 2536.53 202.085   3
  11   0  -2 2169.63 161.234   7
  11   0   2 2395.25 177.328   5
  12   0  -2 15077.5 430.068   7
  12   0   2 15146.5 448.038   5
  12   0   2 15996.0 520.375   3
  12   0   2 15311.3 449.979   7
  13   0   2 2375.87 183.988   7
  13   0  -2 2571.38 184.027   7
  14   0   2 7305.55 313.486   7
 -14   0   2 7770.15 337.811  10
  14   0  -2 7708.44 307.572   7
 -15   0   2 202.608 65.8102  10
  15   0   2 192.820 59.5424   7
  16   0   2 5395.87 232.730   7
 -16   0  -2 5646.72 289.440  10
 -17   0  -2 28.5063 59.0396  10
  17   0   2 72.2266 37.7851   7
 -18   0  -2 198.684 48.6313  10
   0   0  -3 7.10426 20.3209   2
   1   0  -3 234.380 20.6106   2
  -1   0  -3 189.896 36.3800   2
   2   0  -3 18761.6 170.523   1
  -2   0  -3 18948.2 292.549   2
  -3   0  -3 146527. 907.469   2
  -4   0  -3 72656.5 707.638   2
  -5   0  -3 35152.3 537.380   2
  -6   0  -3 79640.5 878.788   2
  -7   0  -3 1204.97 131.294   2
  -8   0  -3 11557.1 387.198   2
  -9   0  -3-53.1054 74.6943   2
  10   0   3 365.843 93.1430   3
  10   0  -3 261.495 62.7020   7
  10   0   3 167.368 54.6275   5
 -10   0  -3 343.575 87.4252   1
  10   0   3 254.187 66.4625   7
  11   0   3 1630.89 153.148   5
  11   0   3 1626.35 151.082   7
  11   0   3 1937.14 182.005   3
  11   0  -3 1721.87 149.671   7
 -11   0  -3 1859.05 168.530   1
  12   0   3-88.0642 56.8541   3
  12   0   3 31.4878 61.9016   5
  12   0  -3 60.2442 49.8425   7
  12   0   3-13.9380 50.2405   7
  13   0   3 793.332 111.694   5
  13   0   3 682.151 109.134   7
  14   0   3 8552.52 337.729   7
  15   0   3 1525.67 143.372   7
  16   0   3 551.997 82.7459   7
 -16   0  -3 698.700 118.338  10
  17   0   3 14791.5 317.734   7
 -17   0  -3 16300.8 416.213  10
 -18   0  -3 636.151 73.7482  10
   0   0  -4 11945.1 195.421   2
  -1   0  -4 9927.64 209.086   2
   1   0  -4 10045.2 136.925   2
   1   0  -4 9791.76 184.928   1
  -2   0  -4 16304.9 299.118   2
   2   0  -4 16498.2 205.940   1
  -3   0  -4 12942.7 296.033   2
   3   0  -4 13070.9 125.662   1
  -4   0  -4 11284.9 303.232   2
  -5   0  -4 90261.3 913.013   2
  -6   0  -4 41287.1 671.493   2
  -7   0  -4 29776.2 609.435   2
  -8   0  -4 9359.86 368.150   2
  -9   0  -4 1373.39 167.045   2
 -10   0  -4 1074.85 142.891   1
  10   0   4 1156.21 143.884   3
  10   0   4 947.543 115.707   7
  10   0   4 1120.58 126.356   5
 -11   0  -4 13610.8 472.393   1
  11   0   4 13943.8 486.078   3
  11   0   4 13530.4 430.287   5
  11   0   4 14057.6 442.998   7
  12   0   4 1167.63 139.957   7
  12   0   4 1248.83 139.715   5
  13   0   4 1364.27 148.209   7
  13   0   4 1447.94 147.166   5
  14   0   4 7379.52 317.078   7
  14   0   4 7680.20 308.376   5
  15   0   4 33.3822 47.3474   7
  16   0   4 108.383 44.9043   7
 -16   0  -4 178.883 77.3765  10
 -17   0  -4 367.196 70.4625  10
  17   0   4 424.482 54.8482   7
   0   0  -5 24.9011 24.7278   2
   1   0  -5 123352. 753.499   1
  -1   0  -5 122652. 798.172   2
   2   0  -5 21402.4 278.381   1
  -2   0  -5 21039.1 371.103   2
  -3   0  -5 6989.20 234.887   2
  -4   0  -5 21186.2 439.321   2
  -5   0  -5 52501.2 746.214   2
  -6   0  -5 16031.3 439.384   2
  -7   0  -5 1482.71 154.703   2
  -8   0  -5 12776.2 449.565   2
  -9   0  -5 4877.13 275.684   1
   9   0   5 5126.72 260.310   5
  10   0   5 15158.5 456.505   5
 -10   0  -5 14923.0 499.384   1
  10   0   5 15860.0 471.635   7
  10   0   5 16547.8 520.944   3
  11   0   5 875.030 128.136   7
  11   0   5 658.116 111.363   5
  11   0   5 656.853 125.067   3
 -11   0  -5 944.015 140.342   1
  12   0   5 3111.65 213.535   5
  12   0   5 3175.34 224.246   7
  13   0   5 1198.44 140.666   7
  13   0   5 1130.39 131.539   5
  14   0   5 1243.11 136.101   7
  14   0   5 1040.31 114.649   5
  15   0   5 1818.96 144.627   7
 -16   0  -5 1359.20 130.231  10
  16   0   5 1027.26 96.6410   7
 -17   0  -5 221.956 50.4423  10
   0   0  -6 1037.09 91.7133   1
  -1   0  -6 5759.98 188.683   2
  -1   0  -6 5932.54 216.781   1
   1   0  -6 5881.41 187.236   1
  -2   0  -6 12155.5 302.195   2
  -3   0  -6 5287.67 218.363   2
  -4   0  -6 10926.2 338.458   2
  -5   0  -6 2824.66 190.181   2
  -6   0  -6 1519.67 152.620   2
   7   0   6 8712.91 329.523   5
  -7   0  -6 8550.01 364.871   2
  -8   0  -6 3311.99 233.786   1
   8   0   6 3233.26 213.663   5
  -9   0  -6 263.950 89.1561   1
   9   0   6 325.356 81.9776   5
  10   0   6 5852.25 297.504   5
 -10   0  -6 5958.34 340.431   1
  11   0   6 6062.90 298.136   5
  11   0   6 5987.20 306.729   7
  12   0   6 3569.88 239.296   7
  12   0   6 3442.79 225.445   5
  13   0   6 3765.41 218.107   5
  13   0   6 4377.53 253.002   7
  14   0   6 148.970 59.9951   7
 -15   0  -6 6989.77 283.663  10
  15   0   6 6493.09 254.765   7
  16   0   6 323.500 52.8516   7
 -16   0  -6 414.432 70.6198  10
   0   0  -7-0.55701 35.4714   1
  -1   0  -7 6693.13 254.876   1
  -2   0  -7 912.968 101.777   1
  -3   0  -7 2274.97 152.326   2
  -3   0  -7 2143.19 163.822   1
  -4   0  -7 7805.43 302.923   2
  -4   0  -7 7997.03 319.700   1
  -5   0  -7 44.6446 56.0126   1
  -5   0  -7 49.2550 64.8125   2
  -6   0  -7 9132.17 313.520   8
  -6   0  -7 10087.9 389.331   1
  -7   0  -7 23054.6 496.795   8
   7   0   7 21473.5 548.358   5
  -7   0  -7 22547.4 607.282   1
  -8   0  -7 15937.7 528.341   1
   8   0   7 15961.9 479.818   5
  -9   0  -7 2485.75 226.317   1
   9   0   7 1864.53 174.842   5
  10   0   7 15916.5 484.487   5
  11   0   7 5189.16 287.263   7
  11   0   7 4889.39 268.432   5
  12   0   7 5193.27 280.982   7
  12   0   7 5574.70 271.890   5
  13   0   7 16295.5 460.438   7
  13   0   7 16598.9 430.390   5
 -14   0  -7 1140.60 119.829  10
  14   0   7 982.795 108.764   7
 -15   0  -7 68.2341 38.0110  10
  15   0   7 56.0876 42.6470   7
   0   0  -8 131.423 52.4741   8
  -1   0  -8 2484.24 171.202   8
  -1   0  -8 2320.28 162.416   1
   1   0  -8 2404.24 170.481   8
  -2   0  -8 29709.9 589.449   8
   2   0  -8 29664.2 590.286   8
  -2   0  -8 29739.6 604.679   1
   3   0  -8 1896.98 152.648   8
  -3   0  -8 2031.17 160.868   8
  -3   0  -8 1823.92 163.080   1
  -4   0  -8 8235.83 349.807   1
  -4   0  -8 7833.01 308.127   8
   4   0  -8 7837.03 310.105   8
  -5   0  -8 180.141 67.8452   1
  -5   0  -8 142.415 55.2875   8
   5   0  -8 45.7504 44.5274   8
   6   0  -8 44656.9 725.804   8
  -6   0  -8 45375.6 885.735   1
  -6   0  -8 43317.4 725.419   8
  -7   0  -8 12378.7 479.634   1
  -7   0  -8 11820.1 374.591   8
   7   0   8 11793.4 425.333   5
   8   0   8 600.550 114.815   5
  -8   0  -8 745.721 99.1072   8
   9   0   8 2086.59 187.448   5
  10   0   8 5089.26 275.561   5
  11   0   8 2783.71 209.284   7
  11   0   8 3063.46 206.723   5
  12   0   8 2799.77 199.435   7
  12   0   8 2770.65 183.795   5
  13   0   8 424.833 87.0240   7
  14   0   8 1404.07 116.924   7
  15   0   8 1002.12 81.4083   7
   0   0  -9-63.6583 63.9279   8
   1   0  -9 8064.78 330.134   8
  -1   0  -9 8049.03 328.463   8
  -2   0  -9 25982.9 591.090   1
   2   0  -9 26157.0 595.797   8
  -2   0  -9 26594.1 596.869   8
  -3   0  -9 76.2183 60.8645   8
  -3   0  -9 157.489 69.0654   1
   3   0  -9 27.8186 54.6015   8
  -4   0  -9 1417.91 156.609   1
   4   0  -9 1559.45 150.639   8
  -4   0  -9 1615.10 151.474   8
   5   0  -9 180.185 62.7694   8
  -5   0  -9 157.601 65.1569   8
  -5   0  -9 150.544 88.2797   1
  -6   0  -9 432.083 99.4114   1
  -6   0  -9 456.342 93.0968   8
   6   0  -9 440.009 88.3935   8
   7   0   9 27211.1 652.856   5
  -7   0  -9 26948.9 579.289   8
   8   0   9 377.622 102.915   5
  -8   0  -9 519.383 88.3467   8
   9   0   9 453.736 98.7881   5
  10   0   9 113.255 65.0388   5
  11   0   9 9198.37 329.753   5
  11   0   9 9759.03 361.336   7
  12   0   9 964.291 101.965   5
  12   0   9 987.242 117.503   7
  13   0   9-8.80822 43.7168   7
  14   0   9 427.599 58.3548   7
   0   0 -10 6048.19 299.889   8
  -1   0 -10 8824.78 361.955   8
   1   0 -10 8803.80 361.400   8
   2   0 -10 4197.56 248.944   8
  -2   0 -10 4122.24 248.089   8
   3   0 -10 136.325 61.6994   8
  -3   0 -10 269.457 78.0676   8
   4   0 -10 38442.3 732.912   8
  -4   0 -10 39865.5 751.160   8
  -5   0 -10 5609.06 281.251   8
   5   0 -10 5400.79 271.801   8
  -6   0 -10 261.729 71.7562   8
   6   0 -10 295.828 64.9990   8
   7   0  10 1449.64 163.357   5
  -7   0 -10 1483.98 138.836   8
  -8   0 -10 571.725 83.9715   8
   8   0  10 670.462 112.504   5
   9   0  10 79.0189 69.5479   5
  10   0  10 289.686 67.7296   5
  10   0  10 107.737 65.5556   7
  11   0  10 1577.20 140.768   7
  11   0  10 1448.47 116.228   5
  12   0  10 212.561 62.0267   7
  13   0  10 1436.95 97.4747   7
   0   0 -11-27.4778 77.1661   8
   1   0 -11 1011.76 132.377   8
  -1   0 -11 1211.50 148.369   8
   2   0 -11 326.579 87.1778   8
  -2   0 -11 507.078 103.954   8
   3   0 -11 4484.76 255.063   8
  -3   0 -11 4965.88 272.326   8
  -4   0 -11 95.1402 63.3014   8
   4   0 -11 199.652 69.2164   8
   5   0 -11 894.932 113.338   8
  -5   0 -11 793.704 112.090   8
  -6   0 -11 1234.37 127.432   8
   6   0  11 1221.57 142.605   5
  -7   0 -11 3315.46 190.922   8
   7   0  11 3692.37 227.363   5
  -8   0 -11-32.5849 32.4093   8
   8   0  11-20.5935 54.4258   5
   9   0  11-34.4747 45.8280   5
  10   0  11 100.690 42.1942   5
  10   0  11-3.55676 45.0137   7
  11   0  11 1851.66 125.436   7
  12   0  11 151.237 35.9055   7
   0   0 -12 1816.17 169.009   8
   1   0 -12 21395.2 538.609   8
  -1   0 -12 21088.6 538.664   8
  -2   0 -12 1561.34 155.625   8
   2   0 -12 1627.25 154.096   8
  -3   0 -12-34.8885 67.2453   8
   3   0 -12 25.9395 58.6271   8
   4   0 -12 2930.05 191.855   8
  -4   0 -12 3356.75 205.955   8
   5   0  12 208.192 70.7699   5
  -5   0 -12 258.912 63.6883   8
   6   0  12 95.2126 61.2377   5
  -6   0 -12 125.056 54.8894   8
   7   0  12 8662.97 299.323   5
  -7   0 -12 8492.21 266.285   8
   8   0  12 4098.87 189.149   5
   9   0  12 967.868 96.8808   7
   9   0  12 514.842 61.5249   5
  10   0  12 355.778 52.9794   7
   0   0 -13 30.8039 52.8412   8
  -1   0 -13 3204.66 193.207   8
   1   0 -13 3449.77 199.195   8
  -2   0 -13 80.1249 51.1767   8
   2   0 -13-55.3227 55.8671   8
  -3   0 -13 2704.76 169.708   8
   3   0 -13 2375.48 155.691   8
   4   0  13 2383.79 158.449   5
  -4   0 -13 2301.93 148.978   8
  -5   0 -13 160.527 45.2470   8
   5   0  13 151.965 54.8869   5
   6   0  13-5.14757 37.2334   5
  -6   0 -13 7.87122 25.9582   8
   7   0  13 8.12318 29.0259   5
   8   0  13-2.34626 23.6872   7
   0   0 -14-16.3980 41.2925   8
  -1   0 -14 867.035 85.7841   8
  -2   0 -14 2175.11 127.032   8
   2   0  14 2108.87 127.341   5
  -3   0 -14 8156.14 229.930   8
   3   0  14 7884.15 229.942   5
  -4   0 -14 1762.98 100.037   8
   0   1   0-3.62313 15.0318   1
   1   1   0 12.7609 18.1391   1
  -1   1   0 10.1761 15.9458   1
   2   1   0 137584. 530.038   3
  -2   1   0 136218. 518.923   1
  -3   1   0-14.1106 21.9701   1
   3   1   0-6.33109 25.3400   3
   4   1   0 77029.2 571.765   3
  -4   1   0 78534.4 481.630   1
  -4  -1   0 77604.0 597.525   2
  -5   1   0-12.4860 27.1517   1
  -5  -1   0 0.56022 40.5203   2
   5   1   0-17.2680 38.1273   3
   6   1   0 15821.3 327.342   3
  -6   1   0 16104.5 264.392   1
  -6  -1   0 16455.5 332.407   2
   7   1   0-14.6222 51.6560   3
  -7  -1   0 26.8686 47.9103   2
  -7   1   0-10.9307 25.9565   1
   7  -1   0-34.8217 50.6507   3
   8  -1   0 29689.8 519.727   3
  -8  -1   0 30025.5 529.935   2
  -8   1   0 30047.5 415.926   1
   8   1   0 29733.3 526.354   3
  -9  -1   0 13.4344 47.5237   2
   9  -1   0 8.57186 48.1147   3
   9   1   0-5.82265 46.2934   3
  10  -1   0 67.5493 51.6410   3
 -10  -1   0 57.7905 58.5352   2
  11   1   0-10.7783 43.9233   7
  11  -1   0-17.4444 55.0479   5
  11  -1   0-61.4443 57.4415   3
  11  -1   0-190.242 53.5969   7
  12  -1   0 8861.75 378.406   3
  12   1   0 8793.72 310.762   9
  12   1   0 8581.29 340.503   7
  12  -1   0 9243.44 321.516   7
  13  -1   0-58.2146 43.5848   7
  13   1   0-18.6457 51.0847   7
  14   1   0 1387.81 146.822   7
 -14   1   0 1461.65 170.904  10
  15   1   0-43.8951 56.5307   7
 -15   1   0 4.80347 65.7071  10
  16   1   0 1350.62 126.268   7
 -16   1   0 1245.80 139.065  10
 -17  -1   0-87.4147 49.3628  10
  17   1   0 14.5043 36.1058   7
 -17   1   0 33.7051 45.8737  10
 -18  -1   0 4613.02 167.961  10
 -18   1   0 4773.10 180.432  10
   0   1   1 5800.93 106.464   1
   0   1  -1 5693.91 109.216   1
  -1   1  -1 44615.7 320.627   1
  -1   1   1 44419.3 262.032   1
   1   1  -1 44495.2 301.621   1
   1  -1  -1 44846.7 176.605   3
  -2   1  -1 87585.2 497.345   1
  -2  -1  -1 87584.5 562.381   2
   2   1  -1 88229.1 423.373   1
   2  -1  -1 88312.6 386.497   3
  -2   1   1 87352.6 356.361   1
  -3   1  -1 234060. 896.943   1
  -3  -1  -1 231652. 1027.99   2
  -3   1   1 235699. 603.276   1
  -3  -1   1 234236. 804.615   2
   3  -1  -1 232601. 807.583   3
  -4   1   1 32279.0 251.670   1
  -4   1  -1 32364.2 360.277   1
   4   1   1 32988.1 378.388   3
  -4  -1   1 31778.2 343.306   2
   4  -1  -1 31844.9 351.866   3
  -4  -1  -1 32955.0 423.623   2
  -5   1   1 2686.97 81.0389   1
   5   1   1 2834.91 129.384   3
   5  -1  -1 2603.37 120.363   3
  -5  -1  -1 2697.35 142.636   2
  -5  -1   1 2624.72 115.430   2
  -5   1  -1 2659.62 117.919   1
   6   1   1 1279.71 100.333   3
   6  -1  -1 1315.17 95.8941   3
  -6  -1   1 1262.72 91.5131   2
  -6  -1  -1 1586.47 121.460   2
  -6   1   1 1281.85 62.1743   1
  -6   1  -1 1519.17 97.6468   1
  -7  -1  -1 17851.1 405.316   2
  -7   1  -1 17773.3 344.502   1
   7   1   1 18129.6 378.570   3
  -7  -1   1 17658.7 348.728   2
   7  -1  -1 17336.6 357.506   3
   8  -1  -1 4125.30 195.305   3
  -8   1  -1 4199.37 179.503   1
   8   1   1 4439.96 208.819   3
  -8  -1  -1 4274.23 219.906   2
  -8  -1   1 4085.12 183.842   2
   9  -1   1 727.607 102.977   3
  -9  -1   1 725.020 92.3414   2
   9   1   1 785.558 104.684   3
  -9  -1  -1 794.404 111.533   2
  -9   1  -1 768.077 86.8061   1
   9  -1  -1 646.528 93.2042   3
  10  -1  -1 8579.05 324.151   3
  10  -1   1 8380.62 328.954   3
  10   1   1 8694.29 316.599   7
 -10  -1  -1 8820.40 353.141   2
  10   1   1 8874.55 340.912   3
  10   1  -1 8472.12 306.451   7
  11  -1   1 1783.19 167.466   3
  11   1  -1 2113.92 152.142   9
  11   1  -1 1958.51 158.595   7
  11   1   1 1602.29 147.879   7
  11   1   1 1732.26 164.132   3
  11  -1   1 1984.59 148.796   7
  11  -1   1 1725.02 154.138   5
  12  -1   1 7664.13 298.548   7
  12   1  -1 7353.70 312.468   7
  12   1   1 7098.44 313.264   7
  12   1  -1 7473.42 287.845   9
  12  -1   1 7246.17 347.313   3
  12  -1   1 7241.31 320.308   5
 -13   1   1 5024.32 289.128  10
  13  -1   1 4647.90 237.830   7
  13   1   1 4711.98 261.283   7
  13   1  -1 4981.08 265.218   7
  14   1  -1 5588.54 281.323   7
  14  -1   1 5758.33 260.146   7
  14   1   1 5676.04 286.387   7
 -14   1   1 5659.75 306.566  10
 -15   1  -1 3268.55 242.667  10
  15   1  -1 3557.01 215.385   7
  15   1   1 3532.97 219.192   7
 -15   1   1 3236.02 222.258  10
  16   1   1 182.816 64.8748   7
  16   1  -1 107.814 62.7477   7
 -16  -1   1 46.8590 52.2736  10
 -16   1  -1 142.122 80.4968  10
 -16   1   1 184.271 66.3838  10
 -17   1  -1 289.136 74.9360  10
 -17  -1   1 343.933 63.8536  10
  17   1   1 313.691 59.1052   7
 -17   1   1 373.576 64.8112  10
 -17  -1  -1 247.151 64.9793  10
 -18   1  -1 2234.51 131.438  10
 -18  -1  -1 2375.77 132.373  10
   0   1  -2 19.0135 23.7142   1
  -1   1  -2 34825.4 340.812   1
   1   1  -2 34724.4 297.082   1
  -2  -1  -2 37129.7 400.548   2
  -2   1  -2 36694.0 374.859   1
   2   1  -2 37054.6 290.862   1
  -3  -1  -2 11803.7 252.644   2
  -3  -1   2 11635.8 141.524   2
  -3   1  -2 11893.4 230.126   1
  -4   1  -2 39987.0 455.123   1
  -4  -1  -2 40629.4 513.673   2
  -4  -1   2 39932.8 310.251   2
  -5  -1   2 20755.6 264.658   2
  -5  -1  -2 21920.3 411.769   2
  -5   1  -2 21662.4 359.676   1
   5  -1  -2 20576.2 318.354   3
   6  -1  -2 16667.3 317.694   3
  -6  -1   2 17243.2 271.437   2
  -6   1  -2 16760.6 342.353   1
  -6  -1  -2 17463.0 399.508   2
  -7   1  -2 929.135 97.0212   1
   7   1   2 1115.34 107.355   3
  -7  -1  -2 901.065 112.173   2
  -7  -1   2 997.224 77.1084   2
   8   1   2 5132.74 227.381   3
  -8  -1  -2 5223.66 256.132   2
  -8   1  -2 4737.62 211.979   1
  -9  -1  -2 7375.22 321.221   2
   9   1   2 7440.75 293.453   3
  -9   1  -2 7751.15 285.394   1
  10   1  -2 6630.11 265.975   6
 -10  -1  -2 7139.07 337.443   2
  10  -1   2 6686.77 306.568   3
  10   1   2 6780.48 288.369   7
 -10   1  -2 6868.92 277.359   1
  10   1   2 6598.77 296.027   3
  10  -1   2 6889.00 291.505   5
  10   1  -2 6699.49 275.908   7
  11   1   2 5401.75 289.112   3
 -11  -1  -2 5207.26 307.687   2
  11  -1   2 5424.04 250.420   7
  11   1  -2 5563.26 248.423   9
  11  -1   2 5808.61 304.363   3
  11   1   2 5537.16 273.571   7
  11  -1   2 5706.59 278.291   5
  11   1  -2 5456.70 263.297   7
  12   1  -2 7606.13 295.121   9
  12  -1   2 8539.47 384.107   3
 -12   1   2 7151.74 328.221  10
  12  -1   2 7897.17 338.234   5
  12  -1   2 7031.33 295.877   7
  12   1   2 7141.08 319.671   7
  12   1   2 7932.41 367.434   3
  12   1  -2 7781.76 322.234   7
 -13   1   2 9407.19 381.604  10
  13   1   2 9340.20 368.164   7
  13   1  -2 9828.68 338.606   9
  13  -1   2 9643.40 345.461   7
  13  -1   2 9430.50 372.183   5
  13   1  -2 9117.51 355.670   7
  14   1  -2 2035.59 170.889   7
 -14   1   2 2073.45 183.121  10
  14   1   2 2012.32 176.671   7
  14  -1   2 2232.78 165.830   7
  15   1  -2 5.26105 46.5308   7
  15  -1   2 126.106 49.0355   7
 -15   1   2 101.709 60.9055  10
 -15   1  -2 31.0335 83.6673  10
  15   1   2 6.48169 56.9066   7
 -16   1   2 528.253 84.7998  10
  16   1   2 483.943 84.8024   7
 -16   1  -2 566.314 110.236  10
 -17   1  -2 212.605 68.9145  10
 -17  -1  -2 255.956 67.3693  10
  17   1   2 192.525 49.2142   7
 -18  -1  -2-2.65403 35.4744  10
 -18   1  -2 21.5741 39.7169  10
   0  -1  -3 2233.92 93.6613   2
   0   1  -3 2256.06 95.0149   1
  -1  -1  -3 28048.9 349.872   2
  -1   1  -3 28862.0 353.026   1
   1   1  -3 27754.7 302.594   1
  -2   1  -3 69016.5 579.348   1
  -2  -1  -3 68716.0 599.006   2
   3   1  -3 7873.25 138.519   1
  -3   1  -3 7825.73 214.569   1
  -3  -1  -3 7767.89 224.286   2
   4   1  -3 23860.6 220.293   1
  -4  -1  -3 23834.6 423.389   2
  -4   1  -3 24031.9 392.535   1
  -5  -1  -3 20049.4 420.467   2
  -5   1  -3 19276.6 377.660   1
  -6   1  -3 54618.6 676.171   1
  -6  -1  -3 56706.3 756.852   2
  -7   1  -3 11174.7 324.456   1
  -7  -1  -3 11649.0 369.846   2
  -8  -1  -3 46.2607 67.3936   2
  -8   1  -3 198.347 66.5863   1
   8   1   3 161.903 67.6549   3
   9   1   3 14602.8 422.252   3
  -9   1  -3 14767.6 421.572   1
  -9  -1  -3 14298.0 464.329   2
  10   1   3 6078.92 281.809   7
  10   1  -3 6208.44 274.840   7
  10  -1   3 6254.01 285.766   5
 -10   1  -3 5901.80 281.920   1
  10   1  -3 6153.75 259.960   9
 -10  -1  -3 6196.55 328.173   2
  10  -1   3 6006.12 262.588   7
  10   1   3 6021.80 290.275   3
  11   1  -3 47.1041 54.6336   7
 -11   1  -3 8.52146 49.4709   1
 -11  -1  -3 57.1288 70.1093   2
  11  -1   3-41.1317 45.8423   7
  11  -1   3 22.6471 63.3638   3
  11   1   3-82.6471 61.3216   3
  11   1   3 34.7899 55.6341   7
  11  -1   3 83.9363 60.2674   5
  11   1  -3 26.4038 41.3820   9
  12  -1   3 48.5189 52.3075   7
  12   1  -3-51.3623 53.9893   7
  12   1  -3 183.311 63.7458   9
  12  -1   3 44.2874 69.3559   5
  12   1   3 27.1189 59.3985   3
  12  -1   3 135.421 67.2142   3
  12   1   3 38.0656 71.7273   7
  13  -1   3 20082.4 505.405   7
  13   1  -3 19693.3 516.997   7
  13  -1   3 20287.8 549.578   5
  13   1   3 20238.6 546.760   7
  14   1   3-67.8024 68.7902   7
  14  -1   3 84.7519 67.2941   5
  14  -1   3 53.9219 56.6064   7
 -15   1  -3 124.287 102.488  10
  15   1   3 45.9525 58.7216   7
  15  -1   3 117.230 43.6964   7
 -16   1  -3 216.241 86.4709  10
  16   1   3 193.163 62.5686   7
 -17   1  -3 12.7763 52.6321  10
 -17  -1  -3 63.1071 59.6139  10
 -18  -1  -3 3567.46 155.961  10
 -18   1  -3 3414.52 152.282  10
   0  -1  -4 85.5499 32.7415   2
   0   1  -4 10.5158 34.2883   1
   1   1  -4 2799.04 111.737   1
  -1  -1  -4 3005.25 127.538   2
   1  -1  -4 2730.86 100.507   2
  -1   1  -4 3031.56 134.614   1
   2  -1  -4 82486.5 488.972   2
  -2   1  -4 85632.5 722.175   1
   2   1  -4 84769.3 556.347   1
  -2  -1  -4 83387.4 717.599   2
   3  -1  -4 58500.9 254.865   1
  -3  -1  -4 59728.1 659.172   2
   3   1  -4 60227.1 425.248   1
   3  -1  -4 60909.1 371.378   2
  -3   1  -4 58990.2 644.951   1
  -4   1  -4 319.928 74.5904   1
  -4  -1  -4 273.838 75.8108   2
  -5  -1  -4 389.952 90.0573   2
  -5   1  -4 472.482 84.9914   1
  -6   1  -4 19868.1 445.859   1
  -6  -1  -4 20305.6 480.253   2
  -7   1  -4 1287.77 129.724   1
  -7  -1  -4 1284.00 145.229   2
  -8  -1  -4 1065.44 141.652   2
  -8   1  -4 1109.75 128.983   1
   9  -1   4 16165.1 453.915   5
   9   1   4 16238.8 462.028   3
  -9  -1  -4 16455.9 519.796   2
  -9   1  -4 15805.9 467.924   1
   9   1  -4 16366.5 434.057   6
   9   1  -4 16739.4 434.660   7
   9   1   4 17390.1 462.458   7
   9   1  -4 16230.4 418.979   9
  10   1   4 8912.99 362.496   3
  10  -1   4 8794.71 330.996   7
  10   1  -4 9099.41 333.616   7
  10   1   4 8972.15 351.203   7
 -10  -1  -4 9347.24 414.866   2
  10  -1   4 8926.56 355.574   5
 -10   1  -4 8121.86 351.568   1
  11   1   4 877.228 130.358   3
 -11  -1  -4 916.079 157.236   2
  11   1   4 998.293 133.256   7
  11  -1   4 884.721 126.138   5
  11  -1   4 908.648 138.069   3
  11  -1   4 738.092 106.470   7
 -11   1  -4 549.766 102.478   1
  12  -1   4 897.685 117.123   7
  12   1   4 1118.40 142.929   7
  12  -1   4 994.564 134.659   5
  13  -1   4 8055.79 326.984   7
  13   1   4 8384.76 358.820   7
  13  -1   4 8561.56 356.520   5
  14   1   4 3876.02 241.258   7
  14  -1   4 3893.62 220.244   7
  14  -1   4 3828.25 235.865   5
  15   1   4 479.349 89.5765   7
  15  -1   4 454.256 74.8033   7
 -15   1  -4 567.231 115.736  10
 -16   1  -4 195.323 70.4938  10
  16   1   4 188.965 66.4612   7
 -17  -1  -4 260.780 66.0977  10
  17   1   4 95.7155 36.5692   7
 -17   1  -4 186.904 61.0430  10
   0  -1  -5 2.20423 28.0293   2
   0   1  -5 8.01312 35.9209   1
   1   1  -5 1061.97 79.7241   1
  -1  -1  -5 1004.45 86.2951   2
   1  -1  -5 1112.52 69.5173   2
  -1   1  -5 1101.73 94.3833   1
  -2  -1  -5 7868.44 239.965   2
  -2   1  -5 8444.20 257.795   1
   2   1  -5 8386.14 198.980   1
  -3   1  -5 2839.76 160.005   1
   3   1  -5 3014.59 107.189   1
  -3  -1  -5 2779.72 158.259   2
  -4   1  -5 19402.0 429.362   1
  -4  -1  -5 19742.7 437.117   2
  -5   1  -5 2681.07 174.781   1
  -5  -1  -5 2888.92 184.520   2
  -6   1  -5-31.6049 65.8558   1
  -6  -1  -5 63.1079 69.5222   2
  -7   1  -5 71.7640 64.1449   1
  -7  -1  -5 38.7798 73.0894   2
   8   1  -5 2946.31 187.217   6
   8  -1   5 2713.22 188.913   5
  -8  -1  -5 2898.53 221.502   2
  -8   1  -5 2750.77 204.984   1
   9  -1   5 2751.78 201.024   5
  -9   1  -5 2223.08 195.132   1
  -9  -1  -5 2377.77 214.580   2
   9   1   5 2398.46 185.112   3
  10  -1   5 34.8137 67.7891   5
  10   1   5-24.3929 55.4019   3
 -10  -1  -5 148.366 82.0162   2
 -10   1  -5-13.5194 62.9367   1
  10   1   5 79.6527 70.5011   7
  11   1   5 726.109 118.878   7
  11  -1   5 838.229 120.382   7
  11  -1   5 915.469 132.419   5
 -11   1  -5 671.234 125.139   1
 -11  -1  -5 478.708 109.341   1
  11  -1   5 952.922 142.459   3
  11   1   5 674.034 116.678   3
  12  -1   5 14551.1 450.151   7
  12  -1   5 14173.0 466.676   5
  12   1   5 14771.2 480.377   7
  13   1   5 90.1538 67.7382   7
  13  -1   5 119.316 56.0277   7
  13  -1   5 72.7789 61.1387   5
 -14   1  -5 194.877 82.3237  10
  14   1   5 151.101 69.6251   7
  14  -1   5 250.398 77.3987   5
  14  -1   5 134.366 59.7829   7
  15  -1   5 201.988 57.3101   7
 -15   1  -5 95.6863 68.7061  10
  15   1   5 112.358 55.7821   7
  16  -1   5 699.731 71.1131   7
  16   1   5 666.858 85.5663   7
 -16   1  -5 793.542 101.750  10
  17   1   5 223.890 44.5796   7
 -17  -1  -5 389.692 63.3476  10
 -17   1  -5 377.054 58.9959  10
   0  -1  -6-3.04643 25.2843   2
   0   1  -6-2.21651 37.1846   1
   1   1  -6 51107.4 577.642   1
  -1   1  -6 50513.6 642.028   1
  -1  -1  -6 51660.9 598.039   2
  -2  -1  -6 3507.74 174.607   2
   2   1  -6 3811.71 150.564   1
  -2   1  -6 3544.06 184.052   1
  -3  -1  -6 5344.94 229.081   2
  -3   1  -6 5463.45 238.902   1
  -4   1  -6 11396.3 361.122   1
  -4  -1  -6 10464.0 343.690   2
  -5  -1  -6 1448.08 143.879   2
  -5   1  -6 1554.56 146.290   1
  -6  -1  -6 12855.5 426.212   2
  -6   1  -6 13801.2 435.784   1
  -7  -1  -6 10751.7 344.135   8
   7  -1   6 11534.9 390.115   5
  -7   1  -6 11674.3 417.817   1
  -7  -1  -6 11114.7 419.731   2
   8   1   6 4025.38 225.690   5
  -8  -1  -6 3891.86 208.974   8
  -8   1  -6 4036.57 259.443   1
   8  -1   6 3888.35 239.638   5
  -8  -1  -6 3827.64 264.971   2
   9   1   6 6815.72 297.766   5
   9  -1   6 7032.63 325.498   5
   9   1   6 6793.90 320.732   3
  -9  -1  -6 7277.61 379.690   2
  -9   1  -6 6791.24 347.575   1
  10   1   6 22406.8 587.044   7
  10  -1   6 21602.6 579.611   5
 -10   1  -6 22738.8 648.867   1
  10   1   6 22240.7 595.729   3
 -10  -1  -6 22493.6 685.399   2
 -10  -1  -6 21942.3 634.497   1
  11  -1   6 18659.9 520.451   7
  11  -1   6 19919.9 557.431   5
  12   1   6 163.276 83.3863   7
  12  -1   6 66.7213 64.4151   7
  12  -1   6 108.718 67.3368   5
  13  -1   6 56.3893 63.9148   5
 -13   1  -6-80.1293 66.5871  10
  13   1   6 54.3421 67.3949   7
  13  -1   6 104.513 54.0222   7
  14  -1   6 8.74266 42.8799   7
 -14   1  -6-23.4265 67.6411  10
  14  -1   6 6.58960 50.8679   5
  14   1   6 28.9460 63.0650   7
  15   1   6 682.945 93.8893   7
  15  -1   6 667.689 80.5126   7
 -15   1  -6 684.967 96.9842  10
  16   1   6 382.553 63.1053   7
 -16   1  -6 398.744 62.8599  10
 -16  -1  -6 467.286 71.5028  10
   0   1  -7 15081.1 365.884   1
   1   1  -7 3285.59 162.416   1
  -1   1  -7 3661.20 192.269   1
  -2   1  -7 7539.27 286.704   1
  -2  -1  -7 7793.79 270.825   2
  -3   1  -7 1824.49 153.349   1
  -3  -1  -7 1738.79 142.276   2
  -4  -1  -7 3098.41 200.537   2
  -4   1  -7 3456.59 216.689   1
  -5  -1  -7 4190.25 221.259   8
  -5  -1  -7 4339.38 249.137   2
  -5   1  -7 4129.08 250.129   1
   5   1  -7 4102.79 217.483   8
  -6   1  -7 4505.38 268.591   1
  -6  -1  -7 4525.33 267.753   2
  -6  -1  -7 4509.61 231.547   8
   6   1  -7 4606.14 233.238   8
  -7   1  -7 1126.45 145.296   1
   7   1   7 1129.35 128.363   5
  -7  -1  -7 1193.82 122.672   8
   7  -1   7 1261.05 146.355   5
  -7  -1  -7 1228.78 154.349   2
  -8  -1  -7 31988.5 770.571   2
   8  -1   7 30450.8 683.603   5
  -8  -1  -7 30242.0 594.538   8
  -8   1  -7 31925.1 755.551   1
   8   1   7 30938.6 644.467   5
  -9  -1  -7 1237.99 160.380   1
   9  -1   7 1017.76 139.143   5
  -9   1  -7 1283.19 158.619   1
  -9  -1  -7 1327.38 171.784   2
   9   1   7 1332.91 147.224   5
  10  -1   7 1399.22 161.692   5
  10   1   7 1617.32 171.454   7
  11  -1   7 1694.22 164.620   7
  11   1   7 1726.90 180.439   7
  11  -1   7 1627.28 166.479   5
  12   1   7 1482.34 164.896   7
  12  -1   7 1396.67 149.722   5
  12  -1   7 1349.49 145.310   7
 -12   1  -7 1257.81 135.910  10
 -13   1  -7 14.4226 51.4280  10
  13  -1   7-43.9119 63.7054   5
  13   1   7 21.7234 63.9767   7
  13  -1   7 35.4413 47.8256   7
  14  -1   7 1724.16 133.947   7
  14  -1   7 1661.37 135.747   5
 -14   1  -7 1982.41 145.785  10
  14   1   7 2158.34 162.288   7
 -15  -1  -7 80.7103 49.2124  10
  15  -1   7 95.1890 38.8165   7
 -15   1  -7-15.8367 34.2337  10
  15   1   7-32.2582 44.4041   7
  16   1   7 18.6058 25.8497   7
   0  -1  -8 20.7019 45.8132   8
   0   1  -8 11.1349 31.4955   8
  -1  -1  -8 8869.86 323.530   8
  -1   1  -8 8014.71 304.702   1
  -1  -1  -8 8918.98 312.027   1
  -1   1  -8 8289.83 315.977   8
   1   1  -8 8736.67 326.113   8
   1  -1  -8 8420.57 313.237   8
  -2  -1  -8 3681.85 213.647   8
  -2   1  -8 3123.48 203.027   1
  -2  -1  -8 3359.61 204.911   1
   2   1  -8 3327.28 204.274   8
  -2   1  -8 3243.77 198.720   8
   2  -1  -8 3179.90 194.892   8
  -3   1  -8 4522.59 253.925   1
   3   1  -8 4520.89 238.781   8
   3  -1  -8 4468.90 229.031   8
  -3   1  -8 4386.21 230.439   8
  -3  -1  -8 4296.53 231.730   8
  -4   1  -8 3941.35 220.201   8
  -4  -1  -8 4182.89 232.126   8
   4  -1  -8 4069.25 216.205   8
  -4   1  -8 4265.39 253.735   1
   4   1  -8 4155.97 234.646   8
  -5   1  -8 30451.5 598.758   8
   5   1  -8 30015.0 620.632   8
  -5  -1  -8 30578.9 625.814   8
  -5  -1  -8 31002.1 675.543   2
  -5   1  -8 31039.0 707.192   1
   5  -1  -8 30274.4 585.685   8
  -6   1  -8 90.4552 51.5131   8
  -6  -1  -8 42.4397 51.0861   8
  -6   1  -8 55.8119 72.3753   1
  -6  -1  -8 139.902 76.6960   2
  -6  -1  -8 212.828 83.3798   1
   6   1  -8 89.5581 54.8609   8
  -7  -1  -8 2397.13 180.368   8
  -7  -1  -8 2651.77 225.772   2
   7  -1   8 2522.07 211.189   5
  -7  -1  -8 2643.19 226.552   1
   7   1   8 2234.12 188.872   5
  -7   1  -8 2463.40 222.232   1
  -8  -1  -8 27067.2 579.565   8
   8   1   8 27921.1 632.264   5
   8  -1   8 27093.1 662.116   5
   9  -1   8 187.797 80.4252   5
   9   1   8 309.758 87.7527   5
  -9  -1  -8 169.488 54.8012   8
  10  -1   8 3022.76 225.228   5
  10   1   8 3239.70 235.229   7
  11   1   8 4249.86 260.020   7
  11  -1   8 4029.95 246.561   5
  11  -1   8 3729.56 233.316   7
  12  -1   8 791.187 112.744   5
  12  -1   8 803.054 113.820   7
  12   1   8 880.842 122.625   7
  13   1   8 868.924 111.956   7
  13  -1   8 850.766 102.583   7
  13  -1   8 777.711 100.087   5
  14   1   8 835.826 95.1757   7
  14  -1   8 742.447 79.3548   5
  14  -1   8 867.725 85.7581   7
  15   1   8 2498.77 129.185   7
   0   1  -9 843.085 114.984   8
   0  -1  -9 702.781 106.596   8
  -1  -1  -9 1886.58 164.961   8
  -1   1  -9 1746.23 158.986   8
   1   1  -9 1498.40 149.890   8
   1  -1  -9 2035.81 169.085   8
  -2   1  -9 2277.96 178.943   8
  -2   1  -9 2342.06 186.437   1
  -2  -1  -9 2447.31 189.372   8
   2  -1  -9 2291.31 176.989   8
   2   1  -9 2242.23 183.462   8
  -3  -1  -9 1141.05 139.040   1
  -3   1  -9 1182.97 133.124   8
  -3  -1  -9 1165.02 132.841   8
   3  -1  -9 952.984 118.801   8
  -3   1  -9 1134.91 145.395   1
   3   1  -9 1063.29 131.236   8
  -4  -1  -9 13165.1 426.056   8
   4  -1  -9 12549.7 398.980   8
  -4  -1  -9 13439.7 467.839   1
  -4   1  -9 12923.8 462.808   1
  -4   1  -9 12711.7 409.622   8
   4   1  -9 13346.9 432.046   8
  -5  -1  -9 6159.87 330.356   1
   5   1  -9 5958.69 290.132   8
  -5   1  -9 5784.30 275.031   8
  -5   1  -9 6174.49 333.650   1
   5  -1  -9 5979.10 274.315   8
  -5  -1  -9 6305.96 295.787   8
   6   1  -9 7.35049 46.6040   8
  -6   1  -9 0.42029 47.4610   8
  -6  -1  -9-10.4469 62.1410   8
  -7  -1  -9 7646.91 318.322   8
   7   1   9 7640.81 339.470   5
   7  -1   9 7948.05 364.153   5
  -7   1  -9 7389.06 295.529   8
   8   1   9 3856.55 236.420   5
   8  -1   9 3915.09 259.068   5
  -8  -1  -9 3908.09 221.147   8
   9   1   9 826.914 112.241   5
   9  -1   9 742.786 121.107   5
  -9  -1  -9 745.936 98.5846   8
  10  -1   9 357.489 94.4781   5
  10   1   9 421.719 108.258   7
  11  -1   9 2880.99 193.233   7
  11  -1   9 2976.43 201.300   5
  11   1   9 3189.62 213.732   7
  12  -1   9 131.249 64.7772   5
  12   1   9 80.8477 65.9738   7
  12  -1   9 64.0317 51.9779   7
  13  -1   9 58.2760 36.4924   7
  13  -1   9 77.3970 36.3390   5
  13   1   9 47.9374 49.7666   7
  14  -1   9 1531.76 91.5904   7
  14   1   9 1795.46 114.404   7
   0  -1 -10 43.5717 68.5377   8
   0   1 -10-11.9428 55.9393   8
  -1  -1 -10 17540.8 509.083   8
   1   1 -10 18357.9 525.077   8
   1  -1 -10 16863.0 492.913   8
  -1   1 -10 16820.7 498.384   8
  -2  -1 -10 880.303 122.707   8
  -2   1 -10 1067.26 133.752   8
   2  -1 -10 723.121 112.596   8
   2   1 -10 823.181 126.087   8
   3   1 -10 727.398 113.169   8
  -3  -1 -10 633.749 111.274   8
   3  -1 -10 664.885 105.743   8
  -3   1 -10 608.578 107.394   8
  -4  -1 -10 13756.3 446.021   8
   4   1 -10 12963.0 440.067   8
  -4   1 -10 12859.1 422.770   8
   4  -1 -10 13029.5 417.194   8
  -5  -1 -10 9418.40 366.325   8
   5   1 -10 9278.83 364.565   8
  -5   1 -10 9296.28 353.347   8
   5  -1 -10 9559.55 348.000   8
  -6   1 -10 329.439 75.4039   8
  -6  -1 -10 323.774 86.1095   8
  -7  -1 -10 11137.4 378.333   8
  -7   1 -10 11518.9 362.504   8
   7   1  10 11361.2 403.152   5
   7  -1  10 11439.4 429.013   5
   8  -1  10 537.318 111.251   5
  -8  -1 -10 342.910 69.8282   8
   8   1  10 418.367 86.1589   5
   9   1  10 97.6890 54.3250   5
   9  -1  10 177.258 81.3086   5
  -9  -1 -10 118.437 50.4606   8
  10   1  10 1405.66 147.584   7
  10  -1  10 1049.10 125.692   7
  10  -1  10 1075.74 127.379   5
  11  -1  10 307.671 71.9085   5
  11  -1  10 345.519 68.6230   7
  12  -1  10 526.589 70.4414   5
  12  -1  10 572.735 75.6681   7
  12   1  10 540.922 78.4642   7
  13   1  10 133.375 39.0814   7
  13  -1  10 179.469 35.6404   7
   0   1 -11 83.1594 66.0169   8
   0  -1 -11 56.8732 60.1988   8
   1  -1 -11 5043.70 274.074   8
  -1  -1 -11 4944.57 275.998   8
  -1   1 -11 4609.28 266.126   8
   1   1 -11 5235.65 285.323   8
  -2  -1 -11 12701.6 435.602   8
   2  -1 -11 12299.5 418.706   8
   2   1 -11 12473.5 431.465   8
  -2   1 -11 12541.0 430.014   8
  -3   1 -11 5419.89 281.884   8
   3   1 -11 5339.63 283.674   8
   3  -1 -11 4843.68 259.709   8
  -3  -1 -11 5415.36 284.971   8
  -4   1 -11 1967.91 171.066   8
   4   1 -11 1990.27 173.110   8
   4  -1 -11 2025.91 167.264   8
  -4  -1 -11 2154.00 184.559   8
  -5  -1 -11 1993.62 171.260   8
   5  -1 -11 1873.77 152.822   8
  -5   1 -11 1816.10 159.206   8
   6  -1  11 814.938 128.627   5
   6   1  11 541.595 95.3224   5
  -6  -1 -11 814.688 111.269   8
  -6   1 -11 766.129 98.8699   8
  -7   1 -11 711.267 87.4837   8
  -7  -1 -11 768.154 97.7527   8
   7  -1  11 705.788 115.331   5
   7   1  11 833.954 109.437   5
   8  -1  11 1494.63 150.146   5
  -8  -1 -11 1488.56 124.704   8
   8   1  11 1634.46 133.847   5
   9   1  11 142.929 62.1527   7
  -9  -1 -11 102.669 40.4450   8
   9  -1  11 70.9773 57.8727   5
  10   1  11 274.905 69.4909   7
  10  -1  11 306.131 61.9387   5
  10  -1  11 358.953 67.4921   7
  11  -1  11 307.945 52.8240   7
  11  -1  11 285.752 53.7373   5
  11   1  11 277.545 55.7743   7
  12   1  11 1340.60 89.9747   7
   0   1 -12-17.7183 65.9208   8
   0  -1 -12 13.3873 62.7447   8
   1  -1 -12 1306.43 139.515   8
  -1   1 -12 1401.23 152.877   8
   1   1 -12 1312.42 149.883   8
  -1  -1 -12 1542.26 158.281   8
   2   1 -12 242.980 83.5453   8
   2  -1 -12 218.619 73.3870   8
  -2   1 -12 72.8101 61.5372   8
  -2  -1 -12 121.739 67.8611   8
  -3  -1 -12 3207.12 210.455   8
   3   1 -12 3124.49 207.684   8
   3  -1 -12 3159.01 197.030   8
  -3   1 -12 3138.68 202.835   8
   4  -1 -12 210.985 60.2217   8
  -4  -1 -12 175.701 58.1038   8
  -4   1 -12 282.535 69.6536   8
   5  -1 -12 879.380 94.2787   8
   5   1  12 806.412 107.083   5
  -5  -1 -12 1064.65 119.864   8
   5  -1  12 964.267 124.593   5
  -5   1 -12 1045.67 111.813   8
  -6  -1 -12 1705.24 136.246   8
  -6   1 -12 1674.16 127.660   8
   6  -1  12 1904.87 163.121   5
   6   1  12 1536.62 131.344   5
   7   1  12 2919.82 160.962   5
   7  -1  12 2793.08 179.198   5
  -7  -1 -12 2759.87 159.105   8
  -7   1 -12 2913.89 145.931   8
   8  -1  12 153.986 53.8366   5
  -8  -1 -12 160.217 41.3720   8
   8   1  12 204.652 59.3954   7
   9   1  12 411.212 68.8024   7
   9  -1  12 385.185 63.3198   5
   9  -1  12 364.984 63.3105   7
  10  -1  12 1987.99 109.643   7
  10   1  12 2006.05 112.559   7
   0   1 -13 3164.94 191.684   8
   0  -1 -13 2962.91 183.537   8
  -1  -1 -13 3937.35 208.753   8
  -1   1 -13 3827.15 206.524   8
   1  -1 -13 3806.66 201.870   8
   1   1 -13 4181.70 217.147   8
   2  -1 -13 112.818 54.5351   8
  -2   1 -13 182.181 58.2657   8
  -2  -1 -13 164.832 67.4277   8
  -3  -1 -13 1982.82 144.236   8
  -3   1 -13 1998.83 144.323   8
   3  -1 -13 1941.68 135.375   8
  -4   1 -13 2724.28 156.361   8
   4   1  13 2650.92 158.563   5
   4  -1  13 2754.36 174.512   5
  -4  -1 -13 3111.23 172.719   8
  -5  -1 -13 150.174 47.6489   8
   5  -1  13 142.361 55.0059   5
  -5   1 -13 85.9588 37.2662   8
   5   1  13 203.663 52.5744   5
   6  -1  13 1591.85 120.693   5
  -6  -1 -13 1544.89 107.503   8
  -6   1 -13 1375.48 91.6271   8
   7   1  13 1521.25 102.872   7
   7  -1  13 1652.44 109.207   5
  -7  -1 -13 1450.45 89.0565   8
   8  -1  13 151.829 37.4336   7
   0  -1 -14 40.5105 33.4696   8
   1  -1 -14-5.34124 27.2739   8
  -1  -1 -14 25.2741 28.3480   8
   2  -1  14 3652.19 168.532   5
   2   1  14 3259.23 143.189   5
  -2  -1 -14 3590.34 157.547   8
  -3  -1 -14 54.9298 31.3155   8
   3  -1  14 40.2855 38.0545   5
   4  -1  14 3222.41 141.416   5
  -4  -1 -14 3408.60 138.981   8
   0   2   0 999999. 1883.06   1
   1   2   0 8.19144 27.2685   1
  -1   2   0-3.43039 29.4938   1
  -2   2   0 128810. 681.003   1
   2   2   0 130259. 709.839   1
  -3  -2   0 10.5772 41.8041   2
  -3   2   0-18.9253 31.0811   1
  -4   2   0 71425.2 548.213   1
  -4  -2   0 72443.4 654.103   2
  -5  -2   0 56.7755 51.8744   2
  -5   2   0 2.02508 27.6194   1
  -6   2   0 26390.8 371.630   1
  -6  -2   0 26049.4 455.323   2
  -7  -2   0 10.6364 48.1632   2
  -7   2   0 17.8188 32.0066   1
  -8   2   0 6112.40 198.248   1
   8  -2   0 5983.38 238.592   3
  -8  -2   0 5864.14 248.907   2
  -9  -2   0 1.58493 47.6188   2
   9  -2   0 39.2618 49.8005   3
 -10  -2   0 1150.47 131.819   2
  10  -2   0 1263.37 133.926   5
  10   2   0 1448.81 136.522   7
  10  -2   0 1228.56 130.165   3
  11  -2   0 32.6447 59.4245   5
  11   2   0-6.62597 48.4207   7
  11  -2   0-5.72092 48.6475   3
 -11   2   0 83.7785 67.9828  10
  12  -2   0 29339.3 673.162   3
 -12   2   0 31172.7 721.660  10
  12   2   0 31662.5 665.033   7
  13   2   0-49.3091 66.7595   7
 -13   2   0 65.6837 90.5336  10
  13   2   0 31.8428 47.9038   9
 -14   2   0 1731.58 182.324  10
  14   2   0 1777.97 147.968   9
  14   2   0 1881.54 171.041   7
  15   2   0 35.8293 64.0501   7
  15   2   0 93.3717 47.8600   9
 -15   2   0-52.6910 76.2222  10
  16   2   0 588.657 93.2269   7
 -16   2   0 561.510 103.370  10
 -17   2   0 9.25857 43.4847  10
 -17  -2   0-0.29599 37.2364  10
 -18   2   0 212.729 45.3318  10
   0   2  -1-16.9793 36.3295   1
   0   2   1 14.1296 28.1947   1
  -1   2   1 10077.3 184.648   1
   1   2  -1 10520.3 201.794   1
  -1   2  -1 9794.85 197.781   1
   1   2   1 10044.2 200.131   1
   2   2  -1 55163.5 464.724   1
  -2   2   1 55157.0 422.945   1
  -2   2  -1 55538.2 480.949   1
  -3   2  -1 13488.8 248.767   1
   3   2  -1 13627.2 236.988   1
   3   2   1 12863.3 204.918   3
  -3   2   1 13562.8 211.575   1
   4   2   1 13700.9 247.165   3
  -4   2  -1 14203.4 264.621   1
  -4   2   1 13974.5 222.082   1
  -4  -2  -1 14312.9 314.021   2
  -4  -2   1 14312.6 269.995   2
  -5   2  -1 2.23788 36.9259   1
   5  -2  -1 30.5258 32.9600   3
  -5  -2  -1 27.7637 55.2696   2
  -5  -2   1 28.0229 36.5882   2
  -5   2   1 10.0821 24.0147   1
   5   2   1 34.5740 36.4222   3
   6   2   1 4157.12 172.014   3
   6  -2  -1 4249.87 163.278   3
  -6   2   1 4427.28 135.565   1
  -6   2  -1 4260.61 166.931   1
  -6  -2  -1 4459.36 204.855   2
  -6  -2   1 4276.87 173.870   2
  -7  -2   1 2623.51 146.657   2
   7  -2  -1 2467.04 140.562   3
   7   2   1 2612.51 149.293   3
  -7   2  -1 2507.95 136.496   1
  -7  -2  -1 2342.87 162.037   2
   8   2   1 6179.40 247.598   3
  -8   2  -1 6478.72 230.151   1
  -8  -2   1 6407.72 241.599   2
   8  -2  -1 5763.67 229.869   3
  -8  -2  -1 5954.23 264.837   2
  -9  -2   1 9478.16 310.369   2
  -9   2  -1 8764.42 280.150   1
   9  -2   1 8932.25 322.527   3
  -9  -2  -1 8700.72 342.001   2
   9  -2  -1 8460.75 302.515   3
  10   2  -1 9080.73 331.422   7
  10   2   1 9071.67 333.563   7
 -10   2   1 8869.09 347.883  10
 -10  -2  -1 8631.57 360.795   2
  10  -2  -1 8885.44 330.273   3
  10  -2   1 9248.20 345.068   5
  10   2  -1 9443.97 309.496   6
  10  -2   1 9246.33 351.473   3
 -11   2   1 384.436 90.1315  10
 -11  -2  -1 509.669 110.514   2
  11   2  -1 291.055 80.6981   7
  11  -2   1 373.848 93.1137   3
  11   2  -1 315.893 72.2349   9
  11   2  -1 448.758 81.6134   6
  11   2   1 459.055 90.9446   7
  11  -2  -1 315.909 78.5522   3
  11  -2   1 276.700 79.7478   5
  12   2  -1 349.618 84.3863   9
  12   2   1 581.287 105.735   7
  12  -2   1 444.748 94.2756   3
 -12   2  -1 654.969 123.739  10
 -12   2   1 497.886 106.655  10
  12   2  -1 502.111 99.7475   7
  12  -2   1 640.160 109.770   5
  13   2  -1 8192.32 348.117   7
 -13   2   1 7976.57 366.517  10
 -13   2  -1 8533.65 395.250  10
  13   2  -1 7836.91 315.294   9
  13   2   1 8155.71 350.251   7
  14   2   1 146.080 77.7640   7
 -14   2  -1 272.163 104.421  10
  14   2  -1 410.058 83.4519   9
  14   2  -1 158.943 83.0619   7
 -14   2   1 121.800 73.1753  10
  14   2   1 220.431 61.9930   9
  15   2   1 13744.0 429.647   7
 -15   2   1 13022.8 436.467  10
  15   2  -1 13104.6 365.708   9
 -15   2  -1 14064.1 479.160  10
  15   2  -1 13328.1 414.522   7
  16   2  -1-18.9085 58.3245   7
  16   2   1 71.2195 58.4281   7
 -16   2  -1 197.235 86.4766  10
 -16   2   1 138.321 61.8574  10
 -17  -2  -1 109.032 52.2412  10
 -17   2   1 219.368 51.3884  10
 -17   2  -1 182.853 58.8083  10
  17   2   1 170.669 51.7833   7
 -18   2  -1 81.1568 33.6887  10
   0   2  -2 16128.0 265.631   1
  -1   2  -2 2963.36 122.392   1
   1   2  -2 3254.52 121.806   1
  -1   2   2 3340.28 111.905   1
  -2  -2  -2 3490.38 150.944   2
  -2   2   2 3320.06 104.358   1
   2   2   2 3412.49 86.0921   3
  -2   2  -2 3347.89 132.150   1
   2   2  -2 3255.78 120.156   1
   3   2   2 4580.85 123.393   3
  -3   2   2 4357.79 116.514   1
   3   2  -2 4366.38 138.375   1
  -3   2  -2 4562.59 161.466   1
  -4   2   2 80152.7 471.687   1
  -4  -2   2 80606.4 579.211   2
  -4   2  -2 81309.0 700.829   1
   4   2   2 80443.9 593.778   3
   4   2  -2 79195.3 588.877   1
   4  -2  -2 78738.0 522.508   3
  -4  -2  -2 82230.5 786.376   2
  -5   2   2 105.330 20.5141   1
  -5  -2   2 108.964 34.5596   2
   5   2   2 92.1884 39.4420   3
  -5  -2  -2 79.1991 67.3383   2
   5  -2  -2 112.790 31.1003   3
  -5   2  -2 88.2615 52.2245   1
  -6   2  -2 9523.11 270.045   1
   6  -2  -2 9396.62 235.464   3
  -6  -2   2 9286.38 230.711   2
  -6  -2  -2 9544.65 314.189   2
   6   2   2 9222.63 253.528   3
  -7   2  -2 18483.2 398.296   1
   7  -2  -2 19612.1 371.835   3
  -7  -2  -2 19755.5 476.458   2
  -7  -2   2 20393.7 356.808   2
   7   2   2 18882.8 397.189   3
   8   2   2 588.084 85.4897   3
  -8   2  -2 397.584 72.6427   1
  -8  -2  -2 699.262 115.726   2
   8  -2  -2 500.563 74.4015   3
   9   2   2 3961.07 215.666   3
  -9   2  -2 4053.18 211.727   1
  -9  -2  -2 3773.16 243.125   2
  10  -2   2 95.6853 65.4786   5
  10   2  -2 36.8655 57.8903   7
  10  -2   2 14.2693 58.7140   3
  10   2  -2 47.5164 47.7073   6
  10   2   2 97.0377 51.6908   3
  10   2  -2 49.9982 41.8614   9
 -10   2   2 58.5640 47.8553  10
 -10  -2  -2 45.6280 66.3226   2
  10   2   2 5.53360 46.7371   7
 -10   2  -2-66.9728 46.4165   1
 -11  -2  -2 31.6961 73.1885   2
  11   2   2 26.8082 53.4451   7
  11  -2   2 46.7739 64.8410   5
  11   2  -2 103.783 52.3959   6
  11   2  -2 85.2765 53.0184   9
  11   2  -2 97.7100 58.8036   7
  11  -2   2 4.77553 51.4765   3
 -11   2   2 53.8068 67.9702  10
  12   2  -2 6967.78 317.669   7
 -12  -2  -2 6606.07 358.910   2
  12   2   2 6588.62 313.253   7
  12  -2   2 6518.80 336.788   3
 -12   2   2 6081.26 309.738  10
  12  -2   2 6235.26 311.029   5
  12   2  -2 6683.03 295.406   9
  13   2  -2 3465.74 229.074   7
 -13   2   2 3372.43 230.175  10
 -13   2  -2 3064.63 244.867  10
  13   2   2 3378.23 231.590   7
  13  -2   2 3606.02 242.850   5
  13   2  -2 3455.57 210.630   9
 -14   2   2 108.238 65.5866  10
  14   2   2 280.497 89.0109   7
  14   2  -2 76.9762 49.1282   9
  14   2   2 201.838 55.6587   9
 -14   2  -2 153.473 89.7319  10
  14   2  -2 220.312 76.3879   7
  15   2   2 4175.21 239.841   7
 -15   2  -2 3967.91 264.216  10
 -15   2   2 3820.37 222.766  10
  15   2  -2 3776.16 223.532   7
  16   2   2-65.5341 47.3776   7
 -16   2  -2 48.0678 69.6995  10
 -16   2   2 73.2599 47.1864  10
 -17   2  -2-46.7955 52.7066  10
  17   2   2 85.2590 44.0708   7
 -18   2  -2 233.304 46.0856  10
   0   2  -3 35.9042 41.7759   1
  -1  -2  -3 22154.7 367.360   2
  -1   2  -3 22652.5 351.433   1
   1   2  -3 21611.3 323.667   1
  -2   2  -3 47091.4 526.801   1
  -2  -2  -3 48154.0 569.571   2
   3   2  -3 23858.5 331.020   1
  -3   2  -3 23810.2 399.417   1
  -3  -2   3 24140.0 266.172   2
  -3  -2  -3 23882.0 428.028   2
  -4  -2  -3 408.138 82.2877   2
   4   2   3 424.495 50.3458   3
   4   2  -3 499.705 52.7879   1
  -4   2  -3 478.196 75.0977   1
  -4  -2   3 480.725 40.1849   2
  -5  -2  -3 91.0134 73.3072   2
  -5   2  -3 66.6333 53.0417   1
   5   2   3 35.3865 36.1402   3
  -6   2  -3 41.2405 50.1953   1
   6   2   3 23.5155 36.4139   3
  -6  -2  -3 78.6149 65.9647   2
  -7  -2  -3 8130.17 325.275   2
   7   2   3 7894.39 264.963   3
  -7   2  -3 8059.83 285.461   1
  -8  -2  -3 87.9845 77.2083   2
   8   2   3 62.2491 50.0268   3
  -8   2  -3 36.1434 57.5307   1
   9   2  -3 2365.05 168.536   7
  -9   2  -3 2283.25 177.190   1
   9  -2   3 2404.83 179.175   5
   9   2  -3 2551.44 170.293   6
   9   2   3 2753.17 184.633   3
   9   2  -3 2405.26 167.458   9
   9   2   3 2457.34 175.980   7
  -9  -2  -3 2282.09 200.050   2
  10  -2   3 195.901 74.4724   5
 -10  -2  -3 172.406 86.7742   2
  10   2  -3 128.164 63.4420   7
  10   2  -3 118.074 61.6039   6
  10   2   3 102.147 62.0099   7
  10   2  -3 206.965 64.8457   9
  10   2   3 79.2267 63.5872   3
 -10   2   3 229.805 59.8450  10
 -10   2  -3-43.6223 69.4520   1
  11   2   3 1364.65 151.057   3
  11  -2   3 1462.22 162.096   3
 -11   2   3 1333.23 139.040  10
  11   2   3 1508.90 152.910   7
  11   2  -3 1452.31 144.996   6
  11   2  -3 1398.15 146.969   7
  11  -2   3 1367.56 149.457   5
 -11  -2  -3 1058.26 158.203   2
  11   2  -3 1283.61 134.872   9
  12   2   3 4477.92 265.996   7
  12   2  -3 4730.79 263.995   7
 -12  -2  -3 4180.99 295.731   2
 -12   2   3 4592.04 259.794  10
  12   2  -3 4065.23 233.470   9
  12  -2   3 4243.50 259.136   5
  13   2  -3-25.2769 57.7290   7
  13   2  -3 122.875 61.8057   9
 -13   2   3 102.040 54.0994  10
  13  -2   3-58.0876 78.1184   5
 -13   2  -3 120.607 95.4234  10
  13   2   3 2.52722 69.8994   7
 -14   2   3 1912.97 159.703  10
  14  -2   3 1513.95 158.536   5
  14   2   3 1589.77 164.173   7
 -14   2  -3 1591.35 182.392  10
 -15   2  -3 1396.21 167.920  10
  15   2   3 1245.77 141.529   7
  16   2   3 160.356 60.9233   7
 -16   2  -3 112.932 76.0488  10
  17   2   3 4448.52 188.406   7
 -17   2  -3 4850.55 217.666  10
   0  -2  -4 51388.1 564.936   2
   0   2  -4 52093.4 566.932   1
  -1  -2  -4 8761.41 246.186   2
  -1   2  -4 8612.34 238.448   1
   1   2  -4 8594.57 225.425   1
   2   2  -4 55780.6 565.545   1
  -2   2  -4 56991.9 638.707   1
  -3   2  -4 1207.40 109.038   1
   3   2  -4 1471.37 89.8421   1
  -3  -2  -4 1397.33 120.979   2
  -4  -2  -4 21652.7 456.798   2
   4   2  -4 20600.6 313.635   1
  -4   2  -4 21265.4 432.801   1
  -5   2  -4 48887.9 683.236   1
  -5  -2  -4 49165.0 732.928   2
  -6   2  -4 27339.5 537.778   1
   6   2   4 26870.4 462.437   3
  -6  -2  -4 27559.7 583.107   2
   7   2   4 3168.81 174.294   3
  -7   2  -4 3053.57 194.940   1
  -7  -2  -4 3202.64 217.769   2
  -8   2  -4 4043.30 233.416   1
   8   2  -4 4429.97 220.050   6
   8   2   4 4222.54 215.124   3
   8  -2   4 4338.52 238.045   5
  -8  -2  -4 4233.81 262.947   2
   8   2  -4 5051.00 239.097   7
   9  -2   4 497.222 97.3415   5
   9   2  -4 496.003 87.8272   9
   9   2   4 629.758 99.8805   3
  -9   2  -4 430.584 97.1722   1
   9   2   4 545.362 91.8236   7
   9   2  -4 442.383 91.5642   7
   9   2  -4 549.919 89.1132   6
  -9  -2  -4 674.311 121.942   2
  10   2   4 1985.77 172.765   3
  10   2  -4 2286.96 176.501   6
  10   2  -4 2104.91 169.154   9
  10  -2   4 2219.25 164.392   7
  10   2   4 2131.64 179.783   7
 -10   2  -4 1716.96 170.545   1
 -10  -2  -4 1733.27 193.989   2
  10  -2   4 2034.04 182.200   5
  11   2   4 1003.60 137.552   7
  11   2   4 1112.79 134.535   3
  11  -2   4 1161.49 125.696   7
 -11   2  -4 1004.67 133.616   1
  11  -2   4 1056.84 142.796   5
  11   2  -4 1144.31 136.468   9
 -11  -2  -4 715.785 140.268   2
  12  -2   4 622.085 117.001   5
  12   2   4 582.601 114.633   7
  12  -2   4 542.262 89.3785   7
 -12   2  -4 651.616 126.096  10
  13   2   4 38.4473 67.8192   7
 -13   2  -4 107.733 80.0757  10
  13  -2   4-8.13390 67.2343   5
  14   2   4 1003.40 138.060   7
  14  -2   4 787.474 118.283   5
 -14   2  -4 865.686 139.410  10
  15   2   4 392.402 84.6950   7
 -15   2  -4 509.803 106.377  10
 -16   2  -4 1269.09 129.127  10
  16   2   4 1094.19 111.436   7
 -17  -2  -4 821.271 87.1744  10
 -17   2  -4 838.560 89.1999  10
  17   2   4 720.926 77.1457   7
   0  -2  -5 180.730 51.4354   2
   0   2  -5-2.45735 38.3404   1
   1   2  -5 9081.29 250.957   1
  -1   2  -5 8651.04 261.231   1
   1  -2  -5 9011.92 237.530   2
  -1  -2  -5 8761.18 263.991   2
  -2  -2  -5 6974.17 245.906   2
  -2   2  -5 6890.74 246.753   1
   2   2  -5 7007.62 214.477   1
   2  -2  -5 7236.10 204.677   2
  -3  -2  -5 1854.07 142.909   2
  -3   2  -5 2021.58 146.712   1
   3   2  -5 2007.46 111.240   1
  -4   2  -5 1585.53 139.119   1
  -4  -2  -5 1406.61 135.060   2
  -5  -2  -5 4018.12 228.726   2
  -5   2  -5 4040.95 219.194   1
  -6   2  -5 461.649 91.2826   1
  -6  -2  -5 432.593 98.9281   2
   7   2   5 1426.66 127.369   3
  -7   2  -5 1452.77 148.775   1
   7  -2   5 1481.13 145.125   5
  -7  -2  -5 1486.37 159.951   2
   8   2  -5 1891.77 156.313   6
  -8   2  -5 1819.11 169.978   1
  -8  -2  -5 1888.00 186.829   2
   8   2   5 2150.47 159.709   3
   8  -2   5 1929.60 167.866   5
  -9  -2  -5 13050.0 496.568   2
   9   2  -5 12973.1 402.748   6
  -9   2  -5 12405.5 450.800   1
   9   2   5 12109.8 397.913   3
   9   2   5 13176.8 431.264   7
   9  -2   5 13009.0 436.648   5
 -10  -2  -5 589.585 120.454   2
  10  -2   5 366.648 99.4920   5
  10   2   5 528.414 106.678   7
  10  -2   5 360.787 81.8717   7
  10   2  -5 519.399 101.005   6
 -10   2  -5 430.985 105.427   1
  10   2   5 478.205 92.3345   3
 -11   2  -5 1835.00 180.364  10
  11  -2   5 2043.68 165.162   7
  11   2   5 2281.03 198.817   7
  11  -2   5 2085.18 193.796   5
  12  -2   5 47.9070 69.9774   5
  12   2   5 35.9748 70.6305   7
 -12   2  -5 62.5251 76.0120  10
  12  -2   5-58.9322 52.7221   7
  13  -2   5 1711.23 143.493   7
  13  -2   5 1637.72 165.657   5
  13   2   5 1712.42 170.143   7
 -13   2  -5 1706.08 175.588  10
  14   2   5 166.569 81.1966   7
  14  -2   5 198.481 80.0456   5
 -14   2  -5 156.274 84.5105  10
  15   2   5 54.0911 55.3472   7
 -15   2  -5 102.266 61.1877  10
  16   2   5 1105.95 102.867   7
 -16   2  -5 1197.04 111.425  10
  17   2   5 347.000 51.7871   7
 -17   2  -5 362.257 51.1527  10
 -17  -2  -5 280.573 50.3157  10
   0   2  -6 7835.65 263.236   1
   0  -2  -6 8038.89 247.030   2
   1   2  -6 10669.7 299.285   1
  -1   2  -6 11205.5 324.962   1
   1  -2  -6 11107.5 268.005   2
  -1  -2  -6 11041.0 312.315   2
  -2   2  -6 19352.2 441.415   1
  -2  -2  -6 19220.3 436.301   2
   2   2  -6 20237.3 390.748   1
  -3  -2  -6 828.083 103.618   2
  -3   2  -6 861.789 111.810   1
  -4  -2  -6 1581.04 148.883   2
  -4   2  -6 1533.07 144.054   1
  -5   2  -6 1439.16 146.305   1
  -5  -2  -6 1486.79 152.546   2
  -6  -2  -6 284.151 81.7598   2
   6   2  -6 318.150 60.7266   6
  -6   2  -6 308.581 84.3028   1
  -7  -2  -6 359.793 98.5779   2
   7  -2   6 359.544 82.3850   5
  -7   2  -6 344.317 96.3782   1
   7   2  -6 363.750 72.0760   6
   8   2  -6 2920.08 195.623   6
   8  -2   6 3068.08 222.614   5
  -8  -2  -6 2870.15 235.487   2
  -8   2  -6 2865.28 229.567   1
   9  -2   6 195.606 81.3824   5
  -9  -2  -6 147.821 103.502   2
  -9  -2  -6 126.219 54.7106   8
   9   2   6 215.341 83.0379   7
  -9   2  -6 119.735 70.3842   1
  -9   2  -6 136.788 47.5959  10
  10   2   6 738.392 125.458   7
 -10   2  -6 831.014 117.072  10
  10  -2   6 794.613 137.065   5
  11   2   6 1835.42 180.243   7
 -11   2  -6 1644.44 162.307  10
  11  -2   6 1651.88 149.510   7
  11  -2   6 1804.98 181.562   5
  12  -2   6 136.864 75.5914   5
  12   2   6-43.1396 80.0693   7
  12  -2   6 110.065 56.5368   7
 -12   2  -6 87.5870 66.3000  10
  13  -2   6 471.959 77.3423   7
 -13   2  -6 583.952 102.724  10
  13  -2   6 599.647 113.778   5
  13   2   6 703.758 124.463   7
 -14   2  -6 151.133 60.2252  10
  14   2   6 98.8938 63.7085   7
  14  -2   6 97.4238 62.7788   5
  15   2   6 2971.01 177.065   7
 -15   2  -6 2945.47 171.439  10
  16   2   6 56.8308 34.0250   7
 -16   2  -6-26.5140 31.0021  10
   0   2  -7 20.0005 43.3342   1
   1   2  -7 1322.45 115.611   1
  -1   2  -7 1171.68 118.274   1
  -2   2  -7 5854.06 267.471   1
  -2  -2  -7 6193.43 262.702   2
  -3  -2  -7 670.439 98.8070   2
  -3   2  -7 777.031 108.289   1
  -3  -2  -7 856.777 107.467   8
  -4  -2  -7 6746.85 306.702   2
  -4   2  -7 6818.36 307.383   1
   4   2  -7 7436.39 298.858   8
  -4  -2  -7 7192.00 300.120   8
   5   2  -7 13345.8 372.146   6
   5   2  -7 13687.2 412.884   8
  -5   2  -7 13623.0 455.229   1
  -5  -2  -7 13638.5 416.666   8
  -5  -2  -7 12828.2 441.545   2
   6   2  -7 2532.67 173.028   6
  -6  -2  -7 2893.53 227.517   2
  -6  -2  -7 2657.67 192.349   8
  -6   2  -7 2425.88 204.740   1
  -7   2  -7 1382.54 170.618   1
  -7  -2  -7 782.947 130.711   2
   7  -2   7 1020.84 140.471   5
  -7  -2  -7 1137.86 131.527   8
  -8   2  -7 226.546 82.3418   1
  -8  -2  -7 481.627 119.941   2
   8  -2   7 250.638 90.3880   5
  -8  -2  -7 250.006 73.3648   8
  -9  -2  -7 2507.98 185.470   8
   9  -2   7 2438.48 210.808   5
 -10  -2  -7 85.4803 56.4418   8
  10  -2   7 139.593 88.8819   5
  10   2   7 93.7915 81.3312   7
  11   2   7 4659.46 276.085   7
 -11   2  -7 4554.21 243.369  10
  11  -2   7 4644.16 249.966   7
  11  -2   7 4464.34 272.491   5
  12   2   7 3313.06 229.288   7
  12  -2   7 3729.89 213.195   7
 -12   2  -7 3358.32 203.421  10
  12  -2   7 3534.07 236.635   5
  13   2   7 1452.13 152.451   7
  13  -2   7 1520.29 125.966   7
 -13   2  -7 1435.31 128.227  10
  13  -2   7 1593.69 149.542   5
  14   2   7-30.1548 55.9031   7
  14  -2   7 11.1725 49.0849   5
 -14   2  -7-101.418 44.3961  10
  15   2   7 198.763 53.6413   7
 -15   2  -7-114.280 30.1776  10
   0   2  -8 4867.96 240.173   1
   0   2  -8 4959.56 252.994   8
   0  -2  -8 4838.37 244.506   8
   1  -2  -8 367.715 80.4297   8
  -1  -2  -8 389.139 80.5143   8
  -1   2  -8 328.780 76.5590   1
   1   2  -8 324.596 74.7041   8
  -1   2  -8 336.432 67.1401   8
  -2   2  -8 8431.42 342.126   1
   2  -2  -8 9034.20 323.499   8
  -2  -2  -8 9030.57 342.729   8
  -2   2  -8 9234.96 336.624   8
   2   2  -8 9335.87 348.603   8
  -3   2  -8 10258.4 391.949   1
  -3   2  -8 9978.24 348.272   8
   3   2  -8 10650.9 378.369   8
   3  -2  -8 10265.2 339.696   8
  -3  -2  -8 11028.0 381.573   8
  -4   2  -8 3892.94 250.545   1
  -4  -2  -8 3462.28 230.254   2
  -4  -2  -8 3685.49 225.783   8
   4   2  -8 3717.16 229.376   8
  -4   2  -8 3750.82 212.843   8
   4  -2  -8 3627.81 202.425   8
   5   2  -8 2776.06 198.680   8
  -5   2  -8 2824.78 225.167   1
  -5  -2  -8 2792.23 222.564   2
  -5   2  -8 2814.36 184.496   8
  -5  -2  -8 2464.24 190.055   8
  -6  -2  -8 15192.3 517.511   2
  -6   2  -8 16358.6 541.228   1
  -6  -2  -8 16166.7 470.774   8
  -7   2  -8 2289.73 213.464   1
  -7  -2  -8 1974.99 169.225   8
   7  -2   8 1954.88 193.253   5
  -7  -2  -8 2108.81 214.628   2
  -8  -2  -8 6193.64 288.244   8
   8  -2   8 6201.16 326.984   5
   9  -2   8 163.922 91.3963   5
  -9  -2  -8 274.129 79.9607   8
  10  -2   8 207.040 92.1727   5
 -10  -2  -8 357.603 74.2516   8
  10   2   8 251.251 81.5782   7
  11   2   8 2381.96 197.268   7
  11  -2   8 2486.45 182.396   7
  11  -2   8 2623.95 204.537   5
  12  -2   8 3.00185 61.5182   5
  12  -2   8 27.9655 50.3518   7
  12   2   8-25.9030 62.3135   7
  13  -2   8-76.7599 38.5310   7
  13   2   8-24.3706 54.3391   7
  13  -2   8 44.2325 56.9878   5
  14   2   8 69.9998 49.6963   7
  14  -2   8-15.5564 36.3720   5
 -14  -2  -8-0.91086 19.2488  10
  15   2   8 5.57862 28.5140   7
   0   2  -9-30.0647 58.3453   8
   0  -2  -9-8.11880 45.5862   8
  -1   2  -9 1451.99 151.450   8
   1  -2  -9 1353.14 140.423   8
  -1  -2  -9 1459.59 153.077   8
   1   2  -9 1458.29 150.178   8
   2  -2  -9 6484.92 294.162   8
  -2   2  -9 5937.19 305.897   1
  -2  -2  -9 6499.50 303.578   8
   2   2  -9 6967.27 317.515   8
  -2   2  -9 6459.87 299.503   8
   3  -2  -9 407.907 79.2194   8
  -3   2  -9 455.330 97.2158   1
   3   2  -9 419.547 93.4703   8
  -3   2  -9 367.327 80.4969   8
  -3  -2  -9 316.558 90.0382   8
  -4   2  -9-102.888 58.6752   1
   4   2  -9 108.963 65.3103   8
  -4   2  -9-90.6798 56.3946   8
   4  -2  -9 22.4204 52.0599   8
  -4  -2  -9 22.6113 69.7999   8
  -5   2  -9 6575.64 347.505   1
  -5  -2  -9 5905.56 296.707   8
  -5   2  -9 5942.34 276.528   8
  -6   2  -9 6174.12 273.345   8
  -6  -2  -9 6615.53 309.324   8
   7  -2   9 13644.1 479.401   5
  -7  -2  -9 13163.6 426.237   8
   8  -2   9 1768.98 182.769   5
  -8  -2  -9 1291.97 136.937   8
   9   2   9 212.980 84.4683   7
   9  -2   9 199.819 99.2515   5
  -9  -2  -9 42.2488 51.0625   8
  10  -2   9 513.173 110.349   5
  10   2   9 570.271 111.862   7
 -10  -2  -9 460.937 74.1033   8
  11  -2   9 994.776 113.027   7
  11   2   9 1102.43 130.503   7
  11  -2   9 1121.56 133.419   5
  12   2   9 25.6228 52.5303   7
  12  -2   9-4.99872 35.0398   7
  12  -2   9 55.3281 52.1099   5
  13  -2   9 275.317 44.4323   7
  13  -2   9 220.357 53.1793   5
  13   2   9 252.187 59.4816   7
  14   2   9 2337.55 120.915   7
   0   2 -10 12536.0 434.236   8
   0  -2 -10 11575.6 409.132   8
   1  -2 -10 710.535 111.930   8
   1   2 -10 681.118 121.173   8
  -1   2 -10 659.857 109.933   8
  -1  -2 -10 582.478 105.871   8
   2  -2 -10 8222.59 337.205   8
  -2  -2 -10 8895.20 365.476   8
  -2   2 -10 8538.42 353.990   8
   2   2 -10 8751.59 367.613   8
   3  -2 -10 1174.22 132.151   8
   3   2 -10 1067.19 143.060   8
  -3   2 -10 1346.02 143.008   8
  -3  -2 -10 1246.28 150.100   8
   4  -2 -10 1976.81 162.340   8
   4   2 -10 1858.07 176.285   8
  -4   2 -10 1990.38 168.812   8
  -4  -2 -10 1961.08 181.354   8
  -5   2 -10 7764.70 316.361   8
  -5  -2 -10 7810.38 340.206   8
  -6  -2 -10 115.820 71.9026   8
  -6   2 -10 159.130 53.4923   8
   6  -2  10 202.625 98.9733   5
   7  -2  10 163.808 91.5788   5
  -7  -2 -10 261.207 76.3676   8
  -8  -2 -10 6994.80 288.478   8
   8  -2  10 7399.69 338.989   5
   9  -2  10 77.0782 74.4681   5
   9   2  10 71.5865 67.5743   7
  -9  -2 -10 109.531 47.5135   8
  10   2  10 375.544 84.2565   7
  10  -2  10 411.080 81.6583   7
  10  -2  10 314.505 87.8067   5
 -10  -2 -10 266.583 55.3260   8
  11   2  10 2076.50 150.563   7
  11  -2  10 2004.83 134.621   7
  11  -2  10 2220.42 153.286   5
  12  -2  10 83.6792 42.7199   5
  12   2  10 63.0311 40.3273   7
  12  -2  10 116.628 36.5673   7
  13   2  10 2813.18 125.968   7
   0   2 -11-67.7725 80.4725   8
   0  -2 -11 3.30963 60.2760   8
  -1   2 -11 71.4781 62.9288   8
   1   2 -11-22.9316 65.1904   8
   1  -2 -11-19.3933 56.0886   8
  -1  -2 -11 49.8412 65.1868   8
   2   2 -11-25.8811 64.0779   8
  -2  -2 -11 15.3707 63.6173   8
  -2   2 -11-2.36159 56.3508   8
   2  -2 -11-32.0554 49.4707   8
   3   2 -11 7.35671 70.2472   8
  -3   2 -11-47.5512 67.9572   8
   3  -2 -11-18.9302 53.8852   8
  -3  -2 -11 30.4378 59.9291   8
  -4  -2 -11 198.779 83.3650   8
  -4   2 -11 101.795 54.1034   8
   4  -2 -11 140.148 63.1912   8
   5  -2  11-72.8306 100.505   5
  -5   2 -11 36.3295 41.5818   8
  -5  -2 -11 0.44289 56.7980   8
   6  -2  11 344.239 103.505   5
  -6   2 -11 272.989 64.1371   8
  -6  -2 -11 378.844 86.0144   8
  -7  -2 -11 673.916 99.0944   8
   7  -2  11 820.760 124.724   5
   8   2  11 79.4226 59.0448   7
   8  -2  11 157.572 72.1622   5
  -8  -2 -11 67.3496 45.6573   8
   9   2  11 2027.41 147.194   7
  -9  -2 -11 2109.31 131.158   8
   9  -2  11 1996.71 153.704   5
  10   2  11 1049.07 100.275   7
  10  -2  11 761.932 81.9426   7
  10  -2  11 1012.39 102.918   5
  11  -2  11 1809.88 101.811   7
  11   2  11 2145.22 122.633   7
  11  -2  11 2092.44 120.782   5
   0  -2 -12 1936.94 164.748   8
   0   2 -12 1769.98 161.622   8
  -1  -2 -12 703.550 109.988   8
   1   2 -12 677.270 107.191   8
   1  -2 -12 644.773 103.675   8
  -1   2 -12 668.848 104.997   8
  -2   2 -12 67.8178 56.0585   8
  -2  -2 -12 84.1546 70.3927   8
   2   2 -12 24.3900 59.1925   8
   2  -2 -12 96.5200 63.7210   8
  -3  -2 -12 88.7242 70.4196   8
   3  -2 -12 62.4603 54.6534   8
  -3   2 -12 107.044 45.4815   8
  -4  -2 -12 95.4447 72.8523   8
   4  -2 -12-41.5453 34.0578   8
   4  -2  12 83.5347 72.2156   5
  -4   2 -12 116.150 49.7346   8
   5  -2  12 34.0359 69.3959   5
  -5   2 -12-38.0045 38.4095   8
  -5  -2 -12-27.5292 53.7122   8
  -6  -2 -12 478.132 78.5969   8
   6  -2  12 385.957 87.2121   5
  -6   2 -12 321.126 57.2174   8
   7  -2  12 712.504 99.1830   5
   7   2  12 811.993 95.5259   7
  -7  -2 -12 704.336 80.9809   8
   8   2  12 102.826 45.1187   7
   8  -2  12 149.164 61.8748   5
  -8  -2 -12 183.750 43.6586   8
   9   2  12 756.756 74.5076   7
   9  -2  12 744.783 73.6305   7
   9  -2  12 779.358 82.3770   5
   0  -2 -13 5.17061 43.0063   8
  -1  -2 -13 872.281 101.627   8
   1  -2 -13 1039.69 105.716   8
  -2   2 -13 645.057 83.3277   8
   2  -2 -13 776.355 88.9477   8
  -2  -2 -13 710.270 93.4084   8
  -3  -2 -13-62.4909 48.1992   8
   3  -2  13 24.8297 46.9005   5
   3   2  13-65.5857 32.6059   5
  -3   2 -13-6.86879 33.6397  11
   3  -2 -13 40.4158 34.6360   8
   4  -2  13 448.275 80.0727   5
  -4  -2 -13 360.295 67.3310   8
   5  -2  13 134.702 54.5445   5
   5   2  13 126.635 38.6836   7
  -5  -2 -13 134.186 47.4959   8
   6  -2  13 526.946 73.1586   5
  -6  -2 -13 433.856 60.3412   8
   7  -2  13 522.673 65.5976   5
   0  -2  14 80.0695 39.6387   5
   0   2 -14 78.8428 35.4948  11
   0  -2 -14 101.046 35.5877   8
   1  -2  14 60.2261 36.3659   5
   1   2 -14-34.3796 40.7839  11
  -1   2 -14 31.3278 30.5425  11
   1  -2 -14 92.5870 30.5912   8
  -1  -2 -14-1.64630 26.2554   8
  -2  -2 -14 1177.80 87.9263   8
   2  -2  14 1342.38 99.2439   5
   3  -2  14 100.815 35.8469   5
   3   2 -14 194.303 44.3869  11
  -3  -2 -14 211.191 39.8974   8
   0   3   0-6.48671 47.6413   1
  -1   3   0-12.3204 41.6455   1
   1   3   0 24.3687 46.7495   1
   2   3   0 22947.6 369.236   1
  -2   3   0 23007.8 358.236   1
   3   3   0 29.0445 49.2117   1
  -3   3   0 33.3216 38.9983   1
  -4  -3   0 27382.4 465.957   2
  -4   3   0 26764.9 402.946   1
  -5   3   0 24.0697 36.3584   1
  -5  -3   0 6.60824 49.6778   2
  -6  -3   0 2596.96 165.347   2
  -6   3   0 2933.43 146.483   1
  -7   3   0-3.48881 34.5124   1
  -7  -3   0 19.6296 56.0989   2
   8  -3   0 17490.4 415.590   3
  -8  -3   0 17991.8 464.446   2
  -9  -3   0-56.6508 56.6476   2
   9   3   0 41.3318 46.0009   7
  -9   3   0 11.7675 60.3655  10
   9  -3   0-34.8806 49.3345   3
   9  -3   0-2.05136 57.0648   5
 -10  -3   0 1080.40 136.252   2
  10   3   0 942.281 105.452   6
 -10   3   0 1053.72 137.637  10
  10   3   0 1054.21 121.503   7
  10  -3   0 897.607 115.602   3
  10  -3   0 894.285 121.062   5
  11   3   0-9.74421 58.6312   7
  11  -3   0-0.47430 59.0574   3
 -11   3   0-48.9878 71.0440  10
 -12   3   0 4442.63 282.577  10
  12  -3   0 4359.28 258.720   3
  12   3   0 4255.36 254.609   7
  13   3   0-64.8593 57.6528   9
  13   3   0 78.8454 73.0113   7
 -13   3   0 28.9855 68.9268  10
 -14   3   0 56.3949 74.5954  10
  14   3   0 139.376 65.1710   9
  14   3   0 28.1815 72.3355   7
  15   3   0 15.0306 60.6947   7
 -15   3   0 26.0450 68.4505  10
  15   3   0-14.8409 37.7412   9
  16   3   0 228.927 50.1669   9
 -16   3   0 260.850 75.9513  10
  16   3   0 81.2758 61.7037   7
 -17   3   0-10.5383 38.8855  10
 -17  -3   0 11.8352 27.0330  10
   0   3   1 437800. 1551.66   1
   0   3  -1 438709. 1598.81   1
  -1   3   1 16761.2 298.097   1
  -1   3  -1 17177.3 321.715   1
   1   3  -1 16356.0 314.341   1
   1   3   1 17088.3 315.713   1
  -2   3  -1 595.759 74.7350   1
  -2   3   1 577.942 64.9924   1
   2   3  -1 690.361 76.6393   1
   2   3   1 686.527 82.5898   1
   3   3  -1 577.805 71.8802   1
  -3   3  -1 590.112 72.6935   1
  -3   3   1 584.117 63.6314   1
  -4   3  -1 2275.94 129.860   1
  -4  -3   1 2082.92 126.935   2
  -4  -3  -1 2181.50 145.586   2
   4   3  -1 2408.19 130.517   1
  -4   3   1 2129.41 110.606   1
  -5   3  -1 35040.3 503.600   1
  -5  -3  -1 35379.3 579.710   2
  -5   3   1 36374.5 454.347   1
  -5  -3   1 35026.5 521.209   2
  -6   3  -1 2052.64 133.229   1
   6  -3  -1 2293.20 122.010   3
  -6   3   1 2252.41 117.075   1
  -6  -3   1 2046.56 137.959   2
  -6  -3  -1 1993.26 154.774   2
  -7   3  -1 26246.9 482.691   1
   7  -3  -1 27713.2 455.611   3
  -7  -3   1 26422.9 501.012   2
  -7  -3  -1 25892.5 554.188   2
  -8  -3  -1-0.44224 65.2625   2
   8  -3  -1 46.4346 38.1349   3
  -8  -3   1-30.0075 44.7988   2
  -8   3  -1 7.59544 36.9916   1
   9   3   1 7223.97 293.393   7
  -9   3  -1 7269.77 319.555  10
   9   3  -1 7055.00 288.614   7
   9  -3  -1 7234.71 274.533   3
  -9   3   1 6471.91 294.480  10
  -9  -3  -1 6773.43 317.156   2
   9  -3   1 6876.93 293.013   5
  10   3  -1 9612.83 354.110   7
  10   3   1 9751.59 358.016   7
  10  -3   1 9960.92 368.573   5
  10   3  -1 9574.50 328.222   6
 -10   3   1 9646.47 377.507  10
 -10  -3  -1 9147.63 385.940   2
  10  -3   1 9122.17 358.301   3
  10  -3  -1 10276.6 348.156   3
 -10   3  -1 9460.66 383.187  10
  11   3  -1 2931.91 206.151   7
  11   3   1 2882.18 210.133   7
  11   3  -1 2738.53 182.125   6
  11  -3  -1 3067.49 205.141   3
 -11   3   1 2457.53 201.160  10
  11  -3   1 3101.90 221.650   3
 -11   3  -1 3078.16 235.285  10
 -11  -3  -1 2748.62 222.026   2
  11  -3   1 3009.58 217.916   5
  11   3  -1 3164.70 208.583   9
  12   3   1 870.308 127.500   7
  12   3  -1 846.327 116.308   9
  12  -3   1 799.390 118.915   3
  12   3  -1 908.358 112.298   6
 -12   3   1 676.562 120.675  10
 -12   3  -1 685.545 124.791  10
  12  -3   1 628.347 115.779   5
  12   3  -1 814.804 126.876   7
  13   3  -1 6075.32 306.041   7
  13   3   1 6662.49 316.916   7
  13   3  -1 5938.16 288.752   9
 -13   3  -1 6577.75 346.677  10
 -13   3   1 6355.88 329.656  10
  14   3  -1 5530.42 285.201   7
  14   3   1 5601.57 288.007   7
  14   3   1 5407.56 260.693   9
 -14   3  -1 5412.47 311.786  10
 -14   3   1 5586.69 304.821  10
  14   3  -1 5387.04 262.894   9
 -15   3  -1 518.955 114.229  10
  15   3   1 514.113 98.5728   7
 -15   3   1 408.214 93.2581  10
  15   3  -1 555.145 83.7320   9
  15   3   1 554.563 85.3859   9
  15   3  -1 468.647 94.7859   7
  16   3   1 862.907 103.493   7
 -16   3  -1 745.275 112.180  10
  16   3   1 667.161 75.2850   9
 -16   3   1 715.169 101.467  10
 -17   3  -1 159.122 53.1263  10
 -17   3   1 132.399 46.2834  10
  17   3   1 112.774 48.9734   7
   0   3  -2 6.65991 49.5854   1
   0   3   2-9.08852 43.4712   1
  -1   3   2 6688.18 194.208   1
   1   3  -2 6552.87 208.565   1
  -1   3  -2 6400.29 210.800   1
  -2   3  -2 5425.22 199.140   1
  -2   3   2 5055.82 163.689   1
  -3  -3  -2 2690.07 167.441   2
  -3   3  -2 2601.28 145.680   1
  -3   3   2 2752.37 118.669   1
   3   3  -2 2578.88 133.035   1
  -4  -3   2 1942.95 117.129   2
  -4   3  -2 1972.20 130.529   1
   4   3  -2 1887.84 116.124   1
  -4   3   2 1994.66 101.103   1
   4  -3  -2 2048.02 80.7405   3
  -4  -3  -2 1739.01 141.472   2
  -5   3  -2 16482.9 372.465   1
   5  -3  -2 17583.0 275.016   3
  -5   3   2 17500.7 289.460   1
  -5  -3  -2 16348.8 416.558   2
  -5  -3   2 16711.5 339.279   2
   6  -3  -2 9235.70 228.359   3
  -6   3  -2 8561.42 282.941   1
  -6  -3   2 9266.33 261.335   2
  -6  -3  -2 8943.66 327.127   2
  -7  -3  -2 275.626 91.8210   2
  -7   3  -2 166.683 60.6166   1
   7  -3  -2 179.090 46.8160   3
  -8   3  -2 1516.57 134.931   1
   8  -3  -2 1575.39 118.298   3
  -8  -3  -2 1446.17 159.555   2
   9   3  -2 1729.94 149.588   7
  -9  -3  -2 1656.88 172.946   2
  -9   3  -2 1608.08 143.796   1
  -9   3   2 1546.90 147.545  10
   9   3  -2 1499.75 132.311   6
   9   3   2 1613.15 145.324   7
   9   3  -2 1516.93 136.377   9
   9  -3   2 1508.30 146.111   5
  -9   3  -2 1685.64 164.450  10
  10   3   2 16754.7 474.485   7
  10   3  -2 16226.6 442.080   6
  10   3  -2 16532.3 470.052   7
 -10   3   2 16024.2 476.990  10
 -10   3  -2 16637.4 510.881  10
  10   3  -2 16607.4 459.491   9
 -10  -3  -2 16297.6 538.121   2
  10  -3   2 17195.4 490.697   5
  11   3   2 889.088 124.043   7
 -11  -3  -2 758.727 130.136   2
  11   3  -2 1005.71 129.331   7
 -11   3   2 774.251 118.906  10
  11  -3   2 689.345 119.213   3
  11   3  -2 797.666 112.721   9
  11   3  -2 886.169 112.604   6
 -11   3  -2 791.794 127.442  10
  11  -3   2 883.024 123.402   5
  12   3  -2 2082.71 170.022   6
  12   3  -2 2138.46 178.940   9
 -12   3   2 2356.98 200.552  10
  12   3   2 2156.92 187.731   7
  12   3  -2 2050.19 180.893   7
  12  -3   2 2086.22 191.592   5
 -12   3  -2 2125.77 207.216  10
  13   3   2 14693.2 472.933   7
  13  -3   2 14074.9 474.261   5
 -13   3   2 13949.6 464.215  10
  13   3  -2 14121.7 439.911   9
  13   3  -2 14895.6 471.682   7
 -13   3  -2 14369.7 508.321  10
  14   3  -2 914.511 129.045   7
  14   3   2 1055.31 135.556   7
  14   3  -2 881.773 113.924   9
 -14   3   2 1020.33 131.292  10
 -14   3  -2 1018.85 155.804  10
  15   3   2 2579.82 164.061   9
 -15   3   2 2484.28 180.390  10
 -15   3  -2 2734.47 211.680  10
  15   3   2 2337.04 179.320   7
  16   3   2 233.571 66.5640   7
  16   3   2 211.071 43.3883   9
 -16   3  -2 222.756 75.2045  10
 -16   3   2 310.203 63.4161  10
 -17   3  -2 528.304 77.7851  10
  17   3   2 513.965 71.0212   7
   0   3  -3 25018.1 423.948   1
   1   3  -3 5650.38 203.281   1
  -1   3  -3 5643.83 209.297   1
  -2  -3  -3 1502.00 127.307   2
  -2   3  -3 1519.23 119.759   1
   2   3  -3 1473.71 107.515   1
  -3   3  -3 7218.71 249.184   1
  -3  -3  -3 7114.54 267.596   2
   3   3  -3 7018.94 222.396   1
  -4  -3   3 1814.75 102.707   2
  -4   3  -3 1626.83 131.018   1
   4   3  -3 1755.89 113.026   1
  -4  -3  -3 1812.47 155.072   2
  -5   3  -3 764.042 99.1650   1
  -5  -3  -3 1035.76 127.640   2
   5   3   3 1045.86 79.4658   3
   5   3  -3 1113.75 92.8872   1
  -6   3  -3 40887.3 652.128   1
   6   3   3 39895.2 531.876   3
  -6  -3  -3 41524.2 726.370   2
  -7   3  -3 500.002 94.2588   1
   7   3   3 593.717 75.5357   3
  -7  -3  -3 602.162 108.506   2
   8   3  -3 14178.8 389.543   6
   8   3  -3 13919.3 398.153   7
  -8   3  -3 13306.3 411.420   1
   8   3  -3 13321.6 387.346   9
  -8  -3  -3 12408.5 447.178   2
   8  -3   3 13649.1 411.393   5
   9  -3   3 138.532 67.4767   5
  -9  -3  -3 254.284 92.0194   2
   9   3  -3 85.6059 50.4291   7
  -9   3  -3 98.6661 62.8763   1
  -9   3  -3 205.910 82.3390  10
  -9   3   3 116.398 52.0696  10
   9   3  -3 154.023 65.7910   6
   9   3  -3 173.503 62.8850   9
   9   3   3 92.3439 55.8332   7
  10   3  -3 2979.47 205.824   7
  10   3   3 2749.65 200.616   7
 -10   3  -3 2995.34 214.842   1
 -10   3  -3 2570.98 211.062  10
  10   3  -3 2601.59 189.181   9
  10   3  -3 2846.61 191.108   6
 -10   3   3 2535.54 190.400  10
 -10  -3  -3 2829.97 238.302   2
  10  -3   3 2628.77 201.725   5
  11   3  -3 5307.36 276.864   9
  11   3   3 5714.31 295.423   7
  11   3  -3 5318.91 269.652   6
 -11   3  -3 5091.02 299.542  10
  11   3  -3 5410.96 280.768   7
 -11   3   3 5507.04 282.988  10
  11  -3   3 5268.82 304.061   3
 -11  -3  -3 5473.06 341.299   2
  11  -3   3 5430.67 294.115   5
  12   3   3 1088.91 142.913   7
  12   3  -3 1108.90 133.197   6
  12   3  -3 789.855 120.989   7
 -12   3  -3 805.016 133.553  10
  12   3  -3 967.043 124.358   9
 -12   3   3 999.284 127.547  10
  12  -3   3 1107.65 150.804   5
  13   3   3 4926.40 276.313   7
  13   3  -3 5045.14 264.574   9
 -13   3  -3 5235.16 311.562  10
 -13   3   3 5164.77 269.002  10
  13  -3   3 5442.26 299.382   5
  14   3   3 7389.17 332.950   7
 -14   3  -3 8042.35 366.335  10
 -14   3   3 7585.27 306.989  10
  15   3   3 492.829 96.2873   7
 -15   3   3 409.713 73.3271  10
 -15   3  -3 481.097 109.316  10
  15   3   3 410.133 64.3008   9
  16   3   3 1544.49 127.374   7
 -16   3  -3 1460.92 138.865  10
  17   3   3 418.245 62.2631   7
 -17   3  -3 351.518 64.4996  10
   0   3  -4-3.99298 50.0797   1
  -1  -3  -4 33254.4 552.381   2
  -1   3  -4 33464.7 531.685   1
   1   3  -4 32990.5 510.734   1
  -2   3  -4 5399.89 226.158   1
   2   3  -4 5494.69 208.712   1
  -2  -3  -4 5887.68 243.937   2
  -3   3  -4 13524.7 360.096   1
   3   3  -4 13261.3 316.210   1
  -3  -3  -4 13110.9 376.343   2
  -4  -3  -4 23544.3 522.750   2
  -4   3  -4 23395.5 491.074   1
   4   3  -4 23535.3 410.678   1
  -5   3  -4 376.895 78.8170   1
  -5  -3  -4 441.899 94.0789   2
   5   3  -4 535.400 65.8865   1
   6   3   4 31283.1 473.854   3
  -6   3  -4 31801.0 619.945   1
  -6  -3  -4 32067.7 673.055   2
  -7  -3  -4 802.501 129.459   2
  -7   3  -4 700.347 108.963   1
   7   3   4 896.622 94.4338   3
   8   3   4 7470.89 304.702   7
  -8   3  -4 7635.51 332.571   1
   8   3  -4 7596.76 298.003   6
   8   3   4 7542.92 279.450   3
   8   3  -4 7834.63 309.105   9
  -8   3  -4 7187.09 309.151  10
  -8  -3  -4 7690.26 366.920   2
   8  -3   4 7501.29 319.242   5
   9   3  -4 1561.44 150.826   9
   9   3   4 1356.00 140.763   7
  -9  -3  -4 1237.38 161.806   2
  -9   3  -4 1300.88 149.971   1
   9   3  -4 1383.85 138.350   6
  -9   3  -4 1310.57 141.408  10
   9  -3   4 1458.59 151.866   5
 -10   3  -4 8996.01 391.596   1
  10   3  -4 9541.58 358.614   6
 -10  -3  -4 9744.83 450.880   2
 -10   3  -4 9359.31 384.847  10
  10   3  -4 9623.03 369.091   9
  10  -3   4 9759.80 389.241   5
  10   3   4 9227.85 371.782   7
  11  -3   4 998.584 137.066   5
  11   3   4 1115.44 142.811   7
  11   3  -4 1274.36 142.961   6
 -11   3  -4 1346.95 160.949  10
  11   3  -4 1358.73 149.189   9
  12   3   4 2800.47 214.009   7
 -12   3  -4 2597.30 219.468  10
  12  -3   4 2621.19 216.103   5
  12   3  -4 2857.88 207.200   9
  13   3   4 899.663 132.937   7
 -13   3  -4 601.976 122.884  10
  13  -3   4 829.854 134.079   5
 -14   3  -4 1354.98 157.359  10
  14   3   4 1484.31 153.110   7
  14  -3   4 1403.29 153.854   5
  15   3   4-21.9085 55.4574   7
 -15   3  -4 54.2688 67.4338  10
  15   3   4 79.3752 37.5355   9
 -16   3  -4-58.2835 53.3799  10
  16   3   4 41.0737 44.7966   7
 -17   3  -4 303.133 50.2682  10
  17   3   4 264.510 46.4472   7
   0   3  -5 25834.2 488.808   1
   0  -3  -5 24826.5 489.198   2
   1  -3  -5 1148.55 109.301   2
  -1   3  -5 947.316 109.889   1
  -1  -3  -5 790.117 99.3488   2
   1   3  -5 1133.84 106.305   1
   2  -3  -5 10078.2 295.453   2
  -2   3  -5 10562.3 332.215   1
   2   3  -5 10051.4 299.558   1
  -2  -3  -5 9717.34 324.924   2
  -3   3  -5 61.4711 54.5288   1
  -3  -3  -5 7.00718 59.5293   2
   3   3  -5 124.204 47.1792   1
  -4   3  -5 15485.3 431.358   1
   4   3  -5 16402.4 350.333   1
  -4  -3  -5 15700.6 448.249   2
  -5   3  -5 13477.9 415.787   1
  -5  -3  -5 13681.3 439.681   2
  -6  -3  -5 361.771 97.7848   2
  -6   3  -5 265.460 83.5081   1
   6   3  -5 341.195 72.2724   9
   6  -3   5 235.085 63.5213   5
   7   3   5 4064.18 223.793   7
   7   3  -5 4240.23 230.438   9
  -7   3  -5 4189.27 254.352   1
   7   3  -5 3933.86 215.420   6
   7  -3   5 4355.13 249.054   5
  -7  -3  -5 3953.87 266.030   2
   8   3   5 2059.35 169.647   7
  -8   3  -5 1676.12 171.621   1
   8   3  -5 1923.11 161.755   6
  -8  -3  -5 2221.06 212.391   2
   8   3  -5 2393.63 181.443   9
  -8   3  -5 2139.98 174.093  10
   8  -3   5 1935.86 177.658   5
   9  -3   5 1775.35 178.718   5
   9   3   5 1540.40 156.218   7
  -9   3  -5 1638.58 175.455   1
   9   3  -5 1592.90 154.032   6
  -9  -3  -5 1646.86 190.337   2
  -9   3  -5 1413.77 150.252  10
  10   3   5 1642.05 165.726   7
 -10   3  -5 1915.50 190.951   1
  10   3  -5 2029.34 176.193   6
 -10  -3  -5 1692.73 203.025   2
 -10   3  -5 1647.45 171.237  10
  10  -3   5 1780.09 178.464   5
  11  -3   5 301.585 104.831   5
  11   3   5 352.934 92.8532   7
  11   3  -5 283.289 88.5022   6
 -11   3  -5 224.651 93.2053  10
  12  -3   5 61.0315 90.4101   5
  12   3   5-25.7348 72.5787   7
 -12   3  -5-18.3716 78.2575  10
 -13   3  -5 1308.30 150.255  10
  13  -3   5 1334.96 154.494   5
  13   3   5 1325.27 149.025   7
  14   3   5 904.367 119.768   7
 -14   3  -5 1132.44 132.808  10
  14  -3   5 1000.06 127.141   5
  15   3   5 1463.95 130.452   7
  15   3   5 1150.23 92.0435   9
 -15   3  -5 1174.02 119.057  10
  16   3   5-8.67127 37.6760   7
 -16   3  -5 20.5841 36.7686  10
   0  -3  -6-0.33484 45.6838   2
   0   3  -6 7.80906 48.6018   1
  -1   3  -6 28828.4 572.077   1
   1   3  -6 29653.9 557.139   1
  -1  -3  -6 28960.3 564.262   2
   1  -3  -6 30113.9 529.074   2
   2   3  -6 18209.4 422.307   1
  -2  -3  -6 17650.4 458.742   2
  -2   3  -6 19110.1 476.864   1
  -3  -3  -6 782.938 113.272   2
  -3   3  -6 933.596 118.847   1
  -4   3  -6 3681.45 228.468   1
  -4  -3  -6 3569.64 231.503   2
  -5  -3  -6 205.233 85.4405   2
   5   3  -6 351.370 72.0667   6
  -5   3  -6 331.840 92.5931   1
  -6   3  -6 20956.1 573.934   1
   6   3  -6 21192.2 485.502   6
   6  -3   6 21428.1 547.663   5
  -6  -3  -6 20962.6 595.278   2
   7  -3   6 955.844 131.443   5
  -7  -3  -6 1015.38 146.731   2
  -7   3  -6 994.083 143.139   1
   7   3  -6 1187.87 125.296   6
   8   3   6 6193.02 299.581   7
  -8   3  -6 6270.25 341.662   1
   8   3  -6 6054.11 283.387   6
   8  -3   6 6595.04 323.606   5
  -8  -3  -6 5912.73 343.313   2
   9   3   6 3543.41 240.345   7
  -9   3  -6 3414.65 259.491   1
   9   3  -6 3470.14 225.507   6
  -9   3  -6 3325.11 218.732  10
  -9  -3  -6 4021.58 308.204   2
   9  -3   6 3531.53 244.929   5
  10   3   6 5516.36 295.298   7
  10   3  -6 5414.92 284.507   6
 -10   3  -6 5589.10 286.786  10
  10  -3   6 6116.38 325.828   5
  11   3   6 7878.56 348.861   7
  11  -3   6 8241.38 372.892   5
 -11   3  -6 7944.49 341.699  10
 -11  -3  -6 7489.92 299.081   8
  12  -3   6 865.031 132.851   5
  12   3   6 706.202 117.031   7
 -12   3  -6 846.703 119.148  10
  13   3   6 315.847 88.9832   7
 -13   3  -6 277.515 74.7938  10
  13  -3   6 336.390 99.8043   5
  14   3   6 2302.89 165.735   7
 -14   3  -6 2237.59 156.739  10
  14  -3   6 2389.73 172.313   5
  15   3   6 43.7085 43.9140   7
 -15   3  -6 69.3626 37.7984  10
  16   3   6 1564.72 101.242   7
   0   3  -7 14605.1 423.261   1
   0  -3  -7 15635.4 421.590   8
   0   3  -7 15679.8 425.425   8
  -1   3  -7 3980.68 231.169   1
   1   3  -7 3970.50 220.938   8
  -1   3  -7 3712.09 206.766   8
  -1  -3  -7 3903.70 218.069   2
   1   3  -7 3845.64 214.688   1
  -1  -3  -7 4002.24 224.427   8
  -2   3  -7 13711.1 437.990   1
   2   3  -7 13656.5 409.484   8
  -2   3  -7 13785.3 388.657   8
  -2  -3  -7 13825.3 424.537   2
  -2  -3  -7 13678.1 415.470   8
  -3   3  -7 3379.30 226.991   1
  -3  -3  -7 3455.49 223.926   2
  -3   3  -7 3175.95 188.721   8
   3   3  -7 3593.81 217.635   8
  -4   3  -7 2354.64 197.946   1
   4   3  -7 2534.69 163.081   6
  -4  -3  -7 2263.03 194.526   2
  -4   3  -7 2338.43 160.329   8
  -5   3  -7 510.080 108.809   1
  -5  -3  -7 458.387 108.412   2
   5   3  -7 479.711 77.9561   6
  -6   3  -7 14622.4 512.804   1
   6   3  -7 13742.3 407.480   6
  -6  -3  -7 14020.0 506.467   2
   6  -3   7 14058.0 472.218   5
   7  -3   7 199.123 81.4694   5
   7   3  -7 265.633 80.8132   6
  -7   3  -7 168.830 73.8751   1
  -7  -3  -7-3.24551 83.1729   2
   8   3   7 12776.6 436.470   7
   8   3  -7 13100.9 419.925   6
  -8  -3  -7 13427.3 526.828   2
  -8  -3  -7 12413.0 424.600   8
   8  -3   7 13686.1 479.329   5
  -9  -3  -7 70.3241 63.5787   8
   9  -3   7 20.5423 77.7251   5
   9   3   7 55.4777 67.8888   7
 -10  -3  -7 447.330 93.0017   8
  10  -3   7 599.361 128.869   5
  10   3   7 802.957 127.385   7
  11  -3   7 18.0711 84.0365   5
  11   3   7 45.6296 74.5075   7
 -11  -3  -7-14.7550 31.0216   8
  12  -3   7 699.409 120.994   5
  12   3   7 655.801 109.250   7
  13   3   7 2696.24 184.292   7
  13  -3   7 3051.56 198.465   5
  14  -3   7 81.4064 57.0270   5
  14   3   7 40.2194 46.6106   7
  15   3   7 584.540 72.2070   7
   0   3  -8-31.2629 51.2614   1
   0   3  -8-2.64351 47.8563   8
   0  -3  -8-56.5925 55.9384   8
  -1   3  -8 210.981 70.7560   1
   1   3  -8 270.987 74.1019   8
  -1  -3  -8 337.445 86.4586   8
  -1   3  -8 199.246 63.0790   8
   1  -3  -8 207.933 66.9280   8
  -2   3  -8 1337.54 152.644   1
   2  -3  -8 1182.07 119.723   8
  -2  -3  -8 1245.82 141.037   8
   2   3  -8 1289.60 142.081   8
  -2   3  -8 1045.34 119.655   8
  -3   3  -8 3864.18 257.090   1
   3   3  -8 4068.13 244.941   8
  -3   3  -8 4595.42 240.877   8
   3  -3  -8 4264.22 220.928   8
  -3  -3  -8 4334.03 253.505   8
  -4  -3  -8 117.417 68.2824   8
  -4  -3  -8 67.2919 64.7420   2
  -4   3  -8 25.6421 61.3093   1
  -4   3  -8 14.5119 34.0381   8
  -5  -3  -8 93.6622 75.8244   8
   5   3  -8 198.158 63.9709   6
  -5   3  -8 50.4420 51.6590   1
  -6   3  -8 3381.89 257.100   1
   6   3  -8 3167.44 201.462   6
  -6  -3  -8 2847.61 238.527   2
  -6  -3  -8 3248.77 229.861   8
   6  -3   8 2908.57 226.051   5
  -7  -3  -8 19333.0 533.939   8
   7  -3   8 20046.3 579.085   5
  -8  -3  -8 3570.35 230.694   8
   8   3   8 3998.29 248.747   7
   8  -3   8 3644.27 260.661   5
  -9  -3  -8 271.017 71.1334   8
   9  -3   8 414.027 107.610   5
   9   3   8 194.621 78.3642   7
  10   3   8 1338.39 148.115   7
  10  -3   8 1671.75 175.939   5
 -10  -3  -8 1443.75 135.852   8
  11  -3   8 274.279 97.2051   5
  11   3   8 372.511 96.3189   7
  11  -3   8 343.449 67.1031   7
 -11  -3  -8 219.538 56.8260   8
  12  -3   8 219.583 87.0927   5
  12   3   8 153.845 69.9504   7
  13   3   8 3444.74 183.038   7
  13  -3   8 3327.14 185.018   5
  14   3   8 2549.77 137.230   7
  14  -3   8 2653.28 143.239   5
   0   3  -9 404.170 90.0572   8
   0  -3  -9 298.676 79.9706   8
   1   3  -9 1556.48 159.067   8
  -1   3  -9 1597.21 154.470   8
   1  -3  -9 1688.51 153.922   8
  -1  -3  -9 1882.21 172.242   8
  -2   3  -9 7420.42 353.495   1
  -2  -3  -9 8745.65 356.642   8
   2   3  -9 8589.69 361.207   8
  -2   3  -9 8147.02 335.866   8
   2  -3  -9 8352.77 325.810   8
  -3   3  -9 1809.62 183.603   1
   3  -3  -9 2118.33 164.443   8
   3   3  -9 1897.55 181.277   8
  -3   3  -9 1601.53 149.449   8
  -3  -3  -9 1765.07 170.741   8
  -4  -3  -9 613.797 111.057   8
  -4   3  -9 762.677 107.991   8
  -5   3  -9-97.4117 48.1492   8
  -5  -3  -9-72.6800 79.6025   8
  -6  -3  -9 2414.07 195.699   8
   6  -3   9 2461.59 214.580   5
   7  -3   9 2052.85 196.846   5
  -7  -3  -9 1956.32 177.331   8
   8   3   9 1938.53 172.220   7
  -8  -3  -9 1976.48 167.181   8
   8  -3   9 2085.76 197.341   5
   9   3   9 2170.37 177.725   7
   9  -3   9 2155.40 195.680   5
  -9  -3  -9 1991.52 157.810   8
  10  -3   9 679.353 121.739   5
  10   3   9 550.608 101.713   7
  10  -3   9 499.846 82.3423   7
 -10  -3  -9 341.468 63.7924   8
  11   3   9 5006.70 236.234   7
  11  -3   9 4992.33 204.961   7
 -11  -3  -9 4753.56 191.188   8
  11  -3   9 5496.27 261.620   5
  12  -3   9 60.5577 47.9026   5
  12   3   9 135.244 53.3986   7
  13   3   9-28.6706 36.7970   7
  13  -3   9 54.3490 38.6759   5
   0   3 -10 31.1716 64.0101   8
   0  -3 -10 24.4250 51.9303   8
   1   3 -10 776.890 126.255   8
  -1   3 -10 784.212 121.921   8
   1  -3 -10 767.854 114.469   8
  -1  -3 -10 887.242 128.160   8
  -2   3 -10 1116.19 137.096   8
   2   3 -10 857.399 124.339   8
   2  -3 -10 853.353 114.649   8
  -2  -3 -10 930.168 129.578   8
  -3   3 -10 2281.80 180.779   8
   3  -3 -10 2600.89 182.272   8
  -3  -3 -10 2522.34 201.757   8
  -4  -3 -10 7494.93 337.644   8
  -4   3 -10 7262.56 307.488   8
  -5   3 -10 3542.48 222.164  11
  -5  -3 -10 3404.16 226.793   8
  -5   3 -10 3133.19 191.670   8
   5  -3  10 3351.92 242.931   5
  -6  -3 -10 870.722 122.087   8
   6  -3  10 1296.40 163.684   5
   7   3  10 11343.0 377.122   7
   7  -3  10 11471.1 425.569   5
  -7  -3 -10 11870.1 392.894   8
   8  -3  10 28.2380 70.8299   5
   8   3  10-101.135 61.0387   7
  -8  -3 -10-48.9749 51.2203   8
   9   3  10 2326.45 166.768   7
   9  -3  10 2340.13 182.846   5
  -9  -3 -10 2118.36 150.886   8
  10  -3  10 61.7356 61.3943   5
  10   3  10 13.2240 41.4081   7
  10  -3  10 21.4572 32.6953   7
 -10  -3 -10-23.6314 34.5016   8
  11   3  10 4343.01 186.207   7
  11  -3  10 4184.73 198.650   5
  12   3  10 903.987 77.2668   7
  12  -3  10 861.541 82.1404   5
   0  -3 -11 1997.67 168.535   8
   0   3 -11 1946.41 175.352   8
  -1   3 -11 6363.71 302.274   8
   1  -3 -11 7035.19 301.006   8
  -1  -3 -11 6877.11 310.968   8
  -2   3 -11 5490.23 273.851   8
   2  -3 -11 5298.28 257.185   8
  -2  -3 -11 5255.08 276.914   8
  -3   3 -11 3671.23 217.480   8
   3  -3 -11 4396.90 222.589   8
  -3  -3 -11 4178.66 246.836   8
  -4   3 -11 2929.29 187.484   8
  -4  -3 -11 2944.25 208.384   8
   4  -3  11 2640.72 210.805   5
   5  -3  11 367.621 102.694   5
  -5   3 -11 310.849 57.3438   8
  -5   3 -11 305.216 64.9220  11
  -5  -3 -11 396.228 93.4303   8
   6  -3  11 343.398 94.8611   5
   6   3  11 330.912 71.3128   7
  -6  -3 -11 271.578 72.8584   8
   7   3  11 2597.00 164.787   7
   7  -3  11 2836.73 197.971   5
  -7  -3 -11 2962.36 182.362   8
   8  -3  11 352.575 79.9175   5
   8   3  11 322.804 66.9777   7
  -8  -3 -11 379.014 66.9292   8
   9  -3  11 619.994 92.5999   5
   9  -3  11 689.800 76.1451   7
   9   3  11 527.296 72.6092   7
  -9  -3 -11 421.453 62.1187   8
  10   3  11 19.9569 36.0807   7
  10  -3  11 64.0654 48.7326   5
   0  -3 -12-30.1305 53.9163   8
   1  -3 -12 1001.91 111.138   8
  -1  -3 -12 1218.52 129.952   8
  -2  -3 -12 37.5086 54.8301   8
   2  -3 -12 51.3683 48.1879   8
   3  -3  12 505.599 99.0916   5
  -3   3 -12 448.017 83.8383  11
   3  -3 -12 538.420 74.6929   8
  -3  -3 -12 479.409 90.8931   8
  -4   3 -12 1021.98 106.400  11
   4  -3  12 1037.53 128.748   5
  -4  -3 -12 822.939 104.072   8
   5  -3  12 35.8219 54.9107   5
   5   3  12 44.9503 35.5968   7
  -5  -3 -12-99.5046 53.6364   8
   6  -3  12 848.037 103.997   5
   6   3  12 717.551 77.4972   7
  -6  -3 -12 980.297 104.190   8
  -7  -3 -12 5366.44 205.843   8
   7  -3  12 5429.31 226.846   5
   8  -3  12 612.100 65.7404   7
  -8  -3 -12 760.342 70.2942   8
   9  -3  12 28.8797 33.5352   5
   0   3 -13 354.791 72.8221  11
   0  -3 -13 401.617 63.5827   8
  -1   3 -13 30.4511 38.7840  11
   1  -3 -13 47.9626 32.8482   8
  -1  -3 -13 19.5138 43.7193   8
   2  -3  13 813.430 97.1614   5
  -2   3 -13 572.938 79.3666  11
   2  -3 -13 549.980 65.7320   8
  -2  -3 -13 748.356 84.3921   8
  -3  -3 -13 1423.38 113.326   8
   3  -3  13 1272.39 113.801   5
   4   3 -13 1262.90 110.667  11
  -4  -3 -13 1469.44 112.526   8
   4  -3  13 1406.16 116.123   5
   5   3 -13 1361.01 102.577  11
  -5  -3 -13 1558.25 108.014   8
   5  -3  13 1667.84 117.024   5
  -6  -3 -13 737.439 68.5446   8
   6  -3  13 813.042 76.4475   5
   0   4   0 83931.9 816.504   1
   1   4   0 35.2700 65.5621   1
  -1   4   0-1.05095 51.0157   1
   2   4   0 94565.1 883.018   1
  -2   4   0 92979.8 858.867   1
  -3   4   0-10.7520 42.1873   1
   3   4   0 44.4933 57.2278   1
  -4  -4   0 10781.6 336.747   2
  -4   4   0 11023.3 303.417   1
  -5  -4   0 32.0593 67.0770   2
  -5   4   0 1.73425 45.4062   1
  -6   4   0 1822.54 134.579   1
  -6  -4   0 1867.49 154.783   2
  -7  -4   0 18.0219 52.9874   2
  -7   4   0-26.4873 37.0879   1
   8   4   0 9361.43 322.453   7
   8  -4   0 9822.83 312.992   3
  -8   4   0 9606.37 363.301  10
  -8  -4   0 9034.57 357.952   2
   8  -4   0 9639.11 338.598   5
  -9  -4   0-138.912 69.4570   2
   9   4   0 81.6678 63.1165   7
  -9   4   0 39.1291 67.0305  10
   9   4   0-3.66883 36.1639   6
   9  -4   0-19.3362 43.4668   3
   9  -4   0-5.73455 50.7813   5
  10   4   0 8196.77 333.618   7
 -10   4   0 8798.82 375.246  10
  10   4   0 8301.93 307.746   6
  10  -4   0 8108.29 343.755   5
  11   4   0 2.38336 49.3510   7
  11   4   0-122.263 52.4092   6
 -11   4   0 7.90744 79.9652  10
  12   4   0 29922.0 663.281   7
 -12   4   0 29396.1 712.461  10
  13   4   0-73.4824 71.9167   7
 -13   4   0-24.6901 77.3146  10
  13   4   0 40.6421 57.1528   9
  14   4   0 7970.50 332.946   7
 -14   4   0 8077.25 357.554  10
  14   4   0 7743.59 313.333   9
  15   4   0 63.3845 61.2542   7
 -15   4   0-7.51909 67.7479  10
  15   4   0-9.82386 48.8182   9
 -16   4   0 26.3066 45.0991  10
  16   4   0 81.5082 43.6734   9
 -17   4   0-38.7511 32.7670  10
   0   4   1-15.0742 51.6370   1
   0   4  -1 7.72546 56.9230   1
   1   4  -1 20414.6 416.371   1
  -1   4   1 20443.0 396.514   1
   1   4   1 19630.2 401.235   1
  -1   4  -1 20601.1 416.035   1
   2   4   1 45659.0 631.357   1
  -2   4   1 45556.5 586.691   1
  -2   4  -1 45911.0 620.516   1
   3   4  -1 27106.0 485.074   1
  -3   4   1 26181.4 444.254   1
  -3   4  -1 26169.7 481.117   1
  -4  -4   1 12704.1 351.092   2
   4   4  -1 13252.3 348.942   1
  -4   4   1 12117.9 306.680   1
  -4  -4  -1 13464.2 396.596   2
  -4   4  -1 13279.1 349.487   1
  -5   4   1 11767.8 307.066   1
  -5   4  -1 11355.8 330.308   1
  -5  -4  -1 11487.4 374.398   2
  -5  -4   1 11446.3 347.210   2
  -6   4   1 3135.56 161.946   1
  -6   4  -1 2863.82 176.235   1
  -6  -4  -1 3025.70 205.462   2
  -6  -4   1 3163.87 190.798   2
  -7   4  -1 266.769 67.7677   1
  -7  -4   1 416.351 83.0624   2
  -7  -4  -1 405.997 103.094   2
  -8   4  -1 524.152 91.3382   1
  -8  -4   1 600.525 101.760   2
   8   4  -1 628.073 90.7005   7
  -8  -4  -1 585.782 111.482   2
   8   4   1 550.606 87.7720   7
   8   4  -1 546.873 81.7216   6
  -8   4   1 528.019 98.5567  10
  -8   4  -1 584.915 100.546  10
   8  -4   1 672.523 96.8980   5
  -9   4  -1 573.232 106.841  10
  -9  -4  -1 653.743 121.407   2
   9   4  -1 640.603 101.425   7
   9   4   1 627.105 98.2306   7
   9   4  -1 569.891 87.7658   6
  -9   4   1 723.521 118.718  10
   9  -4   1 503.580 96.5920   5
  10   4   1 969.270 125.634   7
 -10  -4  -1 740.850 127.690   2
  10   4  -1 951.105 128.270   7
  10  -4   1 881.339 115.582   3
  10   4  -1 717.998 104.335   6
 -10   4   1 1000.19 136.709  10
 -10   4  -1 921.632 140.571  10
  10  -4   1 783.937 117.731   5
  11   4  -1 20.2042 61.7579   7
  11   4   1-87.5341 67.7495   7
 -11   4   1-1.64734 57.8179  10
 -11   4  -1-1.14953 81.3534  10
  11   4  -1-22.4753 46.4981   6
  11   4  -1 76.6909 56.1344   9
  11  -4   1-48.5773 69.0593   5
  12   4  -1 24.6627 56.4979   7
  12   4   1 76.4438 68.3653   7
  12   4  -1-37.4204 54.8047   6
 -12   4   1 26.7297 76.2679  10
 -12   4  -1 4.10130 78.7744  10
  12   4  -1 38.9892 64.1082   9
  13   4  -1 7009.19 322.523   7
  13   4  -1 7094.33 285.777   6
 -13   4   1 7187.15 344.680  10
  13   4  -1 6746.82 311.230   9
 -13   4  -1 7298.16 359.854  10
  13   4   1 7654.93 336.243   7
  14   4  -1 334.576 96.2363   7
  14   4   1 470.089 97.0105   7
  14   4  -1 209.382 72.6989   9
 -14   4  -1 326.029 105.207  10
 -14   4   1 337.226 91.2232  10
  14   4   1 267.336 77.9010   9
  15   4   1 1633.43 146.266   7
  15   4  -1 1654.35 135.527   9
 -15   4   1 1494.70 142.625  10
 -15   4  -1 1554.29 155.862  10
  15   4   1 1699.80 137.272   9
  16   4   1 60.1978 49.9561   7
  16   4   1 1.26710 25.0559   9
 -16   4   1 38.0901 44.6442  10
 -16   4  -1 104.828 64.9160  10
 -17   4  -1-42.5897 38.3009  10
   0   4   2 14095.5 339.155   1
   0   4  -2 14482.1 364.072   1
  -1   4   2 254.681 61.8212   1
   1   4  -2 175.752 70.6340   1
  -1   4  -2 123.672 64.8856   1
   2   4  -2 7927.38 269.140   1
  -2   4   2 7771.63 242.044   1
  -2   4  -2 7784.78 273.105   1
  -3  -4  -2 21130.6 493.108   2
   3   4  -2 20777.4 433.440   1
  -3   4   2 20375.3 386.927   1
  -3   4  -2 20913.8 450.021   1
  -4   4   2 50894.1 604.376   1
   4   4  -2 50267.0 678.684   1
  -4  -4  -2 50466.6 783.516   2
  -4   4  -2 50009.2 704.160   1
  -5   4   2 6780.37 219.035   1
  -5  -4   2 6427.62 248.601   2
  -5  -4  -2 6179.62 286.172   2
  -5   4  -2 6081.79 256.519   1
  -6  -4  -2 3562.59 232.184   2
  -6  -4   2 3478.91 184.541   2
  -6   4  -2 3151.12 192.426   1
  -7  -4  -2 123.062 74.5597   2
  -7   4  -2 140.373 61.2907   1
   8   4  -2 1072.42 118.044   7
   8   4   2 1112.18 117.406   7
  -8  -4  -2 925.371 145.911   2
  -8   4  -2 1064.34 134.884  10
   8   4  -2 1093.35 116.979   6
  -8   4   2 1168.27 130.643  10
   8  -4   2 1066.73 126.241   5
  -8   4  -2 1124.36 130.652   1
   9   4  -2 1760.80 155.499   7
   9   4   2 1686.71 149.611   7
   9   4  -2 1777.53 157.719   9
  -9   4   2 1906.08 171.879  10
  -9   4  -2 1743.11 171.685  10
   9   4  -2 1800.83 155.691   6
   9  -4   2 1996.60 170.151   5
  -9  -4  -2 1741.19 188.204   2
  -9   4  -2 1740.70 163.079   1
 -10  -4  -2-29.3086 66.4492   2
  10   4  -2 52.0626 51.5184   7
  10   4   2-35.2526 52.0595   7
  10   4  -2 20.1557 53.9623   6
 -10   4   2 31.9406 52.3906  10
 -10   4  -2 90.7281 75.0083  10
  10   4  -2-89.7305 61.9950   9
  10  -4   2-71.8633 71.5364   5
  11   4  -2 425.038 99.3231   7
  11   4  -2 529.817 106.694   9
  11   4   2 426.990 94.9732   7
  11   4  -2 442.414 88.7696   6
  11  -4   2 780.207 121.266   3
 -11   4   2 535.163 105.670  10
 -11   4  -2 505.883 123.338  10
  11  -4   2 448.296 105.242   5
  12   4  -2 163.105 82.2938   7
  12   4   2 143.751 77.4048   7
  12   4  -2 70.1621 56.0026   6
  12   4  -2 145.797 74.0524   9
 -12   4   2 96.0978 70.4163  10
 -12   4  -2 200.370 92.2668  10
  12  -4   2 9.95006 72.4444   5
  13   4  -2 5196.93 278.744   7
  13   4   2 5194.72 278.765   7
 -13   4   2 4906.11 276.530  10
 -13   4  -2 4984.46 300.139  10
  13   4  -2 4945.60 267.454   9
  14   4   2 76.9817 71.5942   7
  14   4   2 69.2422 47.5653   9
 -14   4   2 43.6851 59.6795  10
 -14   4  -2 105.334 76.5157  10
  14   4  -2 82.2066 59.6428   9
  15   4   2 4570.92 231.518   7
 -15   4  -2 4777.52 257.129  10
  15   4   2 4210.36 207.264   9
 -15   4   2 4364.51 221.453  10
  16   4   2 217.716 60.0586   7
 -16   4   2 316.609 61.8030  10
 -16   4  -2 247.175 67.7562  10
  16   4   2 227.144 46.5554   9
 -17   4  -2 68.9800 32.6432  10
   0   4  -3 20.5346 54.7801   1
   1   4  -3 11347.6 330.851   1
  -1   4  -3 11770.2 346.796   1
  -2  -4  -3 17879.1 458.498   2
   2   4  -3 17751.6 412.819   1
  -2   4  -3 17497.9 424.521   1
  -3  -4  -3 6901.12 298.962   2
   3   4  -3 6888.57 258.026   1
  -3   4  -3 6617.40 269.772   1
  -4  -4   3 5830.23 219.969   2
   4   4  -3 5701.74 233.530   1
  -4  -4  -3 6232.22 292.038   2
  -4   4  -3 5805.93 255.230   1
   5   4  -3 683.640 88.1018   1
  -5   4  -3 722.298 104.291   1
  -5  -4  -3 770.843 126.030   2
  -6   4  -3 1220.79 132.977   1
  -6  -4  -3 1121.05 149.583   2
  -7   4  -3 10412.6 377.300   1
   7   4  -3 11457.6 355.027   7
   7   4  -3 11159.1 360.393   9
  -7   4  -3 11685.6 387.422  10
   7   4  -3 11157.6 354.848   6
  -7   4   3 11080.3 366.419  10
   7  -4   3 11107.7 366.374   5
  -7  -4  -3 10916.7 425.972   2
   8   4  -3 3845.69 219.037   7
   8   4   3 3858.79 218.742   7
   8   4  -3 3571.85 213.081   6
  -8   4  -3 4050.63 245.247  10
   8   4  -3 4092.56 233.136   9
  -8   4   3 3774.88 226.926  10
   8  -4   3 4053.30 234.849   5
  -8  -4  -3 4510.59 295.419   2
  -8   4  -3 3706.97 236.841   1
   9   4  -3 2162.11 173.281   7
   9   4   3 2437.70 181.635   7
   9   4  -3 2171.80 171.387   6
  -9   4   3 1965.10 171.339  10
  -9   4  -3 2436.81 203.178  10
   9   4  -3 2394.28 186.860   9
  -9  -4  -3 2279.59 217.007   2
   9  -4   3 2208.14 184.632   5
  -9   4  -3 2218.11 193.083   1
 -10  -4  -3 215.352 90.3861   2
  10   4  -3 264.819 80.9424   7
  10   4   3 225.722 77.7083   7
 -10   4   3 240.980 83.3779  10
  10  -4   3 194.935 77.8198   5
 -10   4  -3 203.396 83.9878  10
  10   4  -3 237.068 74.7491   6
  10   4  -3 246.453 82.6857   9
  11   4   3 1541.89 157.703   7
  11   4  -3 1593.34 157.055   6
 -11   4  -3 1653.08 177.751  10
 -11   4   3 1685.92 165.344  10
  11   4  -3 1958.28 175.785   9
  11  -4   3 1768.51 179.590   5
  12   4   3 6807.60 318.858   7
  12   4  -3 6622.68 304.511   6
 -12   4   3 6385.62 307.906  10
 -12   4  -3 7026.79 349.330  10
  12   4  -3 6814.16 317.580   9
  12  -4   3 6980.16 337.049   5
  13   4   3 855.641 120.997   7
 -13   4   3 745.656 108.977  10
 -13   4  -3 866.981 139.330  10
  13   4  -3 887.421 124.043   9
  13  -4   3 878.982 133.941   5
  14   4   3 161.992 75.9902   7
 -14   4   3 328.636 75.2909  10
 -14   4  -3 314.704 103.350  10
  15   4   3 125.491 61.4336   7
 -15   4   3-2.10761 32.0082  10
 -15   4  -3 195.708 72.1407  10
  15   4   3 125.906 49.1534   9
  16   4   3 207.103 55.9212   7
 -16   4  -3 192.140 60.8875  10
  16   4   3 191.897 40.2825   9
   0   4  -4 22112.6 488.120   1
  -1  -4  -4 5094.93 251.138   2
   1   4  -4 5311.21 240.739   1
  -1   4  -4 5355.50 248.318   1
  -2  -4  -4 14734.5 432.801   2
   2   4  -4 14896.0 391.561   1
  -2   4  -4 15022.2 414.828   1
  -3  -4  -4 84.4321 72.1058   2
   3   4  -4 67.3957 42.0096   1
  -3   4  -4 47.2236 50.1397   1
   4   4  -4 304.272 67.2150   1
  -4  -4  -4 244.880 90.1960   2
  -4   4  -4 415.824 87.7878   1
  -5  -4  -4 589.254 111.804   2
   5   4  -4 522.865 79.5018   1
  -5   4  -4 538.314 103.991   1
  -6   4  -4 16829.0 488.789   1
   6   4  -4 16350.8 426.741   6
   6   4  -4 16756.0 431.956   9
   6  -4   4 16236.4 441.186   5
  -6  -4  -4 15993.2 510.425   2
   7  -4   4-46.9111 64.4083   5
  -7  -4  -4 16.7100 71.0546   2
   7   4   4-63.8264 45.1789   7
  -7   4   4 66.4822 47.6842  10
   7   4  -4 1.19213 37.4293   6
  -7   4  -4-26.4964 44.9484  10
  -7   4  -4 20.4336 51.2148   1
   7   4  -4 23.2975 55.1160   9
  -8   4  -4 3906.74 260.568   1
   8   4   4 3663.84 217.204   7
  -8   4  -4 3799.46 233.805  10
   8   4  -4 4426.53 244.436   9
  -8   4   4 3872.94 224.756  10
   8   4  -4 4142.80 232.073   6
  -8  -4  -4 3702.67 273.401   2
   8  -4   4 4051.35 243.117   5
  -9   4  -4 7381.20 358.959   1
   9   4   4 7127.69 312.638   7
   9   4  -4 7451.55 317.680   6
   9   4  -4 7735.18 333.262   9
  -9   4  -4 6979.61 330.489  10
  -9  -4  -4 7816.25 403.206   2
   9  -4   4 7053.49 330.129   5
  -9   4   4 7555.71 318.732  10
  10   4   4 2914.79 210.691   7
  10   4  -4 3357.14 219.535   6
 -10   4   4 3458.96 222.257  10
 -10   4  -4 3211.34 235.834  10
  10   4  -4 3311.24 226.642   9
  10  -4   4 3139.25 233.039   5
 -10   4  -4 3122.07 244.776   1
  11  -4   4 799.743 132.543   5
  11   4  -4 822.761 122.866   9
  11   4   4 949.256 130.292   7
  11   4  -4 953.539 128.706   6
 -11   4   4 730.651 110.127  10
 -11   4  -4 832.730 133.229  10
  12   4   4 4489.59 258.939   7
  12   4  -4 4438.96 253.272   6
 -12   4  -4 4507.82 273.587  10
 -12   4   4 4228.81 233.228  10
  12   4  -4 4564.91 260.035   9
  12  -4   4 4805.11 281.769   5
  13   4   4 770.252 115.881   7
 -13   4  -4 841.578 130.324  10
  13  -4   4 643.261 119.089   5
  14   4   4 498.992 92.7925   7
 -14   4  -4 539.416 101.103  10
  15   4   4 282.205 70.7387   7
  15   4   4 69.3181 41.2723   9
 -15   4  -4 236.180 69.5766  10
  16   4   4 632.237 72.5087   7
 -16   4  -4 784.452 86.2079  10
   0   4  -5 2.40734 51.1694   1
   0  -4  -5 40.3964 63.3171   2
   1  -4  -5 2749.26 189.098   2
   1   4  -5 3000.57 191.303   1
  -1   4  -5 3007.81 198.233   1
  -1  -4  -5 2877.61 204.431   2
   2   4  -5 2155.97 161.741   1
  -2   4  -5 2150.13 172.356   1
  -2  -4  -5 2250.35 181.946   2
  -3  -4  -5 21.8139 63.4660   2
   3   4  -5 52.6225 51.2604   1
  -3   4  -5 38.5669 45.1778   1
  -4   4  -5 6663.49 307.456   1
   4   4  -5 6881.79 267.806   1
  -4  -4  -5 7138.95 335.623   2
   5  -4   5-58.1969 52.9881   5
  -5  -4  -5 30.0076 60.9151   2
   5   4  -5 29.2575 42.2006   6
  -5   4  -5 1.50394 67.6938   1
  -6   4  -5 12522.7 447.489   1
   6   4   5 12724.3 376.733   7
   6   4  -5 12512.3 391.410   9
   6   4  -5 12735.7 386.107   6
  -6  -4  -5 12531.1 473.258   2
   6  -4   5 12404.7 411.446   5
  -7   4  -5 1572.60 171.330   1
   7   4   5 1614.98 145.440   7
   7   4  -5 1568.97 144.937   6
  -7   4  -5 1965.46 160.397  10
   7   4  -5 1812.82 158.970   9
  -7  -4  -5 1686.74 192.728   2
   7  -4   5 1713.42 161.340   5
   8  -4   5 157.665 78.1203   5
  -8  -4  -5 41.7653 76.6140   2
   8   4   5 305.528 74.1026   7
  -8   4  -5 258.008 75.1946  10
  -8   4  -5 238.879 86.7686   1
   8   4  -5 221.400 79.0449   6
   8   4  -5 134.261 71.2478   9
  -9   4  -5 22908.3 657.155   1
   9   4   5 22205.4 558.867   7
  -9  -4  -5 23517.7 709.470   2
   9   4  -5 22835.8 560.958   6
  -9   4  -5 22510.7 572.462  10
   9  -4   5 22633.6 599.781   5
  10   4   5 3124.20 217.302   7
  10   4  -5 3377.69 227.020   6
 -10   4  -5 3186.61 225.216  10
  10  -4   5 3657.56 250.663   5
  11   4   5 8593.70 354.094   7
  11   4  -5 8420.62 347.753   6
 -11   4  -5 8375.00 358.544  10
  11  -4   5 8479.82 373.237   5
  12   4   5 508.622 98.0690   7
 -12   4  -5 533.237 99.8515  10
  12  -4   5 506.276 116.142   5
  13   4   5 4380.73 239.832   7
 -13   4  -5 4653.10 250.589  10
  13  -4   5 4275.35 249.310   5
  14   4   5 111.142 59.4697   7
 -14   4  -5 70.7557 55.1443  10
  15   4   5 340.319 69.9689   7
  15   4   5 355.912 51.4686   9
 -15   4  -5 327.415 64.7527  10
  16   4   5 345.030 50.4573   7
   0   4  -6 155.393 67.3075   1
   0  -4  -6 30.9378 57.0101   2
  -1   4  -6 18.5118 63.6791   1
  -1  -4  -6 224.092 76.8499   2
   1  -4  -6 78.0840 52.1185   2
   1   4  -6 209.009 73.7822   1
  -2  -4  -6 64.2664 72.1066   2
   2   4  -6 88.5667 52.9186   1
  -2   4  -6 79.5988 62.3948   1
  -3  -4  -6 59.6622 77.7129   2
  -3   4  -6-15.0154 56.5412   1
   4  -4   6 87.7560 50.1427   5
  -4  -4  -6 48.8420 79.8545   2
  -4   4  -6 12.7104 52.5109   1
  -4   4  -6-49.1537 58.3429  11
   4   4  -6 59.2695 45.9447   6
  -5   4  -6 2978.21 228.699   1
   5   4  -6 2755.78 180.817   6
  -5   4  -6 2795.02 197.799  11
  -5  -4  -6 2850.10 234.545   2
   5  -4   6 2730.55 198.934   5
   6   4  -6 74.6904 52.5834   6
   6  -4   6 95.4458 59.2090   5
  -6  -4  -6 146.536 90.4857   2
   6   4   6 169.118 67.5717   7
  -6   4  -6 59.9962 66.0505   1
   7  -4   6 719.099 118.669   5
  -7  -4  -6 781.702 147.654   2
   7   4   6 561.576 96.4906   7
   7   4  -6 712.990 105.876   6
  -7   4  -6 740.602 139.315   1
   8  -4   6 122.520 75.1736   5
  -8  -4  -6 328.819 125.338   2
   8   4   6 94.5817 63.0874   7
   8   4  -6 98.3161 60.7457   6
  -8   4  -6 143.197 75.8400   1
   9   4   6 2653.64 201.068   7
   9   4  -6 2253.63 188.041   6
   9  -4   6 2382.67 210.338   5
  10  -4   6 4.85691 79.8313   5
  10   4   6 76.6835 66.5758   7
  10   4  -6 99.4879 79.9727   6
 -10   4  -6-6.33116 62.9706  10
  11   4   6 1780.93 164.154   7
 -11   4  -6 1819.32 158.743  10
  11  -4   6 1677.40 174.141   5
  12   4   6 1138.96 129.637   7
 -12   4  -6 1248.64 129.794  10
 -12  -4  -6 1194.67 114.486   8
  12  -4   6 1159.33 137.952   5
  13   4   6 147.827 62.4843   7
 -13   4  -6 125.706 54.3426  10
  13  -4   6 60.5885 70.6852   5
  14   4   6 375.224 72.8921   7
 -14   4  -6 239.135 56.4902  10
  14  -4   6 412.494 79.8458   5
  15   4   6 404.762 60.6989   7
   0  -4  -7 91.8190 55.7897   8
   0   4  -7-21.5710 35.5689   8
   0   4  -7 25.3577 53.9782   1
   1   4  -7 12432.2 365.388   4
  -1   4  -7 12240.6 366.087   4
  -1   4  -7 11957.5 384.772   8
   1   4  -7 12321.1 416.216   1
  -1  -4  -7 11898.4 412.195   2
   1  -4  -7 12156.0 378.640   8
  -1  -4  -7 11321.3 386.664   8
  -1   4  -7 12437.4 441.161   1
  -2  -4  -7 612.654 109.980   2
  -2   4  -7 564.037 100.587   1
  -2   4  -7 536.549 87.0796   4
  -2   4  -7 586.804 86.1041   8
   2  -4  -7 657.191 92.6950   8
  -3  -4  -7 39.3091 59.8245   2
  -3   4  -7-40.0522 64.7190   1
  -3   4  -7 16.6553 41.6948   8
  -4   4  -7 2565.20 220.815   1
   4   4  -7 2910.03 182.421   6
  -4   4  -7 2970.54 217.399  11
  -4  -4  -7 2670.42 223.271   2
  -5   4  -7 13432.9 500.057   1
  -5   4  -7 12902.2 434.410  11
   5   4  -7 12691.0 389.858   6
  -5  -4  -7 12256.1 483.009   2
   5  -4   7 12237.1 433.984   5
   6  -4   7 20.1088 61.6606   5
  -6  -4  -7 142.200 99.1197   2
   6   4   7 111.502 54.7056   7
   6   4  -7 45.9352 55.5245   6
  -6   4  -7 78.7650 56.9196  11
  -6   4  -7 2.58512 68.2709   1
   7  -4   7 690.379 118.649   5
   7   4   7 729.335 107.693   7
   7   4  -7 696.801 107.211   6
   8   4   7 8516.23 344.016   7
   8   4  -7 8791.71 347.140   6
   8  -4   7 9086.01 391.280   5
   9  -4   7 531.761 121.186   5
   9   4   7 461.740 93.9377   7
   9   4  -7 673.912 114.468   6
  10   4   7 1797.28 165.154   7
 -10  -4  -7 1718.91 156.698   8
  10  -4   7 1842.94 184.778   5
  11   4   7 3888.63 224.317   7
  11  -4   7 4240.28 256.913   5
 -11  -4  -7 3742.26 205.720   8
  12   4   7 520.213 89.1609   7
 -12  -4  -7 436.035 67.4499   8
  12  -4   7 586.807 106.840   5
  13   4   7 914.175 100.719   7
  13  -4   7 826.531 106.669   5
  14   4   7 100.765 40.7819   7
  14  -4   7 97.0833 49.1040   5
   0  -4  -8 99.2748 55.2626   8
   0   4  -8 62.5803 50.7636   8
  -1  -4  -8 842.002 113.215   8
  -1   4  -8 781.752 126.998   1
   1  -4  -8 669.936 97.7014   8
  -1   4  -8 622.101 103.880   8
  -2   4  -8 1497.96 144.403   8
   2  -4  -8 1733.85 148.026   8
  -2  -4  -8 1713.88 167.077   8
  -2   4  -8 1911.62 189.417   1
  -3   4  -8 1534.14 176.120   1
  -3   4  -8 1504.30 138.495   8
  -3  -4  -8 1619.38 168.998   8
  -4  -4  -8 1275.47 161.197   2
  -4   4  -8 1303.45 126.442   4
  -4   4  -8 1418.68 173.562   1
  -4   4  -8 1109.50 142.580  11
  -4  -4  -8 1132.03 147.106   8
  -5  -4  -8 306.961 96.3689   8
   5  -4   8 247.346 90.2428   5
  -5   4  -8 474.646 93.5795  11
   5   4  -8 342.192 72.3605   6
   6   4   8 2873.49 193.470   7
   6   4  -8 3133.87 202.988   6
  -6   4  -8 3084.13 214.710  11
   6  -4   8 3134.86 231.261   5
  -6  -4  -8 2788.53 220.535   8
  -7  -4  -8 133.291 84.4222   8
   7  -4   8 126.253 83.1953   5
   7   4   8-16.5665 44.0063   7
   7   4  -8 45.2682 58.2208   6
   8   4   8 15375.0 451.790   7
   8  -4   8 15903.2 509.742   5
  -8  -4  -8 15752.6 480.298   8
  -9  -4  -8 138.661 70.4890   8
   9  -4   8-31.8343 80.5421   5
   9   4   8 30.7166 49.4899   7
 -10  -4  -8 7.66094 51.7975   8
  10  -4   8 47.8024 71.7650   5
  10   4   8 57.4043 53.0277   7
  11   4   8 3656.36 203.801   7
  11  -4   8 3984.67 232.866   5
 -11  -4  -8 3379.70 180.714   8
  12   4   8 458.037 72.6726   7
  12  -4   8 627.837 94.4533   5
  13   4   8 13.4166 27.6541   7
  13  -4   8-0.27645 42.2619   5
   0  -4  -9 1.82340 51.0459   8
  -1  -4  -9 1929.83 173.336   8
   1  -4  -9 1792.21 158.244   8
  -2   4  -9 51.7692 49.5524   8
   2  -4  -9 176.644 57.1675   8
  -2  -4  -9 171.450 74.8340   8
  -3  -4  -9 881.969 132.354   8
  -3   4  -9 824.423 109.725   8
  -4  -4  -9 1129.98 145.990   8
  -4   4  -9 1283.89 149.610  11
   4  -4   9 1277.50 154.798   5
  -5   4  -9 9398.06 373.625  11
  -5  -4  -9 10540.0 403.543   8
   5  -4   9 9936.75 405.126   5
   6   4   9 5605.14 260.024   7
  -6   4  -9 5818.19 276.947  11
  -6  -4  -9 5849.55 301.217   8
   6  -4   9 6002.92 316.122   5
   7   4   9 9517.90 337.309   7
   7   4  -9 9095.81 347.316  11
   7  -4   9 9682.21 390.577   5
  -7  -4  -9 10130.3 380.481   8
   8   4   9 1607.51 142.568   7
   8  -4   9 1902.59 182.304   5
  -8  -4  -9 1647.60 157.378   8
   9  -4   9 421.863 103.131   5
   9   4   9 463.205 81.5153   7
  -9  -4  -9 403.657 82.7813   8
  10  -4   9 447.260 94.2040   5
  10   4   9 274.556 67.0744   7
 -10  -4  -9 339.787 69.6879   8
  11  -4   9 333.669 76.3503   5
  11   4   9 346.238 58.3048   7
 -11  -4  -9 406.679 61.5642   8
  12   4   9 26.5478 35.0984   7
  12  -4   9 7.49823 47.4627   5
  13  -4   9 161.382 38.1903   5
   0  -4 -10 4260.23 244.808   8
   1  -4 -10 120.689 55.5770   8
  -1  -4 -10 177.101 71.1866   8
   2  -4 -10 4669.59 237.057   8
  -2  -4 -10 4544.01 258.855   8
  -3   4 -10 858.881 126.624  11
  -3  -4 -10 599.782 105.663   8
  -4   4 -10 2394.98 192.466  11
  -4  -4 -10 2482.49 197.366   8
   4  -4  10 2398.90 200.197   5
  -5  -4 -10 5143.96 275.442   8
   5  -4  10 5254.36 285.348   5
  -5   4 -10 5162.41 263.018  11
   6  -4  10 307.738 88.1971   5
  -6  -4 -10 253.138 79.4852   8
   7  -4  10 947.886 126.844   5
   7   4  10 1114.18 111.784   7
   7   4 -10 892.563 104.730  11
  -7  -4 -10 1085.30 127.603   8
   8   4  10 4464.22 203.073   7
   8  -4  10 4628.77 245.032   5
  -8  -4 -10 4472.80 223.071   8
   9   4  10 25.0572 35.9480   7
   9  -4  10 66.1024 57.9632   5
  -9  -4 -10 144.724 52.5170   8
  10   4  10 1271.58 96.1829   7
  10  -4  10 1436.25 124.484   5
 -10  -4 -10 1511.86 106.135   8
  11  -4  10 374.323 60.9473   5
   0  -4 -11 51.0371 46.3476   8
   1  -4 -11 58.0223 49.8553   8
  -1  -4 -11 93.1171 65.6060   8
  -2   4 -11 748.872 118.107  11
   2  -4 -11 523.296 82.4815   8
  -2  -4 -11 663.052 103.343   8
  -3   4 -11 2010.08 171.613  11
  -3  -4 -11 2444.99 182.362   8
   3  -4  11 2222.35 181.829   5
  -4   4 -11 1701.27 150.102  11
  -4  -4 -11 1893.60 160.570   8
   4  -4  11 1550.60 149.703   5
   5  -4  11 496.282 94.5241   5
  -5   4 -11 573.995 82.6961  11
   5   4 -11 562.550 98.9852  11
  -5  -4 -11 778.022 107.915   8
   6  -4  11 587.727 102.222   5
   6   4 -11 494.111 87.1863  11
  -6  -4 -11 680.846 96.2266   8
   7  -4  11 597.128 96.5476   5
   7   4 -11 560.771 76.9170  11
  -7  -4 -11 462.584 78.3313   8
   8  -4  11 518.930 82.7457   5
  -8  -4 -11 524.596 72.4538   8
   9  -4  11 388.661 64.0113   5
  -9  -4 -11 518.694 61.5901   8
  10  -4  11 1603.48 100.246   5
   0   4 -12 4430.52 236.279  11
   0  -4 -12 4540.48 208.227   8
  -1   4 -12 1786.52 150.580  11
   1   4 -12 1567.90 149.775  11
   1  -4 -12 1779.14 126.646   8
  -1  -4 -12 1920.55 142.918   8
   1  -4  12 1693.19 143.263   5
   2  -4  12 410.542 80.8186   5
   2   4 -12 702.428 102.017  11
  -2   4 -12 604.769 98.8725  11
   2  -4 -12 662.491 75.9015   8
  -2  -4 -12 601.605 87.1748   8
   3   4 -12 2104.71 162.550  11
  -3   4 -12 2154.07 150.585  11
  -3  -4 -12 2137.82 148.890   8
   3  -4  12 2222.87 157.406   5
   4  -4  12 203.295 61.1393   5
   4   4 -12 61.3651 44.4194  11
  -4   4 -12 129.159 45.7781  11
  -4  -4 -12 208.093 61.8643   8
   5   4 -12 1192.43 111.572  11
  -5  -4 -12 905.557 96.4190   8
   5  -4  12 1000.44 104.389   5
   6  -4  12 294.370 61.0241   5
   6   4 -12 404.918 61.1348  11
  -6  -4 -12 460.701 67.9906   8
   7  -4  12 25.1129 32.2709   5
  -7  -4 -12 30.2850 28.7203   8
   0   4 -13 19.5213 32.6970  11
   0  -4 -13 64.9000 30.3929   8
   1  -4  13 82.3917 32.2021   5
  -1  -4  13 25.4139 32.7641   5
  -1   4 -13 126.932 42.9585  11
   1   4 -13 149.913 52.4806  11
  -1  -4 -13 39.6257 31.4301   8
   2  -4  13 532.987 66.1768   5
  -2   4 -13 275.041 48.6386  11
   2   4 -13 437.426 69.9680  11
  -2  -4 -13 276.553 47.7037   8
   3  -4  13 485.156 62.2175   5
   3   4 -13 460.347 67.8861  11
  -3  -4 -13 441.066 60.5643   8
   4  -4  13 436.555 54.9764   5
   4   4 -13 360.150 54.4358  11
  -4  -4 -13 457.935 57.0120   8
   0   5   0 27.9310 60.4258   1
   1   5   0-18.5245 62.5172   1
  -1   5   0-28.7712 68.7327   1
  -2   5   0 9151.44 314.805   1
   2   5   0 10171.0 342.346   1
   3   5   0-2.35702 58.3505   1
  -3   5   0 5.78601 44.4908   1
  -4  -5   0 23417.5 561.640   2
  -4   5   0 23408.5 506.585   1
  -5  -5   0 57.7364 60.6965   2
  -5   5   0 3.79325 51.9085   1
  -6   5   0 3940.16 231.384  10
  -6   5   0 4260.01 226.748   1
   6   5   0 4364.95 219.306   6
  -6  -5   0 3645.65 236.887   2
   7   5   0-1.40644 31.1564   7
  -7  -5   0 6.29697 64.7597   2
   7   5   0 57.2363 45.5890   6
  -7   5   0 26.8786 40.4250   1
  -7   5   0 57.8719 54.9333  10
   7  -5   0-52.5263 45.5014   5
   8   5   0 6125.33 269.710   7
   8   5   0 6033.86 269.647   6
  -8   5   0 5953.13 306.535  10
   8  -5   0 5985.61 278.441   5
  -8  -5   0 6420.34 324.518   2
   9   5   0 76.3700 61.1835   7
   9   5   0 71.6380 39.7537   6
  10   5   0 5746.38 281.833   7
 -10   5   0 5721.83 313.144  10
  10   5   0 5651.07 265.124   6
  11   5   0 24.7878 61.7781   7
 -11   5   0 69.7720 80.0466  10
  11   5   0 76.5354 51.9131   6
  12   5   0-12.4878 61.3423   7
  12   5   0-20.0186 50.0889   6
 -12   5   0 10.0812 76.2030  10
  12   5   0 10.0372 64.2131   9
  13   5   0 4.76680 62.5696   7
  13   5   0-19.5156 55.6508   9
 -13   5   0-7.30380 72.4166  10
  14   5   0-7.28199 53.8823   7
 -14   5   0 46.1453 74.1287  10
  14   5   0-17.0273 55.0436   9
 -15   5   0 12.2315 50.2657  10
  15   5   0 32.0779 49.3500   9
 -16   5   0-35.8335 39.2246  10
   0   5   1 172956. 1349.16   1
   0   5  -1 173779. 1392.38   1
   1   5   1 920.108 113.729   1
  -1   5  -1 889.687 115.810   1
  -1   5   1 966.885 109.801   1
   1   5  -1 1032.74 126.463   1
   2   5  -1 30.7535 61.7722   1
  -2   5   1-0.34536 45.9705   1
  -2   5  -1 31.9711 59.8557   1
  -3   5  -1 1042.71 118.990   1
   3   5  -1 933.412 119.510   1
  -3   5   1 751.961 96.8759   1
  -4   5   1 158.188 55.7983   1
  -4  -5  -1 89.9392 73.3970   2
  -4   5  -1 156.268 69.0553   1
   4   5  -1 74.4122 64.5438   1
  -5  -5   1 1961.59 168.720   2
  -5   5  -1 1808.34 154.305   1
  -5   5   1 1912.04 146.236   1
  -5  -5  -1 1945.22 178.512   2
  -6   5   1 622.046 88.6803   1
  -6  -5  -1 507.705 105.415   2
  -6  -5   1 736.389 112.711   2
  -6   5   1 680.227 102.587  10
   6   5  -1 500.199 83.0794   6
  -6   5  -1 635.526 103.397  10
  -6   5  -1 657.995 102.253   1
   7   5  -1 1448.45 127.274   7
   7   5   1 1536.28 131.134   7
   7   5   1 1650.38 137.874   6
  -7   5  -1 1208.69 142.847  10
   7   5  -1 1611.10 141.602   6
  -7   5   1 1571.02 156.591  10
  -7   5  -1 1402.29 143.838   1
   7  -5   1 1480.72 134.398   5
  -7  -5   1 1553.61 156.086   2
  -7  -5  -1 1267.56 154.440   2
   8   5  -1 779.873 103.369   7
   8   5   1 827.574 106.810   7
  -8  -5  -1 702.973 132.852   2
   8   5   1 898.467 106.416   6
  -8   5   1 1138.35 140.794  10
   8   5  -1 752.100 106.055   6
  -8   5  -1 910.761 134.879  10
   8  -5   1 825.336 113.211   5
   9   5  -1 1916.17 161.377   7
   9   5   1 2020.81 163.235   7
  -9   5   1 2099.80 194.023  10
   9   5  -1 1916.42 160.883   6
  -9   5  -1 1952.67 187.170  10
   9   5   1 2165.49 160.498   6
   9  -5   1 1819.67 166.484   5
  -9  -5  -1 1941.88 203.640   2
  10   5  -1 94.1380 58.6002   7
  10   5   1 148.613 68.8319   7
  10   5  -1 56.6744 58.8384   6
 -10   5   1 97.9043 79.0349  10
 -10   5  -1 20.3802 68.3308  10
  10   5  -1 174.396 80.4778   9
  10  -5   1 156.558 73.1798   5
  11   5  -1 128.124 63.9587   7
  11   5   1 225.477 84.1065   7
  11   5  -1 154.080 62.4975   6
 -11   5  -1 354.017 101.893  10
 -11   5   1 379.605 97.3903  10
  11   5  -1 207.067 89.5664   9
  12   5  -1 10041.7 374.157   7
  12   5   1 10376.3 377.830   7
  12   5  -1 10846.8 359.861   6
 -12   5   1 10169.1 408.493  10
 -12   5  -1 10297.6 422.714  10
  12   5  -1 10134.9 383.778   9
  13   5  -1 1243.22 139.280   7
  13   5   1 1223.58 135.057   7
  13   5  -1 1308.76 123.238   6
  13   5   1 1187.49 139.225   9
 -13   5  -1 1053.91 151.900  10
 -13   5   1 1185.52 147.523  10
  13   5  -1 1111.03 133.545   9
  14   5   1 108.001 56.2467   7
 -14   5  -1 244.832 86.9107  10
 -14   5   1 16.0898 54.0210  10
  14   5  -1 125.021 70.2200   9
  14   5   1 113.413 60.1352   9
  15   5   1 126.577 49.9654   7
 -15   5   1 123.025 56.5794  10
 -15   5  -1 200.632 65.6384  10
  15   5  -1 162.495 52.1848   9
  15   5   1 162.611 54.0484   9
 -16   5  -1 597.545 76.2624  10
 -16   5   1 598.083 69.7567  10
  16   5   1 483.678 59.7719   9
   0   5  -2 65.1241 61.9395   1
  -1   5   2 2177.79 158.599   1
   1   5  -2 2177.75 168.582   1
  -1   5  -2 2070.94 164.189   1
  -2   5   2 568.945 88.9812   1
   2   5  -2 805.524 110.380   1
  -2   5  -2 598.702 99.1167   1
  -3  -5  -2 900.615 133.960   2
  -3   5   2 692.483 90.7450   1
   3   5  -2 1004.20 122.698   1
  -3   5  -2 1132.87 130.550   1
  -4  -5  -2 3607.51 241.601   2
  -4   5   2 3519.40 189.847   1
   4   5  -2 3958.79 224.707   1
  -4   5  -2 3512.10 215.157   1
   5   5  -2 1307.35 125.926   6
  -5   5  -2 1396.08 145.906   1
  -5  -5  -2 1354.10 159.464   2
  -5  -5   2 1162.03 128.932   2
  -6  -5  -2 1255.15 158.030   2
  -6   5  -2 1076.80 121.382  11
  -6   5   2 1246.60 138.130  10
  -6   5  -2 1386.28 144.526  10
   6   5  -2 1209.70 124.146   6
   6  -5   2 1317.13 129.588   5
  -6   5  -2 1205.14 138.513   1
   7   5  -2 2282.44 164.384   7
   7   5   2 2217.88 156.404   7
   7   5   2 2280.73 156.210   6
   7   5  -2 2290.35 172.945   6
  -7   5   2 2378.90 187.877  10
  -7   5  -2 2441.20 189.404  10
   7   5  -2 2419.17 176.280   9
   7  -5   2 2337.85 174.736   5
  -7   5  -2 2179.96 183.824   1
  -7  -5  -2 1699.67 185.699   2
   8   5  -2 774.523 107.366   7
  -8  -5  -2 919.155 144.186   2
   8   5   2 811.139 107.008   7
   8   5  -2 731.315 106.129   6
  -8   5   2 867.797 125.958  10
  -8   5  -2 861.142 124.706  10
   8   5  -2 707.852 104.327   9
  -8   5  -2 937.477 134.847   1
   8  -5   2 720.043 111.250   5
   9   5  -2 5933.92 280.804   7
   9   5   2 5677.25 269.283   7
  -9   5   2 6102.63 309.909  10
  -9   5  -2 6335.85 323.259  10
   9   5  -2 6498.92 296.737   6
   9   5  -2 6207.97 298.339   9
   9  -5   2 5769.29 289.159   5
  -9  -5  -2 5898.22 351.278   2
  10   5  -2-12.4292 55.7665   7
  10   5   2 85.2118 54.6628   7
  10   5  -2 5.90131 61.6534   6
 -10   5   2 15.5662 63.0067  10
 -10   5  -2 160.610 88.1975  10
  10   5  -2 77.5888 72.2446   9
  10  -5   2 92.7869 63.8596   5
  11   5  -2 74.0295 68.6547   7
  11   5   2 35.7108 57.7132   7
  11   5  -2 69.2772 57.8972   6
 -11   5   2-4.82154 67.8890  10
 -11   5  -2 95.6430 78.4388  10
  11   5  -2 101.306 76.3362   9
  11  -5   2 21.7075 59.8773   5
  12   5   2 3519.27 222.108   7
  12   5  -2 3872.54 224.152   6
 -12   5  -2 4195.29 273.760  10
 -12   5   2 3785.07 247.260  10
  12   5  -2 4111.26 250.920   9
  13   5   2 2285.41 176.085   7
  13   5  -2 2386.75 168.428   6
 -13   5  -2 2795.66 220.281  10
  13   5  -2 2651.76 195.411   9
 -13   5   2 2225.83 183.987  10
  14   5   2 519.924 90.4310   7
 -14   5   2 550.278 91.0734  10
 -14   5  -2 605.747 106.084  10
  14   5  -2 537.294 88.6122   9
  14   5   2 447.574 86.7068   9
  15   5   2 9599.56 291.069   7
 -15   5   2 9308.32 289.326  10
 -15   5  -2 10058.2 329.975  10
  15   5   2 9187.10 282.801   9
 -16   5  -2 10.8854 37.2575  10
  16   5   2-32.3481 25.9220   9
   0   5  -3 10415.2 365.968   1
   1   5  -3 71.5101 68.0925   1
  -1   5  -3-32.3236 70.1334   1
  -2  -5  -3 325.905 99.5098   2
   2   5  -3 407.197 83.9235   1
  -2   5  -3 208.890 75.7619   1
   3   5  -3 304.366 80.4752   1
  -3  -5  -3 302.666 95.6862   2
  -3   5  -3 290.175 80.3562   1
   4   5  -3 22313.7 531.553   1
  -4   5  -3 22813.4 568.222   1
  -4  -5  -3 23470.8 621.681   2
   5   5  -3 9480.00 334.167   6
  -5   5   3 9729.45 352.570  10
  -5   5  -3 9671.20 350.919  11
   5   5  -3 9774.99 356.043   1
   5   5  -3 9819.44 320.071   9
  -5   5  -3 9358.47 371.870   1
  -5  -5  -3 9831.08 410.983   2
   6   5  -3 14114.0 418.422   6
  -6   5  -3 14051.4 433.899  10
  -6   5  -3 14413.5 429.835  11
   6   5  -3 14533.8 412.411   9
  -6   5   3 13918.9 431.846  10
   6  -5   3 14122.7 408.720   5
  -6   5  -3 13973.3 464.086   1
  -6  -5  -3 14166.3 505.802   2
  -7   5  -3 4139.41 246.256  10
   7   5  -3 4060.10 231.507   6
  -7   5   3 3537.88 227.686  10
   7   5  -3 4175.25 232.678   9
   7  -5   3 3860.63 228.192   5
  -7  -5  -3 3751.59 275.823   2
  -7   5  -3 3653.69 246.417   1
  -8   5  -3 1317.78 153.971   1
   8   5   3 1463.12 137.150   7
  -8  -5  -3 1313.30 169.953   2
   8   5  -3 1359.71 141.813   6
  -8   5  -3 1552.86 158.832  10
  -8   5   3 1538.40 157.635  10
   8   5  -3 1458.45 151.040   9
   8  -5   3 1340.64 144.219   5
   9   5   3 1047.90 119.511   7
  -9  -5  -3 974.726 165.621   2
   9   5  -3 886.772 121.390   6
  -9   5   3 751.055 123.920  10
  -9   5  -3 920.957 133.535  10
   9   5  -3 1000.83 124.902   9
  -9   5  -3 1079.58 156.754   1
   9  -5   3 893.424 128.063   5
  10   5   3 456.483 94.7586   7
 -10   5   3 395.351 92.3825  10
  10   5  -3 402.011 96.6958   6
 -10   5  -3 465.726 108.773  10
  10   5  -3 450.782 101.048   9
  10  -5   3 404.262 98.6514   5
  11   5   3 5819.10 281.547   7
  11   5  -3 6291.87 296.187   6
 -11   5   3 6424.05 312.298  10
 -11   5  -3 5909.07 317.911  10
  11   5  -3 6571.87 317.198   9
  11  -5   3 6491.13 318.622   5
  12   5   3 2032.99 167.294   7
  12   5  -3 2023.25 171.225   6
 -12   5   3 2260.54 182.264  10
 -12   5  -3 2173.43 196.960  10
  12   5  -3 2281.90 187.685   9
  12  -5   3 2144.41 187.918   5
  13   5   3 2518.28 178.740   7
  13   5  -3 2720.56 181.346   6
 -13   5   3 2322.51 172.995  10
 -13   5  -3 2507.46 200.217  10
  13   5  -3 2564.52 188.341   9
  14   5   3 1710.22 138.450   7
 -14   5  -3 2249.54 173.119  10
 -14   5   3 1955.97 141.581  10
  14   5   3 1927.30 146.837   9
  15   5   3 238.554 50.2155   7
 -15   5   3 193.816 38.8397  10
 -15   5  -3 172.911 57.4379  10
  15   5   3 206.285 52.0890   9
 -16   5  -3 681.874 74.7175  10
   0   5  -4-81.9906 63.5644   1
  -1  -5  -4 9183.89 378.330   2
   1   5  -4 8738.47 347.201   1
  -1   5  -4 8973.50 358.103   1
  -2  -5  -4 12343.0 447.205   2
   2   5  -4 12555.9 408.284   1
  -2   5  -4 12294.9 422.893   1
   3   5  -4 8456.08 315.780   4
  -3   5  -4 8653.46 338.958  11
   3   5  -4 8279.66 335.116   1
  -3   5  -4 8313.87 356.369   1
  -3  -5  -4 8364.03 378.198   2
   4   5  -4 1592.08 138.641   6
  -4  -5  -4 1193.62 157.747   2
   4   5  -4 1260.94 136.093   1
  -4   5   4 1462.85 139.946  10
  -4   5  -4 1710.55 153.377  11
   4   5  -4 1253.49 128.834  11
  -4   5  -4 1285.08 150.633   1
   5   5  -4 259.083 67.2664   1
   5  -5   4 90.1672 41.0444   5
  -5   5  -4 69.0389 66.2784   1
   5   5  -4 226.100 67.5517   6
  -5  -5  -4 101.341 79.5208   2
  -5   5   4 144.714 60.8852  10
  -5   5  -4 294.817 68.3187  11
   5   5  -4 268.422 71.3818  11
  -5   5  -4 284.766 70.7862  10
   5   5  -4-37.3348 54.2807   9
  -6   5   4 1377.93 140.896  10
  -6   5  -4 1504.77 144.020  10
  -6   5  -4 1373.17 138.725  11
   6   5  -4 1454.77 137.740   9
   6  -5   4 1351.35 141.375   5
   6   5  -4 1276.85 132.534   6
  -6  -5  -4 1337.05 172.487   2
  -6   5  -4 1412.05 163.765   1
   7  -5   4 584.016 102.105   5
  -7   5  -4 570.677 107.597   1
  -7  -5  -4 679.051 140.358   2
  -7   5   4 579.088 98.5141  10
   7   5  -4 515.514 97.6204   6
  -7   5  -4 440.505 88.0250  10
   7   5  -4 595.761 104.813   9
   8   5   4 4284.21 231.864   7
  -8   5   4 4150.50 243.473  10
  -8   5  -4 4170.71 251.452  10
   8   5  -4 4510.33 252.443   6
   8   5  -4 4229.06 249.349   9
   8  -5   4 4274.40 252.073   5
  -8  -5  -4 4054.14 305.407   2
  -8   5  -4 4252.33 287.701   1
   9   5   4 3623.00 222.033   7
   9   5  -4 3479.01 228.244   6
  -9   5   4 3705.59 235.247  10
  -9   5  -4 3739.82 246.838  10
   9   5  -4 3592.07 234.430   9
   9  -5   4 3834.21 245.890   5
  10   5   4 714.194 110.812   7
 -10   5   4 747.087 111.682  10
  10   5  -4 1087.36 136.157   6
 -10   5  -4 978.618 131.452  10
  10   5  -4 850.245 125.982   9
  10  -5   4 998.237 140.413   5
  11   5   4 1164.34 131.553   7
  11   5  -4 1066.61 135.852   6
 -11   5  -4 1057.33 137.737  10
  11   5  -4 1060.34 138.815   9
 -11   5   4 1043.40 124.354  10
  11  -5   4 1100.28 140.221   5
  12   5   4 162.672 66.7397   7
  12   5  -4 234.698 83.1637   6
 -12   5   4 162.523 57.6109  10
 -12   5  -4 184.936 78.1500  10
  12  -5   4 95.1452 73.8051   5
  13   5   4 37.1816 51.4143   7
 -13   5   4 117.502 47.7515  10
 -13   5  -4 93.9371 57.5042  10
  13  -5   4 30.5680 61.8740   5
  14   5   4 59.4933 40.7880   7
 -14   5  -4 148.644 62.6633  10
  15   5   4 76.7943 36.5622   7
  15   5   4 26.6366 36.0616   9
   0   5  -5 105.092 50.5972  11
   0  -5  -5 83.0514 71.4587   2
   0   5  -5 127.861 54.1961   4
   0   5  -5 177.605 68.3147   1
   1  -5  -5 4897.63 282.201   2
   1   5  -5 4752.42 237.739   4
  -1   5  -5 4814.04 242.325   4
  -1   5  -5 4816.33 267.580  11
   1   5  -5 5183.83 272.163  11
   1   5  -5 4706.91 266.067   1
  -1   5  -5 4896.53 277.804   1
  -1  -5  -5 4513.18 278.517   2
   2   5  -5 44164.1 722.644   4
   2   5  -5 44639.4 774.773  11
  -2   5  -5 44238.4 799.696  11
   2   5  -5 43516.5 676.391   6
   2   5  -5 44992.2 798.074   1
  -2   5  -5 44294.0 839.070   1
  -2  -5  -5 43439.2 856.902   2
  -3   5  -5-12.6311 57.3413   1
  -3  -5  -5 116.184 81.7308   2
   3   5  -5 13.8597 51.6803   1
   3   5  -5-6.39882 55.3088  11
  -3   5   5 12.0671 40.3175  10
  -3   5  -5 108.930 51.8697  11
   3   5  -5 53.1231 41.1766   6
   4   5  -5 6589.82 301.794  11
   4   5  -5 6361.54 293.376   1
   4   5  -5 6057.98 270.275   6
  -4   5  -5 6361.71 305.138  11
  -4   5   5 6354.83 283.520  10
   4  -5   5 6206.71 273.993   5
  -4   5  -5 6446.57 334.305   1
  -4  -5  -5 5942.34 335.117   2
  -5   5  -5 17212.8 498.556  11
   5   5  -5 16470.7 471.166  11
   5   5  -5 17155.2 463.072   6
  -5   5   5 17376.1 470.515  10
   5  -5   5 17145.1 474.554   5
  -5  -5  -5 17604.2 584.042   2
  -5   5  -5 18065.9 566.430   1
   6  -5   5 343.332 88.2350   5
  -6  -5  -5 98.3944 89.8478   2
  -6   5  -5 249.317 98.0202   1
  -6   5  -5 159.269 65.5563  11
   6   5  -5 116.396 64.1089   6
  -6   5   5 146.209 66.6581  10
  -7  -5  -5 1367.72 188.036   2
  -7   5  -5 1317.25 175.052   1
  -7   5   5 1311.54 137.865  10
  -7   5  -5 1384.53 141.370  10
   7   5  -5 1205.69 140.008   6
   7  -5   5 1101.45 139.290   5
   8  -5   5 46.3131 60.1748   5
   8   5   5-5.38501 47.6844   7
  -8   5   5 136.803 53.4779  10
   8   5  -5-41.5980 66.3931   6
  -8   5  -5 101.098 65.8487  10
   9  -5   5 395.814 100.033   5
   9   5   5 427.033 82.5206   7
   9   5  -5 322.466 92.4216   6
  -9   5  -5 352.512 84.4709  10
  10  -5   5 337.651 98.2145   5
  10   5   5 362.462 79.0816   7
  10   5  -5 287.303 86.0828   6
 -10   5  -5 279.531 77.3799  10
  11   5   5-103.672 55.0486   7
  11   5  -5 19.9822 80.7748   6
 -11   5  -5 22.4190 48.4633  10
  11  -5   5 56.0999 65.9689   5
  12   5   5 389.245 81.0985   7
  12   5  -5 506.531 98.6803   6
 -12   5  -5 312.315 75.6211  10
  12  -5   5 159.616 71.1252   5
  13   5   5 1114.19 110.402   7
 -13   5  -5 1206.95 118.794  10
  13  -5   5 1291.48 132.312   5
  14   5   5 58.0637 34.5582   7
 -14   5  -5-29.1096 39.2501  10
  15   5   5 1590.20 96.1667   7
  15   5   5 1666.50 97.6094   9
   0  -5  -6 28.2011 77.9366   2
   0   5  -6-38.6917 48.5308   4
   0   5  -6-9.71221 55.3525  11
   0   5  -6 63.5969 62.3694   1
   1   5  -6 1364.65 135.981   4
  -1   5  -6 1371.51 136.207   4
  -1  -5  -6 1176.65 149.689   2
   1  -5  -6 1287.46 154.660   2
  -1   5  -6 1354.84 154.912  11
   1   5  -6 1401.21 154.474  11
   1   5  -6 1552.28 166.307   1
  -1   5  -6 1237.98 155.374   1
  -2  -5  -6 282.704 95.8789   2
   2   5  -6 294.207 78.2987   4
  -2   5  -6 176.267 59.9900  11
   2   5  -6 303.730 86.9884  11
  -2   5  -6 403.351 84.6093   4
   2   5  -6 209.354 76.2841   1
   2   5  -6 289.874 66.1761   6
  -2   5  -6 279.708 93.9127   1
  -3   5  -6 216.123 79.8012   1
   3  -5   6 109.163 59.6294   5
  -3  -5  -6 6.82606 64.6686   2
  -3   5  -6 34.8867 54.4630  11
   3   5  -6-21.0448 56.3990  11
   3   5  -6-4.19733 44.4900   6
   4  -5   6-31.6666 42.1440   5
  -4   5  -6 34.3626 65.0610   1
  -4  -5  -6-16.0829 49.3872   2
   4   5  -6-19.3299 67.1356  11
  -4   5  -6-5.17682 56.3297  11
   4   5  -6-54.7996 46.8530   6
   5  -5   6 977.207 128.757   5
  -5   5  -6 1287.39 158.543   1
  -5  -5  -6 1068.94 159.982   2
   5   5  -6 1151.22 138.585  11
  -5   5  -6 1245.51 141.544  11
   5   5  -6 1284.40 135.766   6
  -6  -5  -6 1664.31 204.720   2
  -6   5  -6 1727.51 196.084   1
   6   5  -6 1666.95 157.566   6
   6   5  -6 2016.55 176.742  11
  -6   5  -6 1617.13 156.356  11
   6  -5   6 1651.07 164.002   5
   7  -5   6 444.114 95.5656   5
   7   5  -6 314.039 75.6174   6
   8  -5   6 893.019 128.685   5
   8   5   6 1059.29 113.967   7
   8   5  -6 804.708 117.146   6
   9   5   6 2425.04 179.066   7
   9   5  -6 2154.10 180.661   6
   9  -5   6 2183.58 191.878   5
  10   5   6 1540.21 143.320   7
  10   5  -6 2030.71 176.836   6
  10  -5   6 1939.59 179.604   5
  11   5   6 5988.40 261.549   7
  11   5  -6 6432.67 288.941   6
 -11   5  -6 5366.51 245.856  10
  11  -5   6 6008.55 292.935   5
  12   5   6 1742.83 136.441   7
 -12   5  -6 1691.56 130.725  10
  12  -5   6 1701.88 152.927   5
 -12  -5  -6 1626.50 129.365   8
  13   5   6 2468.47 145.978   7
  13  -5   6 2666.29 169.369   5
  14   5   6 56.0878 31.5215   7
   0   5  -7 6211.94 286.333   4
   0   5  -7 6620.34 332.063  11
   0   5  -7 6256.46 331.847   1
   0  -5  -7 5765.55 280.245   8
   1  -5  -7 740.941 102.018   8
  -1  -5  -7 493.881 105.904   2
   1   5  -7 682.749 103.119   4
  -1   5  -7 766.353 106.051   4
   1   5  -7 578.983 113.010  11
  -1   5  -7 452.467 108.144  11
   1   5  -7 552.945 104.721   1
  -1   5  -7 463.836 119.579   1
  -2  -5  -7 1588.28 181.852   2
  -2   5  -7 1571.65 150.656   4
   2   5  -7 1563.74 169.667  11
  -2   5  -7 1528.48 168.357  11
   2  -5   7 1809.23 157.387   5
  -2   5  -7 1600.67 185.708   1
  -3   5  -7-12.9668 52.5633   1
   3  -5   7 105.406 58.1628   5
  -3  -5  -7-169.477 89.5629   2
  -3   5  -7 38.3495 49.5797   4
  -3   5  -7-37.6196 72.3469  11
   3   5  -7-0.75381 41.2591   6
   3   5  -7-168.977 82.0851  11
  -4   5  -7 1367.19 170.645   1
   4  -5   7 1115.28 137.393   5
  -4  -5  -7 1236.67 178.683   2
  -4   5  -7 1090.02 145.725  11
   4   5  -7 1099.45 139.563  11
   4   5  -7 1212.81 127.044   6
  -5   5  -7 3343.55 233.089  11
   5   5  -7 3681.38 218.011   6
   5   5  -7 3518.41 238.082  11
   5  -5   7 3586.00 235.832   5
   6   5  -7 10751.0 374.377   6
   6   5  -7 11367.4 406.364  11
  -6   5  -7 11319.7 406.563  11
   6  -5   7 10392.3 403.869   5
   7  -5   7 760.229 119.911   5
   7   5  -7 645.945 104.390   6
   8   5  -7 10646.0 377.769   6
   8  -5   7 10353.7 399.424   5
   9  -5   7 93.8685 70.1397   5
   9   5   7 122.919 51.7750   7
   9   5  -7 202.004 80.2713   6
  10  -5   7 218.713 81.4137   5
 -10  -5  -7 222.686 69.4860   8
  10   5   7 110.242 47.4335   7
  10   5  -7 308.081 85.9025   6
 -11  -5  -7 38.0681 43.9314   8
  11   5   7-13.6213 33.6509   7
  11  -5   7 3.64224 58.3808   5
 -12  -5  -7-9.99866 30.0505   8
  12   5   7-0.26638 35.1067   7
  12  -5   7-54.1917 55.1038   5
  13   5   7 1846.67 107.448   7
  13  -5   7 2151.80 136.740   5
   0  -5  -8 19.9963 47.5794   8
   0   5  -8-26.8277 35.7281   4
   0   5  -8-41.2486 85.4406  11
  -1   5  -8 4833.71 246.573   4
  -1   5  -8 4352.89 282.502  11
   1   5  -8 4553.85 290.679  11
   1  -5  -8 4458.11 237.651   8
  -1  -5  -8 4483.68 256.340   8
  -2   5  -8 5489.85 264.777   4
  -2   5  -8 5494.10 313.175  11
   2   5  -8 5812.23 319.845  11
  -2  -5  -8 5436.03 290.488   8
   2  -5   8 5769.63 290.660   5
  -3  -5  -8 695.173 125.951   8
   3  -5   8 351.430 82.2897   5
  -3   5  -8 427.897 104.641  11
   3   5  -8 537.435 108.231  11
  -3   5  -8 355.177 73.4159   4
  -4   5  -8 1522.50 144.185   4
   4   5  -8 1915.01 186.735  11
  -4   5  -8 1549.10 168.605  11
   4  -5   8 1395.54 154.077   5
  -4  -5  -8 1787.63 184.215   8
  -5   5  -8 3810.61 225.118   4
   5   5  -8 3396.29 203.209   6
  -5   5  -8 3818.62 249.078  11
   5   5  -8 3800.64 248.110  11
   5  -5   8 3496.06 233.530   5
  -5  -5  -8 3617.03 249.490   8
  -6  -5  -8 1148.00 150.341   8
   6  -5   8 1036.13 139.984   5
  -6   5  -8 1091.79 120.385   4
   6   5  -8 1063.50 119.186   6
   6   5  -8 1315.95 143.301  11
  -6   5  -8 1301.61 141.756  11
   7   5  -8 7270.84 299.076   6
   7  -5   8 6862.63 322.529   5
  -7  -5  -8 7168.71 336.562   8
  -8  -5  -8 493.445 111.250   8
   8  -5   8 541.626 108.402   5
   8   5  -8 510.404 94.7420   6
  -9  -5  -8 275.112 74.1590   8
   9  -5   8 351.669 83.8454   5
 -10  -5  -8 812.744 97.6630   8
  10  -5   8 640.617 100.916   5
  10   5   8 564.376 76.9942   7
  11   5   8-125.821 37.9186   7
  11  -5   8-29.4209 50.8003   5
 -11  -5  -8 23.2370 37.7242   8
 -12   5  -8 283.911 46.4011   4
  12  -5   8 234.293 56.5713   5
  13  -5   8 396.281 53.2770   5
   0   5  -9 144.547 79.8646  11
   0  -5  -9 143.697 52.0040   8
  -1   5  -9 1012.46 154.043  11
   1   5  -9 1092.39 157.732  11
  -1  -5  -9 1213.06 136.402   8
   1  -5  -9 925.202 112.884   8
   2   5  -9 2079.92 201.756  11
  -2   5  -9 2251.83 206.733  11
  -2  -5  -9 2499.35 195.025   8
   2  -5   9 2390.96 190.976   5
   3   5  -9 3288.39 240.631  11
  -3   5  -9 3905.73 260.709  11
  -3  -5  -9 3544.05 234.703   8
   3  -5   9 3618.56 233.102   5
  -4   5  -9 1352.57 155.925  11
   4   5  -9 1234.14 151.929  11
  -4  -5  -9 1338.69 149.996   8
   4  -5   9 1563.41 158.578   5
  -5   5  -9 1468.44 149.807  11
   5   5  -9 1783.51 174.541  11
   5  -5   9 1618.66 162.986   5
  -5  -5  -9 1796.96 173.428   8
   6   5  -9 7092.50 312.190  11
  -6   5  -9 7643.89 309.841  11
   6  -5   9 7691.41 333.340   5
  -6  -5  -9 7920.74 339.005   8
  -7   5  -9 3742.19 192.925   4
   7   5  -9 3714.16 208.175  11
   7  -5   9 3533.64 222.096   5
  -7  -5  -9 3631.91 222.858   8
  -8  -5  -9 459.106 88.1546   8
   8  -5   9 642.751 105.417   5
  -8   5  -9 421.871 68.2797   4
   9  -5   9-39.7924 54.5692   5
  -9  -5  -9-12.3941 48.0573   8
  10  -5   9 254.926 67.0569   5
 -10  -5  -9 198.857 50.4964   8
  11  -5   9 1254.39 103.969   5
 -11  -5  -9 1161.53 85.3465   8
   0   5 -10-45.3758 85.3755  11
   0  -5 -10-32.9528 59.2202   8
   1  -5  10 145.270 57.1873   5
  -1   5 -10 121.728 83.8108  11
   1   5 -10 45.2184 83.1725  11
   1  -5 -10 217.963 64.3971   8
  -1  -5 -10 167.909 69.3654   8
   2  -5  10 128.056 58.9296   5
  -2   5 -10 194.859 83.6489  11
   2   5 -10 21.3951 81.0108  11
  -2  -5 -10 181.574 74.9364   8
   3  -5  10 1005.92 124.985   5
  -3   5 -10 908.345 125.699  11
   3   5 -10 849.748 129.271  11
  -3  -5 -10 793.420 114.117   8
   4  -5  10 75.0693 50.6750   5
   4   5 -10-7.10062 65.4300  11
  -4   5 -10-99.3145 63.3939  11
  -4  -5 -10-19.1034 65.1272   8
   5  -5  10 569.796 99.7760   5
  -5   5 -10 441.324 79.2485  11
   5   5 -10 534.880 96.6971  11
  -5  -5 -10 501.865 98.3385   8
   6  -5  10-7.19455 55.4775   5
   6   5 -10 162.737 51.6903  11
  -6  -5 -10 20.0293 63.2164   8
   7  -5  10 3397.54 200.000   5
  -7  -5 -10 3610.35 199.769   8
   8  -5  10 1216.24 117.418   5
  -8  -5 -10 1163.37 112.210   8
   9  -5  10 587.359 78.4940   5
  -9  -5 -10 561.110 71.9602   8
 -10  -5 -10 338.718 47.8450   8
  10  -5  10 336.760 57.3676   5
   0   5 -11 6689.71 305.617  11
   0  -5 -11 6481.21 251.424   8
   0  -5  11 6325.70 255.201   5
  -1   5 -11 1469.05 148.573  11
   1   5 -11 1578.98 157.662  11
   1  -5 -11 1483.38 117.487   8
  -1  -5 -11 1277.39 119.551   8
   1  -5  11 1368.82 126.978   5
  -2   5 -11 6445.80 285.720  11
   2   5 -11 6522.70 295.037  11
  -2  -5 -11 6537.00 263.760   8
   2  -5  11 6032.90 257.671   5
   3  -5  11 40.0901 46.0467   5
  -3   5 -11-26.2350 50.8375  11
   3   5 -11 88.3738 64.7721  11
  -3  -5 -11 18.1498 46.3841   8
  -4   5 -11 2489.12 165.505  11
   4   5 -11 2458.73 176.704  11
  -4  -5 -11 2685.65 169.275   8
   4  -5  11 2273.15 158.055   5
   5   5 -11 1260.28 118.758  11
  -5   5 -11 1088.76 100.403  11
  -5  -5 -11 1455.72 124.386   8
   5  -5  11 1168.39 114.779   5
   6  -5  11 18.8664 35.5003   5
   6   5 -11 105.178 38.5275  11
  -6  -5 -11 140.934 51.0718   8
   7  -5  11 127.201 49.6128   5
  -7  -5 -11 3.84158 38.2447   8
   8  -5  11 1317.52 94.7302   5
  -8  -5 -11 1298.06 93.3193   8
   0   5 -12 20.1752 48.3448  11
   0  -5 -12 33.2404 33.6920   8
  -1   5 -12 100.316 56.3973  11
   1   5 -12 60.2788 45.8231  11
  -1  -5 -12 47.4348 36.3311   8
   2  -5  12 329.216 51.5305   5
   2   5 -12 446.962 78.2600  11
  -2   5 -12 525.976 76.7140  11
  -2  -5 -12 564.499 72.7952   8
   3   5 -12 983.811 101.357  11
  -3   5 -12 879.901 87.9275  11
  -3  -5 -12 953.271 89.0112   8
   3  -5  12 847.856 81.0659   5
   4  -5  12 626.890 69.4579   5
  -4   5 -12 608.031 63.4381  11
   4   5 -12 783.038 83.6275  11
  -4  -5 -12 866.547 84.5602   8
   5  -5  12 68.5385 29.3287   5
   5   5 -12 51.5358 32.6880  11
  -5  -5 -12 67.8804 35.8054   8
  -6  -5 -12 34.7764 25.0359   8
   0   6   0 124840. 1317.17   1
   1   6   0 10.5150 64.3763   1
  -1   6   0-57.9638 81.5534   1
  -1   6   0 43.1059 68.8367  11
   2   6   0 13757.1 453.126   1
  -2   6   0 13791.6 422.533  10
   2   6   0 12831.3 385.987   6
  -2   6   0 12627.1 421.019   1
  -2   6   0 12535.9 415.760  11
  -3   6   0-12.0743 65.9957   1
  -3   6   0-33.5907 56.1695  11
  -3   6   0-4.97366 54.2115  10
   3   6   0-44.6262 41.5498   6
  -4  -6   0 5158.64 307.178   2
  -4   6   0 5198.39 271.995   1
  -4   6   0 5436.30 282.601  10
   4   6   0 5573.58 262.355   6
  -5  -6   0 29.1845 63.1304   2
  -5   6   0-12.2210 61.6477  10
  -5   6   0-26.6041 64.4678   1
   5   6   0 42.5839 46.7459   6
  -6  -6   0-0.60199 53.9424   2
  -6   6   0 142.465 55.6656   1
  -6   6   0 13.2818 53.8004  10
   6   6   0 7.75553 43.0406   6
  -7  -6   0 94.1715 67.8767   2
   7   6   0-39.1580 55.3490   6
  -7   6   0-70.3763 63.0174  10
   8   6   0 3536.12 203.749   7
   8   6   0 3680.19 226.212   6
  -8   6   0 3717.80 252.661  10
   9   6   0-9.77448 49.7402   7
   9   6   0 22.0984 51.0554   6
  -9   6   0-20.9259 61.8549  10
  10   6   0 19392.6 491.642   7
  10   6   0 19817.1 499.195   6
 -10   6   0 19435.2 576.474  10
  11   6   0-44.3958 53.3697   7
  11   6   0-47.7964 57.3658   6
 -11   6   0-56.3765 80.3715  10
  11   6   0-2.81733 55.3988   9
  12   6   0-15.0625 48.9898   7
  12   6   0-25.5648 46.7739   6
 -12   6   0 21.3381 70.9653  10
  12   6   0-85.9000 68.8956   9
 -13   6   0 56.4268 62.7668  10
  13   6   0 1.16479 58.2817   9
 -14   6   0 11673.7 360.222  10
  14   6   0 11693.1 335.155   9
 -15   6   0 90.9408 43.6454  10
  15   6   0 67.7630 38.7491   9
   0   6   1-10.2736 67.7389   1
   0   6  -1 15.4438 66.8363   1
   0   6   1 15.1380 39.6225  10
  -1   6   1 12829.5 419.230   1
  -1   6   1 13385.9 423.221  10
  -1   6  -1 12676.5 416.858  11
   1   6  -1 13116.6 386.268   6
   1   6  -1 13307.7 441.164   1
  -1   6  -1 13041.9 435.043   1
   1   6   1 13365.9 438.159   1
   2   6  -1 8150.35 309.978   4
  -2   6  -1 7768.24 295.565   4
  -2   6  -1 7593.26 327.622  11
   2   6  -1 8108.85 349.961   1
  -2   6   1 8460.96 337.609  10
   2   6  -1 7629.85 300.990   6
  -2   6  -1 7700.11 318.009  10
  -2   6   1 7439.35 317.585   1
  -2   6  -1 8045.92 343.664   1
   3   6  -1 5766.32 300.848   1
  -3   6  -1 5486.01 282.587  11
   3   6  -1 5832.29 268.114   6
   3   6   1 5920.34 266.210   6
  -3   6   1 5662.88 278.704   1
  -3   6  -1 5931.48 283.307  10
  -3   6  -1 5714.81 289.692   1
   3   6  -1 5481.08 269.359  11
  -3   6   1 5920.36 287.780  10
  -4   6   1 780.927 116.124   1
  -4   6  -1 700.869 109.437  11
   4   6  -1 678.041 104.024  11
  -4   6  -1 719.715 118.419   1
  -4  -6   1 804.301 127.423   2
  -4   6   1 860.753 122.216  10
  -4   6  -1 652.484 104.630  10
   4   6  -1 753.744 104.373   6
   4   6   1 892.301 110.445   6
  -4  -6  -1 672.438 129.929   2
   5   6   1 10394.4 362.522   6
   5   6  -1 10528.4 367.020   6
  -5   6   1 10283.2 371.516   1
  -5   6   1 10653.0 400.514  10
  -5   6  -1 10461.6 392.052  10
  -5   6  -1 10284.6 387.101  11
  -5   6  -1 9920.00 389.916   1
  -5  -6  -1 9887.12 433.222   2
  -5  -6   1 9538.70 400.750   2
  -6  -6  -1 81.7754 81.8081   2
  -6  -6   1-28.5961 65.3354   2
  -6   6  -1 115.578 68.5339   1
  -6   6   1 18.9677 48.2592  10
  -6   6  -1 24.3902 61.2509  10
   6   6  -1 69.1292 52.2160   6
   6   6   1 5.88248 43.3870   6
  -7  -6  -1 77.8282 84.0389   2
  -7   6  -1 3.70073 51.9426   1
   7   6  -1 4.11221 46.5999   6
  -7   6   1-20.7777 66.1149  10
   7   6   1 16.3546 42.0812   6
  -7   6  -1-22.8587 63.7896  10
   8   6  -1 16137.5 433.496   7
   8   6   1 16140.5 454.638   6
  -8   6   1 16310.1 518.213  10
  -8   6  -1 15643.6 508.754  10
   8   6  -1 15892.5 468.218   6
  -8  -6  -1 15460.8 555.197   2
   9   6  -1-41.8227 60.0982   6
   9   6  -1 7.43848 38.6680   7
   9   6   1 55.9294 36.8786   7
   9   6   1 85.4685 55.1265   6
  -9   6   1-75.4878 86.8197  10
  -9   6  -1-22.0292 71.3692  10
   9   6  -1-33.2576 57.8422   9
  10   6   1 7758.82 309.992   7
 -10   6   1 7914.88 371.254  10
 -10   6  -1 8241.20 378.665  10
  10   6   1 7689.42 297.739   6
  10   6  -1 7260.18 310.956   6
  10   6  -1 7866.36 337.910   9
  11   6   1 968.432 116.565   7
  11   6  -1 1154.91 127.110   6
 -11   6   1 1208.52 154.395  10
 -11   6  -1 1188.39 160.474  10
  11   6  -1 1004.60 132.504   9
  12   6   1 2195.06 161.794   7
  12   6  -1 2165.00 156.456   6
 -12   6   1 2265.85 193.843  10
 -12   6  -1 2248.28 198.647  10
  12   6  -1 2275.81 182.238   9
  12   6   1 2213.59 177.886   9
  13   6   1 4007.81 204.563   7
  13   6  -1 3753.69 186.001   6
 -13   6   1 3811.55 228.052  10
 -13   6  -1 4223.07 245.693  10
  13   6  -1 3881.72 217.607   9
  13   6   1 3801.66 213.920   9
 -14   6   1 415.143 78.3509  10
 -14   6  -1 400.873 80.3522  10
  14   6  -1 391.849 77.8896   9
  14   6   1 427.207 76.8426   9
 -15   6  -1 121.688 50.3339  10
 -15   6   1 140.585 44.5666  10
  15   6   1 183.069 46.7947   9
   0   6  -2-1.81521 65.0982  11
   0   6  -2 7.20888 49.7805   4
   0   6  -2-28.7086 63.4801   1
   0   6  -2 146.632 58.5225   6
   1   6  -2 772.133 119.937   1
   1   6  -2 632.553 92.0158   4
  -1   6  -2 733.639 99.0638   4
  -1   6  -2 619.741 110.506  11
   1   6  -2 762.904 114.058  11
  -1   6  -2 787.910 125.038   1
  -1   6   2 848.767 114.740  10
   1   6  -2 827.297 105.265   6
  -2   6   2 1005.29 124.548   1
   2   6  -2 971.827 135.235   1
   2   6  -2 1003.64 116.083   6
   2   6  -2 893.230 111.222   4
  -2   6  -2 914.523 120.658  11
   2   6  -2 1035.73 129.680  11
  -2   6   2 791.020 111.330  10
  -2   6  -2 851.139 129.309   1
  -2   6  -2 1028.47 116.838  10
  -3  -6  -2 2184.69 210.556   2
  -3   6   2 2591.79 195.791  10
  -3   6  -2 2603.49 202.655  11
  -3   6   2 2338.05 183.370   1
   3   6  -2 2521.45 180.146   6
   3   6   2 2364.38 170.833   6
   3   6  -2 2512.81 183.884  11
  -3   6  -2 2417.85 197.729   1
   3   6  -2 2630.21 211.295   1
  -3   6  -2 2462.93 183.003  10
  -4  -6  -2 1595.64 195.425   2
  -4  -6   2 1539.72 161.782   2
   4   6  -2 1296.07 151.852   1
   4   6   2 1242.84 126.309   6
   4   6  -2 1432.99 138.770  11
  -4   6   2 1614.19 148.263   1
   4   6  -2 1544.15 144.191   6
  -4   6   2 1300.35 145.013  10
  -4   6  -2 1617.06 156.683  10
  -4   6  -2 1523.70 164.475   1
  -4   6  -2 1255.61 142.935  11
  -5  -6  -2-34.8364 88.7765   2
  -5   6  -2 191.306 77.9400  11
  -5   6   2 235.914 81.8128  10
  -5   6  -2 215.060 75.3542  10
   5   6  -2 104.563 58.8385   6
  -5   6  -2 83.6881 79.8014   1
   5   6   2 95.1576 49.2312   6
   5   6  -2 89.2411 38.5924   9
   6   6  -2 6696.62 302.877   6
  -6   6   2 5823.00 299.646  10
  -6   6  -2 5931.86 302.104  10
  -6   6  -2 6129.49 307.346  11
  -6   6  -2 6382.06 330.368   1
   6   6  -2 5966.36 269.998   9
   6   6   2 6124.33 274.960   6
  -6  -6  -2 6311.32 364.420   2
   7   6  -2 14070.0 444.078   6
  -7   6   2 14085.8 473.644  10
  -7   6  -2 13776.9 465.838  10
   7   6   2 14453.0 420.039   6
  -7   6  -2 13809.9 487.148   1
   7   6  -2 14040.0 430.173   9
   7  -6   2 14658.3 421.551   5
  -7  -6  -2 13728.2 535.252   2
   8   6  -2 2334.63 191.957   6
   8   6   2 2189.31 166.065   6
  -8   6   2 2420.22 203.966  10
  -8   6  -2 2483.38 208.525  10
   8   6  -2 2122.62 178.602   9
   8  -6   2 1981.56 167.424   5
  -8  -6  -2 2328.16 239.680   2
   9   6   2 2945.51 190.660   7
  -9   6   2 2945.11 224.082  10
  -9   6  -2 2764.12 224.069  10
   9   6  -2 2659.57 200.580   6
   9   6  -2 2912.09 209.060   9
   9  -6   2 2770.14 197.628   5
  10   6   2 144.979 54.3867   7
  10   6  -2 83.3866 64.2736   6
 -10   6   2-43.9937 65.1619  10
 -10   6  -2 242.970 94.3897  10
  10   6  -2 124.220 73.3163   9
  11   6   2-96.8945 54.1130   7
 -11   6   2 79.5349 82.6376  10
  11   6  -2 9.79932 50.1546   6
 -11   6  -2 129.179 77.1494  10
  11   6  -2 24.4436 56.1214   9
  12   6   2 246.005 66.4301   7
 -12   6   2 71.2132 58.4991  10
 -12   6  -2 109.686 78.0279  10
  12   6  -2 216.801 68.1199   6
  12   6  -2 258.430 85.1049   9
  13   6   2 6117.88 243.721   7
  13   6  -2 6109.79 240.887   6
 -13   6  -2 6624.57 297.171  10
 -13   6   2 6130.39 273.730  10
  13   6  -2 6765.04 278.042   9
  13   6   2 6156.95 267.700   9
 -14   6   2 1726.48 133.601  10
 -14   6  -2 1889.02 149.851  10
  14   6   2 1559.62 124.875   9
 -15   6   2 240.862 47.2947  10
 -15   6  -2 135.550 45.6907  10
  15   6   2 133.944 42.6670   9
   0   6  -3 57.8897 54.9065  11
   0   6  -3 45.2839 67.3332   1
   0   6  -3-33.4907 45.2233   4
   0   6  -3 35.9232 42.7607   6
   1   6  -3 328.240 82.6286  11
   1   6  -3 343.717 99.9871   1
   1   6  -3 436.462 87.5311   4
  -1   6  -3 512.805 104.213  11
  -1   6  -3 369.510 81.0838   4
  -1   6   3 368.519 82.5271  10
  -1   6  -3 530.974 109.024   1
   1   6  -3 407.045 72.4099   6
  -1   6  -3 323.081 68.2148   6
   2   6  -3 1346.72 139.612   4
  -2   6  -3 1483.51 143.302   4
  -2  -6  -3 1325.23 171.978   2
   2   6  -3 1401.86 133.075   6
  -2   6  -3 1720.56 137.549   6
  -2   6   3 1387.21 147.722  10
  -2   6  -3 1556.75 140.242  10
   2   6  -3 1609.42 169.422   1
  -2   6  -3 1748.23 176.344   1
   2   6  -3 1617.35 156.179  11
  -2   6  -3 1370.73 153.453  11
  -3  -6  -3 4089.52 287.273   2
   3   6  -3 3892.24 254.568   1
  -3   6  -3 4000.58 205.606   6
  -3   6   3 3708.08 235.221  10
   3   6  -3 3809.37 218.051   6
   3   6  -3 3793.24 232.954  11
  -3   6  -3 3824.13 243.788  11
  -3   6  -3 3669.62 253.821   1
  -3   6  -3 3988.56 227.684  10
   4   6  -3 473.626 87.5758  11
   4   6  -3 564.085 111.514   1
  -4  -6  -3 236.558 101.544   2
  -4   6  -3 440.136 101.149  11
  -4   6   3 343.944 90.6559  10
  -4   6  -3 286.581 72.4792  10
   4   6  -3 575.214 99.9833   6
  -4   6  -3 344.165 87.1122   1
   4   6   3 329.158 69.5115   6
  -5   6   3 12372.2 428.901  10
   5   6   3 12545.3 388.837   6
  -5   6  -3 12019.9 434.018  11
   5   6  -3 12646.4 414.517   6
  -5   6  -3 12584.9 418.891  10
   5   6  -3 12177.3 402.399  11
   5   6  -3 12208.0 370.923   9
  -5   6  -3 12691.7 473.663   1
  -5  -6  -3 12525.3 510.263   2
  -6   6  -3 25716.8 618.539  10
   6   6  -3 26182.3 598.046   6
   6   6   3 27213.1 559.348   6
  -6   6   3 26138.6 629.363  10
  -6   6  -3 26424.1 633.793  11
   6   6  -3 24448.2 550.086   9
  -6   6  -3 26302.5 689.674   1
  -6  -6  -3 27463.1 771.578   2
  -7  -6  -3 12.3644 70.9296   2
   7   6  -3-32.1668 64.0502   6
  -7   6   3 137.949 74.8954  10
  -7   6  -3 61.6954 71.0309  10
  -7   6  -3 18.3044 50.9290  11
   7   6  -3 7.94818 49.8554   9
  -7   6  -3 47.5904 57.8584   1
   7  -6   3 150.095 62.5926   5
   8   6  -3 440.579 103.939   6
  -8   6   3 446.456 105.309  10
  -8   6  -3 494.141 106.947  10
   8   6  -3 398.970 92.8740   9
   8  -6   3 581.992 101.629   5
   9   6  -3 3.79646 67.1966   6
  -9   6   3 43.8145 61.1030  10
  -9   6  -3-0.53547 60.0750  10
   9   6  -3-4.24174 57.1345   9
   9  -6   3-6.45530 61.8674   5
  10   6   3 1584.56 137.669   7
 -10   6   3 1952.46 178.390  10
 -10   6  -3 1833.62 178.191  10
  10   6  -3 1948.33 174.748   6
  10   6  -3 1795.34 167.145   9
  10  -6   3 1923.69 167.746   5
  11   6   3 30.3912 48.8504   7
  11   6  -3-65.2870 69.9541   6
 -11   6   3-26.2385 59.4635  10
 -11   6  -3 83.0306 70.2344  10
  11   6  -3 57.7527 71.8857   9
  12   6   3 1252.57 115.588   7
  12   6  -3 1091.45 123.942   6
 -12   6   3 1178.01 130.601  10
 -12   6  -3 1050.87 132.228  10
  12   6  -3 1262.32 137.415   9
  13   6   3 8598.09 272.623   7
 -13   6   3 8903.36 301.022  10
  13   6  -3 9081.30 293.374   6
 -13   6  -3 9037.29 327.299  10
  14   6   3 1792.61 113.109   7
 -14   6   3 1786.17 118.471  10
 -14   6  -3 1907.15 138.679  10
  14   6   3 1883.97 130.570   9
 -15   6  -3 630.494 68.0811  10
  15   6   3 691.112 67.1632   9
   0   6  -4 66.6530 58.3412   4
   0   6  -4 96.6845 63.6407  11
   0   6  -4 136.052 77.9196   1
   0   6  -4 15.7748 38.8619   6
  -1  -6  -4 1861.90 196.804   2
   1   6  -4 1877.22 164.378   4
  -1   6  -4 1523.55 133.021   6
  -1   6  -4 1869.48 161.675   4
  -1   6  -4 2139.29 186.118  11
   1   6  -4 1655.98 174.845   1
   1   6  -4 1555.72 140.401   6
  -1   6  -4 1665.97 178.128   1
   1   6  -4 1578.26 162.890  11
   2   6  -4 344.372 90.0557  11
   2   6  -4 441.237 98.3665   1
   2   6  -4 323.582 79.3078   4
  -2   6  -4 558.646 105.496  11
  -2   6  -4 408.672 82.4878   4
   2   6  -4 262.139 69.1752   6
  -2   6  -4 444.700 108.239   1
  -3  -6  -4 1147.73 170.065   2
  -3   6  -4 1218.73 147.229  11
   3   6  -4 1419.96 151.803  11
  -3   6   4 1431.59 150.261  10
   3   6  -4 1333.64 162.200   1
   3   6  -4 1201.61 130.492   6
  -3   6  -4 1129.83 158.745   1
   4   6  -4 1073.76 147.203   1
  -4  -6  -4 1111.55 164.626   2
   4   6  -4 1203.88 137.709  11
   4   6  -4 1153.87 131.212   6
   4   6   4 1298.62 128.616   6
  -4   6   4 1300.08 145.563  10
  -4   6  -4 1517.47 162.314  11
  -4   6  -4 1269.30 161.490   1
  -5   6  -4 5689.23 305.809  11
   5   6  -4 5859.49 286.668  11
  -5   6  -4 5697.18 276.170  10
  -5   6   4 5750.70 295.414  10
   5   6  -4 6068.84 292.666   6
   5   6  -4 5487.77 254.826   9
  -5   6  -4 5882.59 337.323   1
  -5  -6  -4 6058.59 367.998   2
   6   6  -4 12036.0 409.422   6
  -6   6   4 11817.6 420.781  10
  -6   6  -4 11123.5 396.817  10
  -6   6  -4 11838.9 432.204  11
   6   6  -4 12146.0 392.962   9
  -6   6  -4 11794.1 480.683   1
   6  -6   4 12317.9 394.352   5
  -6  -6  -4 12268.0 523.101   2
  -7   6  -4 1603.50 161.666  11
  -7   6   4 1978.92 180.727  10
  -7   6  -4 2001.84 176.916  10
   7   6  -4 1875.22 174.789   6
   7   6  -4 2061.36 172.230   9
   7  -6   4 2052.84 172.290   5
   8   6  -4 711.351 117.900   6
  -8   6   4 747.307 116.234  10
  -8   6  -4 552.074 104.628  10
   8   6  -4 920.625 121.502   9
   8  -6   4 590.052 103.733   5
  -9   6   4 5783.21 293.642  10
  -9   6  -4 5805.96 298.826  10
   9   6  -4 5981.67 298.737   6
   9   6  -4 5845.01 287.757   9
   9  -6   4 6241.58 296.221   5
  10   6  -4 1371.80 149.709   6
 -10   6   4 1597.30 151.235  10
 -10   6  -4 1542.09 155.876  10
  10   6  -4 1562.61 155.117   9
  10  -6   4 1300.64 147.168   5
  11   6   4-17.3548 47.4982   7
  11   6  -4 21.5895 63.4173   6
 -11   6   4 93.2259 52.7468  10
 -11   6  -4 70.1048 71.0141  10
  11  -6   4 31.0744 58.9228   5
  12   6   4 271.217 62.2245   7
  12   6  -4 415.882 81.9667   6
 -12   6   4 292.700 64.8755  10
 -12   6  -4 391.546 89.3854  10
  13   6   4 160.544 41.4686   7
 -13   6   4 155.723 46.4147  10
 -13   6  -4 99.5270 54.9714  10
 -14   6  -4 3099.47 153.975  10
  14   6   4 3106.29 153.324   9
   0   6  -5 14.3740 73.4469  11
   0   6  -5-29.8738 68.0150   4
   0  -6  -5-6.60831 71.8236   2
   0   6  -5 34.2687 62.0131   1
   0   6  -5 46.9935 42.2117   6
  -1   6  -5 22056.2 593.824  11
   1  -6  -5 20941.1 636.165   2
   1   6  -5 21513.4 547.333   4
  -1   6  -5 21754.8 548.506   4
   1   6  -5 21783.1 584.632  11
   1   6  -5 20712.0 490.860   6
   1   6  -5 21124.0 615.590   1
  -1   6  -5 22072.4 641.177   1
  -1  -6  -5 22027.8 665.287   2
   2   6  -5 3614.01 229.102   4
  -2   6  -5 3674.75 230.275   4
  -2   6  -5 3495.42 241.556  11
   2   6  -5 3539.26 209.714   6
   2   6  -5 3340.15 245.038   1
  -2   6  -5 3502.04 262.070   1
   2   6  -5 3626.04 244.108  11
  -2  -6  -5 3729.63 286.166   2
  -3   6  -5 15432.5 469.756   4
   3   6  -5 14964.1 477.658  11
   3   6  -5 14507.0 429.605   6
   3   6  -5 15315.1 511.881   1
  -3   6  -5 15410.6 501.667  11
  -3   6  -5 14862.9 532.823   1
  -3  -6  -5 14806.2 558.418   2
   4   6  -5 14439.8 466.348  11
  -4   6  -5 15326.7 499.876  11
   4   6  -5 14330.7 435.005   6
  -4   6   5 14668.7 461.639  10
  -4   6  -5 14727.0 537.199   1
  -4  -6  -5 13490.0 544.812   2
   5   6  -5 2205.79 183.179  11
   5   6  -5 1736.80 160.269   6
  -5   6   5 2051.19 179.719  10
  -5   6  -5 1957.76 188.717  11
  -5   6  -5 2214.33 213.825   1
  -5  -6  -5 2182.18 231.734   2
  -6   6   5 5690.80 290.312  10
  -6   6  -5 6181.99 313.297  11
   6   6  -5 5382.78 278.370   6
   6  -6   5 5828.52 282.166   5
   7  -6   5 145.231 63.7814   5
  -7   6  -5 108.950 71.7896  11
   7   6  -5 154.333 78.0793   6
  -7   6   5 142.813 72.7120  10
  -8   6   5 2993.80 204.073  10
  -8   6  -5 2656.11 196.555  10
   8   6  -5 2808.29 206.807   6
   8  -6   5 2874.03 203.968   5
   9   6  -5 135.990 77.9538   6
  -9   6   5 279.395 71.5733  10
  -9   6  -5 158.528 55.4288  10
   9  -6   5 308.959 84.7158   5
  10   6  -5 2537.29 189.618   6
 -10   6   5 2325.06 164.038  10
 -10   6  -5 2727.82 188.639  10
  10  -6   5 2775.28 196.070   5
  11   6  -5 700.350 107.240   6
 -11   6  -5 453.989 82.0595  10
  11  -6   5 681.988 102.166   5
  12   6  -5 61.8436 55.8370   6
 -12   6  -5 60.8706 42.2467  10
  12  -6   5 9.70280 50.5459   5
 -13  -6  -5 131.085 36.0612   8
 -13   6  -5 52.4682 35.6034  10
  14   6   5-50.1886 29.4087   9
   0   6  -6 12427.9 423.724   4
   0   6  -6 12515.0 458.509  11
   0   6  -6 12846.0 496.850   1
   0  -6  -6 12385.4 494.318   2
   1   6  -6 3903.92 239.758   4
   1   6  -6 4056.73 268.128  11
  -1   6  -6 3675.24 235.005   4
  -1   6  -6 3843.50 261.611  11
   1   6  -6 3632.73 263.462   1
  -1   6  -6 4207.29 289.311   1
  -1  -6  -6 3886.00 285.142   2
   1  -6  -6 3607.61 272.101   2
  -2   6  -6 7111.00 320.702   4
   2   6  -6 7249.05 294.195   6
   2   6  -6 6595.47 331.182  11
  -2   6  -6 7408.53 358.472  11
   2   6  -6 7418.30 362.774   1
  -2   6  -6 7223.24 379.808   1
  -2  -6  -6 6938.01 384.148   2
  -3  -6  -6 744.925 143.597   2
  -3   6  -6 739.427 117.761   4
  -3   6  -6 639.053 121.681  11
   3   6  -6 516.165 107.663  11
   3   6  -6 779.887 105.702   6
  -3   6  -6 803.914 133.991   1
  -4   6  -6 191.311 90.7828  11
  -4   6  -6 180.510 73.6745   4
   4   6  -6 291.045 95.6251  11
   4   6  -6 231.496 70.2043   6
   5   6  -6 4875.11 274.981  11
   5   6  -6 4650.36 253.443   6
  -5   6  -6 4698.15 282.363  11
   5  -6   6 4966.68 259.793   5
   6  -6   6 796.681 109.767   5
  -6   6  -6 624.976 119.218  11
   6   6  -6 632.930 100.748   6
   6   6  -6 606.346 109.897  11
   7  -6   6 1061.81 129.019   5
   7   6  -6 1302.39 141.211   6
  -7   6  -6 1146.71 137.793  11
   8  -6   6 245.494 76.3140   5
   8   6  -6 95.7749 75.0396   6
   9   6  -6 3437.11 217.165   6
   9  -6   6 3219.78 209.129   5
  10   6  -6 440.678 90.9540   6
  10  -6   6 382.950 83.7928   5
  11   6  -6 2093.27 153.532   6
  11  -6   6 1822.08 145.073   5
 -12  -6  -6 656.493 78.9256   8
  12  -6   6 622.444 82.4304   5
   0  -6  -7 10.4718 48.4170   8
   0   6  -7 115.843 60.9049   4
   0   6  -7-10.5104 75.9634  11
   1   6  -7 1551.87 150.271   4
  -1   6  -7 1716.84 164.035   4
  -1   6  -7 1845.43 192.544  11
   1   6  -7 1729.96 189.953  11
  -1  -6  -7 1670.34 162.589   8
  -2   6  -7 9110.49 358.938   4
  -2   6  -7 8928.98 401.792  11
   2   6  -7 9052.88 397.252  11
  -3   6  -7 1201.38 142.293   4
   3   6  -7 1252.95 124.438   6
  -3   6  -7 1128.01 153.436  11
   3   6  -7 1383.30 160.248  11
  -4   6  -7 60.2845 55.6938   4
  -4   6  -7 141.148 83.7151  11
   4   6  -7 19.7143 58.4053  11
   4   6  -7-46.4477 45.7930   6
  -5   6  -7 49.2609 69.9608  11
   5  -6   7 24.2856 44.3007   5
   5   6  -7 230.083 85.4720  11
  -5   6  -7 127.885 66.9268   4
   5   6  -7 246.286 72.5980   6
   6  -6   7 350.530 83.1308   5
  -6   6  -7 318.214 83.3722   4
  -6   6  -7 244.263 80.6731  11
   6   6  -7 512.426 91.1007  11
   6   6  -7 219.846 68.6079   6
   7   6  -7 1196.15 129.344   6
   7  -6   7 1427.23 143.882   5
   8   6  -7 2202.94 169.140   6
   8  -6   7 2269.58 175.415   5
   9  -6   7 669.556 107.017   5
   9   6  -7 617.349 97.4446   6
 -10  -6  -7 671.639 97.2928   8
  10  -6   7 661.912 95.1379   5
  11  -6   7 3744.65 186.708   5
 -11  -6  -7 3883.17 184.555   8
 -12   6  -7 39.4941 34.5187   4
 -12  -6  -7-40.4539 26.0826   8
   0   6  -8 13308.3 418.682   4
   0   6  -8 13317.2 484.783  11
   0  -6  -8 14140.9 416.961   8
  -1   6  -8 2022.80 166.546   4
  -1   6  -8 2391.34 216.094  11
   1   6  -8 2400.83 217.776  11
  -1  -6  -8 2085.85 171.488   8
  -2   6  -8 3145.81 204.543   4
  -2   6  -8 2983.73 235.948  11
   2   6  -8 3235.90 242.499  11
  -2  -6  -8 3207.16 218.737   8
  -3   6  -8 4197.56 270.185  11
  -3   6  -8 4432.27 241.231   4
   3   6  -8 4353.43 271.785  11
  -3  -6  -8 4151.26 251.326   8
  -4   6  -8 1812.17 156.854   4
  -4   6  -8 1957.49 187.507  11
   4   6  -8 1980.74 184.251  11
   4  -6   8 1889.88 159.263   5
  -4  -6  -8 1882.58 177.897   8
  -5   6  -8 1696.05 148.220   4
   5   6  -8 1709.09 138.940   6
   5   6  -8 1632.36 161.126  11
  -5   6  -8 1690.62 168.029  11
   5  -6   8 1540.53 143.941   5
  -5  -6  -8 1728.57 174.530   8
  -6  -6  -8 744.398 125.875   8
   6   6  -8 856.815 103.866   6
   6   6  -8 767.770 105.513  11
  -6   6  -8 746.164 104.221   4
   6  -6   8 1022.71 121.051   5
  -6   6  -8 785.095 109.415  11
  -7  -6  -8 91.6790 71.2106   8
   7  -6   8 92.8130 61.1393   5
  -7   6  -8 50.0847 45.3793   4
  -8   6  -8 7726.71 284.504   4
   8   6  -8 7764.35 279.992   6
   8  -6   8 7663.26 295.532   5
  -8  -6  -8 7728.57 311.807   8
   9  -6   8 123.696 57.5817   5
  -9  -6  -8 144.834 62.5726   8
  -9   6  -8 232.673 60.4254   4
 -10   6  -8 44.6612 42.5733   4
  10  -6   8 54.9513 43.5556   5
 -11   6  -8 2860.26 129.065   4
  11  -6   8 2635.03 136.295   5
 -11  -6  -8 2755.90 131.803   8
   0   6  -9 34.4824 82.5828  11
   0  -6  -9 89.4269 52.4447   8
  -1   6  -9 2672.65 218.523  11
   1   6  -9 2879.40 225.512  11
  -1  -6  -9 2835.07 189.478   8
  -2   6  -9 1610.51 136.351   4
  -2   6  -9 1787.74 177.532  11
   2   6  -9 1842.05 182.606  11
  -2  -6  -9 1583.13 149.372   8
  -3  -6  -9 13.5978 50.7146   8
  -3   6  -9 70.6073 57.6664   4
  -3   6  -9-15.9694 71.7393  11
   3   6  -9 26.9544 65.1505  11
  -4   6  -9 7774.68 285.336   4
  -4   6  -9 7968.09 336.257  11
   4   6  -9 7967.00 339.621  11
   4  -6   9 7958.03 301.423   5
  -4  -6  -9 8332.21 330.511   8
  -5   6  -9 4630.98 214.143   4
  -5   6  -9 4390.63 238.371  11
   5   6  -9 4883.88 251.045  11
   5  -6   9 4883.30 235.288   5
  -5  -6  -9 4944.37 255.359   8
  -6   6  -9 1991.71 139.765   4
   6   6  -9 1922.38 148.250  11
  -6   6  -9 1809.48 146.715  11
   6  -6   9 1917.61 147.562   5
  -6  -6  -9 1977.84 165.385   8
  -7   6  -9 9688.15 282.491   4
   7  -6   9 9114.55 303.591   5
  -7  -6  -9 9812.39 328.307   8
  -8   6  -9 955.606 87.0426   4
   8  -6   9 1008.01 98.4987   5
  -8  -6  -9 1131.83 109.503   8
   9  -6   9 498.829 65.5395   5
  -9  -6  -9 650.344 79.6363   8
  10  -6   9-49.7816 30.0871   5
 -10  -6  -9-60.7184 31.9109   8
   0   6 -10 521.569 106.868  11
   0  -6 -10 358.529 61.9185   8
  -1   6 -10 85.3075 69.6238  11
   1   6 -10 164.854 81.3279  11
  -1  -6 -10 166.682 60.9881   8
  -2   6 -10 337.678 84.1919  11
   2   6 -10 271.396 89.7797  11
  -2  -6 -10 289.326 69.5703   8
  -3   6 -10 434.010 94.2059  11
   3   6 -10 383.324 87.4181  11
  -3  -6 -10 389.969 77.3222   8
  -4   6 -10 313.694 73.6137  11
   4   6 -10 356.747 85.5388  11
  -4  -6 -10 356.962 79.6651   8
  -5   6 -10 727.784 92.2031  11
   5  -6  10 705.962 84.5460   5
   5   6 -10 799.586 101.454  11
  -5  -6 -10 870.135 100.217   8
   6   6 -10 1324.75 107.721  11
   6  -6  10 1199.62 102.361   5
   7  -6  10 2416.12 134.509   5
  -7  -6 -10 2773.88 152.611   8
  -8  -6 -10 522.101 67.9542   8
   0   6 -11 37.2894 49.2985  11
  -1   6 -11 713.332 98.9421  11
   1   6 -11 708.095 102.384  11
  -1  -6 -11 681.555 75.5755   8
  -2   6 -11 35.8315 47.8711  11
   2   6 -11 39.0926 48.6013  11
  -2  -6 -11 3.79034 29.2520   8
  -3   6 -11 940.704 97.5672  11
   3   6 -11 955.798 102.992  11
  -3  -6 -11 849.912 86.2644   8
   4   6 -11 3860.60 182.185  11
  -4   6 -11 3459.32 166.077  11
  -4  -6 -11 3807.20 169.707   8
   5   6 -11 118.436 38.1570  11
  -5  -6 -11 88.0223 38.9486   8
  -6  -6 -11 413.063 57.6513   8
   0   6 -12 283.260 55.5552  11
  -1   6 -12 85.9015 38.3751  11
   1   6 -12 122.170 38.7014  11
   2   6 -12 559.524 67.5894  11
   0   7   0 0.58971 65.2247   1
   0   7   0-162.757 58.0699   4
   1   7   0 137.680 70.2059   1
  -1   7   0-37.6499 64.1814   1
   1   7   0-26.5991 51.6806   4
  -1   7   0-22.8370 40.8387   4
  -1   7   0 40.0466 59.8708  10
   1   7   0 12.8690 49.8770   6
  -2   7   0 624.477 114.358   1
  -2   7   0 639.691 98.2756   4
  -2   7   0 710.791 115.540  10
   2   7   0 597.754 104.758   6
  -3   7   0 88.1294 83.1168   1
  -3  -7   0 108.187 91.5276   2
  -3   7   0-6.35871 59.0400  10
  -3   7   0 78.6430 56.7532   4
   3   7   0 112.015 54.8871   6
  -4  -7   0 6994.15 396.728   2
  -4   7   0 7554.04 310.567   4
   4   7   0 7870.03 335.646   6
  -4   7   0 7333.57 356.533   1
  -4   7   0 6983.94 339.523  10
  -5   7   0-123.695 68.2300   1
  -5  -7   0-180.177 106.366   2
  -5   7   0-106.531 66.7370  10
   5   7   0 18.0854 51.5584   6
  -6  -7   0 528.862 103.558   2
  -6   7   0 502.547 113.423  10
   6   7   0 526.515 105.013   6
  -7   7   0 93.9990 86.2474  10
   7   7   0-54.5146 68.5326   6
   8   7   0 14222.3 444.947   6
  -8   7   0 14907.6 502.771  10
   9   7   0-13.0137 53.0621   6
  -9   7   0-39.3913 87.6205  10
   9   7   0-57.7739 50.3461   9
  10   7   0 3589.16 209.676   6
 -10   7   0 3943.67 258.355  10
  10   7   0 3688.48 223.262   9
  11   7   0-16.1412 45.1972   6
 -11   7   0-31.3928 79.6266  10
  11   7   0 34.0031 57.1727   9
  12   7   0 1259.59 102.733   6
 -12   7   0 1204.99 141.335  10
  12   7   0 984.421 112.104   9
 -13   7   0-93.2381 58.0274  10
  13   7   0 7.02223 39.3600   9
 -14   7   0 957.542 92.0369  10
  14   7   0 824.465 80.7209   9
   0   7   1 35834.3 634.745   4
   0   7  -1 34786.8 677.590   4
   0   7  -1 34636.3 747.302  11
   0   7  -1 36434.6 805.814   1
   0   7  -1 35228.4 691.668   6
   1   7  -1 4481.12 246.307   4
  -1   7  -1 4359.13 242.157   4
  -1   7   1 3859.91 263.385   1
   1   7  -1 4460.02 270.237  11
   1   7  -1 4416.51 249.189   6
  -1   7  -1 4259.95 259.760  10
  -1   7  -1 4288.08 280.615   1
  -1   7  -1 4090.12 262.629  11
   1   7  -1 4363.10 284.002   1
  -2   7  -1 1246.73 160.881   1
  -2   7  -1 1187.54 130.772   4
   2   7  -1 1260.55 162.920   1
  -2   7   1 1214.26 151.127   1
   2   7  -1 1221.93 142.575   6
   2   7   1 1424.76 146.117   6
  -2   7   1 1207.48 148.894  10
  -2   7  -1 1391.05 152.792  10
  -2   7  -1 1329.53 167.591  11
   2   7  -1 1261.03 153.860  11
  -3  -7  -1 4415.38 317.911   2
  -3   7  -1 3978.23 235.236   4
  -3   7  -1 4373.39 274.319  11
   3   7  -1 4577.82 270.468  11
   3   7   1 4479.33 251.136   6
  -3   7   1 4428.45 276.744   1
   3   7  -1 4646.12 258.374   6
  -3   7   1 4476.37 273.243  10
  -3   7  -1 4696.89 273.209  10
  -3   7  -1 4078.02 274.304   1
  -4   7   1 1.09050 65.2824   1
  -4   7  -1 253.302 93.4777   1
  -4  -7  -1 94.4794 93.8847   2
  -4  -7   1-77.9271 97.3023   2
  -4   7  -1 85.0372 48.1964   4
  -4   7  -1 40.8420 73.6800  11
   4   7  -1 236.317 77.6087  11
  -4   7   1 91.1332 71.3720  10
  -4   7  -1 58.1946 71.4867  10
   4   7  -1 138.175 69.5579   6
   4   7   1-14.6294 53.9315   6
  -5  -7  -1 396.310 111.123   2
  -5   7  -1 552.642 110.560   1
  -5  -7   1 297.580 89.9537   2
  -5   7   1 389.073 97.4127  10
  -5   7  -1 571.896 115.401  10
   5   7  -1 578.551 109.135   6
   5   7   1 639.763 100.880   6
   6   7  -1 1918.53 176.530   6
  -6   7   1 1924.94 193.796  10
  -6   7  -1 1711.44 178.109  10
   6   7   1 1911.99 170.396   6
   6   7  -1 1711.33 148.230   9
   7   7  -1 7262.96 328.538   6
   7   7   1 6904.23 310.894   6
  -7   7   1 7588.29 363.424  10
  -7   7  -1 7297.70 353.672  10
   7   7  -1 7090.57 305.024   9
   8   7  -1 1199.53 141.218   6
   8   7   1 1029.76 124.751   6
  -8   7   1 907.985 139.316  10
  -8   7  -1 918.553 140.349  10
   8   7  -1 890.674 116.753   9
   9   7  -1-41.7488 64.0618   6
   9   7   1-36.2676 46.8309   6
  -9   7   1-83.3518 79.2008  10
  -9   7  -1-7.03898 75.6093  10
   9   7  -1 73.9755 64.9688   9
  10   7  -1 80.4127 62.8823   6
  10   7   1 153.165 59.8772   6
 -10   7   1 166.605 86.6785  10
 -10   7  -1 55.4997 72.5855  10
  10   7  -1 36.6548 60.0205   9
  11   7  -1 323.495 72.0769   6
 -11   7   1 311.098 86.7760  10
 -11   7  -1 434.576 107.581  10
  11   7  -1 308.411 75.5636   9
  11   7   1 352.230 84.9903   9
  12   7  -1 10270.2 300.795   6
 -12   7   1 10289.3 356.231  10
 -12   7  -1 10602.5 363.447  10
  12   7  -1 10467.1 329.904   9
  12   7   1 10984.2 341.130   9
 -13   7   1 92.4311 58.0390  10
 -13   7  -1-60.8490 56.9041  10
  13   7  -1 81.0435 43.7295   9
  13   7   1 9.63493 46.8092   9
 -14   7  -1 27.6751 34.9380  10
  14   7   1 82.2398 31.8424   9
   0   7  -2 172.285 74.9916   1
   0   7  -2 50.3662 62.2009   4
   0   7  -2-30.7806 50.9717   6
   0   7  -2-50.0558 72.3968  11
   1   7  -2 143.640 89.0980   1
  -1   7  -2 262.549 91.1767   1
   1   7  -2 277.393 82.6171   4
  -1   7  -2 210.836 69.0489   4
   1   7  -2 249.951 90.6105  11
  -1   7  -2 392.264 87.6334  10
   1   7  -2 403.549 84.6739   6
  -1   7  -2 291.405 92.5220  11
  -1   7  -2 183.689 65.4634   6
  -2  -7  -2 3035.21 271.994   2
   2   7  -2 2981.38 215.246   4
  -2   7  -2 2746.82 201.868   4
   2   7  -2 2719.40 212.067  11
   2   7  -2 2997.06 246.567   1
   2   7  -2 2720.18 197.209   6
  -2   7  -2 3021.52 233.209  11
  -2   7  -2 2880.03 195.972   6
  -2   7   2 2974.28 228.931  10
  -2   7  -2 2684.08 207.298  10
  -2   7  -2 2780.18 231.551   1
   3   7  -2 678.831 125.533   1
  -3  -7  -2 899.653 161.923   2
  -3   7  -2 906.623 121.663   4
  -3   7  -2 779.142 134.704   1
  -3   7  -2 861.817 141.921  11
   3   7  -2 979.543 131.692  11
  -3   7   2 965.873 137.560  10
  -3   7  -2 880.379 127.294  10
   3   7  -2 821.657 117.428   6
   3   7   2 781.231 111.447   6
  -4  -7  -2 37.1980 86.4609   2
  -4   7  -2-18.0541 53.9082   4
  -4   7  -2 117.907 94.4156  11
   4   7  -2 68.7190 60.6105  11
  -4   7  -2 52.1203 75.8386   1
  -4   7   2 20.9107 75.5525  10
  -4   7  -2 58.1330 60.8657  10
   4   7  -2 138.955 71.6449   6
   4   7   2 116.672 65.4341   6
  -5  -7  -2 2005.53 229.759   2
   5   7   2 1851.92 165.167   6
  -5   7   2 2021.18 192.507  10
   5   7  -2 1770.92 167.826   6
  -5   7  -2 1758.87 178.923  10
  -5   7  -2 2137.38 211.020   1
  -5   7  -2 1647.24 176.414  11
  -6   7   2 330.390 98.3907  10
  -6   7  -2 424.817 104.937  10
   6   7  -2 422.969 98.0543   6
   6   7   2 389.524 82.8716   6
   6   7  -2 262.581 64.0554   9
   7   7  -2 2393.30 196.756   6
   7   7   2 2327.89 179.361   6
  -7   7   2 2137.69 198.771  10
  -7   7  -2 2280.40 200.217  10
   7   7  -2 2203.24 171.274   9
   8   7   2 2572.13 179.559   6
  -8   7   2 2323.35 206.099  10
  -8   7  -2 2503.78 207.933  10
   8   7  -2 2532.42 197.449   6
   8   7  -2 2636.75 190.148   9
   9   7  -2 2696.60 198.561   6
  -9   7   2 2854.31 220.109  10
  -9   7  -2 2837.48 220.704  10
   9   7   2 2650.77 172.455   6
   9   7  -2 3105.08 205.595   9
  10   7  -2 3838.74 227.004   6
 -10   7   2 3859.84 246.967  10
 -10   7  -2 3910.76 247.090  10
  10   7  -2 3940.57 223.788   9
  11   7  -2 5.49172 47.2705   6
 -11   7   2 17.1110 59.0434  10
 -11   7  -2 12.9835 72.0658  10
  11   7  -2 35.9697 56.0402   9
  12   7  -2 3766.31 188.570   6
 -12   7   2 3824.99 210.476  10
 -12   7  -2 3842.42 216.206  10
  12   7  -2 3693.93 193.929   9
  12   7   2 3949.63 203.900   9
 -13   7   2 565.442 77.2285  10
 -13   7  -2 620.505 86.6957  10
  13   7   2 665.610 84.0322   9
 -14   7  -2 1163.58 95.1432  10
  14   7   2 1167.04 86.6746   9
   0   7  -3 4216.65 253.759   4
   0   7  -3 3913.81 263.050  11
   0   7  -3 3784.01 223.498   6
   0   7  -3 4185.57 293.735   1
  -1  -7  -3 2451.11 241.954   2
   1   7  -3 2316.44 188.672   4
  -1   7  -3 2443.61 195.305   4
  -1   7  -3 2330.48 176.154   6
   1   7  -3 2668.93 232.705   1
  -1   7  -3 2344.35 217.157   1
   1   7  -3 2407.96 211.983  11
  -1   7  -3 2741.78 225.604  11
   1   7  -3 2421.36 184.399   6
   2   7  -3 901.172 144.802   1
   2   7  -3 761.955 122.965   4
   2   7  -3 606.441 116.971  11
  -2  -7  -3 727.742 146.837   2
  -2   7  -3 685.303 135.547   1
  -2   7  -3 736.527 114.248  10
   2   7  -3 662.857 103.418   6
  -2   7  -3 735.737 113.163   4
  -2   7  -3 742.714 100.636   6
  -2   7  -3 635.570 128.718  11
   3   7  -3 150.970 95.1534   1
  -3  -7  -3 86.2050 96.1022   2
  -3   7  -3 120.386 68.4355   4
  -3   7  -3 124.669 83.9198  11
  -3   7  -3 195.762 92.9388   1
  -3   7   3 145.283 70.5849  10
  -3   7  -3 122.887 58.2393  10
   3   7  -3 151.916 74.9517   6
  -3   7  -3 173.139 56.7205   6
   3   7   3 121.478 52.5920   6
   3   7  -3 277.346 96.0889  11
  -4   7  -3 22551.6 578.733   4
  -4   7  -3 23160.1 632.542  11
   4   7   3 22345.4 551.570   6
  -4   7  -3 22170.5 569.136  10
  -4   7   3 22901.4 615.591  10
  -4   7  -3 22925.0 675.659   1
   4   7  -3 22812.0 572.400   6
   4   7  -3 22387.1 587.339  11
  -4  -7  -3 23737.3 746.958   2
  -5   7  -3 10585.7 429.344  11
   5   7  -3 10775.8 395.777  11
   5   7  -3 10466.9 392.866   6
  -5   7   3 10427.9 416.640  10
  -5   7  -3 10211.4 393.871  10
   5   7   3 10283.0 368.362   6
  -6   7  -3 3335.50 243.303  11
   6   7  -3 3517.91 232.242   6
   6   7   3 3594.58 213.992   6
  -6   7   3 3486.70 243.604  10
  -6   7  -3 3578.99 239.705  10
   6   7  -3 3669.86 210.489   9
   7   7  -3 976.539 131.822   6
  -7   7   3 749.210 121.521  10
  -7   7  -3 532.609 102.241  10
   7   7   3 717.514 99.3238   6
   7   7  -3 874.027 113.771   9
   8   7  -3 202.668 82.5934   6
  -8   7   3 204.514 85.0762  10
  -8   7  -3 211.905 76.7421  10
   8   7  -3 172.304 65.1923   9
   9   7  -3 40.1210 61.2930   6
  -9   7   3 34.9531 58.3835  10
  -9   7  -3-30.2134 65.2701  10
   9   7  -3-24.4337 52.3347   9
  10   7  -3 210.122 73.7272   6
 -10   7   3 103.270 60.0803  10
 -10   7  -3 82.6155 54.1909  10
  10   7  -3 140.980 67.1336   9
  11   7  -3 1492.33 135.934   6
 -11   7   3 1290.81 131.444  10
 -11   7  -3 1521.80 147.229  10
  12   7  -3 1082.80 103.882   6
 -12   7   3 1145.61 110.596  10
 -12   7  -3 1030.42 111.033  10
  12   7   3 1420.99 123.443   9
 -13   7   3 2388.38 134.696  10
 -13   7  -3 2410.04 143.165  10
  13   7   3 2690.40 146.604   9
  14   7   3 178.741 40.6172   9
   0   7  -4 158.247 91.5524   1
   0   7  -4-46.2360 71.7784   4
   0   7  -4 8.01918 75.9899  11
   0   7  -4 37.9965 48.8374   6
  -1  -7  -4 2210.67 235.547   2
   1   7  -4 2172.18 188.887   4
  -1   7  -4 2161.04 189.545   4
   1   7  -4 2244.77 173.764   6
  -1   7  -4 2595.86 223.208  11
   1   7  -4 2186.97 198.308  11
   1   7  -4 2179.36 211.349   1
  -1   7  -4 2412.70 228.230   1
  -1   7  -4 2701.66 185.274   6
  -2   7  -4 13447.9 450.519   4
   2   7  -4 13062.3 468.553  11
   2   7  -4 13384.7 425.167   6
  -2   7  -4 13393.8 396.473   6
   2   7  -4 14444.4 530.088   1
  -2   7  -4 14349.7 537.631   1
  -2   7  -4 13746.4 490.530  11
  -2  -7  -4 14342.2 577.784   2
  -3   7  -4 7820.21 348.532   4
  -3   7  -4 7903.12 378.607  11
   3   7  -4 7468.91 350.784  11
   3   7  -4 7663.87 328.971   6
   3   7  -4 8334.80 401.329   1
   3   7   4 7642.69 322.301   6
  -4   7  -4 80.5350 67.3339   4
   4   7  -4 10.9414 64.5008  11
  -4   7   4 79.5411 71.8651  10
  -4   7  -4-15.4542 30.9865  10
   4   7  -4-70.7383 70.4750   6
  -4   7  -4 7.05193 71.5980  11
   4   7   4 53.1195 48.0740   6
  -5   7  -4 576.813 114.661  11
   5   7  -4 452.933 97.2504  11
  -5   7   4 601.926 111.227  10
   5   7  -4 554.797 105.647   6
  -5   7  -4 735.959 109.340  10
   5   7   4 645.198 96.0942   6
  -6   7  -4 3759.28 252.066  11
   6   7  -4 3503.87 230.530   6
  -6   7   4 3493.50 238.239  10
  -6   7  -4 3946.61 240.005  10
  -7   7  -4-107.773 64.0179  11
   7   7  -4 84.5586 71.9246   6
  -7   7   4 43.1833 59.6448  10
  -7   7  -4-21.9695 46.6054  10
   8   7  -4 581.365 112.932   6
  -8   7   4 367.506 87.6249  10
  -8   7  -4 618.720 101.775  10
  -9   7   4 2129.01 173.602  10
  -9   7  -4 1835.22 163.324  10
   9   7  -4 2099.74 175.533   6
   9  -7   4 1996.04 152.150   5
  10   7  -4 46.7213 56.5017   6
 -10   7   4 69.3437 49.7363  10
 -10   7  -4 120.995 57.6836  10
  11   7  -4 314.093 72.1831   6
 -11   7   4 439.916 77.2366  10
 -11   7  -4 461.248 74.7235  10
 -12   7   4 72.3958 35.4617  10
 -12   7  -4 4.79550 35.2428  10
 -13   7  -4 395.946 56.2448   4
 -13   7  -4 288.616 50.0427  10
  13   7   4 295.316 54.5425   9
   0   7  -5 5206.87 288.270   4
   0   7  -5 5192.22 250.922   6
   0   7  -5 5671.08 320.379  11
   1   7  -5 3409.16 234.007   4
  -1   7  -5 3536.50 239.423   4
  -1   7  -5 3863.04 270.678  11
   1   7  -5 3621.93 257.819  11
   1   7  -5 3581.49 218.199   6
  -2   7  -5 30594.3 685.462   4
  -2   7  -5 30558.5 742.318  11
   2   7  -5 29399.0 701.373  11
   2   7  -5 30034.7 624.508   6
  -3   7  -5 641.789 113.404   4
  -3   7  -5 653.671 127.539  11
   3   7  -5 734.005 119.823  11
   3   7  -5 855.457 112.088   6
   3   7   5 768.890 107.275   6
  -4   7  -5 1841.19 178.067   4
  -4   7  -5 1553.07 181.212  11
   4   7  -5 1596.14 168.702  11
   4   7  -5 1810.96 164.664   6
  -5   7  -5 4498.93 269.464   4
  -5   7  -5 4815.43 292.508  11
   5   7  -5 4413.11 260.171  11
   5   7  -5 4464.76 253.473   6
  -6   7  -5 806.907 129.420   4
  -6   7  -5 727.424 121.739  11
   6   7  -5 863.861 122.003   6
  -7   7  -5 1363.34 145.360  11
   7   7  -5 1139.24 135.314   6
   8   7  -5 186.275 72.4399   6
  -8   7   5 118.548 57.8065  10
   9   7  -5 59.1057 66.4841   6
  -9   7  -5 1.41229 39.1996  10
   9  -7   5 34.5084 40.9941   5
  10   7  -5-45.6107 55.4425   6
 -10   7  -5 79.9098 43.5114  10
  11   7  -5 773.965 94.8755   6
 -11   7  -5-67.8462 24.4261  10
 -12  -7  -5-57.5718 34.2351   8
 -12   7  -5 27.6538 34.4437   4
 -13   7  -5 1516.65 92.8669   4
  13   7   5 1402.32 92.5756   9
   0   7  -6 5.52148 62.5330   4
   0   7  -6 40.9248 80.4873  11
   1   7  -6-5.00688 65.5599   4
  -1   7  -6 15.5895 66.6273   4
  -1   7  -6 140.463 90.4056  11
   1   7  -6 8.63851 82.6003  11
   1   7  -6 121.066 45.7516   6
  -2   7  -6 6199.61 312.114   4
   2   7  -6 6183.34 327.974  11
   2   7  -6 6488.13 280.747   6
  -2   7  -6 6876.19 355.138  11
  -3   7  -6 403.961 95.2773   4
  -3   7  -6 337.872 109.862  11
   3   7  -6 463.622 109.527  11
   3   7  -6 391.963 80.2012   6
  -4   7  -6 255.408 87.3543   4
  -4   7  -6 191.836 86.2445  11
   4   7  -6 265.695 81.3269  11
   4   7  -6 292.573 74.8161   6
  -5   7  -6 735.951 120.588   4
  -5   7  -6 934.307 137.127  11
   5   7  -6 689.802 111.931  11
   5   7  -6 804.855 108.990   6
  -6   7  -6 70.7280 76.7386   4
  -6   7  -6 88.2426 75.5360  11
   6   7  -6-37.6848 57.9754   6
  -7   7  -6 115.421 71.8433   4
  -7   7  -6 108.422 65.3515  11
   7   7  -6 58.3629 60.0176   6
  -8   7  -6-113.269 68.2702   4
   8   7  -6 41.3571 62.4579   6
  -9   7  -6 268.783 69.2268   4
   9   7  -6 174.515 66.8933   6
   9  -7   6 92.5072 47.1394   5
 -10   7  -6 14.0128 42.3949   4
  10   7  -6 41.1745 51.4061   6
 -11   7  -6 4475.09 190.162   4
 -11  -7  -6 4112.51 181.532   8
 -12   7  -6 721.369 68.2562   4
   0   7  -7 10512.8 386.342   4
   0   7  -7 10367.9 428.131  11
  -1   7  -7 5200.45 273.726   4
  -1   7  -7 5319.14 310.245  11
   1   7  -7 5430.03 310.714  11
  -1  -7  -7 4654.85 245.470   8
  -2  -7  -7 48.9096 49.0834   8
  -2   7  -7-100.803 62.9406   4
  -2   7  -7 18.1889 86.1773  11
   2   7  -7-90.3314 75.9898  11
  -3   7  -7-22.5026 59.1083   4
  -3   7  -7-46.7277 87.7977  11
   3   7  -7 5.74673 67.0491  11
   3   7  -7 12.5133 47.1932   6
  -4   7  -7 2055.21 173.997   4
   4   7  -7 1793.79 143.105   6
  -4   7  -7 1509.52 168.781  11
   4   7  -7 1909.02 176.210  11
  -5   7  -7 2022.81 170.336   4
   5   7  -7 2047.72 155.868   6
  -5   7  -7 1827.69 174.843  11
   5   7  -7 2034.49 174.860  11
  -6   7  -7 7604.27 308.389   4
   6   7  -7 7512.64 287.332   6
  -6   7  -7 7700.74 321.830  11
   6   7  -7 7787.97 301.964  11
  -7   7  -7 164.647 70.0444   4
  -7   7  -7 11.7355 38.9395  11
   7   7  -7 89.8702 54.8098   6
  -8   7  -7 3500.79 194.946   4
   8   7  -7 3476.93 186.875   6
  -8  -7  -7 3454.67 206.468   8
  -9  -7  -7 654.434 94.1602   8
  -9   7  -7 548.593 80.9803   4
   9   7  -7 612.589 83.2729   6
 -10  -7  -7 121.166 51.1373   8
 -10   7  -7 87.8100 35.5228   4
 -11  -7  -7 436.561 53.1809   8
 -11   7  -7 609.590 64.0862   4
   0   7  -8-10.5144 85.8066  11
  -1   7  -8 5111.10 296.619  11
   1   7  -8 5454.05 297.703  11
  -1  -7  -8 4737.38 226.645   8
  -2   7  -8 1653.31 147.754   4
   2   7  -8 1642.73 170.019  11
  -2   7  -8 1496.72 165.852  11
  -2  -7  -8 1566.68 142.607   8
  -3  -7  -8 54.5576 51.8917   8
  -3   7  -8-53.2331 59.0385   4
  -3   7  -8-12.5048 71.9895  11
   3   7  -8 15.7506 63.2572  11
  -4   7  -8 2201.41 165.306   4
  -4   7  -8 2214.40 186.999  11
   4   7  -8 2120.18 177.321  11
  -4  -7  -8 2323.20 177.945   8
  -5   7  -8 5635.76 248.434   4
   5   7  -8 5757.46 224.423   6
  -5   7  -8 5804.52 277.022  11
   5   7  -8 5893.79 268.167  11
  -5  -7  -8 5986.72 270.783   8
  -6   7  -8 5429.89 235.317   4
   6   7  -8 5048.92 208.102   6
   6   7  -8 5265.78 229.921  11
  -6   7  -8 5445.52 244.213  11
  -6  -7  -8 5488.39 255.847   8
  -7   7  -8 1249.16 112.464   4
   7   7  -8 1260.07 105.358   6
  -7  -7  -8 1295.52 125.477   8
  -8  -7  -8 249.251 64.5242   8
  -8   7  -8 256.269 54.8549   4
  -9  -7  -8 367.075 64.9558   8
  -9   7  -8 289.800 50.9127   4
 -10  -7  -8 1235.49 85.8809   8
   0   7  -9 832.948 121.366  11
  -1   7  -9 600.083 108.382  11
   1   7  -9 592.615 109.750  11
  -1  -7  -9 623.378 82.5601   8
  -2   7  -9 412.980 97.0497  11
   2   7  -9 276.086 83.3707  11
  -2  -7  -9 320.260 68.3440   8
  -3   7  -9 7161.05 304.939  11
   3   7  -9 7218.94 298.158  11
  -3  -7  -9 6967.55 262.260   8
  -4   7  -9 281.190 60.5871   4
  -4   7  -9 311.295 73.3228  11
   4   7  -9 441.384 86.0124  11
  -4  -7  -9 299.945 69.0500   8
  -5   7  -9 4411.81 186.232   4
   5   7  -9 4158.62 203.235  11
  -5   7  -9 4042.20 205.398  11
  -5  -7  -9 4642.59 210.015   8
  -6   7  -9 4328.98 174.016   4
  -6   7  -9 4462.82 186.252  11
  -6  -7  -9 4885.46 208.043   8
  -7   7  -9 1239.03 86.9629   4
  -7  -7  -9 1371.25 109.449   8
  -8  -7  -9 345.436 56.3844   8
   0   7 -10 12.7128 47.4413  11
   1   7 -10 1023.93 112.646  11
  -1   7 -10 835.418 106.053  11
  -2   7 -10 1300.52 122.471  11
   2   7 -10 1434.15 127.156  11
  -2  -7 -10 1199.86 94.5867   8
  -3   7 -10-3.46505 37.3247  11
   3   7 -10 42.8256 50.3769  11
  -3  -7 -10-10.3788 33.2245   8
  -4   7 -10 347.050 61.0285  11
   4   7 -10 315.611 56.8635  11
  -4  -7 -10 283.293 53.5882   8
   5   7 -10-9.98910 28.0341  11
  -5   7 -10-1.69447 29.6665  11
  -5  -7 -10 85.3267 39.0489   8
  -6  -7 -10 10.7084 25.6772   8
   0   7 -11 6592.59 223.486  11
  -1   7 -11-36.1187 35.4367  11
   1   7 -11 19.5029 36.7788  11
  -2   7 -11 3869.33 162.084  11
   2   7 -11 4224.26 173.682  11
   0   8   0 36048.3 737.956   6
  -1   8   0 90.9154 53.2568   4
   1   8   0 36.0022 70.8577   6
  -1   8   0 80.3676 68.4059   6
  -2   8   0 8189.49 327.736   4
   2   8   0 8123.97 354.670   6
  -3   8   0-18.9469 45.0232   4
  -3   8   0-75.7475 78.9581  10
   3   8   0 12.5956 60.5117   6
  -4   8   0 89.7128 54.2188   4
  -4   8   0 99.2706 85.3520  10
   4   8   0 130.011 74.3410   6
  -5   8   0-125.256 54.9588   4
  -5   8   0 64.5382 70.3904  10
   5   8   0-12.7842 56.3962   6
  -6   8   0 16.0024 41.1493   4
  -6   8   0-45.6803 75.4139  10
   6   8   0-56.1534 74.6262   6
  -7   8   0 113.093 52.1395   4
  -7   8   0-11.7177 70.5344  10
   7   8   0 119.294 61.9264   6
   7   8   0 67.5078 49.5506   9
  -8   8   0 267.714 62.6984   4
   8   8   0 355.413 84.9751   6
  -8   8   0 350.257 105.441  10
   8   8   0 467.554 81.1602   9
  -9   8   0 56.6820 38.4807   4
   9   8   0 26.2494 47.7654   6
  -9   8   0 98.5020 81.1918  10
   9   8   0-2.45396 47.4293   9
  10   8   0 3820.25 190.820   6
 -10   8   0 3423.17 216.571  10
  10   8   0 3604.22 188.610   9
  11   8   0 17.3135 27.7085   6
 -11   8   0 81.7307 58.5578  10
  11   8   0-12.5699 43.4863   9
 -12   8   0 1010.24 99.9962  10
  12   8   0 1006.14 85.1857   9
 -13   8   0 61.0225 32.4263  10
   0   8  -1 32.3346 48.8686   4
   0   8  -1-43.0886 54.4138   6
   0   8   1-63.5488 72.3581   6
  -1   8  -1 6921.04 317.026   4
   1   8  -1 7319.04 335.422   6
  -1   8  -1 7177.28 327.980   6
   1   8   1 7602.22 346.531   6
  -2   8  -1 6305.41 304.473   4
   2   8  -1 6786.43 323.009   6
   2   8   1 6507.14 318.168   6
  -2   8  -1 6225.38 302.419   6
  -3   8  -1-30.9802 52.4474   4
  -3   8   1-0.57843 77.6295  10
  -3   8  -1-43.6389 71.2314  10
   3   8  -1-12.9981 59.7335   6
   3   8   1-95.6144 65.8941   6
  -4   8  -1 356.634 85.8379   4
  -4   8   1 441.286 113.429  10
  -4   8  -1 268.683 89.9128  10
   4   8  -1 455.681 103.724   6
   4   8   1 629.158 107.844   6
  -5   8  -1 363.153 80.7529   4
  -5   8   1 247.407 104.718  10
  -5   8  -1 411.238 98.8715  10
   5   8  -1 309.524 86.0606   6
   5   8   1 396.171 95.8644   6
  -6   8  -1 5.63929 50.4187   4
  -6   8   1 24.8718 74.1194  10
  -6   8  -1 77.8320 71.7371  10
   6   8  -1 75.9408 65.6376   6
   6   8   1-64.2455 58.9699   6
  -7   8  -1 680.856 104.522   4
  -7   8   1 766.837 134.794  10
  -7   8  -1 688.833 125.153  10
   7   8  -1 821.913 121.279   6
   7   8   1 717.407 110.895   6
   7   8  -1 678.055 90.8251   9
   7   8   1 584.689 82.4000   9
  -8   8  -1 1931.01 154.053   4
   8   8  -1 2091.56 170.834   6
   8   8   1 2145.11 165.363   6
  -8   8   1 2241.50 196.949  10
  -8   8  -1 2263.49 193.489  10
   8   8  -1 1991.65 148.030   9
   8   8   1 2054.74 154.026   9
  -9   8  -1 1132.09 112.101   4
   9   8   1 858.818 101.238   6
   9   8  -1 817.872 109.805   6
  -9   8   1 814.977 123.178  10
  -9   8  -1 804.333 119.075  10
   9   8  -1 941.003 103.757   9
   9   8   1 962.243 108.716   9
 -10   8  -1 948.530 98.6080   4
  10   8   1 813.792 89.1967   6
 -10   8  -1 986.382 125.911  10
  10   8  -1 751.036 93.2150   6
 -10   8   1 865.256 117.891  10
  10   8  -1 878.857 96.4103   9
  10   8   1 905.803 99.9617   9
 -11   8  -1 590.719 69.8332   4
  11   8  -1 679.579 80.2516   6
 -11   8   1 791.379 100.627  10
 -11   8  -1 625.665 97.0526  10
  11   8   1 708.152 83.6764   9
  11   8  -1 614.766 77.1259   9
  12   8  -1 594.600 61.7816   6
 -12   8  -1 880.403 95.8482  10
 -12   8   1 736.024 85.7466  10
  12   8   1 822.903 82.9869   9
   0   8  -2 92.7628 72.8943   4
   0   8  -2 210.380 109.151  11
  -1   8  -2 226.590 79.3204   4
  -1   8  -2 164.931 94.7874  11
   1   8  -2 187.421 93.6251  11
   1   8  -2 55.7903 54.7966   6
  -1   8  -2 242.145 82.3472   6
   1   8   2 231.220 77.4894   6
  -2   8  -2 130.423 73.0374   4
  -2   8  -2 158.183 96.5615  11
   2   8  -2 111.283 79.9984  11
   2   8  -2 146.591 67.6815   6
  -2   8  -2 116.466 58.7897   6
   2   8   2 178.241 80.9876   6
  -3   8  -2 2165.05 185.558   4
   3   8  -2 2470.63 200.438   6
  -3   8  -2 2318.54 223.530  11
   3   8  -2 2440.57 208.329  11
   3   8   2 2258.17 189.942   6
  -3   8  -2 2408.29 184.090   6
  -3   8  -2 2374.96 200.685  10
  -4   8  -2 8.61010 54.5510   4
  -4   8   2 71.9629 77.3272  10
  -4   8  -2-38.8486 61.6338  10
   4   8  -2 65.8731 67.0195   6
   4   8   2 12.9733 53.3572   6
  -4   8  -2-52.3276 48.8478   6
  -5   8  -2 550.726 100.774   4
  -5   8   2 549.447 118.812  10
  -5   8  -2 646.237 116.249  10
   5   8  -2 562.625 111.656   6
   5   8   2 366.885 89.3467   6
  -5   8  -2 486.496 87.6836   6
  -6   8  -2 1868.00 166.736   4
   6   8  -2 2115.84 185.861   6
   6   8   2 2046.85 169.380   6
  -6   8   2 2030.73 193.211  10
  -6   8  -2 1760.24 174.640  10
  -7   8  -2 1246.65 135.900   4
   7   8  -2 1552.38 158.159   6
   7   8   2 1515.88 138.197   6
  -7   8   2 1537.90 170.163  10
  -7   8  -2 1414.90 154.451  10
  -8   8  -2 67.1705 51.6358   4
   8   8  -2 364.513 88.5924   6
  -8   8   2 233.906 85.6814  10
   8   8   2 273.955 64.2523   6
  -8   8  -2 129.054 79.5332  10
   8   8  -2 188.035 58.5046   9
  -9   8  -2 403.168 77.8741   4
   9   8  -2 320.472 78.4504   6
  -9   8   2 292.263 83.3925  10
  -9   8  -2 322.573 87.8933  10
   9   8  -2 360.132 67.1152   9
   9   8   2 384.358 75.7499   9
 -10   8  -2-111.463 50.5857   4
  10   8  -2-37.5197 54.9819   6
 -10   8   2 56.8534 61.8709  10
 -10   8  -2-19.1324 54.9841  10
  10   8   2 12.8267 45.2121   9
 -11   8  -2 330.999 60.1672   4
  11   8  -2 399.255 67.0698   6
 -11   8   2 342.973 71.0567  10
 -11   8  -2 454.740 75.4196  10
  11   8   2 406.066 65.9993   9
 -12   8  -2 163.933 35.2727   4
  12   8  -2 268.785 50.0826   6
 -12   8   2 159.992 45.3563  10
 -12   8  -2 118.106 48.8382  10
  12   8   2 93.3102 39.1955   9
   0   8  -3-52.8037 70.4966   4
   0   8  -3-81.8912 96.1591  11
   0   8  -3-22.7918 49.4059   6
  -1   8  -3 91.9685 77.6885   4
  -1   8  -3 172.679 96.6059  11
   1   8  -3 71.4506 82.6017  11
   1   8  -3 18.6250 58.7984   6
  -1   8  -3-92.3343 56.9701   6
   1   8   3 14.4266 60.9651   6
  -2   8  -3 3028.87 218.918   4
  -2   8  -3 3228.37 253.543  11
   2   8  -3 2962.69 230.014  11
   2   8  -3 3245.71 217.862   6
  -2   8  -3 3056.97 201.548   6
   2   8   3 3196.16 220.711   6
  -3   8  -3 225.946 86.3550   4
  -3   8  -3 337.726 110.767  11
   3   8  -3 168.906 86.4484  11
   3   8  -3 121.414 65.2603   6
  -3   8  -3 241.242 64.0426   6
   3   8   3 398.963 94.0944   6
  -4   8  -3 482.771 105.073   4
  -4   8  -3 483.414 125.645  11
   4   8  -3 437.985 102.387  11
  -4   8  -3 398.457 87.3754  10
   4   8  -3 370.709 89.6568   6
   4   8   3 502.807 94.8967   6
  -4   8  -3 430.185 76.3235   6
  -5   8  -3 5086.25 277.941   4
   5   8  -3 5407.57 283.973   6
   5   8   3 5388.98 264.663   6
  -5   8  -3 4791.16 264.006  10
  -6   8  -3 1481.48 153.654   4
   6   8  -3 1446.26 155.945   6
   6   8   3 1367.50 134.881   6
  -6   8   3 1431.88 161.062  10
  -6   8  -3 1327.74 144.256  10
  -7   8  -3 166.656 69.7864   4
   7   8  -3 108.028 72.8461   6
  -7   8   3 133.991 78.5507  10
  -7   8  -3 167.983 73.8911  10
   7   8   3 103.260 49.7784   6
  -8   8  -3 197.759 75.6979   4
   8   8  -3 196.469 72.8874   6
  -8   8   3 183.082 74.7849  10
  -8   8  -3 241.576 83.4946  10
  -9   8  -3 6.57941 52.2550   4
   9   8  -3 33.7136 53.1094   6
  -9   8   3-9.39831 53.2966  10
  -9   8  -3-64.9382 54.5555  10
 -10   8  -3 1866.15 136.529   4
  10   8  -3 1943.65 143.096   6
 -10   8   3 1733.40 140.238  10
 -10   8  -3 1952.70 146.864  10
  10   8   3 1765.18 130.010   9
 -11   8  -3 16.5942 39.1686   4
  11   8  -3-25.6589 37.0237   6
 -11   8  -3 102.471 49.5534  10
  11   8   3 136.811 42.7920   9
 -12   8  -3 1587.80 98.6719   4
 -12   8  -3 1475.46 97.1944  10
  12   8   3 1709.79 101.910   9
   0   8  -4 540.762 115.248   4
   0   8  -4 560.203 129.043  11
   0   8  -4 635.914 104.968   6
  -1   8  -4-79.3936 67.9213   4
  -1   8  -4 51.9983 86.5430  11
   1   8  -4-8.09971 82.2201  11
   1   8  -4 19.8974 50.2912   6
  -1   8  -4 30.1982 43.6468   6
   1   8   4-176.822 73.7642   6
  -2   8  -4 176.123 75.4964   4
  -2   8  -4 47.2842 88.3223  11
   2   8  -4 112.548 93.5622  11
   2   8  -4 79.6958 60.8697   6
  -2   8  -4 201.402 57.1975   6
   2   8   4 116.978 63.2529   6
  -3   8  -4 24.9520 66.5937   4
  -3   8  -4 66.3346 79.0994  11
   3   8  -4 119.301 73.4537  11
   3   8  -4-71.3151 55.7355   6
   3   8   4 62.3637 49.9412   6
  -4   8  -4 394.841 86.4838   4
  -4   8  -4 440.324 113.028  11
   4   8  -4 335.838 90.5390  11
   4   8  -4 491.586 91.4873   6
   4   8   4 370.204 79.3568   6
  -5   8  -4 235.334 74.0705   4
  -5   8  -4 338.163 99.7119  11
   5   8  -4 267.114 75.3861  11
  -5   8  -4 248.071 69.7776  10
   5   8  -4 254.829 75.8567   6
   5   8   4 93.5778 48.0915   6
  -6   8  -4 5073.92 268.481   4
   6   8  -4 5161.65 264.749   6
  -6   8  -4 5042.56 249.115  10
  -7   8  -4 102.047 65.6771   4
   7   8  -4 151.660 72.1337   6
  -7   8  -4 95.6214 59.5954  10
  -8   8  -4 158.116 65.8158   4
   8   8  -4 72.8235 60.1206   6
  -8   8  -4 132.411 55.9529  10
  -9   8  -4 1995.95 152.875   4
   9   8  -4 2176.04 155.884   6
  -9   8  -4 2081.74 146.105  10
 -10   8  -4 755.831 86.6554   4
  10   8  -4 572.845 82.0271   6
 -10   8  -4 595.440 75.9962  10
 -11   8  -4 228.361 48.5636   4
  11   8  -4 181.229 45.8981   6
  11   8   4 257.510 50.1011   9
   0   8  -5-27.4429 61.9073   4
   0   8  -5 11.4362 31.1977   6
   0   8  -5-10.4033 90.1889  11
  -1   8  -5 5606.32 297.579   4
  -1   8  -5 6443.65 345.016  11
   1   8  -5 5367.51 308.684  11
   1   8  -5 5327.20 254.886   6
   1   8   5 5572.01 272.723   6
  -2   8  -5 178.398 76.9863   4
  -2   8  -5 126.218 88.6675  11
   2   8  -5 258.955 91.3634  11
   2   8  -5 251.567 73.5777   6
   2   8   5 157.564 61.3598   6
  -3   8  -5 2777.25 214.123   4
  -3   8  -5 2515.57 222.855  11
   3   8  -5 2962.36 220.037  11
   3   8  -5 2452.21 179.760   6
   3   8   5 2725.09 180.836   6
  -4   8  -5 3760.57 241.662   4
  -4   8  -5 3562.83 251.437  11
   4   8  -5 3931.78 242.408  11
   4   8  -5 3529.12 214.206   6
  -5   8  -5 99.5353 68.3619   4
  -5   8  -5 100.425 82.3520  11
   5   8  -5-55.1458 57.0991  11
   5   8  -5 182.380 69.0819   6
  -6   8  -5 2082.15 172.285   4
   6   8  -5 2111.84 165.012   6
  -7   8  -5 35.1938 54.2803   4
   7   8  -5 31.7935 54.4233   6
  -8   8  -5 288.327 67.4465   4
   8   8  -5 344.147 76.0080   6
  -9   8  -5 1437.64 123.188   4
   9   8  -5 1523.88 124.904   6
 -10   8  -5 2306.57 135.625   4
  10   8  -5 2303.96 135.831   6
 -11  -8  -5 567.819 64.4611   8
 -11   8  -5 483.620 57.9467   4
  11   8   5 388.677 50.2827   9
   0   8  -6 49.7759 83.1196  11
  -1  -8  -6 249.741 64.0017   8
  -1   8  -6 329.785 97.0131   4
  -1   8  -6 253.183 100.234  11
   1   8  -6 270.975 105.991  11
   1   8   6 226.202 60.8719   6
  -2   8  -6 1140.47 140.356   4
   2   8  -6 1092.48 112.305   6
  -2   8  -6 1054.58 157.569  11
   2   8  -6 1033.66 144.823  11
   2   8   6 946.595 104.448   6
  -3   8  -6 1375.22 148.014   4
   3   8  -6 1294.33 122.888   6
  -3   8  -6 913.674 141.011  11
   3   8  -6 1155.78 141.346  11
  -4   8  -6 2065.54 173.790   4
  -4   8  -6 1975.42 182.047  11
   4   8  -6 1958.60 170.442  11
   4   8  -6 2126.35 155.495   6
  -5   8  -6 1403.26 142.025   4
  -5   8  -6 1523.09 157.779  11
   5   8  -6 1257.24 120.845   6
   5   8  -6 1261.31 127.778  11
  -6   8  -6-7.64491 57.7503   4
   6   8  -6 20.8718 48.2015   6
  -7   8  -6 946.752 109.830   4
   7   8  -6 1165.70 112.071   6
  -8   8  -6 2000.61 141.770   4
   8   8  -6 2076.71 136.752   6
  -9   8  -6 1389.16 110.506   4
   9   8  -6 1346.90 102.914   6
  -9  -8  -6 1052.36 100.881   8
 -10  -8  -6 88.6177 39.6223   8
 -10   8  -6 20.0697 29.7473   4
   0   8  -7-41.2384 82.9164  11
   0   8   7 6.41023 32.7640   6
  -1   8  -7 484.688 111.768  11
   1   8  -7 403.199 104.832  11
  -2  -8  -7 690.507 91.1720   8
  -2   8  -7 810.996 110.956   4
  -2   8  -7 832.688 129.435  11
   2   8  -7 979.525 137.160  11
  -3  -8  -7 172.629 60.8820   8
  -3   8  -7 178.074 65.7426   4
  -3   8  -7 136.793 78.5916  11
   3   8  -7 90.9758 66.7040  11
  -4  -8  -7 7.76058 46.8679   8
  -4   8  -7 2.96605 54.6740   4
  -4   8  -7 40.8463 69.4044  11
   4   8  -7 11.0777 56.9938  11
   4   8  -7 39.2273 30.3315   6
  -5  -8  -7 335.443 78.6213   8
  -5   8  -7 227.543 64.8061   4
  -5   8  -7 226.207 70.7001  11
   5   8  -7 271.345 70.6505  11
   5   8  -7 343.773 64.5017   6
  -6  -8  -7-8.18622 47.8279   8
  -6   8  -7 43.4111 48.4866   4
   6   8  -7 45.3864 40.6264   6
  -7  -8  -7 190.962 57.1566   8
  -7   8  -7 86.0918 45.5396   4
   7   8  -7 162.233 45.4861   6
  -8   8  -7 2463.51 135.743   4
   8   8  -7 2219.63 123.211   6
  -8  -8  -7 2526.71 144.459   8
  -9  -8  -7 44.3698 34.6398   8
  -9   8  -7 13.6114 24.6232   4
   0   8  -8 3087.78 209.086  11
  -1   8  -8 1996.85 170.517  11
   1   8  -8 2284.56 178.310  11
  -2   8  -8 974.421 128.225  11
  -2  -8  -8 930.199 91.4228   8
  -3   8  -8 19.9590 58.7485  11
   3   8  -8-14.7220 53.1419  11
  -3  -8  -8 8.08872 35.6058   8
  -4   8  -8 2829.26 159.017   4
  -4   8  -8 2785.88 176.393  11
   4   8  -8 2871.15 173.394  11
  -4  -8  -8 2710.17 151.457   8
  -5  -8  -8 16.8912 34.4090   8
  -5   8  -8 38.5905 42.6219   4
  -5   8  -8 17.4857 44.3922  11
   5   8  -8-60.9788 34.0473  11
  -6  -8  -8 399.241 63.2298   8
  -6   8  -8 475.216 65.7917   4
  -7   8  -8 372.492 51.6721   4
  -7  -8  -8 320.575 54.3247   8
   0   8  -9 4.40029 46.8625  11
  -1   8  -9 126.844 58.2255  11
   1   8  -9 76.6918 59.0335  11
  -2   8  -9 270.552 66.7851  11
   2   8  -9 138.972 58.4435  11
  -3   8  -9 26.7233 42.8987  11
   3   8  -9-42.4636 41.7370  11
  -3  -8  -9 14.8185 26.9467   8
  -4   8  -9 2214.40 132.530  11
   4   8  -9 1922.51 120.679  11
  -4  -8  -9 2074.98 108.783   8
  -5  -8  -9 4685.45 157.997   8
   0   8 -10 248.319 53.3833  11
  -1   8 -10 116.928 41.1290  11
   1   8 -10 105.212 39.7477  11
   0   9   0-2.39353 63.7815   6
   1   9   0-114.999 76.4102   6
  -1   9   0 19.8751 63.2629   6
   2   9   0 77.5507 68.5948   6
  -2   9   0 61.0295 66.9047   6
  -3   9   0-178.880 54.2318   4
   3   9   0 17.6042 60.6966   6
  -3   9   0-32.5664 57.0718   6
  -4   9   0 237.083 55.2135   4
   4   9   0 111.496 71.2364   6
  -4   9   0 125.681 64.0015   6
   5   9   0 11.6658 61.4933   6
  -5   9   0-93.4012 53.6529   6
   6   9   0 145.364 64.4138   6
  -6   9   0 134.699 46.6528   6
   7   9   0 9.36524 46.9346   6
  -7   9   0 41.7193 38.8099   6
   8   9   0 433.830 76.3915   6
  -8   9   0 325.424 81.3133  10
  -8   9   0 231.046 52.1807   6
   9   9   0-15.5269 37.0269   6
  -9   9   0 37.9891 50.5751  10
  10   9   0 168.661 38.2329   6
   0   9  -1 28705.4 632.489   6
   0   9   1 28022.0 636.784   6
   1   9  -1-8.85794 59.5715   6
  -1   9  -1 93.0233 61.8910   6
   1   9   1 170.192 79.8072   6
  -1   9   1 19.5965 71.2532   6
  -2   9  -1-11.2057 47.6129   4
   2   9  -1-96.0293 67.4331   6
   2   9   1 99.8395 68.0932   6
  -2   9  -1 62.1202 66.3664   6
  -2   9   1 6.57370 61.5187   6
  -3   9  -1 1.20816 43.3833   4
   3   9  -1-16.1019 68.6200   6
   3   9   1-35.2440 56.7213   6
  -3   9  -1 77.4267 54.6594   6
  -3   9   1-15.0456 72.1394   6
  -4   9  -1 71.9534 45.9271   4
   4   9  -1 98.2004 66.0993   6
   4   9   1 210.097 73.6457   6
  -4   9  -1 157.249 70.3044   6
  -5   9  -1 1545.75 133.531   4
   5   9  -1 1947.08 169.971   6
   5   9   1 1928.77 160.828   6
  -5   9  -1 1924.65 149.607   6
  -6   9  -1 39.6199 42.4512   4
   6   9  -1-13.2598 60.1646   6
   6   9   1-58.2423 53.1276   6
  -6   9  -1 1.62989 39.9774   6
  -7   9  -1 732.686 86.4993   4
   7   9  -1 960.050 113.833   6
  -7   9  -1 802.847 86.2112   6
  -7   9  -1 924.782 118.033  10
   7   9   1 727.961 96.0775   6
   8   9  -1 45.1929 44.6689   6
   8   9   1 23.3416 36.2772   6
  -8   9  -1 79.0090 60.0511  10
   9   9  -1 270.285 55.5336   6
   9   9   1 327.024 53.6551   6
  -9   9  -1 379.969 77.1697  10
  -9   9   1 335.900 55.8573   6
  10   9  -1 1157.78 85.6507   6
   0   9  -2-0.87709 50.5497   6
   0   9   2 20.3663 65.6210   6
   1   9  -2 541.831 98.0836   6
  -1   9  -2 558.816 97.8197   6
   1   9   2 670.953 112.583   6
  -1   9   2 563.312 102.758   6
  -2   9  -2 272.459 77.7638   4
   2   9  -2 169.528 76.7981   6
  -2   9  -2 197.947 62.4145   6
   2   9   2 311.247 84.6586   6
  -2   9   2 209.478 80.5413   6
  -3   9  -2 1608.64 147.158   4
   3   9  -2 1591.56 153.607   6
   3   9   2 1467.18 148.092   6
  -3   9  -2 1456.46 136.489   6
  -4   9  -2 513.417 89.9322   4
   4   9  -2 807.368 127.170   6
   4   9   2 531.524 96.2256   6
  -4   9  -2 593.228 88.2254   6
  -5   9  -2 1682.89 144.102   4
   5   9  -2 1861.73 163.826   6
   5   9   2 1682.73 146.547   6
  -5   9  -2 2084.25 142.372   6
  -6   9  -2 1693.05 138.701   4
   6   9  -2 1960.60 160.979   6
   6   9   2 1862.76 147.857   6
  -7   9  -2 74.2104 44.6753   4
   7   9  -2 21.3867 50.2084   6
   7   9   2 72.5792 49.0400   6
  -8   9  -2-95.6859 40.1746   4
   8   9  -2 10.9873 46.7649   6
   8   9   2-103.996 38.0999   6
  -9   9  -2 6.50525 26.6257   4
   9   9  -2-40.9754 41.1818   6
  10   9  -2 565.921 63.2282   6
   0   9  -3 1291.68 132.056   6
   0   9   3 1095.04 135.166   6
   1   9  -3 4.59286 53.0364   6
  -1   9  -3 12.0901 47.6157   6
   1   9   3 125.544 67.6296   6
  -1   9   3 81.2316 68.0415   6
  -2   9  -3 271.770 86.3090   4
   2   9  -3 229.749 74.9877   6
  -2   9  -3 220.494 61.2463   6
   2   9   3 151.250 59.9862   6
  -3   9  -3 50.4381 55.8316   4
   3   9  -3 196.007 73.9626   6
  -3   9  -3 66.3958 42.8242   6
   3   9   3 253.312 73.7071   6
  -4   9  -3 61.6101 50.0090   4
   4   9  -3 76.7460 62.4642   6
   4   9   3 158.816 56.7595   6
  -5   9  -3 428.678 87.2475   4
   5   9  -3 461.275 91.6664   6
   5   9   3 307.485 69.1042   6
  -6   9  -3 1794.73 146.279   4
   6   9  -3 1859.98 151.753   6
   6   9   3 1789.45 130.176   6
  -7   9  -3 315.825 63.3735   4
   7   9  -3 306.099 72.2150   6
  -8   9  -3 3061.18 162.479   4
   8   9  -3 3137.02 169.768   6
  -9   9  -3 26.8017 29.3201   4
   9   9  -3 63.4756 41.1971   6
  10   9  -3 376.519 52.6415   6
   0   9  -4 82.8371 83.6423  11
   0   9  -4-51.7572 39.8025   6
   0   9   4 19.6476 53.7748   6
  -1   9  -4 2900.53 229.904  11
   1   9  -4 2791.90 211.273  11
   1   9  -4 2792.64 182.018   6
  -1   9  -4 2730.72 168.071   6
   1   9   4 2543.72 179.502   6
  -1   9   4 2238.93 174.615   6
  -2   9  -4 600.075 103.950   4
   2   9  -4 641.598 121.208  11
   2   9  -4 655.879 97.5959   6
  -2   9  -4 546.832 80.3624   6
   2   9   4 447.702 80.3744   6
  -3   9  -4 67.9398 56.3019   4
   3   9  -4 57.8995 55.3488   6
   3   9   4 157.005 50.6587   6
  -4   9  -4 1399.83 136.545   4
   4   9  -4 1585.52 141.057   6
   4   9   4 1277.88 116.689   6
  -5   9  -4 395.094 85.4809   4
   5   9  -4 429.753 82.6593   6
   5   9   4 437.014 70.9929   6
  -6   9  -4 2028.52 151.826   4
   6   9  -4 2123.25 149.441   6
  -7   9  -4 47.9138 42.1978   4
   7   9  -4-18.8446 46.4446   6
  -8   9  -4 903.098 88.2072   4
   8   9  -4 958.403 93.2174   6
  -9   9  -4 82.6609 32.4308   4
   9   9  -4 46.2268 32.4547   6
   0   9  -5 185.564 92.5574  11
   0   9  -5 92.9226 42.5370   6
  -1   9  -5 211.577 90.9016  11
   1   9  -5 300.589 90.3462  11
   1   9  -5 180.033 57.3227   6
   1   9   5 233.757 61.2745   6
  -1   9   5 158.496 59.5246   6
  -2   9  -5 978.052 140.667  11
   2   9  -5 902.218 126.145  11
   2   9  -5 792.053 94.6028   6
   2   9   5 690.557 84.9750   6
  -3   9  -5 420.195 89.2855   4
   3   9  -5 605.618 98.2943  11
   3   9  -5 533.243 81.7385   6
   3   9   5 540.031 78.6634   6
  -4   9  -5 1119.94 121.009   4
   4   9  -5 1248.89 114.190   6
  -5   9  -5 442.612 77.4597   4
   5   9  -5 618.431 84.0053   6
  -6   9  -5 3.09885 38.7526   4
   6   9  -5 20.6562 39.8781   6
  -7   9  -5 1452.82 113.073   4
   7   9  -5 1637.97 114.882   6
  -8   9  -5 50.3039 35.9810   4
   8   9  -5 48.3583 32.8804   6
  -9  -9  -5 30.7153 32.2770   8
   0   9  -6 26.3352 64.5468  11
   0   9   6 24.7422 36.6490   6
  -1   9  -6 1644.28 160.123  11
   1   9  -6 1465.82 146.241  11
   1   9   6 1207.31 102.603   6
  -1   9   6 1439.19 120.660   6
  -2   9  -6 1110.11 135.444  11
   2   9  -6 875.057 115.460  11
  -2   9   6 1030.92 101.357   6
  -3  -9  -6 170.460 51.6705   8
  -3   9  -6 190.627 76.3020  11
   3   9  -6 149.348 64.5904  11
   3   9  -6 71.2732 34.9938   6
  -4  -9  -6 482.319 71.6982   8
  -4   9  -6 530.695 85.1436   4
   4   9  -6 630.125 73.6031   6
  -5  -9  -6 85.2639 43.5025   8
  -5   9  -6 136.893 53.6685   4
   5   9  -6 56.1750 34.9895   6
  -6   9  -6 1632.25 118.529   4
   6   9  -6 1752.54 108.332   6
  -6  -9  -6 1570.07 110.782   8
  -7  -9  -6 38.0304 31.3580   8
  -7   9  -6-10.2294 30.1835   4
   0   9  -7 1256.65 128.146  11
   1   9  -7 119.262 59.0722  11
  -1   9   7 86.7255 27.1627   6
   2   9  -7 572.228 84.9046  11
  -2   9   7 625.735 70.1086   6
   3   9  -7 913.624 94.2458  11
  -3   9   7 672.079 72.3442   6
  -4   9   7 1013.23 82.8415   6
  -4  -9  -7 863.905 73.6251   8
  -5  -9  -7 19.8438 28.9471   8
   0   9  -8 16.2120 43.1901  11
  -1   9  -8 121.464 51.6633  11
   1   9  -8 69.6573 42.8971  11
  -2   9  -8 19.2490 39.1360  11
   2   9  -8 91.6152 38.8350  11
   0  10   0 6903.08 279.287   6
   1  10   0 28.8958 47.7551   6
  -1  10   0-38.0411 60.7687   6
   2  10   0 6858.56 277.554   6
  -2  10   0 6570.63 263.920   6
   3  10   0-19.9203 48.8555   6
  -3  10   0-37.2329 50.7787   6
   4  10   0 1916.31 143.669   6
  -4  10   0 1897.39 132.679   6
   5  10   0 31.4560 38.6171   6
  -5  10   0-21.3577 30.9707   6
   6  10   0 966.611 92.2262   6
  -6  10   0 992.860 84.6266   6
   7  10   0 78.5693 36.6977   6
   0  10  -1-7.73754 49.6465   6
   0  10   1-68.2085 64.3299   6
   1  10  -1 13.1800 53.3126   6
  -1  10  -1 82.2600 56.1016   6
   1  10   1 26.1480 54.6573   6
  -1  10   1 51.1462 53.0515   6
   2  10  -1 2669.08 174.569   6
   2  10   1 2773.84 177.560   6
  -2  10  -1 2835.60 169.218   6
  -2  10   1 2526.48 170.985   6
   3  10  -1 117.135 60.7385   6
   3  10   1 134.210 58.7430   6
  -3  10  -1 124.078 51.1399   6
  -3  10   1 114.020 52.1259   6
   4  10  -1 434.377 76.4143   6
   4  10   1 437.997 75.9978   6
  -4  10  -1 483.927 69.9666   6
  -4  10   1 447.201 75.0636   6
   5  10  -1 12.8142 45.5546   6
   5  10   1 3.14732 35.7347   6
  -5  10  -1 33.8815 30.4292   6
  -5  10   1-48.7382 37.3822   6
   6  10  -1 69.7887 46.0576   6
   6  10   1 54.1252 35.1011   6
  -6  10   1 58.0166 34.4195   6
   7  10  -1 59.2325 32.1679   6
   7  10   1 7.85839 24.9972   6
  -7  10   1 13.6131 25.3607   6
   0  10  -2-42.4832 48.9411   6
   0  10   2-131.826 53.6394   6
   1  10  -2 42.0145 44.9208   6
  -1  10  -2 120.467 50.8213   6
   1  10   2 110.169 53.1961   6
  -1  10   2 58.5881 51.5314   6
   2  10  -2 87.2887 58.0816   6
  -2  10  -2 26.3029 39.2734   6
   2  10   2 33.5928 46.1404   6
  -2  10   2 43.5241 51.7810   6
   3  10   2 875.776 99.5287   6
  -3  10  -2 802.362 85.2395   6
  -3  10   2 901.518 105.455   6
   3  10  -2 753.773 96.3015   6
   4  10   2 5478.03 222.728   6
  -4  10  -2 5686.77 196.607   6
  -4  10   2 5647.51 229.564   6
   5  10  -2 186.559 53.1242   6
   5  10   2 142.211 41.6439   6
  -5  10   2 158.060 53.7724   6
   6  10  -2 130.285 47.6290   6
  -6  10   2 200.562 49.2069   6
   7  10  -2 1070.71 88.4623   6
  -7  10   2 1002.50 80.5349   6
   0  10  -3-56.8937 37.9298   6
   0  10   3 65.2141 45.2209   6
  -1  10  -3 847.674 89.9630   6
   1  10  -3 691.211 85.2500   6
   1  10   3 809.384 95.0220   6
  -1  10   3 732.431 94.9245   6
   2  10  -3 738.070 88.9098   6
  -2  10  -3 882.918 85.8306   6
  -2  10   3 788.008 94.6983   6
   2  10   3 695.641 87.1293   6
   3  10  -3-27.9148 39.6862   6
   3  10   3 68.3924 41.1920   6
  -3  10   3 122.942 49.9764   6
   4  10  -3 150.144 54.9417   6
   4  10   3 156.138 45.1200   6
  -4  10   3 141.869 48.9440   6
   5  10  -3-3.05402 37.4035   6
   5  10   3 26.4687 27.7756   6
  -5  10   3 0.52839 39.5737   6
   6  10  -3 864.683 82.2012   6
  -6  10   3 840.969 81.7397   6
   7  10  -3 1625.10 99.0170   6
  -7  10   3 1420.58 91.1680   6
   0  10  -4 1286.60 97.0051   6
   0  10   4 1443.60 114.735   6
   1  10  -4 925.979 85.2732   6
   1  10   4 945.323 91.2596   6
  -1  10   4 777.296 88.0753   6
   2  10  -4 2240.01 130.569   6
   2  10   4 2019.36 126.270   6
  -2  10   4 2096.60 138.917   6
   3  10  -4 37.1553 33.3849   6
   3  10   4 27.5905 29.3809   6
  -3  10   4 19.5554 37.4256   6
   4  10  -4 329.237 55.7507   6
   4  10   4 197.278 36.7124   6
  -4  10   4 321.836 58.3450   6
   5  10  -4 1697.87 106.049   6
  -5  10   4 1544.46 107.764   6
   6  10  -4 600.162 63.3788   6
  -6  10   4 590.201 63.7033   6
   0  10   5 17.8091 28.4392   6
   1  10   5-70.8620 30.6592   6
  -1  10   5 34.3869 27.7870   6
   2  10   5 14.6979 20.3710   6
  -2  10   5-29.4311 30.6001   6
   3  10  -5 889.082 69.8936   6
  -3  10   5 922.584 82.6111   6
  -4  10   5 25.8501 29.9651   6
  -5  10   5 85.3722 31.3402   6
   0  11   0 16.2552 31.9861   6
   1  11   0-2.70421 29.9601   6
  -1  11   0 14.6462 27.1801   6
   2  11   0 5656.52 184.315   6
  -2  11   0 5092.54 168.218   6
   3  11   0 19.5559 26.4390   6
   0  11  -1 1347.23 91.2904   6
   0  11   1 1426.66 97.0046   6
   1  11  -1-19.3458 33.3400   6
  -1  11  -1 46.9217 30.8055   6
   1  11   1-0.20528 30.5858   6
  -1  11   1 11.3595 26.6108   6
   2  11  -1 369.606 52.1446   6
   2  11   1 330.919 50.0309   6
  -2  11   1 321.871 48.6472   6
   3  11  -1 724.459 66.5413   6
   0  11   2-4.81122 23.5344   6
   1  11   2 738.334 67.3043   6
  -1  11   2 849.202 73.0345   6
  -2  11   2 66.0286 30.3711   6
   0   0   0    0.00    0.00   0

TITL CU-4264 in Pnma 
REM Pnma (#62, found as Pmcn in cab setting)
CELL 1.54184  15.049190   9.038066  11.698144  90.0000  90.0000  90.0000
ZERR    4.00   0.000384   0.000234   0.000283   0.0000   0.0000   0.0000
LATT  1
SYMM -x+1/2,-y, z+1/2 
SYMM -x, y+1/2,-z 
SYMM  x+1/2,-y+1/2,-z+1/2 
SFAC C H N O
UNIT 72.00 80.00 8.00 12.00
TREF
HKLF 4
END
