# Supplementary material for: Photoswitching neutral homoaromatic hydrocarbons
Source: Nat Chem. 2023 Jan 26;15(3):377–85. doi: 10.1038/s41557-022-01121-w (PMC9986110; doi:10.1038/s41557-022-01121-w)
Supplement: Supplementary file 4 — Crystallographic data (.cif, .fcf and .hkl files) of compound 13b (CCDC 2128309). [file 41557_2022_1121_MOESM4_ESM.zip › CU-4264.fcf]

#
# h,k,l, Fc-squared, Fo-squared, sigma(Fo-squared), status flag
#
data_C:\XRD-Data\CU-426~1\CU-4264
_shelx_title ' CU-4264 in Pnma'
_shelx_refln_list_code          4
_shelx_F_calc_maximum      252.59
_exptl_crystal_F_000       664.00
_reflns_d_resolution_high  0.8345

loop_
 _space_group_symop_operation_xyz
 'x, y, z'
 '-x+1/2, -y, z+1/2'
 'x+1/2, -y+1/2, -z+1/2'
 '-x, y+1/2, -z'
 '-x, -y, -z'
 'x-1/2, y, -z-1/2'
 '-x-1/2, y-1/2, z-1/2'
 'x, -y-1/2, z'

_cell_length_a    15.0492
_cell_length_b     9.0381
_cell_length_c    11.6981
_cell_angle_alpha  90.000
_cell_angle_beta   90.000
_cell_angle_gamma  90.000

_shelx_F_squared_multiplier     1.000

loop_
 _refln_index_h
 _refln_index_k
 _refln_index_l
 _refln_F_squared_calc
 _refln_F_squared_meas
 _refln_F_squared_sigma
 _refln_observed_status
   2   0   0       1366.00       1195.69        10.72 o
   4   0   0        498.75        487.81         7.12 o
   6   0   0        753.44        693.82        10.59 o
   8   0   0        616.41        552.99        16.00 o
  10   0   0        494.44        473.58        17.13 o
  12   0   0        141.03        127.53         9.01 o
  14   0   0         42.04         43.23         5.57 o
  16   0   0         47.30         43.04         3.84 o
  18   0   0        107.04         85.52         5.49 o
   2   1   0       7633.93       6780.36        33.83 o
   4   1   0       4419.77       3855.08        20.22 o
   6   1   0        736.72        798.66         8.66 o
   8   1   0       1364.67       1480.80        12.14 o
  10   1   0          0.03          3.12         1.92 o
  12   1   0        433.40        440.06         8.30 o
  14   1   0         68.53         70.34         5.52 o
  16   1   0         71.81         64.66         4.63 o
   0   2   0      63802.32      49531.44        93.27 o
   2   2   0       6909.86       6414.75        35.89 o
   4   2   0       3778.10       3558.78        25.22 o
   6   2   0       1378.80       1300.47        14.26 o
   8   2   0        231.66        297.59         6.44 o
  10   2   0         82.97         63.34         3.29 o
  12   2   0       1545.73       1522.91        32.10 o
  14   2   0         91.24         89.13         4.72 o
  16   2   0         24.36         28.57         3.43 o
   2   3   0       1140.78       1138.17        12.74 o
   4   3   0       1397.00       1338.96        15.29 o
   6   3   0        136.29        138.46         8.33 o
   8   3   0        808.59        877.54        15.34 o
  10   3   0         45.47         48.70         2.45 o
  12   3   0        214.57        215.34         7.56 o
  14   3   0          5.19          3.82         2.01 o
  16   3   0          7.01          9.80         2.46 o
   0   4   0       4328.05       4157.27        40.44 o
   2   4   0       4287.77       4643.93        39.26 o
   4   4   0        549.71        540.70        11.17 o
   6   4   0         98.92         91.24         5.03 o
   8   4   0        454.48        471.32         7.47 o
  10   4   0        427.65        412.90         8.36 o
  12   4   0       1475.04       1470.10        24.05 o
  14   4   0        383.81        392.21         9.53 o
  16   4   0          0.26          2.69         1.55 o
   2   5   0        538.11        477.75        25.25 o
   4   5   0       1261.96       1159.66        18.63 o
   6   5   0        189.63        202.45         7.43 o
   8   5   0        290.50        301.88         6.37 o
  10   5   0        277.25        282.49         8.14 o
  12   5   0          1.66         -0.24         1.51 o
  14   5   0          0.12          0.18         1.69 o
   0   6   0       6216.33       6183.51        65.24 o
   2   6   0        593.21        648.82        13.14 o
   4   6   0        288.04        265.51         6.92 o
   6   6   0          2.88          1.88         1.42 o
   8   6   0        167.08        179.97         6.43 o
  10   6   0        912.61        968.77        14.83 o
  12   6   0          1.50         -1.27         1.38 o
  14   6   0        545.36        578.73        12.15 o
   2   7   0         25.35         31.86         2.66 o
   4   7   0        382.54        366.19         7.63 o
   6   7   0         22.26         25.78         3.06 o
   8   7   0        682.76        719.75        16.97 o
  10   7   0        189.98        184.30         6.52 o
  12   7   0         59.49         57.62         3.70 o
   0   8   0       1632.68       1785.53        36.55 o
   2   8   0        427.14        404.15        11.92 o
   4   8   0          3.10          5.19         1.93 o
   6   8   0          0.08         -0.94         1.61 o
   8   8   0         17.59         18.02         1.97 o
  10   8   0        184.28        180.20         5.65 o
  12   8   0         49.29         49.92         3.21 o
   2   9   0          7.31          3.43         2.37 o
   4   9   0          7.05          8.62         2.03 o
   6   9   0          9.52          6.89         1.87 o
   8   9   0         17.28         16.13         2.37 o
  10   9   0         12.49          8.35         1.89 o
   0  10   0        319.31        341.92        13.83 o
   2  10   0        351.16        332.38         9.47 o
   4  10   0         76.07         94.41         4.83 o
   6  10   0         52.29         48.59         3.09 o
   1   0   1          6.09          3.61         0.83 o
   2   0   1        203.54        206.58         5.41 o
   3   0   1        479.19        454.33         4.60 o
   4   0   1          3.48          7.04         1.08 o
   5   0   1        106.98        136.59         4.14 o
   6   0   1          6.56          6.77         1.79 o
   7   0   1        133.87        131.36         4.40 o
   8   0   1         19.68         16.72         2.14 o
   9   0   1        528.09        568.11        12.39 o
  10   0   1         10.30          7.73         3.48 o
  11   0   1         30.06         38.27         2.59 o
  12   0   1         12.94         12.84         2.15 o
  13   0   1        662.59        632.97        14.27 o
  14   0   1         15.32         16.55         2.86 o
  15   0   1       1265.24       1283.10        21.05 o
  16   0   1         18.10         18.19         3.06 o
  17   0   1         10.15         10.27         2.26 o
   0   1   1        287.23        284.77         3.78 o
   1   1   1       2330.28       2212.29         6.04 o
   2   1   1       4574.26       4350.32         9.47 o
   3   1   1      13182.14      11595.37        28.35 o
   4   1   1       1767.44       1600.64         8.88 o
   5   1   1        147.36        132.85         2.27 o
   6   1   1         51.41         67.00         2.48 o
   7   1   1        803.66        878.68         8.08 o
   8   1   1        195.79        208.84         4.34 o
   9   1   1         36.43         36.71         1.97 o
  10   1   1        409.37        427.46         6.62 o
  11   1   1         96.65         92.15         3.10 o
  12   1   1        365.48        364.74         6.30 o
  13   1   1        233.10        239.11         6.48 o
  14   1   1        292.37        281.12         6.99 o
  15   1   1        163.53        169.10         5.55 o
  16   1   1          6.17          6.34         1.41 o
  17   1   1         14.30         15.90         1.44 o
   1   2   1        546.14        500.81         5.90 o
   2   2   1       2975.34       2737.75        12.99 o
   3   2   1        694.26        661.84         7.80 o
   4   2   1        784.73        696.91         5.73 o
   5   2   1          0.58          1.04         0.69 o
   6   2   1        206.71        213.52         3.35 o
   7   2   1        127.75        124.77         3.24 o
   8   2   1        277.43        305.81         5.81 o
   9   2   1        425.88        439.66         6.85 o
  10   2   1        463.44        449.73         5.91 o
  11   2   1         19.45         18.69         1.40 o
  12   2   1         26.74         25.95         1.90 o
  13   2   1        403.61        402.05         7.80 o
  14   2   1         13.93         11.59         1.86 o
  15   2   1        622.99        664.50         9.31 o
  16   2   1          1.37          4.32         2.02 o
  17   2   1          7.94          8.68         1.32 o
   0   3   1      22687.41      21706.75        55.15 o
   1   3   1        851.64        834.37         8.21 o
   2   3   1         32.11         31.42         1.83 o
   3   3   1         27.13         28.93         1.97 o
   4   3   1        111.41        109.72         2.82 o
   5   3   1       1715.81       1759.89        14.23 o
   6   3   1         94.42        106.77         3.01 o
   7   3   1       1225.07       1321.01        17.81 o
   8   3   1          0.28          0.41         1.07 o
   9   3   1        372.59        346.78         5.54 o
  10   3   1        451.78        477.48         5.96 o
  11   3   1        156.19        144.65         3.28 o
  12   3   1         35.52         39.21         2.10 o
  13   3   1        300.18        312.39         6.99 o
  14   3   1        238.74        271.59         5.74 o
  15   3   1         26.69         25.35         1.89 o
  16   3   1         38.16         36.64         2.34 o
  17   3   1          6.66          6.64         1.41 o
   1   4   1        930.14       1004.10        10.09 o
   2   4   1       2202.57       2263.79        17.50 o
   3   4   1       1254.28       1311.24        14.33 o
   4   4   1        621.73        639.59        11.20 o
   5   4   1        589.24        571.11         8.35 o
   6   4   1        140.96        151.23         4.49 o
   7   4   1         11.85         17.75         2.32 o
   8   4   1         34.67         28.80         1.56 o
   9   4   1         30.10         30.24         1.92 o
  10   4   1         47.06         43.11         2.15 o
  11   4   1          0.00         -0.36         1.13 o
  12   4   1          0.65          1.01         1.31 o
  13   4   1        326.73        354.44         6.55 o
  14   4   1         20.69         16.26         1.77 o
  15   4   1         81.35         79.98         3.17 o
  16   4   1          2.38          1.89         0.95 o
   0   5   1       8199.32       8586.56        47.99 o
   1   5   1         55.05         47.15         2.87 o
   2   5   1          1.01          0.93         1.56 o
   3   5   1         42.67         44.77         3.74 o
   4   5   1          8.11          6.02         1.60 o
   5   5   1         74.54         94.30         3.97 o
   6   5   1         27.08         30.74         1.84 o
   7   5   1         70.43         73.68         2.22 o
   8   5   1         45.27         42.37         2.02 o
   9   5   1        112.87         98.27         3.02 o
  10   5   1          4.82          5.14         1.28 o
  11   5   1         18.50         11.57         1.79 o
  12   5   1        457.59        511.76         7.81 o
  13   5   1         57.61         59.43         2.58 o
  14   5   1          4.69          5.48         1.39 o
  15   5   1          4.95          7.60         1.22 o
   1   6   1        599.37        648.95         7.90 o
   2   6   1        375.91        389.95         5.30 o
   3   6   1        269.62        284.83         4.62 o
   4   6   1         35.80         37.46         1.78 o
   5   6   1        490.67        507.40         6.40 o
   6   6   1          2.10          1.84         1.06 o
   7   6   1          0.30          0.37         1.10 o
   8   6   1        770.79        790.71         9.80 o
   9   6   1          1.24          0.31         0.96 o
  10   6   1        360.05        384.38         6.68 o
  11   6   1         43.04         54.26         3.00 o
  12   6   1        105.04        110.05         3.57 o
  13   6   1        194.48        193.26         4.32 o
  14   6   1         21.79         20.28         1.94 o
   0   7   1       1837.81       1752.06        15.60 o
   1   7   1        201.73        212.91         4.31 o
   2   7   1         58.91         63.20         2.36 o
   3   7   1        219.95        218.76         4.20 o
   4   7   1          4.55          3.88         1.16 o
   5   7   1         24.87         25.21         2.17 o
   6   7   1         94.09         90.65         3.80 o
   7   7   1        377.66        357.04         7.31 o
   8   7   1         50.34         49.31         2.91 o
   9   7   1          0.50         -0.91         1.39 o
  10   7   1          5.48          4.74         1.47 o
  11   7   1         19.74         16.89         1.84 o
  12   7   1        486.06        520.89         7.44 o
  13   7   1          0.04          1.62         1.61 o
   1   8   1        364.61        358.97         8.20 o
   2   8   1        350.41        319.56         7.72 o
   3   8   1          0.01         -1.83         1.41 o
   4   8   1         25.95         22.07         2.30 o
   5   8   1         13.73         17.49         2.04 o
   6   8   1          3.15          1.00         1.38 o
   7   8   1         33.12         34.35         1.98 o
   8   8   1        112.36        103.40         3.11 o
   9   8   1         47.74         45.58         2.07 o
  10   8   1         51.69         43.31         1.89 o
  11   8   1         30.63         32.85         1.67 o
  12   8   1         37.47         36.69         2.66 o
   0   9   1       1429.72       1405.21        22.23 o
   1   9   1          2.99          3.13         1.81 o
   2   9   1          1.97          0.51         1.35 o
   3   9   1          0.25          0.22         1.25 o
   4   9   1          8.04          6.23         1.50 o
   5   9   1         95.03         90.45         4.31 o
   6   9   1          0.14         -0.20         1.16 o
   7   9   1         30.84         40.58         2.18 o
   8   9   1          2.67          2.21         1.26 o
   9   9   1         18.51         16.11         1.45 o
   1  10   1          1.89          2.12         1.34 o
   2  10   1        150.86        134.04         4.28 o
   3  10   1          5.26          6.05         1.37 o
   4  10   1         23.37         22.45         1.84 o
   5  10   1          0.20          0.08         0.90 o
   6  10   1          2.86          2.96         1.07 o
   0   0   2         25.28         16.24         1.28 o
   1   0   2        275.06        242.92         7.09 o
   2   0   2      10119.26       9592.28        89.50 o
   3   0   2       4244.51       4110.90        30.89 o
   4   0   2        433.74        349.92        10.32 o
   5   0   2       1585.56       1557.77        23.41 o
   6   0   2       1239.61       1308.99        23.65 o
   7   0   2        383.18        410.90        14.43 o
   8   0   2       1138.07       1225.85        26.58 o
   9   0   2        487.32        529.03        12.92 o
  10   0   2         19.12         16.12         2.12 o
  11   0   2        116.70        117.66         4.40 o
  12   0   2        741.68        759.91        11.36 o
  13   0   2        113.78        122.71         6.44 o
  14   0   2        346.23        376.11         9.12 o
  15   0   2          9.79          9.77         2.19 o
  16   0   2        257.44        272.28         8.98 o
  17   0   2          5.68          2.73         1.58 o
   1   1   2       1932.18       1722.11        11.09 o
   2   1   2       1995.51       1831.28         9.87 o
   3   1   2        620.50        580.78         5.39 o
   4   1   2       2049.33       1985.58        11.36 o
   5   1   2       1095.38       1044.61        16.09 o
   6   1   2        804.17        843.43         9.14 o
   7   1   2         48.39         49.15         2.36 o
   8   1   2        207.31        248.24         7.09 o
   9   1   2        350.81        373.42         8.55 o
  10   1   2        315.13        335.66         5.08 o
  11   1   2        291.19        273.32         4.81 o
  12   1   2        402.31        376.53         7.56 o
  13   1   2        461.47        469.48         7.27 o
  14   1   2        108.37        103.84         4.30 o
  15   1   2          1.11          2.73         1.24 o
  16   1   2         22.52         25.85         2.61 o
  17   1   2          9.94         10.76         1.71 o
   0   2   2        822.59        798.84        13.16 o
   1   2   2        151.82        158.69         4.99 o
   2   2   2        166.06        166.65         2.49 o
   3   2   2        243.45        220.92         3.27 o
   4   2   2       4064.69       3970.58        18.32 o
   5   2   2          4.96          5.07         0.67 o
   6   2   2        456.12        464.50         5.67 o
   7   2   2        886.41        964.99        14.43 o
   8   2   2         28.42         26.40         2.78 o
   9   2   2        203.23        195.44         6.36 o
  10   2   2          2.69          1.80         0.80 o
  11   2   2          6.05          2.82         1.02 o
  12   2   2        313.10        323.63         5.97 o
  13   2   2        180.42        168.54         4.66 o
  14   2   2          8.60          8.23         1.34 o
  15   2   2        196.03        194.64         5.84 o
  16   2   2          0.03          0.75         2.00 o
  17   2   2          1.51          1.24         3.27 o
   1   3   2        317.28        324.79         5.84 o
   2   3   2        270.97        258.11         9.15 o
   3   3   2        123.49        131.92         3.42 o
   4   3   2         84.35         97.29         2.20 o
   5   3   2        793.17        846.71        13.05 o
   6   3   2        433.75        448.37         7.13 o
   7   3   2         15.59          9.64         1.70 o
   8   3   2         85.33         75.63         3.85 o
   9   3   2         77.80         78.84         2.43 o
  10   3   2        773.30        819.05         8.41 o
  11   3   2         48.40         41.50         2.01 o
  12   3   2        117.99        106.01         3.50 o
  13   3   2        691.42        710.82         9.52 o
  14   3   2         47.81         48.20         2.90 o
  15   3   2        118.91        125.27         4.50 o
  16   3   2         12.52         12.09         1.44 o
  17   3   2         23.87         25.79         2.60 o
   0   4   2        700.84        707.20        12.29 o
   1   4   2          4.89          9.61         1.87 o
   2   4   2        333.18        387.57         7.44 o
   3   4   2        961.94       1028.01        10.80 o
   4   4   2       2439.48       2498.73        16.94 o
   5   4   2        292.19        318.27         6.77 o
   6   4   2        176.82        167.94         5.83 o
   7   4   2          7.39          6.57         2.35 o
   8   4   2         60.26         53.82         2.22 o
   9   4   2         82.54         88.94         2.70 o
  10   4   2          2.44         -0.13         1.03 o
  11   4   2         28.11         25.59         1.82 o
  12   4   2          7.28          5.58         1.36 o
  13   4   2        243.25        250.05         6.20 o
  14   4   2          4.64          3.65         1.34 o
  15   4   2        215.81        220.83         5.63 o
  16   4   2         12.34         12.55         1.42 o
   1   5   2         87.91        106.17         4.68 o
   2   5   2         30.87         32.53         3.44 o
   3   5   2         43.47         45.51         3.89 o
   4   5   2        144.92        180.53         5.33 o
   5   5   2         66.81         64.42         3.42 o
   6   5   2         62.67         61.47         2.53 o
   7   5   2        108.83        112.49         2.72 o
   8   5   2         40.78         39.94         1.92 o
   9   5   2        288.70        299.69         5.25 o
  10   5   2          4.26          2.73         1.19 o
  11   5   2          4.34          2.67         1.22 o
  12   5   2        190.17        192.27         5.35 o
  13   5   2        119.37        121.60         4.97 o
  14   5   2         28.75         26.31         2.04 o
  15   5   2        454.97        471.19         8.31 o
   0   6   2          0.01          1.57         1.67 o
   1   6   2         38.94         37.09         1.90 o
   2   6   2         37.70         46.92         2.00 o
   3   6   2        115.26        122.18         2.99 o
   4   6   2         77.51         71.70         2.24 o
   5   6   2          5.30          5.88         1.27 o
   6   6   2        297.96        305.29         5.30 o
   7   6   2        713.92        699.50         7.98 o
   8   6   2        110.68        111.39         3.55 o
   9   6   2        136.60        140.48         4.18 o
  10   6   2          3.07          5.09         1.83 o
  11   6   2          3.07          0.90         1.50 o
  12   6   2         10.39          8.90         1.79 o
  13   6   2        291.98        312.06         5.45 o
  14   6   2         86.45         84.98         3.97 o
   1   7   2         14.11         13.78         1.35 o
   2   7   2        146.71        141.48         3.27 o
   3   7   2         44.58         42.50         2.02 o
   4   7   2          6.73          3.11         1.13 o
   5   7   2         87.76         92.74         3.47 o
   6   7   2         15.87         17.77         1.89 o
   7   7   2        109.30        112.47         4.17 o
   8   7   2        147.38        125.09         4.33 o
   9   7   2        139.82        139.74         4.45 o
  10   7   2        176.16        192.60         5.83 o
  11   7   2          0.02          0.87         1.40 o
  12   7   2        187.31        188.84         4.47 o
  13   7   2         25.88         30.56         2.36 o
   0   8   2          6.28          6.93         3.00 o
   1   8   2          9.98          8.70         1.54 o
   2   8   2         11.30          6.85         1.49 o
   3   8   2        126.57        116.32         3.70 o
   4   8   2          0.01          0.30         1.18 o
   5   8   2         27.80         26.03         2.06 o
   6   8   2         90.70         97.38         3.92 o
   7   8   2         76.12         71.89         3.32 o
   8   8   2         10.67         10.35         1.80 o
   9   8   2         15.61         17.55         1.57 o
  10   8   2          0.10         -1.07         1.17 o
  11   8   2         15.39         19.19         1.49 o
   1   9   2         37.06         28.85         2.53 o
   2   9   2         12.91         11.55         1.66 o
   3   9   2         82.90         75.79         3.61 o
   4   9   2         37.27         29.80         2.66 o
   5   9   2         92.84         91.37         4.15 o
   6   9   2         98.12         90.77         4.24 o
   7   9   2          1.37          2.82         1.37 o
   8   9   2          1.29         -3.33         1.67 o
   9   9   2          0.54         -0.60         1.18 o
   0  10   2          1.41         -4.22         2.21 o
   1  10   2          5.57          4.03         1.23 o
   2  10   2          5.97          2.21         1.17 o
   3  10   2         53.26         41.19         2.37 o
   4  10   2        261.10        277.97         6.14 o
   5  10   2          9.09          7.97         1.39 o
   6  10   2          5.49          8.43         1.74 o
   1   0   3         12.85         11.15         1.10 o
   2   0   3        974.64        931.65         7.30 o
   3   0   3       7317.62       7257.70        44.95 o
   4   0   3       3584.99       3598.78        35.05 o
   5   0   3       1658.73       1741.15        26.62 o
   6   0   3       3939.05       3944.71        43.53 o
   7   0   3         45.67         59.68         6.50 o
   8   0   3        592.46        572.44        19.18 o
   9   0   3          0.87         -2.63         3.70 o
  10   0   3         11.69         13.40         1.52 o
  11   0   3         78.61         86.51         3.53 o
  12   0   3          1.38         -0.07         1.39 o
  13   0   3         48.38         36.69         3.87 o
  14   0   3        425.12        423.62        16.73 o
  15   0   3         83.04         75.57         7.10 o
  16   0   3         30.92         30.12         3.63 o
  17   0   3        786.93        761.88        37.38 o
   0   1   3        105.06        111.19         3.30 o
   1   1   3       1564.79       1395.73        14.44 o
   2   1   3       3509.16       3411.31        20.63 o
   3   1   3        399.20        388.33         5.12 o
   4   1   3       1196.48       1183.33         8.67 o
   5   1   3        884.72        972.26        19.14 o
   6   1   3       2644.24       2752.20        51.70 o
   7   1   3        572.67        563.96        12.08 o
   8   1   3          2.78          6.72         2.08 o
   9   1   3        681.68        721.90        12.43 o
  10   1   3        300.96        302.23         4.93 o
  11   1   3          2.45          0.78         0.89 o
  12   1   3          3.30          2.84         1.15 o
  13   1   3       1005.90        993.97        13.09 o
  14   1   3          0.14          1.29         2.11 o
  15   1   3          6.44          4.66         1.64 o
  16   1   3         11.73         10.04         2.51 o
  17   1   3          3.08          1.80         1.95 o
   1   2   3       1160.53       1095.50        12.59 o
   2   2   3       2402.31       2357.07        26.32 o
   3   2   3       1157.15       1187.17         8.38 o
   4   2   3         20.35         23.15         1.20 o
   5   2   3          1.61          2.86         1.37 o
   6   2   3          8.17          2.11         1.33 o
   7   2   3        380.90        396.95         8.26 o
   8   2   3          0.20          2.96         1.68 o
   9   2   3        121.23        121.19         3.10 o
  10   2   3          5.19          6.72         1.09 o
  11   2   3         60.45         67.80         2.45 o
  12   2   3        248.13        217.31         5.28 o
  13   2   3          0.08          2.21         1.57 o
  14   2   3         84.05         82.78         4.10 o
  15   2   3         73.60         65.01         5.36 o
  16   2   3          1.33          6.90         2.36 o
  17   2   3        231.79        229.30         9.96 o
   0   3   3       1241.32       1239.18        21.00 o
   1   3   3        279.92        279.71         7.22 o
   2   3   3         72.07         74.13         3.36 o
   3   3   3        375.60        352.19         6.98 o
   4   3   3         70.05         87.19         3.00 o
   5   3   3         42.36         50.24         2.88 o
   6   3   3       2035.75       2011.13        22.34 o
   7   3   3         31.05         28.27         2.57 o
   8   3   3        624.40        670.03        10.01 o
   9   3   3          2.47          6.84         1.03 o
  10   3   3        132.05        136.18         3.36 o
  11   3   3        285.34        267.18         4.82 o
  12   3   3         61.42         48.83         2.48 o
  13   3   3        249.95        255.30         6.26 o
  14   3   3        422.60        379.14         9.52 o
  15   3   3         20.00         21.65         1.99 o
  16   3   3         64.53         74.67         4.65 o
   1   4   3        593.97        572.23        11.86 o
   2   4   3        872.20        876.88        12.32 o
   3   4   3        291.95        336.88         7.84 o
   4   4   3        257.34        290.54         6.09 o
   5   4   3         33.73         35.52         2.94 o
   6   4   3         65.37         58.39         4.92 o
   7   4   3        502.89        551.80         6.52 o
   8   4   3        189.63        194.10         3.85 o
   9   4   3        120.11        111.48         3.06 o
  10   4   3         15.91         11.35         1.42 o
  11   4   3         76.67         84.22         3.40 o
  12   4   3        319.86        334.92         6.50 o
  13   4   3         38.08         41.76         2.75 o
  14   4   3         15.27         13.55         2.43 o
  15   4   3          6.41          4.39         1.94 o
  16   4   3          6.66          9.72         1.43 o
   0   5   3        535.82        515.88        18.13 o
   1   5   3          0.25          1.01         2.57 o
   2   5   3         11.20         16.17         2.43 o
   3   5   3         14.43         14.80         2.42 o
   4   5   3       1192.03       1130.09        16.31 o
   5   5   3        445.31        478.91         6.62 o
   6   5   3        704.26        701.94         7.62 o
   7   5   3        182.97        193.17         4.49 o
   8   5   3         66.19         70.49         2.64 o
   9   5   3         51.43         46.93         2.31 o
  10   5   3         23.01         21.26         1.99 o
  11   5   3        309.46        309.49         6.19 o
  12   5   3        108.23        106.47         3.67 o
  13   5   3        116.67        125.29         4.07 o
  14   5   3        113.75         96.54         4.06 o
  15   5   3         13.17         10.18         1.19 o
   1   6   3         20.78         19.78         1.40 o
   2   6   3         79.27         74.99         2.24 o
   3   6   3        189.51        191.55         3.91 o
   4   6   3         18.05         20.15         1.79 o
   5   6   3        616.82        614.67         6.96 o
   6   6   3       1343.76       1296.58        11.53 o
   7   6   3          2.92          2.33         1.07 o
   8   6   3         22.87         23.70         2.25 o
   9   6   3          0.62          0.36         1.36 o
  10   6   3         87.18         90.51         3.34 o
  11   6   3          3.73          0.77         1.37 o
  12   6   3         57.38         58.19         2.82 o
  13   6   3        417.91        440.35         7.35 o
  14   6   3         90.82         90.93         3.07 o
   0   7   3        201.34        198.52         6.31 o
   1   7   3        118.29        121.25         3.38 o
   2   7   3         30.36         35.72         1.88 o
   3   7   3         10.74          7.36         1.07 o
   4   7   3       1102.31       1125.21        10.02 o
   5   7   3        495.12        517.81         8.05 o
   6   7   3        180.34        175.51         4.64 o
   7   7   3         33.96         38.42         3.10 o
   8   7   3         11.65          9.73         1.89 o
   9   7   3          0.32          0.24         1.45 o
  10   7   3          5.79          6.39         1.55 o
  11   7   3         70.92         71.07         3.94 o
  12   7   3         62.81         58.05         3.62 o
  13   7   3        115.98        123.64         4.53 o
   1   8   3          3.74          1.59         1.46 o
   2   8   3        158.11        154.50         4.49 o
   3   8   3         12.44         12.19         1.74 o
   4   8   3         21.04         21.87         1.77 o
   5   8   3        265.84        256.30         6.74 o
   6   8   3         75.04         69.75         3.30 o
   7   8   3          5.45          6.61         1.47 o
   8   8   3          9.73         10.09         1.89 o
   9   8   3          1.78         -0.40         1.32 o
  10   8   3         95.27         91.70         3.08 o
  11   8   3          1.11          2.64         1.78 o
   0   9   3         58.57         59.62         4.87 o
   1   9   3          2.78          2.42         1.41 o
   2   9   3         13.49         10.60         1.69 o
   3   9   3          6.92          6.37         2.38 o
   4   9   3          7.36          4.86         1.59 o
   5   9   3         25.91         19.54         2.31 o
   6   9   3         89.15         89.76         4.06 o
   7   9   3         12.49         15.44         2.36 o
   8   9   3        149.39        153.44         5.81 o
   9   9   3          3.42          2.08         1.18 o
   1  10   3         48.53         38.29         2.25 o
   2  10   3         37.52         38.81         2.20 o
   3  10   3          2.51          2.44         1.99 o
   4  10   3          8.53          7.42         1.41 o
   5  10   3          0.50          0.50         0.96 o
   0   0   4        702.96        591.66         9.68 o
   1   0   4        524.48        492.87         4.82 o
   2   0   4        843.30        814.13         8.40 o
   3   0   4        632.17        646.46         5.73 o
   4   0   4        588.58        558.96        15.02 o
   5   0   4       4206.14       4470.78        45.22 o
   6   0   4       1904.81       2045.01        33.26 o
   7   0   4       1399.73       1474.86        30.19 o
   8   0   4        389.98        463.61        18.24 o
   9   0   4         61.50         68.03         8.27 o
  10   0   4         53.47         52.99         3.23 o
  11   0   4        686.29        682.73        11.30 o
  12   0   4         50.68         59.92         4.90 o
  13   0   4         70.17         69.72         5.17 o
  14   0   4        430.45        373.32        10.95 o
  15   0   4          1.90          1.65         2.35 o
  16   0   4         10.97          6.65         1.92 o
  17   0   4         17.71         20.05         2.14 o
   1   1   4        151.50        142.07         3.62 o
   2   1   4       4343.74       4153.17        32.37 o
   3   1   4       2849.58       2945.19        19.38 o
   4   1   4         12.15         14.81         2.63 o
   5   1   4         26.88         21.67         3.06 o
   6   1   4        961.71        994.25        16.18 o
   7   1   4         79.63         63.70         4.79 o
   8   1   4         57.23         53.99         4.72 o
   9   1   4        788.54        814.01         7.95 o
  10   1   4        430.47        439.73         6.64 o
  11   1   4         50.12         41.28         2.32 o
  12   1   4         52.74         49.39         3.72 o
  13   1   4        423.46        412.24         9.91 o
  14   1   4        166.47        191.55         6.63 o
  15   1   4         25.01         24.20         2.55 o
  16   1   4          8.87          9.51         2.40 o
  17   1   4         14.85          8.46         2.11 o
   0   2   4       2699.33       2562.85        19.82 o
   1   2   4        438.12        428.56         6.76 o
   2   2   4       2801.04       2789.58        30.00 o
   3   2   4         68.35         68.46         3.26 o
   4   2   4       1020.06       1041.81        14.99 o
   5   2   4       2242.29       2427.89        24.75 o
   6   2   4       1279.52       1347.41        14.88 o
   7   2   4        148.53        155.59         5.53 o
   8   2   4        193.53        218.22         5.37 o
   9   2   4         28.12         26.48         1.68 o
  10   2   4         94.30        101.65         3.07 o
  11   2   4         49.85         52.14         2.54 o
  12   2   4         35.46         29.33         2.70 o
  13   2   4          0.06          2.11         2.03 o
  14   2   4         49.73         43.80         3.74 o
  15   2   4         18.21         22.06         3.28 o
  16   2   4         72.17         58.21         4.33 o
   1   3   4       1583.51       1645.95        15.18 o
   2   3   4        281.80        276.49         6.71 o
   3   3   4        649.96        658.89         9.95 o
   4   3   4       1104.68       1163.78        13.36 o
   5   3   4         33.73         23.49         2.23 o
   6   3   4       1607.98       1566.14        16.27 o
   7   3   4         47.70         40.57         3.10 o
   8   3   4        369.37        374.23         5.47 o
   9   3   4         77.23         68.38         2.76 o
  10   3   4        461.49        468.73         7.21 o
  11   3   4         67.01         60.60         3.23 o
  12   3   4        118.52        135.13         5.30 o
  13   3   4         36.20         39.10         3.95 o
  14   3   4         78.33         70.20         4.43 o
  15   3   4          1.48          2.10         1.40 o
  16   3   4          0.01         -0.21         2.46 o
   0   4   4        966.82       1095.27        24.18 o
   1   4   4        256.15        260.47         7.05 o
   2   4   4        727.63        737.50        11.78 o
   3   4   4          4.26          3.20         1.46 o
   4   4   4         10.00         16.37         2.30 o
   5   4   4         28.12         26.97         2.72 o
   6   4   4        797.24        814.72        10.11 o
   7   4   4          0.06         -0.08         0.86 o
   8   4   4        212.20        195.99         4.19 o
   9   4   4        385.31        365.45         5.87 o
  10   4   4        156.73        159.70         4.25 o
  11   4   4         47.78         42.06         2.54 o
  12   4   4        224.65        222.56         5.23 o
  13   4   4         35.62         37.43         3.47 o
  14   4   4         27.31         25.67         3.39 o
  15   4   4         12.54          9.04         3.11 o
   1   5   4        439.18        443.62        10.31 o
   2   5   4        604.63        614.43        12.16 o
   3   5   4        392.61        417.07         7.60 o
   4   5   4         70.25         69.99         3.42 o
   5   5   4         10.59          8.58         1.59 o
   6   5   4         61.38         68.77         2.54 o
   7   5   4         26.51         27.72         1.93 o
   8   5   4        207.11        210.58         4.49 o
   9   5   4        184.34        181.25         4.75 o
  10   5   4         42.57         44.25         2.78 o
  11   5   4         57.65         53.66         2.72 o
  12   5   4         13.55          8.22         1.55 o
  13   5   4          4.29          3.56         1.33 o
  14   5   4          5.35          4.69         2.21 o
  15   5   4          3.34          2.55         1.27 o
   0   6   4          6.85          3.34         1.34 o
   1   6   4         85.11         86.02         2.93 o
   2   6   4         14.06         19.55         1.64 o
   3   6   4         56.77         63.40         2.84 o
   4   6   4         67.65         61.86         2.55 o
   5   6   4        287.49        286.82         5.20 o
   6   6   4        582.74        590.28         7.45 o
   7   6   4        100.46         95.83         3.49 o
   8   6   4         32.55         35.30         2.61 o
   9   6   4        286.66        293.97         6.53 o
  10   6   4         70.53         73.32         3.36 o
  11   6   4          1.29          1.86         1.26 o
  12   6   4         16.52         16.67         1.79 o
  13   6   4          7.56          7.12         1.33 o
  14   6   4        158.32        153.69         5.38 o
   1   7   4        123.71        115.48         3.32 o
   2   7   4        635.54        678.24         8.41 o
   3   7   4        386.68        385.47         7.12 o
   4   7   4          0.41          0.86         0.99 o
   5   7   4         36.56         29.92         2.12 o
   6   7   4        178.19        182.25         5.94 o
   7   7   4          0.71         -0.19         1.84 o
   8   7   4         31.86         26.21         3.54 o
   9   7   4        104.93         99.78         4.09 o
  10   7   4          2.33          3.88         1.55 o
  11   7   4         18.14         20.46         2.13 o
  12   7   4          4.42          1.91         1.67 o
   0   8   4         29.47         29.09         3.29 o
   1   8   4          0.04         -1.03         1.45 o
   2   8   4          5.03          6.39         1.40 o
   3   8   4          1.74          1.75         1.38 o
   4   8   4         18.77         20.24         2.00 o
   5   8   4         12.94         11.24         1.39 o
   6   8   4        251.71        252.18         7.45 o
   7   8   4          4.67          5.68         1.86 o
   8   8   4          4.44          5.96         1.72 o
   9   8   4        107.49        103.31         4.33 o
  10   8   4         31.63         31.93         2.71 o
  11   8   4         12.25         11.13         1.38 o
   1   9   4        133.28        131.68         4.12 o
   2   9   4         31.17         28.27         2.07 o
   3   9   4          2.74          4.81         1.54 o
   4   9   4         68.28         70.00         3.75 o
   5   9   4         18.58         20.98         2.26 o
   6   9   4         95.64        102.91         5.28 o
   7   9   4          2.21          0.80         1.65 o
   8   9   4         49.97         46.07         3.17 o
   0  10   4         68.53         67.19         3.89 o
   1  10   4         40.65         44.02         2.52 o
   2  10   4        103.85        105.07         3.76 o
   3  10   4          1.89          1.41         0.94 o
   4  10   4         16.39         13.45         2.13 o
   1   0   5       6192.18       6093.52        27.14 o
   2   0   5       1173.87       1053.68        11.03 o
   3   0   5        356.38        346.19        11.63 o
   4   0   5        912.94       1049.38        21.76 o
   5   0   5       2412.62       2600.46        36.96 o
   6   0   5        827.08        794.05        21.76 o
   7   0   5         72.27         73.44         7.66 o
   8   0   5        629.01        632.82        22.27 o
   9   0   5        254.04        248.26         9.37 o
  10   0   5        759.13        773.38        16.63 o
  11   0   5         34.77         38.96         3.60 o
  12   0   5        156.67        155.64         7.66 o
  13   0   5         46.79         57.61         4.76 o
  14   0   5         64.77         56.14         5.02 o
  15   0   5         78.70         90.10         7.16 o
  16   0   5         56.85         57.81         8.22 o
   0   1   5          0.99          0.24         1.09 o
   1   1   5         45.58         53.27         2.00 o
   2   1   5        391.61        408.78         8.28 o
   3   1   5        140.47        144.67         3.84 o
   4   1   5        926.18        969.37        15.17 o
   5   1   5        151.75        137.86         6.29 o
   6   1   5          2.54          0.72         2.37 o
   7   1   5          1.87          2.79         2.39 o
   8   1   5        133.53        140.13         4.94 o
   9   1   5        103.91        121.34         4.91 o
  10   1   5          3.26          1.85         1.46 o
  11   1   5         36.44         37.74         2.65 o
  12   1   5        720.56        718.14        13.30 o
  13   1   5          5.29          4.70         1.75 o
  14   1   5         14.97          8.90         1.75 o
  15   1   5          7.03          7.06         1.71 o
  16   1   5         38.13         35.34         2.39 o
   1   2   5        413.09        440.39         6.26 o
   2   2   5        391.54        349.10         5.59 o
   3   2   5         81.17         97.63         3.73 o
   4   2   5         74.67         74.24         4.80 o
   5   2   5        173.31        199.61         7.84 o
   6   2   5         25.27         22.23         3.32 o
   7   2   5         68.41         72.25         3.56 o
   8   2   5         95.74         96.50         3.70 o
   9   2   5        607.48        632.93         8.75 o
  10   2   5         22.00         23.18         1.86 o
  11   2   5        108.75        102.08         4.53 o
  12   2   5          0.04          0.73         1.62 o
  13   2   5         84.42         83.87         4.02 o
  14   2   5         11.32          8.62         2.34 o
  15   2   5          6.88          3.81         2.03 o
  16   2   5         54.84         56.94         3.74 o
   0   3   5       1221.79       1255.17        24.96 o
   1   3   5         44.35         50.48         3.90 o
   2   3   5        505.81        500.39         7.72 o
   3   3   5          1.83          3.41         1.52 o
   4   3   5        724.97        790.41        13.71 o
   5   3   5        687.17        672.37        14.96 o
   6   3   5         10.71         14.84         1.89 o
   7   3   5        186.03        204.18         4.81 o
   8   3   5        110.40        101.85         3.53 o
   9   3   5         80.25         78.97         3.35 o
  10   3   5         94.97         88.79         3.63 o
  11   3   5         15.68         14.57         2.34 o
  12   3   5          0.44          0.11         2.27 o
  13   3   5         64.01         65.52         4.32 o
  14   3   5         47.98         50.18         3.61 o
  15   3   5         55.59         61.68         4.49 o
  16   3   5          2.72          0.30         1.30 o
   1   4   5        134.11        144.19         4.84 o
   2   4   5        108.28        108.12         4.90 o
   3   4   5          0.18          1.92         1.48 o
   4   4   5        320.78        341.06         8.57 o
   5   4   5          1.89          0.07         1.32 o
   6   4   5        583.50        623.28         8.30 o
   7   4   5         92.42         84.80         3.00 o
   8   4   5         10.93          9.92         1.44 o
   9   4   5       1115.54       1125.26        12.19 o
  10   4   5        184.10        164.86         5.67 o
  11   4   5        392.72        419.43         8.87 o
  12   4   5         22.09         25.62         2.97 o
  13   4   5        239.71        219.91         7.05 o
  14   4   5          6.28          4.47         2.00 o
  15   4   5         15.21         17.05         1.73 o
   0   5   5          8.01          6.07         1.47 o
   1   5   5        231.97        239.04         4.62 o
   2   5   5       2183.77       2187.77        14.49 o
   3   5   5          0.38          1.84         0.95 o
   4   5   5        313.32        311.68         5.20 o
   5   5   5        877.71        854.23         9.33 o
   6   5   5         14.54          9.15         1.63 o
   7   5   5         55.28         63.36         3.04 o
   8   5   5          1.57          2.36         1.42 o
   9   5   5         22.70         18.83         2.21 o
  10   5   5         14.15         15.83         2.08 o
  11   5   5          2.86         -0.24         1.51 o
  12   5   5         21.61         17.43         3.03 o
  13   5   5         66.53         59.34         3.42 o
  14   5   5          1.33          0.85         2.16 o
   1   6   5       1041.12       1065.94         9.64 o
   2   6   5        165.41        176.60         4.22 o
   3   6   5        760.48        744.84         9.22 o
   4   6   5        732.51        719.71         9.83 o
   5   6   5        105.05        101.16         3.82 o
   6   6   5        270.69        285.43         7.19 o
   7   6   5          3.08          6.82         1.76 o
   8   6   5        137.28        140.43         5.02 o
   9   6   5         13.03         11.03         2.10 o
  10   6   5        130.08        127.85         4.58 o
  11   6   5         33.66         30.13         3.74 o
  12   6   5          2.40          2.21         1.39 o
  13   6   5          6.16          4.72         1.95 o
   0   7   5        235.79        263.95         8.07 o
   1   7   5        166.90        177.97         5.36 o
   2   7   5       1451.18       1492.96        16.95 o
   3   7   5         38.56         36.85         2.56 o
   4   7   5         90.91         84.82         4.28 o
   5   7   5        227.93        224.77         6.63 o
   6   7   5         36.35         39.78         3.55 o
   7   7   5         62.80         62.08         5.55 o
   8   7   5          9.73          7.36         2.24 o
   9   7   5          3.15          1.35         1.29 o
  10   7   5          0.00          1.22         3.11 o
  11   7   5         37.21         13.81        20.85 o
  12   7   5          0.00         -0.75         2.11 o
   1   8   5        273.40        278.65         7.17 o
   2   8   5          8.82          9.64         1.68 o
   3   8   5        124.50        132.94         4.45 o
   4   8   5        179.87        182.99         5.85 o
   5   8   5          2.94          3.67         2.07 o
   6   8   5        101.11        103.90         5.90 o
   7   8   5          0.12          1.66         1.90 o
   8   8   5         14.22         15.62         2.50 o
   9   8   5         62.46         73.38         4.34 o
  10   8   5         97.74        114.18         4.75 o
   0   9   5          3.74          6.05         2.29 o
   1   9   5          8.86         10.53         1.50 o
   2   9   5         47.30         40.21         2.84 o
   3   9   5         24.98         26.27         2.13 o
   4   9   5         62.34         59.02         4.11 o
   5   9   5         29.30         26.65         4.35 o
   6   9   5          0.17          0.58         1.38 o
   7   9   5         74.46         76.75         4.59 o
   1  10   5          2.30         -0.78         2.61 o
   2  10   5          2.54         -0.15         1.09 o
   0   0   6         32.43         51.37         4.54 o
   1   0   6        284.21        289.88         5.61 o
   2   0   6        528.52        602.08        14.97 o
   3   0   6        225.99        261.91        10.82 o
   4   0   6        541.24        541.19        16.76 o
   5   0   6        152.57        139.91         9.42 o
   6   0   6         76.54         75.27         7.56 o
   7   0   6        422.90        427.98        12.11 o
   8   0   6        157.93        161.95         7.81 o
   9   0   6         16.04         14.87         2.99 o
  10   0   6        309.59        292.17        11.10 o
  11   0   6        292.25        298.49        10.59 o
  12   0   6        189.47        173.54         8.13 o
  13   0   6        201.33        200.56        15.16 o
  14   0   6          7.11          7.38         2.97 o
  15   0   6        329.49        333.05        12.30 o
  16   0   6         25.17         17.91         2.25 o
   1   1   6       2508.38       2532.27        17.28 o
   2   1   6        167.34        180.76         4.80 o
   3   1   6        259.05        267.59         8.19 o
   4   1   6        464.27        541.23        23.09 o
   5   1   6         54.17         74.41         5.08 o
   6   1   6        672.79        660.48        23.42 o
   7   1   6        506.13        556.59         9.64 o
   8   1   6        163.58        194.96         5.25 o
   9   1   6        329.03        343.06         7.33 o
  10   1   6       1128.07       1100.55        12.51 o
  11   1   6       1062.19        954.34        31.20 o
  12   1   6          7.54          5.39         2.01 o
  13   1   6          6.81          1.87         1.57 o
  14   1   6          1.01          0.30         1.32 o
  15   1   6         27.90         33.55         2.56 o
  16   1   6         14.54         20.56         1.87 o
   0   2   6        341.58        393.53         8.92 o
   1   2   6        533.59        545.22         7.40 o
   2   2   6        880.55        974.02        15.52 o
   3   2   6         28.38         41.80         3.76 o
   4   2   6         68.57         77.10         5.13 o
   5   2   6         80.30         72.43         5.23 o
   6   2   6         18.62         15.22         2.09 o
   7   2   6         18.07         17.74         2.11 o
   8   2   6        138.31        145.37         5.43 o
   9   2   6         11.89          7.53         1.34 o
  10   2   6         37.03         39.22         3.60 o
  11   2   6         83.62         85.48         4.13 o
  12   2   6          1.02          3.84         1.68 o
  13   2   6         33.37         28.34         2.47 o
  14   2   6          6.95          5.77         1.78 o
  15   2   6        134.92        146.51         6.10 o
   1   3   6       1474.15       1457.61        14.15 o
   2   3   6        912.35        907.22        18.29 o
   3   3   6         39.54         42.66         4.06 o
   4   3   6        166.22        179.66         8.05 o
   5   3   6          9.53         15.34         2.34 o
   6   3   6       1097.71       1047.63        13.51 o
   7   3   6         48.09         52.20         3.36 o
   8   3   6        319.23        307.53         6.99 o
   9   3   6        181.21        174.50         4.96 o
  10   3   6        288.54        279.57         7.35 o
  11   3   6        390.17        389.06         8.35 o
  12   3   6         43.37         39.98         3.50 o
  13   3   6         19.50         15.16         2.46 o
  14   3   6        116.23        114.27         4.71 o
  15   3   6          0.64          2.85         1.42 o
   0   4   6          4.16          4.36         3.08 o
   1   4   6          1.30          6.08         2.41 o
   2   4   6          2.95          3.90         1.74 o
   3   4   6          3.79          0.81         2.26 o
   4   4   6          0.48          1.67         1.21 o
   5   4   6        146.94        139.26         4.55 o
   6   4   6          5.45          5.19         1.42 o
   7   4   6         33.19         34.26         2.59 o
   8   4   6         11.02          6.87         1.62 o
   9   4   6        145.30        120.60         5.70 o
  10   4   6          0.43          2.09         1.76 o
  11   4   6         81.22         87.46         4.73 o
  12   4   6         65.02         58.85         3.15 o
  13   4   6          6.77          5.65         1.76 o
  14   4   6         21.96         16.75         2.46 o
   1   5   6         65.42         66.77         2.63 o
   2   5   6         18.02         14.05         1.36 o
   3   5   6          3.01          2.31         1.48 o
   4   5   6          0.03         -0.92         1.06 o
   5   5   6         56.44         58.24         2.88 o
   6   5   6         83.27         85.58         3.50 o
   7   5   6         16.48         18.58         3.22 o
   8   5   6         44.69         46.37         3.48 o
   9   5   6        109.66        112.18         5.25 o
  10   5   6        102.86         90.12         7.13 o
  11   5   6        294.88        293.62         8.63 o
  12   5   6         84.06         83.68         3.38 o
  13   5   6        125.91        126.63         5.48 o
  14   5   6          3.38          2.78         1.56 o
   0   6   6        599.43        620.88        11.53 o
   1   6   6        192.93        190.68         4.60 o
   2   6   6        362.39        353.68         6.42 o
   3   6   6         32.07         35.20         2.42 o
   4   6   6         15.42         10.98         1.99 o
   5   6   6        224.92        237.80         6.61 o
   6   6   6         30.17         33.38         2.71 o
   7   6   6         62.09         58.04         3.88 o
   8   6   6          8.88          8.55         3.71 o
   9   6   6        166.44        164.84         7.46 o
  10   6   6         22.15         20.38         3.05 o
  11   6   6         90.80         97.05         6.72 o
  12   6   6         30.49         31.73         2.82 o
   1   7   6          3.05          2.94         1.49 o
   2   7   6        290.36        318.54         7.81 o
   3   7   6         19.80         19.93         2.38 o
   4   7   6         12.75         12.70         2.03 o
   5   7   6         43.25         39.11         2.93 o
   6   7   6          1.50          1.64         1.95 o
   7   7   6          7.93          4.58         1.86 o
   8   7   6          0.03         -1.61         3.83 o
   9   7   6          8.66          8.66         2.06 o
  10   7   6          2.50          1.30         1.62 o
  11   7   6        202.06        212.64         8.98 o
   0   8   6          2.21          2.47         4.12 o
   1   8   6         10.99         12.85         1.74 o
   2   8   6         59.49         51.91         2.81 o
   3   8   6         59.29         60.10         4.29 o
   4   8   6        100.99        101.04         4.20 o
   5   8   6         68.75         66.78         3.34 o
   6   8   6          0.65          0.39         1.83 o
   7   8   6         52.10         52.77         5.42 o
   8   8   6         95.54        101.08         4.88 o
   9   8   6         52.89         63.02         4.80 o
   1   9   6         72.28         69.62         3.79 o
   2   9   6         48.02         49.87         3.29 o
   3   9   6          5.69          6.61         1.24 o
   4   9   6         30.46         27.51         2.18 o
   5   9   6          6.95          4.32         1.20 o
   6   9   6         76.46         82.11         3.21 o
   1   0   7        279.59        331.52        12.62 o
   2   0   7         50.35         45.22         5.04 o
   3   0   7         96.65        109.75         5.53 o
   4   0   7        348.03        391.16        10.89 o
   5   0   7          0.15          2.32         2.10 o
   6   0   7        502.72        472.09        23.67 o
   7   0   7       1107.91       1110.38        19.97 o
   8   0   7        717.13        790.08        17.59 o
   9   0   7        125.90        105.99        15.38 o
  10   0   7        772.76        788.37        24.00 o
  11   0   7        257.09        249.32         9.71 o
  12   0   7        255.85        267.32         9.68 o
  13   0   7        869.13        815.23        15.57 o
  14   0   7         60.29         52.50         3.99 o
  15   0   7          2.10          3.10         1.41 o
   0   1   7        764.59        746.99        18.12 o
   1   1   7        170.77        170.98         9.30 o
   2   1   7        364.88        380.20         9.75 o
   3   1   7         95.84         88.14         5.17 o
   4   1   7        162.39        162.14         8.87 o
   5   1   7        198.83        207.36         5.77 o
   6   1   7        212.36        224.87         6.15 o
   7   1   7         43.06         58.77         3.05 o
   8   1   7       1527.23       1535.44        16.25 o
   9   1   7         77.05         61.43         3.42 o
  10   1   7         80.12         74.78         5.83 o
  11   1   7         64.77         83.29         4.86 o
  12   1   7         67.72         67.63         3.66 o
  13   1   7          0.82          0.46         1.37 o
  14   1   7        108.98         92.80         5.40 o
  15   1   7          0.01          1.47         1.60 o
   1   2   7         71.65         62.08         4.10 o
   2   2   7        305.89        298.75         9.28 o
   3   2   7         42.58         38.15         2.99 o
   4   2   7        351.62        350.01         7.60 o
   5   2   7        682.81        665.46         9.23 o
   6   2   7        125.64        129.66         4.87 o
   7   2   7         54.53         53.85         5.12 o
   8   2   7         21.82         14.68         2.48 o
   9   2   7        130.41        122.75         6.90 o
  10   2   7          3.36          5.09         2.04 o
  11   2   7        235.66        226.98         6.42 o
  12   2   7        179.35        172.97         5.44 o
  13   2   7         89.51         74.29         3.41 o
  14   2   7          0.73         -2.12         1.46 o
  15   2   7         14.18          0.70         7.75 o
   0   3   7        749.55        758.95        16.20 o
   1   3   7        194.69        193.10         4.43 o
   2   3   7        659.83        680.18         9.18 o
   3   3   7        163.59        167.94         5.26 o
   4   3   7        109.43        118.28         4.37 o
   5   3   7         20.18         23.91         2.71 o
   6   3   7        681.29        696.93        11.61 o
   7   3   7          8.73          7.99         2.25 o
   8   3   7        643.83        646.03        10.02 o
   9   3   7          2.32          2.50         1.97 o
  10   3   7         33.07         30.49         4.34 o
  11   3   7          0.24          0.30         1.34 o
  12   3   7         32.80         33.49         4.02 o
  13   3   7        127.58        142.24         8.80 o
  14   3   7          2.31          2.91         1.79 o
   1   4   7        584.97        599.43         6.86 o
   2   4   7         26.59         29.34         2.08 o
   3   4   7          0.47          0.39         1.50 o
   4   4   7        166.86        138.89         5.17 o
   5   4   7        636.00        628.90         9.81 o
   6   4   7          2.00          3.16         1.26 o
   7   4   7         45.57         35.01         3.17 o
   8   4   7        443.78        434.89        10.27 o
   9   4   7         27.12         27.63         3.09 o
  10   4   7         91.10         88.23         4.80 o
  11   4   7        186.03        194.69         6.47 o
  12   4   7         26.62         24.69         2.38 o
  13   4   7         40.49         43.34         3.63 o
  14   4   7          8.17          4.91         1.55 o
   0   5   7        311.41        306.62         7.55 o
   1   5   7         34.44         30.74         2.08 o
   2   5   7         77.66         80.25         3.39 o
   3   5   7          0.28         -0.90         1.51 o
   4   5   7         52.74         58.52         2.97 o
   5   5   7        165.29        175.43         5.72 o
   6   5   7        549.24        542.95        11.04 o
   7   5   7         32.92         34.66         3.90 o
   8   5   7        472.25        520.58        13.59 o
   9   5   7         10.70          6.70         1.83 o
  10   5   7         13.54         10.06         1.67 o
  11   5   7          0.43          0.37         1.20 o
  12   5   7          1.03         -0.82         1.04 o
  13   5   7         97.20         97.79         7.56 o
   1   6   7         87.27         83.81         3.76 o
   2   6   7        434.41        447.65        11.00 o
   3   6   7         71.41         61.65         3.54 o
   4   6   7          3.92          1.50         1.63 o
   5   6   7          6.98          6.07         2.02 o
   6   6   7         15.52         17.04         2.10 o
   7   6   7         58.70         64.87         5.72 o
   8   6   7        119.62        110.73         6.03 o
   9   6   7         35.33         31.80         3.57 o
  10   6   7         30.53         33.02         3.37 o
  11   6   7        178.12        189.01         6.50 o
  12   6   7          0.25         -0.30         1.98 o
   0   7   7        497.26        517.52        14.21 o
   1   7   7        246.61        253.24         7.65 o
   2   7   7          0.01         -1.28         1.85 o
   3   7   7          0.07         -0.43         1.50 o
   4   7   7         90.94         90.64         4.73 o
   5   7   7        100.30         98.64         4.17 o
   6   7   7        348.37        378.83         7.53 o
   7   7   7          3.44          3.65         1.97 o
   8   7   7        176.49        172.29         5.59 o
   9   7   7         24.62         29.89         2.45 o
  10   7   7          3.65          5.03         1.45 o
   1   8   7         32.84         22.05         3.79 o
   2   8   7         39.02         40.14         2.79 o
   3   8   7          9.54          7.22         1.66 o
   4   8   7          0.77          1.09         1.01 o
   5   8   7         14.22         14.30         1.54 o
   6   8   7          3.58          1.38         1.29 o
   7   8   7          7.16          7.22         1.42 o
   8   8   7        100.55        118.56         4.40 o
   0   9   7         48.49         62.24         6.35 o
   1   9   7          7.09          4.78         1.22 o
   2   9   7         38.21         29.98         2.68 o
   3   9   7         41.92         38.61         5.98 o
   4   9   7         56.02         46.35         3.70 o
   0   0   8         17.21          6.51         2.60 o
   1   0   8        118.81        118.97         4.80 o
   2   0   8       1414.66       1471.29        17.01 o
   3   0   8         99.22         95.16         4.54 o
   4   0   8        377.19        393.86         9.18 o
   5   0   8          3.54          5.61         1.91 o
   6   0   8       2240.57       2196.80        27.59 o
   7   0   8        604.58        592.37        12.01 o
   8   0   8         40.06         34.24         3.72 o
   9   0   8         78.63        103.35         9.28 o
  10   0   8        237.90        252.08        13.65 o
  11   0   8        112.07        145.23         7.28 o
  12   0   8        137.48        137.90         6.69 o
  13   0   8         19.39         21.04         4.31 o
  14   0   8         90.60         69.55         5.79 o
   1   1   8        406.37        423.24         6.65 o
   2   1   8        171.87        164.45         4.10 o
   3   1   8        185.30        219.76         5.23 o
   4   1   8        225.71        203.85         5.10 o
   5   1   8       1556.67       1511.99        12.77 o
   6   1   8          1.63          4.83         1.24 o
   7   1   8        123.05        122.46         4.18 o
   8   1   8       1426.54       1354.97        17.78 o
   9   1   8          6.44         10.73         1.99 o
  10   1   8        142.72        155.05         8.06 o
  11   1   8        191.29        197.92         7.03 o
  12   1   8         35.32         40.81         3.32 o
  13   1   8         44.88         41.18         2.99 o
  14   1   8         43.30         40.31         2.46 o
   0   2   8        223.56        242.08         7.03 o
   1   2   8         22.79         17.28         1.67 o
   2   2   8        453.55        446.95         7.50 o
   3   2   8        519.49        516.41         8.11 o
   4   2   8        167.85        182.64         4.52 o
   5   2   8        119.61        135.35         4.48 o
   6   2   8        822.63        788.86        16.42 o
   7   2   8        118.34        102.58         4.83 o
   8   2   8        331.34        306.94        10.71 o
   9   2   8          5.13         11.21         2.98 o
  10   2   8         16.52         14.45         2.34 o
  11   2   8        101.18        123.71         5.55 o
  12   2   8          0.18          0.18         1.64 o
  13   2   8          0.06         -1.33         1.44 o
  14   2   8          1.01          0.46         1.12 o
   1   3   8         12.55         12.14         1.57 o
   2   3   8         66.58         59.98         2.95 o
   3   3   8        208.07        210.42         5.37 o
   4   3   8          7.55          2.36         1.25 o
   5   3   8          3.44          5.50         1.93 o
   6   3   8        157.13        154.43         5.06 o
   7   3   8       1025.52        974.15        19.44 o
   8   3   8        180.66        185.29         7.03 o
   9   3   8         12.71         14.27         2.76 o
  10   3   8         77.06         73.02         4.31 o
  11   3   8         17.80         14.85         1.81 o
  12   3   8         10.20          9.07         2.70 o
  13   3   8        173.12        167.79         6.45 o
   0   4   8          7.53          3.97         1.85 o
   1   4   8         38.88         36.04         2.70 o
   2   4   8         85.57         84.26         3.95 o
   3   4   8         76.59         76.66         4.53 o
   4   4   8         70.21         61.86         3.27 o
   5   4   8         14.95         17.71         2.14 o
   6   4   8        142.00        148.87         4.68 o
   7   4   8          1.62          2.72         1.65 o
   8   4   8        772.08        775.60        13.69 o
   9   4   8          0.42          2.32         2.18 o
  10   4   8          4.58          1.80         1.63 o
  11   4   8        168.10        180.26         7.26 o
  12   4   8         31.61         26.45         4.21 o
  13   4   8          0.65          0.40         1.15 o
   1   5   8        232.01        225.40         5.77 o
   2   5   8        272.60        277.15         6.51 o
   3   5   8         22.34         22.80         2.77 o
   4   5   8         82.74         80.38         4.25 o
   5   5   8        166.31        180.68         4.71 o
   6   5   8         54.24         57.41         2.71 o
   7   5   8        356.34        352.28         9.10 o
   8   5   8         13.01         25.55         2.97 o
   9   5   8         14.82         15.52         2.75 o
  10   5   8         45.44         33.24         3.26 o
  11   5   8          0.53         -2.24         1.92 o
  12   5   8         16.84         13.19         1.78 o
   0   6   8        672.60        674.98        13.34 o
   1   6   8        105.34        108.76         4.89 o
   2   6   8        154.06        155.89         5.55 o
   3   6   8        203.10        212.52         6.38 o
   4   6   8         89.02         94.06         3.80 o
   5   6   8         87.22         82.49         3.12 o
   6   6   8         36.57         40.93         2.24 o
   7   6   8          3.71          3.69         1.61 o
   8   6   8        370.08        382.48         7.24 o
   9   6   8          9.80          8.53         1.72 o
  10   6   8          0.04          2.46         1.51 o
   1   7   8        252.95        250.04         9.10 o
   2   7   8         88.17         78.93         3.85 o
   3   7   8          0.25          0.17         1.49 o
   4   7   8         96.61        109.78         4.37 o
   5   7   8        272.53        287.66         5.66 o
   6   7   8        255.48        263.44         5.16 o
   7   7   8         55.30         62.72         3.25 o
   8   7   8         14.38         12.55         2.07 o
   9   7   8         17.26         16.03         1.98 o
   0   8   8        139.59        152.94        10.36 o
   1   8   8         98.80        106.19         7.13 o
   2   8   8         54.23         46.84         3.69 o
   3   8   8          0.30          0.22         1.31 o
   4   8   8        132.54        138.47         4.06 o
   5   8   8          0.16          0.00         0.96 o
   6   8   8         32.47         21.75         2.26 o
   1   0   9        389.56        399.07        11.53 o
   2   0   9       1315.83       1299.97        17.00 o
   3   0   9          5.65          4.07         1.74 o
   4   0   9         82.30         76.17         4.37 o
   5   0   9          5.44          8.13         1.99 o
   6   0   9         19.37         21.96         2.67 o
   7   0   9       1365.19       1340.57        21.46 o
   8   0   9         19.61         23.28         3.51 o
   9   0   9         17.12         22.47         4.89 o
  10   0   9          0.80          5.61         3.22 o
  11   0   9        460.40        468.64        13.89 o
  12   0   9         46.12         48.26         3.81 o
  13   0   9          0.33         -0.44         2.17 o
   0   1   9         36.19         38.34         3.87 o
   1   1   9         84.73         88.97         4.85 o
   2   1   9        109.37        114.90         4.05 o
   3   1   9         53.10         54.74         2.68 o
   4   1   9        663.56        644.13         8.71 o
   5   1   9        320.91        299.56         6.01 o
   6   1   9          0.74          0.00         1.45 o
   7   1   9        368.15        378.04         8.08 o
   8   1   9        197.44        192.82         6.79 o
   9   1   9         35.29         38.27         3.13 o
  10   1   9         23.06         19.21         3.53 o
  11   1   9        144.44        149.12         5.78 o
  12   1   9          2.30          4.46         1.71 o
  13   1   9          1.00          3.10         1.13 o
   1   2   9         73.92         70.79         3.68 o
   2   2   9        326.61        320.90         6.73 o
   3   2   9         19.12         19.62         1.93 o
   4   2   9          2.62         -0.56         1.78 o
   5   2   9        287.33        302.29         9.70 o
   6   2   9        321.18        315.77        10.93 o
   7   2   9        644.60        662.73        15.78 o
   8   2   9         67.54         74.26        11.81 o
   9   2   9          9.84          6.40         2.82 o
  10   2   9         25.18         24.90         2.67 o
  11   2   9         52.12         52.88         3.56 o
  12   2   9          0.10          1.04         1.26 o
  13   2   9          9.99         12.62         1.47 o
   0   3   9         18.16         17.49         2.96 o
   1   3   9         73.23         83.27         3.95 o
   2   3   9        399.42        409.76         9.15 o
   3   3   9        105.56         91.42         3.73 o
   4   3   9         27.23         34.59         3.83 o
   5   3   9          0.00         -4.08         2.04 o
   6   3   9        133.79        120.65         7.16 o
   7   3   9         92.84         99.10         6.53 o
   8   3   9        106.34         98.78         5.08 o
   9   3   9        108.10        103.84         5.01 o
  10   3   9         30.32         24.30         2.91 o
  11   3   9        230.79        248.54         5.57 o
  12   3   9          7.89          4.75         1.85 o
   1   4   9         92.66         91.99         5.79 o
   2   4   9          5.97          6.26         1.98 o
   3   4   9         55.28         42.04         4.18 o
   4   4   9         69.36         61.02         4.29 o
   5   4   9        482.95        492.90        13.50 o
   6   4   9        307.77        287.39         7.09 o
   7   4   9        436.73        475.07         8.96 o
   8   4   9         93.29         84.40         4.53 o
   9   4   9         21.56         21.43         2.51 o
  10   4   9         23.01         17.22         2.13 o
  11   4   9         15.61         18.22         1.83 o
  12   4   9          2.65          0.91         1.40 o
   0   5   9         11.32          7.13         2.16 o
   1   5   9         59.53         52.41         3.38 o
   2   5   9        104.69        115.03         4.91 o
   3   5   9        171.83        177.81         5.98 o
   4   5   9         62.91         68.27         3.81 o
   5   5   9         81.79         82.30         4.07 o
   6   5   9        368.87        375.59         8.00 o
   7   5   9        189.79        181.55         5.21 o
   8   5   9         25.19         24.47         2.99 o
   9   5   9          0.38         -1.25         1.79 o
  10   5   9         13.37         11.02         2.00 o
  11   5   9         62.40         59.47         3.27 o
   1   6   9        139.94        138.72         5.99 o
   2   6   9         76.93         83.61         3.91 o
   3   6   9          0.05          1.26         1.48 o
   4   6   9        383.06        395.71         7.01 o
   5   6   9        230.81        234.93         5.26 o
   6   6   9         81.95         95.35         3.30 o
   7   6   9        451.40        472.64         9.85 o
   8   6   9         59.10         50.70         2.78 o
   9   6   9         28.33         28.23         3.75 o
   0   7   9         40.87         41.26         6.01 o
   1   7   9         29.61         30.18         2.79 o
   2   7   9         16.18         16.62         2.30 o
   3   7   9        353.81        351.85         8.19 o
   4   7   9         20.30         16.33         1.75 o
   5   7   9        226.08        214.30         6.10 o
   6   7   9        215.78        224.73         7.36 o
   7   7   9         57.62         64.06         3.37 o
   1   8   9          6.62          5.05         2.05 o
   2   8   9         12.11         10.41         3.26 o
   3   8   9          0.37          0.09         0.99 o
   0   0  10        309.03        299.58        14.85 o
   1   0  10        423.22        436.58        12.67 o
   2   0  10        223.35        206.06         8.70 o
   3   0  10         11.83          9.89         3.30 o
   4   0  10       1955.31       1939.12        35.25 o
   5   0  10        268.21        272.59         9.68 o
   6   0  10         24.83         13.94         2.39 o
   7   0  10         61.17         72.80         5.24 o
   8   0  10         31.56         30.25         3.33 o
   9   0  10          5.94          3.91         3.44 o
  10   0  10          3.67         10.56         4.51 o
  11   0  10         75.12         74.46         4.44 o
  12   0  10          5.05         10.53         3.07 o
   1   1  10        806.48        861.27        15.84 o
   2   1  10         45.11         43.43         3.05 o
   3   1  10         35.11         32.70         2.71 o
   4   1  10        656.14        651.24        10.67 o
   5   1  10        481.92        465.21         8.86 o
   6   1  10         19.65         16.20         2.81 o
   7   1  10        545.78        562.95         9.68 o
   8   1  10         20.53         20.68         2.42 o
   9   1  10          5.91          6.20         1.67 o
  10   1  10         56.47         58.19         5.32 o
  11   1  10         16.50         16.27         2.46 o
  12   1  10         29.55         27.07         2.13 o
   0   2  10        640.06        596.67        23.79 o
   1   2  10         33.78         32.65         2.77 o
   2   2  10        452.60        425.60         8.80 o
   3   2  10         54.11         60.16         3.51 o
   4   2  10         93.89         96.59         4.25 o
   5   2  10        384.90        385.65        11.48 o
   6   2  10          8.63          7.69         1.95 o
   7   2  10          8.22         10.90         2.91 o
   8   2  10        337.47        355.16        10.88 o
   9   2  10          4.26          4.42         1.71 o
  10   2  10          9.63         16.60         1.81 o
  11   2  10        101.25        103.80         4.16 o
  12   2  10          4.13          4.43         1.13 o
   1   3  10         37.41         39.83         3.03 o
   2   3  10         46.11         46.50         3.11 o
   3   3  10        134.76        122.43         5.36 o
   4   3  10        351.06        365.03        11.26 o
   5   3  10        156.32        165.76         5.41 o
   6   3  10         59.45         52.68        10.54 o
   7   3  10        566.95        572.79        11.35 o
   8   3  10          0.06         -2.19         1.70 o
   9   3  10        109.74        111.54         4.73 o
  10   3  10          0.71          0.64         0.97 o
  11   3  10        179.56        211.52         6.73 o
   0   4  10        226.44        211.02        12.13 o
   1   4  10          8.43          7.20         2.17 o
   2   4  10        236.88        228.50         8.66 o
   3   4  10         31.93         36.12         6.42 o
   4   4  10        120.09        120.16         5.62 o
   5   4  10        246.86        256.82         7.84 o
   6   4  10         23.63         13.88         2.92 o
   7   4  10         57.23         50.21         2.88 o
   8   4  10        209.40        223.54         6.34 o
   9   4  10          3.75          3.55         1.46 o
  10   4  10         70.69         69.44         3.21 o
   1   5  10         11.67          7.27         1.53 o
   2   5  10         10.22          6.52         1.80 o
   3   5  10         54.52         44.21         3.05 o
   4   5  10          0.03         -0.36         1.49 o
   5   5  10         21.39         25.18         2.28 o
   6   5  10          2.11          3.19         2.50 o
   7   5  10        174.83        173.72         7.00 o
   8   5  10         58.32         58.90         4.02 o
   9   5  10         25.08         28.40         2.63 o
   0   6  10         22.14         20.41         4.04 o
   1   6  10          9.31          6.89         1.98 o
   2   6  10         15.40         14.93         2.28 o
   3   6  10         21.05         19.86         2.44 o
   4   6  10         16.10         16.92         2.26 o
   5   6  10         32.35         38.29         2.32 o
   6   6  10         68.66         62.51         3.68 o
   7   6  10        158.69        128.03         8.86 o
   1   7  10         40.02         46.24         4.67 o
   2   7  10         63.21         64.15         3.20 o
   3   7  10          1.04          0.29         1.10 o
   4   7  10         15.72         15.59         1.63 o
   1   0  11         43.25         54.94         4.95 o
   2   0  11         14.46         20.84         4.47 o
   3   0  11        237.44        233.88        11.92 o
   4   0  11          9.03          7.19         2.59 o
   5   0  11         38.38         41.94         3.95 o
   6   0  11         70.05         60.86         4.71 o
   7   0  11        173.23        172.43         9.33 o
   8   0  11          2.48         -1.39         1.38 o
   9   0  11          0.21         -1.71         2.27 o
  10   0  11          0.03          2.49         2.58 o
  11   0  11         76.18         91.72         6.21 o
   0   1  11         10.64          3.44         2.20 o
   1   1  11        240.76        245.59         6.81 o
   2   1  11        607.82        619.22        10.62 o
   3   1  11        263.04        259.93         6.86 o
   4   1  11         88.88        100.68         4.30 o
   5   1  11        116.77         93.72         4.59 o
   6   1  11         45.38         36.42         2.74 o
   7   1  11         39.03         37.38         2.50 o
   8   1  11         67.57         76.41         3.86 o
   9   1  11          4.68          5.17         1.45 o
  10   1  11         16.99         15.71         1.89 o
  11   1  11         13.68         14.44         1.55 o
   1   2  11          1.05          0.93         1.54 o
   2   2  11          0.91         -0.61         1.42 o
   3   2  11          0.12         -0.34         1.53 o
   4   2  11          7.53          6.94         1.83 o
   5   2  11          0.75          0.15         1.58 o
   6   2  11         17.98         16.07         2.28 o
   7   2  11         37.45         36.54         3.84 o
   8   2  11          4.14          4.70         1.60 o
   9   2  11         99.75        101.65         4.09 o
  10   2  11         35.85         46.26         4.27 o
   0   3  11         97.84         97.74         6.02 o
   1   3  11        349.15        335.31         9.09 o
   2   3  11        270.34        264.91         7.69 o
   3   3  11        206.72        202.75         9.47 o
   4   3  11        140.52        141.30         5.76 o
   5   3  11         15.11         16.49         1.81 o
   6   3  11         15.86         15.57         2.22 o
   7   3  11        131.60        138.25         5.15 o
   8   3  11         11.17         17.49         2.02 o
   9   3  11         27.61         27.91         2.58 o
  10   3  11          1.45          1.92         1.44 o
   1   4  11          2.01          3.62         1.97 o
   2   4  11         30.10         31.26         3.01 o
   3   4  11        109.57        110.52         5.18 o
   4   4  11         80.51         85.11         4.38 o
   5   4  11         30.08         30.06         2.57 o
   6   4  11         21.83         29.30         2.71 o
   7   4  11         25.45         26.70         2.36 o
   8   4  11         22.56         25.86         2.70 o
   0   5  11        322.79        320.99         7.65 o
   1   5  11         69.90         70.71         2.91 o
   2   5  11        293.40        315.88         6.79 o
   3   5  11          2.76          1.33         1.25 o
   4   5  11        125.61        122.78         4.14 o
   5   5  11         60.15         61.34         3.28 o
   6   5  11          0.00          4.05         1.70 o
   7   5  11          0.28          2.85         3.06 o
   1   6  11         34.41         34.54         2.57 o
   2   6  11          0.33          1.10         1.10 o
   3   6  11         48.67         45.12         2.71 o
   4   6  11        183.28        183.62         5.85 o
   5   6  11          4.92          5.13         1.35 o
   0   0  12        100.10         89.96         8.37 o
   1   0  12        996.74       1052.20        18.87 o
   2   0  12         74.59         79.02         5.42 o
   3   0  12          0.32         -0.12         2.19 o
   4   0  12        163.39        155.67        10.57 o
   5   0  12         13.62         11.82         2.34 o
   6   0  12          7.10          5.50         2.02 o
   7   0  12        402.90        424.41         9.85 o
   8   0  12        211.47        203.02         9.37 o
   9   0  12         43.20         35.18        11.22 o
   1   1  12         69.92         68.83         3.71 o
   2   1  12         12.24          7.76         1.91 o
   3   1  12        161.87        156.38         5.06 o
   4   1  12         13.99         11.14         1.78 o
   5   1  12         46.00         47.09         2.44 o
   6   1  12         90.96         83.92         3.41 o
   7   1  12        123.13        141.37         3.96 o
   8   1  12          9.20          8.47         1.42 o
   9   1  12         14.05         19.15         1.86 o
   0   2  12         86.39         91.91         5.71 o
   1   2  12         31.31         33.35         2.63 o
   2   2  12          1.74          3.32         1.53 o
   3   2  12          6.12          4.32         1.55 o
   4   2  12          5.14          2.30         1.74 o
   5   2  12          0.77         -0.85         1.41 o
   6   2  12         20.50         19.29         2.02 o
   7   2  12         33.88         36.76         2.60 o
   8   2  12         13.47          7.45         1.39 o
   1   3  12         61.11         54.68         5.36 o
   2   3  12          1.94          2.22         1.79 o
   3   3  12         28.38         24.67         2.12 o
   4   3  12         54.52         47.56         3.23 o
   5   3  12          0.09          0.05         2.09 o
   6   3  12         46.98         41.38         3.22 o
   7   3  12        231.40        267.22         7.55 o
   0   4  12        211.33        222.55         7.74 o
   1   4  12         92.19         87.22         3.14 o
   2   4  12         36.37         30.05         1.93 o
   3   4  12        108.82        106.79         3.83 o
   4   4  12          6.64          7.16         1.58 o
   5   4  12         61.53         51.14         3.72 o
   6   4  12         21.07         19.51         2.07 o
   1   5  12          2.86          3.25         1.26 o
   2   5  12         30.88         22.77         2.25 o
   3   5  12         49.84         45.16         2.20 o
   4   5  12         39.73         35.26         2.96 o
   1   0  13        173.31        164.84         6.87 o
   2   0  13          0.05          0.76         3.35 o
   3   0  13        116.29        125.64         8.15 o
   4   0  13        117.77        115.96         5.38 o
   5   0  13         11.60          7.78         1.73 o
   6   0  13          0.27          0.12         1.05 o
   0   1  13        139.08        151.71         6.57 o
   1   1  13        172.12        194.96         5.16 o
   2   1  13          9.39          7.54         1.70 o
   3   1  13        111.06         97.74         4.04 o
   4   1  13        124.99        139.19         4.30 o
   5   1  13          9.26          7.14         1.15 o
   6   1  13         66.02         73.77         3.18 o
   1   2  13         44.25         47.55         4.15 o
   2   2  13         39.90         35.26         2.52 o
   3   2  13          0.54         -0.68         0.99 o
   4   2  13         18.06         19.89         2.55 o
   5   2  13          3.89          6.50         1.30 o
   0   3  13         29.82         18.96         2.37 o
   1   3  13          1.03          1.69         1.08 o
   2   3  13         34.24         32.76         3.14 o
   3   3  13         64.76         66.99         3.98 o
   4   3  13         73.29         68.51         3.23 o
   1   4  13          3.17          3.80         1.08 o
   0   0  14          0.33         -0.81         2.05 o
                                                
