# Supplementary material for: Photoswitching neutral homoaromatic hydrocarbons
Source: Nat Chem. 2023 Jan 26;15(3):377–85. doi: 10.1038/s41557-022-01121-w (PMC9986110; doi:10.1038/s41557-022-01121-w)
Supplement: Supplementary file 4 — Crystallographic data (.cif, .fcf and .hkl files) of compound 13b (CCDC 2128309). [file 41557_2022_1121_MOESM4_ESM.zip › CU-4264.cif]

data_CU-4264 
 
_audit_creation_method            'CrysAlisPro 1.171.40.67a (Rigaku OD, 2019)'
_chemical_name_systematic 
; 
 ? 
; 
_chemical_name_common             ?
_chemical_melting_point           ?
_chemical_formula_moiety          'C18 H20 N2 O3'
_chemical_formula_sum             'C18 H20 N2 O3' 
_chemical_formula_weight          312.36

loop_
 _atom_type_symbol
 _atom_type_description
 _atom_type_scat_dispersion_real
 _atom_type_scat_dispersion_imag
 _atom_type_scat_source
 'C'  'C'   0.0181   0.0091
 'International Tables Vol C Tables 4.2.6.8 and 6.1.1.4'
 'H'  'H'   0.0000   0.0000
 'International Tables Vol C Tables 4.2.6.8 and 6.1.1.4'
 'N'  'N'   0.0311   0.0180
 'International Tables Vol C Tables 4.2.6.8 and 6.1.1.4'
 'O'  'O'   0.0492   0.0322
 'International Tables Vol C Tables 4.2.6.8 and 6.1.1.4'
 
_space_group_crystal_system       orthorhombic
_space_group_IT_number            62
_space_group_name_H-M_alt         'P n m a'
_space_group_name_Hall            '-P 2ac 2n'
 
loop_
 _space_group_symop_operation_xyz
 'x, y, z'
 '-x+1/2, -y, z+1/2'
 'x+1/2, -y+1/2, -z+1/2'
 '-x, y+1/2, -z'
 '-x, -y, -z'
 'x-1/2, y, -z-1/2'
 '-x-1/2, y-1/2, z-1/2'
 'x, -y-1/2, z'
 
_cell_length_a                    15.0492(4)
_cell_length_b                    9.0381(2)
_cell_length_c                    11.6981(3)
_cell_angle_alpha                 90
_cell_angle_beta                  90
_cell_angle_gamma                 90
_cell_volume                      1591.13(7)
_cell_formula_units_Z             4
_cell_measurement_temperature   150.00(10) 
_cell_measurement_reflns_used   2657
_cell_measurement_theta_min     5.8720
_cell_measurement_theta_max     72.5340
 
_exptl_crystal_description        plate
_exptl_crystal_colour             colourless
_exptl_crystal_density_meas       ?
_exptl_crystal_density_method     ?
_exptl_crystal_density_diffrn     1.304          
_exptl_crystal_F_000              664
_exptl_transmission_factor_min    ?
_exptl_transmission_factor_max    ?
_exptl_crystal_size_max           0.55
_exptl_crystal_size_mid           0.44
_exptl_crystal_size_min           0.33
_exptl_absorpt_coefficient_mu     0.726
_shelx_estimated_absorpt_T_min    ?
_shelx_estimated_absorpt_T_max    ?
_exptl_absorpt_correction_T_min                   0.90526
_exptl_absorpt_correction_T_max                   1.00000
_exptl_absorpt_correction_type            multi-scan
_exptl_absorpt_process_details
;
CrysAlisPro 1.171.40.67a (Rigaku Oxford Diffraction, 2019)
Empirical absorption correction using spherical harmonics,
 implemented in SCALE3 ABSPACK scaling algorithm.
;
_diffrn_ambient_temperature 150.00(10) 
_diffrn_ambient_environment N~2~
_diffrn_source 'micro-focus sealed X-ray tube'
_diffrn_source_type 'SuperNova (Cu) X-ray Source'
_diffrn_radiation_probe x-ray
_diffrn_radiation_type 'Cu K\a'
_diffrn_radiation_wavelength 1.54184
_diffrn_radiation_monochromator mirror
_diffrn_measurement_device 'four-circle diffractometer'
_diffrn_measurement_device_type 'SuperNova, Single source at offset/far, Atlas'
_diffrn_detector 'CCD plate'
_diffrn_detector_type Atlas
_diffrn_detector_area_resol_mean 10.5435
_diffrn_reflns_number             5743
_diffrn_reflns_av_unetI/netI      0.0175
_diffrn_reflns_av_R_equivalents   0.0236
_diffrn_reflns_limit_h_min        -18
_diffrn_reflns_limit_h_max        17
_diffrn_reflns_limit_k_min        -9
_diffrn_reflns_limit_k_max        10
_diffrn_reflns_limit_l_min        -14
_diffrn_reflns_limit_l_max        13
_diffrn_reflns_theta_min          4.788
_diffrn_reflns_theta_max          67.487
_diffrn_reflns_theta_full         67.487
_diffrn_measured_fraction_theta_max   1.000
_diffrn_measured_fraction_theta_full  1.000
_diffrn_reflns_Laue_measured_fraction_max    1.000
_diffrn_reflns_Laue_measured_fraction_full   1.000
_diffrn_reflns_point_group_measured_fraction_max   1.000
_diffrn_reflns_point_group_measured_fraction_full  1.000
_reflns_number_total              1526
_reflns_number_gt                 1342
_reflns_threshold_expression      'I > 2\s(I)'
_reflns_Friedel_coverage          0.000
_reflns_Friedel_fraction_max      .
_reflns_Friedel_fraction_full     .
 
_reflns_special_details
;
 Reflections were merged by SHELXL according to the crystal
 class for the calculation of statistics and refinement.
 
 _reflns_Friedel_fraction is defined as the number of unique
 Friedel pairs measured divided by the number that would be
 possible theoretically, ignoring centric projections and
 systematic absences.
;
 
_computing_data_collection        'CrysAlisPro 1.171.39.46 (Rigaku OD, 2018)'
_computing_cell_refinement        'CrysAlisPro 1.171.39.46 (Rigaku OD, 2018)'
_computing_data_reduction         'CrysAlisPro 1.171.39.46 (Rigaku OD, 2018)'
_computing_structure_solution     'SHELXS-97 (Sheldrick, 1990)' 
_computing_structure_refinement   'SHELXL-97 (Sheldrick, 1997)' 
_computing_molecular_graphics     ? 
_computing_publication_material   ? 
 
_refine_special_details 
; 
 Refinement of F^2^ against ALL reflections.  The weighted R-factor wR and 
 goodness of fit S are based on F^2^, conventional R-factors R are based 
 on F, with F set to zero for negative F^2^. The threshold expression of 
 F^2^ > 2sigma(F^2^) is used only for calculating R-factors(gt) etc. and is 
 not relevant to the choice of reflections for refinement.  R-factors based 
 on F^2^ are statistically about twice as large as those based on F, and R- 
 factors based on ALL data will be even larger. 
; 
_refine_ls_structure_factor_coef  Fsqd
_refine_ls_matrix_type            full
_refine_ls_weighting_scheme       calc
_refine_ls_weighting_details
'w=1/[\s^2^(Fo^2^)+(0.0505P)^2^+0.3853P] where P=(Fo^2^+2Fc^2^)/3'
_atom_sites_solution_primary      ?
_atom_sites_solution_secondary    ?
_atom_sites_solution_hydrogens    geom
_refine_ls_hydrogen_treatment     constr
_refine_ls_extinction_method      none
_refine_ls_extinction_coef        .
_refine_ls_number_reflns          1526
_refine_ls_number_parameters      123
_refine_ls_number_restraints      0
_refine_ls_R_factor_all           0.0406
_refine_ls_R_factor_gt            0.0350
_refine_ls_wR_factor_ref          0.0923
_refine_ls_wR_factor_gt           0.0868
_refine_ls_goodness_of_fit_ref    1.043
_refine_ls_restrained_S_all       1.043
_refine_ls_shift/su_max           0.006
_refine_ls_shift/su_mean          0.001
 
loop_
 _atom_site_label
 _atom_site_type_symbol
 _atom_site_fract_x
 _atom_site_fract_y
 _atom_site_fract_z
 _atom_site_U_iso_or_equiv
 _atom_site_adp_type
 _atom_site_occupancy
 _atom_site_site_symmetry_order  
 _atom_site_calc_flag
 _atom_site_refinement_flags_posn
 _atom_site_refinement_flags_adp
 _atom_site_refinement_flags_occupancy
 _atom_site_disorder_assembly
 _atom_site_disorder_group
O1 O 0.41973(8) 0.250000 0.27841(10) 0.0328(3) Uani 1 2 d S T P . .
O2 O 0.50660(8) 0.250000 0.43780(10) 0.0266(3) Uani 1 2 d S T P . .
O3 O 0.67833(8) 0.250000 0.11347(11) 0.0341(3) Uani 1 2 d S T P . .
N1 N 0.64974(10) 0.250000 0.32910(13) 0.0276(3) Uani 1 2 d S T P . .
C5 C 0.57665(11) 0.250000 0.26371(15) 0.0257(4) Uani 1 2 d S T P . .
C6 C 0.66960(7) 0.32714(13) -0.18350(9) 0.0226(3) Uani 1 1 d . . . . .
C7 C 0.43252(11) 0.250000 0.52302(14) 0.0267(4) Uani 1 2 d S T P . .
C8 C 0.49145(12) 0.250000 0.32489(15) 0.0248(4) Uani 1 2 d S T P . .
C9 C 0.61840(9) 0.41172(14) -0.09384(11) 0.0298(3) Uani 1 1 d . . . . .
H9A H 0.602507 0.510284 -0.124572 0.036 Uiso 1 1 calc R U . . .
H9B H 0.656914 0.426978 -0.026249 0.036 Uiso 1 1 calc R U . . .
C10 C 0.53428(9) 0.33243(14) -0.05690(10) 0.0274(3) Uani 1 1 d . . . . .
H10 H 0.477933 0.378616 -0.084813 0.033 Uiso 1 1 calc R U . . .
C11 C 0.59926(11) 0.250000 0.14101(15) 0.0259(4) Uani 1 2 d S T P . .
C12 C 0.71822(8) 0.40263(15) -0.26619(10) 0.0279(3) Uani 1 1 d . . . . .
H12 H 0.718116 0.507738 -0.266780 0.033 Uiso 1 1 calc R U . . .
C13 C 0.52596(12) 0.250000 0.05805(15) 0.0267(4) Uani 1 2 d S T P . .
H13 H 0.465071 0.250003 0.092276 0.032 Uiso 1 2 calc R U P . .
N2 N 0.71342(11) 0.250000 0.37801(15) 0.0395(4) Uani 1 2 d S T P . .
C15 C 0.76670(9) 0.32636(17) -0.34752(11) 0.0360(3) Uani 1 1 d . . . . .
H15 H 0.799946 0.378997 -0.403308 0.043 Uiso 1 1 calc R U . . .
C16 C 0.37771(9) 0.38893(16) 0.50948(12) 0.0348(3) Uani 1 1 d . . . . .
H16A H 0.416983 0.475427 0.509809 0.052 Uiso 1 1 calc R U . . .
H16B H 0.335398 0.396489 0.572894 0.052 Uiso 1 1 calc R U . . .
H16C H 0.345196 0.385015 0.436962 0.052 Uiso 1 1 calc R U . . .
C17 C 0.48298(14) 0.250000 0.63559(17) 0.0462(6) Uani 1 2 d S T P . .
H17A H 0.526299 0.169045 0.635693 0.069 Uiso 0.5 1 calc R U P . .
H17B H 0.441103 0.236414 0.698887 0.069 Uiso 0.5 1 calc R U P . .
H17C H 0.514056 0.344540 0.644774 0.069 Uiso 0.5 1 calc R U P . .
 
loop_
 _atom_site_aniso_label
 _atom_site_aniso_U_11
 _atom_site_aniso_U_22
 _atom_site_aniso_U_33
 _atom_site_aniso_U_23
 _atom_site_aniso_U_13
 _atom_site_aniso_U_12
O1 0.0246(7) 0.0529(8) 0.0207(6) 0.000 0.0001(5) 0.000
O2 0.0223(6) 0.0394(7) 0.0181(6) 0.000 0.0025(5) 0.000
O3 0.0262(7) 0.0460(8) 0.0302(7) 0.000 0.0073(5) 0.000
N1 0.0260(8) 0.0331(8) 0.0236(7) 0.000 0.0045(7) 0.000
C5 0.0245(9) 0.0302(9) 0.0225(9) 0.000 0.0005(7) 0.000
C6 0.0247(6) 0.0262(6) 0.0169(5) 0.0004(5) -0.0049(5) -0.0007(5)
C7 0.0217(8) 0.0398(10) 0.0185(8) 0.000 0.0036(7) 0.000
C8 0.0283(9) 0.0261(9) 0.0200(8) 0.000 0.0016(7) 0.000
C9 0.0422(7) 0.0223(6) 0.0248(6) -0.0011(5) 0.0049(6) 0.0000(5)
C10 0.0335(7) 0.0294(7) 0.0192(6) 0.0002(5) 0.0026(5) 0.0044(5)
C11 0.0274(9) 0.0258(8) 0.0244(9) 0.000 0.0063(7) 0.000
C12 0.0312(6) 0.0302(6) 0.0222(6) 0.0033(5) -0.0037(5) -0.0055(5)
C13 0.0277(9) 0.0318(9) 0.0208(9) 0.000 0.0044(7) 0.000
N2 0.0308(9) 0.0572(11) 0.0306(9) 0.000 -0.0008(7) 0.000
C15 0.0338(7) 0.0478(8) 0.0263(7) 0.0053(6) 0.0064(6) -0.0064(6)
C16 0.0333(7) 0.0381(8) 0.0329(7) -0.0038(6) 0.0076(6) 0.0020(6)
C17 0.0327(11) 0.0854(17) 0.0204(10) 0.000 -0.0018(8) 0.000
 
_geom_special_details
;
 All esds (except the esd in the dihedral angle between two l.s. planes)
 are estimated using the full covariance matrix.  The cell esds are taken
 into account individually in the estimation of esds in distances, angles
 and torsion angles; correlations between esds in cell parameters are only
 used when they are defined by crystal symmetry.  An approximate (isotropic)
 treatment of cell esds is used for estimating esds involving l.s. planes.
;
 
loop_
 _geom_bond_atom_site_label_1
 _geom_bond_atom_site_label_2
 _geom_bond_distance
 _geom_bond_site_symmetry_2
 _geom_bond_publ_flag
O1 C8 1.209(2) . ?
O2 C8 1.340(2) . ?
O2 C7 1.496(2) . ?
O3 C11 1.233(2) . ?
N1 N2 1.116(2) . ?
N1 C5 1.340(2) . ?
C5 C8 1.468(2) . ?
C5 C11 1.475(2) . ?
C6 C12 1.3916(17) . ?
C6 C6 1.394(2) 8_565 ?
C6 C9 1.5093(17) . ?
C7 C16 1.5107(17) . ?
C7 C16 1.5107(17) 8_565 ?
C7 C17 1.520(3) . ?
C9 C10 1.5175(18) . ?
C10 C10 1.490(2) 8_565 ?
C10 C13 1.5424(18) . ?
C11 C13 1.469(3) . ?
C12 C15 1.3830(19) . ?
C15 C15 1.380(3) 8_565 ?
 
loop_
 _geom_angle_atom_site_label_1
 _geom_angle_atom_site_label_2
 _geom_angle_atom_site_label_3
 _geom_angle
 _geom_angle_site_symmetry_1
 _geom_angle_site_symmetry_3
 _geom_angle_publ_flag
C8 O2 C7 122.01(13) . . ?
N2 N1 C5 176.02(17) . . ?
N1 C5 C8 116.02(15) . . ?
N1 C5 C11 111.48(15) . . ?
C8 C5 C11 132.50(16) . . ?
C12 C6 C6 119.36(7) . 8_565 ?
C12 C6 C9 120.21(11) . . ?
C6 C6 C9 120.42(7) 8_565 . ?
O2 C7 C16 109.70(9) . . ?
O2 C7 C16 109.70(9) . 8_565 ?
C16 C7 C16 112.44(15) . 8_565 ?
O2 C7 C17 101.84(14) . . ?
C16 C7 C17 111.32(10) . . ?
C16 C7 C17 111.32(10) 8_565 . ?
O1 C8 O2 126.53(16) . . ?
O1 C8 C5 124.10(16) . . ?
O2 C8 C5 109.38(14) . . ?
C6 C9 C10 112.62(10) . . ?
C10 C10 C9 118.18(7) 8_565 . ?
C10 C10 C13 61.12(5) 8_565 . ?
C9 C10 C13 122.96(12) . . ?
O3 C11 C13 123.51(16) . . ?
O3 C11 C5 118.48(16) . . ?
C13 C11 C5 118.01(15) . . ?
C15 C12 C6 120.74(13) . . ?
C11 C13 C10 120.99(13) . . ?
C11 C13 C10 120.99(13) . 8_565 ?
C10 C13 C10 57.77(11) . 8_565 ?
C15 C15 C12 119.90(8) 8_565 . ?
 
_refine_diff_density_max    0.156
_refine_diff_density_min   -0.208
_refine_diff_density_rms    0.046
