# Supplementary material for: Photoswitching neutral homoaromatic hydrocarbons
Source: Nat Chem. 2023 Jan 26;15(3):377–85. doi: 10.1038/s41557-022-01121-w (PMC9986110; doi:10.1038/s41557-022-01121-w)
Supplement: Supplementary file 5 — Crystallographic data (.cif, .fcf and .hkl files) of compound 14a (CCDC 2128304). [file 41557_2022_1121_MOESM5_ESM.zip › CU-4085.CIF]

 
data_cu-4085 
 
_audit_creation_method            'CrysAlisPro 1.171.39.46 (Rigaku OD, 2018)'
_chemical_name_systematic 
; 
 ? 
; 
_chemical_name_common             ? 
_chemical_melting_point           ? 
_chemical_formula_moiety          ? 
_chemical_formula_sum 
 'C15 H14 O3' 
_chemical_formula_weight          242.26 
 
loop_ 
 _atom_type_symbol 
 _atom_type_description 
 _atom_type_scat_dispersion_real 
 _atom_type_scat_dispersion_imag 
 _atom_type_scat_source 
 'C'  'C'   0.0181   0.0091 
 'International Tables Vol C Tables 4.2.6.8 and 6.1.1.4' 
 'H'  'H'   0.0000   0.0000 
 'International Tables Vol C Tables 4.2.6.8 and 6.1.1.4' 
 'O'  'O'   0.0492   0.0322 
 'International Tables Vol C Tables 4.2.6.8 and 6.1.1.4' 
 
_symmetry_cell_setting            triclinic
_symmetry_space_group_name_H-M    P-1 
 
loop_ 
 _symmetry_equiv_pos_as_xyz 
 'x, y, z' 
 '-x, -y, -z' 
 
_cell_length_a                    11.5389(4) 
_cell_length_b                    14.7506(4) 
_cell_length_c                    15.0755(5) 
_cell_angle_alpha                 82.438(3) 
_cell_angle_beta                  69.164(3) 
_cell_angle_gamma                 84.945(3) 
_cell_volume                      2374.90(14) 
_cell_formula_units_Z             8 
_cell_measurement_temperature     150(2) 
_cell_measurement_reflns_used     9008
_cell_measurement_theta_min       2.9750
_cell_measurement_theta_max       73.6960
 
_exptl_crystal_description        block 
_exptl_crystal_colour             colourless
_exptl_crystal_size_max           0.38 
_exptl_crystal_size_mid           0.27 
_exptl_crystal_size_min           0.09 
_exptl_crystal_density_meas       ? 
_exptl_crystal_density_diffrn     1.355 
_exptl_crystal_density_method     'not measured' 
_exptl_crystal_F_000              1024 
_exptl_absorpt_coefficient_mu     0.765 
_exptl_absorpt_correction_type    multi-scan
_exptl_absorpt_correction_T_min   0.7599 
_exptl_absorpt_correction_T_max   0.9330 
_exptl_absorpt_process_details
;
CrysAlisPro 1.171.39.46 (Rigaku Oxford Diffraction, 2018)
Empirical absorption correction using spherical harmonics,
 implemented in SCALE3 ABSPACK scaling algorithm.
;
 
_exptl_special_details 
; 
 ? 
; 
 
_diffrn_ambient_temperature       150.01(10) 
_diffrn_ambient_environment       N~2~
_diffrn_source                    'micro-focus sealed X-ray tube'
_diffrn_source_type               'SuperNova (Cu) X-ray Source'
_diffrn_radiation_probe           x-ray
_diffrn_radiation_type            'Cu K\a'
_diffrn_radiation_wavelength      1.54184
_diffrn_radiation_monochromator   mirror
_diffrn_measurement_device        'four-circle diffractometer'
_diffrn_measurement_device_type   'SuperNova, Single source at offset/far, Atlas'
_diffrn_detector                  'CCD plate'
_diffrn_detector_type             Atlas
_diffrn_detector_area_resol_mean  10.5435
_diffrn_standards_number          ? 
_diffrn_standards_interval_count  ? 
_diffrn_standards_interval_time   ? 
_diffrn_standards_decay_%         ? 
_diffrn_reflns_number             16013 
_diffrn_reflns_av_R_equivalents   0.0179 
_diffrn_reflns_av_sigmaI/netI     0.0201 
_diffrn_reflns_limit_h_min        -11 
_diffrn_reflns_limit_h_max        13 
_diffrn_reflns_limit_k_min        -14 
_diffrn_reflns_limit_k_max        17 
_diffrn_reflns_limit_l_min        -18 
_diffrn_reflns_limit_l_max        18 
_diffrn_reflns_theta_min          3.03 
_diffrn_reflns_theta_max          67.49 
_reflns_number_total              8552 
_reflns_number_gt                 7524 
_reflns_threshold_expression      >2sigma(I) 
 
_computing_data_collection        'CrysAlisPro 1.171.39.46 (Rigaku OD, 2018)'
_computing_cell_refinement        'CrysAlisPro 1.171.39.46 (Rigaku OD, 2018)'
_computing_data_reduction         'CrysAlisPro 1.171.39.46 (Rigaku OD, 2018)'
_computing_structure_solution     'SHELXS-97 (Sheldrick, 1990)' 
_computing_structure_refinement   'SHELXL-97 (Sheldrick, 1997)' 
_computing_molecular_graphics     ? 
_computing_publication_material   ? 
 
_refine_special_details 
; 
 Refinement of F^2^ against ALL reflections.  The weighted R-factor wR and 
 goodness of fit S are based on F^2^, conventional R-factors R are based 
 on F, with F set to zero for negative F^2^. The threshold expression of 
 F^2^ > 2sigma(F^2^) is used only for calculating R-factors(gt) etc. and is 
 not relevant to the choice of reflections for refinement.  R-factors based 
 on F^2^ are statistically about twice as large as those based on F, and R- 
 factors based on ALL data will be even larger. 
; 
 
_refine_ls_structure_factor_coef  Fsqd  
_refine_ls_matrix_type            full 
_refine_ls_weighting_scheme       calc  
_refine_ls_weighting_details 
 'calc w=1/[\s^2^(Fo^2^)+(0.0647P)^2^+0.5319P] where P=(Fo^2^+2Fc^2^)/3' 
_atom_sites_solution_primary      direct 
_atom_sites_solution_secondary    difmap 
_atom_sites_solution_hydrogens    geom 
_refine_ls_hydrogen_treatment     constr 
_refine_ls_extinction_method      none 
_refine_ls_extinction_coef        ? 
_refine_ls_number_reflns          8552 
_refine_ls_number_parameters      652 
_refine_ls_number_restraints      0 
_refine_ls_R_factor_all           0.0441 
_refine_ls_R_factor_gt            0.0393 
_refine_ls_wR_factor_ref          0.1151 
_refine_ls_wR_factor_gt           0.1103 
_refine_ls_goodness_of_fit_ref    1.041 
_refine_ls_restrained_S_all       1.041 
_refine_ls_shift/su_max           0.001 
_refine_ls_shift/su_mean          0.000 
 
loop_ 
 _atom_site_label 
 _atom_site_type_symbol 
 _atom_site_fract_x 
 _atom_site_fract_y 
 _atom_site_fract_z 
 _atom_site_U_iso_or_equiv 
 _atom_site_adp_type 
 _atom_site_occupancy 
 _atom_site_symmetry_multiplicity 
 _atom_site_calc_flag 
 _atom_site_refinement_flags 
 _atom_site_disorder_assembly 
 _atom_site_disorder_group 
O1 O 0.96829(13) 0.60323(7) 0.35973(7) 0.0492(3) Uani 1 1 d . . . 
O2 O 1.03859(9) 0.39197(6) 0.36907(7) 0.0327(2) Uani 1 1 d . . . 
O3 O 0.84373(9) 0.40622(7) 0.37030(7) 0.0356(2) Uani 1 1 d . . . 
O4 O 0.39380(9) -0.09122(6) 0.37489(6) 0.0290(2) Uani 1 1 d . . . 
O5 O 0.20187(8) 0.05808(6) 0.37499(6) 0.0273(2) Uani 1 1 d . . . 
O6 O 0.35044(9) 0.13408(6) 0.39298(6) 0.0298(2) Uani 1 1 d . . . 
O7 O 0.46542(14) 0.38964(7) 0.16576(8) 0.0567(4) Uani 1 1 d . . . 
O8 O 0.46186(9) 0.60528(6) 0.13838(6) 0.0309(2) Uani 1 1 d . . . 
O9 O 0.65495(9) 0.55468(9) 0.12300(7) 0.0493(3) Uani 1 1 d . . . 
O10 O 0.10354(9) 1.08238(6) 0.12254(6) 0.0283(2) Uani 1 1 d . . . 
O11 O 0.29343(8) 0.92744(6) 0.12592(6) 0.0285(2) Uani 1 1 d . . . 
O12 O 0.14169(9) 0.85866(6) 0.10362(6) 0.0303(2) Uani 1 1 d . . . 
C1 C 1.06353(14) 0.65823(9) 0.19757(10) 0.0337(3) Uani 1 1 d . . . 
H1A H 1.0711 0.7200 0.2149 0.040 Uiso 1 1 calc R . . 
C2 C 1.16258(13) 0.62747(9) 0.10698(10) 0.0331(3) Uani 1 1 d . . . 
H2A H 1.2281 0.6722 0.0717 0.040 Uiso 1 1 calc R . . 
C3 C 1.03720(13) 0.65487(8) 0.10531(9) 0.0284(3) Uani 1 1 d . . . 
H3A H 1.0294 0.7155 0.0690 0.034 Uiso 1 1 calc R . . 
C4 C 1.00871(13) 0.58795(9) 0.27597(9) 0.0304(3) Uani 1 1 d . . . 
C5 C 1.20593(12) 0.52806(9) 0.10636(10) 0.0335(3) Uani 1 1 d . . . 
H5A H 1.2700 0.5172 0.1366 0.040 Uiso 1 1 calc R . . 
H5B H 1.2447 0.5138 0.0394 0.040 Uiso 1 1 calc R . . 
C6 C 0.95013(12) 0.58413(8) 0.10647(9) 0.0268(3) Uani 1 1 d . . . 
H6A H 0.9611 0.5755 0.0399 0.032 Uiso 1 1 calc R . . 
H6B H 0.8636 0.6070 0.1375 0.032 Uiso 1 1 calc R . . 
C7 C 1.00149(11) 0.49555(8) 0.24987(8) 0.0223(3) Uani 1 1 d . . . 
C8 C 1.10141(12) 0.46448(8) 0.15851(9) 0.0254(3) Uani 1 1 d . . . 
C9 C 0.97089(11) 0.49242(8) 0.15865(8) 0.0231(3) Uani 1 1 d . . . 
C10 C 1.13559(14) 0.36572(9) 0.15970(10) 0.0356(3) Uani 1 1 d . . . 
H10A H 1.2174 0.3457 0.1565 0.043 Uiso 1 1 calc R . . 
C11 C 1.05529(17) 0.30352(9) 0.16507(10) 0.0410(4) Uani 1 1 d . . . 
H11A H 1.0789 0.2403 0.1710 0.049 Uiso 1 1 calc R . . 
C12 C 0.93350(17) 0.33036(10) 0.16207(10) 0.0415(4) Uani 1 1 d . . . 
H12A H 0.8796 0.2844 0.1642 0.050 Uiso 1 1 calc R . . 
C13 C 0.89428(14) 0.41836(10) 0.15629(9) 0.0338(3) Uani 1 1 d . . . 
H13A H 0.8153 0.4335 0.1505 0.041 Uiso 1 1 calc R . . 
C14 C 0.94994(11) 0.42708(8) 0.33550(8) 0.0231(3) Uani 1 1 d . . . 
C15 C 0.99964(15) 0.32535(10) 0.45183(10) 0.0398(3) Uani 1 1 d . . . 
H15A H 1.0701 0.2835 0.4530 0.060 Uiso 1 1 calc R . . 
H15B H 0.9328 0.2905 0.4490 0.060 Uiso 1 1 calc R . . 
H15C H 0.9696 0.3568 0.5098 0.060 Uiso 1 1 calc R . . 
C16 C 0.33755(12) -0.16737(8) 0.53107(9) 0.0265(3) Uani 1 1 d . . . 
H16A H 0.3776 -0.2263 0.5062 0.032 Uiso 1 1 calc R . . 
C17 C 0.34840(12) -0.14588(8) 0.62466(9) 0.0267(3) Uani 1 1 d . . . 
H17A H 0.3952 -0.1930 0.6545 0.032 Uiso 1 1 calc R . . 
C18 C 0.22728(13) -0.17349(8) 0.62517(9) 0.0282(3) Uani 1 1 d . . . 
H18A H 0.2034 -0.2369 0.6553 0.034 Uiso 1 1 calc R . . 
C19 C 0.33936(11) -0.08846(8) 0.46071(8) 0.0223(2) Uani 1 1 d . . . 
C20 C 0.36648(12) -0.04756(8) 0.63228(9) 0.0256(3) Uani 1 1 d . . . 
H20A H 0.4549 -0.0342 0.5982 0.031 Uiso 1 1 calc R . . 
H20B H 0.3465 -0.0393 0.7003 0.031 Uiso 1 1 calc R . . 
C21 C 0.12128(12) -0.10360(8) 0.63563(9) 0.0272(3) Uani 1 1 d . . . 
H21A H 0.0726 -0.1017 0.7043 0.033 Uiso 1 1 calc R . . 
H21B H 0.0659 -0.1229 0.6050 0.033 Uiso 1 1 calc R . . 
C22 C 0.27590(11) -0.00197(8) 0.49752(8) 0.0203(2) Uani 1 1 d . . . 
C23 C 0.28721(11) 0.02046(8) 0.59151(8) 0.0214(2) Uani 1 1 d . . . 
C24 C 0.16321(11) -0.00844(8) 0.59186(8) 0.0219(2) Uani 1 1 d . . . 
C25 C 0.06344(12) 0.06373(9) 0.60281(9) 0.0264(3) Uani 1 1 d . . . 
H25A H -0.0159 0.0479 0.6057 0.032 Uiso 1 1 calc R . . 
C26 C 0.08143(12) 0.15090(9) 0.60879(9) 0.0287(3) Uani 1 1 d . . . 
H26A H 0.0161 0.1958 0.6122 0.034 Uiso 1 1 calc R . . 
C27 C 0.19830(13) 0.17815(8) 0.61017(9) 0.0283(3) Uani 1 1 d . . . 
H27A H 0.2076 0.2404 0.6153 0.034 Uiso 1 1 calc R . . 
C28 C 0.29340(12) 0.11759(8) 0.60432(9) 0.0259(3) Uani 1 1 d . . . 
H28A H 0.3672 0.1375 0.6085 0.031 Uiso 1 1 calc R . . 
C29 C 0.28121(11) 0.07243(8) 0.41812(8) 0.0211(2) Uani 1 1 d . . . 
C30 C 0.21430(13) 0.11824(10) 0.28872(9) 0.0343(3) Uani 1 1 d . . . 
H30A H 0.1660 0.0958 0.2548 0.051 Uiso 1 1 calc R . . 
H30B H 0.3019 0.1196 0.2477 0.051 Uiso 1 1 calc R . . 
H30C H 0.1834 0.1801 0.3051 0.051 Uiso 1 1 calc R . . 
C31 C 0.38750(15) 0.34738(10) 0.33192(12) 0.0411(4) Uani 1 1 d . . . 
H31A H 0.3604 0.2879 0.3226 0.049 Uiso 1 1 calc R . . 
C32 C 0.30974(14) 0.39084(10) 0.42190(11) 0.0405(4) Uani 1 1 d . . . 
H32A H 0.2368 0.3558 0.4654 0.049 Uiso 1 1 calc R . . 
C33 C 0.43315(13) 0.34766(9) 0.41535(10) 0.0320(3) Uani 1 1 d . . . 
H33A H 0.4321 0.2876 0.4550 0.038 Uiso 1 1 calc R . . 
C34 C 0.44735(15) 0.40891(9) 0.24608(11) 0.0353(3) Uani 1 1 d . . . 
C35 C 0.29031(13) 0.49327(10) 0.41459(11) 0.0375(3) Uani 1 1 d . . . 
H35A H 0.2647 0.5134 0.4792 0.045 Uiso 1 1 calc R . . 
H35B H 0.2221 0.5110 0.3895 0.045 Uiso 1 1 calc R . . 
C36 C 0.53959(12) 0.40651(8) 0.40130(9) 0.0262(3) Uani 1 1 d . . . 
H36A H 0.6185 0.3733 0.3681 0.031 Uiso 1 1 calc R . . 
H36B H 0.5404 0.4173 0.4645 0.031 Uiso 1 1 calc R . . 
C37 C 0.48627(11) 0.49776(8) 0.26001(8) 0.0225(3) Uani 1 1 d . . . 
C38 C 0.40512(12) 0.54197(8) 0.35066(9) 0.0257(3) Uani 1 1 d . . . 
C39 C 0.53255(11) 0.49804(8) 0.34403(8) 0.0221(2) Uani 1 1 d . . . 
C40 C 0.39594(15) 0.64291(9) 0.34398(9) 0.0365(3) Uani 1 1 d . . . 
H40A H 0.3173 0.6733 0.3521 0.044 Uiso 1 1 calc R . . 
C41 C 0.49383(17) 0.69334(9) 0.32693(10) 0.0409(4) Uani 1 1 d . . . 
H41A H 0.4844 0.7582 0.3183 0.049 Uiso 1 1 calc R . . 
C42 C 0.61355(16) 0.65133(10) 0.32141(10) 0.0398(4) Uani 1 1 d . . . 
H42A H 0.6813 0.6890 0.3095 0.048 Uiso 1 1 calc R . . 
C43 C 0.63101(13) 0.56047(9) 0.33275(9) 0.0313(3) Uani 1 1 d . . . 
H43A H 0.7093 0.5353 0.3336 0.038 Uiso 1 1 calc R . . 
C44 C 0.54599(12) 0.55532(9) 0.16726(8) 0.0249(3) Uani 1 1 d . . . 
C45 C 0.50926(15) 0.65875(12) 0.04681(10) 0.0439(4) Uani 1 1 d . . . 
H45A H 0.4459 0.7050 0.0397 0.066 Uiso 1 1 calc R . . 
H45B H 0.5306 0.6185 -0.0040 0.066 Uiso 1 1 calc R . . 
H45C H 0.5836 0.6891 0.0425 0.066 Uiso 1 1 calc R . . 
C46 C 0.17223(13) 1.16028(8) -0.03286(9) 0.0277(3) Uani 1 1 d . . . 
H46A H 0.1325 1.2193 -0.0083 0.033 Uiso 1 1 calc R . . 
C47 C 0.28735(13) 1.16577(9) -0.12364(9) 0.0306(3) Uani 1 1 d . . . 
H47A H 0.3143 1.2290 -0.1520 0.037 Uiso 1 1 calc R . . 
C48 C 0.16826(13) 1.14122(9) -0.12944(9) 0.0282(3) Uani 1 1 d . . . 
H48A H 0.1258 1.1900 -0.1612 0.034 Uiso 1 1 calc R . . 
C49 C 0.16345(11) 1.08035(8) 0.03750(8) 0.0226(3) Uani 1 1 d . . . 
C50 C 0.39037(12) 1.09401(9) -0.13096(9) 0.0295(3) Uani 1 1 d . . . 
H50A H 0.4428 1.1111 -0.0967 0.035 Uiso 1 1 calc R . . 
H50B H 0.4430 1.0926 -0.1989 0.035 Uiso 1 1 calc R . . 
C51 C 0.14832(12) 1.04415(9) -0.13951(9) 0.0267(3) Uani 1 1 d . . . 
H51A H 0.1724 1.0368 -0.2082 0.032 Uiso 1 1 calc R . . 
H51B H 0.0589 1.0324 -0.1088 0.032 Uiso 1 1 calc R . . 
C52 C 0.22687(11) 0.99342(8) 0.00129(8) 0.0204(2) Uani 1 1 d . . . 
C53 C 0.34383(11) 0.99936(8) -0.09012(8) 0.0236(3) Uani 1 1 d . . . 
C54 C 0.22139(11) 0.97372(8) -0.09549(8) 0.0221(3) Uani 1 1 d . . . 
C55 C 0.44114(12) 0.92539(9) -0.10000(9) 0.0304(3) Uani 1 1 d . . . 
H55A H 0.5196 0.9391 -0.0992 0.037 Uiso 1 1 calc R . . 
C56 C 0.42238(13) 0.83961(10) -0.11004(9) 0.0344(3) Uani 1 1 d . . . 
H56A H 0.4866 0.7937 -0.1138 0.041 Uiso 1 1 calc R . . 
C57 C 0.30640(14) 0.81540(9) -0.11533(10) 0.0340(3) Uani 1 1 d . . . 
H57A H 0.2961 0.7539 -0.1224 0.041 Uiso 1 1 calc R . . 
C58 C 0.21338(13) 0.87769(9) -0.11049(9) 0.0287(3) Uani 1 1 d . . . 
H58A H 0.1399 0.8597 -0.1169 0.034 Uiso 1 1 calc R . . 
C59 C 0.21492(11) 0.91780(8) 0.08058(8) 0.0215(2) Uani 1 1 d . . . 
C60 C 0.27785(14) 0.86428(11) 0.21074(10) 0.0364(3) Uani 1 1 d . . . 
H60A H 0.3269 0.8832 0.2460 0.055 Uiso 1 1 calc R . . 
H60B H 0.3061 0.8026 0.1925 0.055 Uiso 1 1 calc R . . 
H60C H 0.1900 0.8642 0.2513 0.055 Uiso 1 1 calc R . . 
 
loop_ 
 _atom_site_aniso_label 
 _atom_site_aniso_U_11 
 _atom_site_aniso_U_22 
 _atom_site_aniso_U_33 
 _atom_site_aniso_U_23 
 _atom_site_aniso_U_13 
 _atom_site_aniso_U_12 
O1 0.0885(9) 0.0310(5) 0.0293(5) -0.0085(4) -0.0194(6) -0.0061(5) 
O2 0.0354(5) 0.0351(5) 0.0309(5) 0.0099(4) -0.0187(4) -0.0087(4) 
O3 0.0292(5) 0.0441(6) 0.0291(5) 0.0053(4) -0.0074(4) -0.0045(4) 
O4 0.0354(5) 0.0273(5) 0.0215(5) -0.0040(3) -0.0066(4) 0.0017(4) 
O5 0.0271(5) 0.0328(5) 0.0239(4) 0.0027(4) -0.0126(4) -0.0047(4) 
O6 0.0343(5) 0.0251(5) 0.0311(5) 0.0054(4) -0.0137(4) -0.0091(4) 
O7 0.1092(11) 0.0335(6) 0.0450(7) -0.0092(5) -0.0467(7) -0.0032(6) 
O8 0.0305(5) 0.0352(5) 0.0250(5) 0.0080(4) -0.0113(4) -0.0010(4) 
O9 0.0279(5) 0.0861(9) 0.0256(5) 0.0073(5) -0.0052(4) 0.0040(5) 
O10 0.0350(5) 0.0265(5) 0.0206(4) -0.0042(3) -0.0061(4) -0.0003(4) 
O11 0.0272(5) 0.0365(5) 0.0232(4) 0.0052(4) -0.0122(4) -0.0063(4) 
O12 0.0349(5) 0.0253(5) 0.0318(5) 0.0041(4) -0.0137(4) -0.0093(4) 
C1 0.0485(8) 0.0200(6) 0.0365(7) -0.0024(5) -0.0187(6) -0.0062(6) 
C2 0.0319(7) 0.0273(7) 0.0378(7) 0.0055(6) -0.0106(6) -0.0087(5) 
C3 0.0357(7) 0.0194(6) 0.0273(6) 0.0016(5) -0.0093(5) -0.0003(5) 
C4 0.0412(7) 0.0253(6) 0.0282(7) -0.0052(5) -0.0158(6) -0.0013(5) 
C5 0.0253(6) 0.0320(7) 0.0373(7) 0.0042(6) -0.0067(6) 0.0005(5) 
C6 0.0303(6) 0.0259(6) 0.0245(6) 0.0002(5) -0.0115(5) 0.0012(5) 
C7 0.0262(6) 0.0200(6) 0.0212(6) -0.0018(5) -0.0090(5) -0.0013(5) 
C8 0.0282(6) 0.0219(6) 0.0233(6) -0.0014(5) -0.0068(5) 0.0025(5) 
C9 0.0271(6) 0.0230(6) 0.0192(6) -0.0012(5) -0.0082(5) -0.0022(5) 
C10 0.0463(8) 0.0259(7) 0.0272(7) -0.0020(5) -0.0067(6) 0.0095(6) 
C11 0.0764(11) 0.0186(6) 0.0252(7) -0.0038(5) -0.0148(7) 0.0021(7) 
C12 0.0735(11) 0.0302(7) 0.0269(7) 0.0005(6) -0.0216(7) -0.0224(7) 
C13 0.0433(8) 0.0369(8) 0.0254(6) 0.0020(5) -0.0158(6) -0.0156(6) 
C14 0.0280(6) 0.0222(6) 0.0209(6) -0.0052(5) -0.0100(5) 0.0000(5) 
C15 0.0506(9) 0.0407(8) 0.0326(7) 0.0132(6) -0.0238(7) -0.0119(7) 
C16 0.0339(7) 0.0195(6) 0.0251(6) -0.0030(5) -0.0096(5) 0.0018(5) 
C17 0.0340(7) 0.0233(6) 0.0223(6) 0.0002(5) -0.0112(5) 0.0038(5) 
C18 0.0376(7) 0.0198(6) 0.0240(6) 0.0024(5) -0.0078(5) -0.0042(5) 
C19 0.0229(6) 0.0226(6) 0.0223(6) -0.0025(5) -0.0085(5) -0.0030(5) 
C20 0.0283(6) 0.0267(6) 0.0240(6) -0.0022(5) -0.0124(5) 0.0017(5) 
C21 0.0273(6) 0.0250(6) 0.0263(6) 0.0006(5) -0.0059(5) -0.0061(5) 
C22 0.0213(6) 0.0199(6) 0.0199(6) -0.0007(5) -0.0076(5) -0.0026(4) 
C23 0.0233(6) 0.0211(6) 0.0203(6) -0.0015(4) -0.0086(5) -0.0011(5) 
C24 0.0226(6) 0.0217(6) 0.0202(6) -0.0010(5) -0.0060(5) -0.0025(5) 
C25 0.0231(6) 0.0296(7) 0.0245(6) 0.0003(5) -0.0071(5) 0.0001(5) 
C26 0.0323(7) 0.0266(6) 0.0239(6) -0.0018(5) -0.0080(5) 0.0069(5) 
C27 0.0404(7) 0.0204(6) 0.0240(6) -0.0034(5) -0.0110(5) -0.0007(5) 
C28 0.0324(7) 0.0238(6) 0.0243(6) -0.0031(5) -0.0123(5) -0.0052(5) 
C29 0.0200(6) 0.0219(6) 0.0207(6) -0.0036(5) -0.0060(5) 0.0005(5) 
C30 0.0333(7) 0.0461(8) 0.0235(6) 0.0052(6) -0.0133(6) -0.0001(6) 
C31 0.0586(10) 0.0250(7) 0.0531(9) 0.0067(6) -0.0366(8) -0.0149(6) 
C32 0.0328(7) 0.0403(8) 0.0469(9) 0.0170(7) -0.0170(7) -0.0137(6) 
C33 0.0394(8) 0.0228(6) 0.0355(7) 0.0080(5) -0.0182(6) -0.0056(5) 
C34 0.0526(9) 0.0245(7) 0.0401(8) -0.0031(6) -0.0301(7) -0.0009(6) 
C35 0.0252(7) 0.0437(8) 0.0352(8) 0.0086(6) -0.0056(6) 0.0023(6) 
C36 0.0300(6) 0.0247(6) 0.0255(6) 0.0010(5) -0.0133(5) 0.0002(5) 
C37 0.0262(6) 0.0207(6) 0.0222(6) -0.0022(5) -0.0105(5) 0.0002(5) 
C38 0.0277(6) 0.0248(6) 0.0217(6) 0.0002(5) -0.0067(5) 0.0030(5) 
C39 0.0261(6) 0.0217(6) 0.0187(6) -0.0008(5) -0.0086(5) -0.0013(5) 
C40 0.0486(8) 0.0283(7) 0.0229(6) -0.0017(5) -0.0043(6) 0.0126(6) 
C41 0.0765(11) 0.0191(6) 0.0238(7) -0.0021(5) -0.0131(7) -0.0044(7) 
C42 0.0649(10) 0.0328(7) 0.0285(7) 0.0044(6) -0.0225(7) -0.0229(7) 
C43 0.0365(7) 0.0365(7) 0.0244(6) 0.0044(5) -0.0151(6) -0.0117(6) 
C44 0.0273(6) 0.0290(6) 0.0199(6) -0.0051(5) -0.0098(5) 0.0018(5) 
C45 0.0463(9) 0.0546(10) 0.0268(7) 0.0147(7) -0.0139(6) -0.0051(7) 
C46 0.0381(7) 0.0196(6) 0.0246(6) -0.0024(5) -0.0108(5) 0.0017(5) 
C47 0.0411(8) 0.0226(6) 0.0248(6) 0.0039(5) -0.0088(6) -0.0053(5) 
C48 0.0369(7) 0.0248(6) 0.0217(6) -0.0005(5) -0.0112(5) 0.0053(5) 
C49 0.0245(6) 0.0223(6) 0.0227(6) -0.0030(5) -0.0097(5) -0.0030(5) 
C50 0.0284(7) 0.0307(7) 0.0260(6) 0.0036(5) -0.0060(5) -0.0079(5) 
C51 0.0298(6) 0.0292(7) 0.0234(6) -0.0043(5) -0.0129(5) 0.0042(5) 
C52 0.0208(6) 0.0210(6) 0.0195(6) -0.0006(5) -0.0073(5) -0.0025(4) 
C53 0.0224(6) 0.0262(6) 0.0197(6) 0.0001(5) -0.0052(5) -0.0012(5) 
C54 0.0238(6) 0.0225(6) 0.0204(6) -0.0029(5) -0.0081(5) -0.0001(5) 
C55 0.0240(6) 0.0372(7) 0.0258(6) 0.0026(5) -0.0065(5) 0.0036(5) 
C56 0.0373(7) 0.0333(7) 0.0259(7) -0.0012(5) -0.0067(6) 0.0132(6) 
C57 0.0497(8) 0.0237(6) 0.0274(7) -0.0054(5) -0.0119(6) 0.0024(6) 
C58 0.0368(7) 0.0254(6) 0.0267(6) -0.0052(5) -0.0132(6) -0.0024(5) 
C59 0.0204(6) 0.0222(6) 0.0211(6) -0.0036(5) -0.0059(5) -0.0001(5) 
C60 0.0345(7) 0.0481(8) 0.0257(7) 0.0089(6) -0.0135(6) -0.0031(6) 
 
_geom_special_details 
; 
 All esds (except the esd in the dihedral angle between two l.s. planes) 
 are estimated using the full covariance matrix.  The cell esds are taken 
 into account individually in the estimation of esds in distances, angles 
 and torsion angles; correlations between esds in cell parameters are only 
 used when they are defined by crystal symmetry.  An approximate (isotropic) 
 treatment of cell esds is used for estimating esds involving l.s. planes. 
; 
 
loop_ 
 _geom_bond_atom_site_label_1 
 _geom_bond_atom_site_label_2 
 _geom_bond_distance 
 _geom_bond_site_symmetry_2 
 _geom_bond_publ_flag 
O1 C4 1.2249(17) . ? 
O2 C14 1.3329(15) . ? 
O2 C15 1.4424(16) . ? 
O3 C14 1.1994(16) . ? 
O4 C19 1.2252(15) . ? 
O5 C29 1.3415(15) . ? 
O5 C30 1.4442(15) . ? 
O6 C29 1.1961(15) . ? 
O7 C34 1.2211(18) . ? 
O8 C44 1.3286(15) . ? 
O8 C45 1.4419(16) . ? 
O9 C44 1.1953(16) . ? 
O10 C49 1.2241(15) . ? 
O11 C59 1.3404(15) . ? 
O11 C60 1.4450(15) . ? 
O12 C59 1.1988(15) . ? 
C1 C4 1.4605(19) . ? 
C1 C2 1.529(2) . ? 
C1 C3 1.5331(19) . ? 
C2 C3 1.4756(19) . ? 
C2 C5 1.5071(19) . ? 
C3 C6 1.5052(18) . ? 
C4 C7 1.4845(17) . ? 
C5 C8 1.5109(18) . ? 
C6 C9 1.5176(17) . ? 
C7 C14 1.5023(16) . ? 
C7 C8 1.5426(17) . ? 
C7 C9 1.5437(16) . ? 
C8 C10 1.4747(17) . ? 
C8 C9 1.5254(17) . ? 
C9 C13 1.4762(17) . ? 
C10 C11 1.335(2) . ? 
C11 C12 1.441(2) . ? 
C12 C13 1.339(2) . ? 
C16 C19 1.4642(17) . ? 
C16 C18 1.5304(18) . ? 
C16 C17 1.5353(17) . ? 
C17 C18 1.4869(19) . ? 
C17 C20 1.5080(17) . ? 
C18 C21 1.5057(18) . ? 
C19 C22 1.4847(16) . ? 
C20 C23 1.5156(16) . ? 
C21 C24 1.5128(16) . ? 
C22 C29 1.5016(16) . ? 
C22 C24 1.5471(16) . ? 
C22 C23 1.5482(16) . ? 
C23 C28 1.4817(16) . ? 
C23 C24 1.5267(16) . ? 
C24 C25 1.4768(17) . ? 
C25 C26 1.3398(19) . ? 
C26 C27 1.4486(19) . ? 
C27 C28 1.3376(19) . ? 
C31 C34 1.463(2) . ? 
C31 C32 1.522(2) . ? 
C31 C33 1.5273(19) . ? 
C32 C33 1.483(2) . ? 
C32 C35 1.503(2) . ? 
C33 C36 1.5038(18) . ? 
C34 C37 1.4856(17) . ? 
C35 C38 1.5090(18) . ? 
C36 C39 1.5161(16) . ? 
C37 C44 1.5020(17) . ? 
C37 C39 1.5402(16) . ? 
C37 C38 1.5447(17) . ? 
C38 C40 1.4761(18) . ? 
C38 C39 1.5285(17) . ? 
C39 C43 1.4743(17) . ? 
C40 C41 1.337(2) . ? 
C41 C42 1.442(2) . ? 
C42 C43 1.335(2) . ? 
C46 C49 1.4632(17) . ? 
C46 C47 1.5299(18) . ? 
C46 C48 1.5358(17) . ? 
C47 C48 1.486(2) . ? 
C47 C50 1.5038(19) . ? 
C48 C51 1.5054(18) . ? 
C49 C52 1.4874(16) . ? 
C50 C53 1.5124(17) . ? 
C51 C54 1.5142(17) . ? 
C52 C59 1.5003(16) . ? 
C52 C53 1.5473(16) . ? 
C52 C54 1.5485(16) . ? 
C53 C55 1.4769(17) . ? 
C53 C54 1.5262(17) . ? 
C54 C58 1.4792(17) . ? 
C55 C56 1.339(2) . ? 
C56 C57 1.447(2) . ? 
C57 C58 1.338(2) . ? 
 
loop_ 
 _geom_angle_atom_site_label_1 
 _geom_angle_atom_site_label_2 
 _geom_angle_atom_site_label_3 
 _geom_angle 
 _geom_angle_site_symmetry_1 
 _geom_angle_site_symmetry_3 
 _geom_angle_publ_flag 
C14 O2 C15 115.75(10) . . ? 
C29 O5 C30 114.48(10) . . ? 
C44 O8 C45 115.75(11) . . ? 
C59 O11 C60 114.74(10) . . ? 
C4 C1 C2 117.82(11) . . ? 
C4 C1 C3 116.60(11) . . ? 
C2 C1 C3 57.61(9) . . ? 
C3 C2 C5 119.85(12) . . ? 
C3 C2 C1 61.33(9) . . ? 
C5 C2 C1 118.49(11) . . ? 
C2 C3 C6 120.66(11) . . ? 
C2 C3 C1 61.06(9) . . ? 
C6 C3 C1 117.09(11) . . ? 
O1 C4 C1 122.70(12) . . ? 
O1 C4 C7 120.44(12) . . ? 
C1 C4 C7 116.85(11) . . ? 
C2 C5 C8 112.53(11) . . ? 
C3 C6 C9 112.98(10) . . ? 
C4 C7 C14 112.76(10) . . ? 
C4 C7 C8 118.30(10) . . ? 
C14 C7 C8 119.85(10) . . ? 
C4 C7 C9 116.30(10) . . ? 
C14 C7 C9 120.61(10) . . ? 
C8 C7 C9 59.24(8) . . ? 
C10 C8 C5 116.00(11) . . ? 
C10 C8 C9 116.26(11) . . ? 
C5 C8 C9 119.43(10) . . ? 
C10 C8 C7 116.39(10) . . ? 
C5 C8 C7 116.89(11) . . ? 
C9 C8 C7 60.42(8) . . ? 
C13 C9 C6 115.47(11) . . ? 
C13 C9 C8 116.66(11) . . ? 
C6 C9 C8 118.58(10) . . ? 
C13 C9 C7 118.41(10) . . ? 
C6 C9 C7 116.31(10) . . ? 
C8 C9 C7 60.34(8) . . ? 
C11 C10 C8 122.13(14) . . ? 
C10 C11 C12 121.33(13) . . ? 
C13 C12 C11 121.78(13) . . ? 
C12 C13 C9 121.51(14) . . ? 
O3 C14 O2 123.67(11) . . ? 
O3 C14 C7 125.51(11) . . ? 
O2 C14 C7 110.81(10) . . ? 
C19 C16 C18 117.84(11) . . ? 
C19 C16 C17 115.75(10) . . ? 
C18 C16 C17 58.03(8) . . ? 
C18 C17 C20 120.22(11) . . ? 
C18 C17 C16 60.82(8) . . ? 
C20 C17 C16 117.07(10) . . ? 
C17 C18 C21 119.98(11) . . ? 
C17 C18 C16 61.15(8) . . ? 
C21 C18 C16 118.03(10) . . ? 
O4 C19 C16 122.48(11) . . ? 
O4 C19 C22 120.23(11) . . ? 
C16 C19 C22 117.26(10) . . ? 
C17 C20 C23 113.47(10) . . ? 
C18 C21 C24 113.21(10) . . ? 
C19 C22 C29 111.86(10) . . ? 
C19 C22 C24 118.17(10) . . ? 
C29 C22 C24 121.33(10) . . ? 
C19 C22 C23 116.48(10) . . ? 
C29 C22 C23 120.58(10) . . ? 
C24 C22 C23 59.11(7) . . ? 
C28 C23 C20 115.75(10) . . ? 
C28 C23 C24 116.32(10) . . ? 
C20 C23 C24 119.28(10) . . ? 
C28 C23 C22 118.54(10) . . ? 
C20 C23 C22 115.29(10) . . ? 
C24 C23 C22 60.41(7) . . ? 
C25 C24 C21 115.68(10) . . ? 
C25 C24 C23 116.57(10) . . ? 
C21 C24 C23 118.86(10) . . ? 
C25 C24 C22 117.54(10) . . ? 
C21 C24 C22 116.53(10) . . ? 
C23 C24 C22 60.49(7) . . ? 
C26 C25 C24 122.04(12) . . ? 
C25 C26 C27 121.42(12) . . ? 
C28 C27 C26 121.43(12) . . ? 
C27 C28 C23 122.05(12) . . ? 
O6 C29 O5 123.87(11) . . ? 
O6 C29 C22 125.24(11) . . ? 
O5 C29 C22 110.80(10) . . ? 
C34 C31 C32 117.45(12) . . ? 
C34 C31 C33 116.63(12) . . ? 
C32 C31 C33 58.20(10) . . ? 
C33 C32 C35 120.36(12) . . ? 
C33 C32 C31 61.06(10) . . ? 
C35 C32 C31 118.04(12) . . ? 
C32 C33 C36 119.94(11) . . ? 
C32 C33 C31 60.74(11) . . ? 
C36 C33 C31 118.00(11) . . ? 
O7 C34 C31 122.61(13) . . ? 
O7 C34 C37 120.28(13) . . ? 
C31 C34 C37 117.10(12) . . ? 
C32 C35 C38 112.82(12) . . ? 
C33 C36 C39 112.91(10) . . ? 
C34 C37 C44 112.45(10) . . ? 
C34 C37 C39 116.86(10) . . ? 
C44 C37 C39 120.49(10) . . ? 
C34 C37 C38 116.97(11) . . ? 
C44 C37 C38 121.14(10) . . ? 
C39 C37 C38 59.40(8) . . ? 
C40 C38 C35 116.21(11) . . ? 
C40 C38 C39 115.50(12) . . ? 
C35 C38 C39 118.99(10) . . ? 
C40 C38 C37 117.27(10) . . ? 
C35 C38 C37 117.07(11) . . ? 
C39 C38 C37 60.15(8) . . ? 
C43 C39 C36 115.08(11) . . ? 
C43 C39 C38 116.86(11) . . ? 
C36 C39 C38 118.93(10) . . ? 
C43 C39 C37 118.17(10) . . ? 
C36 C39 C37 116.56(10) . . ? 
C38 C39 C37 60.44(8) . . ? 
C41 C40 C38 122.64(14) . . ? 
C40 C41 C42 121.34(13) . . ? 
C43 C42 C41 121.26(13) . . ? 
C42 C43 C39 122.05(14) . . ? 
O9 C44 O8 123.78(12) . . ? 
O9 C44 C37 124.74(12) . . ? 
O8 C44 C37 111.44(10) . . ? 
C49 C46 C47 117.87(11) . . ? 
C49 C46 C48 115.84(10) . . ? 
C47 C46 C48 58.00(9) . . ? 
C48 C47 C50 119.96(11) . . ? 
C48 C47 C46 61.20(9) . . ? 
C50 C47 C46 118.21(11) . . ? 
C47 C48 C51 120.44(11) . . ? 
C47 C48 C46 60.80(9) . . ? 
C51 C48 C46 116.93(10) . . ? 
O10 C49 C46 122.58(11) . . ? 
O10 C49 C52 120.16(11) . . ? 
C46 C49 C52 117.22(10) . . ? 
C47 C50 C53 113.07(11) . . ? 
C48 C51 C54 113.35(10) . . ? 
C49 C52 C59 112.03(10) . . ? 
C49 C52 C53 118.16(10) . . ? 
C59 C52 C53 121.34(10) . . ? 
C49 C52 C54 116.03(10) . . ? 
C59 C52 C54 120.76(10) . . ? 
C53 C52 C54 59.08(7) . . ? 
C55 C53 C50 115.32(11) . . ? 
C55 C53 C54 116.38(11) . . ? 
C50 C53 C54 119.00(11) . . ? 
C55 C53 C52 118.15(10) . . ? 
C50 C53 C52 116.57(10) . . ? 
C54 C53 C52 60.50(7) . . ? 
C58 C54 C51 115.50(10) . . ? 
C58 C54 C53 116.48(11) . . ? 
C51 C54 C53 119.28(10) . . ? 
C58 C54 C52 118.45(10) . . ? 
C51 C54 C52 115.62(10) . . ? 
C53 C54 C52 60.42(7) . . ? 
C56 C55 C53 122.18(13) . . ? 
C55 C56 C57 121.37(12) . . ? 
C58 C57 C56 121.48(13) . . ? 
C57 C58 C54 122.02(12) . . ? 
O12 C59 O11 123.97(11) . . ? 
O12 C59 C52 125.09(11) . . ? 
O11 C59 C52 110.87(10) . . ? 
 
_diffrn_measured_fraction_theta_max    0.999 
_diffrn_reflns_theta_full              67.49 
_diffrn_measured_fraction_theta_full   0.999 
_refine_diff_density_max    0.326 
_refine_diff_density_min   -0.326 
_refine_diff_density_rms    0.045 
