# Supplementary material for: Photoswitching neutral homoaromatic hydrocarbons
Source: Nat Chem. 2023 Jan 26;15(3):377–85. doi: 10.1038/s41557-022-01121-w (PMC9986110; doi:10.1038/s41557-022-01121-w)
Supplement: Supplementary file 5 — Crystallographic data (.cif, .fcf and .hkl files) of compound 14a (CCDC 2128304). [file 41557_2022_1121_MOESM5_ESM.zip › CU-4085.hkl]

   0   0  -1 2153.91 45.4255   3
   0   0   1 2050.90 33.9760   5
   0   0   2 30.9331 7.81553   5
   0   0  -2 582.867 33.8169   3
   0   0  -3 3268.54 99.1765   3
   0   0   3 3193.32 73.3665   5
   0   0   5 14.0877 12.1456   5
   0   0  -5 10.5859 21.9855   3
   0   0  -6 637.875 70.0325   3
   0   0  -7 6408.89 234.743   3
   0   0  -7 6261.35 164.134   4
   0   0  -8 324010. 1839.85   3
   0   0  -9-0.25964 30.3672   3
   0   0  10 813.782 96.6205  15
   0   0 -10 692.898 103.708   3
   0   0 -10 606.876 84.0708  20
   0   0 -11 107.920 57.6870   3
   0   0 -11 84.4331 45.0285  20
   0   0 -11 104.705 34.3296  10
   0   0  11 189.025 59.1240  15
   0   0 -12 1999.88 198.136   3
   0   0  12 2042.03 166.571  15
   0   0 -12 2036.23 170.928  20
   0   0 -12 2028.63 153.892  10
   0   0 -13 2512.41 189.341  20
   0   0 -13 2703.32 175.851  10
   0   0 -14 12431.9 405.869  20
   0   0 -15 581.354 84.5153  20
   0   0 -16 2119.14 135.179  17
   0   0  16 2012.29 120.403   8
   0   0  17 66.6642 23.5904  11
   0   0 -17 43.0038 18.8216  17
   0  -1  17 163.616 29.4445  11
   0  -1  16 308.382 50.0532   8
   0   1 -16 306.903 54.8903  17
   0   1 -15 1744.16 140.798  17
   0   1 -14 8510.73 326.273  20
   0   1 -13 5029.11 261.033  20
   0  -1  13 5667.18 276.522  15
   0  -1  12 35810.4 689.255  15
   0   1 -12 35091.6 688.609  20
   0  -1  11 8844.31 336.327  15
   0   1 -11 8908.67 311.182  10
   0   1 -11 8919.03 338.114  20
   0   1 -11 9317.80 407.926   3
   0  -1  10 43395.0 699.725  15
   0   1 -10 41059.7 685.945  20
   0   1 -10 41926.8 807.362   3
   0   1  -9 208.925 58.1988   3
   0   1  -8 98012.5 1043.00   3
   0   1  -7 230.477 49.4980   3
   0   1  -6 189832. 1188.21   3
   0   1  -6 186102. 648.939   4
   0   1  -5 38.9922 31.1670   3
   0   1  -5 27.6261 9.02017   4
   0   1  -4 165642. 487.022   4
   0   1  -4 168587. 885.531   3
   0   1  -3 4760.81 65.7365   4
   0   1  -3 4616.45 125.583   3
   0   1  -2 124560. 544.326   3
   0   1  -1 918.791 35.4184   3
   0   1   0 151.494 12.4509   2
   0   1   0 130.395 8.49065   3
   0   1   1 281.272 19.8694   5
   0   1   3 8.23572 11.3679   5
   0  -1  -3 35.9706 16.7729   3
   0   1   4 34822.3 327.078   5
   0  -1  -4 34921.9 369.214   3
   0  -1  -5 2309.59 109.232   3
   0   1   5 2184.85 89.4825   5
   0   1   6 152257. 803.586   5
   0  -1  -6 158741. 1018.72   3
   0  -1  -7 6913.90 240.369   3
   0   1   7 7001.55 185.819   5
   0  -1  -8 15271.6 393.821   3
   0  -1  -9 1751.72 148.949   3
   0  -1 -10 240451. 1881.81   3
   0  -1 -10 247937. 1711.61  20
   0  -1 -11 1938.16 161.894  20
   0  -1 -11 2009.20 154.122  10
   0   1  11 2031.25 160.121  15
   0  -1 -11 2002.13 187.434   3
   0  -1 -12 50995.5 980.089   3
   0   1  12 51717.2 826.593  15
   0  -1 -12 49859.6 779.020  10
   0  -1 -13 1429.15 149.433  20
   0  -1 -13 1401.74 131.338  10
   0  -1 -14 12077.5 361.292  10
   0  -1 -14 11812.2 403.995  20
   0  -1 -15 30.9414 36.5939  20
   0   1  16 17363.2 332.255   8
   0  -1 -16 17945.2 392.529  17
   0  -1 -17 208.061 34.1166  17
   0   1  17 215.774 36.5559  11
   0  -2  16 12338.7 298.585   8
   0   2 -16 12407.7 310.459  17
   0   2 -15 1230.54 117.774  17
   0   2 -14 149.760 55.1635  17
   0   2 -13 4215.98 233.820  20
   0  -2  13 4530.02 243.703  15
   0  -2  12 60761.1 892.992  15
   0   2 -12 59046.0 884.581  20
   0   2 -11 14617.6 518.967   3
   0   2 -11 13793.0 416.614  20
   0  -2  11 13683.5 417.429  15
   0   2 -10 2413.23 166.267  20
   0  -2  10 2460.28 167.783  15
   0   2 -10 2364.34 195.988   3
   0   2  -9 737.614 105.889   3
   0   2  -8 1685.15 142.065   3
   0   2  -7-10.8303 33.8486   3
   0   2  -6 41923.5 579.014   3
   0   2  -5 304.409 50.7369   3
   0   2  -4 49270.6 497.286   3
   0   2  -3 141.705 26.6087   3
   0   2  -2 738.132 22.4618   5
   0   2  -2 598.689 42.6279   3
   0   2  -1 346.980 20.2703   5
   0   2  -1 349.652 25.9705   3
   0   2   1 0.74114 8.76777   5
   0   2   2 1164.13 57.2025   5
   0   2   3 1804.33 76.6335   5
   0  -2  -3 1867.37 70.3448   3
   0   2   4 829329. 1795.26   5
   0  -2  -4 839529. 1766.67   3
   0   2   5 267.091 37.4886   5
   0  -2  -5 223.303 36.1276   3
   0   2   6 26.2377 20.3636   5
   0  -2  -6 7.67397 23.5510   3
   0  -2  -7 11069.3 296.876   3
   0   2   7 11552.2 264.729   5
   0  -2  -8 231220. 1521.75   3
   0   2   8 244047. 1267.63   5
   0  -2  -9 551.557 84.8838   3
   0   2  10 3505.88 198.210  15
   0  -2 -10 3629.19 227.675   3
   0  -2 -10 3491.63 206.850  20
   0   2  10 3343.54 181.084   6
   0  -2 -11 9801.39 365.224  20
   0  -2 -11 9392.35 398.522   3
   0   2  11 9149.61 334.500  15
   0   2  11 9454.68 320.338   6
   0  -2 -12 3442.86 255.013   3
   0  -2 -12 3384.41 226.086  20
   0  -2 -12 3585.88 215.784  10
   0   2  12 3398.18 212.262  15
   0  -2 -13-11.7978 30.7525  10
   0  -2 -13 48.2722 51.7603  20
   0  -2 -14 11845.6 408.475  20
   0  -2 -14 11859.9 369.379  10
   0  -2 -15 562.703 75.1437  10
   0  -2 -15 689.496 99.5516  20
   0   2  16 3981.86 184.885  11
   0  -2 -17 177.141 31.3256  17
   0   2  17 182.028 34.1292  11
   0  -3  16 4940.56 166.594  11
   0  -3  16 5519.20 194.388   8
   0   3 -16 5313.05 195.274  17
   0   3 -15 196.189 50.4652  17
   0   3 -14 21738.3 524.235  17
   0  -3  13 2681.75 187.930  15
   0   3 -13 2932.36 205.628  17
   0  -3  12 19292.2 497.026  15
   0   3 -12 19507.5 497.331  20
   0   3 -11 3098.57 242.545   3
   0   3 -11 2766.70 184.038  20
   0  -3  11 2958.10 193.894  15
   0   3 -10 5603.28 307.336   3
   0   3 -10 5818.99 256.413  20
   0  -3  10 6108.18 265.832  15
   0   3  -9 756.237 109.428   3
   0   3  -8 11596.9 376.587   3
   0   3  -7 27.2177 29.9942   3
   0   3  -6 168459. 1203.15   3
   0   3  -5 8269.92 241.848   3
   0   3  -4 2996.60 131.486   3
   0   3  -3 862.770 62.7464   3
   0   3  -2 54484.5 270.094   5
   0   3  -2 50748.2 407.432   3
   0   3  -1 1837.45 78.3479   2
   0   3  -1 1740.43 64.3904   3
   0   3  -1 1703.22 58.3235   5
   0   3   0 720.820 35.0487   3
   0   3   0 625.890 43.7788   1
   0   3   0 637.004 40.0764   5
   0   3   0 720.564 47.4450   2
   0   3   1 2253.53 82.2361   5
   0   3   1 2361.48 81.6786   1
   0   3   2 295567. 1014.56   5
   0   3   3 5435.83 149.784   5
   0   3   4 22614.4 327.827   5
   0  -3  -4 21548.8 282.192   3
   0  -3  -5 59.9616 21.9322   3
   0   3   5 15.1516 19.3813   5
   0   3   6 6228.45 198.317   5
   0  -3  -6 5671.83 188.930   3
   0  -3  -7 1235.27 98.6704   3
   0   3   7 1289.18 96.9028   5
   0   3   8 134738. 1044.51   5
   0  -3  -8 135090. 1151.73   3
   0  -3  -9 2041.49 158.568   3
   0   3   9 2165.65 136.304   5
   0   3  10 7885.50 296.897  15
   0  -3 -10 7282.65 323.353   3
   0   3  10 7609.56 276.881   6
   0  -3 -10 8201.19 319.918  20
   0  -3 -11 1767.29 172.251   3
   0   3  11 1781.39 149.457  15
   0  -3 -11 2067.46 170.971  20
   0   3  11 1903.23 146.963   6
   0  -3 -12 20966.4 558.588  20
   0  -3 -12 20643.0 617.230   3
   0  -3 -13 397.748 84.8061  10
   0  -3 -13 449.671 90.1580  20
   0  -3 -14 30.3234 38.0739  10
   0  -3 -14 56.6229 54.3691  20
   0  -3 -15 605.014 78.7338  10
   0  -3 -15 701.347 98.1888  20
   0  -3 -16 2248.83 146.291  20
   0   3  16 2245.50 137.228  11
   0  -3 -16 2175.02 122.497  10
   0   3  17 442.077 52.1423  11
   0   4 -16 4719.24 170.862  17
   0  -4  16 4873.18 172.991   8
   0   4 -15 1046.41 100.814  17
   0   4 -14 3679.82 211.718  17
   0   4 -13 37.3149 45.0889  17
   0  -4  12 102825. 1123.98  15
   0   4 -12 104497. 1242.89  17
   0   4 -11 4.79583 37.3768  17
   0   4 -11 34.8967 24.3312  20
   0  -4  11 42.5501 34.2395  15
   0  -4  10 331.762 64.4169  15
   0   4 -10 179.125 45.8613   3
   0   4 -10 260.729 54.0919  20
   0   4  -9-16.2324 26.9800   3
   0  -4   9 87.7317 24.2440  15
   0   4  -8 12355.8 400.482   3
   0   4  -7 57.4623 30.2900   3
   0   4  -6 1322.83 111.233   3
   0   4  -5 3053.61 154.704   3
   0   4  -4 313230. 1396.38   3
   0   4  -3 835.032 66.3101   3
   0   4  -3 753.076 29.8002   5
   0   4  -2 31459.3 262.152   5
   0   4  -2 32228.0 401.002   2
   0   4  -1 4146.69 136.048   2
   0   4  -1 3961.30 107.007   5
   0   4  -1 3896.59 107.766   3
   0   4   0 730020. 1676.71   1
   0   4   0 732876. 1723.09   2
   0   4   1 45.6429 15.9016   1
   0   4   1 64.8508 22.5373   5
   0   4   2 2976.37 114.778   5
   0   4   3 12666.3 251.648   5
   0   4   4 279908. 1247.86   5
   0  -4  -4 267182. 1005.36   3
   0  -4  -5 40.9993 18.5211   3
   0   4   5 90.4706 33.4971   5
   0  -4  -6 5591.92 186.452   3
   0   4   6 5827.15 208.939   5
   0  -4  -7 3380.39 163.023   3
   0   4   7 3387.23 167.415   5
   0   4   8 43136.7 631.437   5
   0  -4  -8 42083.1 644.379   3
   0   4   9 35.0738 32.5891   5
   0  -4  -9 12.4853 30.5738   3
   0  -4 -10 1902.47 165.330   3
   0  -4 -10 1783.51 153.578  20
   0   4  10 1708.55 132.338   6
   0  -4 -11 1114.72 136.112   3
   0  -4 -11 1072.37 127.396  20
   0   4  11 1094.15 112.572   6
   0   4  12 12148.1 376.750   6
   0  -4 -12 12834.9 440.533  20
   0  -4 -13 98.9906 54.6854  20
   0  -4 -13 82.9277 45.7317  10
   0  -4 -14 1680.39 158.417  20
   0  -4 -14 1492.27 137.788  10
   0   4  15 22.2846 30.0773  11
   0  -4 -15-9.77675 44.3789  20
   0  -4 -15 4.08262 26.9517  10
   0  -4 -16 2546.23 135.665  10
   0   4  16 2515.80 141.225  11
   0  -4 -16 2637.83 157.973  20
   0   4  17 477.759 51.6460  11
   0  -5  16 4.81924 13.9085   8
   0   5 -16 24.1531 18.2410  17
   0   5 -15 1056.24 96.4308  17
   0   5 -14 2147.82 157.615  17
   0   5 -13 154.697 55.8885  17
   0  -5  12 5569.71 251.546  15
   0   5 -12 5442.24 284.767  17
   0   5 -11 2568.37 196.464  17
   0  -5  11 2189.22 160.879  15
   0   5 -10 13587.5 444.996  17
   0  -5  10 13331.2 386.406  15
   0   5 -10 13815.5 500.877   3
   0  -5   9 2765.91 169.421  15
   0   5  -9 2599.08 207.517   3
   0   5  -9 2590.07 189.494  17
   0   5  -8 2794.95 183.810  17
   0   5  -8 2543.73 188.818   3
   0   5  -7 1597.13 139.303   3
   0   5  -6 47282.6 693.781   3
   0   5  -5 17340.3 382.722   3
   0   5  -4 6132.05 204.952   3
   0   5  -3 104.247 31.2622   3
   0   5  -3 119.837 41.6113   2
   0   5  -3 86.4550 12.7012   5
   0   5  -2 38141.4 339.424   5
   0   5  -2 37758.1 411.874   3
   0   5  -1 2414.94 96.1252   5
   0   5  -1 2582.46 117.989   1
   0   5  -1 2690.95 123.153   2
   0   5  -1 2472.35 94.1112   3
   0   5   0 686.417 55.1936   5
   0   5   0 854.463 65.9544   1
   0   5   1 3462.83 126.815   1
   0   5   1 3523.82 127.970   5
   0   5   2 409.999 48.9126   5
   0   5   3 3025.33 134.589   5
   0   5   4 43006.8 532.448   5
   0  -5  -4 41932.9 402.724   3
   0   5   5-16.0752 26.2561   5
   0  -5  -5-9.50285 17.2489   3
   0   5   6 3513.54 173.734   5
   0  -5  -6 3560.03 149.074   3
   0  -5  -7 175.248 38.2908   3
   0   5   7 120.277 40.6723   5
   0   5   8 17497.8 431.112   5
   0  -5  -8 17849.8 417.599   3
   0  -5  -9 59.2236 38.8693   3
   0   5   9 24.6070 29.1190   5
   0  -5 -10-37.8001 31.8936  20
   0   5  10 7.02279 23.3652   5
   0   5  10-22.4613 21.0776   6
   0  -5 -11 17.5916 34.8219  20
   0   5  11 60.3837 35.4688   6
   0   5  12 398.077 75.7669   6
   0  -5 -12 368.960 84.9502  20
   0  -5 -13-10.4688 41.7549  20
   0   5  13 3.32333 32.0136   6
   0  -5 -14 2769.34 184.076  10
   0  -5 -14 2620.50 192.781  20
   0  -5 -15 134.212 48.1113  20
   0   5  15 170.108 46.5612  11
   0  -5 -15 236.574 53.9122  10
   0  -5 -16 262.588 47.2808  10
   0  -5 -16 204.978 47.8243  20
   0   5  16 279.078 51.0114  11
   0   5  17 66.7792 19.5594  11
   0  -6  15 11.3207 22.3454   8
   0   6 -15 6.04127 20.4914  17
   0   6 -14 3744.69 196.286  17
   0   6 -13 3.11925 39.4013  17
   0   6 -12 21874.2 559.702  17
   0   6 -11 113.968 52.2373  17
   0   6 -10 10077.3 390.272  17
   0   6 -10 10694.9 447.012   3
   0   6 -10 10205.7 432.673   2
   0   6  -9 601.725 106.680   2
   0   6  -9 397.945 79.9615  17
   0   6  -9 490.845 95.2369   3
   0   6  -8 31972.1 642.337  17
   0   6  -8 32036.1 712.823   2
   0   6  -8 30093.1 676.434   3
   0   6  -7 2298.67 173.113   3
   0   6  -7 1920.32 167.222   2
   0   6  -6 6021.36 275.938   2
   0   6  -6 6017.63 259.430   3
   0   6  -5 465.820 72.7851   2
   0   6  -5 526.965 72.3104   3
   0   6  -4 38704.3 612.857   2
   0   6  -4 38928.1 548.797   3
   0   6  -3 7012.59 211.764   3
   0   6  -3 7395.72 251.349   2
   0   6  -2 2581.94 142.797   2
   0   6  -2 2421.84 112.764   3
   0   6  -2 2568.44 98.4909   5
   0   6  -1 12932.6 289.069   1
   0   6  -1 12028.2 236.585   5
   0   6  -1 13431.2 306.887   2
   0   6  -1 12330.2 231.748   3
   0   6   0 19080.5 314.508   5
   0   6   0 20069.4 346.167   1
   0   6   1 11382.3 256.896   1
   0   6   1 10781.2 251.652   5
   0   6   2 23209.9 385.306   5
   0   6   3 25231.6 419.422   5
   0   6   4 19845.3 395.197   5
   0  -6  -4 21338.1 291.196   3
   0  -6  -5 1535.63 86.9596   3
   0   6   5 1352.60 109.392   5
   0   6   6 8226.83 283.786   5
   0  -6  -6 8518.48 229.204   3
   0   6   7 927.805 99.8348   5
   0   6   8 34.9893 29.9590   5
   0   6   9 1783.62 155.746   5
   0   6   9 1750.94 137.250   6
   0  -6  -9 1770.22 148.785  20
   0   6  10 9262.16 356.936   5
   0  -6 -10 8901.33 349.384  20
   0   6  10 9290.18 324.648   6
   0  -6 -11 2127.35 177.113  20
   0   6  11 2243.75 165.090   6
   0  -6 -12 6383.59 310.877  20
   0   6  12 6771.17 285.501   6
   0  -6 -13 1392.17 144.919  20
   0   6  13 1415.30 130.171   6
   0   6  13 1349.22 126.653  11
   0   6  14 6722.92 266.675  11
   0  -6 -14 7115.48 292.214  10
   0  -6 -14 6761.17 298.103  20
   0   6  15 1174.49 103.745  11
   0  -6 -15 1369.04 117.725  10
   0  -6 -15 1373.25 122.392  20
   0   6  16 102.340 29.7945  11
   0  -6 -16 104.862 33.3176  10
   0  -6 -16 97.8020 31.8629  20
   0  -7  15 328.084 43.9050   8
   0   7 -15 374.824 47.6968  17
   0   7 -14 2846.12 159.109  17
   0   7 -13 376.469 71.5581  17
   0   7 -12-19.0139 36.4136  17
   0   7 -11 11.5533 44.7389  17
   0   7 -10 1745.58 165.443  17
   0   7  -9 240.469 66.2184   3
   0   7  -9 170.833 63.6361   2
   0   7  -9 157.273 60.6418  17
   0   7  -8 482.287 85.2666  17
   0   7  -8 407.444 80.5972   3
   0   7  -8 398.344 90.4929   2
   0   7  -7 366.011 74.2490  17
   0   7  -7 334.984 75.2332   3
   0   7  -7 348.433 80.9649   2
   0   7  -6 10794.2 357.926   3
   0   7  -6 11129.2 399.067   2
   0   7  -5 991.645 113.190   2
   0   7  -5 975.833 101.505   3
   0   7  -4 679.954 76.1985   3
   0   7  -4 682.032 92.7202   2
   0   7  -3 346.269 51.8440   3
   0   7  -3 327.776 61.6468   1
   0   7  -3 297.847 58.1882   2
   0   7  -2 10109.6 305.407   2
   0   7  -2 9885.98 215.818   5
   0   7  -2 9673.01 241.641   3
   0   7  -2 9720.66 289.626   1
   0   7  -1 8153.74 252.440   1
   0   7  -1 7884.12 208.308   5
   0   7   0 505.315 62.5404   1
   0   7   0 420.213 52.6819   5
   0   7   1 3822.53 160.102   5
   0   7   1 3874.39 167.149   1
   0   7   2 21.2619 24.7613   5
   0   7   3 17.1702 23.5566   5
   0   7   4 6768.15 246.254   5
   0   7   5 455.452 71.6083   5
   0   7   6 9495.65 323.811   5
   0   7   7-32.1666 30.9675   5
   0   7   8 14870.7 444.770   5
   0   7   8 15735.4 407.108   6
   0   7   9 3347.07 194.937   6
   0   7   9 3387.89 222.505   5
   0  -7  -9 3173.38 200.998  20
   0   7  10 45146.5 826.543   5
   0   7  10 45536.0 735.781   6
   0   7  11 43.8415 29.3791  11
   0   7  11 105.181 41.6080   6
   0  -7 -11 77.0331 50.8357  20
   0   7  12 50.3198 37.5186  11
   0   7  12 13.1795 38.6506   6
   0  -7 -12 60.2313 33.2781  20
   0   7  13 3911.97 213.065   6
   0  -7 -13 3881.74 233.762  20
   0   7  13 3646.37 204.554  11
   0  -7 -14 4783.16 237.436  10
   0   7  14 4584.99 212.524  11
   0  -7 -14 4697.03 239.899  20
   0  -7 -15 177.337 50.5709  10
   0  -7 -15 85.8277 34.3006  20
   0   7  15 138.008 36.2350  11
   0  -7 -16 946.455 78.6914  10
   0   7  16 935.490 70.2641  11
   0  -8  14 8459.04 225.018   8
   0   8 -14 8965.89 255.319  17
   0   8 -13 10.6016 30.1119  17
   0   8 -12 9125.25 339.580  17
   0   8 -11 1215.55 135.096  17
   0   8 -10 813.359 113.841  17
   0   8  -9 546.457 98.9871  17
   0   8  -8 5570.16 289.432  17
   0   8  -8 5701.81 325.391   2
   0   8  -8 5700.58 303.273   3
   0   8  -7 528.608 80.2463   9
   0   8  -7 524.278 87.8618   3
   0   8  -7 626.032 97.1383  17
   0   8  -7 610.714 102.885   2
   0   8  -6 621.771 105.863   2
   0   8  -6 590.758 74.3416  13
   0   8  -6 669.202 94.3119   3
   0   8  -6 602.162 90.1188  17
   0   8  -6 533.271 80.6937   9
   0   8  -5 156.033 49.7927   2
   0   8  -5 171.896 46.9085   3
   0   8  -4 6561.12 292.035   2
   0   8  -4 5878.86 234.742   3
   0   8  -4 5856.39 272.316   1
   0   8  -3 12666.2 317.042   3
   0   8  -3 12500.7 386.173   2
   0   8  -3 12643.3 375.197   1
   0   8  -2 30481.7 552.115   1
   0   8  -2 30767.0 577.791   2
   0   8  -1 1070.10 101.876   1
   0   8  -1 1093.49 85.4902   5
   0   8   0 6057.07 211.474   5
   0   8   0 5981.85 227.013   1
   0   8   1 18433.4 394.639   1
   0   8   1 18629.8 388.639   5
   0   8   2 19295.7 408.278   5
   0   8   3 4903.78 214.712   5
   0   8   4 6261.91 254.119   5
   0   8   5 10884.1 350.220   5
   0   8   6 37712.0 685.350   5
   0   8   7 258.260 59.0968   6
   0   8   7 287.614 65.4561   5
   0   8   8 42247.4 691.458   6
   0   8   8 41150.8 778.501   5
   0   8   9 1534.45 156.960   5
   0  -8  -9 1338.96 131.344  20
   0   8   9 1499.10 138.324   6
   0   8  10 35747.0 764.004   5
   0   8  10 34701.4 611.674  11
   0   8  10 35988.3 667.465   6
   0   8  11 22.1956 35.6836   6
   0  -8 -11 111.608 46.2645  20
   0   8  11 71.7753 31.4193  11
   0   8  12 6987.92 292.020   6
   0   8  12 6677.55 269.782  11
   0  -8 -12 6411.13 304.056  20
   0   8  13 791.731 91.3026  11
   0  -8 -13 714.937 98.5033  20
   0   8  13 853.306 100.955   6
   0  -8 -14 56.1676 30.7872  20
   0  -8 -14 13.9406 36.5662  10
   0   8  14 73.9463 31.1645  11
   0   8  15 1322.58 90.3023  11
   0  -8 -15 1313.18 104.143  20
   0  -8 -15 1564.30 115.631  10
   0  -8 -16 303.671 42.3186  10
   0   9 -14 1947.57 102.418  17
   0   9 -13 327.679 56.4785  17
   0  -9  13 216.691 39.3531   8
   0   9 -12 1099.98 113.141  17
   0   9 -11 1069.35 122.750  17
   0   9 -10 390.480 89.0542  17
   0   9  -9 1717.30 164.510  17
   0   9  -8 11271.6 414.051  17
   0   9  -7 175.244 54.4586   9
   0   9  -7 149.794 43.9271   1
   0   9  -7 169.768 63.4569   2
   0   9  -7 211.806 46.8606  13
   0   9  -7 248.880 65.9911  17
   0   9  -6 4633.68 224.639  13
   0   9  -6 5141.79 306.241   2
   0   9  -6 4935.13 246.837   9
   0   9  -6 5269.61 272.312  17
   0   9  -6 4859.21 291.283   1
   0   9  -5 5261.12 239.301  13
   0   9  -5 5158.27 248.309   9
   0   9  -5 4974.52 281.022   1
   0   9  -5 5117.74 223.848  14
   0   9  -5 5136.58 257.638  17
   0   9  -5 5647.16 307.102   2
   0   9  -4 17420.6 425.354  13
   0   9  -4 19030.6 536.269   2
   0   9  -4 18329.7 466.127  17
   0   9  -4 18768.4 518.455   1
   0   9  -3 1175.64 121.608   1
   0   9  -2 3366.63 197.909   1
   0   9  -1 59.6361 24.7302   5
   0   9  -1 55.2022 34.8620   1
   0   9   0 21755.1 433.140   5
   0   9   0 21755.7 469.287   1
   0   9   1 7551.65 266.411   5
   0   9   2 14335.6 382.742   5
   0   9   3 1032.86 108.150   5
   0   9   4 24368.4 536.761   5
   0   9   5 7314.39 304.418   5
   0   9   6 8910.44 296.909   7
   0   9   6 9210.10 316.666   6
   0   9   6 8968.18 350.624   5
   0   9   7 205.892 48.2715   7
   0   9   7 244.063 59.9401   6
   0   9   7 346.835 73.3896   5
   0   9   8 38335.9 790.349   5
   0   9   8 36613.0 670.827   6
   0   9   9 6704.52 339.272   5
   0   9   9 6022.03 275.598   6
   0   9  10 44574.9 749.413   6
   0  -9 -11 3.98204 25.5025  20
   0   9  11 1.01773 34.6004   6
   0   9  12 14807.9 418.098   6
   0  -9 -12 13928.6 427.907  20
   0  -9 -13 7.55481 27.9021  20
   0   9  13 2.34724 37.7617   6
   0  -9 -14 1415.20 114.451  20
   0  -9 -14 1431.72 122.489  10
   0  -9 -15 90.3787 33.6126  10
   0  -9 -16 4648.95 144.416  10
   0  10 -13 221.155 39.4862  17
   0  10 -12 3312.70 175.287  17
   0 -10  12 3089.44 135.298   8
   0  10 -11 2021.47 156.630  17
   0  10 -10 3404.42 216.465  17
   0  10  -9 1383.56 148.975  17
   0  10  -8 505.541 90.2772  17
   0  10  -7 18.6065 36.9089  17
   0  10  -7 48.2041 32.1331  13
   0  10  -7-3.59910 28.3896   9
   0  10  -6 1714.68 151.243   9
   0  10  -6 1528.12 132.612  13
   0  10  -6 1712.99 159.653  17
   0  10  -6 1606.89 172.857   1
   0  10  -6 1949.47 197.037   2
   0  10  -5 3.48733 32.5872   1
   0  10  -5-10.6115 24.6769   9
   0  10  -5-33.4905 36.8310  14
   0  10  -5-26.8134 34.9710  13
   0  10  -5-6.73882 38.4214  17
   0  10  -4 12756.4 408.473  17
   0  10  -4 12849.9 449.005   1
   0  10  -4 12354.4 397.545   9
   0  10  -4 12657.2 360.492  14
   0  10  -4 12816.0 382.899  13
   0  10  -3 1245.80 119.172  13
   0  10  -3 1319.83 128.102  17
   0  10  -3 1355.55 116.738  14
   0  10  -3 1321.44 130.854   9
   0  10  -3 1292.69 139.592   1
   0  10  -2 3102.28 171.541  14
   0  10  -2 3361.83 196.400  17
   0  10  -2 3210.47 185.733  13
   0  10  -2 3144.57 194.223   9
   0  10  -2 3343.65 213.004   1
   0  10  -1 4865.16 228.963  17
   0  10  -1 4507.49 239.844   1
   0  10  -1 4871.10 226.005  13
   0  10   0 7003.70 260.391   5
   0  10   0 7040.50 288.713   1
   0  10   1 2773.04 172.472   5
   0  10   2 974.503 107.074   5
   0  10   3 409.055 75.9615   5
   0  10   4 1159.56 123.970   5
   0  10   4 1328.13 121.013   6
   0  10   4 1450.88 124.181   7
   0  10   5 1648.81 133.451   7
   0  10   5 1555.90 151.533   5
   0  10   5 1644.11 134.847   6
   0  10   6 1559.50 154.384   5
   0  10   6 1578.08 137.206   6
   0  10   6 1764.26 140.091   7
   0  10   7 3604.27 243.423   5
   0  10   7 3685.48 214.034   6
   0  10   7 3617.11 203.263   7
   0  10   8 11626.2 447.774   5
   0  10   8 10923.0 371.639   6
   0  10   9 4912.99 253.082   6
   0  10  10 217.417 63.5088   6
   0  10  11 2030.74 161.353   6
   0  10  12 6404.54 268.887   6
   0  10  13 468.754 73.0198   6
   0 -10 -14 132.464 41.5578  10
   0 -10 -15 9.00983 18.4566  10
   0  11 -12 682.025 70.4140  17
   0  11 -11 22.5868 35.6422  17
   0  11 -10 368.867 71.7898  17
   0  11  -9 1768.34 157.789  17
   0  11  -8 96.8770 58.2779  17
   0  11  -7 168.803 56.9071  17
   0  11  -7 168.952 55.6713  13
   0  11  -6 3717.10 209.775  13
   0  11  -6 3704.11 235.251  17
   0  11  -6 3715.00 220.773   9
   0  11  -5 7299.44 326.057  17
   0  11  -5 7057.99 293.999  13
   0  11  -5 7031.75 283.631  14
   0  11  -5 7189.89 312.627   9
   0  11  -5 7039.76 355.641   1
   0  11  -4 317.930 68.0900   9
   0  11  -4 426.635 73.1739  13
   0  11  -4 436.770 80.8809  17
   0  11  -4 323.479 65.9466  14
   0  11  -4 296.660 72.4587   1
   0  11  -3 1351.23 147.546   1
   0  11  -3 1391.92 124.038  14
   0  11  -3 1448.15 141.927  17
   0  11  -3 1335.22 126.119  13
   0  11  -2 51449.7 784.467  13
   0  11  -2 50911.3 799.608  17
   0  11  -2 49193.1 854.924   1
   0  11  -2 49082.1 712.622  14
   0  11  -1 17928.2 425.197  14
   0  11  -1 17983.0 505.147   1
   0  11  -1 18313.2 446.624   6
   0  11  -1 19267.4 472.522  13
   0  11  -1 18608.5 474.157  17
   0  11   0 2020.17 149.972   6
   0  11   0 2243.91 159.112  13
   0  11   0 2478.03 171.993  17
   0  11   0 2072.31 143.681  14
   0  11   1 21.8600 20.3470   5
   0  11   1 49.1419 30.2472  17
   0  11   1 88.4564 34.9708  13
   0  11   1 56.6337 27.6764   6
   0  11   2 944.493 101.952   6
   0  11   2 932.617 111.460   5
   0  11   2 1082.25 108.982  13
   0  11   2 1042.55 111.117  17
   0  11   3 871.140 112.053   5
   0  11   3 973.010 106.436  17
   0  11   3 972.118 105.921   6
   0  11   4 61.0056 32.3433   7
   0  11   4 17.1649 25.0827   5
   0  11   4 17.1084 30.8338   6
   0  11   5 3751.69 243.076   5
   0  11   5 3633.80 209.897   6
   0  11   5 3607.85 207.709   7
   0  11   6 3443.12 240.543   5
   0  11   6 3286.25 195.612   7
   0  11   6 3142.16 198.027   6
   0  11   7 409.662 87.8934   5
   0  11   7 377.914 68.4905   7
   0  11   7 453.089 79.5346   6
   0  11   8 6402.82 287.592   6
   0  11   9 6976.24 297.067   6
   0  11  10 7217.44 297.459   6
   0  11  11 133.573 49.4282   6
   0  11  12 454.744 70.5193   6
   0  11  13 872.092 89.6672   6
   0 -11 -14 517.669 63.8658  10
   0 -11 -15 82.9088 21.9514  10
   0  12 -11 291.568 49.1109  17
   0  12 -10 2944.99 167.732  17
   0  12  -9 100.774 46.7068  17
   0  12  -8 32.8603 45.6993  17
   0  12  -7-22.6342 50.3885  17
   0  12  -7 13.7428 27.1730  13
   0  12  -6 21287.4 553.500  17
   0  12  -6 20547.7 488.582  13
   0  12  -5 582.483 87.4743  13
   0  12  -5 446.172 77.7409  14
   0  12  -5 513.531 92.2391  17
   0  12  -4 12494.0 418.202  17
   0  12  -4 11968.4 389.221  13
   0  12  -4 12108.8 371.341  14
   0  12  -3 241.287 62.5903  13
   0  12  -3 247.315 65.9485  17
   0  12  -3 236.128 58.5792  14
   0  12  -2 25213.2 586.581  17
   0  12  -2 26014.3 573.272  13
   0  12  -2 25129.7 526.865  14
   0  12  -2 26599.3 649.923   1
   0  12  -1 2471.77 180.552  17
   0  12  -1 2606.91 171.519  14
   0  12  -1 2827.68 190.173  13
   0  12   0 61772.8 882.779  17
   0  12   0 61742.4 869.083  13
   0  12   0 61107.9 833.555   6
   0  12   1 1754.65 148.681  17
   0  12   1 1670.72 136.022  14
   0  12   1 1866.37 150.888  13
   0  12   1 1891.86 148.128   6
   0  12   2 34.6793 26.4913   5
   0  12   2 28.4801 38.7489  17
   0  12   2 47.4585 25.5344   6
   0  12   2 51.9198 37.8589  13
   0  12   3 741.336 98.8585   7
   0  12   3 853.011 102.047   6
   0  12   3 789.357 111.571   5
   0  12   4 5339.77 254.496   6
   0  12   4 5273.24 290.169   5
   0  12   4 5389.37 259.760   7
   0  12   5 1545.30 161.097   5
   0  12   5 1282.01 125.628   6
   0  12   5 1391.70 130.820   7
   0  12   6 493.308 79.7921   7
   0  12   6 303.816 66.6639   6
   0  12   7 367.112 73.4820   6
   0  12   7 280.066 58.0899   7
   0  12   8 11881.1 384.904   6
   0  12   9 339.865 68.1198   6
   0  12  10 5043.05 240.806   6
   0  12  11 1255.72 115.205   6
   0  12  12 148.453 46.6749   6
   0  12  13 140.244 36.5671   6
   0 -12 -14 21.8372 18.4142  10
   0  13 -10 2797.93 140.939  17
   0  13  -9-1.67344 33.6252  17
   0  13  -8 2.20416 36.4640  17
   0  13  -7 487.424 81.9031  17
   0  13  -6 107.846 51.0044  17
   0  13  -5 83.6909 41.5089  13
   0  13  -5 38.5158 40.5477  17
   0  13  -4 6594.05 286.776  13
   0  13  -4 6365.37 267.259  14
   0  13  -4 6454.47 300.595  17
   0  13  -3 4319.14 222.030  14
   0  13  -3 4582.68 254.802  17
   0  13  -3 4498.00 241.952  13
   0  13  -2 28908.1 625.372  17
   0  13  -2 27501.0 557.360  14
   0  13  -2 29435.4 614.940  13
   0  13  -1 10540.9 343.842  14
   0  13  -1 10885.7 375.442  13
   0  13  -1 11011.9 381.755  17
   0  13   0 5081.29 256.639  13
   0  13   0 5168.83 259.909  17
   0  13   0 4930.30 235.400   6
   0  13   0 5024.57 238.045  14
   0  13   1 12.6347 38.7584  14
   0  13   1 44.5764 26.2502   6
   0  13   1 25.0087 40.0914  17
   0  13   2 5601.39 252.162  14
   0  13   2 5929.89 264.486   6
   0  13   2 6346.28 283.109  17
   0  13   2 6076.10 282.016   7
   0  13   3 3244.36 207.837   7
   0  13   3 3293.70 199.899   6
   0  13   4 1556.00 138.593   6
   0  13   4 1865.95 155.744   7
   0  13   5 171.014 50.1752   6
   0  13   5 247.488 63.2137   7
   0  13   6 4346.96 231.062   6
   0  13   6 4504.50 234.296   7
   0  13   7-15.5998 30.4145   6
   0  13   8 3567.29 204.953   6
   0  13   9 273.059 60.5545   6
   0  13  10 93.6448 48.1472   6
   0  13  11 1060.30 98.3610   6
   0  13  12 460.781 59.8257   6
   0  13  13 396.199 47.9788   6
   0 -13 -13 443.016 52.4638  10
   0  14  -9-4.25889 20.7867  17
   0  14  -8 552.916 70.7338  17
   0  14  -7 209.718 55.4518  17
   0  14  -6 3700.96 205.919  17
   0  14  -5 46.3432 40.0905  17
   0  14  -4 1002.97 119.084  17
   0  14  -3 465.450 86.2442  17
   0  14  -3 481.344 75.4260  14
   0  14  -2 11874.1 358.875  14
   0  14  -2 12818.3 410.602  17
   0  14  -1 529.036 90.4077  17
   0  14  -1 674.759 87.5987  14
   0  14   0 9023.34 342.770  17
   0  14   0 8270.76 304.420  14
   0  14   1 8291.28 302.453  14
   0  14   1 7770.51 325.067   7
   0  14   1 8263.46 301.209   6
   0  14   1 8442.50 328.998  17
   0  14   2 5391.39 247.577   6
   0  14   2 5855.02 279.709   7
   0  14   2 5196.94 239.929  14
   0  14   3 2442.99 181.094   7
   0  14   3 2548.64 170.460   6
   0  14   3 2404.95 164.223  14
   0  14   4 1189.14 125.094   7
   0  14   4 1078.56 111.095  14
   0  14   4 1166.38 118.909   6
   0  14   5 4315.18 221.363   6
   0  14   5 4672.69 240.126   7
   0  14   6 191.336 55.9306   7
   0  14   6 251.991 59.8115   6
   0  14   7 32.3080 32.4440   6
   0  14   8 3.10179 34.5625   6
   0  14   9 6565.16 246.814   6
   0  14  10 2541.21 145.131   6
   0  14  11 6313.29 207.841   6
   0  14  12 4379.07 152.743   6
   0 -14 -12 3954.72 148.718  10
   0  15  -8 4470.04 158.481  17
   0  15  -7 54.8203 29.8465  17
   0  15  -6 32.2085 14.2694   7
   0  15  -6 954.433 92.8503  17
   0  15  -5 765.132 90.2436  17
   0  15  -5 755.549 78.6566   7
   0  15  -4 3164.58 185.926  17
   0  15  -3 1495.82 132.774  17
   0  15  -3 1359.57 111.945  14
   0  15  -2 182.099 53.6779   7
   0  15  -2 167.477 48.8365  14
   0  15  -2 195.454 59.4604  17
   0  15  -1 84.9563 43.3728  17
   0  15  -1 47.9805 34.8721   7
   0  15  -1 76.0167 30.5086  14
   0  15   0 2294.41 171.025   7
   0  15   0 2525.04 175.969  17
   0  15   0 2188.96 148.358  14
   0  15   1 210.173 59.2238   7
   0  15   1 188.762 48.2351  14
   0  15   2 5668.63 234.694   6
   0  15   2 5691.68 270.352   7
   0  15   2 5426.43 236.187  14
   0  15   3 5.33301 37.8216   7
   0  15   3-31.0769 35.1962  14
   0  15   3 47.4196 27.2220   6
   0  15   4 78.7094 43.6763   7
   0  15   4 123.669 43.4688   6
   0  15   4 125.536 42.8986  14
   0  15   5 2487.85 165.779   7
   0  15   5 2463.64 155.821  14
   0  15   5 2518.84 158.560   6
   0  15   6 5699.70 229.735  14
   0  15   6 5868.48 236.730   6
   0  15   7 0.17753 31.3593  14
   0  15   7 34.1727 27.8102   6
   0  15   8 398.910 62.1654   6
   0  15   9 404.428 57.4909   6
   0  15  10 1341.37 92.0710   6
   0  15  11 2170.02 96.1342  14
   0  15  11 2275.66 105.364   6
   0  16  -6 130.567 33.2088  17
   0  16  -5 2265.59 128.468  17
   0  16  -5 657.111 57.0743   7
   0  16  -4 1320.29 105.863  17
   0  16  -4 1234.76 93.3822   7
   0  16  -3 322.480 60.8377  17
   0  16  -3 337.551 56.5367   7
   0  16  -2 194.487 46.7871   7
   0  16  -2 241.136 56.0726  17
   0  16  -1 3236.80 180.722   7
   0  16  -1 3159.55 156.810  14
   0  16   0 641.773 84.5107   7
   0  16   0 591.243 72.4826  14
   0  16   1 171.833 41.9956  14
   0  16   1 178.240 51.2635   7
   0  16   2 158.046 44.2565  14
   0  16   2 66.2476 31.0600   7
   0  16   3 407.057 58.4978   6
   0  16   3 310.274 53.6365  14
   0  16   3 283.230 58.9514   7
   0  16   4 250.292 56.0273   7
   0  16   4 221.179 46.2542   6
   0  16   4 190.138 44.3967  14
   0  16   5 621.217 72.9568  14
   0  16   5 661.606 73.3279   6
   0  16   6 182.127 39.2189   6
   0  16   6 158.605 39.5585  14
   0  16   7 1142.23 89.8340   6
   0  16   7 1018.45 84.0950  14
   0  16   8 1731.30 102.473   6
   0  16   8 1770.19 101.047  14
   0  16   9 586.797 55.6304   6
   0  16   9 640.078 55.5396  14
   0  17  -3 1787.48 96.3938   7
   0  17  -2 3555.60 151.783   7
   0  17  -1 6.92796 19.0355   7
   0  17   0 51.1980 17.8371  14
   0  17   0 941.877 86.7566   7
   0  17   1 4709.72 165.516  14
   0  17   1 5180.08 205.617   7
   0  17   2 2911.15 153.898   7
   0  17   2 2849.15 130.854  14
   0  17   3 132.660 34.9420   7
   0  17   3 179.655 36.4536  14
   0  17   4 47.5253 21.6850  14
   0  17   5 415.222 48.7324  14
   0  17   6 1.44674 2.87793   6
   0  17   6 96.0895 27.2349  14
   0  18   0 187.619 33.0375   7
  -1  18   1 20133.1 312.559   7
  -1  18   0 471.989 48.7787   7
  -1  17   6 25.1095 15.8428   6
  -1  17   5 2119.99 103.301   6
  -1  17   4-4.45413 13.4428   6
  -1  17   3-13.4043 9.98647   6
  -1  17   3 1721.10 112.806   7
  -1  17   2 190.166 41.5546   7
  -1  17   1 12558.2 311.365   7
  -1  17   0 4.21264 22.8461   7
  -1  17  -1 620.751 68.6997   7
  -1  17  -2 1044.13 85.1156   7
  -1  17  -3 2238.67 115.903   7
  -1  17  -4 1871.77 92.8316   7
  -1  16   9 203.848 31.8588   6
  -1  16   8 795.207 67.6748   6
  -1  16   7 411.388 44.4309  14
  -1  16   7 1323.83 94.7736   6
  -1  16   6 571.762 58.3457  14
  -1  16   6 668.999 72.2071   6
  -1  16   5 155.731 33.7464  14
  -1  16   5 98.6268 35.1486   6
  -1  16   4-36.3682 33.5946   7
  -1  16   4-15.5204 25.7323   6
  -1  16   4 5.56076 20.2962  14
  -1  16   3 119.472 37.9590   6
  -1  16   3 48.1738 30.8538   7
  -1  16   3 76.8614 28.7415  14
  -1  16   2-1.82642 33.6769   7
  -1  16   2-13.0694 24.5766  14
  -1  16   2 27.3874 28.1510   6
  -1  16   1 4685.00 180.113  14
  -1  16   1 5046.15 229.140   7
  -1  16   1 4884.40 196.998   6
  -1  16   0 219.424 55.5700   7
  -1  16  -1 7556.52 276.800   7
  -1  16  -2 1589.07 124.709   7
  -1  16  -3 970.068 93.0872   7
  -1  16  -3 973.111 96.9114  17
  -1  16  -4-1.39701 19.9083   7
  -1  16  -4 40.0668 28.2715  17
  -1  16  -5 7032.25 210.368   7
  -1  16  -5 7824.19 241.910  17
  -1  16  -6 1280.30 74.7866   7
  -1  16  -6 1709.43 103.942  17
  -1  16  -7 443.754 46.8115  17
  -1  15  10 47.5611 17.2544  14
  -1  15  10 18.9624 21.8405   6
  -1  15   9 1931.37 115.119   6
  -1  15   9 1790.30 98.0918  14
  -1  15   8 145.857 39.0459   6
  -1  15   8 120.542 31.1732  14
  -1  15   7 1603.06 109.772  14
  -1  15   7 1515.88 117.456   6
  -1  15   6 102.659 35.5457  14
  -1  15   6 123.579 41.5485   6
  -1  15   5 475.949 65.2526  14
  -1  15   5 446.914 69.4961   7
  -1  15   5 511.702 75.5718   6
  -1  15   4 100.709 30.1874  14
  -1  15   4 132.334 40.4921   6
  -1  15   4 37.0425 35.4216   7
  -1  15   3 6501.13 270.180   7
  -1  15   3 6281.12 238.549  14
  -1  15   3 6462.62 261.189   6
  -1  15   2-4.33112 36.7348   7
  -1  15   2 25.8789 24.7305   6
  -1  15   2 31.4251 23.7752  14
  -1  15   1 5234.28 217.455  14
  -1  15   1 5344.38 237.124   6
  -1  15   0 80.5146 30.6799   6
  -1  15   0 144.987 41.6270  14
  -1  15   0 97.5561 44.9148   7
  -1  15  -1 13627.8 357.301   6
  -1  15  -1 13590.4 339.892  14
  -1  15  -2 25.3985 45.7855  17
  -1  15  -2 75.5337 29.7910  14
  -1  15  -3 965.423 108.827  17
  -1  15  -4 163.878 50.8368  17
  -1  15  -5 314.793 64.1954  17
  -1  15  -6 464.617 67.8849  17
  -1  15  -7 3234.59 156.683  17
  -1  15  -7 2785.64 121.463   7
  -1  15  -8 944.322 76.8360  17
  -1  14  12 684.209 54.2931   6
  -1  14  11 2712.69 127.463   6
  -1  14  10 8.81819 24.1249   6
  -1  14   9 315.804 58.2436   6
  -1  14   8-12.0641 31.3807   6
  -1  14   7 3788.96 201.928   6
  -1  14   6 1291.27 122.384   6
  -1  14   6 1277.64 117.110   7
  -1  14   5 956.552 107.998   6
  -1  14   5 755.171 93.3435   7
  -1  14   4 192.290 55.2603   6
  -1  14   4 297.632 66.8282   7
  -1  14   4 189.615 47.0942  14
  -1  14   3 3589.04 208.785   6
  -1  14   3 3722.46 217.620   7
  -1  14   3 3704.38 195.628  14
  -1  14   2-32.8613 42.9434  14
  -1  14   2-29.6667 44.8726   7
  -1  14   2 16.0001 27.5715   6
  -1  14   1 9474.96 312.384  14
  -1  14   1 9387.34 337.917   6
  -1  14   1 9984.28 363.369   7
  -1  14   0 41.8716 27.1347  14
  -1  14   0 15.3988 35.1477  17
  -1  14   0 14.9799 27.5456   6
  -1  14  -1 34140.2 626.067   6
  -1  14  -1 32772.0 569.223  14
  -1  14  -2 2037.86 149.470   6
  -1  14  -2 2128.52 170.547  17
  -1  14  -2 1832.07 134.267  14
  -1  14  -3 24130.0 475.046  14
  -1  14  -3 25424.0 575.159  17
  -1  14  -4 87.8853 47.1651  17
  -1  14  -5 1451.33 135.072  17
  -1  14  -6 34.6409 43.3022  17
  -1  14  -7 8364.18 291.686  17
  -1  14  -8 179.617 46.2161  17
  -1  14  -9 237.087 42.9776  17
  -1  14 -10 31.7026 18.1957  17
  -1  13  12 580.740 60.5664   6
  -1  13  11 10608.4 283.358   6
  -1  13  10 23.7933 39.9249   6
  -1  13   9 18.4473 32.6202   6
  -1  13   8 2303.41 163.554   6
  -1  13   7 405.659 76.6287   6
  -1  13   6 5217.77 254.639   6
  -1  13   6 5310.26 244.808   7
  -1  13   5 25.8418 32.5522   7
  -1  13   5 53.9430 41.5262   6
  -1  13   4 5636.23 262.955   7
  -1  13   4 5533.91 264.278   6
  -1  13   3 5529.84 266.330   7
  -1  13   3 5161.71 256.129   6
  -1  13   2 3152.33 183.623  14
  -1  13   2 3258.95 205.242   6
  -1  13   1 2702.47 186.279   6
  -1  13   1 2861.77 195.354  17
  -1  13   1 2716.82 169.950  14
  -1  13   0 9712.72 357.945  17
  -1  13   0 8578.38 332.910   6
  -1  13   0 8903.96 307.381  14
  -1  13  -1 2880.71 197.303  17
  -1  13  -1 2669.71 184.752   6
  -1  13  -1 2536.11 163.838  14
  -1  13  -2 1982.23 156.608   6
  -1  13  -2 1878.72 142.567  14
  -1  13  -2 2186.29 175.435  17
  -1  13  -3 5069.60 230.657  14
  -1  13  -3 5610.42 278.122  17
  -1  13  -3 5662.90 259.963   6
  -1  13  -4 609.553 83.7328  14
  -1  13  -4 715.045 104.403  17
  -1  13  -5 5170.40 270.177  17
  -1  13  -6 478.209 87.1695  17
  -1  13  -7 421.097 77.3286  17
  -1  13  -8-50.4148 46.3488  17
  -1  13  -9 585.311 78.0985  17
  -1  13 -10 913.166 85.1958  17
  -1  13 -11 1309.14 82.5418  17
  -1  12  13 1546.53 94.3640   6
  -1  12  12 23.3679 22.3521   6
  -1  12  11 1430.05 116.423   6
  -1  12  10 3357.63 192.197   6
  -1  12   9 1391.01 129.641   6
  -1  12   8 2040.96 161.057   6
  -1  12   7 1894.21 158.027   6
  -1  12   6 157.559 48.6328   7
  -1  12   6 194.608 56.1824   6
  -1  12   5 3928.26 225.636   6
  -1  12   5 4570.64 232.185   7
  -1  12   4 361.413 81.4223   5
  -1  12   4 347.616 71.3229   6
  -1  12   4 349.083 68.7484   7
  -1  12   3 4748.10 241.234   7
  -1  12   3 4739.19 244.047   6
  -1  12   3 4866.76 281.107   5
  -1  12   2 142.114 46.4624  17
  -1  12   2 165.966 52.3710   6
  -1  12   1 6545.46 286.950   6
  -1  12   1 6854.90 265.685  14
  -1  12   1 7153.75 301.096  17
  -1  12   0-44.2612 33.8616  14
  -1  12   0 9.57459 30.1136   6
  -1  12   0-4.95339 31.9941  17
  -1  12  -1 18230.6 485.453   6
  -1  12  -1 17420.1 424.673  14
  -1  12  -1 18971.5 487.095  13
  -1  12  -1 18482.8 496.395  17
  -1  12  -2 17809.0 472.036  13
  -1  12  -2 17093.3 422.550  14
  -1  12  -2 17462.9 474.180   6
  -1  12  -2 18420.5 499.856  17
  -1  12  -3 3778.98 201.091  14
  -1  12  -3 3929.22 223.127  13
  -1  12  -3 3912.78 233.046  17
  -1  12  -3 4261.45 233.110   6
  -1  12  -4 168.964 59.1387  17
  -1  12  -4 240.758 53.0927   6
  -1  12  -4 197.763 59.6861  13
  -1  12  -4 177.917 46.7915  14
  -1  12  -5 4475.72 233.855  13
  -1  12  -5 4882.95 264.423  17
  -1  12  -6 9493.06 368.315  17
  -1  12  -7 1596.13 152.046  17
  -1  12  -8 159.560 48.0954  17
  -1  12  -9 55.4166 40.1878  17
  -1  12 -10 1312.57 115.093  17
  -1  12 -11 494.351 64.0930  17
  -1  12 -12 20.3280 17.6105  17
   1 -11 -14 361.730 47.5558  10
  -1  11  13 125.951 40.7419   6
  -1  11  12 1163.16 104.128   6
  -1  11  11 12582.6 362.856   6
  -1  11  10 12.7086 43.9128   6
  -1  11   9 659.827 98.9484   6
  -1  11   8 3324.08 206.496   6
  -1  11   7 18862.2 453.814   7
  -1  11   7 18810.8 489.506   6
  -1  11   6 2331.74 203.661   5
  -1  11   6 2087.47 153.300   7
  -1  11   6 2038.49 162.502   6
  -1  11   5-45.5321 32.2296   5
  -1  11   5 18.6429 29.5768   7
  -1  11   5-9.09074 33.3767   6
  -1  11   4 15608.9 505.872   5
  -1  11   4 15383.3 422.061   7
  -1  11   4 14418.3 421.411   6
  -1  11   3 3128.31 218.356   5
  -1  11   3 2990.42 190.106   6
  -1  11   2 37.5352 27.0581   6
  -1  11   2 90.1194 42.2490   5
  -1  11   2 37.5694 33.3008  17
  -1  11   1 7423.92 313.985   5
  -1  11   1 7291.38 295.018   6
  -1  11   1 7787.05 302.863  17
  -1  11   0 17644.2 456.164  17
  -1  11   0 16270.0 392.760  14
  -1  11   0 16974.3 435.900  13
  -1  11   0 16682.3 449.378   6
  -1  11  -1 492.124 82.0232  17
  -1  11  -1 452.375 75.8286  13
  -1  11  -1 308.536 57.9800  14
  -1  11  -1 369.486 69.9264   6
  -1  11  -2 4864.32 239.343  13
  -1  11  -2 5115.90 254.204  17
  -1  11  -2 5151.55 254.227   6
  -1  11  -2 4576.60 212.148  14
  -1  11  -2 4859.19 258.363   1
  -1  11  -3 645.219 97.8929   9
  -1  11  -3 796.428 106.259  17
  -1  11  -3 902.142 96.9526  14
  -1  11  -3 660.763 91.2483  13
  -1  11  -3 620.551 95.2588   1
  -1  11  -4 1295.02 119.376  14
  -1  11  -4 1224.34 138.611   1
  -1  11  -4 1176.07 120.615  13
  -1  11  -4 1343.61 144.813   9
  -1  11  -4 1379.27 140.322  17
  -1  11  -5 15262.4 404.333  14
  -1  11  -5 15678.0 467.960  17
  -1  11  -5 15243.3 426.988  13
  -1  11  -5 15365.7 470.841   9
  -1  11  -5 15638.7 504.179   1
  -1  11  -6 394.961 83.1301   9
  -1  11  -6 382.682 71.9095  13
  -1  11  -6 415.026 82.5991  17
  -1  11  -7 13989.0 450.966  17
  -1  11  -7 13801.5 386.803  13
  -1  11  -7 13400.7 427.995   9
  -1  11  -8 699.810 94.6596   9
  -1  11  -8 832.486 115.523  17
  -1  11  -9 26993.4 598.958  17
  -1  11  -9 24903.8 513.669   9
  -1  11 -10 267.276 63.4699  17
  -1  11 -11 4236.22 203.277  17
  -1  11 -12 33.7996 21.7212  17
   1 -10 -15 2050.31 93.7646  10
   1 -10 -14 273.812 47.3267  10
  -1  10  13 4741.17 197.367   6
   1 -10 -13 4912.25 194.177  20
  -1  10  12 2118.56 146.806   6
   1 -10 -12 1912.73 138.988  20
  -1  10  11 11182.9 355.510   6
   1 -10 -11 9850.27 341.783  20
  -1  10  10 618.323 95.0941   6
  -1  10   9 13763.2 416.508   6
  -1  10   8 5409.86 261.894   6
  -1  10   7 5504.39 309.324   5
  -1  10   7 4918.64 228.567   7
  -1  10   7 4862.40 245.531   6
  -1  10   6 631.930 83.7183   7
  -1  10   6 585.669 88.1263   6
  -1  10   6 513.317 91.7685   5
  -1  10   5 719.896 86.8675   7
  -1  10   5 506.955 93.1784   5
  -1  10   5 578.862 84.3178   6
  -1  10   4 1948.49 143.290   7
  -1  10   4 1815.83 144.690   6
  -1  10   4 1679.76 157.970   5
  -1  10   3 5829.38 281.125   5
  -1  10   3 5922.91 256.078   6
  -1  10   2 1213.57 126.367   5
  -1  10   2 1434.11 122.787  17
  -1  10   1 9340.82 334.271   5
  -1  10   1 9481.06 312.431  17
  -1  10   0 134.969 40.8360   5
  -1  10   0 45.9790 26.5095  17
  -1  10   0 95.3287 37.8423  13
  -1  10  -1 9589.05 338.183   9
  -1  10  -1 9979.17 329.651  17
  -1  10  -1 9617.35 334.009   1
  -1  10  -1 9928.50 319.735  13
  -1  10  -2 5191.56 257.944   9
  -1  10  -2 5261.15 235.517  13
  -1  10  -2 5088.57 250.430   1
  -1  10  -2 5286.73 246.628  17
  -1  10  -3 24605.5 568.546   9
  -1  10  -3 25671.2 554.702  17
  -1  10  -3 25199.5 524.056  13
  -1  10  -3 24289.2 563.239   1
  -1  10  -4 1213.23 129.641   9
  -1  10  -4 1196.68 107.016  14
  -1  10  -4 1265.24 127.631  17
  -1  10  -4 1323.66 121.813  13
  -1  10  -4 1111.62 128.381   1
  -1  10  -5 5732.92 299.202   1
  -1  10  -5 6168.10 263.583  13
  -1  10  -5 6035.37 292.817   9
  -1  10  -5 6199.59 292.596  17
  -1  10  -5 5959.28 245.775  14
  -1  10  -6 5994.43 340.717   2
  -1  10  -6 5272.25 241.539  13
  -1  10  -6 5391.81 301.960   1
  -1  10  -6 5243.95 275.484   9
  -1  10  -6 6081.99 291.226  17
  -1  10  -7 3408.55 190.949  13
  -1  10  -7 3387.55 223.382  17
  -1  10  -7 3367.38 219.074   9
  -1  10  -8 1636.17 159.418  17
  -1  10  -8 1552.50 145.738   9
  -1  10  -9 6588.90 308.494  17
  -1  10  -9 5716.72 262.590   9
  -1  10 -10 3272.24 210.412  17
  -1  10 -11 1243.31 123.359  17
  -1  10 -12 54.5198 33.8303  17
  -1  10 -13 4220.01 171.340  17
   1  -9 -15 28.7363 17.3132  10
   1  -9 -14 1067.61 95.0328  10
   1  -9 -14 912.598 84.1895  20
   1  -9 -13 1133.35 109.342  20
  -1   9  13 1138.04 103.942   6
  -1   9  12 26.8098 33.2017   6
   1  -9 -12-6.02022 29.8821  20
  -1   9  11 9621.82 336.962   6
   1  -9 -11 9393.72 359.184  20
   1  -9 -10 2854.86 202.627  20
  -1   9  10 2777.55 187.969   6
   1  -9  -9 7887.59 329.624  20
  -1   9   9 8378.92 324.552   6
  -1   9   8 6130.02 276.538   6
  -1   9   8 6015.76 319.664   5
  -1   9   7 22296.0 596.624   5
  -1   9   7 22526.5 521.169   6
  -1   9   7 22326.8 464.691   7
  -1   9   6 3631.81 204.541   6
  -1   9   6 3887.49 243.630   5
  -1   9   6 3691.29 188.870   7
  -1   9   5 8380.35 301.596   6
  -1   9   5 8114.37 335.736   5
  -1   9   4 325.595 69.8007   5
  -1   9   3 4571.59 232.223   5
  -1   9   2 2154.64 154.642   5
  -1   9   1 587.390 79.6920   5
  -1   9   0 138.206 38.1230   5
  -1   9  -1 9021.16 282.541   5
  -1   9  -1 8537.27 289.799   1
  -1   9  -2 75.5034 31.6898   1
  -1   9  -3 35002.5 641.633   1
  -1   9  -4 9.63719 28.0772   2
  -1   9  -4 0.25572 28.5542   9
  -1   9  -4 3.96198 25.2054   1
  -1   9  -4 2.58079 25.0584  17
  -1   9  -5 8602.38 336.235   9
  -1   9  -5 8944.31 328.724   3
  -1   9  -5 8508.08 350.845   1
  -1   9  -5 8378.68 293.826  13
  -1   9  -5 9319.47 389.034   2
  -1   9  -5 9580.03 345.768  17
  -1   9  -5 7903.84 273.878  14
  -1   9  -6 94.5424 48.2748   1
  -1   9  -6 62.7610 44.9957   2
  -1   9  -6-33.2519 33.8001  13
  -1   9  -6 73.5433 42.8448  17
  -1   9  -6 131.117 42.2087   3
  -1   9  -6 66.2514 31.3432   9
  -1   9  -7 8586.43 405.134   2
  -1   9  -7 8334.07 381.780   1
  -1   9  -7 8495.32 349.769  17
  -1   9  -7 8151.56 353.804   3
  -1   9  -7 7752.12 328.154   9
  -1   9  -8-20.8709 37.5290   9
  -1   9  -8-5.37308 43.3571  17
  -1   9  -9 20167.1 506.194   9
  -1   9  -9 22241.3 573.316  17
  -1   9 -10 2.93345 44.1008  17
  -1   9 -11 10094.6 366.894  17
   1  -9  12 98.5713 35.1310   8
  -1   9 -12 30.8955 30.0794  17
  -1   9 -13 14300.2 354.667  17
   1  -9  13 13681.6 303.983   8
  -1   9 -14 19.6810 16.7499  17
   1  -9  14-26.8296 15.5178   8
   1  -8 -15 2552.09 128.172  20
   1  -8 -15 2845.66 136.212  10
   1  -8 -14 178.874 47.9523  10
   1  -8 -14 107.269 39.0871  20
  -1   8  13 704.657 86.3668   6
   1  -8 -13 648.294 89.8986  20
  -1   8  13 643.584 75.1501  11
  -1   8  12 1203.02 118.300   6
   1  -8 -12 1199.41 129.485  20
  -1   8  12 1210.50 108.364  11
   1  -8 -11 4239.83 249.489  20
  -1   8  11 4196.13 226.388   6
   1  -8 -10 2429.78 190.545  20
  -1   8  10 2054.66 159.516   6
  -1   8   9 38756.1 684.031   6
  -1   8   9 37869.8 784.739   5
  -1   8   8 5739.84 299.722   5
   1  -8  -8 5429.46 267.062  20
  -1   8   8 5988.12 264.656   6
  -1   8   7 2630.55 172.856   6
  -1   8   7 2638.63 197.774   5
  -1   8   6 5468.95 270.717   5
  -1   8   5 16330.5 447.677   5
  -1   8   4 2119.68 154.750   5
  -1   8   3 4054.46 206.208   5
  -1   8   2 727.459 85.6104   5
  -1   8   1 107267. 979.855   5
  -1   8   0 1357.11 105.514   1
  -1   8   0 1242.50 104.124   5
  -1   8  -1 59011.6 682.491   5
  -1   8  -1 58877.3 702.379   1
  -1   8  -2-8.63816 15.8562   5
  -1   8  -2-16.0096 23.0318   1
  -1   8  -3 4577.46 216.570   1
  -1   8  -3 4626.91 231.525   2
  -1   8  -4 104.327 34.0599   3
  -1   8  -4 105.335 38.2400   2
  -1   8  -5 55.8323 46.5018   2
  -1   8  -5 94.7393 43.1840   3
  -1   8  -6 110.138 43.0987  17
  -1   8  -6 84.6792 49.2071   2
  -1   8  -6 106.640 45.4300   3
  -1   8  -6 54.8399 34.2089   9
  -1   8  -7 3233.55 205.811   9
  -1   8  -7 3566.66 218.892  17
  -1   8  -7 3282.40 218.262   3
  -1   8  -7 3439.26 245.035   2
  -1   8  -8 79.6180 38.4552   3
  -1   8  -8 27.9906 28.4162   9
  -1   8  -8 115.978 53.2906   2
  -1   8  -8 132.771 45.1285  17
  -1   8  -9 2550.95 193.320  17
  -1   8  -9 2430.52 207.574   3
  -1   8  -9 2334.09 174.773   9
  -1   8 -10 286.247 76.1029  17
  -1   8 -11 55.1247 49.6333  17
  -1   8 -12 686.978 98.2414  17
  -1   8 -13 482.991 74.6411  17
   1  -8  14 359.627 53.0012   8
  -1   8 -14 474.466 64.2530  17
   1  -7 -15 495.757 62.6868  10
   1  -7 -15 385.624 57.0936  20
  -1   7  15 426.006 51.1285  11
  -1   7  14 1352.94 106.845  11
   1  -7 -14 1423.38 120.731  10
   1  -7 -14 1413.82 123.438  20
  -1   7  13 13011.5 365.990   6
  -1   7  13 13611.6 367.685  11
   1  -7 -13 13761.9 420.293  20
  -1   7  12 740.206 92.9468  11
  -1   7  12 574.802 85.1705   6
   1  -7 -12 578.171 92.8804  20
  -1   7  11 5354.15 252.100   6
   1  -7 -11 5230.35 278.888  20
  -1   7  10 5515.12 257.379   6
  -1   7  10 5548.13 291.317   5
   1  -7 -10 5138.46 274.840  20
  -1   7   9 611.556 97.1283   5
  -1   7   9 617.790 87.0425   6
   1  -7  -9 684.694 101.193  20
  -1   7   8 4315.69 246.275   5
   1  -7  -8 4298.73 231.765  20
  -1   7   8 4536.82 223.958   6
  -1   7   7 1169.57 125.718   5
  -1   7   6 7829.09 306.402   5
  -1   7   5 986.137 104.032   5
  -1   7   4 1898.30 139.635   5
  -1   7   3 9603.07 298.076   5
  -1   7   2 2958.46 160.049   5
  -1   7   1 120749. 975.316   5
  -1   7   0 4366.80 178.089   5
  -1   7   0 4305.86 171.150   1
  -1   7  -1 49186.3 575.468   5
  -1   7  -1 49015.4 588.918   1
  -1   7  -2 926.877 87.1787   1
  -1   7  -2 842.301 88.1259   2
  -1   7  -2 970.718 78.0419   5
  -1   7  -3 170538. 1223.75   1
  -1   7  -3 171302. 943.963   5
  -1   7  -3 167682. 1129.61   3
  -1   7  -3 169004. 1281.83   2
  -1   7  -4 14505.0 360.287   3
  -1   7  -4 14955.1 404.651   2
  -1   7  -5 2492.51 158.843   3
  -1   7  -5 2490.12 175.928   2
  -1   7  -6 56.2039 29.9424   3
  -1   7  -6-6.25940 43.5490   2
  -1   7  -7 438.749 74.1129  17
  -1   7  -7 588.712 99.7406   2
  -1   7  -7 348.515 71.5186   3
  -1   7  -8 1604.42 143.964   9
  -1   7  -8 1466.24 160.937   2
  -1   7  -8 1475.14 142.317  17
  -1   7  -8 1517.92 152.652   3
  -1   7  -9 278.573 66.3589   9
  -1   7  -9 262.203 67.7314   3
  -1   7  -9 250.871 60.4218   2
  -1   7  -9 286.598 74.7078  17
  -1   7 -10 1065.61 128.326  17
  -1   7 -11 13352.8 439.966  17
  -1   7 -12 179.381 58.2255  17
  -1   7 -13 3505.14 203.802  17
   1  -7  14 62.0501 28.8762   8
  -1   7 -14 18.1731 25.6177  17
  -1   7 -15 1068.27 83.2295  17
   1  -7  15 1080.29 82.8727   8
  -1   6  16 526.054 48.8453  11
   1  -6 -16 505.491 56.8249  20
   1  -6 -16 368.646 41.1588  10
   1  -6 -15-14.5725 27.2406  10
   1  -6 -15 3.84595 24.6331  20
  -1   6  15 11.4931 20.8553  11
  -1   6  14 175.316 46.6853  11
   1  -6 -14 245.016 60.7875  20
   1  -6 -14 240.194 56.7593  10
  -1   6  13 16634.7 417.819   6
   1  -6 -13 17023.8 481.729  20
   1  -6 -12 4256.29 252.224  20
  -1   6  12 4000.15 214.183   6
  -1   6  11 15962.8 429.747   6
   1  -6 -11 14950.3 472.114  20
   1  -6 -10 298.743 69.5832  20
  -1   6  10 386.979 73.2279   6
  -1   6  10 329.285 69.8720   5
  -1   6   9 5638.28 247.719   6
  -1   6   9 5383.83 271.766   5
   1  -6  -9 5436.03 270.213  20
  -1   6   8 3520.33 188.173   6
  -1   6   8 3441.21 210.093   5
  -1   6   7 43444.2 715.079   5
   1  -6  -7 42889.2 648.680   3
  -1   6   6 698.688 89.5134   5
   1  -6  -6 720.643 77.5839   3
  -1   6   5 361.408 62.4962   5
   1  -6  -5 388.216 52.9752   3
  -1   6   4 734.740 86.4691   5
  -1   6   3 293594. 1535.77   5
  -1   6   2-1.33607 27.0206   5
  -1   6   1 45851.6 552.790   5
  -1   6   0 420.193 49.6732   1
  -1   6   0 400.556 51.4243   5
  -1   6  -1 2847.33 126.040   5
  -1   6  -1 2539.09 123.646   1
  -1   6  -1 2665.74 132.634   2
  -1   6  -2-2.66826 25.9014   2
  -1   6  -2 5.87885 15.0973   5
  -1   6  -2 13.4970 22.2934   1
  -1   6  -2 9.18807 18.4043   3
  -1   6  -3 37928.5 559.930   2
  -1   6  -3 37107.7 493.795   3
  -1   6  -3 37512.0 418.959   5
  -1   6  -4 11667.2 332.747   2
  -1   6  -4 11528.9 297.214   3
  -1   6  -5 129154. 1187.17   2
  -1   6  -5 130762. 1090.19   3
  -1   6  -6 1150.22 113.255   3
  -1   6  -7 3168.55 200.173   3
  -1   6  -8-5.69820 33.5978  17
  -1   6  -8 10.3199 26.3095   3
  -1   6  -9 691.121 98.1940  17
  -1   6  -9 860.902 120.401   3
  -1   6 -10 102.809 63.1563   2
  -1   6 -10 121.196 48.4345   3
  -1   6 -10 78.4000 43.2033  17
  -1   6 -11 18544.8 516.274  17
  -1   6 -12 49.1598 43.0376  17
  -1   6 -13 1669.20 147.265  17
  -1   6 -14 74.9215 36.7498  17
   1  -6  15 8335.12 251.346   8
  -1   6 -15 7887.75 248.217  17
   1  -6  16 1041.30 73.3957   8
  -1   5  16 449.700 52.2222  11
   1  -5 -16 440.717 58.1704  20
   1  -5 -15 410.345 66.9387  20
   1  -5 -15 491.340 64.6514  10
  -1   5  15 433.202 63.3243  11
   1  -5 -14 999.592 103.727  10
   1  -5 -14 1019.50 115.783  20
   1  -5 -13 14467.7 453.941  20
   1  -5 -12 8797.92 363.113  20
  -1   5  12 8352.97 307.704   6
  -1   5  11 1117.07 113.240   6
   1  -5 -11 1325.75 142.813  20
   1  -5 -10 63.5736 36.7134   3
  -1   5  10 14.5055 23.9110   6
   1  -5 -10 31.7007 30.6248  20
  -1   5   9 4578.54 215.905   6
  -1   5   9 4624.13 236.926   5
   1  -5  -9 4226.27 241.532   3
   1  -5  -9 4618.80 243.013  20
   1  -5  -8 8561.17 315.140   3
  -1   5   8 8547.47 310.826   5
   1  -5  -7 2053.29 141.494   3
  -1   5   7 2104.63 147.559   5
  -1   5   6 248.096 51.5985   5
   1  -5  -6 279.846 49.7379   3
  -1   5   5 19644.6 404.670   5
   1  -5  -5 20088.6 365.350   3
  -1   5   4 4715.26 189.732   5
  -1   5   3 30479.6 459.644   5
  -1   5   2 2219.09 118.437   5
  -1   5   1 441162. 1548.15   5
  -1   5   0 1910.32 91.1654   1
  -1   5   0 2085.61 103.374   5
  -1   5  -1 90376.8 646.908   5
  -1   5  -1 89951.9 663.070   1
  -1   5  -2 301.694 37.6662   5
  -1   5  -2 326.627 42.2029   3
  -1   5  -2 343.204 48.7797   2
  -1   5  -3 504131. 1382.29   5
  -1   5  -3 506921. 1879.12   2
  -1   5  -4 20971.9 250.838   5
  -1   5  -4 20360.6 372.950   3
  -1   5  -5 12520.7 322.202   3
  -1   5  -6 56.2214 31.9428   3
  -1   5  -7 134259. 1241.31   3
  -1   5  -8 3010.53 202.425   3
  -1   5  -9 7976.13 315.533  17
  -1   5  -9 7536.96 344.761   3
  -1   5 -10 610.773 94.6570  17
  -1   5 -10 490.426 97.2946   3
  -1   5 -11 39042.1 744.141  17
  -1   5 -12 2621.72 195.223  17
  -1   5 -13 539.935 89.6992  17
  -1   5 -14-16.1184 41.6126  17
  -1   5 -15 46.1205 33.2130  17
  -1   5 -16-23.9728 19.0592  17
   1  -5  16 22.9457 24.0001   8
   1  -4 -16 20.6196 26.0085  20
  -1   4  16-20.3574 24.4558  11
  -1   4  15 829.529 87.2344  11
   1  -4 -15 824.887 82.1502  10
   1  -4 -15 1018.05 106.877  20
   1  -4 -14 321.229 71.6629  20
   1  -4 -14 349.201 66.5140  10
   1  -4 -13 895.512 122.000  20
   1  -4 -13 980.850 115.174  10
  -1   4  12 108.173 42.9587   6
   1  -4 -12 134.736 61.5765  20
   1  -4 -11 26707.2 624.268  20
  -1   4  11 25101.1 527.774   6
   1  -4 -11 25465.4 667.400   3
   1  -4 -10 540.908 93.6160   3
   1  -4 -10 528.103 90.1659  20
  -1   4  10 560.900 83.8304  15
  -1   4  10 723.123 86.8606   6
  -1   4   9 700.744 84.9913  15
   1  -4  -9 676.399 97.2336   3
   1  -4  -9 738.220 97.1751  20
  -1   4   9 806.254 88.8430   6
  -1   4   9 709.285 86.3206   5
  -1   4   8 2450.48 156.476   5
   1  -4  -8 2285.66 163.344   3
  -1   4   7 29294.9 517.220   5
   1  -4  -7 28034.3 515.928   3
  -1   4   6 7905.56 254.303   5
   1  -4  -6 7782.37 246.646   3
  -1   4   5 22.3346 26.3551   5
   1  -4  -5 57.0345 24.1250   3
  -1   4   4 576.338 64.6588   5
  -1   4   3 50632.1 545.128   5
  -1   4   2 2275.69 109.528   5
  -1   4   1 143210. 806.137   5
  -1   4   0 605.614 45.8116   1
  -1   4   0 662.761 54.5626   5
  -1   4   0 641.468 51.1576   2
  -1   4  -1 13542.6 220.595   3
  -1   4  -1 13848.3 239.582   2
  -1   4  -1 13632.7 225.725   1
  -1   4  -1 13366.8 228.668   5
  -1   4  -2 2283.39 105.477   2
  -1   4  -2 2270.16 89.6158   5
  -1   4  -2 2183.33 95.3485   3
  -1   4  -3 95.5074 27.3907   3
  -1   4  -3 51.1355 14.8169   5
  -1   4  -4 1678.99 67.4473   5
  -1   4  -4 1664.33 102.585   3
  -1   4  -5 197040. 1205.97   3
  -1   4  -6 5032.84 212.829   3
  -1   4  -7 12034.7 356.439   3
  -1   4  -8 1781.73 151.130   3
  -1   4  -9 14680.1 463.952   3
   1  -4  10 673.607 85.8049  15
  -1   4 -10 591.444 86.6619  17
  -1   4 -10 593.450 102.708   3
   1  -4  11 12558.3 375.969  15
  -1   4 -11 12565.6 416.073  17
  -1   4 -11 12631.8 485.807   3
   1  -4  12 3325.49 197.674  15
  -1   4 -12 2991.52 207.501  17
  -1   4 -13 9949.53 368.143  17
  -1   4 -14 217.213 60.6409  17
  -1   4 -15 285.054 57.3518  17
  -1   4 -16 110.623 29.5274  17
   1  -4  16 89.1721 26.7728   8
  -1   3  16 31.4323 21.5680  11
   1  -3 -16 49.1222 28.2911  20
   1  -3 -15 757.551 77.8106  10
   1  -3 -15 877.908 101.650  20
   1  -3 -14 443.378 85.3956  20
   1  -3 -14 538.414 79.2905  10
   1  -3 -13 111.098 59.4813  20
   1  -3 -13 125.307 41.2907  10
   1  -3 -12 16.6853 49.5105  20
  -1   3  11 725.587 99.0481  15
  -1   3  11 659.095 87.9786   6
   1  -3 -11 784.057 119.601   3
   1  -3 -11 753.982 108.176  20
   1  -3 -10-19.2435 32.3746   3
   1  -3 -10-21.2608 33.1834  20
  -1   3  10 43.8128 21.0415   6
  -1   3  10-5.02470 24.9747  15
   1  -3  -9 819.082 107.431   3
  -1   3   8 1467.20 111.878   5
   1  -3  -8 1287.72 121.761   3
  -1   3   7 5251.27 204.513   5
   1  -3  -7 5058.35 218.108   3
  -1   3   6 818.923 78.0047   5
   1  -3  -6 892.772 84.2013   3
   1  -3  -5 52316.9 564.526   3
  -1   3   5 52391.1 575.509   5
  -1   3   4 5750.97 180.325   5
  -1   3   3 5528.65 166.623   5
  -1   3   2 1368.23 78.2331   5
  -1   3   1 9003.40 184.095   5
  -1   3   0 16881.3 215.607   2
  -1   3   0 16666.4 196.650   1
  -1   3   0 16439.5 237.940   5
  -1   3  -1 35769.2 335.169   2
  -1   3  -1 35205.9 322.170   3
  -1   3  -1 35974.7 340.033   5
  -1   3  -2 899.602 56.5285   3
  -1   3  -2 889.679 53.4212   5
  -1   3  -3 97141.4 651.765   3
  -1   3  -4 355.305 47.3402   3
  -1   3  -5 7835.22 228.713   3
  -1   3  -6 33.8592 28.9808   3
  -1   3  -7 45176.7 664.541   3
  -1   3  -8 1119.81 115.304   3
  -1   3  -9 3215.46 209.390   3
  -1   3 -10 292.134 72.8330   3
   1  -3  10 404.109 66.4285  15
  -1   3 -10 364.384 65.9585  20
  -1   3 -11 6540.87 345.052   3
  -1   3 -11 6232.02 275.651  20
   1  -3  11 6059.38 267.572  15
   1  -3  12 5487.04 261.407  15
  -1   3 -12 5617.35 281.394  17
  -1   3 -13 11767.0 402.839  17
  -1   3 -14 289.785 64.4353  17
  -1   3 -15 10756.1 335.645  17
   1  -3  16 199.613 35.1058  11
   1  -3  16 194.350 44.7261   8
  -1   3 -16 198.853 42.4670  17
   1  -3  17 2321.02 109.435   8
  -1   2  17 435.866 43.8930  11
  -1   2  16 33.6494 27.1401  11
   1  -2 -15 344.552 66.8296  20
   1  -2 -14 1045.37 101.834  10
   1  -2 -14 1218.90 129.824  20
   1  -2 -13 77.7076 36.8579  10
   1  -2 -13 154.773 55.7450  20
   1  -2 -12 10759.9 396.048  20
  -1   2  12 10811.9 379.327  15
   1  -2 -12 11282.4 370.933  10
   1  -2 -11 30775.3 745.253   3
  -1   2  11 30504.6 627.484  15
   1  -2 -11 30558.1 656.569  20
   1  -2 -10 15.9984 34.2110  20
   1  -2 -10 9.19989 26.8078   3
  -1   2  10-5.47570 27.0006  15
  -1   2  10 21.1467 27.4407   6
   1  -2  -9 692.797 98.1498   3
  -1   2   8 13021.8 301.269   5
   1  -2  -8 12692.0 378.058   3
   1  -2  -7 62449.6 762.556   3
  -1   2   7 65776.6 654.063   5
   1  -2  -6 21.5314 25.1037   3
  -1   2   6-8.88933 20.3345   5
   1  -2  -5 361.617 49.9816   3
  -1   2   5 309.356 42.2188   5
   1  -2  -4 34.7252 22.0209   3
  -1   2   4 22.2937 15.6936   5
  -1   2   3 259142. 1016.09   5
  -1   2   2 511.157 43.8107   5
  -1   2   1 22470.2 262.461   5
  -1   2   0 12854.1 147.344   2
  -1   2   0 12719.2 134.609   1
  -1   2  -1 10105.1 163.012   4
  -1   2  -1 9548.30 148.523   3
  -1   2  -2 2108.90 78.7589   3
  -1   2  -2 2160.08 76.1211   4
  -1   2  -3 1826.57 83.6016   3
  -1   2  -3 1810.35 65.3492   4
  -1   2  -4 1323.54 82.9628   3
  -1   2  -4 1172.51 49.8838   4
  -1   2  -5 99893.7 441.277   4
  -1   2  -5 100779. 778.720   3
  -1   2  -6 543.439 72.8293   3
  -1   2  -7 724.416 85.5407   3
  -1   2  -8 17.7173 28.2453   3
  -1   2  -9 116684. 1218.78   3
  -1   2 -10 1259.04 138.912   3
   1  -2  10 1545.38 127.546  15
  -1   2 -10 1124.50 110.848  20
  -1   2 -11 24981.9 553.651  20
   1  -2  11 24620.9 539.471  15
  -1   2 -11 24875.1 665.282   3
  -1   2 -11 24881.4 524.744  10
  -1   2 -12 782.978 105.094  20
  -1   2 -12 886.953 103.683  10
   1  -2  12 765.553 101.050  15
  -1   2 -12 701.656 119.846   3
  -1   2 -13 134.874 50.2936  20
  -1   2 -14 3016.75 199.601  17
  -1   2 -15 8956.05 313.638  17
   1  -2  16 1006.94 94.2977   8
   1  -2  16 1209.31 99.1434  11
  -1   2 -16 1101.34 97.7571  17
   1  -2  17 26.9769 21.2041   8
   1  -2  17 30.0811 15.1695  11
  -1   1  17 1170.23 70.3595  11
   1  -1 -16-39.9396 23.7371  17
   1  -1 -15 8075.83 289.186  20
   1  -1 -14 953.289 114.406  20
   1  -1 -13 4183.55 244.687  20
  -1   1  13 4290.36 242.028  15
   1  -1 -12 10612.5 348.926  10
   1  -1 -12 10265.8 384.347  20
  -1   1  12 9961.32 367.933  15
   1  -1 -11 26117.9 698.065   3
   1  -1 -11 26836.1 553.757  10
  -1   1  11 24935.1 568.184  15
   1  -1 -11 25518.1 591.406  20
   1  -1 -10 1893.39 178.065   3
  -1   1  10 1990.29 156.852  15
   1  -1 -10 1937.96 157.408  20
   1  -1  -9 16150.2 473.913   3
   1  -1  -8 27913.4 569.003   3
   1  -1  -7 34385.5 567.163   3
  -1   1   7 36489.4 429.044   5
  -1   1   6 4474.54 144.152   5
   1  -1  -6 4216.47 182.217   3
  -1   1   5 146115. 782.054   5
   1  -1  -5 153318. 968.630   3
   1  -1  -4 22351.1 327.331   3
  -1   1   4 21615.5 278.833   5
  -1   1   3 16333.2 225.471   5
  -1   1   2 1412.69 61.9912   5
  -1   1   1 112277. 507.986   5
  -1   1   0 178.943 21.8143   4
  -1   1   0 131.421 10.4667   2
  -1   1  -1 3685.21 78.9128   3
  -1   1  -1 3611.45 84.5985   4
  -1   1  -2 60.1641 15.3899   3
  -1   1  -2 80.8333 13.0337   4
  -1   1  -3 285727. 957.069   3
  -1   1  -3 268306. 663.884   4
  -1   1  -4 14.5819 8.63088   4
  -1   1  -4-2.26023 21.2815   3
  -1   1  -5 85.3660 29.1762   3
  -1   1  -5 78.6965 15.7450   4
  -1   1  -6 68.3454 36.9764   3
  -1   1  -6 43.6622 12.4208   4
  -1   1  -7 218889. 1357.19   3
  -1   1  -8 1923.78 141.292   3
  -1   1  -9 748.405 99.2544   3
  -1   1 -10-31.3810 43.9944   3
  -1   1 -11 175887. 1480.24  20
  -1   1 -11 178265. 1734.70   3
   1  -1  11 178307. 1452.64  15
   1  -1  12 2999.19 195.620  15
  -1   1 -12 2627.82 189.729  20
  -1   1 -12 2797.84 231.338   3
  -1   1 -12 2593.45 177.525  10
  -1   1 -13 3078.34 192.731  10
  -1   1 -13 3067.55 206.293  20
  -1   1 -14 36.2506 31.1201  10
  -1   1 -14 17.5847 40.6934  20
  -1   1 -15 24708.1 529.977  17
  -1   1 -16 70.3410 32.3619  17
   1  -1  16 131.761 44.0652  11
   1  -1  16 56.0008 26.0489   8
   1  -1  17 70.5958 24.6574  11
   1  -1  17 71.1764 25.6300   8
  -1   1 -17 2.02817 13.7855  17
  -1   0  16 1392.26 86.8970   8
   1   0 -16 1574.82 108.952  17
   1   0 -15 863.653 93.1872  20
   1   0 -14 158.768 52.3633  20
   1   0 -13 586.901 95.5743  20
  -1   0  13 635.851 95.2848  15
   1   0 -12 109.475 46.9400  20
  -1   0  12 137.005 50.9002  15
  -1   0  11 1104.72 123.634  15
   1   0 -11 1130.14 147.048   3
   1   0 -11 963.349 118.211  20
  -1   0  10 70.7435 42.2953  15
   1   0 -10 12.0175 37.5695  20
   1   0 -10 37.7529 36.4804   3
   1   0  -9 32487.8 677.514   3
   1   0  -8 4267.52 227.090   3
   1   0  -7 17721.9 415.889   3
  -1   0   6 297.809 33.3182   5
   1   0  -6 271.164 51.6515   3
  -1   0   5 117145. 586.724   5
   1   0  -5 120338. 866.206   3
  -1   0   4 17598.1 211.693   5
   1   0  -4 18797.7 306.223   3
   1   0  -3 205927. 879.408   3
  -1   0   3 198225. 676.439   5
  -1   0   2 43.6363 10.9037   5
  -1   0   1 34728.2 261.184   4
  -1   0   0 48.5239 9.86087   4
  -1   0  -1 109158. 359.523   3
  -1   0  -1 105436. 363.568   4
  -1   0  -2 3736.15 77.7893   4
  -1   0  -2 3606.07 80.8005   3
  -1   0  -3 1312.19 60.7976   3
  -1   0  -3 1328.88 52.5639   4
  -1   0  -4 1589.25 78.6005   3
  -1   0  -4 1663.21 66.4626   4
  -1   0  -5 34208.7 331.312   4
  -1   0  -5 35899.5 419.447   3
  -1   0  -6 12.7826 23.2230   3
  -1   0  -6 33.1034 16.9631   4
  -1   0  -7 6101.54 221.171   3
  -1   0  -7 6353.88 168.852   4
  -1   0  -8 6891.07 260.410   3
  -1   0  -9 624.347 88.3577   3
  -1   0 -10 229.019 61.7520   3
  -1   0 -11 38499.7 788.951   3
  -1   0 -11 38439.6 663.942  10
  -1   0 -11 38298.7 697.238  20
   1   0  11 40520.7 687.231  15
   1   0  12 10849.3 370.856  15
  -1   0 -12 10548.3 360.513  10
  -1   0 -12 10621.9 383.946  20
  -1   0 -12 10186.9 435.953   3
  -1   0 -13 5218.06 273.684  20
  -1   0 -13 4887.87 249.922  10
  -1   0 -14 291.342 73.3659  20
  -1   0 -14 361.384 69.0963  10
  -1   0 -15 20250.5 443.344  10
   1   0  16 87.3646 41.5317  11
  -1   0 -16 71.9868 33.5892  17
   1   0  16 87.6784 31.7410   8
   1   0  17 651.195 59.7906   8
  -1   0 -17 504.393 52.6194  17
   1   0  17 628.590 63.5849  11
  -1  -1  16 777.427 67.6209   8
   1   1 -16 923.377 83.7538  17
   1   1 -15 361.362 65.8801  17
   1   1 -14 1456.21 131.670  20
   1   1 -13 33084.0 654.643  20
  -1  -1  13 33484.3 661.539  15
  -1  -1  12 2015.24 169.426  15
   1   1 -12 1915.48 162.793  20
   1   1 -11 9883.99 361.473  20
  -1  -1  11 10292.0 367.227  15
   1   1 -11 9923.71 435.218   3
   1   1 -10 397.078 83.1619   3
  -1  -1  10 494.067 83.8083  15
   1   1 -10 467.672 74.8057  20
   1   1  -9 88872.7 1127.97   3
   1   1  -8 6.98838 28.8541   3
   1   1  -7 61652.3 794.560   3
   1   1  -6-0.66769 29.0930   3
   1   1  -5 71178.5 684.612   3
  -1  -1   4 19310.0 162.812   5
   1   1  -4 19199.1 316.143   3
  -1  -1   3 86285.5 300.417   5
   1   1  -3 83933.6 578.561   3
  -1  -1   2 1168.23 32.5299   5
   1   1  -2 1091.44 56.7338   3
  -1  -1   1 1717.07 45.7306   4
   1   1  -1 1659.14 56.2858   3
  -1  -1   0 968.636 33.4318   4
   1   1   0 960.165 34.5218   2
  -1  -1  -1 20177.1 177.064   4
  -1  -1  -2 3344.21 66.0184   3
   1   1   2 3301.26 79.5634   5
   1   1   3 243851. 776.233   5
  -1  -1  -3 247091. 752.014   3
   1   1   4 14313.9 206.883   5
  -1  -1  -4 14571.0 220.766   3
   1   1   5 4261.71 124.548   5
  -1  -1  -5 4331.12 140.820   3
  -1  -1  -6 4.06985 21.2363   3
  -1  -1  -7 281838. 1246.56   4
  -1  -1  -7 288195. 1452.19   3
  -1  -1  -8 12.8616 19.4003   4
  -1  -1  -8 0.93988 28.9925   3
  -1  -1  -9 1728.25 139.358   3
  -1  -1 -10 41.7141 39.8190   3
  -1  -1 -11 9008.61 341.726  20
  -1  -1 -11 9040.40 377.291   3
   1   1  11 9439.32 331.106  15
  -1  -1 -11 9449.94 332.463  10
  -1  -1 -12 5149.80 270.295  20
  -1  -1 -12 5113.91 305.893   3
  -1  -1 -12 4871.71 249.094  10
  -1  -1 -13 4203.62 246.972  20
  -1  -1 -13 4411.29 239.916  10
  -1  -1 -14 1394.86 145.978  20
  -1  -1 -14 1532.04 140.548  10
  -1  -1 -15 7480.43 282.499  10
  -1  -1 -15 7738.53 316.082  20
  -1  -1 -16 955.997 94.7148  17
  -1  -1 -16 1009.27 91.0686  10
   1   1  16 1000.17 89.7559   8
   1   1  16 1043.23 101.444  11
   1   1  17 75.6370 23.9045  11
  -1  -2  16 552.508 58.1838   8
   1   2 -16 609.413 65.4475  17
   1   2 -15 4943.39 221.170  17
   1   2 -14 2318.86 173.261  17
  -1  -2  13 975.817 114.111  15
   1   2 -13 977.245 110.150  20
  -1  -2  12 7669.76 324.470  15
   1   2 -12 7769.72 318.017  20
  -1  -2  11 21407.6 532.646  15
   1   2 -11 21445.1 643.290   3
   1   2 -11 20729.1 514.429  20
   1   2 -10 51.7975 52.6116   3
   1   2 -10 50.5585 36.9480  20
  -1  -2  10 50.3839 32.6525  15
   1   2  -9 22725.0 581.562   3
  -1  -2   9 22273.4 491.328  15
   1   2  -8 796.097 103.255   3
   1   2  -7 44594.5 688.045   3
   1   2  -6 284.432 52.1105   3
   1   2  -5 1463.24 104.681   3
   1   2  -4 1369.28 89.6554   3
   1   2  -3 14733.5 251.401   3
   1   2  -2 2599.46 90.1079   3
  -1  -2   2 2915.44 47.1986   4
  -1  -2   1 3244.19 57.2064   4
   1   2  -1 3054.74 80.6321   3
   1   2  -1 3176.17 90.2825   2
  -1  -2   0 2403.82 61.2690   4
   1   2   0 2472.19 74.7025   2
   1   2   0 2303.56 56.7127   5
   1   2   0 2363.85 50.0903   3
   1   2   1 24386.3 225.198   1
   1   2   1 23645.0 214.049   5
  -1  -2  -2 200.800 13.7333   3
   1   2   2 181.040 23.0968   5
  -1  -2  -3 2606.02 71.9979   3
   1   2   3 2641.42 89.9296   5
  -1  -2  -4 9206.04 166.578   3
   1   2   4 9416.85 185.999   5
   1   2   5 254084. 1052.01   5
  -1  -2  -5 253357. 1032.63   3
  -1  -2  -6 2928.94 127.337   3
   1   2   6 2826.49 119.379   5
  -1  -2  -7 2827.14 143.104   3
   1   2   7 3202.04 136.139   5
  -1  -2  -8 1955.56 131.661   3
  -1  -2  -8 2034.32 125.734   4
  -1  -2  -9 12620.3 369.146   3
  -1  -2  -9 12962.6 324.446   4
  -1  -2 -10 225.666 61.1762   3
  -1  -2 -11 7451.40 310.684  20
  -1  -2 -11 6559.65 316.455   3
  -1  -2 -12 3329.68 242.342   3
  -1  -2 -12 3651.30 218.329  10
  -1  -2 -12 3844.69 234.849  20
  -1  -2 -13 11685.8 393.107  10
  -1  -2 -13 12246.3 429.149  20
  -1  -2 -14 1097.19 120.785  10
  -1  -2 -14 1171.63 136.772  20
  -1  -2 -15-16.9712 54.8855  20
   1   2  15 0.56949 22.7624   8
  -1  -2 -15 22.1527 31.3446  10
   1   2  16 5993.24 240.166  11
  -1  -2 -16 6161.58 230.321  10
   1   2  17 6314.93 209.538  11
   1   3 -16-16.7936 22.1922  17
  -1  -3  16 27.0105 19.6590   8
  -1  -3  16 46.7381 20.3214  11
   1   3 -15 8100.83 272.347  17
   1   3 -14 16.4100 33.3836  17
   1   3 -13 11656.1 403.403  17
  -1  -3  13 10945.3 364.699  15
  -1  -3  12 5919.55 279.377  15
   1   3 -12 5873.96 266.894  20
  -1  -3  11 66343.8 931.178  15
   1   3 -11 63653.4 880.835  20
   1   3 -10 2191.08 158.883  20
  -1  -3  10 1991.40 161.751  15
   1   3 -10 2218.79 200.491   3
   1   3  -9 150297. 1536.96   3
  -1  -3   9 153962. 1312.56  15
   1   3  -9 149239. 1249.14  20
   1   3  -8 4383.68 243.101   3
   1   3  -7 5470.79 248.346   3
   1   3  -6 39.1864 31.3479   3
   1   3  -5 227287. 1322.31   3
   1   3  -4 4409.77 166.166   3
   1   3  -3 11.2340 17.9783   3
  -1  -3   2 4999.04 55.6320   4
   1   3  -2 4665.07 130.084   3
   1   3  -1 40135.3 233.687   5
   1   3  -1 40226.7 315.300   3
   1   3  -1 40327.9 378.195   2
   1   3   0 201.537 21.5656   5
   1   3   0 213.223 29.7212   1
   1   3   0 215.702 29.1686   2
   1   3   0 186.228 17.0229   3
   1   3   1 27162.5 267.683   5
   1   3   1 28183.1 290.967   1
   1   3   2 923.055 56.0497   5
  -1  -3  -3 182409. 533.275   3
   1   3   3 186822. 848.667   5
   1   3   4 13608.5 247.834   5
  -1  -3  -4 13458.2 189.043   3
  -1  -3  -5 131551. 710.087   3
   1   3   5 135562. 832.393   5
   1   3   6 495.046 57.9448   5
  -1  -3  -6 527.049 53.6290   3
   1   3   7 136332. 960.971   5
  -1  -3  -7 134887. 951.461   3
   1   3   8 19694.5 386.312   5
  -1  -3  -8 19115.9 401.684   3
  -1  -3  -9 72691.1 842.794   4
  -1  -3  -9 71571.8 871.310   3
  -1  -3 -10 1153.57 122.472   3
  -1  -3 -10 1156.61 110.536   4
  -1  -3 -11 43318.2 802.887   3
   1   3  11 43636.7 694.298   6
  -1  -3 -11 45114.7 773.319  20
  -1  -3 -12 2841.68 220.539   3
  -1  -3 -12 2910.28 206.393  20
  -1  -3 -13 24226.1 607.207  20
  -1  -3 -13 23361.8 560.435  10
  -1  -3 -14 2525.10 181.771  10
  -1  -3 -14 2625.48 200.290  20
  -1  -3 -15 3311.15 194.517  10
  -1  -3 -15 3181.80 208.661  20
  -1  -3 -16 295.658 57.8637  10
   1   3  16 75.1577 34.4383  11
  -1  -3 -17 1171.57 82.2420  10
   1   3  17 1226.53 92.0384  11
  -1  -4  16 5.59851 15.2500   8
   1   4 -16-18.5104 18.6067  17
   1   4 -15 3614.38 174.864  17
   1   4 -14 589.617 85.9180  17
  -1  -4  13 1841.70 143.851  15
   1   4 -13 2152.27 174.056  17
   1   4 -12 2574.98 198.482  17
  -1  -4  12 2011.93 163.165  15
  -1  -4  11 83.0913 39.3052  15
  -1  -4  10 1191.90 125.479  15
   1   4 -10 1234.55 152.102   3
  -1  -4   9 21375.9 492.144  15
   1   4  -9 21309.6 589.427   3
   1   4  -8 125.773 50.6823   3
   1   4  -7 21756.3 510.443   3
   1   4  -6 248.376 55.4394   3
   1   4  -5 13383.9 330.879   3
   1   4  -4 11089.3 271.000   3
   1   4  -3 7610.31 200.763   3
   1   4  -2 3046.91 127.223   2
  -1  -4   2 3096.06 59.4900   4
   1   4  -2 3002.92 111.068   3
   1   4  -1 7964.59 194.607   2
   1   4  -1 7671.32 149.665   3
   1   4  -1 7865.90 129.414   5
   1   4   0 2577.86 106.840   1
   1   4   0 2507.99 67.1864   3
   1   4   0 2515.01 83.4744   5
   1   4   1 43780.2 418.300   1
   1   4   1 44020.7 389.725   5
   1   4   2 13656.3 235.261   5
   1   4   3 88423.1 638.686   5
  -1  -4  -3 88355.3 326.861   3
   1   4   4 975.217 74.0897   5
  -1  -4  -4 958.467 48.1022   3
   1   4   5 3786.78 151.998   5
  -1  -4  -5 3703.58 115.335   3
   1   4   6 274.094 48.3350   5
  -1  -4  -6 338.939 42.9815   3
  -1  -4  -7 21625.1 372.317   3
   1   4   7 21477.5 411.325   5
  -1  -4  -8 14625.5 346.201   3
   1   4   8 14756.9 359.969   5
  -1  -4  -9 56458.0 760.346   3
  -1  -4 -10 81.4267 35.9010   4
  -1  -4 -10 38.3367 31.1341   3
  -1  -4 -10 10.0244 27.4271  20
   1   4  10 46.9961 26.8068   6
  -1  -4 -11 42541.7 762.136  20
   1   4  11 42676.4 693.374   6
  -1  -4 -12 6795.26 316.216  20
   1   4  12 6154.73 271.938   6
  -1  -4 -13 18186.8 499.858  10
  -1  -4 -13 17787.3 522.112  20
  -1  -4 -14 1517.80 142.725  10
  -1  -4 -14 1505.91 153.457  20
  -1  -4 -15 31950.6 603.380  10
   1   4  15 31303.5 590.269  11
  -1  -4 -15 32040.4 649.372  20
  -1  -4 -16 1013.10 98.5327  10
  -1  -4 -16 1142.87 112.827  20
   1   4  16 977.730 96.7848  11
   1   4  17 542.639 61.3922  11
  -1  -4 -17 534.783 57.4422  10
   1   5 -15 307.414 52.0952  17
   1   5 -14-0.84898 30.4858  17
  -1  -5  13 68.6699 31.5910  15
   1   5 -13 72.4337 51.6439  17
  -1  -5  12 5.84333 26.5015  15
   1   5 -12 9.20377 46.2263  17
  -1  -5  11-188.984 55.2669  15
   1   5 -11 19.3154 43.3725  17
   1   5 -10 2190.39 193.085   2
   1   5 -10 2370.55 192.097  17
   1   5 -10 2333.27 211.861   3
  -1  -5  10 2253.43 168.183  15
   1   5  -9 12.5295 22.3111   3
   1   5  -9 30.6019 33.6242   2
   1   5  -9-54.5056 48.5596  17
   1   5  -8 75.8218 29.2859   3
   1   5  -7 1282.24 129.464   3
   1   5  -6 14.4596 27.0705   3
   1   5  -5 21090.7 433.323   3
   1   5  -5 21472.2 455.630   2
   1   5  -4 14408.5 349.575   2
   1   5  -4 14012.4 320.428   3
   1   5  -3 96129.0 745.585   3
   1   5  -3 96758.6 841.543   2
   1   5  -2 15810.3 268.920   3
  -1  -5   2 16586.4 172.234   4
   1   5  -2 16546.2 328.945   2
   1   5  -1 132378. 664.851   3
   1   5  -1 133857. 893.129   1
   1   5  -1 132223. 616.964   5
   1   5   0 5.93700 14.5125   5
   1   5   0 12.4200 22.1234   1
   1   5   0 7.97233 9.14745   3
   1   5   1 17526.2 297.673   1
   1   5   1 16818.6 271.021   5
   1   5   2 6481.12 180.458   5
  -1  -5  -3 514996. 650.965   3
   1   5   3 504055. 1683.86   5
   1   5   4 313.296 48.0374   5
  -1  -5  -4 377.334 27.8907   3
  -1  -5  -5 25109.0 281.708   3
   1   5   5 25072.0 421.936   5
   1   5   6 3061.41 156.493   5
  -1  -5  -6 3213.27 121.172   3
   1   5   7 45040.7 638.874   5
  -1  -5  -7 46906.5 534.943   3
  -1  -5  -8 2012.99 125.563   3
   1   5   8 2143.10 147.050   5
   1   5   9 1329.69 120.976   5
   1   5  10 735.631 91.0202   6
  -1  -5 -10 821.038 112.431   4
  -1  -5 -10 819.302 100.428  20
   1   5  11 6807.55 282.122   6
  -1  -5 -11 6197.49 303.724   4
  -1  -5 -11 6633.96 303.704  20
   1   5  12 3060.17 193.666   6
  -1  -5 -12 2840.47 208.059  20
   1   5  13 1139.70 119.696   6
  -1  -5 -13 1022.65 127.992  20
   1   5  14 1990.40 157.371  11
  -1  -5 -14 2167.08 171.653  10
  -1  -5 -14 2149.07 178.521  20
   1   5  15 4088.83 208.287  11
  -1  -5 -15 3838.65 222.186  20
  -1  -5 -15 4302.03 222.521  10
  -1  -5 -16 123.765 45.8258  20
   1   5  16 87.1434 36.3081  11
  -1  -5 -16 90.8443 37.7549  10
  -1  -5 -17 1046.81 79.4543  10
   1   5  17 998.146 78.3277  11
   1   6 -15 472.105 55.7913  17
  -1  -6  15 492.611 53.9462   8
   1   6 -14 2810.85 162.989  17
   1   6 -13 3492.40 206.179  17
   1   6 -12 49.3228 43.0514  17
  -1  -6  12 21.3328 24.9247  15
   1   6 -11 1023.28 130.964  17
  -1  -6  11 988.645 107.076  15
  -1  -6  10 1378.89 127.939  15
   1   6 -10 1406.82 151.362  17
   1   6  -9 6627.84 343.470   3
   1   6  -9 6609.34 335.228   2
   1   6  -9 6479.57 317.116  17
  -1  -6   9 6700.40 274.135  15
   1   6  -8 220.397 65.2181   2
   1   6  -8 206.863 60.8571   3
   1   6  -8 123.628 51.7772  17
   1   6  -7 28120.0 622.312   3
   1   6  -7 27538.5 628.391   2
   1   6  -7 29570.7 605.496  17
   1   6  -6 1760.34 149.920   2
   1   6  -6 1696.78 140.797   3
   1   6  -5 1552.45 124.404   3
   1   6  -5 1788.04 141.088   2
   1   6  -4 4695.33 195.014   3
   1   6  -4 4674.42 215.339   2
   1   6  -3 308424. 1412.87   3
   1   6  -3 303379. 1644.15   2
   1   6  -2 1238.53 101.008   2
   1   6  -2 1194.64 53.8685   5
   1   6  -2 1201.93 79.7234   3
   1   6  -1 22018.3 287.486   5
   1   6  -1 21613.5 290.178   3
   1   6  -1 22077.8 404.191   2
   1   6  -1 22371.1 401.609   1
   1   6   0 864.833 63.2304   5
   1   6   0 844.755 48.6108   3
   1   6   0 814.213 75.7194   1
   1   6   1 277459. 1217.68   5
   1   6   1 279685. 1317.70   1
   1   6   2 1517.56 95.3080   5
   1   6   3 9848.64 254.918   5
   1   6   4 1191.43 96.5169   5
   1   6   5 23.7503 28.5338   5
   1   6   6 6495.75 244.850   5
   1   6   7 30957.1 561.389   5
   1   6   8 4677.65 231.569   5
   1   6   9 737.125 99.0433   5
   1   6   9 647.507 83.9314   6
  -1  -6 -10 988.197 112.982  20
   1   6  10 1192.38 119.831   6
  -1  -6 -11 68.3709 40.3341   4
   1   6  11 114.340 41.1315   6
  -1  -6 -11 166.958 54.4311  20
   1   6  12 145.090 44.2675  11
  -1  -6 -12 275.525 69.9444  20
   1   6  12 247.435 62.2575   6
   1   6  13 17390.5 467.084  11
   1   6  13 17839.4 468.001   6
  -1  -6 -13 17412.6 513.973  20
  -1  -6 -14 1112.90 122.497  10
   1   6  14 1056.55 113.147  11
  -1  -6 -14 1074.69 127.562  20
  -1  -6 -15 307.423 68.0485  20
   1   6  15 321.670 59.6276  11
  -1  -6 -15 240.351 57.5545  10
   1   6  16 101.593 31.5115  11
  -1  -6 -16 72.0322 30.2244  10
  -1  -6 -17 55.4378 21.7376  10
   1   6  17 83.9802 26.9839  11
   1   7 -14 4447.41 187.019  17
   1   7 -13 558.537 83.8668  17
   1   7 -12 8.57040 40.0851  17
   1   7 -11 6225.32 304.355  17
   1   7 -10 1663.50 161.954  17
   1   7  -9 2203.34 185.043  17
   1   7  -9 1963.70 192.011   2
   1   7  -9 1877.98 185.000   3
   1   7  -8 411.578 85.5840   3
   1   7  -8 511.192 95.0719   2
   1   7  -8 352.026 76.6105  17
   1   7  -7 32296.7 656.585  17
   1   7  -7 31709.2 679.086   3
   1   7  -7 33456.8 731.300   2
   1   7  -6 9.41724 19.1838   3
   1   7  -6 32.8549 22.3318  17
   1   7  -6 44.5896 25.4290   2
   1   7  -5 1189.58 114.290   3
   1   7  -5 1984.74 161.536   2
   1   7  -4 215.415 56.4978   2
   1   7  -4 232.050 48.0370   3
   1   7  -3 88343.2 956.103   2
   1   7  -3 90493.7 800.887   3
   1   7  -2 1233.06 83.6637   3
   1   7  -2 1215.52 110.658   1
   1   7  -2 1268.59 111.996   2
   1   7  -1 79188.5 601.693   5
   1   7  -1 80672.7 588.174   3
   1   7   0 3427.75 166.568   1
   1   7   0 3253.83 134.861   5
   1   7   1 37760.2 531.849   1
   1   7   1 38009.3 489.988   5
   1   7   2 108.265 33.9804   5
   1   7   3 408230. 1755.09   5
   1   7   4 1150.74 101.343   5
   1   7   5 39266.0 605.968   5
   1   7   6 372.674 66.8873   5
   1   7   7 55531.8 797.977   5
   1   7   8 2079.88 162.472   5
   1   7   9 22507.5 474.538  11
   1   7   9 22870.8 504.414   6
   1   7   9 23158.3 564.428   5
   1   7  10 3970.75 245.083   5
   1   7  10 4076.96 221.772   6
   1   7  10 3983.15 210.836  11
  -1  -7 -10 4050.88 227.755  20
  -1  -7 -11 55941.1 1019.29   4
   1   7  11 56228.2 819.963  11
  -1  -7 -11 54818.4 879.888  20
  -1  -7 -12 515.562 89.4033  20
   1   7  12 561.321 88.6178   6
   1   7  12 486.777 83.4028  11
   1   7  13 19254.2 474.343  11
   1   7  13 19969.4 495.069   6
  -1  -7 -13 18656.8 523.227  20
  -1  -7 -14 284.602 67.0553  20
  -1  -7 -14 268.518 68.0092  10
   1   7  14 261.409 58.6815  11
  -1  -7 -15 1646.89 134.996  10
  -1  -7 -15 1521.43 130.377  20
   1   7  15 1504.56 119.138  11
   1   7  16 186.385 38.3590  11
  -1  -7 -16 182.801 44.8322  10
  -1  -7 -17 7877.85 196.363  10
   1   8 -14 302.285 46.2419  17
  -1  -8  14 242.810 37.5058   8
   1   8 -13 485.241 70.3884  17
   1   8 -12 75.8796 47.6929  17
   1   8 -11 97.8701 59.6466  17
   1   8 -10 2994.70 217.006  17
   1   8  -9 1649.32 164.374  17
   1   8  -8 168.024 61.8619  17
   1   8  -8 259.617 67.2135   3
   1   8  -7-2.91596 35.7533  17
   1   8  -7-1.54450 26.0742  13
   1   8  -7 12.9025 21.0489   3
   1   8  -7 80.4661 47.7201   2
   1   8  -6 34.8275 24.6938   3
   1   8  -6 68.0682 51.5906  17
   1   8  -6 75.7443 40.2849   2
   1   8  -6-17.0300 30.1086  13
   1   8  -5 6127.73 260.540   3
   1   8  -5 6161.61 273.110  17
   1   8  -5 5876.41 234.973  14
   1   8  -5 5707.43 292.897   2
   1   8  -4 770.484 106.847   1
   1   8  -4 695.786 80.4394   3
   1   8  -4 709.079 101.420   2
   1   8  -3 13060.0 400.082   2
   1   8  -3 13324.4 402.775   1
   1   8  -3 13184.6 317.442   3
   1   8  -2 159.040 46.2245   1
   1   8  -1 7773.73 278.256   1
   1   8  -1 7769.10 204.079   5
   1   8   0 455.469 68.4324   1
   1   8   0 498.612 58.4920   5
   1   8   1 38397.8 584.430   1
   1   8   1 37392.5 528.849   5
   1   8   2 3138.78 159.284   5
   1   8   3 30556.4 515.064   5
   1   8   4 1353.26 115.431   5
   1   8   5 11805.1 351.192   5
   1   8   6 4371.56 226.226   5
   1   8   7 5757.72 271.948   5
   1   8   8 3950.43 207.672   6
   1   8   8 4158.65 243.346   5
   1   8   9 36061.8 600.978  11
   1   8   9 37973.3 760.252   5
   1   8   9 37105.8 662.526   6
  -1  -8 -10 139.802 46.7115  20
   1   8  10 256.162 55.1144  11
   1   8  10 286.138 71.1850   5
   1   8  10 304.039 72.1495   6
  -1  -8 -11 737.911 103.209  20
   1   8  11 644.899 94.3381   6
   1   8  11 747.861 96.1469  11
  -1  -8 -12-43.0895 38.7541  20
   1   8  12 8.51403 36.7056   6
   1   8  12-0.47489 33.3848  11
   1   8  13 388.067 72.4130   6
  -1  -8 -13 400.934 77.2919  20
   1   8  13 380.377 70.6538  11
   1   8  14 11.3969 24.4727  11
  -1  -8 -14 62.9911 40.4642  20
  -1  -8 -14 35.2631 41.4858  10
  -1  -8 -15 7640.42 275.450  10
   1   8  15 7385.52 237.881  11
  -1  -8 -15 6860.60 256.472  20
  -1  -8 -16 0.57996 23.4045  10
   1   9 -13 8736.35 253.683  17
  -1  -9  13 7469.15 199.967   8
   1   9 -12 240.842 56.4257  17
   1   9 -11 3417.15 209.193  17
   1   9 -10 411.156 92.1796  17
   1   9  -9 22814.6 590.234  17
   1   9  -8 778.637 110.279  17
   1   9  -7 3400.00 226.631  17
   1   9  -7 3873.03 268.405   2
   1   9  -7 3700.18 271.100   1
   1   9  -7 3751.88 205.519  13
   1   9  -6-74.1046 45.1701   1
   1   9  -6 15.7311 31.6646  13
   1   9  -6-37.2540 42.7912  17
   1   9  -6 33.4325 32.0799   2
   1   9  -5 5.19582 37.9890   1
   1   9  -5-10.8623 26.5224  14
   1   9  -5-9.68888 33.0628  17
   1   9  -5 52.5313 37.0329  13
   1   9  -4 18568.1 449.068  13
   1   9  -4 19434.4 550.534   2
   1   9  -4 17842.0 418.292  14
   1   9  -4 18379.6 530.699   1
   1   9  -4 18802.1 478.659  17
   1   9  -3 87373.9 1099.01   1
   1   9  -2 1139.97 121.492   1
   1   9  -1 2532.95 172.035   1
   1   9   0 4193.54 213.275   1
   1   9   0 4255.82 179.288   5
   1   9   1 66311.0 831.759   1
   1   9   1 66062.3 754.473   5
   1   9   2 1695.73 127.957   5
   1   9   3 2131.52 147.840   5
   1   9   4 3881.33 206.398   5
   1   9   5 43463.6 718.842   5
   1   9   6 8631.38 335.035   5
   1   9   7 258.468 58.1475   6
   1   9   7 289.618 57.5395   7
   1   9   7 163.869 49.3978   5
   1   9   8 136.247 53.1071   5
   1   9   8 162.077 51.9233   6
   1   9   9 12488.0 454.128   5
   1   9   9 11831.3 384.218   6
   1   9  10 20644.9 512.965   6
   1   9  10 21113.6 470.560  11
  -1  -9 -10 20862.9 679.379   4
   1   9  11 2637.45 185.057   6
   1   9  11 2645.20 170.121  11
   1   9  12 31.8115 43.3970   6
   1   9  12 48.0815 30.3841  11
   1   9  13 7733.77 274.537  11
   1   9  13 7971.97 303.790   6
  -1  -9 -14 470.628 70.6480  20
  -1  -9 -14 667.431 87.8290  10
   1   9  14 764.257 79.7845  11
   1   9  14 734.049 89.4467   6
  -1  -9 -15 4607.16 202.481  10
  -1  -9 -16-10.8834 18.3880  10
   1  10 -13 59.2160 22.0666  17
  -1 -10  12-69.1715 22.4710   8
   1  10 -12 26.7435 33.2280  17
   1  10 -11 25.7307 29.8869  17
   1  10 -10 1096.48 122.481  17
   1  10  -9 1431.69 147.600  17
   1  10  -8 56.3524 49.9193  17
   1  10  -7 3049.45 189.406  13
   1  10  -7 3336.34 226.778  17
   1  10  -6 296.404 83.4387   1
   1  10  -6 219.091 71.9696  17
   1  10  -6 203.436 50.5959  13
   1  10  -5 22022.6 558.569  17
   1  10  -5 21974.7 505.405   9
   1  10  -5 22884.7 644.542   1
   1  10  -5 21257.5 491.185  14
   1  10  -5 21742.5 513.451  13
   1  10  -4 40.5953 38.9708   9
   1  10  -4 88.2795 45.5306  13
   1  10  -4 77.6115 40.4484  14
   1  10  -4 57.8177 36.9800  17
   1  10  -4-15.5258 42.4190   1
   1  10  -3 15875.4 430.448  13
   1  10  -3 15645.7 401.093  14
   1  10  -3 15105.0 435.408  17
   1  10  -3 15038.0 380.327  19
   1  10  -3 15556.8 491.318   1
   1  10  -2 191.438 45.6603  17
   1  10  -2 234.167 67.4150   1
   1  10  -2 254.138 55.4185  13
   1  10  -2 304.973 54.4325  14
   1  10  -1 2135.01 141.549  14
   1  10  -1 2031.54 149.151  17
   1  10  -1 2139.42 151.296  13
   1  10  -1 2003.67 164.043   1
   1  10   0 790.627 102.414   1
   1  10   1 442.540 67.2001   5
   1  10   2 235.056 54.9233   5
   1  10   3 12826.8 386.920   5
   1  10   4 32.8160 29.3351   5
   1  10   4 15.8015 24.8664   7
   1  10   5 2055.90 167.009   5
   1  10   5 2077.31 151.160   7
   1  10   5 1947.65 141.155   6
   1  10   6 18481.7 451.668   6
   1  10   6 19544.4 468.158   7
   1  10   6 18535.1 519.726   5
   1  10   7 24093.5 532.876   6
   1  10   7 23970.3 613.576   5
   1  10   7 22958.5 472.280  19
   1  10   7 24703.3 531.340   7
   1  10   8 1631.53 130.210  19
   1  10   8 1653.12 145.116   6
   1  10   8 1754.65 171.732   5
   1  10   9 566.205 102.275   5
   1  10   9 538.983 88.1961   6
   1  10  10 5401.23 262.064   6
   1  10  11 3107.77 198.978   6
   1  10  12 3153.11 195.540   6
   1  10  13 5524.93 213.545  19
   1  10  13 5651.57 245.586   6
   1  10  14 1030.94 99.7068   6
  -1 -10 -14 1079.04 110.922  10
   1  10  14 1011.10 80.8280  19
  -1 -10 -15 6472.16 220.670  10
  -1 -10 -16 243.206 35.4427  10
   1  11 -12 534.303 58.2672  17
   1  11 -11 3270.93 168.208  17
   1  11 -10 15.2832 30.5197  17
   1  11  -9 3553.10 216.601  17
   1  11  -8 104.045 51.9081  17
   1  11  -7 1832.73 145.965  13
   1  11  -7 2493.18 194.414  17
   1  11  -6 1851.51 168.557  17
   1  11  -6 1733.22 146.135  13
   1  11  -5 815.071 106.318  13
   1  11  -5 981.641 120.759  17
   1  11  -5 884.757 106.832  14
   1  11  -4 1478.83 146.260  17
   1  11  -4 1478.12 132.194  14
   1  11  -4 1499.25 167.352   1
   1  11  -4 1386.34 135.031  13
   1  11  -3 24125.3 566.211  17
   1  11  -3 24064.6 493.057  19
   1  11  -3 23687.4 515.653  14
   1  11  -3 24048.8 552.702  13
   1  11  -3 25188.3 650.858   1
   1  11  -2 3466.05 235.863   1
   1  11  -2 3611.21 216.193  17
   1  11  -2 3547.34 209.816  13
   1  11  -2 3515.52 185.540  19
   1  11  -2 3670.59 199.768  14
   1  11  -1 12705.4 364.405  14
   1  11  -1 13321.3 399.804  13
   1  11  -1 12760.5 439.192   1
   1  11  -1 12768.2 394.864  17
   1  11   0 4282.18 210.544  14
   1  11   0 4641.74 232.095  13
   1  11   0 4495.74 254.263   1
   1  11   0 4301.10 223.171  17
   1  11   1 749.232 96.0516  17
   1  11   1 718.186 93.4984  13
   1  11   1 649.690 82.5283  14
   1  11   2 11.2090 29.2187  17
   1  11   2 24.0751 24.7382  13
   1  11   2 91.2261 38.9317   5
   1  11   3 94.3129 36.4394   6
   1  11   3 112.484 41.1557   5
   1  11   3 55.0798 27.5961  17
   1  11   3 55.9885 36.8613  13
   1  11   3 106.561 37.4100   7
   1  11   4 2805.29 182.901   7
   1  11   4 2242.88 148.540  13
   1  11   4 2213.35 152.817   6
   1  11   4 2555.92 188.745   5
   1  11   5 5660.12 260.133   7
   1  11   5 5369.56 285.311   5
   1  11   5 5255.42 242.815   6
   1  11   6 1575.77 138.837   6
   1  11   6 1904.98 152.951   7
   1  11   6 1804.66 170.053   5
   1  11   7 1250.77 146.273   5
   1  11   7 1100.33 118.269   7
   1  11   8 398.287 72.1152   6
   1  11   9 98.3563 34.3121  19
   1  11   9 20.0418 44.4039   6
   1  11  10 5452.29 231.782  19
   1  11  10 5501.45 264.763   6
   1  11  11 13565.6 352.112  19
   1  11  11 13617.8 401.941   6
   1  11  12 6.82033 39.1912   6
   1  11  13 1991.00 138.359   6
  -1 -11 -14 3560.46 176.836  10
  -1 -11 -15 116.834 29.7161  10
   1  12 -11 712.620 68.5342  17
   1  12 -10 28.5241 29.1549  17
   1  12  -9 1892.43 145.895  17
   1  12  -8 27.5984 34.9509  17
   1  12  -7 1674.58 152.513  17
   1  12  -7 1604.37 130.040  13
   1  12  -6 1307.58 137.585  17
   1  12  -6 1411.88 130.092  13
   1  12  -5 13512.5 411.152  13
   1  12  -5 14960.6 464.061  17
   1  12  -4 549.268 98.7301  17
   1  12  -4 498.822 83.9528  13
   1  12  -4 470.370 77.5349  14
   1  12  -3 4988.33 261.628  17
   1  12  -3 4953.81 257.515  13
   1  12  -3 4966.87 242.496  14
   1  12  -2 497.579 85.9446  13
   1  12  -2 592.974 84.7086  14
   1  12  -2 559.712 88.7231  17
   1  12  -2 571.792 100.946   1
   1  12  -1 92.8295 45.1401   1
   1  12  -1 116.336 44.1564  14
   1  12  -1 76.5742 41.5447  17
   1  12  -1-25.7920 47.2867  13
   1  12   0 2866.93 178.317  14
   1  12   0 2522.47 177.363  13
   1  12   0 2670.29 184.335  17
   1  12   1 1163.02 116.115  14
   1  12   1 1059.18 116.230  17
   1  12   1 877.310 104.371  13
   1  12   2 3297.98 197.142  13
   1  12   2 2978.54 182.133  14
   1  12   2 3287.13 184.928   6
   1  12   2 3324.01 197.213  17
   1  12   3 240.850 51.7921   6
   1  12   3 290.858 60.4826   5
   1  12   3 260.045 60.5180   7
   1  12   3 237.329 58.5541  17
   1  12   4 1607.98 145.002   7
   1  12   4 1793.81 165.281   5
   1  12   4 1495.01 129.793   6
   1  12   5 5559.10 252.626   6
   1  12   5 5855.75 269.717   7
   1  12   5 5688.21 301.521   5
   1  12   6 82.9021 38.4983   6
   1  12   6 88.2993 36.2506   7
   1  12   7 2318.12 170.142   6
   1  12   7 2713.48 184.075   7
   1  12   8 20.6948 41.0291   6
   1  12   9 1183.36 123.572   6
   1  12  10 673.684 94.6114   6
   1  12  11 967.029 106.049   6
   1  12  12 235.590 54.3702   6
   1  12  13 217.324 45.1524   6
  -1 -12 -14 1802.60 113.451  10
   1  13 -10 440.617 55.7515  17
   1  13  -9 251.569 50.8930  17
   1  13  -8 402.449 72.8101  17
   1  13  -7 5242.88 215.248  13
   1  13  -7 5490.21 254.591  17
   1  13  -6 97.2023 42.7403  13
   1  13  -6 76.8839 46.7156  17
   1  13  -5-8.75195 44.3888  17
   1  13  -5 32.0062 31.6748  13
   1  13  -4 3571.59 204.705  14
   1  13  -4 3691.50 217.414  13
   1  13  -4 3605.67 225.266  17
   1  13  -3 60957.7 914.919  17
   1  13  -3 59950.4 835.162  14
   1  13  -3 61194.5 893.706  13
   1  13  -2 10184.8 369.968  17
   1  13  -2 9997.61 342.144  14
   1  13  -2 9796.59 359.114  13
   1  13  -1 492.175 85.1143  17
   1  13  -1 657.895 91.6970  14
   1  13  -1 640.733 98.7902  13
   1  13   0 3314.62 208.715  17
   1  13   0 3279.18 196.703  14
   1  13   0 3182.62 204.411  13
   1  13   1 28681.9 599.713  17
   1  13   1 28243.2 592.806  13
   1  13   1 27854.3 568.245  14
   1  13   2-14.6690 37.4112  14
   1  13   2-6.24273 30.5133  17
   1  13   2-18.4429 43.1153   7
   1  13   2 12.6528 37.0995  13
   1  13   3 3245.88 193.304  14
   1  13   3 2915.54 197.426   7
   1  13   3 3370.39 189.487   6
   1  13   4-6.57946 25.1594   6
   1  13   4-16.9561 38.1279   7
   1  13   5 24253.3 557.204   7
   1  13   5 23102.8 515.431   6
   1  13   6 1185.39 124.038   7
   1  13   6 1072.15 113.370   6
   1  13   7 2413.21 168.980   6
   1  13   8 106.721 43.3379   6
   1  13   9 12224.3 365.335   6
   1  13  10 531.611 77.9436   6
   1  13  11 426.493 64.9508   6
   1  13  12 683.648 76.0509   6
   1  13  13 6485.05 201.377   6
  -1 -13 -13 6723.86 218.036  10
   1  14  -9 27.6438 20.8245  17
   1  14  -8 93.2595 31.9922  17
   1  14  -7 3738.36 186.511  17
   1  14  -6 1018.02 108.028  17
   1  14  -5 3178.54 195.275  17
   1  14  -5 2833.87 171.879  13
   1  14  -4 224.274 60.4840  13
   1  14  -4 132.036 53.6543  17
   1  14  -3 6956.96 297.381  17
   1  14  -3 7208.46 281.669  14
   1  14  -3 7466.43 304.380  13
   1  14  -2 40.3443 39.2063  17
   1  14  -2-5.50383 32.5248  14
   1  14  -2-7.23596 48.0442  13
   1  14  -1 20292.0 507.917  17
   1  14  -1 19875.7 476.342  14
   1  14  -1 20223.2 509.801  13
   1  14   0 294.995 71.6098  13
   1  14   0 183.236 54.8516  14
   1  14   0 239.255 65.0243  17
   1  14   0 204.799 55.7222   7
   1  14   1 26521.0 587.200   7
   1  14   1 26753.2 554.909  14
   1  14   1 27771.0 587.425  13
   1  14   1 27588.0 585.746  17
   1  14   2 3307.64 196.495  14
   1  14   2 3449.64 214.470   7
   1  14   3 16578.8 464.582   7
   1  14   3 16327.9 407.259   6
   1  14   3 16245.4 432.378  14
   1  14   4 1109.35 116.629  14
   1  14   4 1400.52 139.376   7
   1  14   4 1146.46 111.800   6
   1  14   5 1708.37 136.500   6
   1  14   5 1655.22 145.128   7
   1  14   6 3021.04 192.017   7
   1  14   6 2805.61 175.750   6
   1  14   7 10366.8 329.404   6
   1  14   8 324.644 61.4083   6
   1  14   9 818.330 88.5120   6
   1  14  10 631.990 77.7604   6
   1  14  11 2617.57 140.488   6
  -1 -14 -12 117.683 30.2943  10
   1  14  12 59.9462 22.2076   6
   1  15  -8 582.097 52.4459  17
   1  15  -7-21.7069 21.9423  17
   1  15  -6 502.466 66.3581  17
   1  15  -5 1260.11 109.174  17
   1  15  -4 1611.06 129.338  17
   1  15  -4 1621.36 114.338   7
   1  15  -3 1608.91 124.165  14
   1  15  -3 1619.65 134.324  17
   1  15  -3 1530.73 122.536   7
   1  15  -2 58.9130 37.3177  17
   1  15  -2 160.843 47.5656   7
   1  15  -2 76.0428 37.5666  14
   1  15  -1 897.919 105.824  17
   1  15  -1 641.023 83.8295  14
   1  15  -1 768.550 95.5375   7
   1  15   0 4628.39 222.454  14
   1  15   0 4830.92 237.218  17
   1  15   0 4697.97 235.890   7
   1  15   1 5317.39 254.704   7
   1  15   1 5219.04 237.541  14
   1  15   2 71.5197 40.5327  14
   1  15   2 68.4657 38.2423   7
   1  15   3 163.111 49.9894  14
   1  15   3 188.862 54.1451   7
   1  15   4 586.891 87.2175   7
   1  15   4 423.134 71.3035  14
   1  15   4 410.865 61.2723   6
   1  15   5 658.464 86.4691  14
   1  15   5 684.931 81.3913   6
   1  15   5 562.916 82.8392   7
   1  15   6 12.8627 27.6991  14
   1  15   6-18.6564 29.0335   6
   1  15   7 4120.32 190.333   6
   1  15   7 4412.91 205.810  14
   1  15   8 41.0956 28.3022   6
   1  15   9 4421.25 182.723   6
   1  15  10 21.3699 18.7034   6
   1  15  11 5694.40 173.848   6
   1  16  -6 1213.69 79.5805  17
   1  16  -5 1847.84 111.220  17
   1  16  -4 11.4860 24.1469  17
   1  16  -4-86.8623 21.8409   7
   1  16  -3 39.5285 21.5953   7
   1  16  -3 18.6864 25.9164  17
   1  16  -2 123.482 34.9500   7
   1  16  -2 120.916 37.2215  17
   1  16  -1 89.2440 40.2482  17
   1  16  -1 22.8714 21.2560   7
   1  16  -1 22.9378 24.4234  14
   1  16   0 67.9640 35.7843   7
   1  16   0 89.7316 36.8356  14
   1  16   1 371.883 62.4940  14
   1  16   1 399.907 67.9675   7
   1  16   2 29.7892 33.5161   7
   1  16   2 115.483 41.1305  14
   1  16   3 1075.44 109.247   7
   1  16   3 1080.75 101.008  14
   1  16   4 488.388 69.4309  14
   1  16   4 590.520 80.8363   7
   1  16   5 742.865 84.4428  14
   1  16   6 9.72744 23.4872  14
   1  16   6 72.2202 25.7752   6
   1  16   7 904.192 76.3649   6
   1  16   7 881.355 82.9586  14
   1  16   8 676.991 70.3130  14
   1  16   8 701.221 64.9359   6
   1  16   9 1606.93 97.8556  14
   1  16   9 1546.36 89.0478   6
   1  16  10-9.84667 12.6929  14
   1  17  -2 25.0475 16.0714   7
   1  17  -1 9660.68 252.690   7
   1  17   0 1002.84 81.8537  14
   1  17   0 972.443 87.6654   7
   1  17   1 2038.48 127.315   7
   1  17   1 1972.56 116.537  14
   1  17   2 961.529 90.8023   7
   1  17   2 767.490 75.8588  14
   1  17   3 1581.35 114.267   7
   1  17   3 1613.33 107.527  14
   1  17   4 124.611 31.1600  14
   1  17   5-25.3224 20.3668  14
   1  17   6 802.792 70.5223  14
   1  17   7 1712.25 96.1462  14
   1  17   8 19.1683 13.4636  14
  -2  17   5-8.23203 16.1875   6
  -2  17   4 111.981 27.5659   6
  -2  17   3 397.850 48.2260   6
  -2  17   2 344.194 50.9156   7
  -2  17   2 319.735 42.7032   6
  -2  17   1 291.236 46.7791   7
  -2  17   1 0.21393 7.74768   6
  -2  17   0 3373.75 154.628   7
  -2  17  -1 7132.09 221.569   7
  -2  17  -2 383.749 52.6845   7
  -2  17  -3 574.606 60.1927   7
  -2  17  -4 2773.71 116.175   7
  -2  16   8 166.950 29.9955   6
  -2  16   7 43.5427 21.3078   6
  -2  16   6 8252.17 235.372   6
  -2  16   5 2549.38 139.030   6
  -2  16   4 1640.71 116.228   6
  -2  16   4 1635.31 111.372   7
  -2  16   3 1156.26 100.298   6
  -2  16   3 1132.85 98.6142   7
  -2  16   2 6084.48 228.453   6
  -2  16   2 6317.24 238.401   7
  -2  16   1 1568.09 116.298   6
  -2  16   1 1538.89 121.477   7
  -2  16   0 4338.24 206.059   7
  -2  16   0 4213.36 185.725   6
  -2  16  -1 43.1846 25.6384   6
  -2  16  -1-3.90784 29.0372   7
  -2  16  -2 32.7363 34.4176   7
  -2  16  -3 309.882 57.2545   7
  -2  16  -4 28.6929 22.3011   7
  -2  16  -5 113.646 35.0050   7
  -2  16  -6 8.80634 13.6500   7
  -2  15  10 1828.77 88.1307   6
  -2  15   9 2025.81 108.002   6
  -2  15   8 36.3249 26.5601   6
  -2  15   7 4.05563 27.4056   6
  -2  15   6 1873.93 131.120   6
  -2  15   5 2437.54 153.700   6
  -2  15   5 2186.75 135.755   7
  -2  15   4 144.001 46.2685   7
  -2  15   4 135.396 47.2863   6
  -2  15   3 670.112 85.8066   7
  -2  15   3 594.885 83.0956   6
  -2  15   2 1453.65 127.586   6
  -2  15   2 1219.46 115.909   7
  -2  15   1 1227.20 120.156   7
  -2  15   1 1052.96 107.038   6
  -2  15   0 1062.54 108.206   6
  -2  15   0 939.272 107.396   7
  -2  15  -1 3962.97 203.922   6
  -2  15  -2 5008.13 221.688   6
  -2  15  -2 5467.93 251.872  17
  -2  15  -3 53.9684 28.9471   6
  -2  15  -3 47.5838 43.0365  17
  -2  15  -4 3019.81 177.580  17
  -2  15  -5 603.997 80.9295  17
  -2  15  -6 9127.37 278.219  17
  -2  15  -7 229.143 43.4249  17
  -2  15  -8 191.263 35.9884  17
  -2  14  11 437.091 45.8227   6
  -2  14  10 2193.87 117.267   6
  -2  14   9 350.242 55.6908   6
  -2  14   8 335.424 61.7772   6
  -2  14   7 134.335 46.2306   6
  -2  14   6 352.199 70.7091   6
  -2  14   5 822.853 84.7417  14
  -2  14   5 815.326 99.9180   6
  -2  14   5 859.309 94.7027   7
  -2  14   4 171.887 53.2000   7
  -2  14   4 310.808 67.0749   6
  -2  14   4 184.053 45.0314  14
  -2  14   3 66.3892 33.9932   7
  -2  14   3 105.890 44.1211   6
  -2  14   3 71.6514 24.5334  14
  -2  14   2 1864.90 152.502   7
  -2  14   2 1879.68 155.354   6
  -2  14   1 434.088 79.8974   7
  -2  14   1 572.673 89.1807   6
  -2  14   0 5821.62 270.934   6
  -2  14  -1 122.899 48.2430   6
  -2  14  -1 118.579 49.1235  17
  -2  14  -2 489.018 78.9128   6
  -2  14  -2 511.076 86.1063  17
  -2  14  -3 4770.15 247.239  17
  -2  14  -3 4038.24 216.530   6
  -2  14  -4 79.7529 42.8794  17
  -2  14  -4 145.977 42.2084   6
  -2  14  -5 9.01544 33.7306  17
  -2  14  -6 5346.88 241.061  17
  -2  14  -7 3042.56 172.803  17
  -2  14  -8 1134.76 98.5298  17
  -2  14  -9 568.042 63.3926  17
  -2  13  12 343.000 41.1753   6
  -2  13  11 34.3939 25.2607   6
  -2  13  10 2863.30 150.875   6
  -2  13   9 828.107 92.0346   6
  -2  13   8 7958.58 289.186   6
  -2  13   7 69.5334 41.2777   6
  -2  13   6 4343.50 209.081   7
  -2  13   6 4171.32 228.093   6
  -2  13   5 3362.10 206.024   6
  -2  13   5 3260.86 192.998   7
  -2  13   4 123.415 46.2790   7
  -2  13   4 104.345 51.1689   6
  -2  13   3 91.3168 34.3814  14
  -2  13   3 100.596 41.4066   7
  -2  13   3 170.162 58.6945   6
  -2  13   2 21513.7 454.262  14
  -2  13   2 22427.7 528.350   7
  -2  13   1-24.9700 44.0722   6
  -2  13   0 6232.87 290.333   6
  -2  13   0 7367.54 314.354  17
  -2  13  -1 2049.81 167.865  17
  -2  13  -1 1884.51 161.425   6
  -2  13  -2 15020.9 454.437   6
  -2  13  -2 16333.0 467.474  17
  -2  13  -3 652.197 96.0379   6
  -2  13  -3 649.245 99.1327  17
  -2  13  -4 16037.7 462.483  17
  -2  13  -4 14878.0 437.320   6
  -2  13  -5 196.168 57.2605   6
  -2  13  -5 273.600 68.8020  17
  -2  13  -6 5754.33 247.918   6
  -2  13  -6 6435.39 286.580  17
  -2  13  -7 276.932 62.0823  17
  -2  13  -8 2254.61 155.292  17
  -2  13  -9 55.7788 31.9009  17
  -2  13 -10 787.917 77.3427  17
  -2  13 -11 73.7538 21.0634  17
   2 -12 -13 1206.31 74.4061  10
  -2  12  12 3692.14 148.974   6
  -2  12  11 6826.54 230.239   6
  -2  12  10 697.855 85.1559   6
  -2  12   9 902.463 102.737   6
  -2  12   8 10238.1 347.669   6
  -2  12   7 78.1827 47.1799   6
  -2  12   6 40237.4 718.194   6
  -2  12   6 41262.1 657.186   7
  -2  12   5 1588.24 134.402   7
  -2  12   5 1546.27 144.549   6
  -2  12   4 14318.6 410.330   7
  -2  12   4 15216.7 444.742   6
  -2  12   3 2503.94 173.921   7
  -2  12   3 2337.18 176.362   6
  -2  12   3 2365.29 203.982   5
  -2  12   2 28627.3 612.810   6
  -2  12   2 28817.9 695.599   5
  -2  12   1 1087.74 118.294  17
  -2  12   1 1198.91 136.677   5
  -2  12   1 1080.91 103.933  14
  -2  12   1 1035.52 119.052   6
  -2  12   0 3500.91 212.336  17
  -2  12   0 3326.58 213.913   6
  -2  12  -1 474.822 86.1671   6
  -2  12  -1 527.916 84.5966  17
  -2  12  -2 132259. 1318.07  17
  -2  12  -2 123430. 1316.35   6
  -2  12  -3 308.626 67.1239  17
  -2  12  -3 363.634 74.4543   6
  -2  12  -4 431.562 84.3497  17
  -2  12  -4 466.583 90.8263   9
  -2  12  -5 8607.44 363.196   9
  -2  12  -5 8765.44 348.709  17
  -2  12  -6 52.4906 38.6042   9
  -2  12  -6 145.521 58.7484  17
  -2  12  -7 26.5070 31.4924   9
  -2  12  -7-11.3121 54.7574  17
  -2  12  -8 8827.04 330.000   9
  -2  12  -8 8683.56 327.052  17
  -2  12  -9 283.058 59.8587  17
  -2  12 -10 1274.95 111.690  17
  -2  12 -11 216.465 43.7157  17
  -2  12 -12 2119.73 102.855  17
  -2  11  12 11.8072 22.6190   6
  -2  11  11 180.280 45.7367   6
  -2  11  10 10848.1 339.203   6
  -2  11   9 1612.24 139.704   6
  -2  11   8 23220.0 535.807   6
  -2  11   7 1200.77 125.155   6
  -2  11   6 13841.9 421.006   6
  -2  11   6 14176.4 383.128   7
  -2  11   5 819.429 124.236   5
  -2  11   5 842.444 106.727   6
  -2  11   5 853.844 97.8435   7
  -2  11   4 6124.47 329.276   5
  -2  11   4 5896.25 256.128   7
  -2  11   4 5761.45 272.867   6
  -2  11   3 549.377 100.424   5
  -2  11   3 433.155 74.2660   6
  -2  11   2 36638.3 761.090   5
  -2  11   2 36756.8 681.260   6
  -2  11   1 6908.82 300.251   6
  -2  11   1 7099.54 294.309  17
  -2  11   1 6372.62 307.050   5
  -2  11   0 49075.6 817.924   5
  -2  11   0 49787.7 808.945   6
  -2  11  -1 1892.93 161.436   6
  -2  11  -1 1774.25 150.518  17
  -2  11  -2 148693. 1450.04   9
  -2  11  -2 145745. 1354.45  17
  -2  11  -3 3409.38 216.978  17
  -2  11  -3 3252.49 227.096   9
  -2  11  -4 2252.08 173.673  17
  -2  11  -4 2228.28 186.391   9
  -2  11  -5 2135.92 173.014  17
  -2  11  -5 2067.97 177.520   9
  -2  11  -6 103371. 1256.39   9
  -2  11  -6 108290. 1221.58  17
  -2  11  -7 56.5986 41.1016   9
  -2  11  -7 32.3237 40.8415  17
  -2  11  -8 12789.0 420.329   9
  -2  11  -8 13444.0 426.890  17
  -2  11  -9 154.686 52.6257   9
  -2  11  -9 129.830 52.0799  17
  -2  11 -10 24206.1 496.463   9
  -2  11 -10 25096.1 533.579  17
  -2  11 -11 272.101 55.1752  17
  -2  11 -12 994.992 87.0663  17
   2 -10 -14 117.374 26.8841  10
  -2  10  13 280.381 47.4149   6
   2 -10 -13 312.549 45.0270  20
   2 -10 -12 226.771 49.0194  20
  -2  10  12 309.735 54.9735   6
   2 -10 -11 1379.31 122.383  20
  -2  10  11 1398.31 120.797   6
  -2  10  10 2053.26 154.758   6
   2 -10 -10 1813.20 151.342  20
   2 -10  -9 1167.60 123.791  20
  -2  10   9 978.408 113.177   6
  -2  10   8 272.644 66.9271   6
  -2  10   7 732.496 100.437   6
  -2  10   6 8299.14 383.091   5
  -2  10   6 8285.91 322.533   6
  -2  10   6 8668.01 292.511   7
  -2  10   5 282.312 55.6317   7
  -2  10   5 335.985 76.7891   5
  -2  10   5 265.993 58.8945   6
  -2  10   4 39656.6 642.180   7
  -2  10   4 40060.0 807.202   5
  -2  10   4 39309.3 690.567   6
  -2  10   3 240.794 61.2706   6
  -2  10   3 150.403 51.5894   5
  -2  10   2 1789.96 142.416  17
  -2  10   2 1805.45 147.004   6
  -2  10   1 18.4490 22.0697   5
  -2  10   1-0.21979 28.1166  17
  -2  10   1 17.7598 29.7633   6
  -2  10   0 17937.2 477.122   5
  -2  10   0 18397.6 447.050  17
  -2  10   0 17291.4 453.046   6
  -2  10  -1 4560.16 240.022   9
  -2  10  -1 4839.95 230.306  17
  -2  10  -1 4619.67 232.332   5
  -2  10  -2 125726. 1172.31   1
  -2  10  -2 125934. 1287.13   9
  -2  10  -2 125351. 1197.41  17
  -2  10  -2 126821. 1165.94  13
  -2  10  -3 44.9409 28.9556   1
  -2  10  -3 22.9737 35.7149   9
  -2  10  -3 102.990 49.6974  17
  -2  10  -3 7.36876 30.2467  13
  -2  10  -4 9354.43 340.497  17
  -2  10  -4 8821.79 356.279   9
  -2  10  -4 8491.61 329.332   1
  -2  10  -4 8773.50 310.840  13
  -2  10  -5 4538.34 263.626   9
  -2  10  -5 5034.31 257.304  17
  -2  10  -5 4767.67 258.265   1
  -2  10  -5 4690.36 227.773  13
  -2  10  -6 8157.21 299.050  13
  -2  10  -6 8313.92 354.683   9
  -2  10  -6 9005.19 410.250   2
  -2  10  -6 8739.31 343.450  17
  -2  10  -6 8158.77 351.480   1
  -2  10  -7 1544.70 148.095  17
  -2  10  -7 1447.62 148.506   9
  -2  10  -8 1815.57 164.864   9
  -2  10  -8 1924.43 165.896  17
  -2  10  -9 3209.54 210.686   9
  -2  10  -9 3229.64 212.953  17
  -2  10 -10 17180.1 456.531   9
  -2  10 -10 18818.4 490.562  17
  -2  10 -11-3.74765 20.7509   9
  -2  10 -11-2.78814 35.1382  17
  -2  10 -12 4120.38 196.623  17
  -2  10 -13 204.280 39.2275  17
   2  -9 -14 10321.4 251.290  10
   2  -9 -14 9541.47 231.263  20
   2  -9 -13 3206.71 164.398  20
  -2   9  13 3158.61 153.036   6
   2  -9 -12 6643.32 266.296  20
  -2   9  12 6050.80 237.648   6
   2  -9 -11 1147.82 120.229  20
  -2   9  11 1263.67 121.240   6
  -2   9  10 17825.4 455.505   6
   2  -9 -10 17804.5 489.609  20
   2  -9  -9 5224.91 269.356  20
  -2   9   9 6031.02 271.948   6
  -2   9   8 2191.25 196.529   5
   2  -9  -8 2288.18 177.716  20
  -2   9   8 2312.11 171.042   6
   2  -9  -7-63.6108 37.0291  20
  -2   9   7-64.0507 39.6256   5
  -2   9   7 40.1040 34.2030   6
  -2   9   6 7251.29 342.831   5
  -2   9   6 6860.60 287.876   6
  -2   9   5 7080.59 286.899   6
  -2   9   5 6423.12 246.595   7
  -2   9   5 6860.88 323.384   5
  -2   9   4 811.290 94.7580   6
  -2   9   4 700.733 102.813   5
  -2   9   3 7.17190 24.4536   5
  -2   9   2 13764.4 418.940   5
  -2   9   1 640.891 90.8089   5
  -2   9   0 23676.7 521.861   5
  -2   9  -1 1632.90 132.594   5
  -2   9  -2 33129.3 570.558   5
  -2   9  -2 32696.6 561.086   1
  -2   9  -3-27.8344 30.4095   1
  -2   9  -4 1820.50 156.665   9
  -2   9  -4 1937.46 148.132  17
  -2   9  -4 1775.14 145.127   1
  -2   9  -4 1834.80 164.207   2
  -2   9  -4 1786.65 134.325  13
  -2   9  -5 2994.65 174.700  13
  -2   9  -5 2869.89 201.215   9
  -2   9  -5 3192.73 196.482  17
  -2   9  -5 3145.13 223.342   2
  -2   9  -5 2881.66 195.837   1
  -2   9  -6 28780.8 648.628   1
  -2   9  -6 29333.6 710.521   2
  -2   9  -6 29023.1 543.870  13
  -2   9  -6 30032.7 615.318  17
  -2   9  -6 29123.0 653.687   9
  -2   9  -7 2898.76 199.814  17
  -2   9  -7 2972.01 236.954   2
  -2   9  -7 2618.40 202.397   3
  -2   9  -7 2767.03 205.441   9
  -2   9  -7 2565.43 201.124   1
  -2   9  -8 23037.3 624.939   1
  -2   9  -8 23757.1 633.362   3
  -2   9  -8 24199.6 580.349  17
  -2   9  -8 22508.0 575.265   9
  -2   9  -9 314.767 77.0206   9
  -2   9  -9 392.351 78.3239  17
  -2   9 -10 22992.4 561.581  17
   2  -9  10 23383.1 491.307   8
   2  -9  11 444.500 68.7847   8
  -2   9 -11 477.726 76.5161   9
  -2   9 -11 480.962 86.8198  17
  -2   9 -12-5.85354 34.4570  17
   2  -9  12-0.53916 25.0147   8
   2  -9  13 171.394 37.3946   8
  -2   9 -13 146.922 39.0659  17
   2  -9  14 3294.71 126.468   8
  -2   9 -14 3323.80 140.220  17
   2  -8 -15 1613.76 85.5873  20
   2  -8 -14 5396.57 193.930  10
   2  -8 -14 4818.99 188.497  20
  -2   8  13 37.5698 26.9505   6
   2  -8 -13 37.0889 30.5820  20
  -2   8  12 5221.49 227.031   6
   2  -8 -12 5624.22 259.025  20
  -2   8  11 606.412 85.6062   6
   2  -8 -11 633.858 97.8694  20
  -2   8  10 24172.0 532.313   6
   2  -8 -10 23470.9 575.554  20
  -2   8   9 665.829 93.8339   6
   2  -8  -9 592.206 96.2702  20
  -2   8   8 170.739 59.2829   5
  -2   8   8 112.276 51.2942   6
   2  -8  -8 11.1159 25.5165  20
  -2   8   7 5211.65 286.658   5
  -2   8   7 5004.50 243.159   6
   2  -8  -7 5109.53 254.145  20
   2  -8  -6 4532.81 231.115  20
  -2   8   6 5472.16 247.067   6
  -2   8   6 5072.46 273.560   5
  -2   8   5-5.83752 33.2044   5
  -2   8   4 387.394 75.2836   5
  -2   8   3 2784.77 183.039   5
  -2   8   2 4485.49 225.647   5
  -2   8   1 429.869 72.1825   5
  -2   8   0 23.1216 27.4937   5
  -2   8  -1 2602.35 157.660   5
  -2   8  -1 2208.24 131.355   1
  -2   8  -2 8029.62 258.148   1
  -2   8  -2 7991.21 265.961   5
  -2   8  -3 10.5022 19.5624   1
  -2   8  -3-9.36784 24.4576   2
  -2   8  -3 5.76515 13.0522   5
  -2   8  -4 27817.5 586.144   2
  -2   8  -4 26877.1 527.844   1
  -2   8  -5-15.8914 38.9905   2
  -2   8  -5 54.3259 36.2439   3
  -2   8  -5-40.4584 30.5409   1
  -2   8  -6 13829.3 401.659  17
  -2   8  -6 13629.7 426.183   3
  -2   8  -6 13136.6 422.253   1
  -2   8  -6 13458.3 428.199   9
  -2   8  -6 13691.1 462.614   2
  -2   8  -7 540.190 84.1945  17
  -2   8  -7 457.684 84.8721   9
  -2   8  -7 471.691 86.0384   3
  -2   8  -7 375.431 83.2368   2
  -2   8  -8 19710.5 605.546   2
  -2   8  -8 18017.1 545.961   3
  -2   8  -8 18032.5 516.304   9
  -2   8  -8 18976.7 500.928  17
  -2   8  -9-43.9674 44.4033   9
  -2   8  -9-65.5490 41.1402   3
  -2   8  -9 31.0623 42.8811  17
  -2   8 -10 36.7093 28.6879   9
  -2   8 -10 119.333 62.5420  17
  -2   8 -11 33.0254 40.7598   9
  -2   8 -11 29.6803 41.5034  17
   2  -8  12 9715.11 319.074   8
  -2   8 -12 10482.2 356.924  17
   2  -8  13 25.7361 26.2725   8
  -2   8 -13 17.6402 23.8520  17
  -2   8 -14 6358.75 221.211  17
   2  -8  14 6399.88 213.988   8
   2  -8  15 23.7649 16.5101   8
   2  -7 -15 264.223 36.6488  10
   2  -7 -15 361.121 48.0958  20
   2  -7 -14 566.760 72.5745  20
   2  -7 -14 843.124 82.8945  10
   2  -7 -13 6723.15 273.742  20
  -2   7  13 6443.19 227.530  11
  -2   7  12 988.318 102.975   6
   2  -7 -12 1120.68 124.365  20
  -2   7  12 914.150 94.3321  11
   2  -7 -11 147.616 55.3613  20
  -2   7  11 121.061 45.7501   6
   2  -7 -10 20506.6 540.590  20
  -2   7  10 20663.3 487.189   6
  -2   7   9 11745.2 367.904   6
   2  -7  -9 12079.5 411.228  20
  -2   7   9 11970.1 427.746   5
  -2   7   8 10973.6 406.759   5
   2  -7  -8 10964.9 380.950  20
  -2   7   8 11349.3 358.527   6
  -2   7   7 282.892 67.6319   5
   2  -7  -7 266.304 60.7189  20
  -2   7   7 283.065 57.1269   6
  -2   7   6 4682.94 246.088   5
   2  -7  -6 4794.68 220.329   3
  -2   7   5 4215.31 226.328   5
  -2   7   4 18524.8 460.510   5
  -2   7   3 99.1278 39.1174   5
  -2   7   2 23288.0 481.466   5
  -2   7   1 16966.0 397.940   5
  -2   7   0 1822.87 125.830   5
  -2   7  -1 19.1306 22.5178   5
  -2   7  -1 2.43303 18.7561   1
  -2   7  -2 25350.8 464.429   2
  -2   7  -2 25530.3 443.785   5
  -2   7  -2 25564.3 422.929   1
  -2   7  -3 1211.87 93.7196   5
  -2   7  -3 1214.59 99.0211   1
  -2   7  -3 1206.46 109.570   2
  -2   7  -4 8244.18 298.324   2
  -2   7  -4 8768.67 287.003   3
  -2   7  -4 8641.70 279.181   1
  -2   7  -5 120.217 43.5057   2
  -2   7  -5 53.0113 26.0849   3
  -2   7  -6 5460.81 274.041   2
  -2   7  -6 4861.95 244.386   3
  -2   7  -7 216.013 56.2166   9
  -2   7  -7 91.0347 36.6168  17
  -2   7  -7 82.3807 44.9014   2
  -2   7  -7 164.557 53.5402   3
  -2   7  -8 5531.91 280.892   9
  -2   7  -8 5616.87 311.403   2
  -2   7  -8 5719.77 266.215  17
  -2   7  -8 5844.32 298.196   3
  -2   7  -9 301.875 79.2345   2
  -2   7  -9 394.865 79.4708   9
  -2   7  -9 344.152 75.2621  17
  -2   7  -9 430.174 90.5693   3
  -2   7 -10-44.8210 47.3108  17
  -2   7 -10 21.6784 29.4813   9
  -2   7 -11 2816.98 194.009   9
  -2   7 -11 2804.48 198.538  17
  -2   7 -12 2.62605 30.0470   9
  -2   7 -12-7.78681 38.5666  17
  -2   7 -13 299.037 61.3096  17
   2  -7  14 106.928 37.1596   8
  -2   7 -14 99.2136 38.3480  17
  -2   7 -15 649.003 64.2834  17
   2  -7  15 725.410 71.0725   8
   2  -6 -15 62.4959 25.9761  20
  -2   6  15 44.7867 20.1005  11
   2  -6 -15 1.26076 5.81381  10
   2  -6 -14 751.402 83.3518  10
  -2   6  14 784.085 78.5203  11
   2  -6 -14 719.892 85.5250  20
   2  -6 -13 799.503 100.188  20
  -2   6  12 1257.91 115.240   6
   2  -6 -12 1360.56 138.581  20
  -2   6  11 50.9671 30.7286   6
   2  -6 -11 63.9296 40.7335  20
  -2   6  10 24604.6 524.868   6
   2  -6 -10 25871.4 607.512  20
  -2   6   9 5866.27 256.289   6
   2  -6  -9 5459.38 275.280  20
  -2   6   9 5780.05 285.467   5
  -2   6   8 29025.6 630.052   5
   2  -6  -8 30202.4 618.953  20
  -2   6   8 29757.4 555.701   6
   2  -6  -8 29534.1 630.695   3
   2  -6  -7 1120.20 114.126   3
  -2   6   7 1278.58 129.246   5
   2  -6  -6 2200.23 149.281   3
  -2   6   6 2245.52 161.373   5
  -2   6   5 7417.05 284.542   5
  -2   6   4 12698.9 359.382   5
  -2   6   3 5272.68 222.203   5
  -2   6   2 1579.40 116.828   5
  -2   6   1 31780.6 500.434   5
  -2   6   0 873.330 84.0819   5
  -2   6  -1 8559.88 210.949   1
  -2   6  -1 9394.34 245.518   2
  -2   6  -1 9230.39 256.315   5
  -2   6  -2 15250.4 329.913   2
  -2   6  -2 15646.7 322.997   5
  -2   6  -2 14659.7 294.343   1
  -2   6  -3 13298.5 324.922   2
  -2   6  -3 13410.8 293.721   5
  -2   6  -3 13716.5 317.376   3
  -2   6  -3 13569.6 303.303   1
  -2   6  -4 3235.41 137.678   5
  -2   6  -4 3227.39 172.479   2
  -2   6  -4 3207.67 163.762   3
  -2   6  -5 32.3085 28.4278   3
  -2   6  -5 4.34801 30.5604   2
  -2   6  -6 4254.75 214.380   3
  -2   6  -7 671.130 94.1088   3
  -2   6  -8 25008.9 534.108  17
  -2   6  -8 24198.3 587.630   3
  -2   6  -9 2265.76 168.358  17
  -2   6  -9 1897.93 177.041   3
  -2   6 -10 4373.08 241.493  17
  -2   6 -10 4629.87 287.795   3
  -2   6 -11 630.195 95.6701  17
  -2   6 -11 662.594 99.6239   9
  -2   6 -12 6087.70 287.334  17
  -2   6 -12 5513.80 262.301   9
  -2   6 -13 1043.93 115.370  17
  -2   6 -14 8554.73 298.708  17
   2  -6  14 8605.94 299.730   8
   2  -6  15 1014.02 92.9924   8
  -2   6 -15 775.995 77.5502  17
   2  -6  16 879.077 72.1700   8
   2  -5 -16 194.041 35.0459  20
   2  -5 -15 37.6831 25.6261  20
  -2   5  15 24.1947 16.9100  11
   2  -5 -14 3120.94 162.113  10
   2  -5 -14 3357.50 189.533  20
   2  -5 -13 89.9081 49.9107  20
   2  -5 -12 7545.58 328.079  20
  -2   5  12 7127.05 272.547   6
  -2   5  11 445.642 70.9644   6
   2  -5 -11 496.128 90.7071  20
   2  -5 -10 269.870 63.4246  20
  -2   5  10 397.814 69.5832   6
  -2   5   9 1866.87 139.249   6
   2  -5  -9 1851.27 168.037   3
   2  -5  -9 1953.40 163.519  20
  -2   5   9 1803.50 142.053  15
  -2   5   8 799.633 98.9243   5
   2  -5  -8 792.350 101.837  20
   2  -5  -8 915.429 112.516   3
  -2   5   8 895.955 93.9240   6
   2  -5  -7 317.200 61.9492   3
  -2   5   7 295.223 59.7515   5
   2  -5  -6 582.797 77.7153   3
  -2   5   6 558.349 78.3319   5
  -2   5   5 2445.90 155.026   5
  -2   5   4 95117.9 914.196   5
  -2   5   3 2815.93 151.133   5
  -2   5   2 85242.8 791.262   5
  -2   5   1 5792.43 201.432   5
  -2   5   0 16151.1 323.841   5
  -2   5  -1 7283.59 172.751   1
  -2   5  -1 7633.78 220.227   5
  -2   5  -1 7504.71 197.529   2
  -2   5  -2 40853.4 483.870   2
  -2   5  -2 39459.3 491.389   5
  -2   5  -2 40134.2 437.785   1
  -2   5  -3 469.247 58.8197   3
  -2   5  -3 502.475 56.1028   5
  -2   5  -3 629.975 69.9038   2
  -2   5  -4 17409.2 352.936   3
  -2   5  -4 17424.1 307.627   5
  -2   5  -5 2899.75 120.286   5
  -2   5  -5 2801.07 154.839   3
  -2   5  -6 34932.8 585.607   3
  -2   5  -7 171.454 49.9624   3
  -2   5  -8 4023.68 231.723   3
  -2   5  -9 283.912 71.8019   3
  -2   5  -9 207.583 52.1549  17
  -2   5 -10 15426.9 516.439   3
  -2   5 -10 15986.2 449.156  17
  -2   5 -11 558.753 90.7389  17
  -2   5 -11 419.298 89.8560   3
  -2   5 -12 11429.0 392.143  17
  -2   5 -13 241.964 63.2638  17
  -2   5 -14 600.348 86.6818  17
  -2   5 -15 736.235 82.8522  17
   2  -5  15 742.988 89.3731   8
   2  -5  16 78.6813 27.9740   8
  -2   5 -16 117.256 28.3866  17
   2  -4 -16 2069.72 106.509  20
  -2   4  16 2082.56 96.0629  11
  -2   4  15 92.5217 32.2768  11
   2  -4 -15 70.9727 31.2514  20
   2  -4 -14 1570.14 114.241  10
   2  -4 -14 1527.29 133.956  20
   2  -4 -13 1483.93 144.292  20
   2  -4 -13 1264.89 116.915  10
   2  -4 -12 8375.72 349.187  20
   2  -4 -11 31.0223 39.2045  20
  -2   4  11 8.29522 42.1934  15
  -2   4  11 29.7032 29.6212   6
   2  -4 -10 7829.04 331.903  20
  -2   4  10 7360.80 278.622   6
   2  -4 -10 7913.57 371.781   3
  -2   4  10 7435.76 301.384  15
  -2   4   9 1341.34 115.610   6
  -2   4   9 1261.51 120.029  15
   2  -4  -9 1450.35 138.220  20
   2  -4  -9 1411.29 147.082   3
   2  -4  -8 5261.58 247.221  20
   2  -4  -8 5262.11 264.055   3
  -2   4   8 5521.57 242.578   5
   2  -4  -7 627.148 84.6041   3
  -2   4   7 618.055 80.5716   5
  -2   4   6 50195.7 678.938   5
   2  -4  -6 50269.7 682.043   3
  -2   4   5 17323.8 383.735   5
  -2   4   4 811.917 82.4114   5
  -2   4   3 258.922 47.1718   5
  -2   4   2 262794. 1282.94   5
  -2   4   1 39128.4 479.838   5
  -2   4   0 1466.42 93.9371   5
  -2   4  -1 10811.1 181.751   1
  -2   4  -1 11020.3 250.272   5
  -2   4  -1 11426.9 210.814   2
  -2   4  -2 1035.89 77.7891   5
  -2   4  -2 1011.56 69.6029   2
  -2   4  -3 3075.75 129.755   5
  -2   4  -3 3233.96 133.631   3
  -2   4  -4 3338.90 146.607   3
  -2   4  -4 3280.36 135.881   5
  -2   4  -5 239.644 46.2630   3
  -2   4  -5 245.106 38.8132   5
  -2   4  -6 114243. 1013.56   3
  -2   4  -7 979.818 105.420   3
  -2   4  -8 1845.31 151.060   3
  -2   4  -9 1426.80 143.571   3
  -2   4 -10 26964.4 564.789  17
  -2   4 -10 27121.3 665.081   3
  -2   4 -10 26104.3 532.073  10
  -2   4 -11 1079.19 141.514   3
  -2   4 -11 1090.54 122.296  17
  -2   4 -11 1105.37 113.731  10
  -2   4 -12 2290.18 175.828  17
  -2   4 -12 2233.43 162.866  10
  -2   4 -13-23.1842 37.9859  17
  -2   4 -14 373.888 70.0784  17
   2  -4  15 216.619 49.4250   8
  -2   4 -15 264.358 53.4348  17
   2  -4  16 123.903 37.4634   8
  -2   4 -16 187.261 37.5059  17
   2  -4  17 391.751 47.3278   8
  -2   3  16 98.8374 22.5322  11
   2  -3 -15-17.2812 35.3580  20
   2  -3 -14 2083.17 157.674  20
   2  -3 -13 1742.80 133.754  10
   2  -3 -13 1675.21 156.576  20
  -2   3  12 41668.5 734.048  15
   2  -3 -12 43755.8 793.671  20
   2  -3 -11 856.884 111.135  20
  -2   3  11 749.625 90.0367   6
  -2   3  11 704.100 100.125  15
  -2   3  10 17430.2 465.399  15
  -2   3  10 18859.2 434.663   6
   2  -3 -10 17594.8 552.132   3
   2  -3 -10 18226.6 502.811  20
   2  -3  -9 142.140 43.8644  20
  -2   3   9 204.981 57.4927  15
   2  -3  -9 144.897 56.0549   3
  -2   3   9 195.587 47.5357   6
   2  -3  -8 31416.9 636.698   3
   2  -3  -7 650.879 85.2221   3
  -2   3   7 770.577 82.4939   5
  -2   3   6 72390.1 758.103   5
   2  -3  -6 71671.1 806.227   3
   2  -3  -5 9364.23 266.438   3
  -2   3   5 9536.48 265.288   5
  -2   3   4 63317.7 648.661   5
  -2   3   3 1900.94 107.973   5
  -2   3   2 28661.8 394.903   5
  -2   3   1 930.743 71.4140   5
  -2   3   0 130160. 811.273   5
  -2   3  -1 1211.96 80.5963   5
  -2   3  -1 1143.09 60.1645   2
  -2   3  -1 1241.96 51.0800   1
  -2   3  -2 135604. 821.312   4
  -2   3  -2 132541. 739.928   3
  -2   3  -3-0.30567 18.3383   4
  -2   3  -3-6.66835 18.8145   3
  -2   3  -4 50447.1 494.285   4
  -2   3  -4 51169.0 539.722   3
  -2   3  -5 402.888 57.4840   3
  -2   3  -5 346.054 41.8871   4
  -2   3  -6 64502.9 722.870   3
  -2   3  -7 221.363 55.0456   3
  -2   3  -8 13390.1 389.665   3
  -2   3  -9-4.33357 45.2532   3
  -2   3 -10 9714.51 321.896  10
  -2   3 -10 10233.3 394.398   3
  -2   3 -11 4660.94 234.905  10
  -2   3 -11 4512.35 236.927  17
  -2   3 -11 4207.28 273.518   3
  -2   3 -12 102768. 1114.82  10
  -2   3 -12 103937. 1167.97  17
  -2   3 -13 5257.24 249.968  10
  -2   3 -13 4847.15 250.917  17
  -2   3 -14 11266.9 369.974  17
   2  -3  15 81.0691 33.9078  11
  -2   3 -15 80.2912 33.5137  17
   2  -3  16 371.495 57.9319   8
   2  -3  16 320.214 45.6084  11
   2  -3  17 170.118 35.5212   8
  -2   2  16 85.5280 23.8276  11
   2  -2 -16 69.1669 25.1324  17
   2  -2 -15 178.972 46.1466  20
   2  -2 -14 326.718 66.1843  20
   2  -2 -13 2114.84 172.946  20
  -2   2  12 11701.6 392.022  15
   2  -2 -12 12137.4 416.983  20
  -2   2  11 1.32870 32.7418  15
   2  -2 -11-35.3166 38.3991   3
   2  -2 -11-52.5114 52.2935  20
  -2   2  10 32867.0 636.677  15
   2  -2 -10 35090.8 789.314   3
   2  -2 -10 34611.1 684.798  20
   2  -2  -9 538.162 94.5172   3
   2  -2  -9 740.420 97.8969  20
  -2   2   9 720.917 91.5097  15
   2  -2  -8 27382.1 593.475   3
  -2   2   7-18.0462 17.0150   5
   2  -2  -7 5.54842 26.7070   3
   2  -2  -6 30292.2 532.396   3
  -2   2   6 33284.8 471.589   5
  -2   2   5 2259.10 118.971   5
   2  -2  -5 2323.51 133.933   3
  -2   2   4 2466.29 118.302   5
  -2   2   3 1402.25 85.2506   5
  -2   2   2 385022. 1329.38   5
  -2   2   1 1225.07 74.9452   5
  -2   2   0 205979. 976.791   4
  -2   2  -1 1236.00 78.1604   4
  -2   2  -1 1224.72 37.3311   1
  -2   2  -2 3014.33 118.001   4
  -2   2  -2 3091.66 105.269   3
  -2   2  -3 626.787 51.7508   4
  -2   2  -3 632.880 53.0322   3
  -2   2  -4 1232.54 80.4453   3
  -2   2  -4 1211.47 68.5474   4
  -2   2  -5 81.4761 21.1127   4
  -2   2  -5 57.3461 27.8979   3
  -2   2  -6 61.8096 19.0583   4
  -2   2  -6 46.9882 35.6615   3
  -2   2  -7 75.1229 35.1277   3
  -2   2  -8 749.327 90.2709   3
  -2   2  -9 12.6261 28.3243   3
  -2   2 -10 908.237 98.9819  20
  -2   2 -10 964.571 119.145   3
  -2   2 -11 815.254 100.372  20
  -2   2 -11 889.563 104.057  10
  -2   2 -11 830.021 116.997   3
  -2   2 -12 9521.58 421.250   3
  -2   2 -12 8945.34 331.413  10
  -2   2 -13 3617.61 216.637  17
  -2   2 -13 3419.96 208.343  10
  -2   2 -14 39105.1 693.719  17
  -2   2 -14 37891.5 662.328  10
  -2   2 -15 1237.26 117.565  17
  -2   2 -15 1255.24 111.410  10
   2  -2  16 1996.95 138.462   8
  -2   2 -16 1992.98 126.693  17
   2  -2  16 1891.82 123.044  11
   2  -2  17 74.3570 26.9258   8
   2  -2  17 21.1130 15.6028  11
  -2   1  16 1454.14 89.7114  11
   2  -1 -16 1510.72 96.4992  17
   2  -1 -15 213.396 47.7288  20
   2  -1 -14 33.2209 32.1125  20
   2  -1 -13 219.584 62.2511  20
  -2   1  13 183.259 58.5100  15
   2  -1 -12 2080.63 172.017  20
  -2   1  12 1893.43 161.487  15
   2  -1 -11 556.575 112.212   3
  -2   1  11 357.230 75.7849  15
   2  -1 -11 415.805 79.5932  20
   2  -1 -10 448.522 80.0972  20
  -2   1  10 535.304 88.7317  15
   2  -1 -10 438.018 88.5686   3
   2  -1  -9 1412.04 140.346  16
  -2   1   9 1459.29 129.272  15
   2  -1  -9 1469.93 132.610  20
   2  -1  -9 1394.23 149.190   3
   2  -1  -8 15864.4 450.706   3
   2  -1  -7 1642.08 136.173   3
   2  -1  -6 1512.85 119.475   3
  -2   1   6 1767.24 97.2780   5
   2  -1  -5 75.7920 34.5339   3
  -2   1   5 29.5073 21.0117   5
  -2   1   4 186966. 936.231   5
   2  -1  -4 192331. 1083.21   3
  -2   1   3 43.2749 18.0157   5
  -2   1   2 5582.29 145.789   5
  -2   1   1 1125.04 70.4608   4
  -2   1   1 1072.72 65.1277   5
  -2   1   0 999999. 2059.78   4
  -2   1  -1 6892.20 157.465   4
  -2   1  -2 175465. 715.862   3
  -2   1  -2 172403. 716.645   4
  -2   1  -3 1368.36 64.3990   4
  -2   1  -3 1415.09 70.9337   3
  -2   1  -4 56192.5 497.662   3
  -2   1  -4 53917.3 406.789   4
  -2   1  -5 47.7176 26.4927   3
  -2   1  -5 77.6216 20.2875   4
  -2   1  -6 4607.15 132.948   4
  -2   1  -6 4951.22 182.679   3
  -2   1  -7-13.4859 25.5759   3
  -2   1  -7 21.4505 13.6662   4
  -2   1  -8 3162.38 176.670   3
  -2   1  -9 276.465 59.5912   3
  -2   1 -10 3119.67 206.310   3
  -2   1 -11-22.5192 33.1371  20
  -2   1 -11 69.5540 49.8359   3
  -2   1 -11 0.94706 25.6046  10
  -2   1 -12 70996.9 942.698  10
  -2   1 -12 71288.3 969.092  20
  -2   1 -12 72582.3 1150.34   3
  -2   1 -13 4933.91 262.642  20
  -2   1 -13 4359.76 240.138  10
  -2   1 -14-9.10790 28.1639  17
  -2   1 -14 30.9458 35.2701  10
  -2   1 -15 1391.33 124.019  10
  -2   1 -15 1462.33 127.489  17
   2  -1  16 9214.96 295.645   8
  -2   1 -16 9323.66 272.824  10
  -2   1 -16 8820.20 272.949  17
   2  -1  16 8564.54 278.698  11
   2  -1  17 584.396 64.8543   8
   2  -1  17 647.448 66.1290  11
   2   0 -16 4972.09 172.509  17
  -2   0  16 4819.03 159.998  11
   2   0 -15 2775.77 160.992  17
   2   0 -15 2701.94 146.607  20
   2   0 -14 942.201 101.970  20
   2   0 -13 803.132 104.882  20
  -2   0  13 794.578 105.933  15
   2   0 -12 24227.6 571.906  20
  -2   0  12 23868.7 565.574  15
   2   0 -11 16427.4 470.077  20
  -2   0  11 16444.6 468.210  15
   2   0 -10 41724.7 865.814   3
  -2   0  10 40366.2 716.274  15
   2   0 -10 39962.6 724.154  20
   2   0  -9 12439.3 443.055   3
   2   0  -9 11764.9 397.631  16
   2   0  -9 12147.5 375.294  20
  -2   0   9 11537.8 363.607  15
   2   0  -8 47061.3 787.048   3
   2   0  -7 1256.48 118.525   3
   2   0  -6 994.005 98.1836   3
  -2   0   5 1127.58 65.3065   5
   2   0  -5 1220.79 99.7585   3
   2   0  -4 62005.7 612.629   3
  -2   0   4 61403.6 469.366   5
  -2   0   3 80.2884 19.9714   5
  -2   0   2 24478.1 279.320   5
  -2   0   1 21.1169 21.0503   4
  -2   0   0 7215.01 147.961   4
  -2   0  -1 1417.69 60.3451   4
  -2   0  -3 2.08287 13.9308   3
  -2   0  -3-5.96253 13.0995   4
  -2   0  -4 53335.6 450.543   3
  -2   0  -4 52449.5 418.872   4
  -2   0  -5 113.141 30.4726   3
  -2   0  -5 131.544 28.0160   4
  -2   0  -6 308458. 1362.52   3
  -2   0  -6 302014. 1152.56   4
  -2   0  -7-16.5627 28.3640   3
  -2   0  -7 61.4343 21.6404   4
  -2   0  -8 2569.07 153.203   3
  -2   0  -8 2821.10 124.375   4
  -2   0  -9 147.404 47.1263   3
  -2   0 -10 96378.2 1115.94   3
  -2   0 -11 921.096 104.216  10
  -2   0 -11 779.242 101.351  20
  -2   0 -11 720.101 108.184   3
  -2   0 -12 2383.68 174.421  10
  -2   0 -12 2188.05 197.182   3
  -2   0 -12 2055.61 168.006  20
  -2   0 -13 549.792 94.6340  20
  -2   0 -13 753.878 103.937  10
  -2   0 -14 3704.51 218.654  10
  -2   0 -14 4004.45 239.501  20
  -2   0 -15 1784.84 143.267  17
  -2   0 -15 1904.77 149.404  10
  -2   0 -16 2.38234 21.3936  10
   2   0  16 3.42727 25.5155   8
   2   0  16 36.1024 31.8848  11
   2   0  17 17.2578 19.2562  11
   2   0  17 4.12013 19.1166   8
  -2  -1  16 528.585 53.1638  11
   2   1 -16 474.421 53.6231  17
   2   1 -15 632.405 78.2375  17
   2   1 -14 190.203 46.9637  20
  -2  -1  13-11.5530 42.1543  15
   2   1 -13-20.2090 36.2711  20
  -2  -1  12 5158.53 263.971  15
   2   1 -12 5213.08 261.398  20
  -2  -1  11 9998.84 369.760  15
   2   1 -11 10078.1 365.924  20
  -2  -1  10 11485.8 385.546  15
   2   1 -10 11654.6 462.026   3
   2   1 -10 10816.6 369.469  20
   2   1  -9 12628.0 406.954  16
   2   1  -9 12438.4 448.601   3
   2   1  -9 12483.1 377.868  20
   2   1  -8 72448.5 996.899   3
   2   1  -7 525.381 82.1848   3
   2   1  -6 39273.9 610.185   3
   2   1  -5 1395.91 106.349   3
  -2  -1   4 7451.63 129.717   5
   2   1  -4 7261.89 213.298   3
  -2  -1   3 1949.35 68.3974   5
   2   1  -3 2084.82 102.739   3
  -2  -1   2 44159.1 336.609   5
  -2  -1   2 44977.4 384.442   4
  -2  -1   1 823.567 50.7290   4
   2   1  -1 791.706 38.1254   2
   2   1   1 1047.78 40.1551   1
  -2  -1  -1 1132.80 51.8394   4
  -2  -1  -2 39194.9 325.474   4
  -2  -1  -3 2328.72 73.9432   3
  -2  -1  -3 2435.81 88.3735   4
  -2  -1  -4 36628.1 343.795   3
  -2  -1  -4 36011.5 370.842   4
  -2  -1  -5 13437.7 245.198   4
  -2  -1  -5 13817.8 245.043   3
  -2  -1  -6 7300.13 201.695   3
  -2  -1  -6 7162.23 192.904   4
  -2  -1  -7 123.881 30.4651   4
  -2  -1  -7 99.5332 35.6000   3
  -2  -1  -8 56576.4 613.879   4
  -2  -1  -8 55716.9 683.224   3
  -2  -1  -9 11281.2 339.759   3
  -2  -1  -9 11562.7 287.313   4
  -2  -1 -10 18675.4 476.785   3
  -2  -1 -11 712.816 96.1694  10
  -2  -1 -11 666.342 93.0972  20
  -2  -1 -11 601.500 93.2385   3
  -2  -1 -12 59.9587 39.1600   3
  -2  -1 -12 45.6314 32.5262  10
  -2  -1 -12-26.6049 40.0493  20
  -2  -1 -13 1143.43 127.486  10
  -2  -1 -13 1253.86 137.726  20
  -2  -1 -14 3580.31 233.162  20
  -2  -1 -14 3393.69 210.732  10
  -2  -1 -15 1390.10 129.950  10
   2   1  15 1270.94 119.857   8
   2   1  16 3233.96 169.826   8
  -2  -1 -16 3131.19 174.924  10
   2   1  16 3392.39 184.899  11
   2   1  17 77.8940 23.8823   8
  -2  -1 -17 91.3423 31.7908  10
   2   1  17 85.3723 29.7459  11
   2   1  18 148.356 27.2604  11
   2   2 -16 38.1486 16.0079  17
   2   2 -15 134.062 39.7561  17
   2   2 -14 38.9464 38.7151  17
  -2  -2  13 287.675 65.5160  15
   2   2 -13 323.632 63.4985  20
   2   2 -12 8594.42 326.276  20
  -2  -2  12 8347.10 332.741  15
  -2  -2  11 6583.50 302.608  15
   2   2 -11 6600.80 291.457  20
   2   2 -10 976.098 112.227  20
   2   2 -10 861.266 129.426   3
  -2  -2  10 972.950 114.450  15
   2   2  -9 4834.65 250.458  16
   2   2  -9 4800.20 231.632  20
   2   2  -9 5281.08 295.184   3
   2   2  -8 989.990 121.779   3
   2   2  -7 1666.84 142.860   3
   2   2  -6 1221.68 112.251   3
   2   2  -5 21.3689 28.9155   3
   2   2  -4 76502.7 707.014   3
  -2  -2   3 7012.61 84.0784   5
   2   2  -3 6566.85 183.467   3
   2   2  -2 36.9310 19.1529   3
  -2  -2   2 377.520 34.4421   4
  -2  -2   1 1937.09 65.4460   4
   2   2  -1 1833.57 73.3908   2
   2   2  -1 1981.81 77.2660   3
  -2  -2   0 461614. 1021.23   4
  -2  -2  -1 9.64180 12.9900   4
   2   2   1 8.74654 11.2836   1
  -2  -2  -2 563684. 1316.11   4
  -2  -2  -3 1.53543 8.17145   3
  -2  -2  -3 39.0550 19.5448   4
  -2  -2  -4 48773.1 457.904   4
  -2  -2  -4 47212.5 357.991   3
  -2  -2  -5 2643.81 100.769   3
  -2  -2  -5 2636.59 115.497   4
  -2  -2  -6 182.156 37.3077   3
  -2  -2  -6 351.448 48.0683   4
  -2  -2  -7 4253.41 165.459   3
  -2  -2  -7 4320.48 169.919   4
  -2  -2  -8 19159.5 386.682   3
  -2  -2  -8 19557.9 385.508   4
  -2  -2  -9 8210.40 262.756   4
  -2  -2  -9 7979.39 279.952   3
  -2  -2 -10 70213.9 909.908   3
  -2  -2 -11 1147.56 119.760  20
  -2  -2 -11 1250.90 124.454  10
  -2  -2 -11 1090.67 125.877   3
  -2  -2 -12 1152.61 129.936  20
  -2  -2 -12 1167.50 139.275   3
  -2  -2 -12 1258.92 129.792  10
  -2  -2 -13 2360.27 182.381  10
  -2  -2 -13 2411.34 189.987  20
  -2  -2 -14 11560.7 391.290  10
  -2  -2 -14 12081.9 424.271  20
  -2  -2 -15-11.2377 37.5180  10
   2   2  15-47.5639 55.1693  11
   2   2  15 14.5786 26.1545   8
  -2  -2 -15 42.2093 43.2740  20
  -2  -2 -16 8688.82 294.049  10
   2   2  16 8290.07 255.662   8
   2   2  16 8652.24 298.011  11
  -2  -2 -17 272.880 45.9960  10
   2   2  17 240.901 47.9996  11
   2   2  18 132.547 28.0736  11
   2   3 -15 576.195 69.8637  17
   2   3 -14 914.417 102.466  17
   2   3 -13 33.3112 45.1104  17
  -2  -3  13-5.07809 31.4882  15
  -2  -3  12 6726.05 292.570  15
   2   3 -12 6628.24 270.828  20
  -2  -3  11 656.773 100.461  15
   2   3 -11 833.680 102.378  20
   2   3 -10 2761.57 179.190  20
  -2  -3  10 2744.95 191.928  15
   2   3 -10 2783.08 230.941   3
   2   3  -9 427.354 70.7632  20
   2   3  -9 305.610 73.5313   3
   2   3  -9 336.265 69.2095  16
   2   3  -8 19085.5 530.414   3
   2   3  -7 436.502 74.9652   3
   2   3  -6 9066.73 308.377   3
   2   3  -5 2102.73 134.719   3
   2   3  -4 21863.9 387.675   3
   2   3  -3 17191.1 306.370   3
   2   3  -2 2318.87 100.064   3
  -2  -3   2 2308.64 71.2834   4
   2   3  -2 2045.44 97.0142   2
   2   3  -1 52.5640 17.1873   3
  -2  -3   1 65.3881 13.8429   4
   2   3  -1 64.9901 21.6818   2
   2   3   0 110951. 483.670   3
   2   3   0 112039. 657.709   1
   2   3   1 6128.21 79.8311   3
  -2  -3  -1 6351.68 140.686   4
   2   3   1 6043.11 145.957   1
   2   3   2 12887.2 211.781   1
  -2  -3  -2 13532.2 225.376   4
  -2  -3  -3 1131.85 34.7533   3
   2   3   3 980.459 64.1323   5
  -2  -3  -4 56487.3 350.824   3
   2   3   4 59156.7 515.514   5
   2   3   5 3061.12 127.256   5
  -2  -3  -5 3134.06 100.814   3
  -2  -3  -6 47450.4 458.507   3
  -2  -3  -7 3036.58 152.703   4
  -2  -3  -7 2848.09 130.554   3
  -2  -3  -8 16860.3 351.941   3
  -2  -3  -8 16146.8 372.790   4
  -2  -3  -9 11249.1 324.045   3
  -2  -3  -9 11110.2 328.514   4
  -2  -3 -10 5934.87 250.834   4
  -2  -3 -10 5947.12 258.616   3
   2   3  11 6191.79 261.803   6
  -2  -3 -11 6324.66 293.765   3
  -2  -3 -11 6544.50 287.354  20
  -2  -3 -12 4245.97 240.639  10
  -2  -3 -12 4284.15 246.809  20
  -2  -3 -13 4512.93 250.804  10
  -2  -3 -13 4666.91 262.680  20
  -2  -3 -14 11999.7 404.224  10
  -2  -3 -14 11771.4 421.649  20
   2   3  14 11309.7 339.056   8
  -2  -3 -15 2618.50 182.220  10
   2   3  15 2502.25 175.011  11
  -2  -3 -15 2463.26 190.196  20
   2   3  16 8601.12 297.669  11
  -2  -3 -16 8876.75 302.568  10
  -2  -3 -17-11.3341 22.2558  10
   2   3  17-7.24307 22.8344  11
   2   3  18 2122.83 102.883  11
   2   4 -15 3344.91 151.680  17
   2   4 -14 1933.60 140.499  17
   2   4 -13 1649.71 146.619  17
  -2  -4  13 1360.18 121.138  15
   2   4 -12 269.552 79.8319  17
  -2  -4  12 142.724 44.7107  15
  -2  -4  11 4290.46 237.395  15
   2   4 -10 11200.7 464.035   3
  -2  -4  10 10651.0 371.125  15
   2   4  -9 6331.55 335.365   3
   2   4  -9 6009.81 269.455  16
   2   4  -9 6091.45 297.015   2
   2   4  -8 13138.5 417.608   2
   2   4  -8 12628.3 377.107  16
   2   4  -8 12920.2 451.266   3
   2   4  -7 269.463 58.8798   3
   2   4  -6 8334.12 304.241   3
   2   4  -5 8835.00 287.112   3
   2   4  -4 13128.9 316.190   3
   2   4  -4 12475.4 306.242   2
   2   4  -3 7001.25 204.701   3
   2   4  -3 6806.53 207.677   2
   2   4  -2 65729.3 601.230   2
   2   4  -2 67678.5 562.537   3
   2   4  -1 730.558 50.5824   3
  -2  -4   1 702.621 42.1681   4
   2   4  -1 700.339 61.4231   2
   2   4   0 84934.2 430.828   3
   2   4   0 84588.1 641.362   1
  -2  -4   0 84186.6 509.851   4
   2   4   1 9337.85 84.6775   3
   2   4   1 9546.09 209.316   1
  -2  -4  -1 9779.43 191.526   4
   2   4   1 9218.40 179.066   5
   2   4   2 422.786 46.7747   1
   2   4   2 405.871 42.3953   5
   2   4   3 4915.54 153.002   5
   2   4   4 201256. 1029.78   5
  -2  -4  -4 208467. 502.304   3
   2   4   5 10448.4 252.126   5
  -2  -4  -5 9970.81 160.645   3
   2   4   6 9014.37 248.655   5
  -2  -4  -6 9003.14 188.397   3
   2   4   7 1320.15 102.127   5
  -2  -4  -7 1236.60 80.6477   3
  -2  -4  -8 34924.6 489.197   3
  -2  -4  -8 34025.1 577.163   4
  -2  -4  -9 8318.11 267.710   3
  -2  -4  -9 8088.65 300.407   4
   2   4  10 11854.6 343.337   6
  -2  -4 -10 10499.1 357.141   4
  -2  -4 -11 3770.52 220.321  20
  -2  -4 -11 3913.60 226.725   4
   2   4  11 4096.03 215.667   6
  -2  -4 -12 19.5474 31.4904  20
   2   4  12 105.717 47.3429   6
  -2  -4 -13 4780.41 268.208  20
  -2  -4 -13 4538.92 254.753  10
  -2  -4 -14 8148.53 335.418  10
   2   4  14 8097.56 320.268  11
  -2  -4 -14 7996.13 345.961  20
  -2  -4 -15 28.5673 40.8205  10
  -2  -4 -15 28.4917 45.9740  20
   2   4  15 110.975 56.8585  11
  -2  -4 -16 1421.67 126.079  10
   2   4  16 1375.79 118.996  11
   2   4  17 309.398 50.9043  11
  -2  -4 -17 288.680 50.0087  10
   2   4  18 3243.38 124.603  11
   2   5 -15-6.31210 16.3477  17
   2   5 -14 547.292 73.1173  17
   2   5 -13 35.9630 39.5361  17
  -2  -5  13-12.7971 28.0961  15
  -2  -5  12 4203.35 215.814  15
   2   5 -12 4684.57 258.135  17
   2   5 -11 0.61127 47.6593  17
  -2  -5  11-11.8411 36.0847  15
  -2  -5  10 4755.42 248.797  15
   2   5 -10 5131.48 280.702  17
   2   5  -9 492.444 101.674   3
   2   5  -9 378.695 81.2356   2
   2   5  -9 204.886 54.9691  16
   2   5  -8 10712.0 339.709  16
   2   5  -8 11305.0 404.165   2
   2   5  -8 11154.1 423.006   3
   2   5  -7 519.131 83.8724   2
   2   5  -7 323.747 70.8608   3
   2   5  -6 4247.11 226.691   3
   2   5  -6 4864.68 232.075   2
   2   5  -5 544.579 75.6407   3
   2   5  -5 655.722 82.0688   2
   2   5  -4 3822.97 184.229   2
   2   5  -4 3661.66 172.153   3
   2   5  -3 67.6971 24.9685   3
   2   5  -3 56.0759 30.4502   2
   2   5  -2 19615.4 320.850   3
   2   5  -2 20299.5 368.956   2
   2   5  -1 3395.58 147.010   2
   2   5  -1 3129.71 108.216   3
  -2  -5   1 3193.08 97.1915   4
   2   5   0 29886.4 425.195   1
   2   5   0 29891.4 263.712   3
  -2  -5   0 29962.8 335.713   4
   2   5   1 7901.58 210.106   1
   2   5   1 7828.64 181.093   5
  -2  -5  -1 8128.44 191.980   4
   2   5   2 106.959 32.1644   1
   2   5   2 263.471 39.8993   5
   2   5   3 129.049 31.3310   5
   2   5   4 3805.46 154.625   5
   2   5   5 1365.54 101.721   5
   2   5   6 10236.5 282.564   5
   2   5   7 2339.16 144.630   5
   2   5   8 13371.6 360.118   5
  -2  -5  -9 1631.33 143.624   4
  -2  -5 -10 1541.86 130.903  20
   2   5  10 1537.77 127.593   6
  -2  -5 -10 1481.03 143.200   4
  -2  -5 -11 3205.69 203.943  20
  -2  -5 -11 2958.11 208.844   4
   2   5  11 3515.60 204.134   6
   2   5  12 2375.97 172.232   6
  -2  -5 -12 2041.53 171.424  20
  -2  -5 -13-38.5987 51.5054  10
   2   5  13 19.4890 37.7141  11
  -2  -5 -13-8.25586 37.4737  20
  -2  -5 -14 4914.53 270.792  20
  -2  -5 -14 5299.07 273.197  10
   2   5  14 5012.29 250.196  11
  -2  -5 -15 2338.29 178.147  20
   2   5  15 2333.90 164.919  11
  -2  -5 -15 2344.51 174.083  10
   2   5  16 4314.35 202.880  11
  -2  -5 -16 4570.76 218.121  10
   2   5  17 653.715 69.5629  11
  -2  -5 -17 705.937 74.6897  10
   2   6 -14 1746.93 117.501  17
   2   6 -13-23.9499 36.5089  17
   2   6 -12 4365.39 241.189  17
  -2  -6  12 4157.18 200.314  15
  -2  -6  11 212.663 51.3319  15
   2   6 -11 134.264 65.6791  17
  -2  -6  10 30668.5 610.899  15
   2   6 -10 31218.7 689.025  17
   2   6  -9 89.5546 40.9432   2
   2   6  -9 67.7946 52.0125  17
   2   6  -9-65.6030 40.9471   3
   2   6  -8 84160.3 1100.02  17
   2   6  -8 84573.3 1188.67   3
   2   6  -8 84838.7 1149.66   2
   2   6  -7 771.940 103.711  17
   2   6  -7 822.022 110.696   2
   2   6  -7 758.361 104.677   3
   2   6  -6 4147.70 229.986   3
   2   6  -6 4457.16 238.683   2
   2   6  -5 438.876 72.6828   2
   2   6  -5 508.642 74.4928   3
   2   6  -4 76828.6 818.938   3
   2   6  -4 77860.7 888.663   2
   2   6  -3 3390.64 155.572   3
   2   6  -3 3406.89 175.376   2
   2   6  -2 8166.56 258.411   2
   2   6  -2 8138.84 211.178   3
  -2  -6   1 97.3051 20.1371   4
   2   6  -1 109.895 23.9012   3
   2   6  -1 109.569 37.7977   1
  -2  -6   0 129896. 763.408   4
   2   6   0 128975. 968.891   1
   2   6   1 946.157 70.1839   5
   2   6   1 903.131 81.4171   1
   2   6   2 6784.83 215.683   1
   2   6   2 6643.09 196.397   5
   2   6   3 1763.62 108.269   5
   2   6   4 104723. 865.269   5
   2   6   5 5524.21 211.103   5
   2   6   6 951.986 93.4940   5
   2   6   7 11.9639 21.4753   5
   2   6   8 32775.7 596.501   5
  -2  -6  -9 227.616 62.8749   4
  -2  -6 -10 1016.09 107.150  20
   2   6  10 1014.98 107.770   6
  -2  -6 -10 987.166 127.795   4
   2   6  10 997.648 104.587  11
  -2  -6 -11 210.905 56.5822  20
  -2  -6 -11 156.784 49.3261   4
   2   6  11 309.569 64.9011  11
   2   6  11 195.631 57.7677   6
   2   6  12 2153.62 163.423   6
   2   6  12 1885.89 155.697  11
  -2  -6 -12 2023.90 171.609  20
  -2  -6 -13 353.531 84.0319  20
   2   6  13 290.997 64.8719   6
   2   6  13 380.977 75.2157  11
  -2  -6 -14 3179.40 213.420  10
  -2  -6 -14 3173.36 214.099  20
   2   6  14 3200.53 198.572  11
  -2  -6 -15 47.4814 41.3039  10
  -2  -6 -15 78.5732 35.7971  20
   2   6  15 70.4225 38.4720  11
   2   6  16 752.048 82.3048  11
  -2  -6 -16 687.046 86.6674  10
  -2  -6 -17 395.232 56.4116  10
   2   6  17 474.073 57.2649  11
   2   7 -14 1023.22 81.4951  17
   2   7 -13 322.736 57.9694  17
  -2  -7  12 738.830 75.8442  15
   2   7 -12 884.051 107.665  17
   2   7 -11 4440.43 251.506  17
  -2  -7  11 4016.18 197.481  15
  -2  -7  10 367.671 69.7958  15
   2   7 -10 378.675 86.4651  17
   2   7  -9 815.351 113.011  17
  -2  -7   9 918.447 104.328  15
   2   7  -8 8375.68 351.992  17
   2   7  -8 8052.61 369.736   3
   2   7  -8 8493.04 379.160   2
   2   7  -7 3494.63 222.449  17
   2   7  -7 3254.52 221.186   3
   2   7  -7 3650.69 240.682   2
   2   7  -6 28583.0 605.788  17
   2   7  -6 28583.8 649.700   2
   2   7  -6 28618.8 616.086   3
   2   7  -6 28636.6 551.132  13
   2   7  -5 1113.43 114.036   3
   2   7  -5 1126.83 122.685   2
   2   7  -4 1117.48 103.212   3
   2   7  -4 1074.07 114.015   2
   2   7  -3 128.539 41.4855   2
   2   7  -3 170.132 40.2911   3
   2   7  -2 60.2788 23.4285   3
   2   7  -2 73.0734 37.8763   1
   2   7  -1 544.511 78.4590   1
  -2  -7   0 56050.7 545.022   4
   2   7   0 54972.3 692.659   1
   2   7   1 1318.51 90.6772   5
  -2  -7  -1 1278.40 90.7973   4
   2   7   1 1262.47 105.078   1
   2   7   2 420.138 56.0580   5
   2   7   2 433.826 61.9733   1
   2   7   3 95.0484 35.3429   5
   2   7   4 2730.00 151.686   5
   2   7   5 10058.6 301.141   5
   2   7   6 36905.7 607.107   5
   2   7   7 1216.34 117.214   5
   2   7   8 30648.2 606.509   5
   2   7   9 1563.20 126.029  11
  -2  -7  -9 1434.27 153.649   4
   2   7   9 1404.94 125.966   6
  -2  -7 -10 2601.94 172.724  20
   2   7  10 2658.21 172.209  11
   2   7  10 2895.78 185.543   6
  -2  -7 -10 2860.35 225.904   4
  -2  -7 -11 844.458 105.010  20
  -2  -7 -11 717.376 118.035   4
   2   7  11 786.602 98.6495  11
   2   7  11 939.534 111.704   6
   2   7  12 1887.28 157.989   6
  -2  -7 -12 1875.18 163.364  20
   2   7  12 1743.69 148.843  11
   2   7  13 773.582 105.044   6
   2   7  13 671.095 94.5174  11
  -2  -7 -13 845.808 113.191  20
  -2  -7 -14 219.464 57.9769  20
   2   7  14 278.084 63.4085  11
  -2  -7 -14 212.896 54.2160  10
  -2  -7 -15 1728.32 146.835  10
  -2  -7 -15 1445.74 132.338  20
   2   7  15 1663.24 129.665  11
   2   7  16 74.1728 25.9998  11
  -2  -7 -16 62.9335 35.2366  10
  -2  -7 -17 182.771 38.6342  10
   2   8 -13 659.449 73.2356  17
   2   8 -12 1094.67 110.186  17
   2   8 -11 1837.72 155.865  17
   2   8 -10 15033.7 467.121  17
   2   8  -9 4624.98 267.819  17
   2   8  -8 10540.8 398.064  17
   2   8  -7 225.505 68.1977  17
   2   8  -7 280.174 73.6157   2
   2   8  -7 178.628 49.8634  13
   2   8  -6 4091.29 238.303  17
   2   8  -6 3844.86 251.899   2
   2   8  -6 4049.28 216.696  13
   2   8  -5 3537.49 213.324  17
   2   8  -5 3666.18 203.163  13
   2   8  -5 3471.56 187.783  14
   2   8  -5 3494.28 228.744   2
   2   8  -4 173.247 57.4640   2
   2   8  -4 132.331 45.7046   1
   2   8  -3 3795.50 226.539   1
   2   8  -2 740.079 98.6511   1
   2   8  -1 5148.10 238.675   1
   2   8   0 10699.3 327.667   1
  -2  -8   0 11554.7 265.897   4
   2   8   1 5542.64 196.377   5
   2   8   1 5658.34 232.884   1
  -2  -8  -1 5373.08 200.662   4
   2   8   2 19382.7 390.318   5
   2   8   2 20276.4 436.463   1
   2   8   3 18829.7 403.643   5
   2   8   4 343.041 60.8742   5
   2   8   5 62.9659 34.5458   5
   2   8   6 7195.38 283.134   5
   2   8   7 7607.89 304.523   5
   2   8   8 1319.34 134.750   5
   2   8   8 1556.43 127.165   6
   2   8   9-8.58402 27.6144  11
  -2  -8  -9-9.52334 48.2068   4
   2   8   9 26.2703 37.6727   6
   2   8  10 47416.8 762.093   6
  -2  -8 -10 46847.8 957.370   4
   2   8  10 47686.7 724.882  11
   2   8  11 5808.96 273.671   6
  -2  -8 -11 5958.28 347.092   4
   2   8  11 6035.29 268.550  11
   2   8  12 33.2508 29.1368  11
   2   8  12 62.2875 45.3587   6
  -2  -8 -13 700.493 100.652  20
   2   8  13 725.090 94.5350  11
   2   8  13 688.418 96.2394   6
   2   8  14 468.550 74.4077  11
  -2  -8 -14 364.163 70.5566  20
  -2  -8 -14 455.153 86.9532  10
  -2  -8 -15 923.162 105.832  10
   2   8  15 819.476 88.3826  11
  -2  -8 -16 275.812 51.2046  10
  -2  -8 -17 1088.76 78.7922  10
   2   9 -13 2831.85 128.204  17
   2   9 -12 12100.9 322.296  17
   2   9 -11 458.357 76.8936  17
   2   9 -10 34670.7 677.188  17
   2   9  -9 2301.00 187.758  17
   2   9  -8 2381.41 194.671  17
   2   9  -7 444.762 87.3940  17
   2   9  -7 527.848 80.1471  13
   2   9  -6 23506.5 674.541   1
   2   9  -6 22405.7 569.069  17
   2   9  -5 121.033 50.9399   1
   2   9  -5 185.562 52.5495  13
   2   9  -5 172.531 42.4833  17
   2   9  -5 186.851 55.5951  14
   2   9  -4 16276.1 437.957  13
   2   9  -4 16109.5 412.037  19
   2   9  -4 16923.2 528.089   1
   2   9  -4 16414.2 455.993  17
   2   9  -4 16882.7 419.281  14
   2   9  -3 5197.17 225.293  14
   2   9  -3 5149.65 245.994  17
   2   9  -3 5398.88 228.434  19
   2   9  -3 5364.49 285.022   1
   2   9  -3 5654.59 254.095  13
   2   9  -2 64611.3 941.843   1
   2   9  -1 3399.48 208.445   1
   2   9   0 1966.26 153.786   1
   2   9   1 617.059 70.0349   5
   2   9   1 484.188 78.6103   1
  -2  -9  -1 450.200 62.9009   4
   2   9   2 10286.8 305.369   5
   2   9   3 162.563 42.1095   5
   2   9   4 6791.78 270.988   5
   2   9   5 1203.72 119.493   5
   2   9   6 14299.2 422.855   5
   2   9   7 113.636 40.9463   5
   2   9   7 105.537 38.4436   7
   2   9   7 115.365 38.6161   6
   2   9   8 50176.8 860.353   5
   2   9   8 48526.8 739.334   6
   2   9   8 49500.5 679.706  11
   2   9   9 15825.6 402.809  11
   2   9   9 15615.7 435.848   6
  -2  -9  -9 15547.8 555.647   4
   2   9  10 1654.06 147.722   6
   2   9  10 1590.47 132.734  11
  -2  -9 -10 1804.36 193.530   4
   2   9  11 777.753 105.766   6
   2   9  11 766.719 95.0411  11
   2   9  12 8719.50 333.252   6
   2   9  12 8660.05 311.450  11
   2   9  13 1762.34 138.773  11
   2   9  13 1675.53 145.581   6
  -2  -9 -14 7245.72 301.760  10
   2   9  14 6782.71 252.929  11
  -2  -9 -15 649.602 84.3843  10
   2   9  16 282.646 37.7717  19
  -2  -9 -16 413.251 57.1511  10
   2  10 -12 12502.3 288.972  17
   2  10 -11 1804.97 131.419  17
   2  10 -10 3251.30 196.760  17
   2  10  -9 1688.93 153.009  17
   2  10  -8 39131.6 752.823  17
   2  10  -7 2013.30 177.298  17
   2  10  -7 1850.52 148.746  13
   2  10  -6 25030.2 606.892  17
   2  10  -6 25144.7 558.370  13
   2  10  -5 5143.37 272.999  17
   2  10  -5 5518.60 255.336  14
   2  10  -5 4901.83 251.886  13
   2  10  -5 5427.19 323.860   1
   2  10  -4 65652.4 916.066  13
   2  10  -4 65202.4 937.767  17
   2  10  -4 66303.7 868.097  14
   2  10  -4 67248.6 1104.23   1
   2  10  -3 296.532 58.9385  19
   2  10  -3 306.096 74.3208   1
   2  10  -3 272.758 57.1042  14
   2  10  -3 268.305 65.4959  13
   2  10  -3 304.467 64.7595  17
   2  10  -2 79836.2 906.424  14
   2  10  -2 81570.5 1113.11   1
   2  10  -2 77907.2 954.777  17
   2  10  -2 78598.3 883.561  19
   2  10  -2 82436.3 991.884  13
   2  10  -1 15721.1 386.792  19
   2  10  -1 16313.8 478.885   1
   2  10  -1 16252.1 418.937  17
   2  10  -1 16249.7 400.209  14
   2  10  -1 17280.9 443.076  13
   2  10   0 128190. 1310.63   1
   2  10   0 128538. 1179.31  13
   2  10   0 125908. 1089.30  14
   2  10   1 12995.9 410.143   1
   2  10   2 1166.57 109.391   5
  -2 -10  -2 1129.25 110.819   4
   2  10   3 4316.28 220.284   5
   2  10   4 20622.9 499.049   5
   2  10   4 21432.1 479.331   7
   2  10   5 2449.39 179.112   5
   2  10   5 2699.84 174.745   7
   2  10   5 2413.60 149.116  19
   2  10   6 171.755 52.3876   5
   2  10   6 230.045 52.1814   7
   2  10   6 124.192 41.3339   6
   2  10   7 3920.40 215.003   7
   2  10   7 3465.39 188.083  19
   2  10   7 3656.91 203.055   6
   2  10   7 3735.33 236.041   5
   2  10   8 4266.07 260.840   5
   2  10   8 4154.48 212.482  19
   2  10   8 4147.27 221.561   6
  -2 -10  -8 4400.56 298.529   4
  -2 -10  -9 68.8043 61.2725   4
   2  10   9 125.996 42.6094   6
   2  10  10 69445.6 931.301   6
   2  10  11 5856.62 273.572   6
   2  10  12 1825.18 150.947   6
   2  10  13 322.803 69.9036   6
   2  10  14 248.486 46.8769  19
  -2 -10 -14 244.686 62.6712  10
   2  10  15 3165.56 136.917  19
  -2 -10 -15 3516.69 176.601  10
  -2 -10 -16 8465.61 228.325  10
   2  11 -11-20.3840 27.7847  17
   2  11 -10 2287.93 147.723  17
   2  11  -9 11.2964 35.6204  17
   2  11  -8 13382.0 420.495  17
   2  11  -7 1236.71 135.490  17
   2  11  -7 1292.98 122.002  13
   2  11  -6 8844.68 359.789  17
   2  11  -6 8706.81 328.853  13
   2  11  -5 1180.81 127.700  13
   2  11  -5 1359.35 141.076  17
   2  11  -4 17403.4 494.915  17
   2  11  -4 18678.6 471.853  14
   2  11  -4 17973.5 487.300  13
   2  11  -3 1100.98 124.898  17
   2  11  -3 1173.31 119.827  19
   2  11  -3 1243.95 150.174   1
   2  11  -3 1271.17 123.339  14
   2  11  -3 1200.64 129.606  13
   2  11  -2 66195.6 1056.40   1
   2  11  -2 61564.5 884.252  17
   2  11  -2 65669.9 922.845  13
   2  11  -2 60880.8 807.369  19
   2  11  -2 61689.6 839.733  14
   2  11  -1 9729.54 341.606  17
   2  11  -1 9537.59 346.405  13
   2  11  -1 10193.1 334.520  14
   2  11  -1 10050.8 401.320   1
   2  11  -1 9949.47 321.181  19
   2  11   0 20717.8 452.883  19
   2  11   0 20684.2 468.902  14
   2  11   0 21493.7 572.061   1
   2  11   0 20356.7 482.352  17
   2  11   0 20968.1 506.622  13
   2  11   1 9687.77 335.184  13
   2  11   1 8923.66 293.673  19
   2  11   1 9646.20 322.868  17
   2  11   1 9665.47 314.862  14
   2  11   2 5014.30 227.463  17
   2  11   2 5120.87 241.158   7
   2  11   2 5251.34 224.694  19
   2  11   2 5338.38 242.783  13
   2  11   3 367.166 61.2677  17
   2  11   3 326.451 64.7073   5
   2  11   3 345.878 61.3324  13
  -2 -11  -3 316.159 63.5021   4
   2  11   3 330.396 53.8980  19
   2  11   3 411.687 72.8105   7
   2  11   4 4272.81 205.022  19
  -2 -11  -4 4210.97 245.127   4
   2  11   4 4523.36 232.464   7
   2  11   4 4677.37 217.163  13
   2  11   4 4515.00 245.526   5
   2  11   5 9008.50 299.216  19
   2  11   5 9663.29 339.094   7
  -2 -11  -5 8653.34 368.863   4
   2  11   5 9108.69 359.770   5
   2  11   5 9541.92 311.738   6
   2  11   5 9423.75 295.384  13
   2  11   6 8166.00 352.199   5
   2  11   6 8419.72 322.160   7
   2  11   6 7857.67 284.718  19
  -2 -11  -6 7416.18 362.396   4
   2  11   6 7911.98 291.126   6
   2  11   7 177.318 53.3153   7
  -2 -11  -7 19.4546 31.4633   4
   2  11   7 133.143 46.9438   5
   2  11   7 218.233 50.7286  19
   2  11   7 108.247 38.3993   6
   2  11   8 9872.18 329.860  19
   2  11   8 10197.4 350.530   6
   2  11   9 22.1185 25.1407  19
   2  11   9 26.3632 34.9368   6
   2  11  10 9234.38 335.553   6
   2  11  10 9333.53 320.328  19
   2  11  11 23.2799 22.4680  19
   2  11  11 147.510 53.3699   6
   2  11  12 5062.19 220.147  19
   2  11  12 5414.98 246.569   6
   2  11  13 5109.81 203.477  19
   2  11  13 5411.86 232.823   6
   2  11  14 897.347 75.1797  19
  -2 -11 -14 995.590 101.551  10
  -2 -11 -15 109.146 33.4509  10
   2  12 -10 2538.96 135.255  17
   2  12  -9 75.2736 36.4987  17
   2  12  -8 369.349 70.1858  17
   2  12  -7-5.41329 37.0713  17
   2  12  -7 0.40407 21.5945  13
   2  12  -6 32.6560 42.4341  17
   2  12  -6 73.1666 30.1339  13
   2  12  -5 226.618 62.6918  17
   2  12  -5 202.923 58.4063  13
   2  12  -4 3440.82 205.757  14
   2  12  -4 3286.85 215.103  17
   2  12  -4 3017.61 201.794  13
   2  12  -3 1637.08 152.403  17
   2  12  -3 1574.06 139.312  14
   2  12  -3 1623.36 150.846  13
   2  12  -2 56970.8 863.198  17
   2  12  -2 59463.1 835.317  14
   2  12  -2 59183.5 890.918  13
   2  12  -1 5934.40 322.038   1
   2  12  -1 5220.24 236.767  19
   2  12  -1 5287.01 259.810  17
   2  12  -1 5464.33 252.744  14
   2  12  -1 5273.31 265.151  13
   2  12   0 34360.4 596.119  19
   2  12   0 34632.5 648.868  17
   2  12   0 34950.9 632.632  14
   2  12   0 35244.9 674.095  13
   2  12   1 7468.43 277.267  19
   2  12   1 7437.02 289.661  14
   2  12   1 7587.95 300.543   7
   2  12   1 7398.76 294.463  17
   2  12   1 7810.88 313.487  13
   2  12   2 36.6714 31.6322  17
   2  12   2-39.2262 33.1217   7
   2  12   2 6.13921 38.4006  14
   2  12   2 57.1166 38.4108  13
   2  12   2 16.9790 22.0625  19
   2  12   3 450.627 68.0318  19
   2  12   3 315.857 60.5311  17
   2  12   3 304.904 66.0387   7
   2  12   3 386.121 70.5503  13
  -2 -12  -4 21688.9 573.410   4
   2  12   4 22496.5 477.448  19
   2  12   4 22545.3 535.178   7
   2  12   4 23190.3 498.337  13
   2  12   5 4113.03 205.556  19
   2  12   5 4365.32 234.931   7
  -2 -12  -5 3961.65 256.627   4
   2  12   5 4340.61 212.520   6
   2  12   6 1190.74 113.962  19
  -2 -12  -6 1100.94 143.522   4
   2  12   6 1440.67 134.266   7
   2  12   6 1206.40 116.814   6
   2  12   7 821.035 103.382   7
   2  12   7 803.880 97.4599   6
   2  12   7 717.947 86.4945  19
   2  12   8 9722.16 320.272  19
   2  12   8 9125.24 327.458   6
   2  12   9 5065.22 229.558  19
   2  12   9 4997.32 242.264   6
   2  12  10 7890.69 279.240  19
   2  12  10 8060.17 303.062   6
   2  12  11 2433.43 163.463   6
   2  12  11 2761.67 158.736  19
   2  12  12 17.1687 22.0367  19
   2  12  12 33.2698 34.4628   6
   2  12  13-28.2527 15.5512  19
   2  12  13 62.9114 35.1295   6
  -2 -12 -13 64.1751 33.3898  10
  -2 -12 -14 3417.60 164.354  10
  -2 -12 -15 74.7274 24.5500  10
   2  13  -9 1699.36 109.931  17
   2  13  -8 572.122 72.5548  17
   2  13  -7 360.155 68.9840  17
   2  13  -7 398.166 60.1330  13
   2  13  -6 1046.24 114.261  17
   2  13  -6 821.087 94.1809  13
   2  13  -5 2175.98 167.851  17
   2  13  -5 2095.53 158.641  13
   2  13  -4 10846.2 378.584  17
   2  13  -4 10626.3 369.347  13
   2  13  -4 10831.1 356.441  14
   2  13  -3 3996.54 231.926  17
   2  13  -3 4240.14 227.435  14
   2  13  -3 4066.56 235.030  13
   2  13  -2 81.1967 41.2638  17
   2  13  -2 104.976 53.4719  14
   2  13  -2 117.733 54.3668  13
   2  13  -1 2139.14 150.387  19
   2  13  -1 2213.99 172.473  17
   2  13  -1 2114.33 159.450  14
   2  13  -1 2053.56 169.306  13
   2  13   0 8220.94 292.562  19
   2  13   0 7878.96 309.374   7
   2  13   0 7693.86 311.202  17
   2  13   0 8442.38 315.531  14
   2  13   0 8063.90 327.011  13
   2  13   1 7758.70 308.985   7
   2  13   1 7806.48 307.368  17
   2  13   1 7953.06 286.471  19
   2  13   1 7716.06 302.492  14
   2  13   1 7721.18 313.778  13
   2  13   2 25325.8 558.646  13
   2  13   2 25202.9 506.399  19
   2  13   2 25245.9 541.410  17
   2  13   2 25298.0 561.442   7
   2  13   2 25053.1 541.278  14
   2  13   3 5026.46 241.196  17
   2  13   3 4860.62 222.237  19
   2  13   3 4878.92 249.607   7
   2  13   3 4719.85 235.852  14
   2  13   3 4857.96 242.466  13
   2  13   4 3553.50 214.943   7
   2  13   4 3229.50 191.691  13
   2  13   4 3383.93 185.887  19
   2  13   5 10770.0 328.667  19
   2  13   5 11219.9 380.168   7
   2  13   5 11156.4 336.381   6
   2  13   6 9477.74 307.528  19
   2  13   6 9314.56 312.988   6
   2  13   6 9747.68 353.145   7
   2  13   7 1270.37 113.327  19
   2  13   7 1268.29 118.727   6
   2  13   8 1537.33 123.634  19
   2  13   8 1205.59 114.753   6
   2  13   9 8157.16 270.770  19
   2  13   9 8120.41 293.553   6
   2  13  10 64.3731 37.5006   6
   2  13  11 3825.76 189.375   6
  -2 -13 -12 39.1328 27.3877  10
   2  13  12 74.4462 33.6100   6
  -2 -13 -13 35.1857 26.8340  10
   2  13  13 66.7207 25.1089   6
  -2 -13 -14-0.43275 18.0474  10
   2  14  -8 1435.36 95.8341  17
   2  14  -7 441.234 64.0310  17
   2  14  -6 7270.09 262.581  17
   2  14  -6 6658.38 235.544  13
   2  14  -5 4211.63 212.936  17
   2  14  -5 3869.80 196.798  13
   2  14  -4 5660.57 256.334  17
   2  14  -4 5481.43 248.798  13
   2  14  -3 6301.15 277.680  17
   2  14  -3 6790.14 273.376  14
   2  14  -3 6046.95 240.042   7
   2  14  -3 6676.18 287.596  13
   2  14  -2 1576.44 138.332  14
   2  14  -2 1384.40 124.244   7
   2  14  -2 1511.26 138.144  17
   2  14  -2 1699.42 151.519  13
   2  14  -1 1923.85 155.850  17
   2  14  -1 1766.27 142.926   7
   2  14  -1 1826.03 148.049  14
   2  14  -1 2010.52 165.636  13
   2  14   0 8042.44 307.580   7
   2  14   0 7966.01 313.674  17
   2  14   0 8187.94 325.652  13
   2  14   0 8302.44 312.953  14
   2  14   1 407.500 75.5484  17
   2  14   1 398.234 78.6015  13
   2  14   1 280.707 65.9689   7
   2  14   1 369.902 74.0328  14
   2  14   2 20957.1 511.188   7
   2  14   2 21055.6 494.636  17
   2  14   2 21046.0 498.080  14
   2  14   2 21074.6 505.446  13
   2  14   3 293.186 65.4188  13
   2  14   3 271.514 68.5440   7
   2  14   3 239.075 59.2737  14
   2  14   4 9250.38 342.779   7
   2  14   4 9198.72 328.744  14
   2  14   5 1313.20 132.162   7
   2  14   5 1117.23 116.349  14
   2  14   6 5393.00 260.177   7
   2  14   6 5127.60 222.230   6
   2  14   7 996.719 99.0032   6
   2  14   8 5254.27 224.004   6
   2  14   9 845.151 90.7688   6
   2  14  10 4779.12 200.579   6
  -2 -14 -11 2542.16 144.441  10
   2  14  11 3130.78 153.401   6
  -2 -14 -12 4321.38 167.995  10
   2  14  12 5309.80 181.909   6
   2  15  -7 27.5148 16.7834  17
   2  15  -6 69.3582 25.8005  17
   2  15  -5 994.524 91.8829  17
   2  15  -4 51.9657 30.7537  17
   2  15  -4 87.1002 38.8529  13
   2  15  -3 14.2804 25.8375  17
   2  15  -3 26.4911 35.2076  13
   2  15  -3-6.26567 22.5635   7
   2  15  -2 71.2081 37.2058  17
   2  15  -2 29.9412 19.8751   7
   2  15  -2 25.1916 33.4480  14
   2  15  -2 65.1870 37.9501  13
   2  15  -1 231.867 53.5205  17
   2  15  -1 225.910 53.4959   7
   2  15  -1 315.269 63.5778  14
   2  15  -1 369.269 75.6104  13
   2  15   0 140.884 44.9038   7
   2  15   0 199.847 54.1117  17
   2  15   0 112.429 46.1005  14
   2  15   0 215.990 64.3911  13
   2  15   1 583.731 83.1901  17
   2  15   1 628.712 85.3609   7
   2  15   1 710.464 92.1519  14
   2  15   1 646.731 93.7500  13
   2  15   2 954.408 107.944   7
   2  15   2 999.565 108.095  14
   2  15   3-7.13893 36.9538   7
   2  15   3-18.0581 36.8028  14
   2  15   4 11996.2 375.065   7
   2  15   4 11962.5 361.402  14
   2  15   5 12.7908 33.5481   7
   2  15   5 50.2443 32.5501  14
   2  15   6 522.315 77.0564  14
   2  15   7 75.9827 36.4133  14
   2  15   7 79.9638 27.5126   6
   2  15   8 365.348 54.7181   6
   2  15   9 829.796 77.9150   6
   2  15  10 102.172 27.7377   6
   2  15  11 283.886 41.0506   6
   2  15  12 984.625 69.7748  14
   2  16  -5 252.832 37.8932  17
   2  16  -4 7786.06 225.301  17
   2  16  -3 11.2458 21.0529  17
   2  16  -2 845.385 85.5192  17
   2  16  -2 877.371 77.6316   7
   2  16  -1 1003.31 94.0355  17
   2  16  -1 911.039 86.9860   7
   2  16  -1 1037.43 96.7787  14
   2  16   0 3637.69 179.858   7
   2  16   0 3889.99 187.225  14
   2  16   1 123.069 42.2064   7
   2  16   1 142.481 44.9864  14
   2  16   2 65.5947 35.0784   7
   2  16   2 88.8396 42.9945  14
   2  16   3 1288.26 115.453   7
   2  16   3 1274.89 112.682  14
   2  16   4 7.72267 31.4688   7
   2  16   4 37.4236 36.3186  14
   2  16   5 131.702 42.5984  14
   2  16   6 738.021 83.0373  14
   2  16   7 57.8970 27.7788  14
   2  16   8 240.347 48.3932  14
   2  16   9 1624.60 103.975  14
   2  16  10 21.3977 16.7236  14
   2  16  11 457.298 44.6973  14
   2  17  -1 44.3973 16.3896   7
   2  17   0 1024.07 81.6029   7
   2  17   0 1139.12 89.8995  14
   2  17   1 581.604 66.7046   7
   2  17   1 525.382 63.7338  14
   2  17   2 22.8171 26.4530   7
   2  17   2-9.99679 27.6353  14
   2  17   3 2192.63 128.095  14
   2  17   4 1787.47 114.627  14
   2  17   5 21.3626 25.2431  14
   2  17   6 3255.75 145.869  14
   2  17   7 829.626 71.1659  14
   2  17   8 962.832 71.7942  14
   2  17   9 7.39955 11.6589  14
   2  18   2 3218.80 121.065  14
   2  18   3 109.253 24.7589  14
   2  18   4 16.6387 12.6975  14
   2  18   5 768.555 58.0759  14
  -3  17   4 613.721 52.3410   6
  -3  17   3 2140.12 102.086   6
  -3  17   2 149.984 28.8587   7
  -3  17   2 124.478 25.8014   6
  -3  17   1 13835.7 272.304   7
  -3  17   1 13231.6 257.699   6
  -3  17   0 869.006 64.5123   6
  -3  17   0 1033.80 78.0582   7
  -3  17  -1 11603.5 261.024   7
  -3  17  -2 28.4719 19.8505   7
  -3  17  -3 2163.97 107.097   7
  -3  16   7 4.74670 12.9258   6
  -3  16   6 58.8797 22.1844   6
  -3  16   5 588.828 64.1481   6
  -3  16   4 100.705 32.1958   6
  -3  16   3 16.7880 22.7811   6
  -3  16   3 41.8890 20.0540   7
  -3  16   2 1631.35 110.885   7
  -3  16   2 1781.19 120.867   6
  -3  16   1 10.4497 20.1612   7
  -3  16   1 23.6427 25.8894   6
  -3  16   0 1355.86 106.130   6
  -3  16   0 1387.06 109.184   7
  -3  16  -1 6292.75 232.246   7
  -3  16  -1 6008.87 215.739   6
  -3  16  -2 10.4817 18.7993   6
  -3  16  -2-0.51689 26.9752   7
  -3  16  -3 92.1898 26.0229   6
  -3  16  -3 72.6989 28.7810   7
  -3  16  -4 395.565 55.7337   7
  -3  16  -5-5.04701 17.5459   7
  -3  16  -6 22.8813 14.9011   7
  -3  15   8 24.8400 21.0752   6
  -3  15   7 61.2264 27.7845   6
  -3  15   6 5237.77 202.290   6
  -3  15   5 611.367 76.7009   6
  -3  15   4-10.0066 21.7288   7
  -3  15   4-11.3572 25.2734   6
  -3  15   3 4511.36 214.760   6
  -3  15   3 4329.99 194.396   7
  -3  15   2 441.200 67.0938   7
  -3  15   2 472.782 74.6557   6
  -3  15   1 502.687 75.3016   6
  -3  15   1 444.013 70.2783   7
  -3  15   0 161.242 46.4251   7
  -3  15   0 201.492 54.8654   6
  -3  15  -1 3190.92 183.230   6
  -3  15  -2 232.256 54.7784   6
  -3  15  -3 4881.72 215.256   6
  -3  15  -4 611.225 80.2240  17
  -3  15  -4 462.027 65.1872   6
  -3  15  -5 44.8304 34.3247  17
  -3  15  -5 50.8894 25.5559   6
  -3  15  -6 684.577 74.6792  17
  -3  15  -7 2636.21 132.599  17
  -3  15  -8 346.823 43.4424  17
  -3  14  10 2071.62 97.3586   6
  -3  14   9 1022.25 79.8524   6
  -3  14   8 156.605 38.6335   6
  -3  14   7 706.070 83.8074   6
  -3  14   6 307.786 62.1940   6
  -3  14   5 1892.35 124.696   7
  -3  14   5 1897.46 144.988   6
  -3  14   4 1686.66 125.819   7
  -3  14   4 1912.84 148.045   6
  -3  14   3 3514.42 190.702   7
  -3  14   3 4023.06 219.990   6
  -3  14   2 124.176 50.6958   7
  -3  14   2 133.696 45.7370   6
  -3  14   1 3080.16 191.100   7
  -3  14   1 3084.67 197.826   6
  -3  14   0 2162.69 167.640   6
  -3  14  -1 7566.42 311.344   6
  -3  14  -2 6393.79 281.628  17
  -3  14  -2 5848.17 270.794   6
  -3  14  -3 98.1132 51.0749  17
  -3  14  -3 208.355 59.5970   6
  -3  14  -4 704.981 94.7632  17
  -3  14  -4 758.584 96.9603   6
  -3  14  -5 80.4050 39.0027  17
  -3  14  -5 126.722 40.9151   6
  -3  14  -6 9662.54 312.284  17
  -3  14  -6 9233.26 288.872   6
  -3  14  -7 544.448 73.6282  17
  -3  14  -8 104.681 34.5610  17
  -3  14  -9 11553.9 262.916  17
  -3  13  11 846.827 61.9274   6
  -3  13  10 2451.97 124.450   6
  -3  13   9 9107.13 265.935   6
  -3  13   8 5420.82 223.959   6
  -3  13   7 953.464 105.466   6
  -3  13   6 29.2659 44.2582   6
  -3  13   5 22265.5 453.803   7
  -3  13   5 22256.9 519.657   6
  -3  13   4 1223.04 128.164   6
  -3  13   4 1332.02 120.934   7
  -3  13   3 277.064 68.6292   6
  -3  13   3 200.873 53.7274   7
  -3  13   2 25.3289 39.1441   6
  -3  13   2 9.22711 32.7837   7
  -3  13   1 107.750 55.2225   6
  -3  13   0 3237.48 212.388   6
  -3  13  -1 13186.4 412.920  17
  -3  13  -1 11800.1 406.706   6
  -3  13  -2 3235.46 206.613  17
  -3  13  -2 2903.89 202.237   6
  -3  13  -3 1948.52 160.656  17
  -3  13  -3 1514.36 148.502   6
  -3  13  -4 413.394 79.6948   6
  -3  13  -4 584.714 91.1899  17
  -3  13  -5 4731.48 243.762  17
  -3  13  -5 4330.94 237.439   6
  -3  13  -6 1073.66 115.512  17
  -3  13  -6 1023.91 111.453   6
  -3  13  -7 8251.51 300.272  17
  -3  13  -7 8313.37 295.323   6
  -3  13  -8 58.9069 32.9422  17
  -3  13  -8 81.7568 28.3464   6
  -3  13  -9 3522.93 172.123  17
  -3  13 -10-7.88626 17.5389  17
  -3  12  11 4634.97 166.821   6
  -3  12  10 1080.86 93.9534   6
  -3  12   9 11195.2 322.319   6
  -3  12   8 108.270 45.6089   6
  -3  12   7 3299.87 197.808   6
  -3  12   6 248.754 62.6242   6
  -3  12   5 21373.0 458.806   7
  -3  12   5 21567.6 525.954   6
  -3  12   4 644.541 93.9053   6
  -3  12   4 664.898 85.2067   7
  -3  12   3 24752.8 535.158   7
  -3  12   3 25302.0 581.720   6
  -3  12   2 1092.15 123.601   6
  -3  12   1 12185.0 409.121   6
  -3  12   0 1381.03 133.960  17
  -3  12   0 1347.10 142.362   6
  -3  12  -1 2322.76 184.573   6
  -3  12  -1 2297.96 173.917  17
  -3  12  -2 4764.55 248.019  17
  -3  12  -2 4608.83 260.813   6
  -3  12  -3 31193.2 632.889  17
  -3  12  -3 30308.7 666.725   6
  -3  12  -4 54.7123 46.4322   9
  -3  12  -4-33.6407 46.6552  17
  -3  12  -5 46125.2 848.330   9
  -3  12  -5 46079.3 775.212  17
  -3  12  -6 1094.17 131.508   9
  -3  12  -6 986.800 114.293  17
  -3  12  -7 23354.3 580.351   9
  -3  12  -7 23573.2 540.162  17
  -3  12  -8 618.590 90.6915  17
  -3  12  -8 674.956 97.9200   9
  -3  12  -9 8962.76 319.078   9
  -3  12  -9 9010.62 304.781  17
  -3  12 -10 588.421 75.0850  17
  -3  12 -11 1717.54 109.137  17
  -3  11  12 216.289 36.0354   6
  -3  11  11 1360.37 100.628   6
  -3  11  10 3994.08 189.498   6
  -3  11   9 28974.7 548.346   6
  -3  11   8 4827.10 237.514   6
  -3  11   7 184.244 59.3121   6
  -3  11   6 27771.2 594.566   6
  -3  11   5 43867.2 752.099   6
  -3  11   5 43888.9 658.976   7
  -3  11   4 5161.32 233.752   7
  -3  11   4 5215.08 260.458   6
  -3  11   3 416.014 68.1705   7
  -3  11   3 391.549 87.5701   5
  -3  11   3 340.578 78.2091   6
  -3  11   2 25515.9 660.844   5
  -3  11   2 24748.8 573.680   6
  -3  11   1 30148.7 705.130   5
  -3  11   1 29890.2 635.768   6
  -3  11   0 2038.45 178.654   5
  -3  11   0 2062.39 161.685  17
  -3  11   0 1947.99 165.508   6
  -3  11  -1 2559.26 176.807  17
  -3  11  -1 2775.87 198.888   6
  -3  11  -2 23808.4 545.163  17
  -3  11  -2 24530.4 598.915   9
  -3  11  -3 32989.9 642.984  17
  -3  11  -3 32732.6 703.702   9
  -3  11  -4 59.2703 35.9766  17
  -3  11  -4 74.0257 42.8340   9
  -3  11  -5 16613.2 466.252  17
  -3  11  -5 16862.7 518.422   9
  -3  11  -6 3688.16 244.995   9
  -3  11  -6 3753.02 222.561  17
  -3  11  -7 7434.09 310.725  17
  -3  11  -7 7321.82 338.470   9
  -3  11  -8 196.245 65.9530   9
  -3  11  -8 203.172 58.7206  17
  -3  11  -9 10163.1 346.027  17
  -3  11  -9 10274.7 370.962   9
  -3  11 -10 1566.16 129.473  17
  -3  11 -10 1897.77 149.580   9
  -3  11 -11 3709.00 183.889   9
  -3  11 -11 3707.15 182.246  17
  -3  11 -12 47.5581 26.2958  17
   3 -10 -13 847.876 68.8904  10
  -3  10  12 464.043 56.2275   6
   3 -10 -12 493.550 58.9821  20
  -3  10  11 9691.52 283.270   6
   3 -10 -11 10430.8 302.861  20
  -3  10  10 460.008 74.1733   6
   3 -10 -10 627.108 82.9597  20
  -3  10   9 182.558 53.8393   6
   3 -10  -9 148.487 46.2790  20
  -3  10   8 1543.88 138.709   6
   3 -10  -8 1731.50 147.082  20
   3 -10  -7 12417.6 393.792  20
  -3  10   7 12540.5 394.141   6
  -3  10   6 3664.43 214.984   6
  -3  10   5 544.358 101.627   5
  -3  10   5 522.936 86.1244   6
  -3  10   4 384.207 77.0768   5
  -3  10   4 593.890 79.4162   7
  -3  10   4 573.769 85.4813   6
  -3  10   3 2740.75 216.617   5
  -3  10   3 2700.72 185.791   6
  -3  10   2 3076.11 198.169   6
  -3  10   2 3012.81 221.720   5
  -3  10   1 7828.62 298.124  17
  -3  10   1 7692.04 313.102   6
  -3  10   1 8261.48 360.393   5
  -3  10   0 1426.26 125.282  17
  -3  10   0 1185.49 131.013   5
  -3  10   0 1261.97 130.304   6
  -3  10  -1 1424.23 127.592  17
  -3  10  -1 1575.89 147.712   5
  -3  10  -1 1475.53 136.745   9
  -3  10  -2 8202.74 325.255   5
  -3  10  -2 8324.56 333.854   9
  -3  10  -2 8417.58 308.497  17
  -3  10  -3 2655.18 196.263   9
  -3  10  -3 2571.28 174.551  17
  -3  10  -4 8151.56 349.447   9
  -3  10  -4 7814.82 307.032  17
  -3  10  -5 6765.09 327.511   9
  -3  10  -5 6775.72 291.550  17
  -3  10  -6 8257.33 360.813   9
  -3  10  -6 8254.56 326.448  17
  -3  10  -6 8379.17 389.336   2
  -3  10  -7 9889.99 360.599  17
  -3  10  -7 9683.36 392.552   9
  -3  10  -8 2574.83 184.697  17
  -3  10  -8 2434.09 197.469   9
  -3  10  -9 3750.09 219.845  17
  -3  10  -9 3410.57 227.906   9
  -3  10 -10 1769.76 153.959   9
  -3  10 -10 1849.12 151.561  17
  -3  10 -11 1772.03 137.662  17
  -3  10 -11 1884.62 146.742   9
  -3  10 -12 1431.60 111.573  17
  -3  10 -12 1631.31 118.728   9
  -3  10 -13 3933.73 155.459  17
   3  -9 -13 9651.64 246.056  20
   3  -9 -12 239.632 48.3969  20
  -3   9  12 186.566 42.8116   6
  -3   9  11 4085.78 193.568   6
   3  -9 -11 3914.53 203.695  20
  -3   9  10 3449.41 191.419   6
   3  -9 -10 3714.56 212.558  20
  -3   9   9 25642.2 544.277   6
   3  -9  -9 26530.2 585.491  20
   3  -9  -8 1323.72 133.481  20
  -3   9   8 1447.64 132.159   6
  -3   9   7 293.361 65.9023   6
   3  -9  -7 93.4922 38.0364  20
  -3   9   6 5886.72 320.226   5
  -3   9   6 6004.52 270.348   6
   3  -9  -6 6107.24 275.537  20
  -3   9   5 378.728 72.9975   6
  -3   9   5 440.267 86.8759   5
   3  -9  -5 428.908 72.0693  20
  -3   9   4 8573.43 372.496   5
  -3   9   4 9033.90 325.400   6
  -3   9   3 1671.55 160.421   5
  -3   9   3 1725.52 143.646   6
  -3   9   2 12221.8 423.345   5
  -3   9   2 12893.6 385.571   6
  -3   9   1 6382.82 299.375   5
  -3   9   1 5874.92 260.995   6
  -3   9   0 7637.39 322.840   5
  -3   9  -1 3026.57 196.534   5
  -3   9  -2 13406.4 401.686   5
  -3   9  -2 14069.6 410.323   9
  -3   9  -3 2122.73 167.433   9
  -3   9  -3 160.672 48.1215  17
  -3   9  -4 525.786 88.6779   2
  -3   9  -4 503.247 75.5419  17
  -3   9  -4 507.754 85.5180   9
  -3   9  -5-1.19276 35.6986   9
  -3   9  -5 31.1314 32.0183   2
  -3   9  -5 65.6472 40.2625  17
  -3   9  -6 23.7993 32.2099   2
  -3   9  -6 22.0999 23.0830  17
  -3   9  -6 51.2592 43.2539   9
  -3   9  -7 1077.03 119.098  17
  -3   9  -7 1036.90 129.511   9
  -3   9  -7 1411.00 160.771   2
  -3   9  -8 208.121 58.5294  17
  -3   9  -8 63.3295 41.6264   9
  -3   9  -9 20890.7 522.239  17
  -3   9  -9 20545.7 562.287   9
  -3   9 -10 641.169 95.2022  17
  -3   9 -10 723.013 105.652   9
   3  -9  10 728.037 90.2193   8
  -3   9 -11 914.962 106.863  17
   3  -9  11 860.509 91.4653   8
  -3   9 -11 882.185 110.160   9
  -3   9 -12 1129.06 111.991   9
   3  -9  12 1213.40 102.879   8
  -3   9 -12 1240.23 116.074  17
  -3   9 -13 85.7641 26.9241   9
  -3   9 -13 144.765 38.7295  17
  -3   9 -14 27.5531 15.9896  17
   3  -9  14-10.9034 13.2070   8
   3  -8 -14 41.3878 18.7780  10
   3  -8 -14 6.09573 19.3261  20
   3  -8 -13 18736.2 383.860  20
   3  -8 -12 415.737 70.6536  20
  -3   8  12 367.847 56.1051   6
   3  -8 -11-5.35501 34.1109  20
  -3   8  11 66.6227 33.7168   6
   3  -8 -10 348.479 72.4248  20
  -3   8  10 261.980 62.7826   6
  -3   8   9 47105.1 736.481   6
   3  -8  -9 48355.8 807.566  20
   3  -8  -8 595.970 90.7421  20
  -3   8   8 601.170 86.7867   6
  -3   8   7 69766.9 901.700   6
  -3   8   7 69280.6 1069.38   5
  -3   8   6 46.7652 26.5361   5
  -3   8   6 61.8889 34.9371   6
  -3   8   5 48265.3 850.706   5
   3  -8  -5 49472.6 742.932  20
  -3   8   5 49554.2 740.609   6
  -3   8   4 3935.58 240.961   5
  -3   8   4 4116.55 210.063   6
  -3   8   3 32082.1 663.739   5
  -3   8   2 134.705 54.4345   5
  -3   8   1 29975.8 611.495   5
  -3   8   0 3747.28 211.249   5
  -3   8  -1 42840.4 697.440   5
  -3   8  -2 604.657 82.7115   5
  -3   8  -3 28089.0 531.904   5
  -3   8  -3 28545.5 557.857   2
  -3   8  -3 27632.6 461.351   1
  -3   8  -4 6278.58 236.647   1
  -3   8  -4 6508.25 282.978   2
  -3   8  -5 53756.6 852.554   9
  -3   8  -5 54363.7 741.382   1
  -3   8  -5 53020.9 844.498   2
  -3   8  -6 3003.44 187.954   1
  -3   8  -6 2906.70 206.706   9
  -3   8  -6 2830.10 209.590   2
  -3   8  -6 2944.34 181.379  17
  -3   8  -7 31706.9 697.078   9
  -3   8  -7 32918.9 628.517  17
  -3   8  -7 32133.1 735.300   2
  -3   8  -8 558.909 100.850   3
  -3   8  -8 401.723 90.2527   9
  -3   8  -8 317.640 78.8494   2
  -3   8  -8 368.714 73.8373  17
  -3   8  -9 4646.38 270.944   9
  -3   8  -9 4902.03 298.012   3
  -3   8  -9 4773.00 249.934  17
   3  -8   9 4786.70 226.422   8
  -3   8 -10 3800.50 223.816  17
   3  -8  10 4084.64 212.954   8
  -3   8 -10 3836.14 245.635   9
   3  -8  11 27762.1 553.639   8
  -3   8 -11 26148.6 612.000   9
  -3   8 -11 27211.1 587.956  17
   3  -8  12 61.0192 30.4201   8
  -3   8 -12 160.506 51.7307   9
  -3   8 -12 116.057 44.7765  17
  -3   8 -13 20.3375 18.8805   9
   3  -8  13 35.4864 31.9769   8
  -3   8 -13 61.7582 30.2189  17
   3  -8  14-6.20848 22.7716   8
  -3   8 -14 30.3327 25.0043  17
   3  -8  15 9527.16 215.989   8
   3  -7 -14 2.34808 7.91068  10
   3  -7 -14 10.8565 19.9499  20
   3  -7 -13 2014.24 136.485  20
   3  -7 -12 137.731 45.6225  20
  -3   7  12 149.136 38.9547   6
   3  -7 -11 112.270 54.3560  20
  -3   7  11 71.5475 28.6197   6
  -3   7  10 3820.45 204.019   6
   3  -7 -10 3885.94 230.938  20
   3  -7  -9 37869.3 719.417  20
  -3   7   9 36321.0 640.120   6
  -3   7   8 34.7154 31.3094   5
  -3   7   8 17.5523 33.3255   6
   3  -7  -8-7.36435 34.6220  20
   3  -7  -7 19100.7 490.495  20
  -3   7   7 18379.3 530.667   5
  -3   7   7 19019.8 457.522   6
   3  -7  -6 832.904 100.127   3
  -3   7   6 797.471 109.357   5
  -3   7   6 883.627 97.3284   6
   3  -7  -6 724.688 94.7531  20
  -3   7   5 952.865 115.766   5
  -3   7   4 251.951 63.2894   5
  -3   7   3 14320.6 417.723   5
  -3   7   2 4090.96 215.584   5
  -3   7   1 27560.8 545.885   5
  -3   7   0 1283.91 116.697   5
  -3   7  -1 20077.9 448.628   5
  -3   7  -2-12.3948 21.0064   2
  -3   7  -2 30.0577 29.6521   5
  -3   7  -2 9.18917 18.6211   1
  -3   7  -3 794.541 89.1993   5
  -3   7  -3 780.369 73.0669   1
  -3   7  -3 731.548 84.9233   2
  -3   7  -4 95.8629 30.8758   5
  -3   7  -4 68.0486 26.7619   1
  -3   7  -4 117.591 44.7468   2
  -3   7  -5 3485.54 180.065   1
  -3   7  -5 3313.18 199.132   2
  -3   7  -6 355.613 73.4718   2
  -3   7  -6 269.232 67.5914   3
  -3   7  -7 12844.0 427.185   3
  -3   7  -7 12873.3 373.688  17
  -3   7  -7 12547.8 436.925   2
  -3   7  -8 1402.57 149.974   3
  -3   7  -8 1593.77 166.707   2
  -3   7  -8 1510.66 133.717  17
  -3   7  -9 216.792 60.3925  17
  -3   7  -9 125.109 52.4988   2
  -3   7  -9 138.026 56.4388   3
  -3   7 -10 1715.86 151.252  17
  -3   7 -10 1627.30 160.432   9
  -3   7 -11 759.732 109.729   9
  -3   7 -11 859.916 108.595  17
  -3   7 -12 816.862 101.695  17
  -3   7 -12 752.928 103.928   9
   3  -7  12 683.068 94.6585   8
  -3   7 -13 335.897 65.5276   9
  -3   7 -13 350.293 66.4011  17
   3  -7  13 314.653 60.8029   8
   3  -7  14 636.781 79.8221   8
  -3   7 -14 676.977 75.3964  17
   3  -7  15 519.427 61.9997   8
   3  -7  16 1292.69 75.2275   8
   3  -6 -15 1068.00 72.9417  20
   3  -6 -14 280.103 50.6041  20
   3  -6 -13 17995.2 426.887  20
   3  -6 -13 17768.1 384.352  10
  -3   6  13 17181.4 354.766  11
  -3   6  12 1016.49 94.6289   6
   3  -6 -12 955.836 111.361  20
   3  -6 -11 42.4716 39.9539  20
  -3   6  11 112.637 37.9751   6
   3  -6 -10 729.111 105.113  20
  -3   6  10 679.935 87.2214   6
  -3   6   9 10213.3 332.501   6
   3  -6  -9 10476.8 379.397  20
   3  -6  -8 197.097 56.9051  20
  -3   6   8 154.146 49.5910   5
   3  -6  -8 208.447 62.0887   3
  -3   6   8 159.711 43.8648   6
   3  -6  -7 7734.14 307.672  20
  -3   6   7 8091.84 287.676   6
  -3   6   7 7180.33 315.415   5
   3  -6  -7 7889.12 321.495   3
   3  -6  -6 5746.74 259.125   3
  -3   6   6 5464.65 266.479   5
  -3   6   5 8428.21 321.297   5
  -3   6   4 73.3127 31.8532   5
  -3   6   3 17555.8 432.447   5
  -3   6   2 4662.66 217.872   5
  -3   6   1 28806.8 528.414   5
  -3   6   0 2396.89 150.539   5
  -3   6  -1 38045.4 586.810   5
  -3   6  -2 1129.96 72.0859   1
  -3   6  -2 1226.59 92.7535   2
  -3   6  -2 1210.77 103.448   5
  -3   6  -3 46505.1 514.558   1
  -3   6  -3 47503.1 604.735   2
  -3   6  -4 142.943 38.4762   5
  -3   6  -4 163.861 44.7764   2
  -3   6  -4 188.608 40.5148   1
  -3   6  -5 1291.20 115.666   3
  -3   6  -5 1378.78 104.193   5
  -3   6  -6 282.925 60.0109   3
  -3   6  -7 141.887 48.8261   3
  -3   6  -8 45.1107 43.7157   3
  -3   6  -8-39.8377 28.8924  17
  -3   6  -9 3848.66 252.849   3
  -3   6  -9 3679.37 208.401  17
  -3   6 -10 171.246 53.2005  17
  -3   6 -10 83.4847 43.8261   3
  -3   6 -11 5169.43 255.810  17
  -3   6 -12-16.3267 32.9980   9
  -3   6 -12 22.7909 36.7067  17
  -3   6 -13 842.972 105.610   9
  -3   6 -13 996.161 109.148  17
   3  -6  13 802.952 101.885   8
  -3   6 -14-42.2799 27.4800  17
   3  -6  14-18.3414 38.0669   8
   3  -6  15 4811.55 203.795   8
   3  -6  16 199.180 40.1695   8
   3  -5 -15 650.162 61.9763  20
   3  -5 -14 504.246 67.0357  20
  -3   5  14 477.645 58.4873  11
   3  -5 -13 17728.9 383.481  10
   3  -5 -13 17678.1 440.182  20
   3  -5 -12 972.232 117.189  20
  -3   5  11 15268.3 388.310   6
   3  -5 -11 15626.8 464.341  20
   3  -5 -10 2422.63 187.271  20
  -3   5  10 2374.61 157.173   6
   3  -5  -9 37513.7 779.488   3
   3  -5  -9 39522.6 732.442  20
  -3   5   9 39055.6 636.783   6
  -3   5   9 38234.1 658.261  15
  -3   5   8 2126.58 165.833   5
  -3   5   8 2053.24 147.509  15
   3  -5  -8 2016.15 163.867  20
  -3   5   8 2092.17 145.097   6
   3  -5  -8 2063.16 174.513   3
   3  -5  -7 23574.6 549.392   3
  -3   5   7 23974.0 547.359   5
   3  -5  -7 25016.5 539.204  20
   3  -5  -6 489.518 79.5580   3
  -3   5   6 430.524 71.7780   5
  -3   5   5 108096. 1091.57   5
  -3   5   4 3821.99 198.660   5
  -3   5   3 43106.7 637.672   5
  -3   5   2 320.903 57.3885   5
  -3   5   1 309289. 1618.37   5
  -3   5   0 211.930 45.1401   5
  -3   5  -1 16655.3 370.259   5
  -3   5  -2 456.831 41.3013   1
  -3   5  -2 451.587 64.4859   5
  -3   5  -2 396.115 48.6750   2
  -3   5  -3 127511. 774.667   1
  -3   5  -3 130904. 1031.43   5
  -3   5  -3 129962. 913.787   2
  -3   5  -4 698.882 75.9011   3
  -3   5  -4 798.026 82.7315   5
  -3   5  -5 251283. 1509.81   3
  -3   5  -5 253338. 1400.88   5
  -3   5  -6 34.0183 28.7265   3
  -3   5  -7 6077.75 266.631   3
  -3   5  -8 159.945 57.5540   3
  -3   5  -9 2262.94 187.694   3
  -3   5  -9 2367.36 161.017  17
  -3   5  -9 2239.66 158.365  10
  -3   5 -10 682.289 94.1677  17
  -3   5 -10 694.478 108.920   3
  -3   5 -10 546.761 82.8183  10
  -3   5 -11 79.9140 56.5189   3
  -3   5 -11 83.3880 38.4458  17
  -3   5 -11 99.2854 43.6642  10
  -3   5 -12 124.303 44.2828  17
  -3   5 -12 166.376 52.3652  10
  -3   5 -13 21162.6 500.767  17
  -3   5 -14 256.343 56.9473   9
   3  -5  14 182.007 54.3323   8
  -3   5 -14 186.028 45.9381  17
   3  -5  15 294.666 59.3514   8
   3  -5  16 134.527 36.2218   8
   3  -5  17 346.076 41.9760   8
  -3   4  15 67.5507 23.2738  11
   3  -4 -15 46.0991 18.7960  20
   3  -4 -14 863.857 92.0548  20
   3  -4 -13 73.0626 47.3860  20
   3  -4 -12 310.056 72.5508  20
   3  -4 -11 680.378 99.8361  20
  -3   4  11 621.180 90.7429  15
  -3   4  10 899.424 108.454  15
   3  -4 -10 891.046 113.023  20
   3  -4  -9 49.2221 30.6787   3
   3  -4  -9 37.2703 34.4580  20
  -3   4   9 8.57086 27.7940  15
  -3   4   9 0.61073 20.7067   6
   3  -4  -8 20.0130 36.8998  20
   3  -4  -8 52.6224 33.4696   3
  -3   4   8 27.9308 28.3616  15
  -3   4   8-35.3712 35.7500   6
  -3   4   7 10176.3 337.482   5
   3  -4  -7 10380.6 362.411   3
  -3   4   6 136.085 39.9194   5
   3  -4  -6 114.959 44.7163   3
  -3   4   5 22319.4 465.086   5
  -3   4   4 1273.02 106.879   5
  -3   4   3 22215.3 426.564   5
  -3   4   2 5590.06 208.996   5
  -3   4   1 170434. 1135.94   5
  -3   4   0 250.497 53.7426   5
  -3   4  -1 248740. 1361.66   5
  -3   4  -1 236783. 956.376   2
  -3   4  -2 7944.88 247.483   5
  -3   4  -2 7882.02 147.285   1
  -3   4  -2 7995.18 189.554   2
  -3   4  -3 151302. 1064.61   4
  -3   4  -4 996.491 88.5224   3
  -3   4  -4 964.667 85.3292   4
  -3   4  -5 191513. 1238.24   3
  -3   4  -5 191872. 1151.93   4
  -3   4  -6 77.8970 36.8156   3
  -3   4  -6 80.1264 24.0459   4
  -3   4  -7 69623.0 858.178   3
  -3   4  -8 495.226 80.2694   3
  -3   4  -9 5052.87 266.550   3
  -3   4 -10 246.486 54.2585  17
  -3   4 -10 238.640 65.2874   3
  -3   4 -10 213.528 51.2261  10
  -3   4 -11 76424.2 1171.70   3
  -3   4 -11 74172.8 935.148  17
  -3   4 -11 73077.8 954.267  10
  -3   4 -12 3460.02 206.458  17
  -3   4 -12 3248.58 206.752  10
  -3   4 -13 3011.27 189.918  17
  -3   4 -13 3209.54 200.729  10
  -3   4 -14 7.61090 28.3266  17
   3  -4  14 34.7095 38.2528   8
  -3   4 -14 55.8947 32.6310  10
   3  -4  15 9.17358 33.5153   8
   3  -4  16 154.319 46.1335   8
   3  -4  17 962.291 76.1763   8
   3  -3 -15 476.417 59.2996  20
  -3   3  15 493.156 53.9283  11
   3  -3 -14 2690.67 160.509  20
   3  -3 -13 590.848 89.4541  20
   3  -3 -12 2180.10 173.301  20
  -3   3  12 2091.00 159.443  15
   3  -3 -11 5961.97 290.246  20
  -3   3  11 5795.23 270.057  15
  -3   3  10 1063.70 117.377  15
   3  -3 -10 1228.56 153.457   3
   3  -3 -10 1137.45 130.028  20
  -3   3   9 9369.85 333.800  15
   3  -3  -9 9885.86 404.854   3
   3  -3  -9 9902.98 362.353  20
   3  -3  -8 370.786 68.5334  20
   3  -3  -8 318.764 67.5314  16
  -3   3   8 413.312 69.6370  15
   3  -3  -8 359.450 73.4969   3
   3  -3  -7 413.312 73.9691   3
  -3   3   7 338.008 56.5935   5
   3  -3  -6 496.014 78.6114   3
  -3   3   6 582.024 74.8092   5
  -3   3   5 79916.9 829.706   5
  -3   3   4 0.79663 24.0561   5
  -3   3   3 650.849 72.0902   5
  -3   3   2 4284.86 173.212   5
  -3   3   1 489159. 1805.31   5
  -3   3   0 1105.53 90.5473   5
  -3   3  -1 21474.6 391.490   4
  -3   3  -1 20333.8 235.088   2
  -3   3  -2 3.23064 6.73890   1
  -3   3  -2 21.1832 27.8462   4
  -3   3  -3 38521.5 539.334   4
  -3   3  -3 41349.4 482.984   3
  -3   3  -4 2563.38 128.499   3
  -3   3  -4 2533.76 140.227   4
  -3   3  -5 40220.1 550.128   4
  -3   3  -5 44621.0 566.045   3
  -3   3  -6 85.3965 29.6136   4
  -3   3  -6 75.9016 37.0116   3
  -3   3  -7 4379.31 208.170   3
  -3   3  -8 844.066 102.008   3
  -3   3  -9 13450.0 418.144   3
  -3   3 -10 172.608 49.8008  10
  -3   3 -10 156.200 54.6509   3
  -3   3 -11 169.711 58.1933   3
  -3   3 -11 115.679 52.8428  10
  -3   3 -11 27.9497 32.2677  17
  -3   3 -12 2297.76 207.005   3
  -3   3 -12 2330.91 166.238  17
  -3   3 -12 2096.90 168.778  10
  -3   3 -13 10620.1 353.005  17
  -3   3 -13 9596.92 354.185  10
   3  -3  14 155.984 37.2788  11
  -3   3 -14 188.303 47.0081  17
  -3   3 -14 68.3030 39.4524  10
   3  -3  15 1502.56 134.555   8
  -3   3 -15 1505.58 124.615  10
   3  -3  16 1848.46 134.631   8
   3  -3  17 4172.80 167.603   8
   3  -2 -15 2503.90 127.245  20
   3  -2 -14 698.905 83.9346  20
   3  -2 -13 6329.94 274.250  20
  -3   2  12 90.0343 38.7347  15
   3  -2 -12 72.2353 43.3330  20
   3  -2 -11 11211.4 397.580  20
  -3   2  11 10005.2 360.918  15
  -3   2  10 1954.01 160.263  15
   3  -2 -10 2065.47 195.702   3
   3  -2 -10 1949.68 166.189  20
   3  -2  -9 4159.32 245.099  16
  -3   2   9 3878.55 217.176  15
   3  -2  -9 4126.62 264.499   3
   3  -2  -9 4166.43 233.836  20
   3  -2  -8 64.3795 40.6702   3
   3  -2  -8 72.6939 36.0848  20
   3  -2  -8 123.189 47.9660  16
  -3   2   8 3.32647 22.1604  15
   3  -2  -7 5654.67 265.764   3
  -3   2   6 2670.65 145.709   5
   3  -2  -6 2746.66 173.969   3
   3  -2  -5 6689.42 249.029   3
  -3   2   5 7154.93 232.360   5
  -3   2   4 653.379 68.2460   5
  -3   2   3 72004.7 676.159   5
  -3   2   2 2945.64 135.875   5
  -3   2   1 44789.9 522.149   5
  -3   2   0 5825.31 199.086   4
  -3   2  -1 148999. 1013.06   4
  -3   2  -1 152811. 512.720   2
  -3   2  -2 70.6705 36.8867   4
  -3   2  -2 60.0504 8.46918   1
  -3   2  -3 5965.80 171.218   3
  -3   2  -3 5224.22 178.576   4
  -3   2  -4 370.061 51.6217   4
  -3   2  -4 451.530 54.2310   3
  -3   2  -5 62168.2 627.834   3
  -3   2  -5 61281.9 593.050   4
  -3   2  -6 437.764 64.3094   3
  -3   2  -6 431.722 51.8174   4
  -3   2  -7 3546.36 181.029   3
  -3   2  -7 5013.58 176.894   4
  -3   2  -8 111.827 43.9224   3
  -3   2  -9 3587.52 211.395   3
  -3   2 -10 215.031 58.4226   3
  -3   2 -11 18682.6 551.136   3
  -3   2 -11 18606.8 473.588  10
  -3   2 -12 78.2993 57.9661   3
  -3   2 -12 63.4460 46.0728  10
  -3   2 -13 809.513 106.909  10
  -3   2 -14 1236.91 127.896  10
  -3   2 -15 21652.1 489.376  10
   3  -2  15 21879.0 514.418   8
   3  -2  15 21421.2 456.653  11
  -3   2 -16 78.8061 30.8094  10
   3  -2  16 67.0241 35.6836   8
   3  -2  16 21.9136 17.0721  11
   3  -2  17 458.570 61.1770   8
   3  -1 -15 17.0819 17.2045  20
   3  -1 -14 1201.48 107.396  20
  -3   1  13 8116.95 302.743  15
   3  -1 -13 8491.37 312.331  20
   3  -1 -12 1727.65 150.805  20
  -3   1  12 1543.31 143.311  15
  -3   1  11 257.492 63.6283  15
   3  -1 -11 50.9394 34.4026  20
  -3   1  10 55.7051 41.6758  15
   3  -1 -10 8.56356 39.8187  20
   3  -1 -10 70.3696 43.6578   3
   3  -1  -9 11168.5 396.165  16
  -3   1   9 9924.84 346.709  15
   3  -1  -9 10621.6 429.339   3
   3  -1  -9 10638.4 367.836  20
   3  -1  -8 108.359 44.3725   3
   3  -1  -8 58.3469 33.0569  20
   3  -1  -8 146.619 49.1814  16
   3  -1  -7 1050.64 116.830   3
   3  -1  -6 31.9535 25.6235   3
  -3   1   5 64.5615 25.0291   5
   3  -1  -5 100.333 39.1320   3
  -3   1   4 152.221 31.4978   5
  -3   1   3 35731.6 443.301   5
  -3   1   2 48.3058 26.2793   5
  -3   1   1 10992.3 260.170   4
  -3   1   0 980.501 83.0966   4
  -3   1  -1 1077.97 81.0229   4
  -3   1  -2 84.1155 31.5670   4
  -3   1  -3 50630.0 463.917   3
  -3   1  -3 50329.7 478.390   4
  -3   1  -4 936.141 66.6850   4
  -3   1  -4 832.860 66.0953   3
  -3   1  -5 63540.7 598.627   3
  -3   1  -5 61285.9 539.667   4
  -3   1  -6 3750.66 160.692   3
  -3   1  -6 3289.39 130.064   4
  -3   1  -7 3059.12 159.423   3
  -3   1  -7 3171.33 133.833   4
  -3   1  -8 53.5696 32.6170   3
  -3   1  -8 64.1835 23.6840   4
  -3   1  -9 6192.24 266.391   3
  -3   1 -10 969.014 115.270   3
  -3   1 -11 5824.95 264.554  10
  -3   1 -11 5499.82 290.479   3
  -3   1 -11 5787.53 262.323  20
  -3   1 -12 17.4451 36.7600  10
  -3   1 -12-32.3635 34.8866   3
  -3   1 -13 2857.12 197.339  10
  -3   1 -14 685.516 97.3852  10
   3  -1  15 2029.34 160.530   8
  -3   1 -15 2355.51 170.279  10
   3  -1  15 2177.80 152.090  11
   3  -1  16 3221.54 182.309   8
  -3   1 -16 3150.78 175.771  10
   3  -1  16 3085.21 169.066  11
   3  -1  17 2273.39 131.581   8
   3  -1  17 1977.24 112.200  11
   3  -1  18-1.73245 11.9114   8
   3   0 -15 226.783 43.7346  17
   3   0 -14 10.3838 26.6341  20
   3   0 -13 79.8363 36.9800  20
  -3   0  13 50.2139 34.8388  15
  -3   0  12 46.2256 39.6164  15
   3   0 -12 170.486 53.6672  20
  -3   0  11 161.499 61.7295  15
   3   0 -11 334.570 71.3918  20
   3   0 -10 64.9909 47.8522  16
   3   0 -10 25.7032 32.2766  20
  -3   0  10 113.088 55.1764  15
   3   0 -10 132.626 56.3317   3
   3   0  -9 12080.1 387.883  20
   3   0  -9 12040.7 405.716  16
   3   0  -9 13081.7 480.283   3
  -3   0   9 11902.5 382.463  15
   3   0  -8 47.0832 25.4200  20
   3   0  -8 17.4065 30.1122   3
   3   0  -8 13.0554 35.4833  16
   3   0  -7 4289.59 236.003   3
   3   0  -6 200.654 50.8715   3
  -3   0   5 378.064 42.0725   5
   3   0  -5 239.420 52.1866   3
  -3   0   4 1791.31 92.3100   5
   3   0  -4 1611.29 114.018   3
  -3   0   3 13197.7 248.229   5
  -3   0   2 2601.10 111.808   5
  -3   0   2 2727.29 124.237   4
   3   0  -2 2657.80 62.8905   2
  -3   0   1 307110. 1330.72   4
  -3   0   0 3673.27 137.755   4
  -3   0  -1 268569. 1065.51   4
  -3   0  -2 2444.81 98.9853   4
  -3   0  -3 9639.11 195.741   4
  -3   0  -3 10008.2 192.074   3
  -3   0  -4 2516.14 105.044   3
  -3   0  -4 2567.49 105.331   4
  -3   0  -5 859.445 65.6374   4
  -3   0  -5 1257.69 80.3500   3
  -3   0  -6 4559.93 167.488   3
  -3   0  -6 4351.03 152.525   4
  -3   0  -7 2878.49 148.824   3
  -3   0  -7 2620.99 124.613   4
  -3   0  -8 52.4020 31.6544   3
  -3   0  -8 20.5539 21.1437   4
  -3   0  -9 1517.36 129.146   3
  -3   0  -9 1649.66 106.543   4
  -3   0 -10 1710.13 146.352   3
  -3   0 -11 966.466 106.883  10
  -3   0 -11 738.800 102.785   3
  -3   0 -11 986.169 112.110  20
  -3   0 -12 3542.74 213.174  10
  -3   0 -12 3312.10 235.291   3
  -3   0 -12 3292.35 210.394  20
  -3   0 -13 90.1750 47.3036  10
  -3   0 -14 243.742 66.1687  10
   3   0  15 12273.4 371.768  11
   3   0  15 12210.9 377.027   8
  -3   0 -15 12270.6 385.797  10
   3   0  16 927.918 97.3474   8
  -3   0 -16 866.492 97.2333  10
   3   0  16 805.733 92.1617  11
  -3   0 -17 297.400 50.0146  10
   3   0  17 270.549 47.8570   8
   3   0  17 311.012 50.6414  11
   3   0  18 22.6034 12.2611  11
   3   1 -15 1154.85 90.3614  17
   3   1 -14 42.5150 24.9709  20
   3   1 -14-13.7480 27.3105  17
   3   1 -13 10031.1 320.247  20
  -3  -1  13 9913.47 333.455  15
  -3  -1  12 1030.01 119.442  15
   3   1 -12 968.930 111.106  20
   3   1 -11 485.248 80.4061  20
  -3  -1  11 610.173 93.2076  15
   3   1 -10 4306.80 292.080   3
  -3  -1  10 3785.06 227.859  15
   3   1 -10 3939.70 239.462  16
   3   1 -10 3786.49 220.556  20
   3   1  -9 11562.9 398.928  16
   3   1  -9 11707.3 378.255  20
   3   1  -9 12796.8 480.644   3
   3   1  -8 190.846 51.3478  20
   3   1  -8 200.185 55.6887  16
   3   1  -8 138.658 54.7769   3
   3   1  -7 657.723 96.9352   3
   3   1  -6 2049.06 153.296   3
   3   1  -5 14307.3 363.791   3
  -3  -1   4 975.723 59.1474   5
   3   1  -4 763.266 79.5937   3
   3   1  -3 8087.50 228.361   3
  -3  -1   3 8264.21 176.015   5
  -3  -1   2 1395.11 87.1641   4
   3   1  -2 1457.87 59.7674   2
  -3  -1   1 120765. 780.569   4
  -3  -1   0 11274.9 211.728   4
   3   1   1 911.119 41.6314   1
  -3  -1  -1 1012.39 63.1852   4
  -3  -1  -2 2553.92 99.0908   4
  -3  -1  -3 198070. 897.354   4
  -3  -1  -4 1728.38 90.1755   4
  -3  -1  -4 1643.78 78.8408   3
  -3  -1  -5 1015.18 68.0281   3
  -3  -1  -5 1902.11 97.5519   4
  -3  -1  -6 4341.41 156.805   3
  -3  -1  -6 4437.90 159.431   4
  -3  -1  -7 8829.68 246.956   3
  -3  -1  -7 8910.44 237.950   4
  -3  -1  -8 1251.64 103.725   3
  -3  -1  -8 1307.67 98.0704   4
  -3  -1  -9 10596.1 321.901   3
  -3  -1  -9 10837.3 289.815   4
  -3  -1 -10 4618.08 235.413   3
  -3  -1 -11 85.0737 31.6995   3
  -3  -1 -11 79.6647 37.1648  20
  -3  -1 -11 114.652 41.3070  10
  -3  -1 -12 397.011 73.0515   3
  -3  -1 -12 424.207 80.8223  20
  -3  -1 -12 535.664 85.9353  10
  -3  -1 -13 1314.65 137.586  10
  -3  -1 -13 1305.72 150.371   3
  -3  -1 -13 1281.42 137.240  20
  -3  -1 -14 41.8512 42.0082  10
   3   1  14 53.8787 42.9178   8
  -3  -1 -15 6404.37 284.347  10
   3   1  15 6223.30 265.576   8
   3   1  15 6385.91 274.799  11
  -3  -1 -16 1172.88 113.485  10
   3   1  16 1083.02 103.309   8
   3   1  16 1087.61 105.371  11
   3   1  17 4270.13 171.332   8
  -3  -1 -17 4301.81 188.569  10
   3   1  17 4412.43 186.572  11
   3   1  18 89.8962 25.1217  11
   3   2 -15 4257.57 164.361  17
   3   2 -14 35.7187 28.8916  17
   3   2 -13 419.258 64.4415  20
  -3  -2  13 376.982 68.7208  15
   3   2 -12 413.784 68.3057  20
  -3  -2  12 529.509 82.0757  15
   3   2 -11-29.2157 31.9450  20
  -3  -2  11 18.6185 41.1513  15
   3   2 -10 3148.34 212.937  16
   3   2 -10 3384.71 204.249  20
  -3  -2  10 3305.72 214.704  15
   3   2  -9 780.338 103.109  16
   3   2  -9 887.427 131.921   3
   3   2  -9 897.017 103.039  20
   3   2  -8 63.0454 40.0448   3
   3   2  -8 33.8790 27.7825  16
   3   2  -8-23.7599 36.4028  20
   3   2  -7 2769.59 194.414   3
   3   2  -6 117.046 45.9099   3
   3   2  -5 149.877 44.2020   3
   3   2  -4 189.869 45.1220   3
  -3  -2   3 3738.29 102.828   5
   3   2  -3 3778.58 156.724   3
   3   2  -2 30.1250 12.5124   2
   3   2  -2 24.0012 18.4251   3
  -3  -2   2 33.2966 19.0902   4
   3   2  -1 116809. 603.111   2
  -3  -2   1 119514. 696.172   4
  -3  -2   0 4661.80 129.167   4
   3   2   1 12551.8 192.183   1
  -3  -2  -1 12951.2 215.219   4
  -3  -2  -2 452.072 44.1532   4
  -3  -2  -3 364415. 1256.94   4
  -3  -2  -4 389.680 35.1641   3
  -3  -2  -4 443.544 51.9415   4
  -3  -2  -5 3990.44 123.340   3
  -3  -2  -5 4109.24 150.917   4
  -3  -2  -6 7823.79 195.580   3
  -3  -2  -6 7980.18 224.382   4
  -3  -2  -7 219.029 45.5237   4
  -3  -2  -7 181.402 36.7731   3
  -3  -2  -8 1829.77 116.716   3
  -3  -2  -8 1938.60 124.731   4
  -3  -2  -9 4685.72 208.584   3
  -3  -2  -9 4839.96 208.934   4
  -3  -2 -10 7922.93 294.987   3
  -3  -2 -10 8606.60 286.157   4
  -3  -2 -11 2825.26 184.815  10
  -3  -2 -11 2585.83 185.359   3
  -3  -2 -11 2865.88 184.559  20
  -3  -2 -12 2082.59 177.487   3
  -3  -2 -12 2126.72 172.368  20
  -3  -2 -12 2186.10 171.118  10
  -3  -2 -13 2718.21 194.529  10
   3   2  13 2918.79 183.256   8
  -3  -2 -13 3218.50 215.428  20
   3   2  14 3753.89 207.080   8
  -3  -2 -14 4158.81 249.298  20
   3   2  14 4012.84 224.374  11
  -3  -2 -14 3936.19 235.895  10
  -3  -2 -15 19841.5 508.476  10
   3   2  15 19465.0 450.886   8
   3   2  15 20457.3 494.760  11
  -3  -2 -16 453.085 75.7154  10
   3   2  16 488.752 67.5068   8
   3   2  16 458.239 73.7420  11
  -3  -2 -17-2.44373 29.5125  10
   3   2  17 30.9558 14.3121   8
   3   2  17 32.9982 26.7233  11
  -3  -2 -18 17.8504 14.8682  10
   3   2  18 5.83122 14.3051  11
   3   3 -15 25.5491 19.8380  17
   3   3 -14 505.752 69.8650  17
   3   3 -13 116.827 50.9467  17
  -3  -3  13 36.9308 29.4071  15
  -3  -3  12 179.211 50.4311  15
  -3  -3  11 987.904 117.973  15
  -3  -3  10 1755.62 155.223  15
   3   3 -10 1721.37 155.307  16
   3   3  -9 22026.4 540.824  16
   3   3  -9 24968.4 676.475   3
   3   3  -8 4141.64 226.962  16
   3   3  -8 4487.95 273.244   3
   3   3  -7 929.145 96.3381   2
   3   3  -7 835.687 112.732   3
   3   3  -6 117.205 44.0938   3
   3   3  -6 190.656 45.4043   2
   3   3  -5 3126.39 176.910   3
   3   3  -5 2984.72 148.415   2
   3   3  -4 2782.45 152.285   3
   3   3  -4 2689.72 131.102   2
   3   3  -3 22465.7 385.670   3
   3   3  -3 21701.4 341.782   2
  -3  -3   2 9649.20 205.221   4
   3   3  -2 9895.82 215.881   2
   3   3  -2 10296.8 235.304   3
  -3  -3   1 171166. 777.059   4
   3   3  -1 168286. 849.125   3
   3   3   0 4830.91 147.784   1
  -3  -3   0 4846.95 130.614   4
   3   3   1 19632.0 280.046   1
  -3  -3  -1 19930.0 274.776   4
   3   3   2 8924.21 185.398   1
  -3  -3  -2 9346.68 201.039   4
  -3  -3  -3 214146. 1024.45   4
  -3  -3  -4 16018.5 297.315   4
  -3  -3  -5 15221.2 216.534   3
  -3  -3  -5 15273.2 307.938   4
  -3  -3  -6 79.2239 33.6722   4
  -3  -3  -6 48.7429 19.4125   3
  -3  -3  -7 43354.8 489.977   3
  -3  -3  -7 43734.6 584.970   4
  -3  -3  -8 1449.47 100.853   3
  -3  -3  -8 1413.26 113.553   4
  -3  -3  -9 40819.1 586.405   3
  -3  -3  -9 40406.3 634.280   4
  -3  -3 -10 5323.07 233.136   3
  -3  -3 -10 5266.15 239.708   4
  -3  -3 -11 63618.5 877.963  10
  -3  -3 -11 66734.2 890.361  20
  -3  -3 -12 28.5689 42.1764  20
  -3  -3 -12 12.9494 38.4962  10
   3   3  12 29.7134 35.6586   8
  -3  -3 -13 6753.82 307.167  10
   3   3  13 6654.14 268.074   8
   3   3  13 6647.14 288.244  11
  -3  -3 -13 6913.19 316.423  20
  -3  -3 -14 7177.50 320.016  10
   3   3  14 6903.09 270.690   8
  -3  -3 -14 7421.80 332.515  20
   3   3  14 7424.47 306.472  11
  -3  -3 -15 30697.7 637.429  10
   3   3  15 30604.5 537.058   8
   3   3  15 32243.9 619.193  11
  -3  -3 -16 2724.60 179.282  10
   3   3  16 2476.61 164.999  11
   3   3  17 2233.91 136.435  11
  -3  -3 -17 2143.82 137.805  10
  -3  -3 -18 127.129 30.4104  10
   3   3  18 125.485 31.2133  11
   3   4 -14 41.3651 26.5933  17
   3   4 -13 484.213 76.0584  17
  -3  -4  13 533.825 75.4085  15
   3   4 -12 30.8688 39.2365  17
  -3  -4  12-10.0350 32.1388  15
   3   4 -11 1778.33 164.677  17
  -3  -4  11 1782.21 153.372  15
  -3  -4  10 330.128 74.0239  15
   3   4  -9 20569.5 621.158   3
   3   4  -9 18395.4 486.697  16
   3   4  -8-22.2028 27.9393   3
   3   4  -8 16.8360 36.3328  16
   3   4  -7 2429.33 192.227   3
   3   4  -7 2355.40 161.600  16
   3   4  -7 2518.76 169.191   2
   3   4  -6 431.643 78.1285   3
   3   4  -6 423.004 68.2505   2
   3   4  -5 4011.87 206.297   3
   3   4  -5 3919.77 185.103   2
   3   4  -4 5998.55 227.821   3
   3   4  -4 5923.25 211.597   2
   3   4  -3 125020. 942.712   3
   3   4  -3 121687. 898.014   2
  -3  -4   2 8212.84 173.779   4
   3   4  -2 7748.29 214.773   2
   3   4  -2 7779.12 211.126   3
  -3  -4   1 37424.9 357.792   4
   3   4  -1 36390.4 401.599   3
  -3  -4   0 2193.43 90.6284   4
   3   4   0 2270.44 114.705   1
   3   4   0 2313.90 87.4641   3
   3   4   1 79790.1 640.598   1
  -3  -4  -1 79579.7 581.968   4
   3   4   1 81527.7 404.539   3
   3   4   2 379.296 45.8068   1
  -3  -4  -2 417.300 48.3096   4
   3   4   2 407.897 19.1090   3
  -3  -4  -3 7957.82 211.501   4
  -3  -4  -4 5220.04 180.415   4
  -3  -4  -5-2.57263 28.6443   4
  -3  -4  -6 74.1345 17.6505   3
  -3  -4  -6 49.5151 33.3457   4
  -3  -4  -7 28191.3 359.424   3
  -3  -4  -7 27282.1 491.639   4
  -3  -4  -8 357.782 60.2865   4
  -3  -4  -8 426.471 50.9623   3
  -3  -4  -9 3167.64 186.926   4
  -3  -4 -10 123.868 47.4348   4
   3   4  11 43793.8 701.918   6
  -3  -4 -11 45162.0 768.655   4
  -3  -4 -11 46173.9 744.642  20
   3   4  11 43968.3 701.956  11
  -3  -4 -12 933.774 116.542  10
  -3  -4 -12 918.033 113.799  20
   3   4  12 900.649 108.453  11
  -3  -4 -13 6221.44 298.661  10
  -3  -4 -13 6064.85 294.751  20
   3   4  13 6502.03 285.692  11
  -3  -4 -14 894.794 119.086  20
   3   4  14 952.281 114.911  11
  -3  -4 -14 947.550 122.020  10
  -3  -4 -15 60275.4 898.439  10
   3   4  15 61150.3 859.316  11
  -3  -4 -16 264.174 61.6587  10
   3   4  16 188.368 54.0014  11
  -3  -4 -17 151.371 44.4032  10
   3   4  17 158.802 38.6964  11
  -3  -4 -18 45.6853 21.8912  10
   3   4  18 82.3545 27.0161  11
   3   5 -14 3806.84 161.950  17
   3   5 -13 11275.5 331.677  17
  -3  -5  13 10444.1 285.327  15
   3   5 -12 1.73485 36.3745  17
  -3  -5  12 16.9355 26.8143  15
   3   5 -11 2448.66 191.388  17
  -3  -5  11 2530.55 173.916  15
   3   5 -10 193.702 63.8106  17
  -3  -5  10 163.191 51.9098  15
   3   5  -9 2554.49 177.247  16
   3   5  -9 2793.47 205.411  17
   3   5  -8 1696.21 142.161  16
   3   5  -8 1599.94 168.454   3
   3   5  -7 23336.4 600.518   3
   3   5  -7 22591.7 498.169  16
   3   5  -7 23696.3 549.888   2
   3   5  -6 472.191 75.2962   2
   3   5  -6 369.380 72.4502   3
   3   5  -5 5906.40 256.858   3
   3   5  -5 5841.76 243.893   2
   3   5  -4 381.705 58.0114   2
   3   5  -4 451.295 66.8682   3
   3   5  -3 24721.0 435.636   3
   3   5  -3 23159.6 431.556   2
   3   5  -2 3914.28 169.139   2
   3   5  -2 3982.80 156.532   3
   3   5  -1 85082.8 631.656   3
  -3  -5   1 88387.0 553.550   4
   3   5   0 13301.9 206.594   3
   3   5   0 13168.0 300.073   1
  -3  -5   0 13298.2 234.631   4
   3   5   1 46372.4 270.800   3
  -3  -5  -1 46993.6 474.711   4
   3   5   2 11268.3 259.925   1
  -3  -5  -2 11789.1 256.628   4
  -3  -5  -3 575976. 1909.56   4
  -3  -5  -4 24439.3 418.153   4
  -3  -5  -5 5913.64 218.683   4
  -3  -5  -6 35.8861 29.5524   4
  -3  -5  -7 109568. 1038.89   4
  -3  -5  -8 12828.9 376.969   4
  -3  -5  -9 33511.7 645.327   4
   3   5  10 122.975 43.5155  11
  -3  -5 -10 116.900 47.5950   4
   3   5  10 28.2259 24.7600   6
   3   5  11 32400.6 609.386   6
  -3  -5 -11 31922.7 688.165   4
  -3  -5 -11 32676.0 626.090  20
   3   5  11 32857.0 612.219  11
  -3  -5 -12 113.371 41.2046  20
   3   5  12 113.183 45.1126  11
  -3  -5 -12 141.163 57.8564  10
   3   5  12 100.778 42.8606   6
  -3  -5 -13 9406.51 371.610  10
  -3  -5 -13 9331.59 363.701  20
   3   5  13 9141.93 338.901  11
  -3  -5 -14 1222.05 138.337  10
   3   5  14 1298.36 131.676  11
  -3  -5 -14 1305.02 140.515  20
  -3  -5 -15 15983.2 463.467  10
   3   5  15 15985.4 432.501  11
  -3  -5 -16 125.241 49.7817  10
   3   5  16 163.212 44.5417  11
  -3  -5 -17 4847.59 203.473  10
   3   5  17 4800.64 192.069  11
  -3  -5 -18 761.599 65.7928  10
   3   6 -14 3754.09 145.177  17
   3   6 -13 386.898 62.6048  17
   3   6 -12 2588.93 172.516  17
  -3  -6  12 2199.11 138.044  15
   3   6 -11 27.7751 38.1663  17
  -3  -6  11 60.5324 36.7833  15
   3   6 -10 3938.12 239.062  17
  -3  -6  10 3354.61 204.887  15
   3   6  -9 3067.65 215.235  17
   3   6  -8 2311.97 187.591  17
   3   6  -8 2244.91 198.730   3
   3   6  -7 3486.76 220.415  17
   3   6  -7 3645.22 225.723   2
   3   6  -7 3833.41 206.573  13
   3   6  -7 3490.94 234.242   3
   3   6  -6 2236.37 169.000  17
   3   6  -6 2107.19 172.105   3
   3   6  -6 2337.13 173.379   2
   3   6  -5 338.926 64.5819   3
   3   6  -5 369.107 68.0512   2
   3   6  -4 722.517 85.2659   3
   3   6  -4 749.433 88.4155   2
   3   6  -3 26195.4 495.280   2
   3   6  -3 26894.5 464.316   3
   3   6  -2 274.564 57.6566   1
   3   6  -2 179.757 35.5708   3
   3   6  -1 10415.3 219.827   3
   3   6  -1 10357.1 302.535   1
  -3  -6   1 11118.1 206.322   4
  -3  -6   0 1919.39 95.5929   4
   3   6   0 1901.89 126.498   1
   3   6   1 452.570 63.8651   1
  -3  -6  -1 527.640 55.9226   4
  -3  -6  -2 307.545 48.8563   4
   3   6   2 254.460 49.3909   1
  -3  -6  -3 180915. 1138.90   4
  -3  -6  -4 5889.78 221.618   4
  -3  -6  -5 6272.78 240.168   4
  -3  -6  -6 6375.25 255.533   4
  -3  -6  -7 2926.65 182.114   4
  -3  -6  -8 1756.55 149.110   4
  -3  -6  -9 621.007 92.8740   4
   3   6  10 6211.86 259.516  11
   3   6  10 6094.53 257.310   6
  -3  -6 -10 5982.31 302.937   4
  -3  -6 -10 6334.40 258.444  20
   3   6  11 2498.94 172.744  11
   3   6  11 2550.74 175.778   6
  -3  -6 -11 2372.34 196.859   4
  -3  -6 -11 2518.04 172.952  20
  -3  -6 -12 274.535 63.2704  20
  -3  -6 -12 250.628 67.6660   4
   3   6  12 188.670 54.5129  11
   3   6  12 150.431 54.2234   6
   3   6  13 20355.6 504.993  11
  -3  -6 -13 20229.7 529.796  20
  -3  -6 -14 2205.29 180.613  10
   3   6  14 2101.49 163.867  11
  -3  -6 -14 2063.65 173.309  20
  -3  -6 -15 7512.22 315.993  10
   3   6  15 7557.47 291.218  11
   3   6  16 116.251 37.7313  11
  -3  -6 -16 29.0403 36.2921  10
  -3  -6 -17 2281.24 137.196  10
   3   6  17 2231.45 125.654  11
  -3  -6 -18 422.344 48.9753  10
   3   7 -13 2899.10 146.101  17
   3   7 -12 2265.39 151.709  17
  -3  -7  12 2126.55 121.597  15
   3   7 -11 1413.51 134.168  17
  -3  -7  11 1399.90 114.905  15
   3   7 -10 3477.63 222.325  17
  -3  -7  10 3387.62 192.046  15
   3   7  -9 4413.40 257.258  17
   3   7  -8 3445.03 225.554  17
   3   7  -7 9833.68 377.057  17
   3   7  -7 9626.81 390.506   3
   3   7  -7 9796.00 389.455   2
   3   7  -7 10513.7 351.155  13
   3   7  -6 504.498 86.8402   3
   3   7  -6 566.474 88.7762  17
   3   7  -6 468.368 72.0951  13
   3   7  -6 508.956 88.3128   2
   3   7  -5 234.139 60.7542   2
   3   7  -5 250.010 57.1733   3
   3   7  -5 310.655 66.0439  17
   3   7  -4-16.2977 25.4231   2
   3   7  -4 16.0664 27.7743   3
   3   7  -3 17765.0 475.707   1
   3   7  -2 276.277 61.3189   1
   3   7  -1 23794.6 496.313   1
  -3  -7   0 20.4337 14.1980   4
   3   7   0 38.6747 30.1015   1
   3   7   1 5841.27 226.965   1
  -3  -7  -1 5883.99 194.160   4
  -3  -7  -2 223.078 43.8948   4
   3   7   2 331.104 57.1803   1
  -3  -7  -3 2675.44 149.554   4
  -3  -7  -4 348.042 61.2155   4
  -3  -7  -5 6975.53 267.214   4
  -3  -7  -6-34.8317 37.1886   4
  -3  -7  -7 36349.5 672.308   4
  -3  -7  -8 1100.35 125.534   4
   3   7   9 11099.0 337.910   6
  -3  -7  -9 10476.1 404.281   4
   3   7   9 11221.9 338.263  11
   3   7  10 3575.12 201.860   6
  -3  -7 -10 3336.34 238.975   4
   3   7  10 3519.27 199.446  11
   3   7  11 3501.44 208.780   6
  -3  -7 -11 3260.86 244.184   4
   3   7  11 3486.04 204.545  11
  -3  -7 -12 219.911 54.9708  20
   3   7  12 211.199 63.5393   6
   3   7  12 245.881 57.6311  11
  -3  -7 -13 6194.67 305.658  10
   3   7  13 6847.41 297.903   6
   3   7  13 6423.00 282.377  11
  -3  -7 -13 6040.63 283.661  20
  -3  -7 -14 2110.47 177.169  10
   3   7  14 2200.35 162.311  11
  -3  -7 -14 2201.81 171.789  20
  -3  -7 -15 192.152 62.2189  10
   3   7  15 227.535 50.6210  11
   3   7  16 529.337 71.4439  11
  -3  -7 -16 464.164 73.3231  10
  -3  -7 -17 186.397 42.6777  10
   3   8 -13 4463.92 156.543  17
   3   8 -12 520.379 69.8497  17
  -3  -8  11 6756.33 219.403  15
   3   8 -11 7358.15 282.550  17
   3   8 -10 2102.48 168.263  17
  -3  -8  10 2117.91 140.323  15
   3   8  -9 132.003 59.4901  17
  -3  -8   9 150.302 42.5550  15
   3   8  -8 1231.52 138.969  17
   3   8  -7 171.226 60.9610  17
   3   8  -7 168.709 49.2437  13
   3   8  -6 9047.75 360.519  17
   3   8  -6 8994.25 334.764  13
   3   8  -5 3864.47 226.189  17
   3   8  -5 4263.24 275.607   1
   3   8  -5 3782.54 216.577  13
   3   8  -4 800.596 95.7331  19
   3   8  -4 785.216 96.8505  17
   3   8  -4 795.982 113.955   1
   3   8  -4 925.873 96.4889  14
   3   8  -4 703.905 94.4422  13
   3   8  -3 35474.9 715.053   1
   3   8  -2 13630.7 422.531   1
   3   8  -1 16046.1 435.300   1
   3   8   0 710.337 92.4649   1
   3   8   1 23587.4 492.655   1
  -3  -8  -1 23757.3 414.625   4
  -3  -8  -2 323.954 56.2278   4
   3   8   2 424.154 71.3011   1
  -3  -8  -3 37349.6 588.258   4
  -3  -8  -4 484.796 75.1998   4
  -3  -8  -5 36689.0 645.716   4
  -3  -8  -6 421.005 75.4288   4
  -3  -8  -7 1279.09 136.300   4
   3   8   8 1231.49 108.455  11
   3   8   8 1201.15 108.559   6
  -3  -8  -8 1280.95 142.136   4
   3   8   9 29930.8 569.001   6
  -3  -8  -9 28664.1 704.714   4
   3   8   9 29549.5 554.085  11
   3   8  10 2225.00 163.745   6
  -3  -8 -10 2306.52 209.844   4
   3   8  10 2278.27 161.138  11
   3   8  11 44277.6 745.785   6
  -3  -8 -11 44326.2 937.798   4
   3   8  11 44022.8 727.122  11
   3   8  12 2730.71 189.377   6
   3   8  12 2652.78 183.109  11
   3   8  13 873.437 109.949   6
   3   8  13 1002.13 111.594  11
  -3  -8 -13 974.134 126.672  10
   3   8  14-18.8947 35.6850  11
  -3  -8 -14-7.84061 43.3191  10
   3   8  15 3894.67 195.473  11
  -3  -8 -15 3999.32 219.511  10
  -3  -8 -16 396.025 66.9263  10
  -3  -8 -17 3364.80 150.005  10
   3   8  17 3113.06 126.777  19
   3   9 -12 6.93353 20.2036  17
   3   9 -11 9715.22 297.946  17
   3   9 -10 127.770 48.1751  17
   3   9  -9 9849.37 362.892  17
   3   9  -8 2838.18 203.119  17
   3   9  -7 32571.6 688.923  17
   3   9  -7 33167.3 630.433  13
   3   9  -6 3730.16 233.171  17
   3   9  -6 3763.20 219.969  13
   3   9  -5 11406.4 398.965  17
   3   9  -5 11920.2 394.759  13
   3   9  -4 3905.13 210.753  19
   3   9  -4 4019.47 227.770  17
   3   9  -4 4338.45 219.339  14
   3   9  -4 4067.47 269.491   1
   3   9  -4 3873.60 223.912  13
   3   9  -3 22995.8 523.481  17
   3   9  -3 23131.0 493.964  19
   3   9  -3 24611.8 627.413   1
   3   9  -3 24421.8 503.141  14
   3   9  -3 24168.0 549.196  13
   3   9  -2 9386.84 299.857  14
   3   9  -2 8854.18 295.039  19
   3   9  -2 9477.47 334.725  13
   3   9  -2 9288.59 369.907   1
   3   9  -1 45920.8 787.507   1
   3   9   0 5923.06 270.313   1
   3   9   1-12.8793 39.7057   1
  -3  -9  -2 5191.60 222.625   4
  -3  -9  -3 79156.2 917.710   4
  -3  -9  -4 5743.41 255.906   4
  -3  -9  -5 13240.8 410.588   4
   3   9   6 4126.65 207.922   7
  -3  -9  -6 4072.17 238.685   4
   3   9   7 23671.9 474.465   6
  -3  -9  -7 23591.3 601.608   4
   3   9   8 4335.52 213.108   6
  -3  -9  -8 4357.83 275.535   4
  -3  -9  -9 852.471 129.305   4
   3   9   9 831.545 98.4845   6
  -3  -9 -10 77.0834 45.1334   4
   3   9  10 11.3101 31.4880   6
   3   9  10-16.7302 23.7758  11
   3   9  11 21952.8 525.395   6
   3   9  11 21880.6 504.048  11
   3   9  12 6305.17 283.180   6
   3   9  12 6514.76 278.399  11
   3   9  13 51.7170 37.8137  11
  -3  -9 -13 29.6536 38.7843  10
   3   9  13 7.18314 35.6963   6
  -3  -9 -14 355.358 74.1595  10
  -3  -9 -15 4603.18 224.850  10
   3   9  16 744.551 69.6348  19
  -3  -9 -16 782.890 83.6277  10
  -3  -9 -17 1208.21 82.6853  10
   3  10 -11 309.881 50.6953  17
   3  10 -10 3592.48 185.893  17
   3  10  -9 21.5552 31.8320  17
   3  10  -8 846.355 110.809  17
   3  10  -8 651.693 81.8171  13
   3  10  -7 11519.0 402.015  17
   3  10  -7 11267.6 364.535  13
   3  10  -6 431.089 77.3606  13
   3  10  -6 458.923 86.3573  17
   3  10  -5 3294.68 217.809  17
   3  10  -5 3223.05 208.143  13
   3  10  -4 1968.97 165.085  17
   3  10  -4 1873.95 151.725  14
   3  10  -4 1852.95 159.656  13
   3  10  -4 2052.74 198.815   1
   3  10  -3 24071.1 555.167  17
   3  10  -3 24334.7 526.551  19
   3  10  -3 25073.8 535.309  14
   3  10  -3 24904.5 577.331  13
   3  10  -2 1422.78 137.134  13
   3  10  -2 1472.26 155.864   1
   3  10  -2 1387.70 128.138  17
   3  10  -2 1615.65 134.858  19
   3  10  -2 1511.63 129.364  14
   3  10  -1 4673.48 221.281  19
   3  10  -1 4661.37 226.194  17
   3  10  -1 5025.74 274.090   1
   3  10  -1 5205.71 230.494  14
   3  10  -1 4817.06 245.771  13
   3  10   0 1129.53 106.368  17
   3  10   0 1117.87 106.813  19
   3  10   0 1168.11 108.237  14
   3  10   0 1167.66 119.349  13
   3  10   0 1225.49 135.410   1
   3  10   1 6497.25 252.065  19
   3  10   1 6670.03 250.568  14
   3  10   1 6730.68 273.283  13
  -3 -10  -2-45.0717 25.1898   4
   3  10   2-18.7387 29.9657  14
   3  10   2 6.47392 24.0832  13
   3  10   2 3.11327 30.0468  19
   3  10   3 10135.5 310.796  19
   3  10   3 10309.0 324.842   7
  -3 -10  -3 9957.31 343.040   4
  -3 -10  -4-29.2385 29.3571   4
   3  10   4 17.7135 21.3580  19
   3  10   4 12.9199 21.5030   7
   3  10   5 3691.39 204.189   7
   3  10   5 3393.79 184.900  19
  -3 -10  -5 3466.08 219.409   4
   3  10   6 563.389 79.7088  19
   3  10   6 592.058 85.5959   7
  -3 -10  -6 475.125 86.1444   4
  -3 -10  -7 273.690 71.9014   4
   3  10   7 290.149 56.4013  19
   3  10   7 317.492 58.9280   6
   3  10   8 3297.08 193.772  19
  -3 -10  -8 3446.13 255.455   4
   3  10   8 3609.16 198.107   6
   3  10   9 49997.0 760.589  19
   3  10   9 49995.0 761.445   6
  -3 -10  -9 51321.7 1018.07   4
   3  10  10 25.8096 31.6907   6
   3  10  11 133.001 53.6029   6
   3  10  12 2017.31 157.561   6
  -3 -10 -13 4756.41 256.086  10
   3  10  13 4938.76 236.549   6
  -3 -10 -14 1202.12 122.297  10
   3  10  14 1213.50 106.725  19
  -3 -10 -15 4441.05 206.313  10
   3  10  15 4420.36 179.363  19
   3  10  16 2844.76 117.182  19
  -3 -10 -16 3228.95 151.577  10
   3  11 -11 3689.91 133.766  17
   3  11 -10 301.526 52.4951  17
   3  11  -9 6564.73 252.830  17
   3  11  -8-1.41339 32.9781  17
   3  11  -8-9.98833 26.0205  13
   3  11  -7 1078.98 120.713  17
   3  11  -7 1101.37 110.057  13
   3  11  -6 111.014 43.4080  17
   3  11  -6 85.5236 37.1929  13
   3  11  -5 47709.0 812.697  17
   3  11  -5 47417.3 790.232  13
   3  11  -4 1520.30 146.492  17
   3  11  -4 1760.38 149.460  14
   3  11  -4 1635.79 152.698  13
   3  11  -3 13017.0 392.528  19
   3  11  -3 12931.9 415.376  17
   3  11  -3 13512.2 401.337  14
   3  11  -3 13696.2 434.727  13
   3  11  -2 1055.11 112.356  19
   3  11  -2 1077.36 118.872  17
   3  11  -2 1168.45 119.626  14
   3  11  -2 1074.50 141.062   1
   3  11  -2 1244.99 133.388  13
   3  11  -1 1178.02 118.920  17
   3  11  -1 1303.72 120.624  19
   3  11  -1 1292.36 124.992  14
   3  11  -1 1118.26 123.920  13
   3  11  -1 1479.01 163.170   1
   3  11   0 349.287 65.8689  19
   3  11   0 298.646 61.5918  17
   3  11   0 337.004 61.9520   7
   3  11   0 296.673 66.8634  14
   3  11   0 192.890 55.6961  13
   3  11   0 338.198 76.3344   1
   3  11   1 29082.3 555.431  17
   3  11   1 30403.5 566.622  19
   3  11   1 28818.2 553.214   7
   3  11   1 30291.6 608.492  13
   3  11   2 1390.82 122.181  19
   3  11   2 1330.73 121.687   7
   3  11   2 1544.71 126.160  14
   3  11   2 1384.32 128.939  13
   3  11   2 1427.79 120.212  17
   3  11   3 905.621 99.9260  19
   3  11   3 1077.56 110.835  13
  -3 -11  -3 974.002 111.289   4
   3  11   4 15.0993 31.2064  19
  -3 -11  -4 35.7840 23.9346   4
   3  11   4-9.68581 22.4998   7
   3  11   4-1.48168 21.0222  13
  -3 -11  -5 538.582 91.2794   4
   3  11   5 687.644 92.3233   7
   3  11   5 626.502 83.4916  19
   3  11   6 785.610 93.7075  19
  -3 -11  -6 724.504 111.287   4
   3  11   6 822.912 102.990   7
   3  11   7 3660.68 201.570  19
   3  11   7 3774.52 196.886   6
  -3 -11  -7 3595.09 256.922   4
   3  11   8 607.795 86.2518  19
   3  11   8 457.173 71.8511   6
   3  11   9 554.378 84.6498  19
   3  11   9 486.734 77.4700   6
   3  11  10 2361.68 166.936   6
   3  11  10 2131.04 159.990  19
   3  11  11 22478.7 507.772   6
   3  11  11 22666.6 502.567  19
   3  11  12 1224.58 114.703  19
   3  11  12 1182.61 116.787   6
  -3 -11 -13 1758.11 147.570  10
   3  11  13 1895.50 140.137   6
   3  11  13 2085.79 139.513  19
  -3 -11 -14 50.7200 26.3288  10
   3  11  14 20.6768 22.9831  19
   3  11  15 18966.2 319.613  19
  -3 -11 -15 19388.1 389.349  10
  -3 -11 -16 457.533 49.5797  10
   3  12 -10 951.527 70.4496  17
   3  12  -9 2518.99 136.674  17
   3  12  -8 96.4915 39.4619  17
   3  12  -7 163.012 52.8937  17
   3  12  -7 111.186 36.6549  13
   3  12  -6 6937.52 292.162  17
   3  12  -6 6746.64 273.250  13
   3  12  -5 2.38733 33.4573  17
   3  12  -5 66.4120 35.6277  13
   3  12  -4 35.9075 40.7657  17
   3  12  -4 27.2617 37.3638  14
   3  12  -4-13.7735 46.8773  13
   3  12  -3 75933.3 1003.86  17
   3  12  -3 78951.3 980.517  14
   3  12  -3 79284.8 1047.10  13
   3  12  -2 6823.97 283.509  19
   3  12  -2 6852.09 295.793  17
   3  12  -2 6996.77 290.344  14
   3  12  -2 7350.43 320.476  13
   3  12  -1 10432.6 333.430   7
   3  12  -1 10990.2 359.391  14
   3  12  -1 11130.3 391.205  13
   3  12  -1 11236.2 358.401  19
   3  12  -1 11163.5 371.219  17
   3  12   0 3487.37 203.462  17
   3  12   0 3580.98 198.819   7
   3  12   0 3720.22 206.243  19
   3  12   0 3767.80 211.499  14
   3  12   0 3808.75 229.843  13
   3  12   1 12928.1 379.432  19
   3  12   1 12552.0 376.651   7
   3  12   1 12990.8 378.481  17
   3  12   1 13256.1 386.973  14
   3  12   1 13091.0 409.378  13
   3  12   2 185.095 46.6458  19
   3  12   2 243.849 56.1971  17
   3  12   2 263.133 59.7985   7
   3  12   2 193.442 50.0873  14
   3  12   2 159.374 44.0959  13
   3  12   3 205.252 49.2291  19
   3  12   3 237.182 49.9104  17
   3  12   3 241.116 56.0683   7
   3  12   3 224.613 56.6806  14
   3  12   3 247.638 58.9405  13
   3  12   4 1627.55 136.115  19
   3  12   4 1628.34 141.607   7
   3  12   4 1491.29 129.085  13
   3  12   5 19746.4 467.788  19
   3  12   5 20788.6 506.206   7
   3  12   5 21449.4 468.175  13
  -3 -12  -5 19897.1 560.436   4
   3  12   6 1641.64 136.468  19
   3  12   6 1589.32 144.240   7
   3  12   7 429.614 73.1591  19
   3  12   7 346.449 61.0075   6
   3  12   8 882.671 103.374  19
   3  12   8 957.595 101.984   6
   3  12   9 1003.00 110.308  19
   3  12   9 816.626 95.5389   6
   3  12  10 764.631 94.6726   6
   3  12  10 553.844 79.3665  19
   3  12  11-6.13527 28.5220  19
   3  12  11 31.5944 34.2795   6
  -3 -12 -12 1600.30 140.357  10
   3  12  12 1789.50 128.710  19
   3  12  12 1930.49 136.799   6
   3  12  13 11968.2 298.894  19
  -3 -12 -13 11181.2 339.796  10
   3  12  13 12148.1 320.550   6
  -3 -12 -14 75.6371 30.2284  10
   3  12  14 24.7884 16.1437  19
  -3 -12 -15 3728.30 145.169  10
   3  13  -9 94.4233 24.1117  17
   3  13  -8-5.97789 19.0518  17
   3  13  -7 26202.3 431.900  13
   3  13  -7 27523.3 491.345  17
   3  13  -6 482.977 76.7234  17
   3  13  -6 448.858 69.7330  13
   3  13  -5 604.335 88.2870  17
   3  13  -5 552.766 84.1879  13
   3  13  -4 155.944 55.0561  13
   3  13  -4 43.4901 39.4084  17
   3  13  -3 14207.2 420.283  17
   3  13  -3 15312.8 426.109  14
   3  13  -3 15138.4 449.740  13
   3  13  -2 1387.92 133.441  17
   3  13  -2 1539.97 139.374  14
   3  13  -2 1392.54 140.134  13
   3  13  -1 16617.0 421.405   7
   3  13  -1 16866.7 453.826  17
   3  13  -1 17338.1 456.581  14
   3  13  -1 17547.8 491.436  13
   3  13  -1 17104.9 436.166  19
   3  13   0 400.510 71.2135  19
   3  13   0 377.830 73.6762  17
   3  13   0 363.355 66.6131   7
   3  13   0 385.861 74.7483  14
   3  13   0 290.337 70.0510  13
   3  13   1 7756.32 295.289  19
   3  13   1 8033.02 302.139  17
   3  13   1 7850.08 299.885   7
   3  13   1 8046.38 309.321  14
   3  13   1 7922.98 323.212  13
   3  13   2 2048.13 151.112  19
   3  13   2 2029.45 148.864  17
   3  13   2 1965.79 154.423  14
   3  13   2 2048.41 161.523  13
   3  13   2 2001.43 153.242   7
   3  13   3 489.828 74.9771  19
   3  13   3 754.352 96.6608   7
   3  13   3 451.825 76.1842  14
   3  13   3 517.608 84.1531  13
   3  13   3 488.680 74.8662  17
   3  13   4 123.660 45.6431   7
   3  13   4 132.690 45.4505  14
   3  13   4 168.301 50.4271  13
   3  13   4 184.502 53.4520  19
   3  13   5 21946.6 491.886  19
   3  13   5 22150.5 525.857   7
   3  13   5 23208.6 488.969  13
   3  13   6 1264.02 118.750  19
   3  13   6 1401.16 137.836   7
   3  13   7 19634.5 460.154  19
   3  13   8 838.746 97.1751  19
   3  13   8 988.192 99.5344   6
   3  13   9 24951.0 502.334  19
   3  13   9 25586.1 500.393   6
   3  13  10 394.896 65.7153  19
   3  13  10 371.542 63.6981   6
  -3 -13 -11 4978.47 223.668  10
   3  13  11 5316.66 218.304   6
   3  13  11 5433.90 213.082  19
  -3 -13 -12 224.734 50.9817  10
   3  13  12 152.648 40.0212   6
   3  13  12 192.733 41.0994  19
  -3 -13 -13 3588.65 164.478  10
   3  13  13-10.2954 8.05146  19
   3  14  -7 552.020 59.7888  17
   3  14  -6 1379.44 104.452  17
   3  14  -6 1404.21 103.365  13
   3  14  -5 719.010 85.5776  13
   3  14  -5 832.722 90.2495  17
   3  14  -4 587.194 79.1081  17
   3  14  -4 545.095 82.8740  13
   3  14  -3 1202.16 117.761  17
   3  14  -3 1359.41 124.793  14
   3  14  -3 1221.29 123.292  13
   3  14  -2 944.885 107.373  17
   3  14  -2 1060.63 113.411  14
   3  14  -2 1112.26 125.640  13
   3  14  -1 8331.67 291.912  19
   3  14  -1 7578.73 293.219  17
   3  14  -1 8137.38 284.656   7
   3  14  -1 8141.98 308.127  14
   3  14  -1 8371.96 331.392  13
   3  14   0 87.4151 41.5263  19
   3  14   0 134.142 49.5645  17
   3  14   0 163.106 46.8694   7
   3  14   0 160.727 55.5615  14
   3  14   0 109.133 45.7964  13
   3  14   1 124.209 41.3513  19
   3  14   1 166.190 45.6556  17
   3  14   1 119.333 43.3213   7
   3  14   1 163.485 55.8493  14
   3  14   1 101.965 52.4978  13
   3  14   2 279.373 58.4147  17
   3  14   2 283.176 57.6298  19
   3  14   2 337.366 67.0236   7
   3  14   2 272.464 61.7755  14
   3  14   2 265.470 67.4340  13
   3  14   3 14714.0 417.377   7
   3  14   3 14133.2 383.550  19
   3  14   3 14588.2 413.771  14
   3  14   3 14460.5 410.635  13
   3  14   4 2446.19 159.082  19
   3  14   4 2543.98 174.112  14
   3  14   4 2579.28 178.297   7
   3  14   4 2660.39 172.363  13
   3  14   5 5697.75 239.532  19
   3  14   5 5509.32 258.677   7
   3  14   5 5297.33 249.266  14
   3  14   6 1472.51 122.395  19
   3  14   6 1517.78 133.908  14
   3  14   7 1746.57 131.315  19
   3  14   8 1755.54 126.505  19
   3  14   9 2271.87 138.572  19
   3  14   9 2351.70 138.657   6
   3  14  10 2421.68 134.047  19
   3  14  10 2256.40 132.598   6
   3  14  11 6212.99 207.407   6
   3  15  -6 902.477 66.8420  17
   3  15  -5 21.1986 22.8828  17
   3  15  -4 378.718 57.8034  17
   3  15  -4 357.231 59.9012  13
   3  15  -3 3783.46 180.784  17
   3  15  -3 3689.10 191.638  13
   3  15  -2 19.0818 23.4962  17
   3  15  -2 67.5187 44.4596  14
   3  15  -2 87.7181 49.0761  13
   3  15  -1 2918.06 168.284  17
   3  15  -1 3161.09 161.324   7
   3  15  -1 3320.55 184.012  14
   3  15  -1 3118.13 190.920  13
   3  15   0 69.8592 49.8005  13
   3  15   0 25.5803 22.5523  17
   3  15   0-5.31316 24.0872   7
   3  15   0 21.6841 39.0938  14
   3  15   1 506.996 68.7098  19
   3  15   1 408.666 65.2227   7
   3  15   1 313.803 64.9887  14
   3  15   1 429.732 75.8403  13
   3  15   2 1459.86 124.273   7
   3  15   2 1566.29 119.699  19
   3  15   2 1752.58 141.351  14
   3  15   2 1534.95 133.897  13
   3  15   3 4420.46 198.401  19
   3  15   3 4563.92 222.678   7
   3  15   3 4949.72 232.948  14
   3  15   4 4245.48 193.270  19
   3  15   4 4384.55 219.839  14
   3  15   4 4583.80 226.715   7
   3  15   5 3579.79 174.865  19
   3  15   5 3681.00 199.031  14
   3  15   6 56.0242 38.8488  14
   3  15   7 5965.93 245.005  14
   3  15   8-0.56787 39.4159  14
   3  15   9 1541.90 116.394  14
   3  15  10 64.4083 31.9514  14
   3  15  11 7285.99 217.708  14
   3  15  12-2.09037 15.4152  14
   3  16  -4-47.3952 14.7847  17
   3  16  -3 414.718 49.1990  17
   3  16  -2 1971.04 113.987  17
   3  16  -1 135.841 42.6973  14
   3  16   0 1354.17 100.687   7
   3  16   0 1420.94 113.026  14
   3  16   1 4032.92 192.314  14
   3  16   1 3868.83 178.843   7
   3  16   2 122.329 37.3549   7
   3  16   2 92.2353 41.3535  14
   3  16   3 3236.41 172.449   7
   3  16   3 3603.48 182.598  14
   3  16   4 6.54466 32.4394  14
   3  16   5 951.132 97.1826  14
   3  16   6 1054.10 98.7572  14
   3  16   7 8425.12 263.493  14
   3  16   8 1546.57 108.862  14
   3  16   9 13.3775 20.8971  14
   3  16  10 1068.66 78.6344  14
   3  16  11 8908.19 199.584  14
   3  17   0 865.374 78.3192  14
   3  17   1 1451.42 101.363  14
   3  17   2 76.3970 29.7219  14
   3  17   3 132.283 38.9130  14
   3  17   4 728.757 74.1570  14
   3  17   5 44.0915 24.9366  14
   3  17   6 100.045 33.2721  14
   3  17   7 294.167 46.7127  14
   3  17   8 376.319 46.9986  14
   3  17   9 176.279 30.6825  14
   3  18   2 121.894 27.4267  14
   3  18   3 72.2486 23.0039  14
   3  18   4-4.15947 14.8886  14
   3  18   5 4978.43 148.513  14
  -4  16   5 628.988 57.8173   6
  -4  16   4 1360.49 90.8018   6
  -4  16   3 1537.14 100.278   6
  -4  16   2 597.538 56.6026   7
  -4  16   2 667.762 69.9644   6
  -4  16   1 5658.05 185.380   7
  -4  16   1 6024.13 209.788   6
  -4  16   0 16023.0 327.137   7
  -4  16   0 16595.7 348.464   6
  -4  16  -1 6941.25 221.344   7
  -4  16  -1 7003.94 224.203   6
  -4  16  -2 1098.98 90.0671   7
  -4  16  -2 1002.18 83.2516   6
  -4  16  -3 3643.49 159.728   7
  -4  16  -3 3429.30 144.700   6
  -4  16  -4 75.4071 22.3505   6
  -4  16  -4 103.575 30.6789   7
  -4  16  -5 1140.85 82.4133   7
  -4  16  -6 91.0675 23.4150   7
  -4  15   7 31.1442 17.6193   6
  -4  15   6 2572.44 127.639   6
  -4  15   5 15.6240 26.7877   6
  -4  15   4 1829.52 123.903   6
  -4  15   3 28.3051 17.7187   7
  -4  15   3 75.1496 37.5614   6
  -4  15   2 6230.07 242.451   6
  -4  15   2 5761.10 207.241   7
  -4  15   1 196.207 43.6455   7
  -4  15   1 250.409 57.8229   6
  -4  15   0 668.659 80.8010   7
  -4  15   0 803.460 92.0525   6
  -4  15  -1 290.491 61.0386   6
  -4  15  -1 253.869 53.6012   7
  -4  15  -2 671.331 82.9975   6
  -4  15  -3 1883.30 132.724   6
  -4  15  -4 605.447 74.1063   6
  -4  15  -5 74.8860 29.7595   6
  -4  15  -6 1440.83 92.8709   6
  -4  14   8 1411.75 90.1327   6
  -4  14   7 293.874 49.1099   6
  -4  14   6 7857.66 255.033   6
  -4  14   5-3.41360 26.2817   6
  -4  14   4 35.9087 29.7546   6
  -4  14   3 2084.87 131.343   7
  -4  14   3 2042.76 151.695   6
  -4  14   2 376.170 62.7918   7
  -4  14   2 577.112 84.3337   6
  -4  14   1 337.699 70.6262   6
  -4  14   1 360.374 63.8865   7
  -4  14   0 1579.78 142.030   6
  -4  14  -1 629.945 90.5123   6
  -4  14  -2 21067.5 506.336   6
  -4  14  -3 1.45488 31.9012   6
  -4  14  -4 5290.97 233.950  17
  -4  14  -4 5332.93 246.617   6
  -4  14  -5 64.4947 35.1960  17
  -4  14  -5 87.3553 40.9066   6
  -4  14  -6 10126.4 299.577  17
  -4  14  -6 10089.3 311.711   6
  -4  14  -7 137.397 37.7994  17
  -4  14  -7 68.1458 28.8652   6
  -4  14  -8 55.3206 17.8846   6
  -4  14  -8 503.730 57.2742  17
  -4  13   9 253.745 43.3840   6
  -4  13   8 185.302 43.0390   6
  -4  13   7 339.235 59.0954   6
  -4  13   6 130.871 42.7786   6
  -4  13   5 196.628 52.1857   6
  -4  13   4 2048.06 160.120   6
  -4  13   3 2445.40 154.262   7
  -4  13   3 2510.97 178.158   6
  -4  13   2 670.492 97.9234   6
  -4  13   2 588.865 80.3093   7
  -4  13   1 7.84186 35.2927   6
  -4  13   0 351.550 78.3656   6
  -4  13  -1 4415.80 248.620   6
  -4  13  -2 543.188 95.6486   6
  -4  13  -3 139.915 58.5786   6
  -4  13  -3 137.688 49.7286  17
  -4  13  -4 11857.4 370.825  17
  -4  13  -4 12173.4 408.460   6
  -4  13  -5 2779.53 176.868  17
  -4  13  -5 2877.29 194.934   6
  -4  13  -6 31102.3 572.361  17
  -4  13  -6 32633.5 629.388   6
  -4  13  -7 105.363 46.4407   6
  -4  13  -7 30.4333 30.1672  17
  -4  13  -8 334.401 58.5214   6
  -4  13  -8 282.824 53.7852  17
  -4  13  -9 551.181 64.7520  17
  -4  13  -9 573.780 64.9281   6
  -4  13 -10 3601.24 137.337  17
  -4  12  10 1026.12 75.9387   6
  -4  12   9 2929.53 147.191   6
  -4  12   8 9125.55 285.119   6
  -4  12   7 1218.77 114.409   6
  -4  12   6 1588.07 136.321   6
  -4  12   5 1852.83 152.153   6
  -4  12   4 268.729 65.9571   6
  -4  12   3 4343.81 210.829   7
  -4  12   3 4250.21 236.852   6
  -4  12   2 5184.82 239.996   7
  -4  12   2 5748.10 278.587   6
  -4  12   1 50.8988 52.1220   6
  -4  12   0 124.864 53.7863   6
  -4  12  -1 1620.07 156.893   6
  -4  12  -2 704.455 108.258   6
  -4  12  -2 640.915 94.8908  17
  -4  12  -3 826.831 103.504  17
  -4  12  -3 820.470 117.668   6
  -4  12  -4 17727.2 520.580   9
  -4  12  -4 15735.8 440.737  17
  -4  12  -5 1686.61 165.546   9
  -4  12  -5 1381.80 131.117  17
  -4  12  -6 159.507 69.0754   9
  -4  12  -6 149.278 49.4119  17
  -4  12  -7 1760.80 165.273   9
  -4  12  -7 1593.12 135.934  17
  -4  12  -8 211.392 65.9742   9
  -4  12  -8 176.582 47.0942  17
  -4  12  -9 339.461 65.4316   9
  -4  12  -9 330.298 57.2490  17
  -4  12 -10 5369.16 201.158  17
  -4  12 -10 6035.96 242.259   9
  -4  12 -11 336.611 43.5045  17
  -4  11  11 728.082 60.2232   6
   4 -11 -10 1051.16 81.2622  20
  -4  11  10 888.146 79.0269   6
   4 -11  -9 1292.60 102.377  20
  -4  11   9 1202.24 102.158   6
  -4  11   8 3854.95 196.575   6
   4 -11  -8 3822.82 188.751  20
   4 -11  -7 93.9831 36.8527  20
  -4  11   7 26.5429 34.7945   6
  -4  11   6 5348.49 255.269   6
  -4  11   5 3590.43 215.646   6
  -4  11   4 8552.03 332.779   6
  -4  11   3 634.899 79.3460   7
  -4  11   3 647.810 93.7616   6
  -4  11   2 77.3925 46.8942   6
  -4  11   1-24.7567 30.3079   5
  -4  11   1-28.1399 46.3418   6
  -4  11   0 293.060 73.0663   6
  -4  11   0 71.6685 41.3690   5
  -4  11  -1 6.19106 40.2220   6
  -4  11  -1 28.8157 22.8614   5
  -4  11  -1-18.4455 37.8215  17
  -4  11  -2 44598.7 796.260   9
  -4  11  -2 44050.4 725.157  17
  -4  11  -2 44832.0 805.480   6
  -4  11  -3 1643.05 160.198   9
  -4  11  -3 1697.00 144.493  17
  -4  11  -4 4.52458 30.6882  17
  -4  11  -4-1.89101 41.6498   9
  -4  11  -5 15618.5 502.245   9
  -4  11  -5 14238.3 419.612  17
  -4  11  -6 174.942 53.1041  17
  -4  11  -6 257.634 78.3441   9
  -4  11  -7 863.950 122.716   9
  -4  11  -7 854.089 105.733  17
  -4  11  -8-77.5190 56.3886   9
  -4  11  -8-48.7596 40.8141  17
  -4  11  -9 3141.16 184.706  17
  -4  11  -9 3362.75 217.455   9
  -4  11 -10 6377.16 244.484  17
  -4  11 -10 6530.88 281.880   9
  -4  11 -11 9.84297 31.1397   9
  -4  11 -11-43.7084 25.0443  17
  -4  11 -12 797.650 77.7866   9
  -4  11 -12 701.366 61.5795  17
   4 -10 -12 470.591 46.8123  20
   4 -10 -11 718.720 71.6064  20
  -4  10  11 774.123 68.9649   6
  -4  10  10 3134.98 156.985   6
   4 -10 -10 3097.76 165.325  20
  -4  10   9 1046.43 101.381   6
   4 -10  -9 1075.31 106.132  20
   4 -10  -8 6464.47 270.783  20
  -4  10   8 6363.40 263.640   6
   4 -10  -7 111.211 43.0429  20
  -4  10   7-6.21954 33.3110   6
   4 -10  -6 31416.3 613.889  20
  -4  10   6 29432.7 600.147   6
   4 -10  -5-6.06249 30.4077  20
  -4  10   5 35.2381 43.2038   6
  -4  10   4 3432.05 252.692   5
   4 -10  -4 3503.93 198.817  20
  -4  10   4 3676.46 217.782   6
  -4  10   3 8563.13 398.163   5
  -4  10   3 8224.03 328.256   6
  -4  10   2 104652. 1380.86   5
  -4  10   2 103967. 1153.13   6
  -4  10   1 866.176 124.692   5
  -4  10   1 1033.23 121.078   6
  -4  10   0 29598.7 709.432   5
  -4  10   0 31356.6 652.865   6
  -4  10  -1 3692.92 244.818   5
  -4  10  -1 3357.04 196.623  17
  -4  10  -1 3496.86 211.723   9
  -4  10  -1 3297.84 216.990   6
  -4  10  -2 123471. 1297.31   9
  -4  10  -2 123058. 1367.80   5
  -4  10  -3 224.457 50.7970  17
  -4  10  -3 266.477 70.3597   9
  -4  10  -4 3692.70 208.687  17
  -4  10  -4 3785.97 242.392   9
  -4  10  -5 1019.65 113.087  17
  -4  10  -5 1045.55 134.814   9
  -4  10  -6 13394.8 405.623  17
  -4  10  -6 14571.5 484.634   9
  -4  10  -7 9178.28 335.843  17
  -4  10  -7 8959.61 382.205   9
  -4  10  -8 172.331 69.2035   9
  -4  10  -8 194.546 55.6978  17
  -4  10  -9 130.125 46.1589  17
  -4  10  -9 95.7610 54.2814   9
  -4  10 -10 1980.24 146.170  17
  -4  10 -10 2065.61 174.158   9
  -4  10 -11 752.204 101.015   9
  -4  10 -11 732.640 82.2052  17
  -4  10 -12 5595.73 232.838   9
  -4  10 -12 5613.94 201.621  17
  -4  10 -13 52.4008 24.4932   9
   4  -9 -12 5151.79 183.203  20
   4  -9 -11 35.9459 22.7960  20
  -4   9  11 76.0260 29.4565   6
   4  -9 -10 201.002 48.1420  20
  -4   9  10 307.050 52.4135   6
   4  -9  -9 1385.93 130.173  20
  -4   9   9 1361.18 119.509   6
   4  -9  -8 720.674 96.1978  20
  -4   9   8 758.338 94.6374   6
  -4   9   7 1731.93 143.801   6
   4  -9  -7 1631.94 143.907  20
   4  -9  -6 1557.74 143.261  20
  -4   9   6 1533.99 136.881   6
   4  -9  -5 871.981 103.988  20
  -4   9   5 761.463 116.615   5
  -4   9   5 997.732 109.711   6
  -4   9   4 4160.25 272.347   5
   4  -9  -4 4241.12 219.810  20
  -4   9   4 4029.65 221.053   6
  -4   9   3 3474.06 244.657   5
   4  -9  -3 3189.29 185.146  20
  -4   9   3 2881.74 191.086   6
  -4   9   2 13178.9 402.141   6
   4  -9  -2 13094.1 363.907  20
  -4   9   2 12750.6 464.027   5
  -4   9   1 112.078 44.2693   6
  -4   9   1 38.6137 33.0283   5
  -4   9   0 10758.0 408.561   5
  -4   9   0 10269.4 324.528  17
  -4   9   0 10910.8 368.379   6
  -4   9  -1 4947.44 270.904   5
  -4   9  -1 5206.27 245.645   9
  -4   9  -1 4917.69 222.303  17
  -4   9  -2 12390.4 390.583   9
  -4   9  -2 11591.6 403.977   5
  -4   9  -2 11492.3 341.346  17
  -4   9  -3 76.0248 39.0990   9
  -4   9  -3 91.5090 35.5884  17
  -4   9  -3 124.826 45.7830   5
  -4   9  -4 98610.7 1033.65  17
  -4   9  -4 104096. 1210.73   9
  -4   9  -5 3723.03 238.922   9
  -4   9  -5 3371.00 196.681  17
  -4   9  -5 3716.88 231.972   2
  -4   9  -6 6405.96 320.978   9
  -4   9  -6 5863.55 261.903  17
  -4   9  -6 6243.58 316.548   2
  -4   9  -7 110.788 58.5846   2
  -4   9  -7 116.975 54.3947   9
  -4   9  -7 132.350 43.7814  17
  -4   9  -8 3074.96 227.924   9
  -4   9  -8 3319.76 201.659  17
  -4   9  -9 56.5598 55.0862   9
  -4   9  -9 119.246 46.2721  17
  -4   9 -10 18224.3 459.217  17
  -4   9 -10 17659.1 522.122   9
  -4   9 -11 738.208 105.856   9
  -4   9 -11 706.167 87.5809  17
   4  -9  11 817.521 85.2867   8
  -4   9 -12 1457.75 113.928  17
   4  -9  12 1563.24 112.449   8
  -4   9 -12 1442.46 131.553   9
  -4   9 -13-0.54494 24.4208   9
   4  -9  13-56.8243 22.1962   8
  -4   9 -14 43.9173 15.7683   9
   4  -8 -13 34.3884 12.6894  10
   4  -8 -13 4116.91 153.878  20
   4  -8 -12-10.5978 24.2627  20
   4  -8 -11 44.1025 32.5181  20
  -4   8  11 85.2488 27.6099   6
  -4   8  10 1270.26 108.604   6
   4  -8 -10 1155.23 116.386  20
   4  -8  -9 1588.47 142.240  20
  -4   8   9 1515.98 127.552   6
   4  -8  -8 479.588 84.4384  20
  -4   8   8 509.450 74.9823   6
   4  -8  -7 1933.55 158.774  20
  -4   8   7 1821.89 146.279   6
   4  -8  -6 3343.82 204.034  20
  -4   8   6 3432.29 240.309   5
  -4   8   6 3299.04 196.297   6
  -4   8   5 849.424 123.215   5
   4  -8  -5 668.578 89.9360  20
  -4   8   5 726.159 91.3685   6
  -4   8   4 464.461 77.6511   6
  -4   8   4 514.721 94.0531   5
   4  -8  -4 620.557 86.5792  20
  -4   8   3 1234.71 141.249   5
   4  -8  -3 1366.00 120.541  20
  -4   8   3 1388.47 126.547   6
  -4   8   2 72661.7 1050.51   5
  -4   8   2 74930.0 913.499   6
  -4   8   1 976.334 117.173   5
  -4   8   0 23294.3 567.915   5
  -4   8  -1 957.330 115.758   5
  -4   8  -2 76015.2 997.575   5
  -4   8  -3 2383.78 173.698   5
  -4   8  -4 45.7785 27.1449   2
  -4   8  -4 29.3536 41.0446   9
  -4   8  -5 1944.80 167.033   9
  -4   8  -5 1681.25 130.431  17
  -4   8  -5 1839.96 154.046   2
  -4   8  -6 138.843 50.6813   2
  -4   8  -6 153.899 45.3582  17
  -4   8  -7 5954.98 309.872   9
  -4   8  -7 6063.80 262.882  17
  -4   8  -7 5891.82 310.108   2
  -4   8  -8 19613.8 480.710  17
  -4   8  -8 20210.9 574.895   9
  -4   8  -8 20915.3 608.327   2
  -4   8  -9 4051.54 260.134   9
   4  -8   9 4363.33 215.342   8
  -4   8  -9 3998.92 219.751  17
  -4   8 -10 435.086 87.8060   9
  -4   8 -10 320.380 67.8095  17
   4  -8  10 278.405 57.5234   8
  -4   8 -11 2408.37 194.670   9
  -4   8 -11 2532.29 169.247  17
   4  -8  11 2476.05 162.981   8
  -4   8 -12 4.97235 36.7846   9
  -4   8 -12 27.4492 19.8744  17
   4  -8  12-14.8541 25.1766   8
  -4   8 -13 135.506 45.0254   9
   4  -8  13 43.7196 28.6611   8
   4  -8  14 6786.61 217.323   8
  -4   8 -14 6987.07 231.912   9
   4  -8  15 30.5300 14.7056   8
   4  -7 -14 3793.15 129.643  20
   4  -7 -13 321.641 51.2334  20
   4  -7 -12 468.976 70.2868  20
   4  -7 -11 37.8259 34.4899  20
  -4   7  10 2446.06 151.232   6
   4  -7 -10 1971.34 159.569  20
   4  -7  -9 547.201 89.3687  20
  -4   7   9 595.680 81.0379   6
   4  -7  -8 1795.14 155.046  20
  -4   7   8 1635.92 133.644   6
  -4   7   7 4702.90 275.374   5
   4  -7  -7 5293.74 259.855  20
  -4   7   7 4978.60 235.001   6
   4  -7  -7 5506.53 281.041   3
  -4   7   6 34566.7 734.746   5
   4  -7  -6 36675.5 704.536   3
   4  -7  -6 37761.2 676.861  20
  -4   7   6 35523.1 622.016   6
  -4   7   5 1572.76 156.620   5
   4  -7  -5 1408.73 127.038  20
  -4   7   5 1718.78 136.648   6
  -4   7   4 12649.0 430.389   5
   4  -7  -4 13459.1 372.807  20
  -4   7   4 12873.7 364.391   6
  -4   7   3 113.085 44.3635   5
  -4   7   2 3833.22 225.888   5
  -4   7   1 94.4249 44.4217   5
  -4   7   0 27103.0 581.082   5
  -4   7  -1 6929.13 290.361   5
  -4   7  -2 3486.71 206.334   5
  -4   7  -3-15.8693 19.0410   2
  -4   7  -3 26.4311 27.5414   5
  -4   7  -4 70004.9 895.300   5
  -4   7  -4 70140.7 842.342   2
  -4   7  -5 12505.7 365.204   5
  -4   7  -5 12735.5 383.773   2
  -4   7  -6 2126.03 167.947   2
  -4   7  -7 70.7459 38.7954   2
  -4   7  -7 53.4049 30.0064  17
  -4   7  -8 45257.7 703.876  17
   4  -7   8 46372.7 679.519   8
  -4   7  -9 10788.7 352.334  17
   4  -7   9 10260.7 333.508   8
  -4   7  -9 10822.3 444.556   2
  -4   7  -9 10890.0 442.231   3
  -4   7 -10 4846.60 239.009  17
   4  -7  10 4498.89 227.050   8
  -4   7 -11 980.781 105.929  17
   4  -7  11 668.556 91.4595   8
  -4   7 -11 836.255 120.591   9
  -4   7 -12 7112.36 326.661   9
   4  -7  12 7192.14 284.778   8
  -4   7 -12 7358.59 281.128  17
   4  -7  13 2984.56 177.227   8
  -4   7 -13 3297.92 208.889   9
  -4   7 -14 94.9103 39.4282   9
   4  -7  14 127.419 41.4027   8
   4  -7  15 649.642 68.9621   8
   4  -7  16 864.099 61.7406   8
   4  -6 -14 271.340 41.4537  20
   4  -6 -13 536.280 69.8712  20
   4  -6 -12 90.9804 45.7385  20
   4  -6 -11 127.331 54.3908  20
   4  -6 -10 1254.67 132.229  20
   4  -6  -9 2231.21 175.412  20
  -4   6   9 2173.59 149.054   6
   4  -6  -8 2497.10 183.947  20
  -4   6   8 2488.03 161.238   6
   4  -6  -8 2275.85 187.470   3
   4  -6  -7-3.32702 33.4007  20
  -4   6   7-0.30372 18.3315   5
   4  -6  -7 32.3205 25.0050   3
  -4   6   7 3.19324 21.8024   6
  -4   6   6 11266.6 406.485   5
   4  -6  -6 12568.7 405.849   3
  -4   6   6 12157.7 351.139   6
   4  -6  -6 12552.0 383.802  20
   4  -6  -5 782.959 94.2765  20
  -4   6   5 661.888 99.5551   5
  -4   6   4 37347.1 699.942   5
  -4   6   3 1.51493 26.7468   5
  -4   6   2 822.699 104.108   5
  -4   6   1 56.0380 43.8878   5
  -4   6   0 5827.77 256.364   5
  -4   6  -1 8974.50 315.636   5
  -4   6  -2 3606.44 200.930   5
  -4   6  -3 2651.26 171.517   5
  -4   6  -3 2480.46 136.955   2
  -4   6  -4 1204.28 116.546   5
  -4   6  -4 1431.52 109.952   2
  -4   6  -5 1864.66 140.611   5
  -4   6  -5 1744.85 133.167   2
  -4   6  -6 2365.77 168.698   2
  -4   6  -7 549.990 90.7163   3
  -4   6  -8 3386.71 228.428   3
   4  -6   8 3024.80 172.662   8
   4  -6   9 1497.91 128.255   8
  -4   6  -9 1401.02 124.496  17
  -4   6  -9 1602.26 166.749   3
  -4   6 -10 17078.9 439.555  17
  -4   6 -10 17797.6 572.367   3
   4  -6  11-34.7183 43.5450   8
  -4   6 -11-9.97501 27.1046  17
   4  -6  12 7860.46 310.781   8
  -4   6 -13 146.248 55.8564   9
   4  -6  13 36.6018 32.3006   8
  -4   6 -14 10007.1 340.243   9
   4  -6  14 10414.4 328.166   8
  -4   6 -15 29.5857 17.5042   9
   4  -6  15-1.21403 24.7434   8
   4  -6  16 2473.89 124.852   8
   4  -5 -14 10013.7 249.650  20
   4  -5 -13 669.880 79.6970  20
   4  -5 -12 4172.43 217.643  20
   4  -5 -11 818.322 106.863  20
   4  -5 -10 740.227 105.440  20
  -4   5   9 1565.69 133.651  15
   4  -5  -9 1732.20 156.679  20
   4  -5  -8 25580.9 582.680  20
   4  -5  -8 23464.5 611.393   3
   4  -5  -7 42.2964 37.6558  20
  -4   5   7 31.4028 23.7667   5
   4  -5  -7 44.1710 22.5970   3
  -4   5   7-32.0900 26.8255   6
   4  -5  -6 21834.8 532.531   3
  -4   5   6 21438.5 532.515   5
   4  -5  -6 23141.5 508.091  20
  -4   5   5 12309.4 392.482   5
  -4   5   4 359.907 66.3387   5
  -4   5   3 1386.72 125.346   5
  -4   5   2 9718.63 322.673   5
  -4   5   1 10131.8 327.304   5
  -4   5   0 32798.0 576.977   5
  -4   5  -1 10517.0 329.715   5
  -4   5  -2 131442. 1173.06   5
  -4   5  -2 135431. 840.859   2
  -4   5  -3 7.04959 18.2425   2
  -4   5  -3 76.8095 43.1651   5
  -4   5  -4 19690.7 388.380   2
  -4   5  -4 20540.5 467.154   5
  -4   5  -5 416.319 72.2001   5
  -4   5  -6 17803.3 444.298   3
  -4   5  -6 17807.3 431.136   5
  -4   5  -7 916.159 109.607   3
  -4   5  -8 4570.05 255.189   3
  -4   5  -9 1721.47 165.329   3
  -4   5  -9 1813.97 149.993  10
  -4   5 -10 65684.8 1074.08   3
  -4   5 -10 63059.7 904.318  10
  -4   5 -11 2105.16 202.232   3
  -4   5 -11 2259.54 179.221  10
   4  -5  11 2121.12 164.348   8
   4  -5  12 5547.11 266.574   8
   4  -5  13 109.906 45.8021   8
   4  -5  14 3928.07 214.487   8
  -4   5 -15 59.8804 32.5623   9
   4  -5  15 37.1517 36.0414   8
   4  -5  16 63.3816 25.6431   8
   4  -5  17 318.994 40.4693   8
   4  -4 -14 7928.57 233.220  20
  -4   4  14 6821.78 181.723  11
   4  -4 -13 4420.72 204.027  20
   4  -4 -12 12542.1 382.223  20
   4  -4 -11 2167.58 171.775  20
  -4   4  10 1393.08 130.249  15
   4  -4 -10 1546.13 147.820  20
  -4   4   9 909.643 105.404  15
   4  -4  -9 922.160 114.162  20
   4  -4  -8 519.451 86.9441  20
   4  -4  -8 451.373 80.6950  16
   4  -4  -8 503.261 91.7784   3
  -4   4   8 461.052 76.7644  15
   4  -4  -7 671.234 91.5274  20
  -4   4   7 559.184 81.7169   5
   4  -4  -7 605.943 86.7194  16
   4  -4  -7 495.152 88.5066   3
  -4   4   7 627.865 79.3878  15
  -4   4   6 3521.42 203.454   5
   4  -4  -6 3792.96 221.253   3
   4  -4  -6 3826.58 202.864  20
  -4   4   5 1471.59 129.807   5
  -4   4   4 33198.7 584.559   5
  -4   4   3 3407.09 183.821   5
  -4   4   2 1119.71 106.051   5
  -4   4   1 211.988 55.7173   5
  -4   4   0 12898.8 347.579   5
  -4   4  -1 18798.2 421.856   5
  -4   4  -2 4773.27 221.665   5
  -4   4  -2 5141.58 145.950   2
  -4   4  -3 8005.53 282.022   4
  -4   4  -3 7722.50 202.176   2
  -4   4  -4 4685.61 217.539   4
  -4   4  -5 10129.9 321.939   4
  -4   4  -5 10254.1 306.391   3
  -4   4  -6 2444.08 155.244   4
  -4   4  -6 2243.25 152.179   3
  -4   4  -7 3627.89 204.586   3
  -4   4  -8 734.594 99.7863   3
  -4   4  -9 64.9808 39.7171   3
  -4   4  -9 81.7280 40.4190  10
  -4   4 -10 983.028 132.108   3
  -4   4 -10 990.421 112.014  10
  -4   4 -11 8873.66 400.709   3
  -4   4 -11 7964.04 324.151  10
  -4   4 -12 46831.5 797.909  10
   4  -4  12 47743.5 780.103   8
   4  -4  13 719.283 99.2255   8
  -4   4 -13 774.194 104.562  10
   4  -4  14 2036.97 160.133   8
   4  -4  15 0.44714 39.9075   8
   4  -4  16 150.116 46.4638   8
   4  -4  17 34.1143 23.4881   8
   4  -3 -14-7.52772 19.7784  20
   4  -3 -13 2418.71 154.535  20
   4  -3 -12 469.101 84.0687  20
   4  -3 -11 2592.41 188.958  20
  -4   3  11 2562.39 173.846  15
  -4   3  10 6047.07 271.292  15
   4  -3 -10 6613.98 302.216  20
  -4   3   9 4133.31 225.554  15
   4  -3  -9 4726.78 290.539   3
   4  -3  -9 4310.21 243.971  20
   4  -3  -8 15331.8 443.595  20
   4  -3  -8 16070.3 459.648  16
   4  -3  -8 16038.8 514.052   3
   4  -3  -7 5375.48 257.133  16
   4  -3  -7 5251.09 250.722  20
  -4   3   7 4802.51 222.912  15
   4  -3  -7 5538.27 283.873   3
  -4   3   6 27685.8 537.729   5
   4  -3  -6 27452.1 588.260   3
  -4   3   5 43.8173 29.5185   5
  -4   3   4 76165.8 841.049   5
  -4   3   3 65.3121 36.9831   5
  -4   3   2 233536. 1413.65   5
  -4   3   1 3450.19 175.067   5
  -4   3   0 62592.0 738.462   5
  -4   3  -1 4542.44 208.667   4
  -4   3  -2 101208. 570.067   2
  -4   3  -2 102355. 997.432   4
  -4   3  -3 7461.40 273.648   4
  -4   3  -4 127810. 1127.33   4
  -4   3  -5 22.8451 31.8485   3
  -4   3  -5 13.1109 33.8457   4
  -4   3  -6 39583.6 601.451   3
  -4   3  -6 37193.7 614.396   4
  -4   3  -7 95.3713 31.7720   4
  -4   3  -7 162.895 46.6991   3
  -4   3  -8 25606.4 548.223   3
  -4   3  -9 109.106 48.3975   3
  -4   3 -10 78672.8 1101.77   3
  -4   3 -10 78974.9 968.933  10
  -4   3 -11 1146.29 142.894   3
  -4   3 -11 1029.58 119.320  10
  -4   3 -12 6664.42 352.152   3
  -4   3 -12 6194.74 290.100  10
   4  -3  13 2706.16 190.904   8
  -4   3 -13 2359.08 179.657  10
   4  -3  14 1045.48 121.083   8
  -4   3 -14 867.571 108.903  10
   4  -3  15 26.8622 44.8229   8
  -4   3 -15 35.3646 27.2041  10
   4  -3  16 613.443 81.3147   8
   4  -3  17 153.297 36.5370   8
   4  -2 -15 221.069 34.1513  17
   4  -2 -14 11654.7 284.460  20
   4  -2 -13-7.89596 31.4358  20
  -4   2  12 30961.0 577.721  15
   4  -2 -12 34291.7 637.628  20
   4  -2 -11 21.9656 40.2766  20
  -4   2  11 4.45877 33.6787  15
  -4   2  10 29890.9 611.343  15
   4  -2 -10 32355.1 666.171  20
   4  -2  -9 5930.43 286.139  16
  -4   2   9 5150.30 252.603  15
   4  -2  -9 5765.92 322.837   3
   4  -2  -9 5558.91 275.409  20
   4  -2  -8 11118.3 381.958  16
  -4   2   8 9769.62 337.025  15
   4  -2  -8 10632.8 421.473   3
   4  -2  -8 10831.6 372.303  20
   4  -2  -7 2641.38 179.210  16
   4  -2  -7 2766.59 179.476  20
   4  -2  -7 2712.06 196.870   3
   4  -2  -6 33970.4 650.127   3
   4  -2  -5 5521.19 247.576   3
  -4   2   5 5324.34 217.615   5
  -4   2   4 1612.03 116.926   5
  -4   2   3 4154.82 181.472   5
  -4   2   2 29401.7 477.742   5
  -4   2   1 5235.70 205.452   5
  -4   2   0 221.955 57.4110   4
  -4   2  -1 16734.9 390.334   4
  -4   2  -2 11608.0 324.248   4
  -4   2  -3 10275.3 294.842   4
  -4   2  -4 165903. 1159.38   4
  -4   2  -5 171.990 43.6060   3
  -4   2  -5 90.5955 40.4668   4
  -4   2  -6 12399.2 320.463   3
  -4   2  -6 12533.3 322.107   4
  -4   2  -7 261.767 53.3661   4
  -4   2  -7 256.284 52.2458   3
  -4   2  -8 138.644 43.9979   3
  -4   2  -8 118.983 35.4267   4
  -4   2  -9 366.853 70.8703   3
  -4   2 -10 5379.56 273.702   3
  -4   2 -10 5603.83 250.956  10
  -4   2 -11 252.371 60.5994   3
  -4   2 -11 238.388 58.2784  10
  -4   2 -12 128899. 1512.06   3
   4  -2  12 127573. 1122.35  11
  -4   2 -13 345.352 77.3460  10
   4  -2  13 379.294 64.9362  11
   4  -2  13 380.450 76.6517   8
  -4   2 -14 130.003 54.9069  10
   4  -2  14 110.348 48.5988   8
   4  -2  14 108.010 39.7316  11
  -4   2 -15 57.7940 42.7576  10
   4  -2  15 91.4813 50.8812   8
   4  -2  15 74.7867 31.5977  11
   4  -2  16 2891.56 174.333   8
  -4   2 -16 2686.95 164.142  10
   4  -2  17 258.295 49.5359   8
   4  -2  18 166.609 28.4493   8
   4  -1 -15 140.603 27.6193  17
   4  -1 -14 122.118 29.7545  20
   4  -1 -13 27.1488 28.2907  20
  -4   1  12 7421.99 289.457  15
   4  -1 -12 8033.82 304.790  20
   4  -1 -11 440.879 78.3279  20
  -4   1  11 415.945 76.2033  15
  -4   1  10 42594.7 744.467  15
   4  -1 -10 45892.9 783.565  20
   4  -1  -9 17795.2 573.699   3
   4  -1  -9 16775.5 483.210  16
  -4   1   9 15048.2 435.111  15
   4  -1  -9 15786.1 456.552  20
   4  -1  -8 2332.31 170.900  20
   4  -1  -8 2635.57 186.722  16
   4  -1  -8 2722.47 217.814   3
   4  -1  -7 1559.87 134.394  16
   4  -1  -7 1584.64 134.184  20
   4  -1  -7 1669.52 157.926   3
   4  -1  -6 24777.1 559.510   3
  -4   1   5 16435.2 349.320   5
   4  -1  -5 16816.7 431.500   3
  -4   1   4 16214.2 342.862   5
  -4   1   3 6308.86 210.722   5
  -4   1   2 205738. 1191.82   5
  -4   1   1 19209.4 395.976   4
  -4   1   0 61572.4 720.490   4
  -4   1  -1 42675.5 590.146   4
  -4   1  -2 126300. 950.683   4
  -4   1  -3 7750.48 229.055   4
  -4   1  -4 68466.0 658.725   4
  -4   1  -5 7101.99 216.165   3
  -4   1  -5 6953.43 212.220   4
  -4   1  -6 55965.4 643.955   3
  -4   1  -6 56624.5 617.805   4
  -4   1  -7 2420.48 145.515   3
  -4   1  -7 2582.39 137.508   4
  -4   1  -8 2251.66 149.689   3
  -4   1  -8 2379.42 136.755   4
  -4   1  -9 132.199 43.2045   3
  -4   1 -10 71.7179 39.9671   3
  -4   1 -11 165.713 54.8549  10
  -4   1 -11 38.1230 32.8830   3
  -4   1 -12 14202.3 435.464  10
  -4   1 -12 14481.3 496.771   3
   4  -1  12 14298.1 388.004  11
  -4   1 -13 47.3505 52.8015  10
   4  -1  13-14.8824 43.9831   8
   4  -1  13-46.9545 43.0885  11
   4  -1  14 23171.5 543.464   8
  -4   1 -14 22883.8 554.548  10
   4  -1  14 23936.9 512.260  11
  -4   1 -15 174.348 58.5590  10
   4  -1  15 55.8339 46.3421   8
   4  -1  15 148.415 45.2476  11
   4  -1  16 89.1959 45.6991   8
   4  -1  16 135.307 40.5915  11
  -4   1 -16 105.757 45.3062  10
   4  -1  17 1325.62 104.162   8
  -4   1 -17 1300.32 103.249  10
   4  -1  17 1255.87 86.4997  11
   4  -1  18 3777.17 134.907   8
   4   0 -14-6.64164 17.7277  20
   4   0 -14 24.9041 24.1248  17
  -4   0  13 1770.94 129.976  15
   4   0 -13 1948.76 132.245  20
  -4   0  12 7651.35 294.830  15
   4   0 -12 7870.51 295.133  20
   4   0 -11 869.022 108.000  20
  -4   0  11 883.601 110.755  15
   4   0 -10 7880.92 322.418  20
   4   0 -10 7904.95 332.946  16
  -4   0  10 7790.57 321.507  15
   4   0  -9 4364.99 245.912  16
  -4   0   9 4032.31 229.597  15
   4   0  -9 4491.67 292.333   3
   4   0  -9 4316.49 236.163  20
   4   0  -8 1500.47 135.922  20
   4   0  -8 1457.38 141.981  16
   4   0  -8 1335.08 153.195   3
   4   0  -7 2432.84 163.263  20
   4   0  -7 2378.62 166.597  16
   4   0  -7 2767.40 204.366   3
   4   0  -6 11008.8 372.614   3
   4   0  -5 4111.61 211.355   3
   4   0  -4 14269.1 364.770   3
  -4   0   4 14382.1 296.044   5
  -4   0   3 338.958 47.5958   5
  -4   0   2 2053.49 116.018   5
  -4   0   2 2125.53 126.341   4
  -4   0   1 4224.89 184.932   4
  -4   0   0 5.72725 31.3217   4
   4   0   0 58.8640 12.3126   1
  -4   0  -1 11796.7 279.381   4
  -4   0  -2 2847.39 133.612   4
  -4   0  -3 2574.23 121.938   4
  -4   0  -4 318016. 1343.03   4
  -4   0  -5 1893.52 106.576   3
  -4   0  -5 1949.58 109.458   4
  -4   0  -6 67084.4 667.717   3
  -4   0  -6 66798.6 648.869   4
  -4   0  -7 1549.74 111.257   3
  -4   0  -7 1605.08 107.394   4
  -4   0  -8 3634.39 181.190   3
  -4   0  -8 3478.49 164.065   4
  -4   0  -9 243.455 55.5767   3
  -4   0  -9 221.438 45.5640   4
  -4   0 -10 691.157 93.8722   3
  -4   0 -11 805.290 101.333  10
  -4   0 -11 812.693 109.442   3
  -4   0 -12 4689.21 250.130  10
   4   0  12 4294.12 225.503   8
  -4   0 -12 4398.79 264.758   3
   4   0  12 4140.18 214.653  11
  -4   0 -13 8.34641 34.0358  10
  -4   0 -13 33.9981 35.6704   3
   4   0  13 9.12140 31.5612   8
   4   0  13 21.4753 26.6336  11
   4   0  14 5409.13 261.114   8
  -4   0 -14 5064.10 264.173  10
   4   0  14 5128.62 243.744  11
  -4   0 -15 66.2082 42.2295  10
   4   0  15 61.4354 43.0286   8
   4   0  15 82.8277 40.4546  11
  -4   0 -16 49.5178 41.3094  10
   4   0  16 82.4091 40.5201   8
   4   0  16-32.0754 35.6523  11
  -4   0 -17 48.4124 30.3293  10
   4   0  17 54.3495 30.0663   8
   4   0  17 50.5793 25.5627  11
   4   0  18 770.210 60.1596   8
   4   1 -14 2.98872 20.1540  17
   4   1 -13 319.913 51.6443  20
  -4  -1  13 294.167 56.6566  15
  -4  -1  12 8062.96 303.249  15
   4   1 -12 8586.94 295.001  20
  -4  -1  11 2358.78 177.004  15
   4   1 -11 2604.12 177.577  20
   4   1 -10 26796.1 606.691  16
   4   1 -10 27677.3 589.126  20
  -4  -1  10 26274.6 596.234  15
   4   1  -9 5650.95 277.557  16
   4   1  -9 6120.18 344.199   3
   4   1  -9 5845.69 271.682  20
   4   1  -8 62172.3 896.533  16
   4   1  -8 61017.6 843.166  20
   4   1  -7 216.566 50.5285  20
   4   1  -7 217.703 63.2231   3
   4   1  -7 263.758 61.0998  16
   4   1  -6 7761.62 316.963   3
   4   1  -5 2722.00 173.811   3
   4   1  -4 71155.7 814.315   3
  -4  -1   3 4299.13 152.853   5
  -4  -1   2 99084.4 846.381   4
  -4  -1   1 16532.5 349.921   4
   4   1   0 78299.5 480.430   1
  -4  -1   0 80457.3 714.272   4
  -4  -1  -1 1240.93 84.9071   4
   4   1   1 1098.50 48.5676   1
  -4  -1  -2 231765. 1108.85   4
  -4  -1  -3 13089.5 264.131   4
  -4  -1  -4 143691. 898.519   4
  -4  -1  -5 4374.63 151.429   3
  -4  -1  -5 4283.37 162.303   4
  -4  -1  -6 442129. 1648.87   3
  -4  -1  -6 449833. 1715.49   4
  -4  -1  -7 3870.66 164.714   3
  -4  -1  -7 3764.01 168.192   4
  -4  -1  -8 12240.8 317.301   3
  -4  -1  -8 12005.6 308.939   4
  -4  -1  -9 261.427 50.6833   4
  -4  -1  -9 235.913 50.0398   3
  -4  -1 -10 27341.1 560.014   3
  -4  -1 -10 29021.3 519.083   4
  -4  -1 -11 2088.28 158.083  10
  -4  -1 -11 2034.83 163.491   3
   4   1  11 1767.19 136.387   8
   4   1  11 2105.80 146.621  11
  -4  -1 -12 21.6916 27.8937  10
   4   1  12-18.3235 36.5195   8
  -4  -1 -12 54.5006 30.1884   3
   4   1  12 58.1240 36.1049  11
  -4  -1 -13 122.667 53.4362  10
   4   1  13 215.090 48.5860  11
   4   1  13 181.129 48.1549   8
  -4  -1 -14 10331.6 377.630  10
   4   1  14 10337.3 352.087   8
   4   1  14 10711.2 355.864  11
   4   1  15 1768.37 144.143   8
  -4  -1 -15 1772.51 155.106  10
   4   1  15 1704.59 140.756  11
  -4  -1 -16 164.005 51.1711  10
   4   1  16 171.012 46.2958  11
   4   1  16 162.161 45.0273   8
   4   1  17 14.5942 24.8222   8
  -4  -1 -17 17.1845 25.9894  10
   4   1  17 9.67040 19.9013  11
  -4  -1 -18 64.4173 27.3537  10
   4   1  18 35.7045 20.3853  11
   4   1  18 42.1575 13.1073   8
   4   2 -14 2050.79 120.004  17
   4   2 -13 1624.92 127.047  17
  -4  -2  13 1582.96 120.046  15
  -4  -2  12 1484.00 131.333  15
   4   2 -12 1555.87 116.714  20
   4   2 -11 128.641 37.4590  20
  -4  -2  11 105.972 51.6711  15
   4   2 -10 1327.73 125.626  20
  -4  -2  10 1042.89 121.686  15
   4   2 -10 1084.55 123.069  16
   4   2  -9-26.3901 27.9927  20
   4   2  -9 51.5009 27.7022   3
   4   2  -9 18.7315 35.1675  16
   4   2  -8 27425.8 596.877  16
   4   2  -8 28095.7 557.857  20
   4   2  -7 785.243 98.1573  16
   4   2  -7 924.275 123.895   3
   4   2  -6 10791.1 380.228   3
   4   2  -5 386.913 69.4726   3
   4   2  -4 4082.53 196.262   3
   4   2  -3 8502.07 186.368   2
   4   2  -3 8073.68 254.360   3
  -4  -2   2 33330.4 479.159   4
  -4  -2   1 9611.58 251.994   4
  -4  -2   0 32997.4 423.652   4
   4   2   0 32284.8 362.239   1
   4   2   1 2340.38 90.6996   1
  -4  -2  -1 2708.91 118.948   4
  -4  -2  -2 11693.1 241.937   4
  -4  -2  -3 5427.60 171.254   4
  -4  -2  -4 57643.3 577.570   4
  -4  -2  -5 1431.19 96.9524   4
  -4  -2  -6 94273.1 700.532   3
  -4  -2  -6 91593.8 802.464   4
  -4  -2  -7 170.922 39.3554   3
  -4  -2  -7 82.9623 29.4608   4
  -4  -2  -8 4493.45 183.217   3
  -4  -2  -8 4689.99 201.716   4
  -4  -2  -9 43.5079 24.2947   3
  -4  -2  -9 39.2473 22.4124   4
  -4  -2 -10 3841.09 200.802   3
  -4  -2 -10 3768.13 196.888   4
   4   2  11 3817.78 196.683   8
  -4  -2 -11 3680.60 214.102   3
  -4  -2 -11 4062.08 220.593  10
  -4  -2 -11 4002.98 216.894  20
   4   2  11 3770.05 197.920  11
  -4  -2 -12 6728.57 302.792  10
   4   2  12 6430.01 267.267   8
   4   2  12 6936.76 283.088  11
  -4  -2 -13 275.137 71.2912  10
   4   2  13 370.089 70.6495  11
   4   2  13 308.342 62.0594   8
   4   2  14 5761.97 257.437   8
  -4  -2 -14 5536.61 281.856  10
   4   2  14 5984.38 269.025  11
  -4  -2 -15 2870.38 199.171  10
   4   2  15 3035.08 181.596   8
   4   2  15 2986.38 188.815  11
   4   2  16 5074.27 214.977   8
  -4  -2 -16 5510.61 256.586  10
   4   2  16 5093.28 229.933  11
  -4  -2 -17 194.158 47.3514  10
   4   2  17 244.592 40.9430   8
   4   2  17 189.515 44.7418  11
  -4  -2 -18 815.255 74.4601  10
   4   2  18 830.079 69.2551  11
   4   3 -14 1595.37 100.903  17
   4   3 -13 1908.16 132.118  17
  -4  -3  13 1815.45 123.364  15
   4   3 -12 1561.66 137.064  17
  -4  -3  12 1447.77 127.372  15
  -4  -3  11 1034.11 117.744  15
  -4  -3  10 804.307 109.132  15
   4   3 -10 779.014 105.866  16
   4   3  -9 3421.28 216.107  16
   4   3  -8 24029.8 559.418  16
   4   3  -8 25890.0 684.850   3
   4   3  -7 130.612 46.0081   3
   4   3  -7 159.235 52.7468  16
   4   3  -6 4239.51 242.270   3
   4   3  -5 192.166 53.2557   3
   4   3  -4 83004.2 714.471   2
   4   3  -4 83061.3 899.017   3
   4   3  -3 13486.2 270.377   2
   4   3  -3 13034.7 327.078   3
  -4  -3   2 2976.91 140.156   4
   4   3  -2 3067.90 145.541   3
   4   3  -1 5033.94 168.861   3
  -4  -3   1 5119.90 174.263   4
   4   3   0 16160.0 288.194   1
  -4  -3   0 16283.5 286.106   4
   4   3   1 14284.2 255.983   1
  -4  -3  -1 14571.1 268.063   4
   4   3   2 14693.7 250.710   1
  -4  -3  -2 15286.7 281.461   4
  -4  -3  -3 9776.63 236.514   4
  -4  -3  -4 85226.0 732.758   4
  -4  -3  -5 2295.82 129.604   4
  -4  -3  -6 219700. 988.791   3
  -4  -3  -6 211833. 1275.00   4
  -4  -3  -7 5401.26 171.749   3
  -4  -3  -7 5169.27 210.941   4
  -4  -3  -8 6149.94 200.161   3
  -4  -3  -8 5602.78 230.988   4
  -4  -3  -9-0.84736 24.9721   4
  -4  -3  -9-7.62510 23.7288   3
  -4  -3 -10 21284.1 490.249   4
  -4  -3 -11 2084.32 160.265  10
   4   3  11 1873.37 135.393   8
  -4  -3 -11 1954.89 154.670   4
  -4  -3 -11 2220.15 161.653  20
   4   3  11 2185.64 155.890  11
   4   3  12 2294.94 155.339   8
  -4  -3 -12 2618.12 185.785  10
  -4  -3 -12 2504.93 181.357  20
   4   3  12 2562.83 174.588  11
  -4  -3 -13 392.810 80.8154  10
   4   3  13 353.525 66.3392  11
   4   3  13 295.329 61.0840   8
  -4  -3 -14 2748.21 200.831  10
   4   3  14 2561.80 165.650   8
   4   3  14 2614.52 180.810  11
  -4  -3 -15 1290.63 140.740  10
   4   3  15 1061.37 103.119   8
   4   3  15 1150.42 119.678  11
  -4  -3 -16-1.94102 41.8443  10
   4   3  16 55.8206 26.8153   8
   4   3  16 34.2191 33.1173  11
  -4  -3 -17 292.040 57.2695  10
   4   3  17 268.447 51.7592  11
  -4  -3 -18 564.225 63.8572  10
   4   3  18 639.772 62.7256  11
   4   4 -14 909.836 70.9504  17
   4   4 -13 494.176 64.3645  17
  -4  -4  13 528.191 64.1700  15
   4   4 -12 7358.36 283.033  17
  -4  -4  12 6856.02 259.502  15
   4   4 -11 1219.41 131.394  17
  -4  -4  11 1070.21 114.814  15
  -4  -4  10 12018.8 395.205  15
   4   4  -9 2474.40 181.391  16
   4   4  -8 52924.5 822.532  16
   4   4  -8 56373.0 1010.57   3
   4   4  -7 877.864 103.401  16
   4   4  -7 803.097 114.400   3
   4   4  -6 37.0628 31.3396   3
   4   4  -6 24.7319 24.6233  16
   4   4  -6 14.2653 28.1656  12
   4   4  -5 1150.62 121.289   3
   4   4  -4 111157. 926.180   2
   4   4  -4 111335. 1067.31   3
   4   4  -3 3.03371 18.7933   2
   4   4  -3-3.49102 23.4435   3
  -4  -4   2 1137.64 83.3616   4
   4   4  -2 1186.58 92.3330   3
   4   4  -1 1276.66 96.2070   1
  -4  -4   1 1505.40 91.3164   4
   4   4  -1 1383.96 90.6662   3
  -4  -4   0 183223. 950.731   4
   4   4   0 185039. 915.364   3
   4   4   1 8010.18 167.201   3
   4   4   1 7613.56 208.526   1
  -4  -4  -1 7716.30 198.546   4
   4   4   2 8037.39 207.639   1
  -4  -4  -2 8111.29 211.260   4
  -4  -4  -3 18485.3 338.528   4
  -4  -4  -4 4939.50 187.236   4
  -4  -4  -5 148.312 44.6289   4
  -4  -4  -6 23163.6 446.735   4
  -4  -4  -7 11386.3 328.908   4
  -4  -4  -8 18096.8 434.264   4
  -4  -4  -9 2940.74 183.571   4
  -4  -4 -10 14305.1 391.781  10
  -4  -4 -10 13269.1 409.847   4
   4   4  10 14545.6 384.168  11
  -4  -4 -11 7503.86 303.395  10
  -4  -4 -11 6685.81 299.577   4
  -4  -4 -11 7068.28 283.252  20
   4   4  11 7457.12 289.487  11
  -4  -4 -12 655.427 97.3290  10
  -4  -4 -12 884.615 107.713  20
   4   4  12 675.134 94.9420  11
  -4  -4 -13 1935.97 169.970  10
   4   4  13 1751.60 147.926  11
  -4  -4 -14 10671.4 392.250  10
   4   4  14 10004.1 351.710  11
  -4  -4 -15 5958.18 288.577  10
   4   4  15 6163.47 270.863  11
  -4  -4 -16 8835.27 327.887  10
   4   4  16 8462.11 298.430  11
  -4  -4 -17 114.915 40.4937  10
   4   4  17 121.551 40.2718  11
  -4  -4 -18 7.51511 19.9127  10
   4   5 -13 127.698 37.8868  17
   4   5 -12 18176.8 423.080  17
  -4  -5  12 17338.8 387.455  15
   4   5 -11 891.588 108.746  17
  -4  -5  11 847.311 98.0456  15
   4   5 -10 7943.61 332.182  17
  -4  -5  10 7402.67 303.265  15
   4   5  -9 3027.31 210.148  17
   4   5  -9 3005.17 195.283  16
   4   5  -8 47366.1 772.216  16
   4   5  -8 48473.9 938.119   3
   4   5  -7 1695.35 142.299  16
   4   5  -7 1624.22 164.085   3
   4   5  -7 1744.05 142.128  12
   4   5  -6 77915.1 921.313  16
   4   5  -6 77519.9 1068.46   3
   4   5  -6 80612.9 948.301  12
   4   5  -5 5852.15 274.446   3
   4   5  -4 5506.89 225.702   2
   4   5  -4 5564.03 246.731   3
   4   5  -3 4661.96 205.226   3
   4   5  -2 99796.3 858.753   3
   4   5  -1 12756.9 327.703   1
  -4  -5   1 13330.8 259.372   4
   4   5  -1 13123.3 275.134   3
  -4  -5   0 6909.95 186.593   4
   4   5   0 6649.35 222.798   1
   4   5   0 6926.91 174.041   3
  -4  -5  -1 26.3727 21.8668   4
   4   5   1 13.8541 11.1766   3
   4   5   1-30.5190 31.8587   1
   4   5   2 202171. 1167.07   1
  -4  -5  -2 206216. 1129.85   4
  -4  -5  -3 5586.36 196.835   4
  -4  -5  -4 15991.8 350.718   4
  -4  -5  -5 468.978 66.6274   4
  -4  -5  -6 40696.6 622.978   4
  -4  -5  -7 129.118 50.2038   4
  -4  -5  -8 22625.7 508.615   4
  -4  -5  -9 830.920 104.857   4
   4   5  10 6251.83 251.584   6
  -4  -5 -10 5842.94 285.283   4
   4   5  10 6436.04 262.025  11
  -4  -5 -11 96.3446 39.1839  20
  -4  -5 -11 178.709 55.4188  10
  -4  -5 -11 171.278 60.8481   4
   4   5  11 65.3998 35.9074   6
   4   5  11 81.7492 38.5638  11
  -4  -5 -12 3878.90 227.809  10
  -4  -5 -12 3414.44 229.163   4
   4   5  12 3758.97 215.695  11
  -4  -5 -12 3789.73 217.842  20
  -4  -5 -13 2662.81 197.041  10
   4   5  13 2412.92 175.066  11
  -4  -5 -14 291.113 76.7535  10
   4   5  14 126.585 46.9619  11
  -4  -5 -15 1114.38 129.187  10
   4   5  15 1104.44 120.459  11
  -4  -5 -16 2071.15 160.775  10
   4   5  16 1730.18 133.781  11
  -4  -5 -17 24.0987 29.5809  10
   4   5  17 50.9587 29.0957  11
  -4  -5 -18 7154.60 214.058  10
   4   6 -13 211.063 39.6144  17
  -4  -6  12 2954.37 146.870  15
   4   6 -12 3148.92 166.861  17
   4   6 -11 16.4042 37.0426  17
  -4  -6  11-0.19713 28.1480  15
   4   6 -10 3735.59 221.102  17
  -4  -6  10 3610.12 204.915  15
   4   6  -9 832.575 114.472  17
   4   6  -9 667.515 89.2741  16
   4   6  -8 13616.8 444.175  17
   4   6  -8 13755.8 404.799  16
   4   6  -7 673.622 108.746   3
   4   6  -7 542.439 91.5347  17
   4   6  -7 691.258 90.3823  16
   4   6  -6 46986.0 782.470  17
   4   6  -6 48831.6 726.525  16
   4   6  -6 48630.4 854.561   3
   4   6  -5-9.17716 20.3804   3
   4   6  -5 26.4040 33.3568  16
   4   6  -5 25.6243 33.2726  17
   4   6  -5 13.6903 25.3080  12
   4   6  -4 154.068 40.1994   3
   4   6  -3 13632.7 353.718   3
   4   6  -2 685.206 88.5050   1
   4   6  -2 754.876 76.4320   3
   4   6  -1 7237.17 265.504   1
  -4  -6   0 30896.8 408.052   4
   4   6   0 30958.5 523.117   1
  -4  -6  -1 1288.23 88.9356   4
   4   6   1 1382.46 108.587   1
   4   6   2 4780.48 195.125   1
  -4  -6  -2 4601.27 177.852   4
  -4  -6  -3 1023.39 90.1458   4
  -4  -6  -4 3684.28 177.959   4
  -4  -6  -5 618.639 81.8222   4
  -4  -6  -6 32682.3 581.062   4
  -4  -6  -7 2073.60 155.437   4
  -4  -6  -8 17329.4 467.612   4
  -4  -6  -9 1022.52 122.847   4
   4   6   9 1238.90 110.843  11
   4   6  10 1077.81 106.537   6
  -4  -6 -10 865.876 115.443   4
   4   6  10 1063.42 110.231  11
  -4  -6 -11 0.22491 27.8325  20
  -4  -6 -11 112.148 54.4440   4
  -4  -6 -11-15.8155 30.0389  10
   4   6  11-22.7885 35.6957   6
   4   6  11 39.8713 40.3863  11
  -4  -6 -12 176.342 52.7053  20
  -4  -6 -12 39.5600 28.4824   4
  -4  -6 -12 45.6673 39.4004  10
   4   6  12 157.216 51.8902  11
   4   6  12 61.0677 36.4592   6
  -4  -6 -13 1811.88 165.277  10
   4   6  13 1757.59 152.017  11
  -4  -6 -14 11745.2 410.656  10
   4   6  14 11419.6 374.271  11
  -4  -6 -15 56.2909 42.1084  10
   4   6  15 32.1160 38.2801  11
  -4  -6 -16 2364.03 165.642  10
   4   6  16 2352.27 151.333  11
  -4  -6 -17 41.5708 27.3940  10
  -4  -6 -18 11350.4 258.161  10
   4   7 -12 2836.11 146.552  17
  -4  -7  12 2331.15 114.477  15
   4   7 -11 537.810 76.3339  17
  -4  -7  11 578.868 70.3294  15
   4   7 -10 1676.32 143.963  17
  -4  -7  10 1628.48 128.909  15
   4   7  -9 1140.81 124.001  17
   4   7  -8 9572.95 367.083  17
   4   7  -7 449.644 86.0879  17
   4   7  -7 424.159 70.9440  13
   4   7  -6 50390.0 826.338  17
   4   7  -5 439.736 77.3847  17
   4   7  -5 610.254 105.866   1
   4   7  -4 3520.19 200.719  17
   4   7  -4 3550.72 234.144   1
   4   7  -4 3692.54 194.048  19
   4   7  -3 1937.22 164.631   1
   4   7  -2 804.455 102.281   1
   4   7  -1 4327.87 221.616   1
   4   7   0 4899.16 224.150   1
   4   7   1 10743.6 321.423   1
  -4  -7  -1 10403.4 263.577   4
   4   7   2 8685.77 285.762   1
  -4  -7  -2 7962.52 248.880   4
  -4  -7  -3 5055.69 209.695   4
  -4  -7  -4 1538.11 122.729   4
  -4  -7  -5 6692.82 265.357   4
  -4  -7  -6 112.864 43.9728   4
  -4  -7  -7 3818.77 219.815   4
  -4  -7  -8 5290.93 271.420   4
   4   7   9 2780.49 164.400   6
  -4  -7  -9 2651.96 202.938   4
   4   7   9 2890.13 172.767  11
   4   7  10 12913.4 375.773   6
  -4  -7 -10 13352.3 474.160   4
   4   7  10 13877.2 396.326  11
  -4  -7 -11 682.652 110.470   4
   4   7  11 648.107 90.7949   6
   4   7  11 668.817 93.7504  11
  -4  -7 -12 8766.73 349.614  10
   4   7  12 8112.48 320.228   6
   4   7  12 8341.79 322.373  11
  -4  -7 -13 1684.05 158.605  10
   4   7  13 1608.87 142.669  11
  -4  -7 -14 553.129 90.1228  10
   4   7  14 672.119 91.2061  11
  -4  -7 -15 1043.90 120.819  10
   4   7  15 970.255 105.465  11
  -4  -7 -16 793.318 95.9746  10
  -4  -7 -17 459.287 64.9145  10
  -4  -7 -18 3654.63 137.210  10
   4   7  18 3478.98 119.912  19
   4   8 -12 1038.44 79.0185  17
   4   8 -11 36.6531 24.5012  17
  -4  -8  11-63.7794 23.3012  15
   4   8 -10 770.442 93.3900  17
  -4  -8  10 750.362 80.8785  15
   4   8  -9 72.1720 40.9531  17
  -4  -8   9 153.884 41.6914  15
   4   8  -8 1821.57 159.168  17
   4   8  -8 135.637 44.9887  13
   4   8  -7 1301.26 137.371  17
   4   8  -7 1356.84 131.155  13
   4   8  -6 21362.6 546.077  17
   4   8  -6 21455.2 532.786  13
   4   8  -5 47.6848 41.3978   1
   4   8  -5 29.8152 37.9856  17
   4   8  -5 35.9299 30.6606  13
   4   8  -4 57949.9 801.043  19
   4   8  -4 61039.3 1007.18   1
   4   8  -4 59795.2 800.563  14
   4   8  -4 58880.7 874.388  13
   4   8  -3 2651.94 168.334  19
   4   8  -3 2506.97 168.096  17
   4   8  -3 2758.24 167.638  14
   4   8  -3 2578.12 201.329   1
   4   8  -2 848.477 92.8711  19
   4   8  -2 906.703 91.9324  14
   4   8  -2 972.903 121.273   1
   4   8  -1 55.0866 38.1698   1
   4   8   0 6486.93 274.743   1
  -4  -8  -1 11469.5 288.127   4
   4   8   1 11896.9 362.806   1
   4   8   2 19401.9 456.243   1
  -4  -8  -2 18405.1 397.800   4
  -4  -8  -3 5601.49 234.876   4
  -4  -8  -4 17430.6 431.321   4
  -4  -8  -5 7729.67 299.523   4
  -4  -8  -6 3677.69 217.476   4
  -4  -8  -7 97.7603 40.2785   4
   4   8   8 16102.8 382.677   6
  -4  -8  -8 16318.6 498.109   4
  -4  -8  -9 649.244 106.115   4
   4   8   9 525.681 74.4958   6
   4   8   9 575.941 82.9260  11
   4   8  10 43873.2 697.454   6
  -4  -8 -10 46314.9 920.106   4
   4   8  10 45030.9 723.386  11
  -4  -8 -11 497.026 103.828   4
   4   8  11 602.071 92.8724   6
   4   8  11 613.718 96.2198  11
  -4  -8 -12 1068.35 125.267  10
   4   8  12 862.722 106.858   6
   4   8  12 926.081 110.782  11
  -4  -8 -13 1293.33 137.979  10
   4   8  13 1414.15 132.631  11
  -4  -8 -14 8575.59 340.760  10
   4   8  14 8460.85 310.887  11
  -4  -8 -15 1043.57 116.694  10
  -4  -8 -16 1105.08 107.477  10
   4   8  17 52.1049 23.1638  19
  -4  -8 -17 50.1523 24.8021  10
   4   9 -11 931.342 81.1020  17
   4   9 -10 2028.86 136.827  17
  -4  -9   9 66.5731 28.4683  15
   4   9  -9 118.320 43.3300  17
   4   9  -8 11972.6 390.543  17
   4   9  -8 11478.1 338.017  13
   4   9  -7-1.66812 30.1774  17
   4   9  -7-1.23661 29.6670  13
   4   9  -6 6240.46 296.298  17
   4   9  -6 6628.42 297.581  13
   4   9  -5 603.667 93.3857  17
   4   9  -5 625.453 95.2833  13
   4   9  -4 30048.4 624.782  17
   4   9  -4 30315.1 589.613  14
   4   9  -4 30855.6 654.898  13
   4   9  -4 32288.1 763.173   1
   4   9  -3 11246.7 368.920  17
   4   9  -3 12358.9 366.653  14
   4   9  -3 12453.5 413.321  13
   4   9  -3 12150.7 453.497   1
   4   9  -3 12019.6 370.597  19
   4   9  -2 87731.5 1178.53   1
   4   9  -2 87499.4 970.871  19
   4   9  -2 88690.2 950.158  14
   4   9  -2 89200.1 1080.94  13
   4   9  -1 7129.01 270.391  19
   4   9  -1 6758.32 315.095   1
   4   9  -1 7036.50 260.300  14
   4   9  -1 6939.28 293.282  13
   4   9   0 27249.3 515.337  19
   4   9   0 26956.1 493.285  14
   4   9   0 26704.6 601.111   1
   4   9   0 27062.7 561.693  13
   4   9   1 39.0674 34.6994   1
  -4  -9  -2 19227.1 427.569   4
  -4  -9  -3 102.859 39.8966   4
  -4  -9  -4 1886.75 151.852   4
   4   9   5 2349.07 149.140  19
  -4  -9  -5 2390.65 176.509   4
   4   9   6 23693.1 485.723  19
   4   9   6 24694.0 516.643   7
  -4  -9  -6 23982.1 577.277   4
  -4  -9  -7 192.406 57.3510   4
   4   9   7 276.395 56.8086  19
   4   9   8-18.3510 25.0979  19
  -4  -9  -8 0.34086 28.2750   4
   4   9   8 11.3977 23.9737   6
   4   9   9 7664.42 283.334   6
  -4  -9  -9 7338.71 367.520   4
   4   9  10 11859.4 367.534   6
  -4  -9 -10 12241.0 490.996   4
   4   9  11-75.7815 41.0432   6
  -4  -9 -12 12197.3 410.929  10
   4   9  12 12548.1 388.641   6
  -4  -9 -13 471.087 84.6716  10
   4   9  13 527.001 82.2487   6
  -4  -9 -14 5071.41 256.277  10
  -4  -9 -15 76.6689 37.7859  10
   4   9  16 1802.58 112.930  19
  -4  -9 -16 1854.71 129.999  10
  -4  -9 -17 232.697 38.7995  10
   4   9  17 262.477 35.9431  19
   4  10 -10 11.1427 21.0419  17
   4  10  -9 834.716 90.3794  17
   4  10  -8 619.439 89.4272  17
   4  10  -8 470.699 65.8026  13
   4  10  -7 51.4712 31.2277  17
   4  10  -7 63.2215 33.5573  13
   4  10  -6 65.8942 42.1937  17
   4  10  -6 87.4113 38.5754  13
   4  10  -5 3827.20 228.443  17
   4  10  -5 3750.71 229.443  13
   4  10  -4 3148.42 206.585  17
   4  10  -4 3523.25 223.107  13
   4  10  -3 14908.6 423.119  19
   4  10  -3 16148.8 542.406   1
   4  10  -3 14451.8 428.567  17
   4  10  -3 15624.4 424.269  14
   4  10  -3 15883.8 475.032  13
   4  10  -2 33914.4 630.786  17
   4  10  -2 37420.5 796.730   1
   4  10  -2 35095.1 638.944  19
   4  10  -2 35563.0 630.460  14
   4  10  -2 37073.6 722.647  13
   4  10  -1 2303.03 158.521  17
   4  10  -1 2459.66 167.914  19
   4  10  -1 2617.16 168.054  14
   4  10  -1 2588.74 207.235   1
   4  10  -1 2642.11 188.878  13
   4  10   0 52212.8 754.169  19
   4  10   0 54199.9 911.954   1
   4  10   0 51943.5 724.113  14
   4  10   0 52423.3 818.495  13
   4  10   1 19.5185 25.3281  19
   4  10   1-31.8925 30.9007  14
   4  10   1 35.5856 31.8587  13
   4  10   1-45.9686 51.3589   1
   4  10   2 9814.26 316.974  19
   4  10   2 9045.62 294.624   7
   4  10   2 9955.57 307.364  14
   4  10   2 9148.02 324.318  13
   4  10   3 1614.18 129.003  19
   4  10   3 1497.25 122.924   7
   4  10   3 1316.42 111.170  14
   4  10   3 1481.91 127.517  13
  -4 -10  -3 1513.61 134.204   4
   4  10   4 6629.37 260.634  19
   4  10   4 6541.30 261.207   7
   4  10   4 6327.66 250.618  13
  -4 -10  -4 6448.92 289.105   4
   4  10   5 4045.03 206.802  19
   4  10   5 4186.05 215.059   7
  -4 -10  -5 3952.71 236.120   4
   4  10   6 34144.7 604.110  19
   4  10   6 35988.3 645.960   7
  -4 -10  -6 33975.5 723.255   4
  -4 -10  -7 100.335 40.5933   4
   4  10   7 149.875 52.2726  19
   4  10   8 10434.1 349.015  19
   4  10   8 10072.5 315.612   6
  -4 -10  -8 10989.5 446.147   4
   4  10   9 1476.20 134.057  19
  -4 -10  -9 1409.98 167.288   4
   4  10   9 1424.94 124.399   6
   4  10  10 11678.7 380.748  19
   4  10  10 11748.5 361.784   6
   4  10  11 263.789 65.6908  19
   4  10  11 323.564 67.9663   6
   4  10  12 20151.4 488.065  19
  -4 -10 -12 20035.3 513.507  10
   4  10  12 19851.9 474.513   6
  -4 -10 -13 753.891 102.874  10
   4  10  13 704.474 92.3683  19
  -4 -10 -14 10400.4 347.751  10
   4  10  14 11334.1 329.056  19
  -4 -10 -15 617.247 81.6518  10
   4  10  15 672.102 74.6055  19
  -4 -10 -16 5.19916 22.4119  10
   4  10  16 42.4833 19.3619  19
   4  11 -10 1760.94 92.4275  17
   4  11  -9 14.1698 23.5881  17
   4  11  -8 3347.64 177.635  17
   4  11  -7 714.255 91.4378  17
   4  11  -7 556.168 74.3426  13
   4  11  -6 7141.14 296.664  17
   4  11  -6 7349.88 293.454  13
   4  11  -5 190.080 54.6342  17
   4  11  -5 284.426 64.8518  13
   4  11  -4 2732.27 187.607  17
   4  11  -4 2708.29 196.354  13
   4  11  -3 3879.58 222.105  17
   4  11  -3 4287.68 230.014  19
   4  11  -3 4229.24 227.353  14
   4  11  -3 4249.72 248.955  13
   4  11  -2 36848.8 668.176  17
   4  11  -2 39262.0 675.462  14
   4  11  -2 39150.5 746.632  13
   4  11  -2 38850.4 682.450  19
   4  11  -1 4834.94 240.297  19
   4  11  -1 4568.85 228.300  17
   4  11  -1 4807.78 233.631  14
   4  11  -1 4785.56 261.725  13
   4  11  -1 4956.45 296.429   1
   4  11   0 100503. 1076.56  19
   4  11   0 101426. 1057.37  14
   4  11   0 99812.8 1162.52  13
   4  11   1 1116.39 114.190  19
   4  11   1 1271.27 113.437   7
   4  11   1 1345.67 123.032  14
   4  11   1 1256.19 131.953  13
   4  11   2 6178.00 263.023  19
   4  11   2 6009.40 250.315   7
   4  11   2 6484.78 261.942  14
   4  11   2 6002.13 274.712  13
   4  11   3 14.7250 31.9682  19
   4  11   3-7.91492 22.3224   7
   4  11   3-12.1080 30.1906  14
   4  11   3-30.2202 29.3659  13
   4  11   4 19554.8 462.909  19
   4  11   4 19301.5 468.571   7
   4  11   4 19034.2 453.727  13
  -4 -11  -4 19790.4 521.076   4
   4  11   5 858.238 101.732  19
   4  11   5 883.007 104.627   7
  -4 -11  -5 829.300 112.650   4
  -4 -11  -6 55.9366 33.6720   4
   4  11   6 54.7381 28.3118  19
   4  11   6 127.506 50.1228   7
   4  11   7 36.2117 32.4311  19
  -4 -11  -7 137.466 51.7201   4
   4  11   8 1685.34 141.054  19
   4  11   9 7599.39 303.036  19
   4  11   9 7648.09 280.816   6
   4  11  10 37006.1 664.645  19
   4  11  10 36163.3 623.107   6
  -4 -11 -11-16.9602 33.0687  10
   4  11  11 45.7170 35.7623  19
   4  11  11-0.21875 30.6368   6
   4  11  12 20.7071 32.2141  19
  -4 -11 -12 49.2937 45.3320  10
   4  11  12 0.63495 30.7118   6
   4  11  13 1826.43 135.311  19
  -4 -11 -13 1719.59 141.983  10
   4  11  14 32.8657 22.3940  19
  -4 -11 -14-48.7760 34.1685  10
  -4 -11 -15 506.180 65.8653  10
   4  11  15 464.555 56.9434  19
   4  11  16 9508.30 195.022  19
   4  12  -9 26.1852 18.0931  17
   4  12  -8 475.477 61.4935  17
   4  12  -7 39.1814 31.3253  17
   4  12  -7-17.0150 20.1125  13
   4  12  -6 773.954 91.8791  17
   4  12  -6 736.677 88.5393  13
   4  12  -5 1767.25 143.764  17
   4  12  -5 1772.40 147.470  13
   4  12  -4 12.6512 29.6622  17
   4  12  -4 78.0277 43.9339  13
   4  12  -3 251.614 59.2171  17
   4  12  -3 309.875 69.4731  14
   4  12  -3 326.136 75.9724  13
   4  12  -2 8429.21 318.152  17
   4  12  -2 8907.35 326.111  19
   4  12  -2 9460.71 334.638  14
   4  12  -2 9281.75 367.166  13
   4  12  -1 543.242 83.9840  19
   4  12  -1 580.908 81.4150  17
   4  12  -1 524.392 85.7582  14
   4  12  -1 627.696 97.5774  13
   4  12   0 35058.7 641.541  19
   4  12   0 35299.9 640.500  14
   4  12   0 35313.5 696.868  13
   4  12   1 5347.95 251.219  19
   4  12   1 5203.19 233.310   7
   4  12   1 5409.22 249.616  14
   4  12   1 5068.35 261.896  13
   4  12   2 7094.80 287.456  19
   4  12   2 6890.74 272.977   7
   4  12   2 7132.44 284.670  14
   4  12   2 7270.68 305.664  13
   4  12   3 51.6835 34.6952  19
   4  12   3 115.730 34.6047   7
   4  12   3 211.037 53.3189  14
   4  12   3 182.208 59.1635  13
   4  12   4 19864.5 475.400  19
   4  12   4 20126.4 484.431   7
   4  12   4 20963.0 484.154  14
   4  12   4 19951.3 476.713  13
   4  12   5 2714.72 178.705  19
   4  12   5 3063.21 193.812   7
   4  12   5 3242.42 184.115  13
   4  12   6 1216.53 121.311  19
   4  12   7 1104.19 115.628  19
   4  12   8 13329.0 391.488  19
   4  12   9 312.330 67.9981  19
   4  12   9 416.192 67.6712   6
   4  12  10 1483.18 130.147  19
   4  12  10 1329.42 115.635   6
   4  12  11 4760.32 224.103  19
   4  12  11 4625.63 211.142   6
   4  12  12 1202.46 109.381  19
  -4 -12 -12 1103.36 103.609  10
   4  12  12 990.400 95.5656   6
   4  12  13 730.124 79.7081  19
  -4 -12 -13 617.852 74.4058  10
   4  12  14 6887.71 213.010  19
  -4 -12 -14 5920.02 213.849  10
   4  12  15 1048.62 68.5513  19
   4  13  -7 21.8824 18.6943  17
   4  13  -7 80.2234 27.1755  13
   4  13  -6 9550.82 278.873  17
   4  13  -6 9059.45 272.709  13
   4  13  -5 155.683 44.1127  17
   4  13  -5 97.3229 38.3510  13
   4  13  -4 1475.44 126.052  17
   4  13  -4 1277.89 125.952  13
   4  13  -3 812.574 94.3842  17
   4  13  -3 1071.55 122.007  13
   4  13  -2 2046.96 151.815  17
   4  13  -2 2163.18 163.340  14
   4  13  -2 2117.47 172.815  13
   4  13  -1 378.347 73.6836  19
   4  13  -1 366.662 67.0409  17
   4  13  -1 322.706 72.4488  14
   4  13  -1 251.384 68.5425  13
   4  13   0 4848.31 236.949  19
   4  13   0 4997.07 241.805  14
   4  13   0 4810.43 258.341  13
   4  13   1 521.768 84.0562  19
   4  13   1 534.813 77.9958   7
   4  13   1 620.231 89.3823  14
   4  13   1 469.891 81.7840  13
   4  13   2 1449.04 131.566  19
   4  13   2 1612.11 133.242   7
   4  13   2 1694.94 142.952  14
   4  13   2 1526.54 143.348  13
   4  13   3-25.0287 35.4139  19
   4  13   3 11.8178 28.2033   7
   4  13   3-27.6647 51.4639  14
   4  13   3-26.4667 40.8518  13
   4  13   4 31342.0 596.409  19
   4  13   4 31548.0 604.796   7
   4  13   4 31357.0 605.630  14
   4  13   4 30881.8 594.959  13
   4  13   5 428.515 74.7105  19
   4  13   5 439.668 76.3852   7
   4  13   5 552.220 86.2562  14
   4  13   5 539.408 76.8302  13
   4  13   6 13422.4 388.983  19
   4  13   7 66.3907 35.1065  19
   4  13   8 27579.9 549.183  19
   4  13   9 128.861 48.3779  19
   4  13  10 464.631 75.1095  19
   4  13  10 435.366 63.4956   6
   4  13  11 71.0414 37.1475  19
   4  13  11 1.12524 19.0526   6
   4  13  12 9563.96 274.148  19
   4  13  13 614.283 63.0811  19
   4  13  14 1195.33 73.2970  19
   4  14  -6 43.7826 17.6294  17
   4  14  -6 13.1743 19.4906  13
   4  14  -5 20.1091 18.7875  17
   4  14  -5 41.9706 31.8874  13
   4  14  -4 14764.1 344.341  17
   4  14  -4 14375.6 374.277  13
   4  14  -3-7.39706 19.1879  17
   4  14  -3 63.8143 39.2223  13
   4  14  -2 3711.29 186.522  17
   4  14  -2 3905.55 219.129  13
   4  14  -2 4023.17 207.949  14
   4  14  -1-11.9313 28.7801  17
   4  14  -1 67.8566 46.6206  14
   4  14  -1-22.2134 49.4221  13
   4  14   0 12175.0 358.558  19
   4  14   0 12584.8 376.656  14
   4  14   0 11824.2 388.653  13
   4  14   1 2981.73 171.879   7
   4  14   1 2892.68 185.132  14
   4  14   1 3040.69 197.360  13
   4  14   1 3130.05 184.450  19
   4  14   2 436.275 73.3858  19
   4  14   2 481.522 74.0704   7
   4  14   2 362.896 69.6999  14
   4  14   2 431.482 78.1513  13
   4  14   3 37.3951 37.6389  19
   4  14   3 41.3576 29.1019   7
   4  14   3 35.5643 37.0313  14
   4  14   3 77.1491 46.0535  13
   4  14   4 21619.3 483.087  19
   4  14   4 22310.6 495.948   7
   4  14   4 23293.0 514.697  14
   4  14   4 22846.5 493.827  13
   4  14   5 3721.99 205.663  14
   4  14   5 3413.26 182.853  13
   4  14   5 3600.54 196.850  19
   4  14   6 1890.68 148.377  14
   4  14   6 1694.39 134.033  19
   4  14   7 31.4333 32.9697  19
   4  14   7-28.5904 47.0319  14
   4  14   8 590.499 78.7430  19
   4  14   9 4096.03 193.556  19
   4  14  10 2304.96 138.259  19
   4  14  11 745.630 74.4026  19
   4  14  12 1332.34 87.0573  19
   4  15  -5-10.8802 18.9262  13
   4  15  -4 13.1413 21.5264  13
   4  15  -3 1487.57 115.744  13
   4  15  -2 614.199 81.8662  13
   4  15  -1 652.364 85.3368  14
   4  15  -1 689.867 90.6111  13
   4  15   0 1090.39 108.139  14
   4  15   0 1172.35 117.133  13
   4  15   1-0.92824 29.7017  19
   4  15   1 16.8386 18.4122   7
   4  15   1 33.8764 35.1622  14
   4  15   1 86.0496 46.0380  13
   4  15   2 7782.18 270.726  19
   4  15   2 7562.66 263.179   7
   4  15   2 8255.29 293.078  14
   4  15   2 7694.97 286.566  13
   4  15   3-2.66057 31.8281  19
   4  15   3-35.5469 50.3340  14
   4  15   3-14.1850 32.2676  13
   4  15   4 6220.33 240.716  19
   4  15   4 6204.12 254.587  14
   4  15   5 40.3897 27.2244  19
   4  15   5 13.2516 33.2962  14
   4  15   6 5640.13 237.755  14
   4  15   6 5439.04 219.596  19
   4  15   7 19.0755 25.4967  19
   4  15   7 22.2886 37.1676  14
   4  15   8 1053.12 91.9648  19
   4  15   8 1284.32 110.048  14
   4  15   9 2403.32 129.632  19
   4  15   9 2498.59 146.330  14
   4  15  10 6082.57 187.412  19
   4  15  10 6331.57 217.008  14
   4  15  11 793.740 72.4492  14
   4  15  12 1519.24 88.2108  14
   4  16  -2 5914.21 208.805  13
   4  16  -1 42.5379 32.3810  13
   4  16   0 1417.96 108.101  14
   4  16   0 1506.23 115.797  13
   4  16   1 293.576 55.1000  14
   4  16   1 305.565 55.0582  13
   4  16   2 7.10058 20.4848  19
   4  16   2 9.28149 27.6699  14
   4  16   3 1924.93 117.196  19
   4  16   3 2107.14 138.507  14
   4  16   4 2533.30 132.485  19
   4  16   4 2833.58 158.826  14
   4  16   5 80.5315 28.2029  19
   4  16   5 54.0382 31.4490  14
   4  16   6 14804.4 304.772  19
   4  16   6 15417.8 357.779  14
   4  16   7 56.8491 31.7197  14
   4  16   8 1618.18 109.151  14
   4  16   9 47.2499 22.3400  14
   4  16  10 1928.85 104.528  14
   4  16  11 589.720 51.6875  14
   4  17   1 15.0329 21.0284  14
   4  17   2-1.32527 21.3563  14
   4  17   3 1601.24 105.182  14
   4  17   4 1590.13 104.315  14
   4  17   5 119.591 31.0899  14
   4  17   6 1.26905 22.5940  14
   4  17   7 21.8741 17.1742  14
   4  17   8 9509.02 223.194  14
   4  17   9 7.51443 15.2878  14
   4  18   3 582.082 50.7628  14
   4  18   4 1489.34 79.8827  14
  -5  16   3 37.8985 17.5780   6
  -5  16   2 198.469 35.3088   6
  -5  16   1 2530.22 121.818   6
  -5  16   0 1667.34 83.4193   7
  -5  16   0 2092.08 113.207   6
  -5  16  -1 170.194 30.6640   7
  -5  16  -1 230.020 40.5175   6
  -5  16  -2 225.969 34.5555   7
  -5  16  -2 222.222 39.2118   6
  -5  16  -3-28.1226 18.1438   7
  -5  16  -3 29.0401 16.5100   6
  -5  16  -4 243.534 36.3694   7
  -5  15   6 2787.27 108.343   6
  -5  15   5 1762.75 97.7197   6
  -5  15   4 724.635 70.5294   6
  -5  15   3 1673.59 111.568   6
  -5  15   2 574.787 69.8460   6
  -5  15   1 140.505 29.8042   7
  -5  15   1 119.445 39.1210   6
  -5  15   0 993.875 82.5292   7
  -5  15   0 1143.76 102.260   6
  -5  15  -1 17632.9 361.349   7
  -5  15  -1 19131.0 407.881   6
  -5  15  -2 471.617 62.9651   7
  -5  15  -2 535.979 72.1535   6
  -5  15  -3 502.605 69.6522   6
  -5  15  -4 628.634 72.4005   6
  -5  15  -5 2731.49 138.129   6
  -5  15  -6 79.0402 24.9636   6
  -5  14   7 193.956 33.0444   6
  -5  14   6 6790.23 205.919   6
  -5  14   5 2008.73 123.084   6
  -5  14   4 106.716 36.7143   6
  -5  14   3 3845.77 191.276   6
  -5  14   2 1772.04 135.904   6
  -5  14   1 66.7472 27.1821   7
  -5  14   1 59.8004 35.6352   6
  -5  14   0 43.1371 44.9887   6
  -5  14   0-25.1759 29.3735   7
  -5  14  -1 150.769 56.0584   6
  -5  14  -2 1.14088 42.9956   6
  -5  14  -3 4399.37 222.744   6
  -5  14  -4 65.8372 37.7338   6
  -5  14  -5 315.413 60.3680   6
  -5  14  -6-6.63127 22.6181   6
  -5  14  -7 3769.38 172.084   6
  -5  14  -8 2514.88 123.244   6
  -5  13   8 152.074 30.3890   6
  -5  13   7 1923.83 114.093   6
  -5  13   6 148.988 42.2933   6
  -5  13   5 809.325 89.0442   6
  -5  13   4 797.294 92.1067   6
  -5  13   3 6263.74 265.952   6
  -5  13   2 45.3070 33.8800   6
  -5  13   1 482.530 69.2568   7
  -5  13   1 716.158 101.123   6
  -5  13   0 912.720 112.806   6
  -5  13  -1 3771.40 222.098   6
  -5  13  -2 1117.04 126.165   6
  -5  13  -3 51.5184 48.7223   6
  -5  13  -4 342.524 73.6779   6
  -5  13  -5 9823.78 354.376   6
  -5  13  -6 2182.17 142.179  17
  -5  13  -6 2336.06 167.077   6
  -5  13  -7 2526.56 144.220  17
  -5  13  -7 2561.12 167.001   6
  -5  13  -8-21.2655 30.1562   6
  -5  13  -8-35.2580 25.6477  17
  -5  13  -9 38.2765 24.9512   6
  -5  13 -10 74.6689 26.0797   6
  -5  12   9 1385.86 81.1367   6
  -5  12   8 4173.44 164.640   6
  -5  12   7 264.227 51.6626   6
  -5  12   6-10.8662 28.6282   6
  -5  12   5 2269.09 157.396   6
  -5  12   4 3750.14 209.161   6
  -5  12   3 390.911 76.8585   6
  -5  12   2-44.2429 39.5703   6
  -5  12   1 2496.70 184.157   6
  -5  12   0 2190.78 176.255   6
  -5  12  -1 324.891 79.0846   6
  -5  12  -2 1243.56 139.963   6
  -5  12  -3 451.524 92.1883   6
  -5  12  -4 2436.30 167.688  17
  -5  12  -4 2613.67 197.282   6
  -5  12  -5 3398.86 195.502  17
  -5  12  -5 3589.86 230.331   9
  -5  12  -6 2411.12 189.339   9
  -5  12  -6 1867.67 142.327  17
  -5  12  -7 16145.9 395.827  17
  -5  12  -7 17636.1 493.605   9
  -5  12  -8 133.149 48.0821   9
  -5  12  -8 106.506 35.4426  17
  -5  12  -9 3103.26 190.560   9
  -5  12  -9 2971.93 148.981  17
  -5  12 -10 300.530 54.1508   9
  -5  12 -11 5642.84 184.761   6
   5 -11  -9 171.118 32.7361  20
  -5  11   9 220.847 38.4802   6
  -5  11   8 4392.23 184.423   6
   5 -11  -8 4657.81 188.449  20
  -5  11   7 11351.2 325.098   6
   5 -11  -7 11484.3 317.303  20
  -5  11   6 888.966 98.7428   6
   5 -11  -6 1068.46 102.113  20
  -5  11   5 456.118 77.0956   6
   5 -11  -5 505.585 75.5212  20
  -5  11   4 1820.11 152.299   6
  -5  11   3 41703.8 728.098   6
  -5  11   2 1982.39 164.533   6
  -5  11   1 606.834 94.2749   6
  -5  11   0 6177.96 298.236   6
  -5  11  -1 355.632 79.9634   6
  -5  11  -2 808.557 115.272   6
  -5  11  -3 1609.32 154.515   9
  -5  11  -3 1465.68 132.495  17
  -5  11  -4 4995.57 275.587   9
  -5  11  -4 4959.95 240.050  17
  -5  11  -5 2788.74 208.700   9
  -5  11  -5 2661.27 176.043  17
  -5  11  -6 960.880 127.883   9
  -5  11  -6 1095.17 112.587  17
  -5  11  -7 707.802 91.6911  17
  -5  11  -7 763.434 114.862   9
  -5  11  -8 55.4874 45.8901   9
  -5  11  -8 53.4086 36.0482  17
  -5  11  -9 8893.52 349.285   9
  -5  11  -9 8490.44 276.201  17
  -5  11 -10 354.966 67.7706   9
  -5  11 -10 438.934 60.5722  17
  -5  11 -11 445.830 71.7727   9
  -5  11 -12 107.655 33.9917   9
   5 -10 -11 329.458 39.6467  20
  -5  10  10 2928.85 120.124   6
   5 -10 -10 2917.26 139.568  20
  -5  10   9 4453.49 177.648   6
   5 -10  -9 4476.86 193.230  20
   5 -10  -8 2779.19 164.078  20
  -5  10   8 2775.98 156.647   6
   5 -10  -7 763.202 92.5596  20
  -5  10   7 847.144 96.0818   6
   5 -10  -6 1349.68 124.308  20
  -5  10   6 1363.48 124.672   6
   5 -10  -5 435.736 71.8733  20
  -5  10   5 703.044 95.2250   6
   5 -10  -4 2301.31 161.347  20
  -5  10   4 2113.70 163.558   6
  -5  10   3 18334.5 483.253   6
   5 -10  -3 18906.0 456.333  20
   5 -10  -2 1635.56 134.388  20
  -5  10   2 1540.59 144.352   6
  -5  10   1 5631.45 330.097   5
  -5  10   1 5609.58 276.352   6
  -5  10   0 5739.71 330.491   5
  -5  10   0 6038.04 290.827   6
  -5  10  -1 33761.7 783.886   5
  -5  10  -1 33656.5 690.396   6
  -5  10  -2 3503.64 246.994   5
  -5  10  -2 3226.15 209.621   9
  -5  10  -2 3378.34 195.278  17
  -5  10  -3 6121.05 291.956   9
  -5  10  -3 5693.21 253.593  17
  -5  10  -4 2419.86 166.278  17
  -5  10  -4 2475.27 193.489   9
  -5  10  -5 3662.70 205.283  17
  -5  10  -5 3926.72 253.181   9
  -5  10  -6 4661.05 272.943   9
  -5  10  -6 4355.43 222.986  17
  -5  10  -7 1781.74 171.072   9
  -5  10  -7 1833.22 144.718  17
  -5  10  -8 1546.76 131.173  17
  -5  10  -8 1481.92 158.241   9
  -5  10  -9 22471.0 478.305  17
  -5  10  -9 22122.4 587.180   9
  -5  10 -10 4634.82 204.911  17
  -5  10 -10 4911.59 265.851   9
  -5  10 -11 6208.27 278.647   9
  -5  10 -12 498.349 70.5164   9
  -5  10 -13 2299.26 129.776   9
   5  -9 -11 2415.96 125.249  20
   5  -9 -10 5271.11 208.773  20
   5  -9  -9 1552.71 126.073  20
  -5   9   9 1614.55 112.679   6
   5  -9  -8 11271.9 349.077  20
  -5   9   8 11173.8 323.838   6
   5  -9  -7 8530.67 314.520  20
  -5   9   7 8901.63 306.117   6
  -5   9   6 3297.36 193.712   6
   5  -9  -6 3260.06 197.715  20
   5  -9  -5 8338.63 312.653  20
  -5   9   5 8289.03 312.451   6
   5  -9  -4 2503.88 170.773  20
  -5   9   4 2465.36 173.213   6
   5  -9  -3 638.996 87.4215  20
  -5   9   3 803.413 126.046   5
  -5   9   3 674.850 94.3754   6
  -5   9   2 884.237 131.384   5
   5  -9  -2 752.478 92.4851  20
  -5   9   2 839.986 106.026   6
  -5   9   1 4445.34 285.443   5
   5  -9  -1 4262.53 211.205  20
  -5   9   1 4553.84 243.846   6
  -5   9   0 233.143 61.1616   6
  -5   9   0 318.870 76.0845   5
  -5   9  -1 1865.31 180.706   5
  -5   9  -1 1745.71 143.219   9
  -5   9  -2 870.992 121.492   5
  -5   9  -2 927.628 99.9099  17
  -5   9  -2 863.151 106.410   9
  -5   9  -3 4341.52 261.386   5
  -5   9  -3 4223.78 209.358  17
  -5   9  -3 4532.56 246.407   9
  -5   9  -4 7728.57 332.337   9
  -5   9  -4 7169.51 276.183  17
  -5   9  -5 3991.12 249.432   9
  -5   9  -5 3601.49 197.963  17
  -5   9  -6 313.704 80.0869   9
  -5   9  -6 377.343 69.0803  17
  -5   9  -7 6846.88 337.047   9
  -5   9  -7 7082.71 280.763  17
  -5   9  -8 904.421 125.283   9
  -5   9  -8 874.115 101.146  17
  -5   9  -9 25837.5 656.243   9
  -5   9  -9 26773.0 534.156  17
  -5   9 -10 1472.03 157.325   9
  -5   9 -11 2486.11 191.689   9
  -5   9 -12-14.9070 34.6643   9
  -5   9 -13 12835.3 350.167   9
  -5   9 -14 1582.01 101.563   9
   5  -8 -12 160.893 35.1673  20
   5  -8 -11 759.434 80.1540  20
   5  -8 -10 192.128 47.7315  20
  -5   8   9 2010.63 130.469   6
   5  -8  -9 2019.60 150.362  20
   5  -8  -8 9852.46 342.095  20
  -5   8   8 9862.28 309.731   6
   5  -8  -7 10072.2 351.790  20
  -5   8   7 10433.7 333.248   6
   5  -8  -6 3063.45 195.670  20
  -5   8   6 3186.34 189.626   6
   5  -8  -5 2452.12 171.481  20
  -5   8   5 2568.99 215.297   5
  -5   8   5 2616.92 173.487   6
   5  -8  -4 7635.29 297.059  20
  -5   8   4 8121.58 378.558   5
  -5   8   4 7674.78 297.530   6
  -5   8   3 29796.0 724.236   5
  -5   8   3 29516.8 588.103   6
   5  -8  -3 29595.2 569.415  20
   5  -8  -2 5621.72 242.954  20
  -5   8   2 5896.97 319.493   5
  -5   8   2 5977.77 266.396   6
  -5   8   1 2740.89 214.216   5
  -5   8   1 3072.36 193.661   6
  -5   8   0 6047.66 313.400   5
  -5   8   0 6846.00 289.029   6
  -5   8  -1 60682.0 984.834   5
  -5   8  -1 61348.6 805.582   9
  -5   8  -2 2035.90 151.509   9
  -5   8  -2 2026.98 138.637  17
  -5   8  -2 2073.17 179.915   5
  -5   8  -3 3615.99 185.318  17
  -5   8  -3 3435.36 229.877   5
  -5   8  -3 3432.83 205.053   9
  -5   8  -4 2095.61 167.228   9
  -5   8  -4 1902.16 134.121  17
  -5   8  -4 2170.54 178.341   5
  -5   8  -5 91882.7 1146.46   9
  -5   8  -5 87534.2 928.815  17
  -5   8  -6 498.813 94.9797   9
  -5   8  -6 440.831 66.7047  17
  -5   8  -7 11447.9 432.570   9
  -5   8  -7 11188.4 344.875  17
  -5   8  -7 10725.0 404.383   2
  -5   8  -8 1223.18 145.342   9
  -5   8  -8 1002.94 130.859   2
  -5   8  -9 12559.0 464.131   9
  -5   8 -10 514.289 100.744   9
   5  -8  10 598.307 81.5099   8
  -5   8 -11 4267.20 262.283   9
   5  -8  11 3860.55 198.856   8
  -5   8 -12 61.5578 45.6077   9
   5  -8  12 16.3895 26.8275   8
  -5   8 -13 57.3805 41.8511   9
   5  -8  13 94.9834 34.3317   8
  -5   8 -14 2224.81 140.114   9
   5  -8  14 2059.94 114.840   8
  -5   8 -15 349.538 42.4328   9
   5  -8  15 2891.93 109.735   8
   5  -7 -13 559.241 51.5707  20
   5  -7 -12 190.419 40.2574  20
   5  -7 -11 2691.02 157.663  20
   5  -7 -10 53.8126 31.8013  20
   5  -7  -9 3143.66 194.825  20
   5  -7  -8 805.561 104.817  20
  -5   7   8 788.357 86.7875   6
   5  -7  -7 56329.3 842.360  20
  -5   7   7 57634.9 771.303   6
  -5   7   6 3714.75 247.031   5
   5  -7  -6 3714.20 233.104   3
   5  -7  -6 3729.30 213.705  20
  -5   7   6 4100.67 209.717   6
  -5   7   5 438.988 86.7991   5
   5  -7  -5 348.214 68.4230  20
  -5   7   5 267.962 56.6636   6
   5  -7  -4 7666.83 293.878  20
  -5   7   4 7690.52 356.844   5
  -5   7   4 7686.80 286.737   6
   5  -7  -3 16026.0 412.300  20
  -5   7   3 15455.0 499.174   5
  -5   7   3 15998.5 412.551   6
  -5   7   2 12575.7 438.917   5
  -5   7   2 12041.5 360.790   6
  -5   7   1 855.776 114.427   5
  -5   7   0 16721.7 494.280   5
  -5   7  -1 9415.88 367.068   5
  -5   7  -2 581.800 93.3211   5
  -5   7  -3 110.885 45.0631   5
  -5   7  -4 3577.91 225.389   5
  -5   7  -5 66.6330 26.3229   2
  -5   7  -5 72.9411 31.2982   5
  -5   7  -6 5658.10 287.158   9
  -5   7  -6 5729.82 266.568   2
  -5   7  -7 9557.53 367.079   2
   5  -7   8 2904.39 172.100   8
  -5   7  -8 3055.69 222.412   2
   5  -7   9 8533.96 304.897   8
  -5   7  -9 8744.73 389.522   2
   5  -7  10 599.188 85.4389   8
  -5   7 -11 7682.09 362.723   9
   5  -7  11 8485.93 307.815   8
  -5   7 -12 407.254 88.9452   9
   5  -7  12 342.160 64.7160   8
  -5   7 -13 5524.40 273.956   9
   5  -7  13 5228.24 226.697   8
  -5   7 -14-16.1336 34.1111   9
   5  -7  14 24.2944 22.7627   8
  -5   7 -15 3765.96 165.518   9
   5  -7  15 3541.20 150.072   8
   5  -6 -13 2074.31 108.846  20
   5  -6 -12 9.45466 27.8227  20
   5  -6 -11 705.948 87.7090  20
   5  -6 -10 2158.16 162.374  20
   5  -6  -9 39.3529 36.7179  20
   5  -6  -8 167.781 60.7131  20
   5  -6  -7 5272.33 261.561  20
  -5   6   6 3649.84 238.172   5
   5  -6  -6 3448.20 206.417  20
  -5   6   6 3876.79 196.841   6
   5  -6  -6 3832.79 242.390   3
  -5   6   5 40782.3 634.951   6
   5  -6  -5 40617.3 689.924  20
  -5   6   4 9544.00 378.092   5
   5  -6  -4 9745.38 327.318  20
  -5   6   4 10032.0 312.216   6
   5  -6  -3 1688.04 130.971  20
  -5   6   3 1708.50 157.101   5
  -5   6   2 391.551 75.5013   5
  -5   6   1 5689.51 278.724   5
  -5   6   0 5342.51 268.511   5
  -5   6  -1 122.242 43.7794   5
  -5   6  -2 1281.80 132.977   5
  -5   6  -3 1479.95 142.079   5
  -5   6  -4 5779.58 281.502   5
  -5   6  -5 31089.9 648.298   5
  -5   6  -5 30705.5 543.449   2
  -5   6  -6 1768.96 153.188   5
  -5   6  -6 1814.30 144.126   2
  -5   6  -7 215.370 55.4983   2
   5  -6   7 91.6835 39.5705   8
   5  -6   8 4886.35 223.686   8
   5  -6   9 82605.9 951.880   8
   5  -6  10 3191.82 193.143   8
   5  -6  11 22949.8 522.796   8
   5  -6  12 219.633 56.8148   8
  -5   6 -13 14884.0 472.559   9
   5  -6  13 14857.4 407.272   8
  -5   6 -14-3.05039 31.6143   9
   5  -6  14 58.6482 29.5201   8
   5  -6  15 1668.35 117.901   8
  -5   6 -15 1467.10 117.632   9
  -5   6 -16-4.20780 8.67785   9
   5  -6  16 18.5128 20.7625   8
   5  -5 -13 77.5115 27.2245  20
   5  -5 -12 29.6826 26.6220  20
   5  -5 -11 299.656 68.2933  20
   5  -5 -10 64.2380 40.6528  20
   5  -5  -9 53.5882 41.2786  20
   5  -5  -8 45.9324 35.9598  20
   5  -5  -7 32.1876 30.7313  20
   5  -5  -7-28.9457 31.2965  16
   5  -5  -7 21.4112 28.2853   3
   5  -5  -6-32.2618 43.7176  20
  -5   5   6 20.0493 28.8558   5
   5  -5  -6 34.0317 31.2605  16
   5  -5  -6-15.8908 34.3655   3
  -5   5   5 26304.6 613.184   5
   5  -5  -5 28243.7 566.500  20
  -5   5   4 164.109 48.6055   5
   5  -5  -4 175.257 46.8265  20
  -5   5   3 23351.5 545.260   5
  -5   5   2 2680.24 185.708   5
  -5   5   1 32.6315 36.5210   5
  -5   5   0 63.4375 39.4725   5
  -5   5  -1 69453.3 928.674   5
  -5   5  -2 14046.6 420.377   5
  -5   5  -3 5341.25 263.870   5
  -5   5  -4 2076.71 166.675   5
  -5   5  -4 2097.78 121.111   2
  -5   5  -5 49143.5 651.654   2
  -5   5  -5 49036.8 809.634   5
  -5   5  -6 851.300 107.915   5
  -5   5  -7 2862.27 196.704   5
   5  -5   8 309.399 55.5552   8
   5  -5   9 10973.1 345.134   8
  -5   5 -10 2592.02 217.487   3
   5  -5  10 2323.60 166.161   8
   5  -5  11 458.847 79.2231   8
   5  -5  12 411.811 72.9454   8
   5  -5  13 327.408 68.9868   8
   5  -5  14 701.407 92.0023   8
  -5   5 -15 498.288 76.8938   9
   5  -5  15 573.949 78.0628   8
  -5   5 -16 427.687 56.8759   9
   5  -5  16 402.388 56.3455   8
   5  -5  17 1478.97 85.0298   8
   5  -4 -13 3658.85 160.183  20
   5  -4 -12 21.0663 34.6362  20
   5  -4 -11 880.969 103.549  20
   5  -4 -10 32.9967 38.6209  20
  -5   4  10-6.14868 27.0362  15
  -5   4   9 3422.14 194.765  15
   5  -4  -9 3432.03 215.406  20
   5  -4  -8 982.809 118.204  20
   5  -4  -8 911.866 109.372  16
  -5   4   8 817.034 95.3943  15
   5  -4  -7 1800.20 146.866  16
   5  -4  -7 2112.29 167.029  20
   5  -4  -7 2044.24 183.165   3
   5  -4  -6 2916.86 182.180  16
   5  -4  -6 2950.27 210.491   3
   5  -4  -6 2904.15 186.707  20
  -5   4   6 3006.60 197.522   5
  -5   4   5 30564.3 627.869   5
   5  -4  -5 30887.8 582.166  20
  -5   4   4 58.3647 29.8711   5
  -5   4   3 2647.32 175.635   5
  -5   4   2 16402.1 434.474   5
  -5   4   1 27499.8 558.293   5
  -5   4   0 4768.09 235.983   5
  -5   4  -1 1249.43 125.446   5
  -5   4  -2 4028.86 224.160   5
  -5   4  -3 8258.13 324.077   4
  -5   4  -4 3056.66 199.223   4
  -5   4  -5 22273.5 543.233   4
  -5   4  -6 585.704 88.1343   4
  -5   4  -7 58432.9 859.001   4
  -5   4  -8 726.547 101.593   3
  -5   4  -9 9439.17 342.775  10
  -5   4  -9 9215.19 378.986   3
   5  -4   9 9368.29 318.295   8
  -5   4 -10 452.386 89.2901   3
  -5   4 -10 354.074 71.4623  10
   5  -4  10 389.531 69.9577   8
  -5   4 -11 17715.5 571.547   3
   5  -4  11 16682.5 454.544   8
  -5   4 -11 16781.0 489.323  10
   5  -4  12 30.9192 35.3361   8
  -5   4 -12 28.9150 46.8634  10
  -5   4 -13 1165.31 128.298  10
   5  -4  13 1164.20 123.913   8
   5  -4  14 129.967 49.1110   8
   5  -4  15 10465.9 335.018   8
  -5   4 -16 17.0166 23.5890   9
   5  -4  16 31.2960 32.4710   8
   5  -4  17 709.667 67.6181   8
   5  -3 -13 2745.26 140.987  20
   5  -3 -12 101.780 42.3473  20
  -5   3  11 2502.60 158.871  15
   5  -3 -11 2828.60 183.692  20
   5  -3 -10 0.52801 41.3286  20
  -5   3  10 29.7228 28.4632  15
  -5   3   9 800.550 99.7816  15
   5  -3  -9 861.407 111.664  20
   5  -3  -8 347.346 72.8239  20
   5  -3  -8 271.861 63.3627  16
  -5   3   8 215.986 51.5808  15
   5  -3  -7 9100.24 334.768  16
  -5   3   7 8426.39 306.297  15
   5  -3  -7 9550.13 396.637   3
   5  -3  -7 9010.84 338.535  20
   5  -3  -6 1329.92 123.321  16
   5  -3  -6 1319.25 126.785  20
   5  -3  -6 1386.52 144.945   3
   5  -3  -5 61.2120 31.5729  20
  -5   3   5 42.7942 27.1388   5
   5  -3  -5 34.4440 32.6112   3
  -5   3   4 2146.42 153.395   5
  -5   3   3 45583.2 693.013   5
  -5   3   2 696.667 89.2639   5
  -5   3   1 1858.93 142.937   5
  -5   3   0 4729.10 228.282   5
  -5   3  -1 250527. 1708.72   4
  -5   3  -2 94.4825 46.0589   4
  -5   3  -3 3637.87 120.797   2
  -5   3  -3 3373.81 207.406   4
  -5   3  -4 441.924 84.7667   4
  -5   3  -5 113189. 1203.26   4
  -5   3  -6 1385.09 137.884   4
  -5   3  -7 19173.3 469.771   3
  -5   3  -7 19030.9 502.272   4
  -5   3  -8 2327.42 172.569   3
  -5   3  -9 6767.62 312.038   3
   5  -3   9 6728.30 265.971   8
  -5   3  -9 6310.49 271.123  10
  -5   3 -10 222.432 65.2242   3
  -5   3 -10 261.655 63.1869  10
   5  -3  10 243.139 54.7619   8
  -5   3 -11 118009. 1447.86   3
   5  -3  11 117877. 1197.85   8
  -5   3 -11 116398. 1249.22  10
   5  -3  12 1858.16 155.611   8
  -5   3 -12 2060.04 172.919  10
   5  -3  13 694.987 101.200   8
  -5   3 -13 596.615 98.8274  10
  -5   3 -14 441.930 80.9447  10
   5  -3  14 306.066 66.3903   8
   5  -3  15 14762.2 410.366   8
   5  -3  16 1293.84 114.634   8
   5  -3  17 1671.91 109.504   8
   5  -2 -14 453.904 48.6053  17
   5  -2 -13 498.197 62.3201  20
   5  -2 -12 1180.82 109.754  20
   5  -2 -11 1730.18 144.253  20
  -5   2  11 1530.57 129.719  15
   5  -2 -10 531.369 88.7978  20
  -5   2  10 496.806 80.6325  15
   5  -2  -9 9112.05 347.850  20
   5  -2  -9 9084.56 344.399  16
  -5   2   9 8690.47 328.632  15
   5  -2  -8 195.326 57.4799  20
   5  -2  -8 303.749 83.5087   3
   5  -2  -8 240.420 62.3809  16
  -5   2   8 277.627 56.5871  15
   5  -2  -7 7356.44 302.514  16
   5  -2  -7 6918.30 297.492  20
   5  -2  -7 7061.26 344.286   3
   5  -2  -6 2637.65 172.043  16
   5  -2  -6 2719.03 177.707  20
   5  -2  -6 2801.68 204.007   3
   5  -2  -5 1124.12 122.299   3
  -5   2   5 1237.20 113.049   5
  -5   2   4 996.501 100.821   5
  -5   2   3 3723.90 189.078   5
  -5   2   2 4860.15 215.564   5
  -5   2   1 9509.92 301.932   5
  -5   2   0 19.9141 41.2271   4
  -5   2  -1 11426.4 364.228   4
  -5   2  -2 2612.72 179.433   4
  -5   2  -3 648.541 98.7404   4
  -5   2  -4 622.996 90.4403   4
  -5   2  -5 28303.9 551.791   4
  -5   2  -6 2838.36 178.310   4
  -5   2  -7 2110.52 152.664   3
  -5   2  -7 2101.11 155.053   4
  -5   2  -8 306.492 69.5805   4
  -5   2  -8 279.974 61.9959   3
  -5   2  -9 60.0955 24.6272   3
  -5   2 -10 448.106 75.8805  10
   5  -2  10 535.907 80.5776   8
  -5   2 -10 437.974 82.5458   3
  -5   2 -11 4682.96 277.429   3
   5  -2  11 5058.09 247.257   8
  -5   2 -11 5062.05 257.354  10
  -5   2 -12 842.105 124.855   3
   5  -2  12 752.103 101.047   8
  -5   2 -12 870.775 115.595  10
   5  -2  13 26267.4 581.796   8
  -5   2 -13 27702.6 620.746  10
  -5   2 -14 88.5395 43.3738  10
   5  -2  14 179.044 57.9740   8
   5  -2  15 13200.3 396.601   8
  -5   2 -15 13160.9 402.755  10
   5  -2  16 2815.35 169.987   8
  -5   2 -16 2748.16 170.161  10
   5  -2  17 25966.5 445.314   8
   5  -2  18 104.422 24.1768   8
   5  -1 -14 317.722 40.6470  17
   5  -1 -13 6241.79 202.813  20
   5  -1 -12 21.0296 28.7123  20
  -5   1  12 3.95128 28.0403  15
   5  -1 -11 16.0267 32.0494  20
  -5   1  11-36.4798 45.7220  15
  -5   1  10 1429.46 136.450  15
   5  -1 -10 1535.28 142.811  20
   5  -1  -9 8075.44 327.509  16
  -5   1   9 7119.12 300.628  15
   5  -1  -9 7843.45 322.163  20
   5  -1  -8 172.973 54.9487  20
   5  -1  -8 286.486 79.5221   3
   5  -1  -8 160.552 57.2064  16
   5  -1  -7 4668.78 239.012  20
   5  -1  -7 4790.40 244.446  16
   5  -1  -7 4830.24 285.113   3
   5  -1  -6 69.0257 34.0960  20
   5  -1  -6 97.0225 39.0943  16
   5  -1  -6 83.7584 49.2429   3
   5  -1  -5 872.201 107.396   3
  -5   1   4 100.368 32.5765   5
  -5   1   3 443.727 64.1913   5
  -5   1   2 6442.37 238.568   5
  -5   1   1 7988.30 272.339   5
  -5   1   1 8798.04 302.111   4
  -5   1   0 125.212 58.4871   4
  -5   1  -1 104.692 61.1061   4
  -5   1  -2 749.695 90.4422   4
  -5   1  -3 6629.34 255.565   4
  -5   1  -4 50.1885 40.5051   4
  -5   1  -5 97278.2 928.068   4
  -5   1  -6 161.611 46.4297   4
  -5   1  -7 29886.6 532.131   3
  -5   1  -7 30924.5 543.358   4
  -5   1  -8 1245.05 118.512   3
  -5   1  -8 1297.18 117.448   4
  -5   1  -9 38089.3 679.471   3
  -5   1  -9 42463.4 681.164   4
  -5   1 -10 214.962 54.1699   3
  -5   1 -10 307.284 64.7946  10
   5  -1  10 170.622 47.0194   8
  -5   1 -11 106052. 1165.71  10
   5  -1  11 105012. 1106.23   8
  -5   1 -11 102681. 1254.75   3
   5  -1  11 105258. 984.983  11
  -5   1 -12-29.6458 36.7666  10
   5  -1  12-33.0284 42.2992   8
   5  -1  12 9.44668 21.4266  11
   5  -1  13 12290.2 395.687   8
  -5   1 -13 12186.4 410.120  10
   5  -1  13 12536.1 359.653  11
  -5   1 -14 10.4140 43.9796  10
   5  -1  14 5.68340 38.5582   8
   5  -1  14 1.24338 30.7315  11
   5  -1  15 71515.9 919.283   8
  -5   1 -15 70182.6 947.030  10
   5  -1  15 68259.9 789.292  11
   5  -1  16 1665.22 134.415   8
   5  -1  16 1624.01 110.813  11
  -5   1 -16 1612.48 134.992  10
   5  -1  17 24.9965 27.8425   8
  -5   1 -17 54.7932 31.8711  10
   5  -1  18 789.953 64.1364   8
   5   0 -14 447.812 47.5993  17
   5   0 -13 2518.95 119.729  20
  -5   0  12 2036.95 140.245  15
   5   0 -12 2205.75 138.788  20
  -5   0  11 17629.7 448.993  15
   5   0 -11 18222.6 445.502  20
   5   0 -10 18.2233 33.1301  20
  -5   0  10 26.2069 42.1447  15
   5   0  -9 10246.1 370.245  16
  -5   0   9 9114.23 344.333  15
   5   0  -9 10002.1 358.027  20
   5   0  -8 3614.62 212.827  20
   5   0  -8 3683.35 221.170  16
   5   0  -8 3849.27 266.909   3
   5   0  -7 18906.0 481.341  16
   5   0  -7 19225.6 570.011   3
   5   0  -7 18151.0 463.531  20
   5   0  -6 184.173 47.3972  20
   5   0  -6 255.937 70.6707   3
   5   0  -6 265.516 59.8339  16
   5   0  -5 6309.77 287.366   3
   5   0  -4 2704.41 176.710   3
  -5   0   3 69858.3 741.128   5
  -5   0   2 24.6758 26.3489   5
  -5   0   1 4258.69 207.500   4
  -5   0   0 2969.43 176.588   4
  -5   0  -1 37225.1 599.320   4
  -5   0  -2 2864.45 160.856   4
  -5   0  -3 292560. 1540.83   4
  -5   0  -4 3553.07 170.057   4
  -5   0  -5 3199.80 160.158   4
  -5   0  -6-0.66451 27.5026   4
  -5   0  -7 63871.4 742.800   3
  -5   0  -7 67451.2 770.815   4
  -5   0  -8 2134.23 145.356   3
  -5   0  -8 2162.10 145.865   4
  -5   0  -9 4127.25 216.422   3
  -5   0  -9 4489.56 213.322   4
  -5   0 -10 438.178 72.5465   4
  -5   0 -10 472.453 71.5104  10
   5   0  10 393.883 66.9512   8
  -5   0 -10 423.558 77.4457   3
  -5   0 -11 54426.2 819.321  10
  -5   0 -11 53918.0 880.915   3
   5   0  11 54296.6 784.299   8
   5   0  11 54863.3 734.833  11
  -5   0 -12 803.556 112.637   3
   5   0  12 1094.14 115.555   8
  -5   0 -12 1009.12 119.787  10
   5   0  12 1074.82 107.020  11
   5   0  13 32748.3 634.594   8
  -5   0 -13 33622.1 677.517  10
   5   0  13 31967.4 592.151  11
  -5   0 -14 190.984 68.4646  10
   5   0  14 90.1883 41.6222   8
   5   0  14 174.483 47.3467  11
   5   0  15 12347.9 380.971   8
  -5   0 -15 12082.6 400.651  10
   5   0  15 11787.7 349.321  11
  -5   0 -16 13.8042 41.9470  10
   5   0  16 5.99701 33.5133   8
   5   0  16-25.4611 30.5958  11
  -5   0 -17 46679.1 649.649  10
   5   0  17 46425.5 606.206   8
   5   0  17 46781.7 549.875  11
   5   0  18 84.0272 24.3506   8
   5   1 -13 343.700 55.9195  17
   5   1 -12 100.672 32.9203  20
  -5  -1  12 60.9369 30.4369  15
  -5  -1  11 2790.81 180.414  15
   5   1 -11 3190.01 177.343  20
   5   1 -10 28.2919 26.9883  20
   5   1 -10-63.7996 59.1249  16
  -5  -1  10-24.9229 41.8765  15
   5   1  -9 4205.97 238.126  16
   5   1  -9 4343.75 230.267  20
   5   1  -8 3213.09 209.758  16
   5   1  -8 3438.20 254.119   3
   5   1  -8 3597.15 208.120  20
   5   1  -7 22923.8 508.605  20
   5   1  -7 23443.0 538.880  16
   5   1  -6 3391.06 187.332  20
   5   1  -6 3371.44 195.039  16
   5   1  -6 3637.05 233.928   3
   5   1  -5 1808.60 156.811   3
   5   1  -4 53.7264 39.0613   3
  -5  -1   3 3503.22 155.558   5
  -5  -1   2 2644.34 143.096   5
  -5  -1   2 2667.36 158.044   4
  -5  -1   1 36601.4 597.965   4
  -5  -1   0 35.2638 36.2627   4
   5   1   0 45.7832 15.2766   1
  -5  -1  -1 132463. 1036.24   4
  -5  -1  -2 2654.57 143.871   4
  -5  -1  -3 5506.67 201.063   4
  -5  -1  -4 247.886 52.6936   4
  -5  -1  -5 8371.90 251.577   4
  -5  -1  -6 1173.09 100.154   4
  -5  -1  -7 1888.32 128.112   4
  -5  -1  -8 1311.97 108.353   3
  -5  -1  -8 1285.25 110.886   4
  -5  -1  -9 615.466 80.4088   3
  -5  -1  -9 597.583 78.3025   4
  -5  -1 -10 114.039 35.5273   4
  -5  -1 -10 198.169 50.4281  10
  -5  -1 -10 174.629 51.9966   3
  -5  -1 -11 1904.07 154.029  10
  -5  -1 -11 1800.54 156.548   3
   5   1  11 1928.55 147.448   8
   5   1  11 1548.12 127.033  11
  -5  -1 -12 745.242 103.467  10
   5   1  12 752.370 97.1390   8
  -5  -1 -12 624.724 95.5217   3
   5   1  12 705.069 90.6490  11
  -5  -1 -13 12995.5 420.435  10
   5   1  13 12487.4 385.768   8
   5   1  13 12458.2 376.843  11
  -5  -1 -14 1265.68 137.178  10
   5   1  14 1255.01 124.558   8
   5   1  14 1203.09 119.337  11
   5   1  15 1231.71 120.721   8
  -5  -1 -15 1204.55 131.240  10
   5   1  15 1317.57 121.377  11
  -5  -1 -16 404.161 77.3663  10
   5   1  16 451.681 70.7644   8
   5   1  16 466.691 69.0631  11
  -5  -1 -17 7869.00 275.534  10
   5   1  17 7563.05 239.876   8
   5   1  17 7601.00 239.403  11
  -5  -1 -18 64.0545 22.4918  10
   5   1  18 85.5809 23.8977   8
   5   2 -13 48.9259 26.5167  17
   5   2 -12 441.959 65.6817  17
  -5  -2  12 411.838 66.3842  15
  -5  -2  11 10102.6 339.492  15
   5   2 -10 153.575 48.9156  16
  -5  -2  10 197.440 63.8148  15
   5   2  -9 18.2249 21.5634  20
   5   2  -9-34.1065 44.4564  16
   5   2  -8 6468.18 294.178  16
   5   2  -8 6925.65 278.674  20
   5   2  -7 50560.5 939.012   3
   5   2  -7 51950.0 749.286  12
   5   2  -6 3038.80 186.218  16
   5   2  -6 3041.78 216.711   3
   5   2  -6 3392.19 192.039  12
   5   2  -5 1372.37 117.717  16
   5   2  -5 1569.09 145.865   3
   5   2  -4 52.0402 34.8780   3
   5   2  -3 24451.5 489.199   3
  -5  -2   2 1434.21 100.923   5
  -5  -2   2 1292.81 110.220   4
  -5  -2   1 138071. 1149.47   4
  -5  -2   0 1991.68 132.375   4
   5   2   0 1852.40 93.7706   1
  -5  -2  -1 5260.64 197.290   4
   5   2   1 5094.85 136.379   1
  -5  -2  -2 2379.74 131.066   4
  -5  -2  -3 18976.4 360.174   4
  -5  -2  -4 3157.01 152.840   4
  -5  -2  -5 43791.2 577.380   4
  -5  -2  -6 3532.03 171.979   4
  -5  -2  -7 705.221 83.4172   4
  -5  -2  -8 5124.73 202.414   3
  -5  -2  -8 5050.06 221.694   4
  -5  -2  -9 658.486 78.8140   3
  -5  -2  -9 617.681 83.4984   4
  -5  -2 -10 219.083 54.5001   4
  -5  -2 -10 204.158 47.7857   3
  -5  -2 -10 344.545 61.1879  10
  -5  -2 -11 13639.3 405.343  10
   5   2  11 13302.8 375.968   8
  -5  -2 -11 13815.7 406.802   4
   5   2  11 14106.5 384.795  11
  -5  -2 -12 4049.34 228.504  10
   5   2  12 3936.22 212.633   8
   5   2  12 3841.91 212.067  11
  -5  -2 -13 379.812 79.6693  10
   5   2  13 386.975 70.5326   8
   5   2  13 295.521 62.8826  11
  -5  -2 -14 148.126 57.8360  10
   5   2  14 95.1924 39.2460   8
   5   2  14 104.781 43.0713  11
  -5  -2 -15 28051.2 617.870  10
   5   2  15 26815.9 536.945   8
   5   2  15 27981.4 556.610  11
   5   2  16 3241.46 173.181   8
  -5  -2 -16 3278.21 202.886  10
   5   2  16 3557.58 188.330  11
  -5  -2 -17 5.40596 33.8419  10
   5   2  17 82.3041 34.5540  11
   5   2  17 90.3197 29.1953   8
  -5  -2 -18 7.89839 19.7098  10
   5   3 -13 45.5869 22.3154  17
   5   3 -12 18.2116 24.4707  17
  -5  -3  12 2.28354 31.0597  15
   5   3 -11 197.900 54.8558  17
  -5  -3  11 114.533 48.4756  15
   5   3 -10 159.711 51.5289  16
  -5  -3  10 139.200 52.8654  15
   5   3  -9 3600.84 217.736  16
   5   3  -8 310.891 70.0290  16
   5   3  -7 38.9970 25.5079   3
   5   3  -7 88.5339 52.2326  16
   5   3  -6 3497.04 201.847  16
   5   3  -6 3890.19 247.828   3
   5   3  -6 3987.18 212.471  12
   5   3  -5 11342.4 342.151  16
   5   3  -5 10757.8 384.199   3
   5   3  -5 11719.7 355.099  12
   5   3  -4 3585.19 206.305   3
   5   3  -3 1026.24 102.669   3
  -5  -3   2 623.154 72.5966   4
   5   3  -2 650.344 76.6570   3
   5   3  -1 24279.6 399.747   1
   5   3  -1 23475.4 418.781   3
  -5  -3   1 22996.0 456.212   4
   5   3   0 287.542 42.6358   1
  -5  -3   0 286.230 51.0211   4
   5   3   1 5705.62 168.772   1
  -5  -3  -1 5428.48 193.876   4
  -5  -3  -2 132.540 39.5668   4
  -5  -3  -3 29018.5 448.427   4
  -5  -3  -4 1327.90 99.8334   4
  -5  -3  -5 9415.98 275.136   4
  -5  -3  -6 2358.61 144.148   4
  -5  -3  -7 78383.6 859.373   4
  -5  -3  -8 3446.67 189.990   4
  -5  -3  -9 68905.1 876.927   4
  -5  -3 -10 4571.90 221.035  10
  -5  -3 -10 4149.49 224.535   4
   5   3  10 4485.74 213.468  11
  -5  -3 -11 54805.7 814.815  10
   5   3  11 51700.0 726.796   8
  -5  -3 -11 50093.4 803.176   4
   5   3  11 53164.7 768.786  11
  -5  -3 -12 2104.79 169.087  10
   5   3  12 1949.97 145.917   8
   5   3  12 1841.16 149.070  11
  -5  -3 -13 4822.82 260.193  10
   5   3  13 4491.76 223.628   8
   5   3  13 4549.70 233.338  11
  -5  -3 -14 539.309 97.1796  10
   5   3  14 480.745 74.2214   8
   5   3  14 521.964 84.0423  11
  -5  -3 -15 46976.4 800.800  10
   5   3  15 44635.9 665.319   8
   5   3  15 46344.1 723.017  11
   5   3  16 1528.19 112.619   8
  -5  -3 -16 1524.55 139.301  10
   5   3  16 1569.16 128.299  11
  -5  -3 -17 283.885 59.9528  10
   5   3  17 408.149 60.7968  11
  -5  -3 -18 335.773 51.7694  10
   5   4 -13 17217.6 301.615  17
   5   4 -12 19.3446 22.7783  17
  -5  -4  12 21.9449 26.0585  15
   5   4 -11 5339.82 237.956  17
  -5  -4  11 5056.19 228.611  15
   5   4 -10 177.367 54.6443  17
  -5  -4  10 176.238 57.6718  15
   5   4  -9 779.979 103.452  16
   5   4  -8 1139.83 123.034  16
   5   4  -7 2506.08 182.007  16
   5   4  -7 2326.78 204.452   3
   5   4  -7 2729.15 179.473  12
   5   4  -6 1089.27 113.792  16
   5   4  -6 1130.10 135.134   3
   5   4  -6 1211.24 119.713  12
   5   4  -5 9659.45 321.206  16
   5   4  -5 9220.01 360.920   3
   5   4  -5 9858.36 335.372  12
   5   4  -4 2014.32 156.598   3
   5   4  -3 62.2305 36.3463   3
   5   4  -2 4298.07 193.627   3
  -5  -4   1 108566. 949.069   4
   5   4  -1 107140. 882.703   3
   5   4   0 327.920 46.8871   3
  -5  -4   0 426.603 58.5116   4
   5   4   0 378.721 53.4758   1
   5   4   1 27687.6 419.096   1
  -5  -4  -1 27824.2 427.308   4
   5   4   2 7958.17 218.023   1
  -5  -4  -2 7953.80 231.959   4
  -5  -4  -3 190738. 1169.24   4
  -5  -4  -4 527.091 68.1073   4
  -5  -4  -5 2935.31 160.336   4
  -5  -4  -6 258.960 53.9738   4
  -5  -4  -7 1083.13 106.929   4
  -5  -4  -8 418.261 73.0816   4
  -5  -4  -9 1215.27 123.054   4
  -5  -4 -10 316.711 59.9400  10
  -5  -4 -10 299.892 64.3807   4
   5   4  10 387.417 66.6877  11
  -5  -4 -11 69.8110 43.2483   4
  -5  -4 -11 132.570 47.5243  10
   5   4  11 33.8646 27.8418   8
   5   4  11 108.552 43.1629  11
  -5  -4 -12 288.353 66.7760  10
   5   4  12 195.456 43.4223   8
  -5  -4 -12 138.409 48.7665   4
   5   4  12 211.152 49.1999  11
  -5  -4 -13 1302.00 136.978  10
   5   4  13 1218.44 112.217   8
   5   4  13 1098.15 118.334  11
  -5  -4 -14-10.3827 41.1064  10
   5   4  14 5.17644 36.2589  11
  -5  -4 -15 1200.49 134.444  10
   5   4  15 995.551 109.111  11
  -5  -4 -16 32.5716 39.5032  10
   5   4  16-10.0540 27.8826  11
  -5  -4 -17 17372.3 412.875  10
   5   4  17 17408.2 376.584  11
  -5  -4 -18 49.5948 26.6645  10
   5   5 -12 1030.86 87.1412  17
  -5  -5  12 1001.68 84.2143  15
   5   5 -11 869.811 93.3377  17
  -5  -5  11 962.821 97.6421  15
   5   5 -10 1180.91 120.058  17
  -5  -5  10 1360.73 128.704  15
   5   5  -9 23663.1 550.869  17
   5   5  -9 24579.3 538.852  16
   5   5  -8 1785.75 157.819  17
   5   5  -8 1891.07 158.175  16
   5   5  -7 113.604 41.4489   3
   5   5  -7 154.854 56.4970  17
   5   5  -7 177.582 51.0579  16
   5   5  -7 23.0870 29.5152  12
   5   5  -6 901.202 106.464  16
   5   5  -6 850.766 116.445   3
   5   5  -6 862.675 104.760  12
   5   5  -5 7284.88 283.183  16
   5   5  -5 7000.44 317.519   3
   5   5  -5 7254.83 295.991  12
   5   5  -4 1207.69 110.330  16
   5   5  -4 1108.55 118.944   3
   5   5  -4 1358.48 125.846  12
   5   5  -3 31512.9 596.240   1
   5   5  -3 31286.5 574.664   3
   5   5  -2 221.598 46.4098   3
   5   5  -2 201.378 51.1484   1
   5   5  -1 383.987 63.2275   1
   5   5  -1 431.180 56.6883   3
  -5  -5   0 1259.52 94.5273   4
   5   5   0 1133.50 81.6273   3
   5   5   0 1089.94 97.7511   1
   5   5   1 1914.23 120.786   1
  -5  -5  -1 1910.94 114.968   4
   5   5   2 1128.02 92.8455   1
  -5  -5  -2 967.680 85.4049   4
  -5  -5  -3 28213.1 463.249   4
  -5  -5  -4 309.801 53.5796   4
  -5  -5  -5 3068.91 169.215   4
  -5  -5  -6 2160.39 151.539   4
  -5  -5  -7 4459.23 223.052   4
  -5  -5  -8 169.978 51.6771   4
  -5  -5  -9 843.012 108.016   4
  -5  -5 -10 3583.76 198.762  10
  -5  -5 -10 3396.84 222.516   4
   5   5  10 4132.34 213.605  11
  -5  -5 -11 125.252 43.3629  10
  -5  -5 -11 136.220 59.2915   4
   5   5  11 206.167 59.4389  11
  -5  -5 -12 1830.34 159.275  10
  -5  -5 -12 1803.55 172.256   4
   5   5  12 1924.84 153.925  11
  -5  -5 -13 11457.5 398.150  10
   5   5  13 11715.3 380.896  11
  -5  -5 -14 4048.19 242.705  10
   5   5  14 4322.04 229.753  11
  -5  -5 -15 9433.55 355.865  10
   5   5  15 9430.48 328.996  11
  -5  -5 -16 626.680 94.2616  10
   5   5  16 632.855 82.6141  11
  -5  -5 -17 64.3818 41.7078  10
  -5  -5 -18 412.423 55.6119  10
   5   6 -12 2460.38 120.729  17
  -5  -6  12 2354.13 113.791  15
   5   6 -11 1273.20 105.506  17
  -5  -6  11 1230.21 100.228  15
   5   6 -10 442.399 74.0394  17
  -5  -6  10 405.578 70.4948  15
   5   6  -9 2089.93 161.829  17
   5   6  -9 1901.65 144.478  16
   5   6  -8 1930.99 163.378  17
   5   6  -8 1695.38 143.336  16
   5   6  -7 19547.2 513.707  17
   5   6  -7 19715.6 494.341  16
   5   6  -6 4217.37 237.612  17
   5   6  -6 4410.46 271.430   1
   5   6  -6 4274.76 225.871  16
   5   6  -6 4295.66 234.534  12
   5   6  -5 1999.35 177.642   1
   5   6  -5 2044.36 158.316  17
   5   6  -5 2073.81 152.278  16
   5   6  -5 2038.23 161.334  12
   5   6  -4 83.1436 36.0536  17
   5   6  -4-17.4960 31.9994  16
   5   6  -4 42.1525 36.2275   1
   5   6  -4 25.6710 31.3626  12
   5   6  -3 2452.56 152.061  19
   5   6  -3 2445.17 177.989   1
   5   6  -3 2333.70 166.018  12
   5   6  -2-0.71563 25.0635   1
   5   6  -1 15068.6 399.766   1
  -5  -6   0 1753.80 110.515   4
   5   6   0 1624.57 128.858   1
   5   6   1 28940.2 516.077   1
  -5  -6  -1 27694.1 445.740   4
   5   6   2 3095.51 167.761   1
  -5  -6  -2 3091.13 153.161   4
  -5  -6  -3 96497.3 895.179   4
  -5  -6  -4 260.626 55.0343   4
  -5  -6  -5 25472.9 507.678   4
  -5  -6  -6 1119.61 114.509   4
  -5  -6  -7 37630.1 672.487   4
  -5  -6  -8 213.944 63.5086   4
  -5  -6  -9 6221.46 298.119   4
   5   6   9 6314.32 257.672  11
  -5  -6 -10 12.3701 33.5372   4
  -5  -6 -10 37.4457 26.9854  10
   5   6  10 42.5456 32.8669   6
   5   6  10 4.59843 24.4022  11
  -5  -6 -11 11442.9 374.366  10
  -5  -6 -11 11249.8 433.519   4
   5   6  11 11565.5 375.729  11
  -5  -6 -12 629.585 96.3102  10
   5   6  12 621.736 91.5991  11
  -5  -6 -12 555.043 99.6582   4
  -5  -6 -13 1751.49 158.619  10
   5   6  13 1952.47 157.662  11
  -5  -6 -14 24.3293 45.0527  10
   5   6  14-8.31728 40.2588  11
  -5  -6 -15 295.425 67.7626  10
   5   6  15 165.713 49.1004  11
  -5  -6 -16 369.464 74.9315  10
  -5  -6 -17 143.972 40.2204  10
  -5  -6 -18 467.974 55.7009  10
   5   7 -11 1946.93 120.072  17
  -5  -7  11 1911.73 111.777  15
   5   7 -10 871.446 92.9601  17
  -5  -7  10 889.283 91.1848  15
   5   7  -9 15978.7 427.244  17
  -5  -7   9 15293.6 400.242  15
   5   7  -8 1708.80 149.479  17
   5   7  -8 1665.36 134.648  16
   5   7  -8 1841.66 142.566  13
   5   7  -7 3874.04 210.884  16
   5   7  -7 3635.60 215.008  13
   5   7  -7 3431.88 216.037  17
   5   7  -6 1246.31 131.073  17
   5   7  -6 1291.33 123.077  16
   5   7  -5 3599.61 214.866  17
   5   7  -5 3360.77 193.018  16
   5   7  -5 3351.29 238.399   1
   5   7  -4 256.990 67.2019   1
   5   7  -4 250.650 53.4203  17
   5   7  -4 269.050 51.9170  16
   5   7  -4 228.401 64.0493  12
   5   7  -3 5123.22 230.861  19
   5   7  -3 4932.20 216.980  16
   5   7  -3 5003.54 223.985  14
   5   7  -3 4669.87 258.808   1
   5   7  -3 4787.30 244.848  12
   5   7  -2 2037.92 141.098  19
   5   7  -2 2190.64 142.040  14
   5   7  -2 1933.48 161.827   1
   5   7  -2 2212.02 163.596  12
   5   7  -1 35627.7 655.419   1
   5   7   0 4952.61 234.531   1
  -5  -7  -1 277.339 47.7814   4
   5   7   1 277.698 57.2845   1
   5   7   2 3.95654 29.4785   1
  -5  -7  -2 7.42300 17.3458   4
  -5  -7  -3 188.236 45.8939   4
  -5  -7  -4 92.6612 30.7876   4
  -5  -7  -5 374.391 68.6107   4
  -5  -7  -6 67.7517 39.2726   4
  -5  -7  -7 821.733 108.585   4
  -5  -7  -8 4440.63 255.059   4
   5   7   9 839.679 89.7062   6
  -5  -7  -9 763.371 113.518   4
  -5  -7  -9 823.252 91.2044  10
  -5  -7 -10-74.2797 43.0445   4
  -5  -7 -10-12.7360 30.1186  10
   5   7  10-22.1381 26.7315   6
   5   7  10 52.1115 42.3828  11
  -5  -7 -11 24384.9 548.909  10
   5   7  11 23691.7 514.583   6
  -5  -7 -11 24843.6 667.814   4
   5   7  11 25530.3 555.464  11
  -5  -7 -12 3334.22 211.012  10
   5   7  12 3591.66 212.210  11
  -5  -7 -13 855.503 111.437  10
   5   7  13 929.964 111.645  11
  -5  -7 -14 69.7868 48.9631  10
   5   7  14 139.624 59.2874  11
  -5  -7 -15 2127.08 165.173  10
  -5  -7 -16 289.117 63.0046  10
  -5  -7 -17 630.678 76.0698  10
  -5  -7 -18 197.288 37.1789  10
   5   7  18 158.072 28.9779  19
   5   8 -11 1600.92 93.8086  17
  -5  -8  11 1443.23 79.9666  15
   5   8 -10 623.482 72.3042  17
  -5  -8  10 499.655 60.9108  15
   5   8  -9 2588.48 163.921  17
  -5  -8   9 2506.33 151.928  15
   5   8  -8 3411.68 201.907  17
   5   8  -8 3677.04 191.226  13
   5   8  -7 1975.52 162.299  17
   5   8  -7 1974.86 155.768  13
   5   8  -6 2445.91 180.620  17
   5   8  -6 2450.28 180.658  13
   5   8  -5 18589.8 489.838  17
   5   8  -5 18216.2 503.674  13
   5   8  -4 5655.98 263.900  17
   5   8  -4 5822.75 315.001   1
   5   8  -3 99.2815 44.4263  19
   5   8  -3 154.226 61.1717   1
   5   8  -3 193.395 48.9757  14
   5   8  -2 35.2571 33.5044  19
   5   8  -2-23.4707 34.5828   1
   5   8  -2-18.8731 27.3632  14
   5   8  -1 30942.6 559.028  19
   5   8  -1 29421.1 633.903   1
   5   8  -1 29988.1 523.947  14
   5   8   0 12334.8 342.509  19
   5   8   0 12092.3 389.320   1
   5   8   1-7.66174 32.8993   1
  -5  -8  -2 120.696 37.0244   4
  -5  -8  -3 26062.4 513.149   4
  -5  -8  -4 1119.44 117.157   4
  -5  -8  -5 613.695 89.5281   4
   5   8   6 1156.71 105.186  19
  -5  -8  -6 1107.11 123.439   4
   5   8   7 104610. 1024.97  19
  -5  -8  -7 99304.0 1199.98   4
  -5  -8  -8 305.738 77.5465   4
   5   8   9 12715.2 346.267   6
  -5  -8  -9 13999.5 487.385   4
  -5  -8 -10 1200.63 118.491  10
   5   8  10 1135.84 109.259   6
  -5  -8 -10 983.893 135.365   4
  -5  -8 -11 26251.3 568.452  10
   5   8  11 25182.9 530.940   6
  -5  -8 -12 98.8798 44.3541  10
  -5  -8 -13 818.820 105.366  10
  -5  -8 -14 290.910 65.5416  10
  -5  -8 -15 10496.3 351.449  10
  -5  -8 -16 78.4025 37.2371  10
  -5  -8 -17 198.235 42.3616  10
   5   8  17 233.564 41.7967  19
   5   9 -10 80.6353 24.0813  17
   5   9  -9 237.036 50.8524  17
  -5  -9   9 201.874 39.0306  15
   5   9  -8 173.721 44.2365  17
   5   9  -8 204.606 44.3580  13
   5   9  -7 1095.44 115.974  17
   5   9  -7 1119.30 112.818  13
   5   9  -6 852.224 106.268  17
   5   9  -6 943.029 113.184  13
   5   9  -5 75.6696 39.5199  17
   5   9  -5-9.80139 43.6040  13
   5   9  -4-7.61707 31.1377  17
   5   9  -4 31.3610 48.1150  13
   5   9  -3 676.444 96.6284  19
   5   9  -3 588.322 86.7906  14
   5   9  -3 541.997 97.2021   1
   5   9  -3 519.130 90.4652  13
   5   9  -2 711.321 95.8950  19
   5   9  -2 627.376 87.4183  14
   5   9  -2 508.166 84.9908  13
   5   9  -2 667.070 107.791   1
   5   9  -1 2706.43 173.027  19
   5   9  -1 2731.04 205.405   1
   5   9  -1 3176.63 181.255  14
   5   9  -1 2801.80 196.239  13
   5   9   0 6849.84 270.213  19
   5   9   0 7308.20 264.729  14
   5   9   0 7040.67 302.086  13
   5   9   0 6781.89 311.735   1
   5   9   1 5296.60 271.453   1
   5   9   1 5603.85 239.205  19
   5   9   1 5409.80 222.291  14
   5   9   1 5696.83 263.335  13
   5   9   2 212.090 50.9282  19
   5   9   2 176.665 39.2980  14
   5   9   2 184.615 49.4183  13
   5   9   3 40002.4 627.821  19
   5   9   3 40343.9 586.929  14
   5   9   3 40320.0 657.001  13
  -5  -9  -3 41436.7 674.510   4
   5   9   4 2774.60 166.535  19
  -5  -9  -4 2574.41 178.151   4
   5   9   5 2846.93 171.505  19
  -5  -9  -5 2781.69 194.303   4
   5   9   6 804.106 92.9447  19
  -5  -9  -6 698.924 104.708   4
   5   9   7 92854.4 1008.03  19
  -5  -9  -7 94978.6 1213.13   4
   5   9   8 145.239 51.5555  19
  -5  -9  -8 177.722 58.1572   4
   5   9   9 72336.5 928.708  19
  -5  -9  -9 76418.8 1168.47   4
   5   9  10 1885.67 154.027  19
   5   9  10 2108.09 148.757   6
  -5  -9 -11 9636.55 339.297  10
   5   9  11 8947.06 314.293   6
  -5  -9 -12 63.2243 29.7908  10
  -5  -9 -13 517.230 86.2590  10
  -5  -9 -14 3676.72 210.297  10
   5   9  15 461.551 69.8475  19
  -5  -9 -15 490.440 75.7743  10
  -5  -9 -16 97.0824 42.4309  10
   5   9  16 56.6563 27.6385  19
   5   9  17 5069.47 159.234  19
  -5  -9 -17 4774.27 169.549  10
   5  10  -9 5586.49 191.085  17
   5  10  -8 612.960 73.9116  17
   5  10  -8 587.047 65.2223  13
   5  10  -7 2282.71 155.269  17
   5  10  -7 1980.65 139.949  13
   5  10  -6 56.3075 35.0909  17
   5  10  -6 18.2648 36.2833  13
   5  10  -5 3791.93 215.226  17
   5  10  -5 3881.59 231.035  13
   5  10  -4 1012.88 113.605  17
   5  10  -4 989.679 122.539  13
   5  10  -3 1500.54 136.983  19
   5  10  -3 1494.40 134.397  14
   5  10  -3 1447.00 146.722  13
   5  10  -2-35.4536 54.4011   1
   5  10  -2 3.17274 37.6401  19
   5  10  -2-17.2954 34.0505  14
   5  10  -2 65.6545 53.7284  13
   5  10  -1 10306.9 349.884  19
   5  10  -1 10367.1 336.994  14
   5  10  -1 10249.1 382.508  13
   5  10  -1 10640.5 418.317   1
   5  10   0 1335.18 146.852   1
   5  10   0 1331.26 126.392  19
   5  10   0 1302.49 118.577  14
   5  10   0 1181.21 130.587  13
   5  10   1 7625.29 293.913  19
   5  10   1 8128.91 354.895   1
   5  10   1 7752.01 280.861  14
   5  10   1 7842.96 322.978  13
   5  10   2 1231.01 109.082  14
   5  10   2 1289.60 126.619  13
   5  10   2 1345.44 124.321  19
   5  10   3 26207.0 531.500  19
   5  10   3 26945.1 503.405   7
   5  10   3 26009.0 500.509  14
   5  10   3 26729.4 556.706  13
   5  10   4 4890.69 229.984  19
   5  10   4 5085.41 227.354   7
   5  10   4 4942.52 218.506  14
   5  10   4 4948.01 231.038  13
  -5 -10  -4 5189.36 261.683   4
   5  10   5 3479.57 196.917  19
  -5 -10  -5 3422.82 223.012   4
   5  10   6 59.4311 35.3856  19
  -5 -10  -6 17.3487 24.1153   4
   5  10   7 14135.2 402.999  19
  -5 -10  -7 16044.8 514.736   4
  -5 -10  -8 534.372 100.429   4
   5  10   8 526.699 82.2036  19
   5  10   9 2961.20 189.889  19
   5  10  10 5225.26 254.725  19
   5  10  10 5376.27 232.286   6
  -5 -10 -11 4693.72 228.525  10
   5  10  11 4400.08 233.651  19
   5  10  11 4698.57 220.844   6
  -5 -10 -12 987.867 109.396  10
   5  10  12 944.523 108.996  19
   5  10  13 831.941 99.7723  19
  -5 -10 -13 871.149 102.470  10
   5  10  14 488.031 73.5313  19
  -5 -10 -14 503.060 77.5935  10
  -5 -10 -15 3262.74 175.510  10
   5  10  15 3854.79 176.125  19
  -5 -10 -16 852.387 78.6775  10
   5  10  16 972.936 78.3423  19
   5  11  -8 712.347 70.2313  17
   5  11  -7 73.8511 27.3760  17
   5  11  -7 49.3222 27.7609  13
   5  11  -6 3350.27 181.080  17
   5  11  -6 3392.33 189.680  13
   5  11  -5 8334.68 300.761  17
   5  11  -5 8303.89 322.134  13
   5  11  -4 615.509 83.7757  17
   5  11  -4 542.064 91.1394  13
   5  11  -3 4718.72 264.828  13
   5  11  -2 23.1379 46.9483  19
   5  11  -2 65.1433 42.5416  14
   5  11  -2 29.7684 40.6211  13
   5  11  -1 4701.29 240.862  19
   5  11  -1 5042.65 238.554  14
   5  11  -1 4547.49 258.516  13
   5  11   0 413.012 76.6964  19
   5  11   0 321.121 67.7414  14
   5  11   0 390.601 80.3003  13
   5  11   1 484.688 83.2402  19
   5  11   1 489.111 76.4711  14
   5  11   1 485.541 85.3793  13
   5  11   2 5822.97 261.878  19
   5  11   2 5826.00 250.658  14
   5  11   2 5804.71 273.856  13
   5  11   3-19.1092 40.0537  19
   5  11   3 21.8418 29.5637   7
   5  11   3 9.89009 30.4331  14
   5  11   3 51.3934 24.5166  13
   5  11   4 4103.28 219.215  19
   5  11   4 4026.41 208.712   7
   5  11   4 3904.26 204.585  14
   5  11   4 4269.73 220.320  13
  -5 -11  -5 872.440 114.622   4
   5  11   5 865.119 102.152  19
   5  11   5 1090.03 107.619  14
  -5 -11  -6 106.914 47.9723   4
   5  11   6 105.820 46.3689  19
   5  11   7 3350.88 201.599  19
   5  11   8 0.97693 29.3390  19
   5  11   9 21161.4 505.265  19
   5  11  10 39.6280 39.2219  19
   5  11  11 2686.67 178.882  19
   5  11  11 2372.18 149.486   6
   5  11  12 6812.50 275.280  19
  -5 -11 -13 4337.87 206.334  10
   5  11  13 4921.84 221.352  19
  -5 -11 -14 2493.39 149.657  10
   5  11  14 2729.91 152.392  19
  -5 -11 -15 25.5391 26.9548  10
   5  11  15 66.0788 32.0853  19
   5  11  16 1436.27 81.7796  19
   5  12  -7 0.24212 4.94010  17
   5  12  -7 7823.52 220.981  13
   5  12  -6 6.04932 22.7047  17
   5  12  -6-34.6612 32.8073  13
   5  12  -5 31730.0 526.851  17
   5  12  -5 30664.7 575.152  13
   5  12  -4 2069.69 142.308  17
   5  12  -4 2077.39 163.142  13
   5  12  -3 9914.20 366.384  13
   5  12  -2 403.317 80.1394  19
   5  12  -2 344.247 68.1905  14
   5  12  -2 322.659 73.9242  13
   5  12  -1 5191.64 250.254  19
   5  12  -1 5280.49 244.325  14
   5  12  -1 4997.71 267.209  13
   5  12   0 1672.09 143.184  19
   5  12   0 1679.39 140.199  14
   5  12   0 1682.17 157.884  13
   5  12   1 778.863 100.375  19
   5  12   1 764.663 95.7285  14
   5  12   1 876.082 114.087  13
   5  12   2 3244.95 197.223  19
   5  12   2 3056.69 175.149   7
   5  12   2 3253.92 192.816  14
   5  12   2 3612.60 218.786  13
   5  12   3 11644.8 370.192  19
   5  12   3 11048.3 339.387   7
   5  12   3 11229.4 352.289  14
   5  12   3 10978.0 373.980  13
   5  12   4 2423.00 169.301  19
   5  12   4 2380.30 162.618  14
   5  12   4 2392.58 167.663  13
   5  12   5 9332.52 331.734  19
   5  12   5 9403.81 321.703  14
   5  12   5 9536.53 318.813  13
   5  12   6 1344.51 129.738  19
   5  12   6 1331.03 123.328  14
   5  12   7 703.511 93.3985  19
   5  12   8 3370.26 201.338  19
   5  12   9 12846.2 384.999  19
   5  12  10-16.7434 39.4490  19
   5  12  11 8626.97 302.867  19
   5  12  12 556.553 78.3743  19
   5  12  13 32.6527 26.8584  19
   5  12  14 35.7951 28.8141  19
   5  12  15 9633.59 219.228  19
   5  13  -6 364.393 52.3059  13
   5  13  -5 952.636 94.8325  13
   5  13  -4 238.505 55.8492  13
   5  13  -3 49.0288 43.4787  13
   5  13  -2 1850.53 144.173  14
   5  13  -2 1923.38 162.010  13
   5  13  -1 3810.29 210.943  19
   5  13  -1 3845.84 208.921  14
   5  13  -1 3793.69 226.525  13
   5  13   0 3736.01 208.126  19
   5  13   0 3665.76 203.140  14
   5  13   0 3643.21 222.021  13
   5  13   1 17119.6 446.961  19
   5  13   1 17495.2 441.720  14
   5  13   1 16321.0 466.022  13
   5  13   2 2400.31 168.821  19
   5  13   2 2261.20 148.413   7
   5  13   2 2712.30 175.783  14
   5  13   2 2277.77 171.445  13
   5  13   3 670.666 89.0056  14
   5  13   3 659.049 91.7084  13
   5  13   3 698.295 94.4314  19
   5  13   4 125.973 50.8426  19
   5  13   4 163.791 49.9439  14
   5  13   4 162.589 49.3349  13
   5  13   5 4964.68 240.043  19
   5  13   5 5098.55 238.859  14
   5  13   5 4980.97 226.000  13
   5  13   6 45.2272 33.2149  19
   5  13   6 2.24890 34.1839  14
   5  13   7 10232.1 339.181  19
   5  13   7 10210.0 332.266  14
   5  13   8 31.0857 32.7784  19
   5  13   9 857.838 97.3659  19
   5  13  10 62.1364 41.8604  19
   5  13  11 25728.0 485.417  19
   5  13  12 418.868 63.7568  19
   5  13  13 3590.13 156.034  19
   5  13  14 864.012 66.9298  19
   5  14  -5 2384.85 124.760  13
   5  14  -4 113.395 37.2654  13
   5  14  -3 2595.67 161.795  13
   5  14  -2-12.7823 31.9420  13
   5  14  -1 47.6841 35.6507  14
   5  14  -1 28.8817 35.5345  13
   5  14   0 1602.83 132.285  19
   5  14   0 1504.48 128.959  14
   5  14   0 1572.80 141.114  13
   5  14   1 11165.1 343.073  19
   5  14   1 11675.6 351.334  14
   5  14   1 10742.9 361.578  13
   5  14   2-12.6685 40.4117  19
   5  14   2-46.4133 38.8682  14
   5  14   2-19.2813 38.1334  13
   5  14   3 16895.3 425.667  19
   5  14   3 17096.3 427.517  14
   5  14   3 16035.7 426.936  13
   5  14   4 4077.95 210.612  19
   5  14   4 4195.83 212.060  14
   5  14   4 3923.52 203.304  13
   5  14   5 6653.06 265.489  19
   5  14   5 6980.94 273.871  14
   5  14   5 6806.12 249.862  13
   5  14   6 3017.68 178.929  19
   5  14   6 3034.59 178.601  14
   5  14   7 289.393 58.9162  19
   5  14   7 295.027 59.9583  14
   5  14   8 672.058 84.4343  14
   5  14   8 776.576 88.6828  19
   5  14   9 15199.0 369.929  19
   5  14   9 14829.0 367.466  14
   5  14  10 4087.88 184.420  19
   5  14  10 3805.17 178.367  14
   5  14  11 168.714 40.4045  19
   5  14  11 144.956 37.8500  14
   5  14  12 1396.26 93.1700  19
   5  14  12 1379.57 92.4970  14
   5  14  13 564.413 51.9230  19
   5  14  13 654.373 56.6422  14
   5  15  -4 91.0022 28.9047  13
   5  15  -3 3953.26 171.453  13
   5  15  -2 138.557 38.3500  13
   5  15  -1 934.306 97.9535  13
   5  15   0 84.6309 36.5183  14
   5  15   0 65.1415 38.1457  13
   5  15   1 106.477 39.1269  19
   5  15   1 35.6397 34.5292  14
   5  15   1-6.41720 32.9341  13
   5  15   2 1912.98 134.024  19
   5  15   2 2055.13 141.761  14
   5  15   2 1910.81 140.989  13
   5  15   3 4865.61 210.644  19
   5  15   3 5044.73 219.946  14
   5  15   3 4827.00 215.972  13
   5  15   4 2032.19 136.472  19
   5  15   4 1992.57 142.796  14
   5  15   4 2031.75 136.762  13
   5  15   5 374.652 61.2161  19
   5  15   5 299.495 60.6612  14
   5  15   6 2582.84 151.713  19
   5  15   6 2396.26 151.137  14
   5  15   7 754.927 81.0637  19
   5  15   7 560.274 75.6107  14
   5  15   8 182.290 47.1776  19
   5  15   8 193.679 46.0919  14
   5  15   9 2195.41 126.049  19
   5  15   9 2277.40 132.802  14
   5  15  10 1284.71 90.7660  19
   5  15  10 1348.71 97.4605  14
   5  15  11 8688.51 208.827  19
   5  15  11 9174.50 229.817  14
   5  15  12 342.300 40.7907  14
   5  16  -2 155.994 35.8081  13
   5  16  -1 82.4145 27.5396  13
   5  16   0 957.585 87.3488  13
   5  16   1 8508.06 250.292  14
   5  16   1 8297.09 254.460  13
   5  16   2 849.577 85.4231  14
   5  16   2 717.949 76.9135  13
   5  16   3 2716.70 138.896  19
   5  16   3 2897.79 151.279  14
   5  16   4 1287.71 97.0241  19
   5  16   4 1424.21 108.951  14
   5  16   5 435.354 58.4957  19
   5  16   5 539.239 68.7983  14
   5  16   6 162.975 36.9700  19
   5  16   6 218.185 44.9658  14
   5  16   7 137.692 37.5486  14
   5  16   7 173.886 34.8582  19
   5  16   8 248.460 39.8745  19
   5  16   8 257.420 45.8019  14
   5  16   9 67.3562 18.8185  19
   5  16   9 233.545 39.1450  14
   5  16  10 35.8264 18.4898  14
   5  17   2 547.477 57.0914  14
   5  17   3 7801.95 214.293  14
   5  17   4 4.62890 18.3829  14
   5  17   5-15.2942 20.9950  14
   5  17   6 1205.30 82.6300  14
   5  17   7 4789.54 156.604  14
   5  17   8 1467.81 81.8976  14
  -6  15   3 10.7321 16.2478   6
  -6  15   2 317.374 45.4624   6
  -6  15   1-5.37189 24.4783   6
  -6  15   0 4127.81 167.807   6
  -6  15  -1 970.969 66.5035   7
  -6  15  -1 1278.28 96.4716   6
  -6  15  -2-41.5266 19.2750   7
  -6  15  -2 23.2083 25.7462   6
  -6  15  -3 125.918 29.4844   7
  -6  15  -3 110.716 31.1764   6
  -6  15  -4 6990.89 196.221   7
  -6  15  -4 7479.57 219.536   6
  -6  15  -5 2302.52 110.552   7
  -6  15  -5 2429.09 118.897   6
  -6  15  -6 824.838 63.1312   6
  -6  14   5 1083.04 74.9318   6
  -6  14   4 1263.27 89.6242   6
  -6  14   3 479.156 59.4706   6
  -6  14   2 331.848 54.5771   6
  -6  14   1 1543.93 117.127   6
  -6  14   0 206.128 46.9615   6
  -6  14  -1 4738.34 180.682   7
  -6  14  -1 4809.43 214.114   6
  -6  14  -2 6366.57 218.886   7
  -6  14  -2 6318.47 248.429   6
  -6  14  -3 16.1758 28.5319   6
  -6  14  -4 11.7207 25.1257   6
  -6  14  -5 187.221 46.6859   6
  -6  14  -6 618.245 74.5016   6
  -6  14  -7 522.114 61.9166   6
  -6  14  -8 6073.12 179.621   6
  -6  13   6 6282.43 184.518   6
  -6  13   5 499.631 61.0729   6
  -6  13   4 260.402 50.2279   6
  -6  13   3 8.70623 26.1567   6
  -6  13   2 20.5790 28.0832   6
  -6  13   1 1608.86 133.603   6
  -6  13   0 1604.96 135.436   6
  -6  13  -1-26.5393 40.7819   6
  -6  13  -2 3907.20 216.517   6
  -6  13  -3 2566.93 176.177   6
  -6  13  -4 2326.96 167.661   6
  -6  13  -5 133.285 50.6696   6
  -6  13  -6 241.658 59.9739   6
  -6  13  -7 61.6615 34.0915   6
  -6  13  -8 1692.26 123.633   6
  -6  13  -9 935.910 82.3028   6
  -6  12   7 47.7878 16.7476   6
  -6  12   6 1290.05 97.0383   6
  -6  12   5 13.6653 28.8355   6
  -6  12   4 19188.9 427.453   6
  -6  12   3 2197.57 153.494   6
  -6  12   2 2199.58 158.838   6
  -6  12   1 1762.86 148.988   6
  -6  12   0 5623.49 268.163   6
  -6  12  -1 314.539 71.7386   6
  -6  12  -2 698.903 102.565   6
  -6  12  -3-48.2552 47.4207   6
  -6  12  -4 27530.0 618.316   6
  -6  12  -5 2077.09 170.137   6
  -6  12  -6 4215.13 232.015   9
  -6  12  -6 4255.80 238.735   6
  -6  12  -7 354.930 71.3033   9
  -6  12  -8 2103.17 155.474   9
  -6  12  -9 22.0449 32.7810   9
  -6  12 -10 3328.90 164.603   6
  -6  12 -11-26.1711 20.3239   6
  -6  11   8 18089.1 290.311   6
   6 -11  -8 19141.1 326.612  20
   6 -11  -7 252.382 42.3209  20
  -6  11   7 280.839 45.0270   6
   6 -11  -6 279.793 47.5061  20
  -6  11   6 442.348 61.2964   6
   6 -11  -5 16.8445 22.2608  20
  -6  11   5-22.6516 29.2742   6
   6 -11  -4 4838.74 213.605  20
  -6  11   4 4975.29 230.851   6
  -6  11   3 1772.42 144.849   6
   6 -11  -3 1657.42 127.926  20
   6 -11  -2 904.450 94.4384  20
  -6  11   2 1034.26 116.761   6
  -6  11   1 1334.29 133.537   6
  -6  11   0 11819.0 400.037   6
  -6  11  -1 112.145 57.6820   6
  -6  11  -2 92.5046 50.0894   6
  -6  11  -3 731.047 109.125   6
  -6  11  -4 2614.76 188.177   9
  -6  11  -5 12.3836 36.3389   9
  -6  11  -6 55.3359 47.3770   9
  -6  11  -6 114.591 40.6106  17
  -6  11  -7 678.337 105.805   9
  -6  11  -8 581.374 91.3083   9
  -6  11  -9 6.94557 35.7593   9
  -6  11 -10 1637.84 139.465   9
  -6  11 -11 90.8217 34.7621   9
  -6  11 -12 7190.91 226.467   9
   6 -10 -10 4009.07 130.569  20
   6 -10  -9-0.75395 16.9224  20
  -6  10   8 2526.03 120.933   6
   6 -10  -8 2606.43 142.996  20
   6 -10  -7 468.363 68.5564  20
  -6  10   7 365.271 52.6271   6
   6 -10  -6 504.138 72.7973  20
  -6  10   6 551.363 74.1055   6
   6 -10  -5 85.2914 40.3993  20
  -6  10   5 77.5259 33.6437   6
   6 -10  -4 2113.71 152.481  20
  -6  10   4 2077.01 153.353   6
   6 -10  -3 22.1530 23.9569  20
  -6  10   3-8.54582 35.9485   6
   6 -10  -2 19805.2 464.197  20
  -6  10   2 19958.0 498.509   6
   6 -10  -1 2395.53 161.329  20
  -6  10   1 2388.53 179.804   6
   6 -10   0 4365.03 214.961  20
  -6  10   0 4546.23 249.102   6
  -6  10  -1 7692.78 330.510   6
  -6  10  -2 1373.36 144.443   6
  -6  10  -3 848.920 107.471   9
  -6  10  -4 3912.98 235.995   9
  -6  10  -5 1384.88 147.555   9
  -6  10  -5 1678.95 132.304  17
  -6  10  -6 6027.94 302.981   9
  -6  10  -7 1298.13 147.083   9
  -6  10  -8 11646.0 422.975   9
  -6  10  -9 603.225 102.031   9
  -6  10 -10 488.326 89.6577   9
  -6  10 -11 1726.90 144.890   9
  -6  10 -12 11441.7 329.594   9
  -6  10 -13 56.9042 24.3777   9
   6  -9 -10 599.002 61.5669  20
   6  -9  -9 560.330 68.8284  20
   6  -9  -8 62.8344 35.1375  20
   6  -9  -7 2636.77 166.772  20
  -6   9   7 2796.44 152.694   6
   6  -9  -6 3671.22 202.807  20
  -6   9   6 3753.12 190.337   6
   6  -9  -5 33.6067 32.3204  20
  -6   9   5-4.56701 26.3569   6
   6  -9  -4 1900.84 148.100  20
  -6   9   4 2158.31 156.055   6
  -6   9   3 10058.7 345.556   6
   6  -9  -3 10370.5 342.456  20
   6  -9  -2 8270.58 305.614  20
  -6   9   2 8348.33 321.851   6
   6  -9  -1 47.1555 32.1514  20
  -6   9   1 79.0519 40.7289   5
  -6   9   1 27.6508 33.0251   6
  -6   9   0 42598.2 905.445   5
  -6   9   0 40915.2 737.149   6
  -6   9  -1 2562.23 220.208   5
  -6   9  -1 2678.30 193.028   6
  -6   9  -2 2710.89 179.860   9
  -6   9  -2 2740.52 224.833   5
  -6   9  -3 1317.30 133.052   9
  -6   9  -3 1351.22 154.983   5
  -6   9  -4 22211.4 553.862   9
  -6   9  -4 21204.9 465.162  17
  -6   9  -4 21383.7 607.083   5
  -6   9  -5 2929.28 209.074   9
  -6   9  -6 11547.9 425.349   9
  -6   9  -7 285.122 79.9807   9
  -6   9  -8 40510.1 808.793   9
  -6   9  -9 1514.39 158.545   9
  -6   9 -10 2638.21 204.659   9
  -6   9 -11 2109.93 177.012   9
  -6   9 -12 1769.49 147.828   9
  -6   9 -13 1376.82 115.631   9
  -6   9 -14 1675.44 105.256   9
   6  -8 -11 586.997 58.2147  20
   6  -8 -10 4148.53 176.866  20
   6  -8  -9 443.713 71.0825  20
   6  -8  -8 560.487 80.4101  20
   6  -8  -7 12.5869 32.5596  20
   6  -8  -6 772.153 98.6954  20
  -6   8   6 854.371 92.5833   6
  -6   8   5 757.324 91.8415   6
   6  -8  -5 635.791 91.8883  20
   6  -8  -4 2411.35 170.064  20
  -6   8   4 2381.31 163.630   6
   6  -8  -3 8931.74 320.351  20
  -6   8   3 9490.69 424.135   5
  -6   8   3 8849.82 318.853   6
  -6   8   2 14089.1 514.332   5
   6  -8  -2 13333.7 387.335  20
  -6   8   2 13438.6 398.169   6
  -6   8   1 2421.43 212.046   5
  -6   8   1 2249.85 167.918   6
  -6   8   0 35520.2 804.098   5
  -6   8   0 34396.7 654.155   6
  -6   8  -1 850.130 125.943   5
  -6   8  -1 931.253 113.405   6
  -6   8  -2 9293.33 408.045   5
  -6   8  -2 9413.33 327.382   9
  -6   8  -3 357.387 67.7954   9
  -6   8  -3 428.741 91.8432   5
  -6   8  -4 109307. 1208.46   9
  -6   8  -4 108746. 1364.89   5
  -6   8  -5 6696.81 312.113   9
  -6   8  -5 6531.12 326.853   5
  -6   8  -6 19935.3 554.723   9
  -6   8  -7 361.988 89.8940   9
  -6   8  -8 9192.75 392.083   9
  -6   8  -9 16776.2 534.569   9
  -6   8 -10 983.466 136.798   9
   6  -8  10 963.008 96.2513   8
  -6   8 -11 934.013 130.813   9
   6  -8  11 889.108 90.2615   8
  -6   8 -12 511.671 93.7188   9
   6  -8  12 429.509 63.0157   8
  -6   8 -13 779.849 97.3515   9
   6  -8  13 758.670 74.3167   8
  -6   8 -14 804.803 86.1112   9
   6  -8  14 686.003 62.2835   8
  -6   8 -15 2044.65 105.993   9
   6  -7 -12 5291.06 154.989  20
   6  -7 -11 3471.13 153.971  20
   6  -7 -10 6210.63 233.436  20
   6  -7  -9-1.05152 36.5449  20
   6  -7  -8 29789.7 586.366  20
   6  -7  -7 61.7607 41.6683  20
   6  -7  -6 1718.26 148.225  20
   6  -7  -5 1569.54 140.475  20
  -6   7   5 1761.78 133.687   6
   6  -7  -4 22002.4 510.627  20
  -6   7   4 22958.6 639.502   5
  -6   7   4 23326.8 494.600   6
  -6   7   3 5435.38 311.007   5
   6  -7  -3 4985.88 241.293  20
  -6   7   3 5329.63 239.980   6
   6  -7  -2 1872.07 147.785  20
  -6   7   2 1939.04 186.315   5
  -6   7   2 2117.01 152.563   6
  -6   7   1 2375.41 202.618   5
  -6   7   1 2512.31 170.132   6
  -6   7   0 4048.87 266.047   5
  -6   7   0 4234.02 221.004   6
  -6   7  -1 5607.55 309.985   5
  -6   7  -2 44.6010 40.8160   5
  -6   7  -3-9.72950 22.9518   9
  -6   7  -3-26.3129 30.0884   5
  -6   7  -4 16633.7 455.750   9
  -6   7  -4 16258.4 522.480   5
  -6   7  -5 4205.07 262.487   5
  -6   7  -5 4350.89 243.441   9
  -6   7  -6 7898.22 342.856   9
  -6   7  -6 7970.68 354.665   5
  -6   7  -7 146.884 60.7361   9
  -6   7  -8 143253. 1539.01   9
   6  -7   8 144866. 1204.24   8
  -6   7  -9 1573.61 175.701   9
   6  -7   9 1535.17 129.979   8
  -6   7 -10 4040.45 268.848   9
   6  -7  10 3846.54 204.354   8
  -6   7 -11 374.029 95.7242   9
   6  -7  11 343.766 60.2211   8
  -6   7 -12 21360.6 579.394   9
   6  -7  12 19791.6 443.586   8
  -6   7 -13 203.883 67.7904   9
   6  -7  13 166.428 43.1335   8
  -6   7 -14 3414.60 193.953   9
   6  -7  14 3099.49 152.582   8
  -6   7 -15 1594.00 112.452   9
   6  -7  15 1514.84 93.2274   8
   6  -6 -12 1071.26 78.3288  20
   6  -6 -11 50.0010 29.6800  20
   6  -6 -10 9274.76 299.355  20
   6  -6  -9 119.996 46.9319  20
   6  -6  -8 154.255 59.5433  20
   6  -6  -7 1186.72 125.666  20
   6  -6  -6 13659.3 414.625  20
   6  -6  -5 1724.03 164.352   3
  -6   6   5 1851.58 176.784   5
   6  -6  -5 1760.74 150.190  20
   6  -6  -4 3067.87 193.631  20
  -6   6   4 2878.74 220.638   5
  -6   6   3 110.215 48.0618   5
   6  -6  -3 157.196 45.9412  20
  -6   6   3 118.514 38.6631   6
  -6   6   2 3521.50 240.069   5
  -6   6   2 3715.76 192.632   6
  -6   6   1 292.444 56.9264   6
  -6   6   1 319.336 78.6862   5
  -6   6   0 2743.11 208.551   5
  -6   6  -1-0.64458 29.2465   5
  -6   6  -2 3519.72 235.800   5
  -6   6  -3 41.1487 32.9702   5
  -6   6  -4 16191.1 516.519   5
  -6   6  -5 565.834 98.5801   5
  -6   6  -6 214.580 62.0977   5
   6  -6   7-6.76661 20.1393   8
   6  -6   8 24998.0 510.061   8
   6  -6   9 1391.86 126.197   8
   6  -6  10 45681.2 721.443   8
   6  -6  11 123.149 46.3374   8
   6  -6  12 3964.95 212.884   8
  -6   6 -13 2324.29 190.307   9
   6  -6  13 2359.26 157.223   8
  -6   6 -14 2158.64 168.754   9
   6  -6  14 2022.25 137.448   8
  -6   6 -15 1274.21 113.351   9
   6  -6  15 1257.97 97.6781   8
  -6   6 -16 770.255 69.1814   9
   6  -6  16 800.919 66.2829   8
   6  -5 -12 12734.4 281.546  20
   6  -5 -11-22.2026 25.2759  20
   6  -5 -10 8807.07 304.614  20
   6  -5  -9 703.257 96.0323  20
   6  -5  -8 9767.19 355.152  20
   6  -5  -7 9.24907 35.6671  20
   6  -5  -6 15667.7 407.243  16
   6  -5  -6 16459.5 455.083  20
   6  -5  -5 422.105 71.1403  20
  -6   5   5 399.810 76.2978   5
   6  -5  -5 417.541 82.9487   3
  -6   5   4 85803.2 1147.05   5
   6  -5  -4 89934.5 1022.72  20
  -6   5   3 6994.20 322.539   5
   6  -5  -3 7536.33 288.278  20
  -6   5   2 3107.48 215.090   5
  -6   5   1 979.006 120.924   5
  -6   5   0 712.572 104.091   5
  -6   5  -1 3330.37 223.431   5
  -6   5  -2 129.863 50.5058   5
  -6   5  -3 366.577 80.3075   5
  -6   5  -4 86.8590 44.2444   5
  -6   5  -5 486.710 89.6759   5
  -6   5  -6 9223.41 388.565   5
   6  -5   7 862.029 92.2974   8
  -6   5  -7 751.022 114.525   5
   6  -5   8 58.3211 34.2112   8
   6  -5   9 1405.72 125.883   8
   6  -5  10 87.3692 36.5347   8
   6  -5  11 526.053 85.9201   8
   6  -5  12 291.797 65.1281   8
   6  -5  13 34.5286 30.8671   8
   6  -5  14 8412.19 296.020   8
  -6   5 -15 140.067 51.8933   9
   6  -5  15 57.9065 39.3146   8
  -6   5 -16 2732.01 147.621   9
   6  -5  16 2945.41 141.579   8
   6  -5  17 207.926 32.4570   8
   6  -4 -12 1657.06 106.431  20
   6  -4 -11 723.784 83.1651  20
   6  -4 -10 690.094 91.5745  20
   6  -4  -9 61.4828 33.8052  20
   6  -4  -8 4393.96 239.471  20
   6  -4  -7 1212.75 118.514  16
   6  -4  -7 1340.74 136.791  20
   6  -4  -6 3614.84 202.817  16
   6  -4  -6 3757.18 219.611  20
   6  -4  -6 4060.29 260.420   3
   6  -4  -5 2330.11 192.990   3
  -6   4   5 2277.97 180.731   5
   6  -4  -5 2542.15 163.958  16
   6  -4  -5 2480.49 175.920  20
   6  -4  -4 567.482 83.9658  20
  -6   4   4 608.290 91.0246   5
   6  -4  -3 158.828 46.0821  20
   6  -4  -3 90.4321 28.4826  18
  -6   4   3 139.208 45.3310   5
  -6   4   2 10355.4 372.402   5
  -6   4   1 33.7904 34.0998   5
  -6   4   0 7657.91 325.455   5
  -6   4  -1 660.148 104.483   5
  -6   4  -2 106523. 1243.29   5
  -6   4  -3 1032.13 127.697   4
  -6   4  -4 19077.9 542.969   4
  -6   4  -5 1091.00 131.590   4
  -6   4  -6 28878.3 683.275   4
  -6   4  -7 335.305 74.1442   4
   6  -4   8 452.205 69.3062   8
   6  -4   9 49.1989 29.8006   8
   6  -4  10 29045.3 587.477   8
   6  -4  11 1332.61 130.571   8
   6  -4  12 13209.4 408.027   8
   6  -4  13 696.434 96.5893   8
   6  -4  14 755.108 96.5178   8
   6  -4  15 261.148 64.8677   8
  -6   4 -16 5194.25 224.204   9
   6  -4  16 5508.69 210.667   8
  -6   4 -17 41.7299 18.8457   9
   6  -4  17 78.6622 24.6507   8
   6  -3 -12 7476.72 227.011  20
   6  -3 -11 3.58482 29.0454  20
  -6   3  10 3495.95 178.123  15
   6  -3 -10 3570.16 199.992  20
   6  -3  -9 127.303 49.4953  20
  -6   3   9 132.385 40.2096  15
   6  -3  -8 537.108 86.7460  20
   6  -3  -8 489.607 78.1301  16
  -6   3   8 579.079 83.4353  15
   6  -3  -7 2682.49 179.493  16
   6  -3  -7 2677.97 189.116  20
  -6   3   7 2476.89 166.455  15
   6  -3  -6 11477.9 365.124  16
   6  -3  -6 11176.9 375.306  20
   6  -3  -5 142.609 46.9663  20
   6  -3  -5 192.426 48.8420  16
   6  -3  -5 88.7887 42.5338   3
   6  -3  -4 27757.2 554.224  20
  -6   3   4 27649.0 593.417   5
   6  -3  -4 27878.3 518.328  16
  -6   3   3 2264.31 170.297   5
   6  -3  -3 2436.13 158.485  20
  -6   3   2 24177.8 546.152   5
  -6   3   1 58.4405 45.4009   5
  -6   3   0 3115.17 200.412   5
  -6   3  -1 3379.65 216.504   5
  -6   3  -1 3627.83 231.423   4
  -6   3  -2 26831.2 629.797   4
  -6   3  -3 11059.0 408.399   4
  -6   3  -4 22666.0 595.528   4
  -6   3  -5 11060.2 422.001   4
  -6   3  -6 28211.6 680.267   4
  -6   3  -7 1480.62 160.163   4
   6  -3   8 9823.94 314.545   8
  -6   3  -8 9604.69 398.985   4
  -6   3  -8 10393.0 343.566  10
   6  -3   9 502.278 76.0608   8
  -6   3  -9 513.583 82.2009  10
  -6   3 -10 2150.48 172.303  10
   6  -3  10 2332.06 167.842   8
   6  -3  11 773.683 102.485   8
  -6   3 -11 761.332 106.847  10
   6  -3  12 41862.5 728.792   8
  -6   3 -12 40448.9 761.113  10
  -6   3 -13 292.878 76.6807  10
   6  -3  13 259.299 68.6239   8
   6  -3  14 13908.7 411.696   8
  -6   3 -14 12816.8 416.777  10
   6  -3  15 5.05565 32.6307   8
   6  -3  16 309.504 58.2115   8
  -6   3 -17 45.4676 23.7477   9
   6  -3  17 11.4464 20.3435   8
   6  -2 -12 2452.73 129.222  20
   6  -2 -11 377.244 63.5321  20
  -6   2  11 269.727 45.9219  15
  -6   2  10 1233.17 113.812  15
   6  -2 -10 1542.65 132.342  20
   6  -2  -9 388.217 76.1764  20
   6  -2  -9 255.232 59.5585  16
  -6   2   9 407.924 73.5328  15
   6  -2  -8 7118.21 296.932  16
  -6   2   8 6578.79 278.044  15
   6  -2  -8 6770.69 296.488  20
   6  -2  -7 2706.58 182.874  16
   6  -2  -7 2590.19 183.725  20
   6  -2  -6 140.688 52.1707  20
   6  -2  -6 252.571 60.6616  16
   6  -2  -6 235.005 71.4841   3
   6  -2  -5 247.810 54.7680  20
   6  -2  -5 233.041 48.9770  16
   6  -2  -5 247.023 72.5395   3
   6  -2  -4 4955.49 230.569  20
  -6   2   4 4968.25 240.877   5
   6  -2  -4 4911.25 217.740  16
  -6   2   3 6061.85 265.094   5
  -6   2   2 57727.0 818.779   5
  -6   2   1 345.329 71.8487   5
  -6   2   0 1995.60 160.312   5
  -6   2   0 2326.71 180.636   4
  -6   2  -1 28337.5 627.707   4
  -6   2  -2 814.101 118.711   4
  -6   2  -3 13372.5 443.275   4
  -6   2  -4 7729.31 336.380   4
  -6   2  -5 1286.59 141.816   4
  -6   2  -6 37070.9 741.541   4
  -6   2  -7 1984.50 173.641   4
  -6   2  -8 2638.09 203.606   4
  -6   2  -9 1836.36 146.567  10
   6  -2   9 1836.41 141.104   8
  -6   2  -9 1584.55 161.020   4
  -6   2 -10 3345.07 207.744  10
   6  -2  10 3583.06 205.810   8
   6  -2  11 7.78399 39.1096   8
  -6   2 -11-20.2518 35.4839  10
   6  -2  12 1160.87 125.123   8
  -6   2 -12 997.944 120.809  10
  -6   2 -13 62.8808 55.2674  10
   6  -2  13 46.4335 40.5886   8
   6  -2  14 7576.41 307.661   8
  -6   2 -14 8071.79 333.377  10
  -6   2 -15 796.550 105.888  10
   6  -2  15 859.772 103.414   8
   6  -2  16 2487.03 155.629   8
   6  -2  17 81.6258 34.4497   8
   6  -2  18 396.009 43.5270   8
   6  -1 -12 2247.59 118.711  20
  -6   1  11 5820.11 227.234  15
   6  -1 -11 5973.13 230.701  20
   6  -1 -10 448.234 75.0333  20
  -6   1  10 363.678 63.1407  15
   6  -1  -9 20.9048 29.3252  20
   6  -1  -9 27.5209 40.9833  16
  -6   1   9 13.0591 28.7128  15
   6  -1  -8 995.040 115.191  16
  -6   1   8 985.477 110.169  15
   6  -1  -8 1102.40 119.305  20
   6  -1  -7-16.5361 35.8227  20
   6  -1  -7 72.5911 49.0944  16
   6  -1  -6 492.258 80.1610  20
   6  -1  -6 431.206 87.8739   3
   6  -1  -6 339.776 69.2139  16
   6  -1  -5 71.8967 33.0437  20
   6  -1  -5 106.966 35.1230  16
   6  -1  -5 156.813 54.5997   3
   6  -1  -4 264.772 54.2420  20
   6  -1  -4 232.766 48.3704  16
   6  -1  -4 299.349 71.9819   3
  -6   1   3 1330.67 120.520   5
  -6   1   2 8725.55 307.688   5
  -6   1   1 2626.95 172.953   5
  -6   1   0 785.609 103.943   4
  -6   1  -1 17352.6 487.607   4
  -6   1  -2 7254.26 317.295   4
  -6   1  -3 2892.93 199.015   4
  -6   1  -4 10731.2 369.134   4
  -6   1  -5 1516.63 139.979   4
  -6   1  -6 70842.6 938.037   4
  -6   1  -7 4285.54 234.674   4
  -6   1  -8 43961.0 767.926   4
   6  -1   9-6.29964 21.9894   8
  -6   1  -9 6.72921 23.6065  10
  -6   1 -10 5921.56 267.249  10
   6  -1  10 5830.16 260.815   8
   6  -1  11 2873.02 192.943   8
  -6   1 -11 3078.94 205.088  10
   6  -1  12 220.032 60.2768   8
  -6   1 -12 349.004 77.1346  10
  -6   1 -13 12.3706 41.9733  10
   6  -1  13-5.18778 33.8646   8
  -6   1 -14 518.146 91.1993  10
   6  -1  14 604.465 92.2787   8
  -6   1 -15 56.7934 46.4843  10
   6  -1  15-48.3858 48.2124   8
  -6   1 -16 4391.33 220.709  10
   6  -1  16 4641.95 212.710   8
   6  -1  17 231.031 45.8334   8
   6  -1  18 372.549 44.8551   8
   6   0 -12 12.9424 10.7945  20
  -6   0  12 1231.88 92.9749  15
   6   0 -11 477.948 64.2374  20
  -6   0  11 434.639 67.3280  15
  -6   0  10 21154.2 480.044  15
   6   0 -10 22169.5 477.608  20
   6   0  -9 360.191 69.3888  20
   6   0  -9 310.412 71.3232  16
  -6   0   9 372.219 72.4931  15
   6   0  -8 306.119 64.8500  20
   6   0  -8 304.936 72.2645  16
   6   0  -7 621.268 88.8818  20
   6   0  -7 679.369 95.5840  16
   6   0  -6 1764.94 146.849  16
   6   0  -6 1696.79 170.975   3
   6   0  -6 1605.06 139.365  20
   6   0  -5 1295.27 118.546  20
   6   0  -5 1401.41 123.411  16
   6   0  -5 1280.20 140.063   3
   6   0  -4 5414.39 272.445   3
   6   0  -4 5224.22 225.096  16
  -6   0   3 272.602 52.6276   5
  -6   0   2 10471.1 327.401   5
  -6   0   1 3917.86 205.790   5
  -6   0   1 4714.25 241.654   4
  -6   0   0 28163.9 608.135   4
  -6   0  -1 4148.59 236.290   4
  -6   0  -2 61334.7 867.166   4
  -6   0  -3 3624.71 206.148   4
  -6   0  -4 3833.56 205.429   4
  -6   0  -5 6674.48 267.165   4
  -6   0  -6 95999.9 1015.58   4
  -6   0  -7 1671.42 139.020   4
  -6   0  -8 8680.58 318.889   4
  -6   0  -9 148.090 46.4952   4
  -6   0 -10 5820.93 259.336  10
   6   0  10 5953.28 259.758   8
  -6   0 -10 5737.92 281.794   4
  -6   0 -11 2276.51 172.675  10
   6   0  11 2200.58 166.875   8
   6   0  11 2404.08 151.714  11
  -6   0 -12 18147.5 494.072  10
   6   0  12 17396.1 463.001   8
   6   0  12 17681.6 421.803  11
   6   0  13 604.391 92.3207   8
  -6   0 -13 779.799 114.057  10
   6   0  13 594.362 79.9032  11
   6   0  14 13800.5 410.725   8
  -6   0 -14 13895.9 441.365  10
   6   0  14 14286.1 377.228  11
  -6   0 -15 15.4676 51.7010  10
   6   0  15 2.07842 40.7112   8
   6   0  15 52.7389 31.2170  11
  -6   0 -16 42.6271 47.0533  10
   6   0  16 24.0140 31.8071   8
  -6   0 -17-10.3876 28.7706  10
   6   0  17-8.81955 23.0449   8
   6   0  18 8294.80 202.244   8
   6   1 -12 357.871 53.2964  17
  -6  -1  12 338.568 51.6950  15
  -6  -1  11 1062.78 102.100  15
  -6  -1  10 10139.9 338.487  15
   6   1 -10 11009.6 317.527  20
   6   1  -9 606.287 92.9285  16
  -6  -1   9 532.396 86.4573  15
   6   1  -9 608.957 84.4064  20
   6   1  -8 3129.26 203.459  16
   6   1  -8 2985.87 186.335  20
   6   1  -7 182.831 50.4119  20
   6   1  -7 83.4638 35.7448  16
   6   1  -7 212.092 54.9825  12
   6   1  -6 12659.2 377.912  20
   6   1  -6 13975.6 408.079  16
   6   1  -6 13639.2 481.422   3
   6   1  -5 5569.46 240.582  20
   6   1  -5 5872.60 255.918  16
   6   1  -5 5896.84 300.870   3
   6   1  -4 651.041 81.8020  16
   6   1  -4 676.342 98.4725   3
   6   1  -3 7639.31 301.814   3
  -6  -1   2 19711.7 431.209   5
  -6  -1   1 63.7646 41.5888   4
  -6  -1   0 9593.15 350.562   4
  -6  -1  -1-45.5866 53.8265   4
  -6  -1  -2 115268. 1117.13   4
  -6  -1  -3 2902.45 174.297   4
  -6  -1  -4 57980.3 749.637   4
  -6  -1  -5 7959.32 279.524   4
  -6  -1  -6 8760.95 297.305   4
  -6  -1  -7 982.500 105.333   4
  -6  -1  -8 89573.2 997.234   4
  -6  -1  -9 2088.61 160.625   4
  -6  -1 -10 187.225 52.1165   4
  -6  -1 -10 249.050 54.8113  10
   6   1  10 212.580 54.0326   8
   6   1  10 110.223 37.5505  11
  -6  -1 -11 2182.17 166.378  10
   6   1  11 2071.82 157.613   8
   6   1  11 2185.65 150.114  11
  -6  -1 -12 35707.0 682.033  10
   6   1  12 34111.1 641.989   8
   6   1  12 34077.1 605.549  11
  -6  -1 -13 1199.08 132.177  10
   6   1  13 1097.32 117.620   8
   6   1  13 1133.20 113.119  11
   6   1  14 3527.75 204.973   8
  -6  -1 -14 3892.47 235.801  10
   6   1  14 3792.70 202.942  11
   6   1  15 1094.90 110.223   8
  -6  -1 -15 1048.64 125.418  10
   6   1  15 1010.39 103.825  11
   6   1  16 23531.8 468.542   8
  -6  -1 -16 24299.5 536.256  10
  -6  -1 -17 173.510 49.0128  10
   6   1  17 123.571 34.8720   8
   6   1  18 2324.62 102.894   8
   6   2 -12 4054.63 159.543  17
  -6  -2  12 4149.51 167.129  15
   6   2 -11 201.642 49.1364  17
  -6  -2  11 192.332 48.5957  15
  -6  -2  10 12363.3 374.071  15
   6   2  -9 336.513 70.4045  16
   6   2  -8 10728.3 372.505  16
   6   2  -7 250.954 64.0225  16
   6   2  -7 397.004 70.3166  12
   6   2  -6 9116.65 334.235  16
   6   2  -6 9314.09 400.360   3
   6   2  -6 9441.19 334.755  12
   6   2  -5 57.5540 36.4515   3
   6   2  -5 46.8672 29.6513  16
   6   2  -4 4654.57 217.886  16
   6   2  -4 4578.85 251.250   3
   6   2  -3 4054.03 221.396   3
   6   2  -2 46454.9 697.137   3
  -6  -2   2 48765.5 728.802   4
  -6  -2   1 5781.29 267.478   4
  -6  -2   0 1442.30 132.739   4
  -6  -2  -1 5805.77 250.475   4
  -6  -2  -2 52197.1 707.690   4
  -6  -2  -3 10919.4 314.788   4
  -6  -2  -4 13077.6 346.732   4
  -6  -2  -5 22.0429 34.7472   4
  -6  -2  -6 90573.8 946.618   4
  -6  -2  -7 311.755 60.5011   4
  -6  -2  -8 383.655 69.0031   4
  -6  -2  -9 97.8375 46.2861   4
  -6  -2 -10 4434.04 221.801  10
   6   2  10 4515.25 218.131   8
  -6  -2 -10 4186.60 233.814   4
   6   2  10 4971.84 222.572  11
  -6  -2 -11 920.388 108.425  10
   6   2  11 991.245 107.197   8
  -6  -2 -11 939.727 116.283   4
   6   2  11 1219.84 115.871  11
  -6  -2 -12 3939.79 225.941  10
   6   2  12 3507.55 203.545   8
   6   2  12 3330.59 195.667  11
  -6  -2 -13-10.0848 40.6217  10
   6   2  13-7.18170 31.7178   8
   6   2  13 50.7507 34.4750  11
   6   2  14 747.171 94.2185   8
  -6  -2 -14 953.348 121.162  10
   6   2  14 871.059 99.2542  11
   6   2  15 806.509 96.2793   8
  -6  -2 -15 841.268 112.108  10
   6   2  15 930.163 100.415  11
   6   2  16 377.171 63.1067   8
  -6  -2 -16 315.390 74.1461  10
   6   2  16 324.747 57.6952  11
  -6  -2 -17-29.8264 38.2499  10
   6   2  17-19.6603 19.6341   8
  -6  -2 -18 4022.65 172.771  10
   6   3 -12 823.808 68.7089  17
  -6  -3  12 866.362 73.5698  15
   6   3 -11 430.473 63.8372  17
  -6  -3  11 460.011 66.4148  15
   6   3 -10 2654.29 166.606  17
  -6  -3  10 2769.43 175.584  15
   6   3  -9 209.564 63.1978  16
   6   3  -8 6313.41 287.371  16
   6   3  -7 3.43801 37.7174  16
   6   3  -7 40.8544 26.0300  12
   6   3  -6 28888.5 603.513  16
   6   3  -6 30791.9 726.817   3
   6   3  -6 30538.2 608.391  12
   6   3  -5 485.107 86.1721   3
   6   3  -5 370.045 69.5836  16
   6   3  -5 447.651 76.6489  12
   6   3  -4 1270.10 117.569  16
   6   3  -4 1158.14 129.715   3
   6   3  -3 26.4549 22.7198   3
   6   3  -3 7.34035 25.2244  16
   6   3  -2 36002.3 617.734   3
   6   3  -1 1033.59 98.9006   3
  -6  -3   1 971.978 109.372   4
  -6  -3   0 10467.9 343.695   4
  -6  -3  -1-39.8796 38.3996   4
  -6  -3  -2 80599.7 845.504   4
  -6  -3  -3 5709.38 223.662   4
  -6  -3  -4 4519.04 203.000   4
  -6  -3  -5 3011.75 168.584   4
  -6  -3  -6 188829. 1376.08   4
  -6  -3  -7 161.613 52.1322   4
  -6  -3  -8 66468.8 872.725   4
  -6  -3  -9 377.974 72.7264   4
  -6  -3 -10 4453.04 221.879  10
   6   3  10 4597.73 215.698   8
  -6  -3 -10 4473.19 245.611   4
   6   3  10 4695.56 222.074  11
  -6  -3 -11 8.07957 29.7206   4
  -6  -3 -11 9.35873 26.1817  10
   6   3  11 29.5596 26.0438   8
   6   3  11 10.6889 30.3175  11
  -6  -3 -12 19053.0 495.536  10
   6   3  12 18302.8 450.414   8
  -6  -3 -12 17315.0 503.512   4
   6   3  12 18293.3 462.301  11
  -6  -3 -13 356.402 73.7972  10
   6   3  13 281.737 60.3627   8
   6   3  13 373.298 73.9385  11
  -6  -3 -14 1557.71 150.592  10
   6   3  14 1618.65 131.731   8
   6   3  14 1649.32 139.038  11
   6   3  15 1097.95 104.927   8
  -6  -3 -15 1122.08 127.366  10
   6   3  15 1182.24 115.021  11
   6   3  16 6380.92 228.104   8
  -6  -3 -16 6724.92 284.774  10
  -6  -3 -17 82.2864 41.9707  10
  -6  -3 -18 8420.73 250.049  10
   6   4 -12 1700.85 88.3490  17
  -6  -4  12 1798.79 99.8060  15
   6   4 -11 228.083 44.5546  17
  -6  -4  11 216.874 47.5501  15
   6   4 -10 15424.2 384.884  17
  -6  -4  10 15396.4 398.186  15
   6   4  -9 2117.20 154.915  17
   6   4  -9 2268.79 162.879  16
   6   4  -8 233.346 59.4096  17
   6   4  -8 229.825 61.2284  16
   6   4  -7 14.4909 39.5334  16
   6   4  -7 50.8365 34.0900  12
   6   4  -6 17775.0 469.877  16
   6   4  -6 16912.6 541.670   3
   6   4  -6 17255.4 465.712  12
   6   4  -5 435.771 82.1354   3
   6   4  -5 333.512 70.7062  16
   6   4  -5 326.020 69.0916  12
   6   4  -4 4438.39 220.034  16
   6   4  -4 4329.09 245.343   3
   6   4  -4 4858.89 242.865  12
   6   4  -3 329.134 66.2848   3
   6   4  -3 370.441 64.6045  16
   6   4  -3 410.420 68.3664  12
   6   4  -2 9997.92 305.671   1
   6   4  -2 8708.60 302.422   3
  -6  -4   1 1906.19 148.239   4
   6   4  -1 2160.51 135.132   1
   6   4  -1 1944.24 133.714   3
   6   4   0 3195.20 158.153   3
   6   4   0 3538.71 161.255   1
  -6  -4   0 3185.98 184.978   4
  -6  -4  -1 441.328 66.9244   4
   6   4   1 388.789 51.4832   1
  -6  -4  -2 52132.7 674.651   4
  -6  -4  -3 405.134 66.3624   4
  -6  -4  -4 7460.36 262.725   4
  -6  -4  -5 1569.02 125.364   4
  -6  -4  -6 21395.1 476.489   4
  -6  -4  -7 818.649 100.376   4
  -6  -4  -8 4345.83 229.329   4
  -6  -4  -9 31.5322 31.6612   4
   6   4   9 20.1422 24.9862  11
  -6  -4 -10 4189.34 214.320  10
   6   4  10 4041.77 197.362   8
  -6  -4 -10 4014.20 237.367   4
   6   4  10 4314.92 218.610  11
  -6  -4 -11 641.290 91.1918  10
   6   4  11 606.836 78.5479   8
  -6  -4 -11 670.952 103.165   4
   6   4  11 639.889 91.0583  11
  -6  -4 -12 15.8624 41.0733  10
  -6  -4 -12-13.0087 43.4525   4
   6   4  12 69.6236 33.5445   8
   6   4  12 25.5643 28.1352  11
  -6  -4 -13 306.782 68.8564  10
   6   4  13 381.273 67.9438   8
   6   4  13 339.422 69.8672  11
  -6  -4 -14 1507.69 144.654  10
   6   4  14 1596.41 126.280   8
   6   4  14 1440.60 132.907  11
   6   4  15 4326.36 194.146   8
  -6  -4 -15 4714.77 249.835  10
   6   4  15 4637.29 225.964  11
  -6  -4 -16 232.638 62.5130  10
  -6  -4 -17 249.690 55.7770  10
  -6  -4 -18 4188.28 174.865  10
  -6  -5  12 87.2358 21.4917  15
   6   5 -11 329.299 48.4815  17
  -6  -5  11 263.086 46.4278  15
   6   5 -10 14906.0 361.867  17
  -6  -5  10 14868.0 375.870  15
   6   5  -9 114.241 41.8056  17
   6   5  -9 111.391 47.3669  16
   6   5  -8 4425.34 229.923  17
   6   5  -8 4757.20 239.149  16
   6   5  -7 784.283 101.336  17
   6   5  -7 701.593 96.8409  16
   6   5  -7 716.854 95.7522  12
   6   5  -6 1251.28 127.304  17
   6   5  -6 1416.83 136.974  16
   6   5  -6 1153.84 124.320  12
   6   5  -5 1574.00 136.073  17
   6   5  -5 1564.03 141.157  16
   6   5  -5 1633.63 148.147  12
   6   5  -4 12790.4 378.327  16
   6   5  -4 13127.4 426.974   3
   6   5  -4 13108.4 409.262  12
   6   5  -3 1281.91 116.848  16
   6   5  -3 1311.35 125.396   1
   6   5  -3 1097.88 115.311   3
   6   5  -3 1253.66 126.320  12
   6   5  -2 2014.16 138.103  16
   6   5  -2 2008.19 147.852   1
   6   5  -2 2201.07 159.809  12
   6   5  -1 6248.04 248.338   1
   6   5   0 16135.4 376.369   1
  -6  -5   0 14726.4 386.651   4
  -6  -5  -1 5623.87 227.103   4
   6   5   1 6478.58 231.006   1
  -6  -5  -2 8454.44 272.956   4
  -6  -5  -3 65.4634 33.5494   4
  -6  -5  -4 30645.1 541.686   4
  -6  -5  -5 2520.95 163.532   4
  -6  -5  -6 82.4723 39.0599   4
  -6  -5  -7 4237.89 225.523   4
  -6  -5  -8 33468.7 658.245   4
  -6  -5  -9 562.844 91.6634   4
  -6  -5 -10 4192.79 216.368  10
  -6  -5 -10 4192.24 250.761   4
   6   5  10 4484.44 228.100  11
  -6  -5 -11 177.897 55.2106  10
  -6  -5 -11 194.646 62.3164   4
   6   5  11 147.885 50.9839  11
  -6  -5 -12 284.645 71.2515   4
  -6  -5 -12 267.075 63.0199  10
   6   5  12 340.360 67.4535  11
  -6  -5 -13 98.3380 48.2352  10
   6   5  13 183.979 55.0611  11
  -6  -5 -14 20766.1 526.982  10
   6   5  14 21102.9 500.222  11
  -6  -5 -15 241.962 64.6282  10
  -6  -5 -16 16.4724 37.6777  10
  -6  -5 -17 16.2390 28.8440  10
  -6  -5 -18 1280.78 95.6826  10
   6   6 -11 368.926 44.3376  17
  -6  -6  11 342.163 48.0686  15
   6   6 -10 19841.5 388.412  17
  -6  -6  10 20313.8 408.879  15
   6   6  -9 2309.95 150.272  17
  -6  -6   9 2255.47 153.990  15
   6   6  -8 3299.81 191.546  17
   6   6  -8 3222.19 189.324  16
   6   6  -8 3406.40 184.902  13
   6   6  -7 2880.04 187.869  17
   6   6  -7 3071.71 193.405  16
   6   6  -6 42144.1 715.121  17
   6   6  -6 41661.2 717.842  16
   6   6  -6 41708.7 737.835  12
   6   6  -5 9248.93 335.575  16
   6   6  -5 9405.31 357.738  12
   6   6  -4 4531.41 230.280  16
   6   6  -4 4332.26 251.050   1
   6   6  -4 4243.95 238.056  12
   6   6  -3 2076.05 146.792  19
   6   6  -3 2204.33 155.750  16
   6   6  -3 2168.77 171.654   1
   6   6  -3 2244.95 172.611  12
   6   6  -2 14675.3 374.181  19
   6   6  -2 14456.3 379.581  16
   6   6  -2 15283.3 435.915  12
   6   6  -2 15394.4 431.789   1
   6   6  -1 10240.9 302.412  19
   6   6  -1 10343.6 340.615   1
   6   6  -1 10224.5 347.145  12
   6   6   0 3100.00 180.238   1
   6   6   1 1243.20 110.877   1
  -6  -6  -1 1301.02 109.672   4
  -6  -6  -2 28193.1 509.362   4
  -6  -6  -3 4171.32 201.964   4
  -6  -6  -4 11.5677 30.8527   4
  -6  -6  -5 502.813 77.7477   4
  -6  -6  -6 8890.27 327.536   4
  -6  -6  -7 56.0717 34.9196   4
  -6  -6  -8 140.178 48.3152   4
  -6  -6  -9 42.5421 39.8612   4
  -6  -6 -10 76744.2 912.543  10
  -6  -6 -10 74995.8 1102.05   4
  -6  -6 -11 19.0901 26.5071  10
  -6  -6 -11 3.77014 28.2988   4
  -6  -6 -12 226.159 59.8465  10
  -6  -6 -13 606.808 95.9951  10
  -6  -6 -14 21890.9 534.173  10
  -6  -6 -15 1647.17 145.662  10
  -6  -6 -16-11.2973 44.0826  10
  -6  -6 -17 55.6935 30.0954  10
   6   6  18 19755.3 305.865  19
  -6  -6 -18 20067.7 352.817  10
   6   7 -10 1112.30 83.9695  17
  -6  -7  10 1148.38 89.2603  15
   6   7  -9 44.8989 27.6165  17
  -6  -7   9 4.64059 29.6811  15
   6   7  -8 31940.8 571.668  17
   6   7  -8 33232.8 560.612  16
   6   7  -8 31648.8 543.865  13
   6   7  -7 262.553 60.7994  17
   6   7  -7 248.923 58.5370  16
   6   7  -7 290.655 62.9810  13
   6   7  -6 10077.9 346.589  17
   6   7  -6 10239.3 345.361  16
   6   7  -5 2414.13 170.713  16
   6   7  -4 130401. 1222.17  16
   6   7  -4 132553. 1356.35  12
   6   7  -3 551.106 82.9446  19
   6   7  -3 605.156 85.3032  16
   6   7  -3 622.796 94.3492   1
   6   7  -3 493.514 86.8837  12
   6   7  -2 1043.69 118.787   1
   6   7  -2 1273.75 118.139  19
   6   7  -2 1080.80 106.399  16
   6   7  -2 1071.72 122.829  12
   6   7  -1 2831.69 167.079  19
   6   7  -1 2625.98 182.466   1
   6   7  -1 2613.77 159.640  16
   6   7  -1 2929.83 163.765  14
   6   7  -1 2543.37 181.507  12
   6   7   0 34800.5 572.765  19
   6   7   0 33667.5 556.981  16
   6   7   0 35827.8 650.243   1
   6   7   0 34343.8 638.708  12
   6   7   1-26.2020 21.5766   1
  -6  -7  -2 1681.76 128.631   4
  -6  -7  -3 6731.22 262.323   4
  -6  -7  -4 6942.99 277.363   4
  -6  -7  -5 5033.00 247.360   4
   6   7   6 17271.5 398.946  19
  -6  -7  -6 17234.9 472.564   4
  -6  -7  -7 249.987 63.6944   4
   6   7   7 188.629 50.0079  19
   6   7   8 21744.4 476.236  19
  -6  -7  -8 21100.2 563.037   4
  -6  -7  -9 214.991 61.6896   4
  -6  -7 -10 5259.07 235.268  10
  -6  -7 -10 5463.25 305.017   4
  -6  -7 -11 926.120 106.158  10
  -6  -7 -11 823.465 123.349   4
  -6  -7 -12 30.7178 31.6625  10
  -6  -7 -13 117.752 55.9396  10
  -6  -7 -14 21808.5 521.851  10
  -6  -7 -15 255.890 59.8778  10
  -6  -7 -16 412.379 68.9478  10
  -6  -7 -17 119.031 39.2722  10
   6   7  17 27.3737 19.6257  19
  -6  -7 -18 27661.5 378.483  10
   6   7  18 27674.5 338.757  19
  -6  -8  10 72.1340 24.0548  15
   6   8  -9-14.7661 17.6097  17
  -6  -8   9-10.8214 28.2692  15
   6   8  -8 629.770 77.1240  17
   6   8  -8 546.445 67.8705  13
   6   8  -7 106.483 41.3476  17
   6   8  -7 46.7894 28.2103  13
   6   8  -6-15.9811 38.5531  17
   6   8  -6-0.21299 20.4432  16
   6   8  -6 2.36033 31.1204  13
   6   8  -5 531.835 79.9653  16
   6   8  -5 521.280 89.4250  13
   6   8  -4 836.746 98.0711  16
   6   8  -3 6715.52 324.251   1
   6   8  -3 6696.33 266.785  16
   6   8  -2 94367.1 1194.67   1
   6   8  -2 95655.9 987.879  16
   6   8  -2 93852.4 984.179  14
   6   8  -2 97847.7 1039.67  19
   6   8  -1 888.313 100.793  19
   6   8  -1 921.088 95.7790  16
   6   8  -1 957.302 116.400   1
   6   8  -1 816.665 91.7158  14
   6   8  -1 778.307 104.924  12
   6   8   0 1173.83 111.657  19
   6   8   0 1015.46 100.441  16
   6   8   0 970.753 95.0541  14
   6   8   0 1023.75 118.464  12
   6   8   0 1134.08 125.671   1
   6   8   1 498.005 75.6084  19
   6   8   1 496.972 81.8796   1
   6   8   1 522.765 71.6283  16
   6   8   1 511.481 67.6658  14
   6   8   1 503.017 81.1637  12
   6   8   2 32912.4 563.965  19
   6   8   2 33089.1 520.706  14
   6   8   3 3233.19 177.275  19
   6   8   3 2964.92 165.760  16
  -6  -8  -3 3290.42 190.405   4
   6   8   4 676.110 81.3621  19
   6   8   4 617.955 77.9221  16
  -6  -8  -4 669.868 91.9123   4
  -6  -8  -5 473.386 79.7170   4
   6   8   5 515.160 73.2181  19
   6   8   6 19374.1 441.834  19
  -6  -8  -6 18717.1 515.029   4
   6   8   7 8480.36 300.126  19
  -6  -8  -7 8255.07 353.693   4
  -6  -8  -8 32.1167 38.6099   4
   6   8   8 151.559 50.7748  19
   6   8   9 1016.09 109.204  19
  -6  -8  -9 1049.22 135.573   4
   6   8  10 4552.83 235.820  19
  -6  -8 -10 4321.25 279.629   4
  -6  -8 -11 6050.20 259.022  10
  -6  -8 -12 32105.2 615.108  10
  -6  -8 -13 47.7625 33.6900  10
  -6  -8 -14 2917.68 184.947  10
  -6  -8 -15 1091.34 111.620  10
   6   8  15 1197.21 109.762  19
   6   8  16 12.6778 23.9807  19
  -6  -8 -16 8.90452 27.1979  10
  -6  -8 -17 231.120 43.2259  10
   6   8  17 326.563 46.4125  19
  -6  -9   9 41.2959 21.9502  15
   6   9  -8 4639.21 179.649  17
  -6  -9   8 8031.23 248.142  15
   6   9  -7 1355.18 109.858  17
   6   9  -7 1468.28 119.860  13
   6   9  -6 59.9634 38.2204  13
   6   9  -5 21.3204 36.6606  13
   6   9  -4 55683.7 892.939  13
   6   9  -3 5712.73 292.445  13
   6   9  -2 3182.20 197.242  19
   6   9  -2 3205.93 188.286  14
   6   9  -2 2981.68 216.990   1
   6   9  -1 18876.2 465.495  19
   6   9  -1 17870.7 429.932  14
   6   9  -1 17941.3 528.504   1
   6   9   0 111.244 54.6240  19
   6   9   0 117.500 52.3010   1
   6   9   0 17.7347 36.1893  14
   6   9   1 3253.28 189.853  19
   6   9   1 3152.05 170.696  16
   6   9   1 3064.00 169.516  14
   6   9   2 42417.5 668.525  19
   6   9   2 41015.5 611.442  16
   6   9   2 41240.5 613.445  14
   6   9   2 41282.7 719.270  13
   6   9   3 2223.88 155.304  19
   6   9   3 2186.17 142.076  16
   6   9   3 2108.61 137.661  14
   6   9   3 2282.01 165.246  13
  -6  -9  -4 696.354 95.6308   4
   6   9   4 802.621 95.6303  19
   6   9   4 653.190 78.9923  16
   6   9   4 722.002 81.5402  14
   6   9   4 769.945 92.2214  13
  -6  -9  -5 88.2993 36.3113   4
   6   9   5 178.201 47.2573  19
   6   9   5 181.189 46.8835  16
   6   9   5 67.5122 24.2571  14
  -6  -9  -6 17137.8 506.661   4
   6   9   6 17831.1 442.598  19
   6   9   7 2056.70 155.797  19
  -6  -9  -7 2215.82 189.241   4
   6   9   8 7608.01 296.213  19
  -6  -9  -8 7249.29 350.688   4
   6   9   9 243.787 59.0049  19
  -6  -9  -9 105.922 46.7528   4
   6   9  10 29253.8 600.986  19
   6   9  11 852.823 103.957  19
  -6  -9 -12 68.7220 35.4296  10
   6   9  12 57.4220 39.2594  19
  -6  -9 -13 262.528 55.7098  10
   6   9  13 260.136 55.4343  19
  -6  -9 -14 2573.53 166.219  10
   6   9  14 2875.59 175.033  19
  -6  -9 -15 1119.65 105.232  10
   6   9  15 1304.52 111.621  19
  -6  -9 -16 2256.75 133.431  10
   6   9  16 2644.50 135.764  19
   6   9  17 2808.63 117.773  19
  -6 -10   8 1208.96 81.2386  15
   6  10  -7 1701.56 116.995  13
   6  10  -6 424.223 70.8619  13
   6  10  -5 870.792 105.742  13
   6  10  -4 373.854 84.3331  13
   6  10  -3 10987.8 403.906  13
   6  10  -2 32176.6 618.958  19
   6  10  -2 31207.6 683.776  13
   6  10  -1 8484.33 318.281  19
   6  10  -1 7931.92 289.761  14
   6  10  -1 7897.59 344.601  13
   6  10   0 2365.84 170.382  19
   6  10   0 2135.17 188.344   1
   6  10   0 2147.95 152.873  14
   6  10   0 2056.44 176.174  13
   6  10   1 2504.62 172.063  19
   6  10   1 2426.30 160.480  14
   6  10   1 2450.99 188.784  13
   6  10   2 5939.43 260.646  19
   6  10   2 5314.61 231.594  14
   6  10   2 5242.97 266.718  13
   6  10   3-15.4910 33.1748  19
   6  10   3 12.0434 22.8605  14
   6  10   3 11.2504 32.2681  13
   6  10   4 50.7312 41.6609  19
   6  10   4-22.3104 31.7017  14
   6  10   4 66.5556 36.3618  13
  -6 -10  -5 446.652 79.3251   4
   6  10   5 448.641 77.2714  19
   6  10   5 528.939 73.6948  16
   6  10   5 535.816 76.3772  14
   6  10   6 15966.1 428.982  19
   6  10   6 15800.2 392.603  16
  -6 -10  -6 15610.3 493.561   4
  -6 -10  -7 462.408 90.7862   4
   6  10   7 550.926 85.9959  19
   6  10   8 904.696 103.576  19
   6  10   9 6954.13 290.065  19
   6  10  10 693.893 94.1536  19
   6  10  11 4808.74 242.692  19
   6  10  12 3067.93 190.804  19
   6  10  13 297.628 63.7473  19
  -6 -10 -14 8102.76 268.395  10
   6  10  14 8619.42 286.680  19
  -6 -10 -15 4672.81 190.142  10
   6  10  15 5166.49 200.625  19
   6  10  16 2783.95 129.037  19
  -6 -10 -16 2552.03 121.270  10
   6  11  -7 3.42476 20.3296  13
   6  11  -6 4590.64 200.623  13
   6  11  -5 67.6139 38.6939  13
   6  11  -4 2620.24 183.569  13
   6  11  -3 656.713 100.263  13
   6  11  -2 18748.9 473.112  19
   6  11  -2 18250.7 518.628  13
   6  11  -1 11492.9 371.876  19
   6  11  -1 10950.7 345.377  14
   6  11  -1 10860.3 401.301  13
   6  11   0 8518.03 319.329  19
   6  11   0 8566.68 304.135  14
   6  11   0 8435.12 353.445  13
   6  11   1 627.319 90.7298  19
   6  11   1 546.809 79.4691  14
   6  11   1 384.306 80.9891  13
   6  11   2 92.6416 47.5760  19
   6  11   2-20.4877 35.3253  14
   6  11   2 8.31831 37.5002  13
   6  11   3 9167.73 328.071  19
   6  11   3 9150.24 309.564  14
   6  11   3 8341.90 330.645  13
   6  11   4 66.1499 35.3012  19
   6  11   4 116.849 35.9957  14
   6  11   4 46.2355 28.5445  13
   6  11   5 1759.28 144.235  19
   6  11   5 1730.99 134.522  14
   6  11   6 1402.12 132.558  19
   6  11   6 1635.68 131.674  14
   6  11   7 7641.11 303.737  19
   6  11   8 2547.42 177.514  19
   6  11   8 2391.57 154.357  16
   6  11   9 715.689 98.7371  19
   6  11  10 2500.82 173.203  19
   6  11  11 79.4939 50.2157  19
   6  11  12 1590.82 134.281  19
   6  11  13 429.623 67.2384  19
   6  11  14 18179.1 384.731  19
   6  11  15 146.202 37.5657  19
   6  11  16 180.945 31.1969  19
   6  12  -6 4085.33 167.220  13
   6  12  -5 249.089 52.3272  13
   6  12  -4 3715.06 203.892  13
   6  12  -3-21.4372 45.8428  13
   6  12  -2 19975.4 520.119  13
   6  12  -1 1841.50 151.726  19
   6  12  -1 1941.60 146.055  14
   6  12  -1 1997.32 170.383  13
   6  12   0 4798.57 241.995  19
   6  12   0 4589.14 221.880  14
   6  12   0 4786.64 261.414  13
   6  12   1-6.26874 43.0221  19
   6  12   1-20.4038 36.5435  14
   6  12   1 27.6729 41.2942  13
   6  12   2 7717.23 303.853  19
   6  12   2 7537.55 284.756  14
   6  12   2 7290.52 312.219  13
   6  12   3 5123.38 246.199  19
   6  12   3 5457.24 242.105  14
   6  12   3 5103.18 256.433  13
   6  12   4 324.476 68.3748  19
   6  12   4 297.267 61.3437  14
   6  12   4 372.986 69.6220  13
   6  12   5 4942.04 242.892  19
   6  12   5 4865.49 228.133  14
   6  12   5 4737.88 221.885  13
   6  12   6-19.7044 33.7627  19
   6  12   6 57.8012 36.5007  14
   6  12   7 8879.20 326.074  19
   6  12   7 8889.55 304.894  14
   6  12   8 7751.17 303.075  19
   6  12   8 7260.13 272.280  14
   6  12   9 90.8756 46.8832  19
   6  12  10 4164.02 217.348  19
   6  12  11 7498.77 281.487  19
   6  12  12 9267.99 297.326  19
   6  12  13-6.69977 27.4416  19
   6  12  14 431.481 57.2699  19
   6  12  15 972.522 71.1314  19
   6  13  -6 4743.92 144.499  13
   6  13  -5 341.669 49.7219  13
   6  13  -4 187.546 47.0465  13
   6  13  -3 129.358 44.3735  13
   6  13  -2 2990.60 187.887  13
   6  13  -1 316.985 71.1238  13
   6  13   0 4141.05 214.525  19
   6  13   0 3959.45 200.955  14
   6  13   0 3872.60 223.295  13
   6  13   1 1741.85 141.954  19
   6  13   1 1740.42 135.765  14
   6  13   1 1723.14 150.623  13
   6  13   2 164.694 54.4796  19
   6  13   2 129.039 45.2162  14
   6  13   2 57.5711 34.7297  13
   6  13   3 23.3713 43.3174  19
   6  13   3 47.1757 35.8471  14
   6  13   3 1.94675 31.4333  13
   6  13   4 1199.62 120.604  19
   6  13   4 1378.49 121.484  14
   6  13   4 969.541 104.151  13
   6  13   5 2534.43 173.996  19
   6  13   5 2483.24 163.217  14
   6  13   5 2616.09 161.369  13
   6  13   6 71.6241 40.3950  19
   6  13   6 16.3213 29.7546  14
   6  13   7 53.1899 43.4600  19
   6  13   7 44.2582 33.0380  14
   6  13   8 128.359 43.8558  19
   6  13   8 162.601 42.6347  14
   6  13   9 5880.06 248.551  19
   6  13   9 5869.18 233.382  14
   6  13  10 1252.40 114.332  19
   6  13  10 960.943 93.8057  14
   6  13  11 33.0498 28.7255  19
   6  13  11-36.8988 25.4840  14
   6  13  12 221.594 48.2257  19
   6  13  12 231.064 40.8640  14
   6  13  13 250.035 44.0152  19
   6  13  13 231.912 35.7967  14
   6  13  14 5477.08 166.463  19
   6  14  -4 3053.15 141.093  13
   6  14  -3-31.9849 33.3691  13
   6  14  -2 234.679 52.0992  13
   6  14  -1 162.618 50.0572  13
   6  14   0 3471.66 182.697  19
   6  14   0 3234.41 173.035  14
   6  14   0 3307.01 192.259  13
   6  14   1 3453.19 186.627  19
   6  14   1 3153.68 173.228  14
   6  14   1 3024.54 184.810  13
   6  14   2 101.448 44.1669  19
   6  14   2 66.7649 35.6139  14
   6  14   2 94.9608 40.0107  13
   6  14   3 4215.80 210.290  19
   6  14   3 4209.96 201.973  14
   6  14   3 4066.20 209.754  13
   6  14   4 1458.63 121.969  14
   6  14   4 1190.22 107.870  13
   6  14   4 1220.06 117.175  19
   6  14   5 35.6543 36.3909  19
   6  14   5 38.8752 28.7081  14
   6  14   6 4495.18 214.465  19
   6  14   6 4389.95 204.163  14
   6  14   7 2673.67 162.707  19
   6  14   7 2630.79 156.531  14
   6  14   8 515.644 74.0756  19
   6  14   8 535.517 71.6407  14
   6  14   9 4564.73 202.496  19
   6  14   9 4737.28 195.835  14
   6  14  10 5207.08 205.613  19
   6  14  10 5060.92 190.924  14
   6  14  11 9875.84 265.655  19
   6  14  11 9092.83 237.052  14
   6  14  12 736.504 68.8580  19
   6  14  12 684.200 60.1443  14
   6  14  13 1543.69 85.3062  19
   6  15  -3 1911.45 103.411  13
   6  15  -2 405.096 57.3978  13
   6  15  -1 241.450 46.7941  13
   6  15   0 239.176 51.6378  13
   6  15   1 411.249 62.0541  14
   6  15   1 438.038 66.9754  13
   6  15   2 8395.06 264.044  19
   6  15   2 8338.47 261.281  14
   6  15   2 8254.81 270.881  13
   6  15   3 4365.65 192.999  19
   6  15   3 4056.78 185.312  14
   6  15   3 4047.55 186.958  13
   6  15   4 10915.5 305.208  19
   6  15   4 10658.9 298.886  14
   6  15   4 10440.1 285.775  13
   6  15   5 933.618 90.9131  19
   6  15   5 864.234 86.8558  14
   6  15   6 30121.1 499.638  19
   6  15   6 29506.3 490.722  14
   6  15   7 123.095 38.7539  19
   6  15   7 72.0015 27.6325  14
   6  15   8 390.802 58.6916  19
   6  15   8 289.955 48.4791  14
   6  15   9 428.889 57.5865  19
   6  15   9 366.766 51.8764  14
   6  15  10 4354.94 163.493  19
   6  15  10 4480.52 161.628  14
   6  15  11 20.0556 15.7981  19
   6  15  11 42.8263 19.4068  14
   6  16  -1 65.2797 22.7669  13
   6  16   0 3460.75 145.091  13
   6  16   1 435.209 55.2946  13
   6  16   2 122.503 34.4826  14
   6  16   2 144.092 33.6095  13
   6  16   3 30.4205 23.8184  19
   6  16   3 39.3216 27.7447  14
   6  16   4 2027.83 116.086  19
   6  16   4 1987.29 117.291  14
   6  16   5-20.5339 26.9330  19
   6  16   5 3.50664 25.6959  14
   6  16   6 6693.93 205.677  19
   6  16   6 6934.81 212.405  14
   6  16   7 170.555 34.9807  19
   6  16   7 130.970 32.0860  14
   6  16   8 8113.09 208.005  19
   6  16   8 8685.51 218.055  14
   6  16   9 50.5547 17.9871  19
   6  16   9 39.8733 15.1978  14
   6  17   4 240.994 34.8838  14
   6  17   5 24.4095 16.1431  14
   6  17   6 186.587 30.8120  14
  -7  15   0 1423.38 80.8721   6
  -7  15  -1 1544.24 88.3325   6
  -7  15  -2 491.411 51.0430   6
  -7  15  -3 2735.82 116.659   6
  -7  15  -4 3619.25 129.236   6
  -7  14   3 1926.30 93.3712   6
  -7  14   2 97.2279 26.7206   6
  -7  14   1 102.173 30.4878   6
  -7  14   0 1201.68 92.5458   6
  -7  14  -1 6400.20 215.430   6
  -7  14  -2 111.687 31.5396   6
  -7  14  -3 17.7829 24.7117   6
  -7  14  -3-6.06904 18.7034   7
  -7  14  -4 1245.09 81.8070   7
  -7  14  -4 1490.90 106.498   6
  -7  14  -5 4744.65 182.812   6
  -7  14  -6-3.05207 19.5137   6
  -7  14  -7 98.7272 25.4630   6
  -7  13   4 352.819 44.9218   6
  -7  13   3 115.523 32.3361   6
  -7  13   2 53.7404 28.7816   6
  -7  13   1 354.192 56.5801   6
  -7  13   0 288.480 54.2942   6
  -7  13  -1 4037.38 195.219   6
  -7  13  -2 315.972 61.5388   6
  -7  13  -3 6578.12 256.488   6
  -7  13  -4 506.356 77.4953   6
  -7  13  -5 608.487 79.8877   6
  -7  13  -6 233.211 54.5626   6
  -7  13  -7 16289.4 362.498   6
  -7  13  -8 1013.62 86.6650   6
  -7  13  -9 2300.53 114.385   6
  -7  12   5 1856.57 100.095   6
  -7  12   4 775.591 74.6591   6
  -7  12   3 856.857 84.4712   6
  -7  12   2-8.26968 22.7222   6
  -7  12   1 2748.21 165.567   6
  -7  12   0 274.423 58.6499   6
  -7  12  -1 44.2828 37.3102   6
  -7  12  -2 6.20216 37.2274   6
  -7  12  -3 3582.43 208.255   6
  -7  12  -4 58.7654 34.6254   6
  -7  12  -5 3392.30 201.391   6
  -7  12  -6-6.99124 35.2831   6
  -7  12  -7 941.582 106.571   6
  -7  12  -8 534.644 76.5356   6
  -7  12  -9 87.5877 34.6979   6
  -7  12 -10 54.0187 18.9249   6
   7 -11  -7 3087.05 122.597  20
   7 -11  -6 472.459 55.5394  20
   7 -11  -5 1767.98 115.067  20
  -7  11   5 1789.60 109.391   6
  -7  11   4 1141.78 96.2546   6
   7 -11  -4 1192.17 99.0044  20
   7 -11  -3 6335.27 233.748  20
  -7  11   3 6617.65 245.725   6
   7 -11  -2-15.3605 23.8493  20
  -7  11   2 5.00999 30.2580   6
   7 -11  -1 6480.28 242.112  20
  -7  11   1 7057.78 279.900   6
   7 -11   0 301.637 54.7051  20
  -7  11   0 316.038 67.9193   6
   7 -11   1 5696.79 228.529  20
  -7  11  -1 6550.53 286.785   6
  -7  11  -2 556.548 90.7836   6
  -7  11  -3 99.4009 45.5709   6
  -7  11  -4 4959.41 260.918   6
  -7  11  -5 2334.18 168.079   9
  -7  11  -5 2616.31 189.893   6
  -7  11  -6 1271.81 124.734   9
  -7  11  -7 2043.63 159.648   9
  -7  11  -8 103.245 45.3168   9
  -7  11  -9 6110.94 256.781   9
  -7  11 -10 20.8519 34.0468   9
  -7  11 -11 722.821 78.6032   9
  -7  11 -12 691.252 63.6378   6
   7 -10  -8 8383.25 214.300  20
   7 -10  -7 297.129 48.1672  20
   7 -10  -6 2408.73 140.258  20
   7 -10  -5 367.396 60.7987  20
  -7  10   5 429.148 60.4779   6
   7 -10  -4 2364.43 152.545  20
  -7  10   4 2577.95 152.962   6
   7 -10  -3 1084.17 107.195  20
  -7  10   3 1114.48 107.625   6
   7 -10  -2 3692.90 196.541  20
  -7  10   2 3673.82 200.895   6
   7 -10  -1 3686.55 197.657  20
  -7  10   1 3863.26 211.938   6
   7 -10   0 3817.79 202.192  20
  -7  10   0 4085.16 227.220   6
   7 -10   1 16009.4 413.436  20
  -7  10  -1 16047.5 457.985   6
  -7  10  -2 3662.11 226.450   6
  -7  10  -3 10202.1 379.721   6
  -7  10  -4 39.5923 31.3711   9
  -7  10  -5 74.0049 36.0021   9
  -7  10  -6 125.556 37.7359   9
  -7  10  -7 91.1441 48.9761   9
  -7  10  -8 130.941 53.0551   9
  -7  10  -9 1792.61 154.181   9
  -7  10 -10 60.5385 41.8581   9
  -7  10 -11 136.202 45.6313   9
  -7  10 -12 330.409 54.2684   9
  -7  10 -13 185.064 36.6297   9
   7  -9  -9 735.235 64.3174  20
   7  -9  -8 1138.32 91.4681  20
   7  -9  -7 4387.39 194.350  20
   7  -9  -6 70.6474 33.6814  20
   7  -9  -5 4258.38 211.263  20
  -7   9   5 4293.19 188.038   6
   7  -9  -4 1437.91 127.869  20
  -7   9   4 1624.78 125.846   6
   7  -9  -3 15292.2 415.168  20
  -7   9   3 15655.9 404.158   6
   7  -9  -2 83.2600 41.9916  20
  -7   9   2 50.5720 31.2898   6
   7  -9  -1 14182.4 403.092  20
  -7   9   1 14038.7 408.348   6
   7  -9   0 2373.78 165.536  20
  -7   9   0 1970.55 160.682   6
  -7   9  -1 27273.3 600.325   6
  -7   9  -2 4674.83 255.039   6
  -7   9  -3 1739.13 144.516   9
  -7   9  -4 1097.82 121.094   9
  -7   9  -5 122.929 50.8973   9
  -7   9  -6 202.901 70.0312   9
  -7   9  -7 909.732 117.740   9
  -7   9  -8 16482.8 497.544   9
  -7   9  -9 287.414 76.5880   9
  -7   9 -10 456.402 88.1367   9
  -7   9 -11 5492.21 262.654   9
  -7   9 -12 2777.41 175.739   9
  -7   9 -13 386.181 61.5006   9
  -7   9 -14 302.769 44.1887   9
   7  -8 -10 39.6318 16.5691  20
   7  -8  -9 1.84629 24.5958  20
   7  -8  -8 11.5098 24.5967  20
   7  -8  -7 1068.05 105.306  20
   7  -8  -6 344.930 65.3854  20
   7  -8  -5 657.700 91.0951  20
  -7   8   4 5320.76 224.716   6
   7  -8  -4 5124.78 246.493  20
   7  -8  -3 97.2128 39.5899  20
  -7   8   3 71.7809 41.7171   6
   7  -8  -2 1155.18 119.713  20
  -7   8   2 1130.63 114.115   6
   7  -8  -1 10353.6 349.835  20
  -7   8   1 10556.6 350.814   6
  -7   8   0 15208.2 430.669   6
  -7   8  -1 4288.77 289.813   5
  -7   8  -1 4148.48 230.204   6
  -7   8  -2 6582.89 359.413   5
  -7   8  -2 6068.19 282.644   6
  -7   8  -3 46159.3 949.401   5
  -7   8  -4 3593.09 215.126   9
  -7   8  -4 3682.85 263.944   5
  -7   8  -5 3423.00 254.118   5
  -7   8  -5 3274.83 211.685   9
  -7   8  -6 7762.60 338.005   9
  -7   8  -7 1099.54 133.650   9
  -7   8  -8 237.495 71.2513   9
  -7   8  -9 1299.38 149.168   9
  -7   8 -10 9.45117 43.0221   9
  -7   8 -11 9142.98 366.459   9
   7  -8  11 8383.90 259.223   8
  -7   8 -12 684.158 95.0149   9
   7  -8  12 624.711 67.0662   8
  -7   8 -13 233.127 59.5912   9
   7  -8  13 184.769 34.1885   8
  -7   8 -14 509.302 67.3835   9
   7  -7 -10 2630.22 128.167  20
   7  -7  -9 408.859 61.7867  20
   7  -7  -8 140.303 48.9416  20
   7  -7  -7 348.544 67.3646  20
   7  -7  -6 847.748 105.393  20
   7  -7  -5 8934.94 328.818  20
   7  -7  -4 676.110 95.6941  20
   7  -7  -3 2615.43 180.793  20
   7  -7  -2 538.067 83.8313  20
  -7   7   2 552.910 76.9236   6
  -7   7   1 83.1548 38.1616   6
  -7   7   1 179.068 64.0056   5
  -7   7   0 2920.19 236.698   5
  -7   7   0 2521.45 172.622   6
  -7   7  -1 1228.60 153.974   5
  -7   7  -1 1394.11 132.443   6
   7  -7   2 1130.46 102.855  18
  -7   7  -2 827.671 130.735   5
   7  -7   3 56.6874 29.1724  18
  -7   7  -3 11.2649 28.1195   5
  -7   7  -4 7486.75 304.018   9
  -7   7  -4 7659.89 380.720   5
  -7   7  -5 2745.69 191.380   9
  -7   7  -5 2672.93 224.249   5
  -7   7  -6 5138.08 273.033   9
  -7   7  -6 5404.04 313.028   5
  -7   7  -7 11299.3 417.522   9
  -7   7  -8 498.290 98.5668   9
  -7   7  -9 13532.6 474.035   9
   7  -7   9 13805.2 372.000   8
  -7   7 -10 7557.34 357.348   9
   7  -7  10 7070.25 267.545   8
  -7   7 -11 14649.8 486.422   9
   7  -7  11 14454.4 377.156   8
  -7   7 -12 2671.45 202.746   9
   7  -7  12 2528.55 152.052   8
  -7   7 -13 51.4558 44.1009   9
   7  -7  13 194.622 41.5126   8
  -7   7 -14 1669.98 132.890   9
   7  -7  14 1482.09 98.2885   8
  -7   7 -15 247.698 43.7121   9
   7  -7  15 231.621 34.0279   8
   7  -6 -11 77.4551 24.4740  20
   7  -6 -10 17.7942 26.6411  20
   7  -6  -9 6.84587 32.0250  20
   7  -6  -8 8061.54 294.447  20
   7  -6  -7 9624.85 338.692  20
   7  -6  -6 544.246 89.0138  20
   7  -6  -5 2458.22 177.785  20
   7  -6  -4 3432.01 209.376  20
   7  -6  -3 141.827 53.3920  20
  -7   6   3 98.1734 48.3914   5
   7  -6  -2 306.746 67.6680  20
   7  -6  -2 141.843 35.8203  18
  -7   6   2 245.990 73.7942   5
   7  -6  -1 14870.1 369.758  18
  -7   6   1 15216.8 522.790   5
   7  -6   0 1200.63 106.590  18
  -7   6   0 1121.82 144.119   5
  -7   6   0 1108.01 110.416   6
   7  -6   1 1084.60 101.752  18
  -7   6  -1 975.394 136.411   5
  -7   6  -1 1095.05 112.919   6
   7  -6   2 2555.04 155.180  18
  -7   6  -2 2421.13 213.750   5
   7  -6   3 424.187 65.6043  18
  -7   6  -3 283.146 74.7627   5
  -7   6  -4 3290.71 195.897   9
  -7   6  -4 3445.06 253.632   5
  -7   6  -5 416.167 76.1894   9
  -7   6  -5 369.742 86.0219   5
  -7   6  -6 455.169 82.5992   9
  -7   6  -6 483.666 97.8599   5
   7  -6   7 8401.83 288.195   8
  -7   6  -7 7782.96 376.799   5
   7  -6   8 5137.76 231.371   8
   7  -6   9 3918.92 207.179   8
   7  -6  10 588.996 84.8956   8
   7  -6  11 3730.11 201.968   8
   7  -6  12 17.3708 29.4316   8
  -7   6 -13 37.9330 43.8461   9
   7  -6  13 14.0233 27.5738   8
  -7   6 -14 410.854 78.3750   9
   7  -6  14 373.677 58.2740   8
   7  -6  15 1625.89 103.601   8
  -7   6 -15 1781.46 130.144   9
  -7   6 -16 267.801 41.5530   9
   7  -6  16 255.745 34.8864   8
   7  -5 -11 2176.90 112.214  20
   7  -5 -10 72.7100 34.3500  20
   7  -5  -9 705.634 87.3403  20
   7  -5  -8 2169.20 161.051  20
   7  -5  -7 1690.08 149.037  20
   7  -5  -6 643.395 93.7120  20
   7  -5  -5 15319.1 439.941  20
  -7   5   4 1589.48 164.261   5
   7  -5  -4 1600.50 141.933  20
   7  -5  -3 10608.7 359.778  20
  -7   5   3 10254.9 412.251   5
   7  -5  -2 773.412 100.524  20
   7  -5  -2 644.516 80.9774  18
  -7   5   2 768.804 116.730   5
   7  -5  -1 383.735 61.9231  18
  -7   5   1 488.973 93.4942   5
   7  -5   0 4187.96 195.957  18
  -7   5   0 4139.10 266.419   5
   7  -5   1 3187.05 171.525  18
  -7   5  -1 2498.63 211.132   5
   7  -5   2 5480.18 224.058  18
  -7   5  -2 5371.27 307.169   5
  -7   5  -3 1381.74 158.312   5
  -7   5  -4 2556.31 215.950   5
   7  -5   5 4589.68 200.648   8
  -7   5  -5 4392.91 288.609   5
   7  -5   6 108.116 37.5484   8
  -7   5  -6 85.1614 48.6590   5
   7  -5   7 8001.80 282.828   8
  -7   5  -7 7915.33 387.952   5
   7  -5   8 2362.04 159.883   8
  -7   5  -8 2563.70 220.976   5
   7  -5   9 16392.9 427.394   8
   7  -5  10 2460.97 169.824   8
   7  -5  11 21141.3 498.020   8
   7  -5  12 452.514 74.7322   8
   7  -5  13 6943.99 273.987   8
   7  -5  14 3424.83 180.727   8
  -7   5 -15 2805.46 175.707   9
   7  -5  15 2925.84 151.975   8
  -7   5 -16 314.659 54.4004   9
   7  -5  16 292.698 44.9003   8
   7  -4 -11 0.12352 18.7771  20
   7  -4 -10-9.02017 23.9033  20
   7  -4  -9 6126.71 252.523  20
   7  -4  -8 2137.55 162.314  20
   7  -4  -7 14308.5 389.841  16
   7  -4  -7 15077.7 435.680  20
   7  -4  -6 689.327 101.485  20
   7  -4  -6 761.448 91.7199  16
   7  -4  -5 1067.65 106.997  16
   7  -4  -5 1007.59 117.673  20
  -7   4   4 8363.28 359.918   5
   7  -4  -4 9085.66 302.317  16
   7  -4  -4 8843.86 332.266  20
   7  -4  -3 3153.01 196.492  20
  -7   4   3 3010.08 218.447   5
   7  -4  -2 432.824 68.1618  18
  -7   4   2 422.840 86.1406   5
   7  -4  -2 437.369 74.5034  20
   7  -4  -1 54365.1 715.683  18
  -7   4   1 53171.0 918.601   5
   7  -4   0 6744.99 248.459  18
  -7   4   0 6838.56 334.012   5
  -7   4  -1 24918.2 635.770   5
  -7   4  -2 411.982 84.6456   5
  -7   4  -3 11864.2 454.039   5
  -7   4  -4 10.7822 47.2779   4
  -7   4  -5 39580.2 861.414   4
   7  -4   6 436.636 63.8106   8
  -7   4  -6 519.357 109.534   4
   7  -4   7 6533.66 256.524   8
  -7   4  -7 6734.08 356.822   4
   7  -4   8 179.638 50.6333   8
   7  -4   9 57489.2 811.866   8
   7  -4  10 1181.49 123.497   8
   7  -4  11 22074.0 517.382   8
   7  -4  12 271.931 62.9831   8
   7  -4  13 8037.97 305.925   8
   7  -4  14 747.463 93.3586   8
   7  -4  15 12027.8 330.831   8
  -7   4 -16 47.7368 32.9221   9
   7  -4  16 18.6569 27.8550   8
  -7   4 -17 1980.41 105.719   9
   7  -4  17 2131.36 103.765   8
   7  -3 -11 2197.63 117.206  20
   7  -3 -10 145.148 41.9037  20
   7  -3  -9 1679.05 135.142  20
   7  -3  -8 1815.98 149.828  20
   7  -3  -7 360.455 72.6973  20
   7  -3  -7 337.013 63.1532  16
   7  -3  -6 2554.98 182.988  20
   7  -3  -6 2450.56 167.609  16
   7  -3  -5 387.316 75.7971  20
   7  -3  -5 419.750 70.1582  16
   7  -3  -4 559.729 87.9103  20
   7  -3  -4 518.634 72.6413  16
   7  -3  -3 6583.14 276.750  20
  -7   3   3 6015.98 296.538   5
   7  -3  -3 6085.80 240.204  16
   7  -3  -2 10447.6 341.437  20
   7  -3  -2 10422.7 320.549  18
  -7   3   2 9934.23 384.246   5
   7  -3  -1 7365.91 263.254  18
  -7   3   1 7504.56 334.616   5
  -7   3   0 2410.51 191.354   5
  -7   3  -1 120142. 1364.84   5
  -7   3  -2 2324.03 198.278   5
  -7   3  -2 2759.35 219.029   4
  -7   3  -3 6826.58 346.742   4
  -7   3  -4 1066.90 143.454   4
  -7   3  -5 122636. 1522.18   4
  -7   3  -6 701.421 119.862   4
   7  -3   7 3394.41 183.630   8
  -7   3  -7 3138.61 252.102   4
   7  -3   8 2625.60 168.435   8
  -7   3  -8 2572.29 227.099   4
   7  -3   9 72922.6 911.995   8
   7  -3  10 511.415 80.9967   8
   7  -3  11 2751.46 186.475   8
   7  -3  12 1766.79 150.286   8
   7  -3  13 9486.37 340.965   8
   7  -3  14 21.1380 39.0121   8
   7  -3  15 4211.15 206.587   8
   7  -3  16 314.717 56.9735   8
  -7   3 -17 463.237 60.7908   9
   7  -3  17 472.956 53.3399   8
   7  -2 -11 95.2922 29.7350  20
  -7   2  10 839.811 78.4140  15
   7  -2 -10 834.146 86.1045  20
  -7   2   9 3071.98 166.011  15
   7  -2  -9 3075.35 179.423  20
   7  -2  -8-20.6359 42.9944  20
   7  -2  -8 8.74292 33.2024  16
  -7   2   8 22.8672 24.2758  15
   7  -2  -7 1922.41 157.018  20
   7  -2  -7 1960.48 153.629  16
  -7   2   7 2084.48 152.196  15
   7  -2  -6 33.7081 30.3559  16
   7  -2  -6 105.112 48.5017  20
   7  -2  -5 18371.4 477.126  20
   7  -2  -5 17964.3 451.280  16
   7  -2  -4 51.7674 32.6074  20
   7  -2  -4 9.78628 22.4513  16
   7  -2  -4-15.0925 34.3549   3
   7  -2  -3 7152.63 286.597  20
  -7   2   3 7395.91 314.506   5
   7  -2  -3 6944.82 261.328  16
   7  -2  -2 1411.88 124.261  20
   7  -2  -2 1392.88 117.952  18
  -7   2   2 1082.97 121.601   5
   7  -2  -2 1074.70 96.9231  16
   7  -2  -1 2753.00 160.963  18
  -7   2   1 2483.94 187.979   5
  -7   2   0 3771.09 232.915   5
  -7   2  -1 43259.8 807.489   5
  -7   2  -1 48061.7 882.382   4
  -7   2  -2 469.900 98.6469   4
  -7   2  -3 1214.17 149.859   4
  -7   2  -4 110.954 67.0731   4
  -7   2  -5 7229.05 367.497   4
  -7   2  -6 1628.37 175.883   4
   7  -2   7 11401.2 333.123   8
  -7   2  -7 10296.1 443.115   4
  -7   2  -8 50.1389 38.8301   4
  -7   2  -8 60.1516 35.8159  10
   7  -2   8 23.3385 24.8513   8
  -7   2  -9 44054.2 935.341   4
  -7   2  -9 46620.7 766.279  10
  -7   2 -10 690.415 99.3615  10
   7  -2  10 692.090 97.0147   8
   7  -2  11 104651. 1141.38   8
  -7   2 -11 104147. 1209.32  10
  -7   2 -12 581.356 102.482  10
   7  -2  12 523.677 89.2329   8
   7  -2  13 8657.97 330.352   8
  -7   2 -13 8879.39 359.121  10
  -7   2 -14 94.5036 51.8958  10
   7  -2  14 130.154 57.9364   8
   7  -2  15 18686.9 444.028   8
   7  -2  16 1198.28 103.643   8
   7  -2  17 19843.8 362.063   8
   7  -1 -11 8532.33 214.604  20
  -7   1  10 3179.83 159.786  15
   7  -1 -10 3366.65 164.385  20
  -7   1   9 7542.61 272.968  15
   7  -1  -9 7435.32 275.985  20
   7  -1  -8 253.223 60.2823  20
   7  -1  -8 134.320 49.2645  16
  -7   1   8 240.964 61.9666  15
   7  -1  -7 2293.20 170.307  16
   7  -1  -7 2361.73 171.591  20
   7  -1  -6 5619.90 263.938  20
   7  -1  -6 5266.01 252.731  16
   7  -1  -5 11988.9 381.079  20
   7  -1  -5 11872.2 372.337  16
   7  -1  -5 13100.8 473.418   3
   7  -1  -4 66.4073 34.3484  20
   7  -1  -4 86.2661 36.0094  16
   7  -1  -4 50.3546 45.2457   3
   7  -1  -3 3652.12 190.608  16
   7  -1  -3 3679.15 199.818  20
   7  -1  -2 675.276 85.5005  20
   7  -1  -2 833.836 92.2242  18
  -7   1   2 717.696 99.2393   5
   7  -1  -2 706.932 77.7439  16
  -7   1   1 14793.7 446.103   5
  -7   1   0-33.6276 39.6901   5
  -7   1   0 4.16693 45.2596   4
  -7   1  -1 2725.35 211.318   4
  -7   1  -2 736.916 118.853   4
  -7   1  -3 1457.04 164.829   4
  -7   1  -4 8506.36 378.536   4
  -7   1  -5 46549.4 884.369   4
  -7   1  -6 615.534 104.263   4
  -7   1  -7 9115.08 390.514   4
   7  -1   8 1461.32 123.988   8
  -7   1  -8 1374.34 158.034   4
  -7   1  -8 1504.98 129.178  10
   7  -1   9 12791.2 378.806   8
  -7   1  -9 12222.8 378.439  10
   7  -1  10 2210.93 165.039   8
  -7   1 -10 2297.41 171.046  10
  -7   1 -11 17701.3 486.765  10
   7  -1  11 18253.2 473.891   8
   7  -1  12 1593.11 145.554   8
  -7   1 -12 1741.38 158.403  10
   7  -1  13 9142.20 339.041   8
  -7   1 -13 9272.51 362.072  10
  -7   1 -14 60.9466 43.7107  10
   7  -1  14 100.312 44.5760   8
   7  -1  15 5703.51 249.561   8
  -7   1 -15 5374.06 262.924  10
   7  -1  16 790.772 88.0162   8
   7  -1  17 2967.62 144.461   8
   7  -1  18 497.688 47.4644   8
   7   0 -11 4427.46 160.927  17
  -7   0  11 4702.01 171.101  15
  -7   0  10 740.852 83.5562  15
   7   0 -10 744.270 74.2897  20
   7   0  -9 62.1306 37.2076  20
   7   0  -9 25.9651 39.5885  16
  -7   0   9 39.6728 34.1088  15
   7   0  -8 300.257 60.9418  20
   7   0  -8 352.556 69.4291  16
  -7   0   8 401.150 72.9620  15
   7   0  -7 4994.10 252.799  16
   7   0  -7 5390.62 247.262  12
   7   0  -7 4897.32 240.390  20
   7   0  -6 5255.40 252.491  20
   7   0  -6 5409.38 258.823  16
   7   0  -5 7280.84 291.911  20
   7   0  -5 7600.38 297.919  16
   7   0  -5 8045.22 370.985   3
   7   0  -4 126.286 42.1516  20
   7   0  -4 129.735 46.9245  16
   7   0  -4 162.113 53.8306   3
   7   0  -3 40887.5 640.713  16
   7   0  -3 40831.3 650.859  20
   7   0  -2 1204.76 109.488  18
  -7   0   2 1099.62 115.882   5
   7   0  -2 1139.54 103.896  16
  -7   0   1 1712.13 148.639   5
  -7   0   0 0.94904 51.5173   4
  -7   0  -1 2486.52 203.093   4
  -7   0  -2 255.443 75.7462   4
  -7   0  -3 5800.50 303.725   4
  -7   0  -4 2980.77 213.708   4
  -7   0  -5 6522.14 309.534   4
  -7   0  -6 2300.09 184.063   4
  -7   0  -7 35900.2 721.801   4
  -7   0  -8 178.202 62.1999   4
   7   0   8 256.231 56.1588   8
  -7   0  -9 3783.21 207.369  10
   7   0   9 3872.98 209.433   8
  -7   0  -9 3620.76 242.407   4
   7   0  10 35.7421 29.7139   8
  -7   0 -10 15.6553 35.1809  10
   7   0  11 13055.6 398.676   8
  -7   0 -11 13325.4 418.892  10
   7   0  12 1473.81 139.766   8
  -7   0 -12 1416.01 144.074  10
   7   0  13 13900.8 414.349   8
  -7   0 -13 14985.5 459.715  10
  -7   0 -14 80.8491 51.2900  10
   7   0  14 69.9558 38.5703   8
  -7   0 -15 427.848 84.0625  10
   7   0  15 398.254 70.1437   8
  -7   0 -16 514.095 78.6644  10
   7   0  16 457.185 68.5874   8
   7   0  17 26.6043 25.9352   8
   7   0  18-1.76646 14.8966   8
   7   1 -11 27494.3 386.615  17
  -7  -1  11 30319.6 437.635  15
  -7  -1  10 460.113 67.3040  15
   7   1  -9 15522.9 410.668  16
  -7  -1   9 14690.7 392.662  15
   7   1  -8 2506.47 177.762  16
   7   1  -8 2297.52 151.817  20
   7   1  -7 26623.6 584.025  16
   7   1  -7 26483.1 547.945  12
   7   1  -7 26061.1 529.369  20
   7   1  -6 9168.03 320.146  20
   7   1  -6 9257.32 340.804  16
   7   1  -5 31189.2 614.028  16
   7   1  -5 32710.7 746.614   3
   7   1  -5 31736.1 588.851  20
   7   1  -4 212.168 50.1673  20
   7   1  -4 113.184 42.6067  16
   7   1  -4 173.133 55.6139   3
   7   1  -3 27379.9 516.663  20
   7   1  -3 27400.7 529.919  16
   7   1  -3 27651.2 626.094   3
   7   1  -2 9621.06 299.738  16
  -7  -1   1 10658.7 360.542   5
  -7  -1   1 11100.7 401.692   4
  -7  -1   0 3049.21 218.600   4
  -7  -1  -1 36885.8 760.146   4
  -7  -1  -2 10136.2 389.326   4
  -7  -1  -3 57219.0 900.058   4
  -7  -1  -4 1416.39 142.742   4
  -7  -1  -5 78530.2 1013.05   4
  -7  -1  -6 1174.27 125.662   4
  -7  -1  -7 2823.23 195.291   4
  -7  -1  -8 70.0815 42.4785   4
   7   1   8 79.9254 38.7268   8
  -7  -1  -9 45309.8 699.956  10
   7   1   9 46564.5 709.232   8
  -7  -1  -9 45832.2 821.137   4
  -7  -1 -10 1888.87 151.218  10
   7   1  10 1766.72 144.326   8
  -7  -1 -10 1720.09 168.165   4
  -7  -1 -11 12738.0 402.938  10
   7   1  11 12366.9 384.358   8
  -7  -1 -11 12249.9 448.844   4
  -7  -1 -12 37.2683 43.8706  10
   7   1  12 51.0766 38.3946   8
   7   1  13 27390.1 570.865   8
  -7  -1 -13 28615.5 625.900  10
   7   1  14 950.216 107.453   8
  -7  -1 -14 817.188 116.343  10
  -7  -1 -15 16871.1 467.184  10
   7   1  15 15801.7 406.161   8
  -7  -1 -16-20.7682 42.8026  10
   7   1  16-26.7714 29.8651   8
   7   1  17 2181.38 122.469   8
  -7  -1 -17 2248.82 146.489  10
   7   1  18 0.26384 9.98684   8
   7   2 -11-37.7381 13.9869  17
  -7  -2  11 6295.13 198.962  15
   7   2 -10 3787.40 168.315  17
  -7  -2  10 3659.91 178.299  15
   7   2  -9 2332.49 161.967  16
  -7  -2   9 2435.08 161.999  15
   7   2  -8 560.257 89.6006  16
   7   2  -7 7295.05 306.940  16
   7   2  -7 7397.35 291.341  12
   7   2  -6 26.1350 38.3140  16
   7   2  -6-26.5737 41.9749  12
   7   2  -5 28633.1 592.784  16
   7   2  -5 28749.6 697.932   3
   7   2  -4 6923.08 280.970  16
   7   2  -4 6711.09 323.276   3
   7   2  -3 53149.6 754.696  16
   7   2  -3 52623.3 861.577   3
   7   2  -2 74.6792 37.5281  16
   7   2  -2 157.014 47.9319   3
  -7  -2   1 101984. 1196.41   4
  -7  -2   0 297.759 72.4313   4
  -7  -2  -1 10274.5 388.959   4
  -7  -2  -2 733.404 101.699   4
  -7  -2  -3 209.596 56.0176   4
  -7  -2  -4 107.480 50.2343   4
  -7  -2  -5 5141.84 250.859   4
  -7  -2  -6 1450.86 135.618   4
  -7  -2  -7 229.438 59.6973   4
  -7  -2  -8 2649.49 190.861   4
  -7  -2  -9 18774.8 441.058  10
   7   2   9 18578.4 444.273   8
  -7  -2  -9 17672.2 502.405   4
  -7  -2 -10 2436.31 167.802  10
   7   2  10 2663.26 175.015   8
  -7  -2 -10 2454.36 193.096   4
  -7  -2 -11 525.701 96.6248   4
   7   2  11 640.669 88.1115   8
  -7  -2 -11 505.476 82.0607  10
  -7  -2 -12 4164.80 236.481  10
   7   2  12 3961.34 216.635   8
  -7  -2 -13 3274.59 212.853  10
   7   2  13 3323.68 197.798   8
  -7  -2 -14 786.237 111.230  10
   7   2  14 669.483 87.6650   8
   7   2  15 2987.00 175.594   8
  -7  -2 -15 3439.50 212.948  10
  -7  -2 -16 669.399 94.2717  10
   7   2  16 712.617 79.2552   8
  -7  -2 -17 9828.57 304.285  10
   7   2  17 9359.25 245.274   8
  -7  -3  11 6839.24 200.324  15
   7   3 -10 1022.05 83.3632  17
  -7  -3  10 1117.84 98.5742  15
   7   3  -9 57.3433 31.5645  17
   7   3  -9 111.112 42.0999  16
  -7  -3   9 47.6426 30.6929  15
   7   3  -8-32.7062 26.4224  17
   7   3  -8-39.3701 47.4113  16
   7   3  -8-92.3536 35.4910  12
   7   3  -7 18837.0 489.855  16
   7   3  -7 19523.0 474.117  12
   7   3  -6 915.378 112.003  16
   7   3  -6 968.594 113.643  12
   7   3  -5 3720.50 216.876  16
   7   3  -5 3521.20 242.105   3
   7   3  -5 3777.15 223.389  12
   7   3  -4 1343.57 130.485  16
   7   3  -4 1487.97 152.057   3
   7   3  -4 1541.47 144.705  12
   7   3  -3 69.3740 43.1603   3
   7   3  -3-30.2791 30.6736  16
   7   3  -2 13726.7 373.333  16
   7   3  -2 13990.7 417.546   3
   7   3  -1 12105.8 337.933  16
  -7  -3   1 11716.8 399.304   4
   7   3  -1 11986.9 366.590   3
  -7  -3   0 2648.80 201.020   4
  -7  -3  -1 39812.1 752.977   4
  -7  -3  -2 1392.73 136.187   4
  -7  -3  -3 35922.9 652.943   4
  -7  -3  -4 3308.41 196.209   4
  -7  -3  -5 10635.0 351.707   4
  -7  -3  -6 3943.13 219.399   4
  -7  -3  -7 7733.12 315.293   4
  -7  -3  -8 444.624 88.0951   4
  -7  -3  -9 1931.77 138.730  10
   7   3   9 1995.63 142.215   8
  -7  -3  -9 1826.71 162.619   4
  -7  -3 -10 839.787 100.205  10
   7   3  10 846.740 95.0950   8
  -7  -3 -10 832.827 113.369   4
  -7  -3 -11 8561.85 321.161  10
   7   3  11 8800.63 314.508   8
  -7  -3 -11 8668.90 372.771   4
   7   3  12 799.851 95.0173   8
  -7  -3 -12 872.257 107.995  10
  -7  -3 -12 1132.76 137.649   4
  -7  -3 -13 3048.86 203.764  10
   7   3  13 3135.34 188.608   8
  -7  -3 -14 2919.51 199.259  10
   7   3  14 2548.49 165.945   8
  -7  -3 -15 23752.8 548.510  10
   7   3  15 22141.0 456.729   8
  -7  -3 -16 812.461 101.633  10
   7   3  16 614.117 71.2119   8
  -7  -3 -17 44.9693 32.5514  10
   7   3  17 47.2973 16.5602   8
  -7  -3 -18 1576.48 106.928  10
  -7  -4  11 2656.39 118.508  15
   7   4 -10 22.9593 14.1096  17
  -7  -4  10 114.342 33.5681  15
   7   4  -9 3301.51 163.435  17
   7   4  -9 3383.54 180.684  16
  -7  -4   9 3353.98 183.825  15
   7   4  -8 1773.66 132.741  17
   7   4  -8 1961.93 150.203  16
   7   4  -7 7492.98 283.214  17
   7   4  -7 8122.76 318.495  16
   7   4  -7 7275.94 288.398  12
   7   4  -6 2637.27 184.472  16
   7   4  -6 2602.61 183.296  12
   7   4  -5 15758.5 445.475  16
   7   4  -5 15679.1 456.381  12
   7   4  -4 1972.66 158.289  16
[truncated: 157,902 more chars]
