# Supplementary material for: Photoswitching neutral homoaromatic hydrocarbons
Source: Nat Chem. 2023 Jan 26;15(3):377–85. doi: 10.1038/s41557-022-01121-w (PMC9986110; doi:10.1038/s41557-022-01121-w)
Supplement: Supplementary file 5 — Crystallographic data (.cif, .fcf and .hkl files) of compound 14a (CCDC 2128304). [file 41557_2022_1121_MOESM5_ESM.zip › CU-4085.FCF]

# 
# h,k,l, Fc-squared, Fo-squared, sigma(Fo-squared) and status flag 
# 
data_cu-4085 
_shelx_title ' CU-4085 in P-1' 
_shelx_refln_list_code          4 
_shelx_F_calc_maximum      230.78 
_exptl_crystal_F_000      1024.00 
_reflns_d_resolution_high  0.8345 
 
loop_ 
 _symmetry_equiv_pos_as_xyz 
 'x, y, z' 
 '-x, -y, -z' 
 
_cell_length_a    11.5389 
_cell_length_b    14.7506 
_cell_length_c    15.0755 
_cell_angle_alpha  82.438 
_cell_angle_beta   69.164 
_cell_angle_gamma  84.945 
 
_shelx_F_squared_multiplier     1.000 
 
loop_ 
 _refln_index_h 
 _refln_index_k 
 _refln_index_l 
 _refln_F_squared_calc 
 _refln_F_squared_meas 
 _refln_F_squared_sigma 
 _refln_observed_status 
   1   0   0        2.60        1.92      0.39 o 
   2   0   0      268.08      284.90      5.84 o 
   3   0   0      167.16      145.04      5.44 o 
   4   0   0        0.57        1.91      1.05 o 
   5   0   0      105.58      117.25      6.97 o 
   6   0   0     1169.19     1112.10     24.01 o 
   7   0   0        3.38        0.04      2.03 o 
   8   0   0      255.50      269.83      6.30 o 
   9   0   0       49.84       45.40      2.37 o 
  10   0   0        6.32        6.29      1.28 o 
  11   0   0        9.40        9.68      1.42 o 
  12   0   0      331.15      362.32      7.84 o 
 -12   1   0       36.30       37.43      3.23 o 
 -11   1   0       12.89        9.23      1.48 o 
 -10   1   0        8.19        9.16      1.34 o 
  -9   1   0       57.43       58.83      3.16 o 
  -8   1   0        7.30        6.88      1.10 o 
  -7   1   0        0.05       -0.63      1.18 o 
  -6   1   0       29.36       31.02      4.10 o 
  -5   1   0        6.44        4.94      2.31 o 
  -4   1   0     2527.40     2431.29     28.45 o 
  -3   1   0       46.60       38.72      3.28 o 
  -2   1   0    53258.67    39486.57     81.33 o 
  -1   1   0        9.48        5.64      0.94 o 
   0   1   0        6.71        5.44      0.42 o 
   1   1   0       49.53       38.09      0.95 o 
   3   1   0      476.25      445.21      8.36 o 
   4   1   0     3038.97     3118.82     42.60 o 
   5   1   0        1.16        1.68      0.56 o 
   6   1   0      444.98      378.80     13.84 o 
   7   1   0      118.33      120.40      8.63 o 
   8   1   0       60.90       73.50      3.02 o 
   9   1   0       31.08       27.53      2.04 o 
  10   1   0      324.42      374.09     12.99 o 
  11   1   0        4.18        5.35      1.93 o 
  12   1   0       29.46       25.90      2.20 o 
 -12   2   0      165.01      183.44      7.20 o 
 -11   2   0       67.97       64.65      5.06 o 
 -10   2   0      809.41      842.15     11.00 o 
  -9   2   0       67.61       67.49      3.35 o 
  -8   2   0      130.16      132.90      4.42 o 
  -7   2   0      157.22      148.91      9.20 o 
  -6   2   0       88.86       85.06      6.54 o 
  -5   2   0        2.19        0.79      1.63 o 
  -4   2   0        0.36        8.76      2.27 o 
  -3   2   0      243.54      230.02      7.86 o 
  -2   2   0     8462.74     8133.41     38.57 o 
  -1   2   0      576.24      504.68      3.92 o 
   1   2   0      107.18       93.78      1.19 o 
   2   2   0    20313.93    18227.57     40.32 o 
   3   2   0      194.60      184.08      5.10 o 
   4   2   0     1231.03     1286.85     14.07 o 
   5   2   0       77.45       75.07      3.02 o 
   6   2   0       40.58       56.95      5.24 o 
   7   2   0       13.66       11.76      2.86 o 
   8   2   0       26.47       32.62      2.30 o 
   9   2   0      274.81      277.64      6.61 o 
  10   2   0      765.61      848.01     19.72 o 
  11   2   0       89.72       87.10      4.52 o 
  12   2   0      129.55      119.22      4.68 o 
 -12   3   0        4.06        7.96      1.61 o 
 -11   3   0       68.02       70.69      5.34 o 
 -10   3   0      338.03      326.00      9.49 o 
  -9   3   0      333.49      327.79      9.64 o 
  -8   3   0        4.78        5.70      1.40 o 
  -7   3   0       97.21       95.18      7.56 o 
  -6   3   0      113.26      123.01      7.91 o 
  -5   3   0      199.29      186.74      9.01 o 
  -4   3   0     2355.18     2471.55     29.16 o 
  -3   3   0       50.43       43.65      3.58 o 
  -2   3   0     5535.62     5139.58     32.03 o 
  -1   3   0      745.11      658.54      4.90 o 
   0   3   0       27.69       26.90      1.02 o 
   1   3   0        7.36        7.87      0.44 o 
   2   3   0     5049.11     4396.25     21.48 o 
   3   3   0      202.47      191.11      3.86 o 
   4   3   0      530.76      640.57      8.02 o 
   5   3   0        8.53       11.33      1.29 o 
   6   3   0      419.36      413.34     13.57 o 
   7   3   0      116.29      104.59      7.94 o 
   8   3   0        0.29        1.18      0.71 o 
   9   3   0      187.08      185.58      9.28 o 
  10   3   0       12.82       11.63      1.90 o 
  11   3   0       37.67       30.91      2.74 o 
  12   3   0       20.51       21.89      2.07 o 
 -12   4   0       13.58       12.26      2.01 o 
 -11   4   0       17.26       14.47      2.55 o 
 -10   4   0      100.66       96.28      4.70 o 
  -9   4   0        0.52       -0.87      1.51 o 
  -8   4   0      481.05      472.99     11.15 o 
  -7   4   0      263.82      267.66      7.87 o 
  -6   4   0      335.04      302.38     12.85 o 
  -5   4   0      210.32      188.28      9.32 o 
  -4   4   0      408.97      509.33     13.72 o 
  -3   4   0        5.78        9.89      2.12 o 
  -2   4   0       50.24       57.90      3.71 o 
  -1   4   0       27.97       25.04      1.14 o 
   0   4   0    34387.08    28880.97     56.39 o 
   1   4   0      114.21       99.67      1.86 o 
   2   4   0     3442.41     3341.23     11.56 o 
   3   4   0      103.55       89.26      2.18 o 
   4   4   0     6663.58     7272.24     35.85 o 
   5   4   0       12.85       14.80      1.19 o 
   6   4   0       88.90      131.24      4.48 o 
   7   4   0        3.26        0.97      2.06 o 
   8   4   0        0.16        0.49      1.24 o 
   9   4   0       97.64       91.37      4.81 o 
  10   4   0      103.16      142.82      6.02 o 
  11   4   0       21.58       14.19      2.02 o 
  12   4   0      141.41      150.56      5.06 o 
 -12   5   0        5.37        6.87      1.55 o 
 -11   5   0       58.03       55.19      4.73 o 
 -10   5   0      546.53      569.68     16.51 o 
  -9   5   0       51.74       46.63      4.54 o 
  -8   5   0      186.76      177.55      6.86 o 
  -7   5   0      157.98      164.70      6.23 o 
  -6   5   0       40.36       28.14      4.11 o 
  -5   5   0        2.76        2.50      1.56 o 
  -4   5   0     1180.80     1295.08     22.78 o 
  -3   5   0        4.57        8.37      1.78 o 
  -2   5   0      740.51      637.75     12.79 o 
  -1   5   0       84.92       78.61      3.46 o 
   0   5   0       49.42       30.19      3.32 o 
   1   5   0        0.46        0.33      0.29 o 
   2   5   0     1026.29     1181.14      7.36 o 
   3   5   0      516.25      524.09      5.44 o 
   4   5   0      224.70      270.67      4.36 o 
   5   5   0       46.70       45.95      2.06 o 
   6   5   0      542.14      611.33     27.82 o 
   7   5   0       48.74       48.99      2.53 o 
   8   5   0      133.94      129.55      4.32 o 
   9   5   0       31.68       21.13      2.49 o 
  10   5   0      571.32      594.39     26.02 o 
  11   5   0       55.28       52.67      3.49 o 
  12   5   0        0.46        0.33      0.80 o 
 -11   6   0        6.81        9.36      2.07 o 
 -10   6   0      272.79      282.56     11.52 o 
  -9   6   0       65.11       65.11      3.86 o 
  -8   6   0      563.30      581.13     23.96 o 
  -7   6   0       50.26       45.41      2.67 o 
  -6   6   0      115.91      108.32      8.23 o 
  -5   6   0      224.19      210.96     10.60 o 
  -4   6   0      198.47      230.12     10.12 o 
  -3   6   0       92.82       94.65      5.94 o 
  -2   6   0       57.64       34.48      3.32 o 
  -1   6   0       15.35       16.23      1.41 o 
   0   6   0      515.85      771.57     19.52 o 
   1   6   0       43.89       33.36      1.36 o 
   2   6   0     4983.61     5115.28     23.68 o 
   3   6   0       67.80       75.54      3.01 o 
   4   6   0     1053.10     1220.93     12.70 o 
   5   6   0       66.88       67.18      3.31 o 
   6   6   0      137.05      122.41      7.12 o 
   7   6   0       10.80        9.58      1.28 o 
   8   6   0       68.12       68.63      3.23 o 
   9   6   0        4.95        6.92      1.96 o 
  10   6   0       42.10       39.26      3.18 o 
  11   6   0       79.47       79.45      4.07 o 
  12   6   0      260.07      246.49      8.27 o 
 -11   7   0       19.74       19.98      2.75 o 
 -10   7   0     1095.92     1177.26     22.48 o 
  -9   7   0       65.67       74.03      6.19 o 
  -8   7   0       81.67       93.08      5.82 o 
  -7   7   0       98.86      105.57      7.87 o 
  -6   7   0      162.50      164.28      6.71 o 
  -5   7   0      648.46      660.28     19.52 o 
  -4   7   0     1054.23     1070.21     22.94 o 
  -3   7   0       37.65       50.70      4.61 o 
  -2   7   0       55.49       71.98      4.97 o 
  -1   7   0      178.92      171.19      4.87 o 
   0   7   0       14.78       18.14      1.68 o 
   1   7   0      119.93      131.29      4.14 o 
   2   7   0     1803.96     2197.16     21.29 o 
   3   7   0        3.38        1.04      0.51 o 
   4   7   0      233.98      193.45      8.85 o 
   5   7   0      203.29      195.56      9.26 o 
   6   7   0     1241.23     1366.50     14.92 o 
   7   7   0        6.00        3.43      0.91 o 
   8   7   0        0.56        1.36      1.09 o 
   9   7   0       52.69       53.17      2.88 o 
  10   7   0       77.35       71.34      4.15 o 
  11   7   0       12.48        7.63      1.85 o 
  12   7   0        1.58        0.28      0.55 o 
 -11   8   0        4.33        3.01      1.10 o 
 -10   8   0        1.95        1.18      1.24 o 
  -9   8   0      139.33      151.35      8.37 o 
  -8   8   0      788.70      769.22     18.47 o 
  -7   8   0      627.35      600.52     17.01 o 
  -6   8   0     1393.08     1376.22     22.18 o 
  -5   8   0      256.79      256.80     15.76 o 
  -4   8   0      950.16      919.81     22.43 o 
  -3   8   0      131.21      147.97      8.34 o 
  -2   8   0        0.09        0.91      1.09 o 
  -1   8   0       49.58       51.39      2.93 o 
   0   8   0      165.64      237.80      6.11 o 
   1   8   0       16.59       19.01      1.76 o 
   2   8   0      375.20      443.46     16.89 o 
   3   8   0       37.85       28.05      3.65 o 
   4   8   0      258.43      256.15     10.85 o 
   5   8   0      495.51      482.93     10.15 o 
   6   8   0       55.43       41.80      1.92 o 
   7   8   0       22.66       18.06      1.46 o 
   8   8   0        0.10        1.94      0.88 o 
   9   8   0      123.29      117.51      4.92 o 
  10   8   0       45.20       47.13      4.28 o 
  11   8   0       15.71       13.61      1.60 o 
 -10   9   0        0.67       -0.61      1.13 o 
  -9   9   0        0.00       -0.07      1.08 o 
  -8   9   0       19.29       14.55      1.93 o 
  -7   9   0       83.83       86.27      7.96 o 
  -6   9   0     1637.11     1642.74     33.23 o 
  -5   9   0       11.31       10.79      1.88 o 
  -4   9   0      398.42      419.04      8.26 o 
  -3   9   0      312.82      301.57     12.75 o 
  -2   9   0     1002.22      934.91     20.61 o 
  -1   9   0       11.33        5.46      1.51 o 
   0   9   0      856.89      859.05     12.57 o 
   1   9   0      172.12      167.04      5.42 o 
   2   9   0       75.29       77.64      6.07 o 
   3   9   0      240.16      233.88     10.67 o 
   4   9   0     1057.64     1066.59     10.62 o 
   5   9   0      305.25      277.09      5.63 o 
   6   9   0        2.12        2.90      1.28 o 
   7   9   0      171.04      170.62      4.88 o 
   8   9   0      482.05      428.37      9.58 o 
   9   9   0        8.55        7.75      2.06 o 
  10   9   0        3.71        6.42      1.25 o 
  11   9   0       30.03       27.99      2.03 o 
 -10  10   0      102.99      105.67      5.19 o 
  -9  10   0        8.89        8.69      1.25 o 
  -8  10   0        7.32        2.48      0.92 o 
  -7  10   0      157.40      155.59      5.96 o 
  -6  10   0      177.74      175.49      6.43 o 
  -5  10   0      221.96      233.43      8.62 o 
  -4  10   0     1184.34     1207.33     34.71 o 
  -3  10   0       58.06       51.46      2.94 o 
  -2  10   0      714.61      706.42     10.73 o 
  -1  10   0        2.52        3.42      0.91 o 
   0  10   0      319.44      277.21      7.64 o 
   1  10   0       30.27       31.22      4.04 o 
   2  10   0     5221.85     5031.43     31.63 o 
   3  10   0       44.90       45.68      2.01 o 
   4  10   0     2155.75     2075.80     15.73 o 
   5  10   0       59.46       50.92      2.56 o 
   6  10   0       71.24       86.25      3.37 o 
   7  10   0       49.05       50.21      2.91 o 
   8  10   0       26.25       27.50      2.34 o 
   9  10   0       59.44       58.69      3.50 o 
  10  10   0        0.00        0.16      0.74 o 
  -9  11   0        7.47        6.33      1.48 o 
  -8  11   0       47.83       50.36      2.97 o 
  -7  11   0       15.00       12.14      1.68 o 
  -6  11   0      441.52      466.69     15.80 o 
  -5  11   0      239.97      243.95     11.78 o 
  -4  11   0        3.69        6.60      4.37 o 
  -3  11   0       80.91       79.65      3.83 o 
  -2  11   0     1981.41     1952.14     22.71 o 
  -1  11   0      682.15      665.72      9.50 o 
   0  11   0       92.48       86.68      3.59 o 
   1  11   0      181.22      174.62      4.51 o 
   2  11   0      874.69      821.44      8.68 o 
   3  11   0       13.87       12.07      1.03 o 
   4  11   0     4027.67     3973.67     24.99 o 
   5  11   0       14.80       14.78      1.69 o 
   6  11   0      322.69      336.17      7.38 o 
   7  11   0       66.81       73.34      3.41 o 
   8  11   0       46.86       47.84      3.40 o 
   9  11   0        1.61        1.53      1.48 o 
  10  11   0        1.55       -0.31      0.90 o 
  -9  12   0       31.21       26.73      2.18 o 
  -8  12   0       82.47       75.56      4.86 o 
  -7  12   0        6.71       10.84      2.32 o 
  -6  12   0      181.40      222.05     10.59 o 
  -5  12   0       73.99       86.51      6.96 o 
  -4  12   0        4.88        4.93      2.12 o 
  -3  12   0       54.47       53.91      3.85 o 
  -2  12   0      119.50      134.91      5.95 o 
  -1  12   0        0.49       -0.48      0.73 o 
   0  12   0     2460.97     2429.53     19.63 o 
   1  12   0      105.78      106.37      4.10 o 
   2  12   0     1475.61     1373.15     12.56 o 
   3  12   0      164.38      144.84      3.69 o 
   4  12   0     1246.02     1390.71     15.00 o 
   5  12   0       68.48       66.24      3.34 o 
   6  12   0      174.74      186.20      5.47 o 
   7  12   0      110.12      122.19      5.87 o 
   8  12   0       10.48       11.69      2.49 o 
   9  12   0       65.84       65.85      4.86 o 
  -8  13   0       48.31       45.72      3.36 o 
  -7  13   0        9.14       11.39      2.14 o 
  -6  13   0       49.67       63.37      5.35 o 
  -5  13   0       34.40       36.04      4.45 o 
  -4  13   0       13.16       13.88      3.09 o 
  -3  13   0      136.16      127.84      8.39 o 
  -2  13   0      275.26      268.61     22.40 o 
  -1  13   0      341.57      357.35     11.92 o 
   0  13   0      177.51      199.24      4.87 o 
   1  13   0      129.36      128.71      4.63 o 
   2  13   0      244.95      318.66      5.48 o 
   3  13   0       13.35       14.48      1.26 o 
   4  13   0      207.67      193.06      5.59 o 
   5  13   0      141.32      145.45      4.80 o 
   6  13   0      146.61      157.77      4.84 o 
   7  13   0       52.91       61.10      3.66 o 
   8  13   0      703.33      769.70     16.83 o 
   9  13   0       27.04       33.64      3.07 o 
  -7  14   0       43.00       47.45      3.65 o 
  -6  14   0       14.91        8.14      1.85 o 
  -5  14   0        0.47        0.07      1.35 o 
  -4  14   0       56.46       62.38      5.61 o 
  -3  14   0       97.22       85.40      6.62 o 
  -2  14   0      244.16      229.88     10.70 o 
  -1  14   0        1.93        0.98      0.67 o 
   0  14   0      338.90      340.33     14.86 o 
   1  14   0        8.90        9.04      1.20 o 
   2  14   0      263.46      320.83      6.21 o 
   3  14   0        5.35        5.12      0.83 o 
   4  14   0      470.75      482.09      8.53 o 
   5  14   0       60.78       61.59      3.05 o 
   6  14   0      117.62      131.80      4.15 o 
   7  14   0        0.01       -0.09      1.27 o 
   8  14   0        0.18        0.74      0.83 o 
  -6  15   0      138.73      162.99      6.63 o 
  -5  15   0       49.56       41.78      2.96 o 
  -4  15   0       28.46       28.96      2.66 o 
  -3  15   0        5.40        7.12      1.40 o 
  -2  15   0       47.46       39.65      3.01 o 
  -1  15   0        3.32        4.22      0.85 o 
   0  15   0       80.75       91.86      3.73 o 
   1  15   0      182.34      186.24      5.28 o 
   2  15   0        9.61        6.50      1.00 o 
   3  15   0        0.21        0.86      0.57 o 
   4  15   0       29.93       44.60      3.14 o 
   5  15   0        3.64        2.97      1.04 o 
   6  15   0       10.29        9.44      2.04 o 
   7  15   0      159.25      164.28      6.67 o 
  -4  16   0      596.76      643.49     11.31 o 
  -3  16   0       46.96       54.14      3.01 o 
  -2  16   0      133.34      168.62      5.45 o 
  -1  16   0       10.60        8.66      2.19 o 
   0  16   0       20.30       24.23      2.17 o 
   1  16   0        2.67        3.11      1.01 o 
   2  16   0      143.38      148.59      5.12 o 
   3  16   0       48.93       54.67      2.97 o 
   4  16   0       46.98       57.67      3.12 o 
   5  16   0       35.76       37.81      3.45 o 
  -2  17   0      125.50      133.22      6.11 o 
  -1  17   0        0.51        0.17      0.90 o 
   0  17   0       31.98       17.03     17.58 o 
   1  17   0       36.25       39.05      2.36 o 
   2  17   0       43.59       42.61      2.39 o 
   3  17   0       36.14       34.17      3.09 o 
  -2 -17   1        0.39        1.75      0.65 o 
  -1 -17   1      331.04      381.47      9.98 o 
   0 -17   1        0.80        0.27      0.75 o 
   1 -17   1       18.57       24.51      2.71 o 
   2 -17   1      271.25      281.62      8.75 o 
  -5 -16   1        1.47        3.25      1.09 o 
  -4 -16   1        0.65        1.68      1.28 o 
  -3 -16   1        1.34        5.36      1.69 o 
  -2 -16   1       37.98       38.78      2.10 o 
  -1 -16   1        0.35        1.48      0.75 o 
   0 -16   1      121.51      126.09      4.68 o 
   1 -16   1      259.62      298.38     10.93 o 
   2 -16   1        1.73        0.83      0.93 o 
   3 -16   1      235.17      242.59      6.24 o 
   4 -16   1      261.45      275.31      6.22 o 
  -6 -15   1        6.82        9.53      1.85 o 
  -5 -15   1       34.07       36.89      3.87 o 
  -4 -15   1       23.19       26.48      2.45 o 
  -3 -15   1      135.00      123.56      3.45 o 
  -2 -15   1       10.93       11.10      1.29 o 
  -1 -15   1       25.97       30.15      2.44 o 
   0 -15   1        1.93        2.72      0.80 o 
   1 -15   1      559.28      537.34      9.72 o 
   2 -15   1      174.81      156.48      8.05 o 
   3 -15   1      145.16      126.00      7.24 o 
   4 -15   1       10.69       10.70      1.59 o 
   5 -15   1      641.32      723.47     29.58 o 
   6 -15   1       38.48       43.01      6.07 o 
  -7 -14   1        1.03        1.48      1.20 o 
  -6 -14   1        8.81        6.42      1.98 o 
  -5 -14   1        0.01        1.51      0.99 o 
  -4 -14   1        0.54        0.31      1.02 o 
  -3 -14   1      342.30      320.26      5.31 o 
  -2 -14   1       72.96       74.08      3.01 o 
  -1 -14   1      758.94      794.50     11.34 o 
   0 -14   1       30.62       24.20      2.88 o 
   1 -14   1     1404.09     1319.05     27.01 o 
   2 -14   1        3.85        4.77      1.36 o 
   3 -14   1      322.61      298.77     12.29 o 
   4 -14   1       28.00       24.87      3.57 o 
   5 -14   1        5.53        5.95      2.21 o 
   6 -14   1      184.34      188.28      5.45 o 
   7 -14   1      222.11      252.72      8.51 o 
  -8 -13   1        1.53        1.13      0.99 o 
  -7 -13   1      179.37      177.98      8.76 o 
  -6 -13   1       12.35       12.52      2.81 o 
  -5 -13   1      150.45      150.76      4.90 o 
  -4 -13   1       16.56       13.28      1.39 o 
  -3 -13   1      719.66      674.14      7.95 o 
  -2 -13   1       77.33       84.15      3.20 o 
  -1 -13   1       23.38       23.67      2.08 o 
   0 -13   1      445.64      426.38      8.34 o 
   1 -13   1      130.57      105.90      4.11 o 
   2 -13   1       84.60       77.69      4.59 o 
   3 -13   1      509.94      494.42     27.37 o 
   4 -13   1      172.07      174.36      9.82 o 
   5 -13   1      141.05      148.92      8.77 o 
   6 -13   1        0.65       -1.05      1.61 o 
   7 -13   1      155.28      159.42      7.71 o 
   8 -13   1       19.36       13.17      1.97 o 
  -9 -12   1        0.11       -1.21      1.18 o 
  -8 -12   1       11.10       11.11      2.47 o 
  -7 -12   1       75.96       80.89      6.49 o 
  -6 -12   1       62.50       75.98      3.54 o 
  -5 -12   1      174.82      204.07      5.78 o 
  -4 -12   1       21.63       22.44      1.71 o 
  -3 -12   1      452.00      433.35      6.38 o 
  -2 -12   1      216.43      213.33      4.65 o 
  -1 -12   1        0.24        2.63      1.02 o 
   0 -12   1      105.54      104.08      4.11 o 
   1 -12   1      790.12      719.85     10.28 o 
   2 -12   1       25.76       19.87      2.38 o 
   3 -12   1      101.94       91.20      5.00 o 
   4 -12   1       63.49       63.97      6.20 o 
   5 -12   1        6.24       12.83      3.12 o 
   6 -12   1        9.79       12.42      2.83 o 
   7 -12   1        1.77        1.75      1.47 o 
   8 -12   1        1.07        1.50      1.07 o 
   9 -12   1        1.65       -0.02      0.52 o 
 -10 -11   1        2.27        0.80      0.85 o 
  -9 -11   1       45.07       45.18      4.30 o 
  -8 -11   1        2.54        1.36      1.59 o 
  -7 -11   1       13.03       16.46      4.46 o 
  -6 -11   1      448.95      438.75      8.45 o 
  -5 -11   1      150.21      188.92      5.60 o 
  -4 -11   1      170.68      188.63      4.39 o 
  -3 -11   1       64.22       49.92      2.26 o 
  -2 -11   1      404.69      390.71      6.11 o 
  -1 -11   1      488.68      508.95      7.84 o 
   0 -11   1      734.76      727.28      8.17 o 
   1 -11   1       12.97       15.81      1.52 o 
   2 -11   1       77.65       72.31      4.35 o 
   3 -11   1       99.14      105.00      5.22 o 
   4 -11   1        0.06        0.38      0.69 o 
   5 -11   1       14.34       14.04      3.16 o 
   6 -11   1        1.48        4.43      2.28 o 
   7 -11   1      264.93      239.17     16.86 o 
   8 -11   1       20.40       25.03      2.19 o 
   9 -11   1       14.53       14.39      1.44 o 
 -10 -10   1        0.11        0.20      0.57 o 
  -9 -10   1      266.80      261.12      6.99 o 
  -8 -10   1      486.76      475.17     10.19 o 
  -7 -10   1     2055.06     2018.31     47.41 o 
  -6 -10   1      307.36      320.30      7.19 o 
  -5 -10   1      412.52      409.79      7.27 o 
  -4 -10   1      101.13       99.22      3.10 o 
  -3 -10   1      197.79      192.42      4.19 o 
  -2 -10   1      671.48      645.09      7.45 o 
  -1 -10   1       92.38       82.27      2.98 o 
   0 -10   1      182.29      188.04      5.27 o 
   1 -10   1      428.56      386.47      6.52 o 
   2 -10   1      183.52      184.79      5.34 o 
   3 -10   1       60.48       58.72      3.11 o 
   4 -10   1      149.62      136.21      4.26 o 
   5 -10   1     1355.04     1330.80     20.46 o 
   6 -10   1      304.40      303.76     13.05 o 
   7 -10   1      700.25      632.83     12.12 o 
   8 -10   1      199.20      195.69      6.38 o 
   9 -10   1       19.12       12.76      1.66 o 
  10 -10   1       16.88       19.16      2.39 o 
 -11  -9   1      220.84      205.47      4.93 o 
 -10  -9   1       65.59       65.45      3.42 o 
  -9  -9   1      493.21      420.92      9.56 o 
  -8  -9   1       71.17       71.51      3.93 o 
  -7  -9   1     2688.76     2798.26     24.49 o 
  -6  -9   1      733.44      720.32     12.16 o 
  -5  -9   1      103.34      113.44      3.89 o 
  -4  -9   1      273.75      275.84      5.58 o 
  -3  -9   1     1703.66     1813.26     31.10 o 
  -2  -9   1      161.82      134.23      8.23 o 
  -1  -9   1      108.94      100.02      6.79 o 
   0  -9   1        2.57        2.28      0.80 o 
   1  -9   1      360.20      347.17      9.55 o 
   2  -9   1       63.32       64.48      5.24 o 
   3  -9   1      110.91      119.51      7.76 o 
   4  -9   1      208.92      198.38      5.56 o 
   5  -9   1       82.09       70.83      4.43 o 
   6  -9   1      122.36      103.82      5.73 o 
   7  -9   1     1185.75     1076.93     23.70 o 
   8  -9   1       10.27        7.72      2.07 o 
   9  -9   1      378.32      311.23      7.71 o 
  10  -9   1       31.46       27.15      3.16 o 
 -11  -8   1      138.77      129.37      6.47 o 
 -10  -8   1        5.30        8.39      1.84 o 
  -9  -8   1      134.40      142.63      7.80 o 
  -8  -8   1       52.47       55.81      3.01 o 
  -7  -8   1     1852.29     1686.27     19.58 o 
  -6  -8   1       28.50       34.47      1.78 o 
  -5  -8   1     1284.90     1191.56     15.91 o 
  -4  -8   1        0.05        2.18      1.51 o 
  -3  -8   1      580.70      633.61     17.19 o 
  -2  -8   1      213.57      203.28      9.42 o 
  -1  -8   1      255.52      306.84      6.50 o 
   0  -8   1       41.43       42.80      2.59 o 
   1  -8   1     2278.95     2327.60     19.33 o 
   2  -8   1       97.97       94.20      7.78 o 
   3  -8   1     1611.28     1691.62     27.54 o 
   4  -8   1       43.15       37.80      4.57 o 
   5  -8   1     2392.26     2411.97     24.62 o 
   6  -8   1       35.74       35.41      3.33 o 
   7  -8   1      213.30      166.00      7.12 o 
   8  -8   1      109.48      105.89      7.09 o 
   9  -8   1        0.02        7.51      2.26 o 
  10  -8   1       84.28       95.50      6.24 o 
  11  -8   1      202.81      212.90      7.97 o 
 -11  -7   1        1.21       -0.16      1.00 o 
 -10  -7   1       76.75       85.07      4.36 o 
  -9  -7   1       64.64       43.99      3.40 o 
  -8  -7   1       13.76       15.48      1.61 o 
  -7  -7   1      277.69      263.51      6.33 o 
  -6  -7   1      107.11      107.60      3.00 o 
  -5  -7   1     1424.00     1406.82     25.88 o 
  -4  -7   1      169.60      170.89      8.75 o 
  -3  -7   1      910.27      939.57     19.60 o 
  -2  -7   1       21.36       21.50      3.10 o 
  -1  -7   1     2839.79     3157.13     29.30 o 
   0  -7   1      325.31      315.72      6.34 o 
   1  -7   1     1724.23     1938.91     16.25 o 
   2  -7   1        0.37        0.40      0.57 o 
   3  -7   1      677.56      792.81     17.71 o 
   4  -7   1      278.28      273.61     11.47 o 
   5  -7   1      340.49      371.80     14.49 o 
   6  -7   1      209.82      221.42     12.24 o 
   7  -7   1       47.86       52.47      3.96 o 
   8  -7   1        9.28        5.93      1.28 o 
   9  -7   1       19.52       13.53      2.29 o 
  10  -7   1        0.87       -0.25      1.41 o 
  11  -7   1        8.57        8.48      2.03 o 
 -12  -6   1       30.11       29.41      2.69 o 
 -11  -6   1      198.98      211.13      6.29 o 
 -10  -6   1       22.41       24.03      2.59 o 
  -9  -6   1       69.67       46.27      3.51 o 
  -8  -6   1       43.35       42.92      2.59 o 
  -7  -6   1        0.67        3.13      0.86 o 
  -6  -6   1      370.95      405.45      7.48 o 
  -5  -6   1      565.48      595.01     15.79 o 
  -4  -6   1      291.18      285.77     10.48 o 
  -3  -6   1      326.23      423.11      9.87 o 
  -2  -6   1        6.11        4.10      0.56 o 
  -1  -6   1      908.05      867.10      6.55 o 
   0  -6   1      531.43      496.74     11.43 o 
   1  -6   1       87.84      106.18      3.08 o 
   2  -6   1      377.29      356.12      9.74 o 
   3  -6   1     1315.01     1502.28     23.17 o 
   4  -6   1      332.52      354.37     12.46 o 
   5  -6   1        6.30        4.83      1.73 o 
   6  -6   1        0.11       -0.03      1.15 o 
   7  -6   1       28.51       42.04      2.61 o 
   8  -6   1       61.62       59.03      4.03 o 
   9  -6   1       91.97      107.01      6.67 o 
  10  -6   1       16.15       14.20      3.58 o 
  11  -6   1       35.16       52.47      4.60 o 
  12  -6   1        2.03        3.09      1.22 o 
 -12  -5   1       10.99        8.66      1.68 o 
 -11  -5   1      161.82      176.92      6.00 o 
 -10  -5   1       34.63       39.66      3.25 o 
  -9  -5   1        3.15        2.16      1.14 o 
  -8  -5   1        0.37        0.47      0.70 o 
  -7  -5   1       13.34        7.14      1.11 o 
  -6  -5   1      227.62      246.71      9.81 o 
  -5  -5   1        4.45       16.25      1.67 o 
  -4  -5   1      535.28      518.00      6.46 o 
  -3  -5   1     3147.84     3434.65     65.24 o 
  -2  -5   1      147.92      126.85      2.66 o 
  -1  -5   1     5696.14     5236.58     17.43 o 
   0  -5   1      110.65       99.56      2.20 o 
   1  -5   1     3681.75     3560.51     18.28 o 
   2  -5   1      332.16      294.10      4.42 o 
   3  -5   1      598.92      657.66     14.62 o 
   4  -5   1      415.01      415.28     13.02 o 
   5  -5   1     2441.51     2742.48     36.67 o 
   6  -5   1      121.41      131.51      8.82 o 
   7  -5   1      117.50      116.58     13.59 o 
   8  -5   1       98.34      102.88      5.27 o 
   9  -5   1       13.41        9.02      2.29 o 
  10  -5   1       15.09       13.70      2.56 o 
  11  -5   1        2.28        2.86      1.73 o 
  12  -5   1        1.02        1.37      1.08 o 
 -12  -4   1        0.58        0.27      0.70 o 
 -11  -4   1        4.00        6.16      1.49 o 
 -10  -4   1       27.76       27.15      2.76 o 
  -9  -4   1      190.30      193.73      7.00 o 
  -8  -4   1        0.14        0.07      0.93 o 
  -7  -4   1      880.36     1076.26     14.79 o 
  -6  -4   1       77.57       79.58      3.16 o 
  -5  -4   1     3744.57     4256.90     28.15 o 
  -4  -4   1       39.24       55.23      2.27 o 
  -3  -4   1     1418.38     1459.99     20.42 o 
  -2  -4   1       35.24       28.09      1.13 o 
  -1  -4   1      316.04      308.83      3.45 o 
   0  -4   1      177.61      157.28      2.62 o 
   1  -4   1      620.87      536.76      4.51 o 
   2  -4   1      464.07      437.03      6.17 o 
   3  -4   1     9710.55     9510.92    236.07 o 
   4  -4   1      693.28      742.28     16.66 o 
   5  -4   1       47.95       49.34      4.95 o 
   6  -4   1       24.68       26.07      4.13 o 
   7  -4   1      961.45      983.94     25.10 o 
   8  -4   1       98.36       92.00      4.98 o 
   9  -4   1     2439.33     2322.58     32.09 o 
  10  -4   1        0.91        0.30      1.24 o 
  11  -4   1       72.50       68.80      5.55 o 
  12  -4   1        0.78       -0.02      0.97 o 
 -12  -3   1        3.38        2.92      0.98 o 
 -11  -3   1       18.58       24.55      2.42 o 
 -10  -3   1        5.91        7.28      2.51 o 
  -9  -3   1      238.37      274.26     11.35 o 
  -8  -3   1        2.89        3.55      2.11 o 
  -7  -3   1      421.23      472.26      8.33 o 
  -6  -3   1       46.75       39.76      2.90 o 
  -5  -3   1      802.47      933.86     13.57 o 
  -4  -3   1      186.15      200.43      4.79 o 
  -3  -3   1     7024.20     6707.41     56.86 o 
  -2  -3   1        2.07        2.44      0.38 o 
  -1  -3   1     1654.74     1587.34      6.64 o 
   0  -3   1       74.65       69.06      1.49 o 
   1  -3   1     1457.30     1407.22      8.38 o 
   2  -3   1       44.12       47.55      1.38 o 
   3  -3   1      772.64      815.34     22.52 o 
   4  -3   1      167.93      179.37      8.24 o 
   5  -3   1     8479.01     9892.46     67.47 o 
   6  -3   1      149.71      138.20      6.24 o 
   7  -3   1     4798.96     4744.00     53.89 o 
   8  -3   1       11.19        7.96      1.59 o 
   9  -3   1     1894.39     2042.14     26.87 o 
  10  -3   1      275.97      282.89     11.43 o 
  11  -3   1      329.23      291.25     11.12 o 
  12  -3   1       15.53       13.90      2.12 o 
 -12  -2   1        2.74        2.81      0.94 o 
 -11  -2   1      112.66      101.58      4.76 o 
 -10  -2   1        1.87        3.95      2.12 o 
  -9  -2   1      441.70      399.41     13.52 o 
  -8  -2   1        9.59       11.95      1.79 o 
  -7  -2   1     3747.71     4027.00     47.24 o 
  -6  -2   1      231.08      228.28     10.56 o 
  -5  -2   1     5353.54     5451.96     45.39 o 
  -4  -2   1      417.60      379.53      9.95 o 
  -3  -2   1     4933.17     4658.79     53.41 o 
  -2  -2   1       76.18       75.77      1.63 o 
  -1  -2   1      120.75      125.64      1.82 o 
   0  -2   1       14.83       13.74      0.63 o 
   1  -2   1      398.61      387.31     10.99 o 
   2  -2   1       60.37       48.44      1.33 o 
   3  -2   1     6089.27     6003.91     75.26 o 
   4  -2   1      732.92      660.80     15.41 o 
   5  -2   1      370.87      451.19     14.38 o 
   6  -2   1     1028.00     1118.95     24.79 o 
   7  -2   1     1914.99     1799.57     94.81 o 
   8  -2   1      567.35      630.91     22.53 o 
   9  -2   1     6435.29     6256.79    101.16 o 
  10  -2   1       30.23       31.07      3.99 o 
  11  -2   1      377.24      401.20      9.18 o 
  12  -2   1       54.96       47.26      3.91 o 
 -12  -1   1       32.11       28.04      2.21 o 
 -11  -1   1       32.21       14.79      2.64 o 
 -10  -1   1        2.10        2.05      1.74 o 
  -9  -1   1      246.63      284.54      6.69 o 
  -8  -1   1        6.31        6.53      1.39 o 
  -7  -1   1      414.67      428.84     10.59 o 
  -6  -1   1        0.73        2.52      1.64 o 
  -5  -1   1     1470.21     1445.27     23.61 o 
  -4  -1   1      684.68      652.81     13.82 o 
  -3  -1   1     5346.66     4768.60     30.82 o 
  -2  -1   1       31.25       31.73      1.20 o 
  -1  -1   1       67.23       66.91      1.40 o 
   0  -1   1       40.39       36.28      1.40 o 
   1  -1   1      147.61      144.18      2.28 o 
   2  -1   1      296.15      272.15      6.22 o 
   4  -1   1     1755.00     1685.11     23.30 o 
   5  -1   1        7.78        4.13      2.41 o 
   6  -1   1      675.88      685.20     19.25 o 
   7  -1   1      108.81      107.61      8.34 o 
   8  -1   1        8.09       10.17      1.20 o 
   9  -1   1      867.11      880.13     13.53 o 
  10  -1   1       40.97       35.48      2.86 o 
  11  -1   1      509.22      531.89     17.35 o 
  12  -1   1       43.00       34.79      3.31 o 
  13  -1   1      383.22      401.78     10.32 o 
 -12   0   1        0.20       -0.01      1.67 o 
 -11   0   1       13.90       14.24      1.60 o 
 -10   0   1        8.28        4.73      2.33 o 
  -9   0   1        6.23        8.50      1.50 o 
  -8   0   1        0.05        0.96      0.54 o 
  -7   0   1       64.82       67.61      5.87 o 
  -6   0   1      148.56      169.36     15.72 o 
  -5   0   1      134.40      168.16      8.19 o 
  -4   0   1      169.38      166.83      7.30 o 
  -3   0   1    14490.48    12126.73     52.55 o 
  -2   0   1        0.56        0.83      0.83 o 
  -1   0   1     1377.47     1371.30     10.31 o 
   0   0   1       92.63       82.49      2.03 o 
   1   0   1     4667.14     4238.89     73.48 o 
   2   0   1       57.22       55.98      2.38 o 
   3   0   1    10456.42    10604.88     42.07 o 
   4   0   1      449.67      465.81     11.03 o 
   5   0   1     1526.86     1469.89     23.67 o 
   6   0   1      151.84      163.81      9.33 o 
   7   0   1      124.32       98.18      8.02 o 
   8   0   1       62.39       69.08      3.20 o 
   9   0   1      553.45      545.75      9.43 o 
  10   0   1       72.68       78.27      3.42 o 
  11   0   1      645.36      646.54     25.65 o 
  12   0   1        2.15        1.24      1.02 o 
  13   0   1        0.11        2.85      1.23 o 
 -12   1   1       19.61       18.20      1.70 o 
 -11   1   1      122.58      126.32      4.78 o 
 -10   1   1        4.97        5.55      2.38 o 
  -9   1   1        0.15        0.35      0.67 o 
  -8   1   1       13.48        8.85      1.48 o 
  -7   1   1      612.71      584.15     17.62 o 
  -6   1   1       94.40      103.73      6.83 o 
  -5   1   1      377.92      330.53     15.99 o 
  -4   1   1      747.77      758.51     15.64 o 
  -3   1   1      370.20      434.05     10.27 o 
  -2   1   1       46.88       43.33      1.89 o 
  -1   1   1     4758.01     4433.44     20.06 o 
   0   1   1       13.39       11.11      0.78 o 
   1   1   1      776.81      796.73      6.99 o 
   2   1   1       47.28       42.69      1.68 o 
   3   1   1       40.57       37.28      2.00 o 
   4   1   1       46.00       44.89      2.81 o 
   5   1   1     4608.95     5230.51     40.92 o 
   6   1   1        0.30       -1.80      2.13 o 
   7   1   1     1665.78     1456.50     30.02 o 
   8   1   1      100.97      102.76      4.30 o 
   9   1   1     1151.99     1238.80     12.92 o 
  10   1   1      212.01      216.27      5.56 o 
  11   1   1       26.87       33.89      3.96 o 
  12   1   1        2.18        2.35      1.05 o 
  13   1   1       86.21       66.82      4.22 o 
 -12   2   1       40.43       38.80      3.11 o 
 -11   2   1        2.30        2.98      1.59 o 
 -10   2   1        0.11       -0.01      0.92 o 
  -9   2   1        4.17        0.97      0.76 o 
  -8   2   1        3.29        1.29      0.65 o 
  -7   2   1      128.67      104.48      5.31 o 
  -6   2   1       10.36       13.64      2.84 o 
  -5   2   1      368.32      375.51     11.92 o 
  -4   2   1      227.23      206.74      8.11 o 
  -3   2   1     1712.77     1768.60     20.62 o 
  -2   2   1       53.68       48.37      2.96 o 
  -1   2   1     1046.68      887.27     10.36 o 
   0   2   1        0.00        0.03      0.35 o 
   1   2   1     1098.82      947.78     14.64 o 
   2   2   1        0.22        0.36      0.34 o 
   3   2   1      478.03      502.75      7.89 o 
   4   2   1      107.18       98.27      7.28 o 
   5   2   1      212.61      203.34      4.43 o 
   6   2   1      223.34      229.25      9.89 o 
   7   2   1      484.88      405.71     15.36 o 
   8   2   1       58.60       58.35      3.51 o 
   9   2   1      613.97      602.35     10.32 o 
  10   2   1       11.39        5.51      1.44 o 
  11   2   1      239.52      240.42      7.44 o 
  12   2   1        1.89        2.32      1.06 o 
  13   2   1      131.42      107.54      5.81 o 
 -12   3   1        6.56        8.56      1.54 o 
 -11   3   1      278.49      302.61     10.55 o 
 -10   3   1       36.24       32.56      4.02 o 
  -9   3   1       89.61       85.88      4.54 o 
  -8   3   1       51.03       53.85      3.75 o 
  -7   3   1      283.00      292.97      8.17 o 
  -6   3   1        0.91        2.31      1.79 o 
  -5   3   1       79.62       73.40      5.64 o 
  -4   3   1      123.20      136.24      6.91 o 
  -3   3   1    19350.02    19315.23     71.29 o 
  -2   3   1       41.08       36.75      2.82 o 
  -1   3   1      385.58      355.51      7.27 o 
   0   3   1       92.61       91.18      2.29 o 
   1   3   1     1026.63     1091.40     20.15 o 
   2   3   1      253.81      243.18      3.15 o 
   3   3   1      968.74      781.24      7.74 o 
   4   3   1      603.23      569.49      7.31 o 
   5   3   1      178.17      220.71      5.47 o 
   6   3   1        0.65       -1.57      1.52 o 
   7   3   1     1564.40     1572.04     29.73 o 
   8   3   1       11.37        9.04      1.30 o 
   9   3   1      273.28      301.36      9.06 o 
  10   3   1       39.22       37.96      4.38 o 
  11   3   1        0.42        1.60      1.48 o 
  12   3   1       16.99       20.29      2.06 o 
  13   3   1       16.89       20.28      1.64 o 
 -12   4   1       11.54        8.33      1.55 o 
 -11   4   1      187.20      189.66      8.41 o 
 -10   4   1       34.44       42.84      4.55 o 
  -9   4   1        6.84        4.43      1.34 o 
  -8   4   1        2.47        0.60      0.92 o 
  -7   4   1     2010.91     2129.13     23.58 o 
  -6   4   1        1.53        1.33      1.35 o 
  -5   4   1      830.56     1085.87     22.05 o 
  -4   4   1        5.33        8.37      2.20 o 
  -3   4   1     6353.36     6729.86     44.85 o 
  -2   4   1     1611.94     1545.05     18.95 o 
  -1   4   1     5815.70     5654.88     31.83 o 
   0   4   1        3.91        2.12      0.51 o 
   1   4   1     1798.65     1733.83     11.26 o 
   2   4   1      382.04      371.17      4.38 o 
   3   4   1     3177.85     3185.39     26.32 o 
   4   4   1      363.84      308.67      4.63 o 
   5   4   1     1118.48     1095.94     11.81 o 
   6   4   1       15.39       16.19      1.61 o 
   7   4   1       48.91       35.84      4.56 o 
   8   4   1        7.99        7.97      1.27 o 
   9   4   1      479.31      476.99     10.74 o 
  10   4   1        1.48        0.44      1.00 o 
  11   4   1      591.24      570.53     11.38 o 
  12   4   1       30.94       29.93      2.39 o 
 -11   5   1      288.86      279.81      9.95 o 
 -10   5   1        1.12        1.98      1.57 o 
  -9   5   1     1014.34     1118.29     23.59 o 
  -8   5   1      118.90      129.62      6.07 o 
  -7   5   1       25.19       16.64      2.08 o 
  -6   5   1       36.62       38.66      4.77 o 
  -5   5   1        1.47        1.29      1.44 o 
  -4   5   1      357.00      400.07     12.92 o 
  -3   5   1    11357.91    12212.77     63.90 o 
  -2   5   1      264.79      228.72      7.95 o 
  -1   5   1    17944.93    17419.99     61.13 o 
   0   5   1      137.25      137.94      3.56 o 
   1   5   1      596.34      677.06     13.97 o 
   2   5   1      338.32      314.02      4.41 o 
   3   5   1     1813.80     1837.17     12.26 o 
   4   5   1        1.34        0.35      0.58 o 
   5   5   1       63.87       75.52      3.29 o 
   6   5   1      245.99      239.85     16.87 o 
   7   5   1      413.02      445.28      9.72 o 
   8   5   1        4.32        3.16      0.84 o 
   9   5   1       19.27       12.73      1.94 o 
  10   5   1      121.03      126.42      5.62 o 
  11   5   1        7.82       12.85      1.93 o 
  12   5   1        8.39        7.07      1.26 o 
 -11   6   1      291.89      311.54     10.16 o 
 -10   6   1       49.60       51.72      4.93 o 
  -9   6   1      129.85      119.44      7.84 o 
  -8   6   1       21.69       19.03      2.82 o 
  -7   6   1      544.67      591.80     11.92 o 
  -6   6   1       10.09       11.93      1.82 o 
  -5   6   1      205.51      224.66     11.01 o 
  -4   6   1        1.01        2.21      1.73 o 
  -3   6   1      926.49     1137.48     20.87 o 
  -2   6   1     1239.71     1254.91     19.76 o 
  -1   6   1     1723.76     1810.52     21.83 o 
   0   6   1      467.73      437.66     11.87 o 
   1   6   1    10971.13    10996.58     43.95 o 
   2   6   1       42.22       36.66      2.10 o 
   3   6   1       15.32       19.66      1.66 o 
   4   6   1       55.74       52.43      2.72 o 
   5   6   1     1107.38     1115.10     24.60 o 
   6   6   1       51.23       50.27      3.08 o 
   7   6   1       24.53       20.71      1.68 o 
   8   6   1       19.18       17.60      1.71 o 
   9   6   1      404.24      426.39     12.81 o 
  10   6   1       10.57        8.09      1.52 o 
  11   6   1       44.68       39.25      2.98 o 
  12   6   1       30.44       28.94      3.10 o 
 -11   7   1       81.43       77.70      4.80 o 
 -10   7   1        0.11        0.02      1.18 o 
  -9   7   1      223.48      265.14     11.24 o 
  -8   7   1       56.75       63.72      5.70 o 
  -7   7   1        1.63        4.70      1.89 o 
  -6   7   1       87.09       97.04      5.14 o 
  -5   7   1       33.30       33.79      4.52 o 
  -4   7   1        5.43        3.73      1.75 o 
  -3   7   1     1144.88     1088.28     21.56 o 
  -2   7   1      687.77      669.93     15.71 o 
  -1   7   1     4423.54     4767.97     38.51 o 
   0   7   1      173.31      151.93      4.57 o 
   1   7   1     1351.57     1496.36     14.23 o 
   2   7   1       46.35       50.90      2.16 o 
   3   7   1      173.78      231.63      5.83 o 
   4   7   1      438.92      416.30      8.05 o 
   5   7   1       13.40       10.96      1.45 o 
   6   7   1        0.02       -1.03      0.85 o 
   7   7   1       72.90       76.52      3.31 o 
   8   7   1       12.15       11.14      1.40 o 
   9   7   1       59.71       45.50      2.67 o 
  10   7   1       56.06       60.22      3.82 o 
  11   7   1        3.56        3.34      1.48 o 
  12   7   1       47.06       49.13      3.71 o 
 -10   8   1       15.25       14.87      2.64 o 
  -9   8   1      348.10      384.86     12.97 o 
  -8   8   1      211.83      232.40      7.10 o 
  -7   8   1      392.19      412.86      9.78 o 
  -6   8   1       93.81       91.57      5.20 o 
  -5   8   1      104.35      115.80      6.54 o 
  -4   8   1       36.32       38.55      4.63 o 
  -3   8   1     1141.66     1183.64     24.15 o 
  -2   8   1        6.42       16.97      2.85 o 
  -1   8   1     4164.65     4235.61     38.69 o 
   0   8   1      752.22      731.83     10.93 o 
   1   8   1     1277.73     1494.64     19.85 o 
   2   8   1      227.19      217.77      4.75 o 
   3   8   1      881.45      935.33     12.53 o 
   4   8   1      474.55      459.57      8.91 o 
   5   8   1        1.83       -0.30      1.30 o 
   6   8   1       21.10       20.04      1.32 o 
   7   8   1      476.56      475.73      7.05 o 
   8   8   1      117.81      112.82      4.18 o 
   9   8   1        0.14        1.22      1.33 o 
  10   8   1      105.42      100.16      6.37 o 
  11   8   1      185.21      182.23      7.71 o 
  12   8   1       49.20       48.35      2.46 o 
 -10   9   1       30.12       31.84      3.16 o 
  -9   9   1       33.14       32.44      3.67 o 
  -8   9   1       33.99       30.09      2.58 o 
  -7   9   1      609.55      557.23     11.33 o 
  -6   9   1        3.32        1.95      0.79 o 
  -5   9   1      156.74      173.94      5.50 o 
  -4   9   1        6.01        2.76      1.45 o 
  -3   9   1      221.60      241.05     10.03 o 
  -2   9   1       20.24       25.31      3.59 o 
  -1   9   1       26.84       23.19      3.15 o 
   0   9   1      319.51      298.19     10.52 o 
   1   9   1     2672.83     2613.02     22.07 o 
   2   9   1       26.48       20.71      1.93 o 
   3   9   1        0.00       -0.51      1.57 o 
   4   9   1        0.99        1.54      1.37 o 
   5   9   1      213.90      217.38      4.87 o 
   6   9   1      125.72      124.43      4.01 o 
   7   9   1      115.22      113.18      3.94 o 
   8   9   1      345.16      336.81      8.49 o 
   9   9   1      127.03      125.33      5.02 o 
  10   9   1       82.50       76.93      3.95 o 
  11   9   1       10.26       12.88      1.54 o 
 -10  10   1       49.19       59.95      3.75 o 
  -9  10   1       77.16       87.55      5.32 o 
  -8  10   1        7.83        3.75      1.03 o 
  -7  10   1      119.74      148.90      5.71 o 
  -6  10   1      107.00       94.47      4.74 o 
  -5  10   1      244.14      221.86      8.37 o 
  -4  10   1       41.99       37.89      3.43 o 
  -3  10   1      322.00      312.01      7.31 o 
  -2  10   1        0.21        0.49      0.59 o 
  -1  10   1      406.00      371.81      9.01 o 
   0  10   1      109.36      109.50      6.81 o 
   1  10   1       12.31       17.47      2.65 o 
   2  10   1      557.23      513.16     16.20 o 
   3  10   1      263.13      261.76      5.88 o 
   4  10   1        0.00       -0.01      0.76 o 
   5  10   1      298.22      308.52      6.11 o 
   6  10   1      101.55       97.13      3.94 o 
   7  10   1     1187.34     1135.40     15.84 o 
   8  10   1       83.90       87.96      3.67 o 
   9  10   1      160.52      155.55      4.61 o 
  10  10   1      125.84      111.07      4.41 o 
  11  10   1       20.65       33.33      2.05 o 
  -9  11   1       29.88       32.76      2.84 o 
  -8  11   1       65.27       61.79      3.17 o 
  -7  11   1      299.97      266.12     11.40 o 
  -6  11   1       47.66       52.69      5.27 o 
  -5  11   1       11.40       23.96      3.72 o 
  -4  11   1        0.34       -1.03      1.00 o 
  -3  11   1     1174.75     1184.86     18.64 o 
  -2  11   1      269.62      269.21      7.61 o 
  -1  11   1      323.27      296.34      6.92 o 
   0  11   1        2.76        1.95      0.53 o 
   1  11   1       26.56       27.75      2.05 o 
   2  11   1      411.83      373.69      6.54 o 
   3  11   1     1281.14     1169.91     15.93 o 
   4  11   1       50.22       49.31      2.37 o 
   5  11   1       19.58       19.22      1.86 o 
   6  11   1       25.96       20.99      2.40 o 
   7  11   1      282.29      291.50      6.72 o 
   8  11   1      126.41      129.80      5.56 o 
   9  11   1      225.77      207.38      6.39 o 
  10  11   1       37.58       39.45      3.80 o 
  -8  12   1        2.64        2.74      1.20 o 
  -7  12   1      116.80      108.52      6.54 o 
  -6  12   1       82.44       69.61      5.88 o 
  -5  12   1       99.83       98.59      7.27 o 
  -4  12   1        2.26        2.01      2.06 o 
  -3  12   1      465.23      481.14     16.15 o 
  -2  12   1       49.72       43.28      2.33 o 
  -1  12   1      293.89      270.52      6.46 o 
   0  12   1       75.53       70.85      2.87 o 
   1  12   1       50.45       40.91      2.88 o 
   2  12   1      329.79      297.50      5.20 o 
   3  12   1      558.63      511.77      6.81 o 
   4  12   1      215.08      207.79      4.90 o 
   5  12   1       33.88       31.68      2.34 o 
   6  12   1        0.05       -0.02      0.91 o 
   7  12   1      102.97      101.49      4.43 o 
   8  12   1       32.81       32.99      2.74 o 
   9  12   1       11.80        6.96      1.82 o 
  10  12   1        1.30        1.98      1.12 o 
  -8  13   1        1.20        2.44      0.92 o 
  -7  13   1       15.57       13.99      2.23 o 
  -6  13   1       53.47       63.53      5.28 o 
  -5  13   1       25.30       22.84      4.61 o 
  -4  13   1        2.10        0.31      1.39 o 
  -3  13   1        3.47        4.25      2.18 o 
  -2  13   1        0.30       -0.99      1.74 o 
  -1  13   1      116.46      108.84      4.17 o 
   0  13   1        3.43        1.18      0.75 o 
   1  13   1     1166.93     1115.46     13.37 o 
   2  13   1      332.57      307.88      5.36 o 
   3  13   1      286.93      312.75      5.40 o 
   4  13   1       22.78       21.26      1.64 o 
   5  13   1      641.76      671.84     11.91 o 
   6  13   1       66.54       68.54      3.25 o 
   7  13   1        2.61        1.62      0.91 o 
   8  13   1        5.63        7.55      1.89 o 
   9  13   1        0.08        0.64      0.85 o 
  -7  14   1        6.20        4.03      1.20 o 
  -6  14   1       54.66       60.96      4.62 o 
  -5  14   1        1.45        2.52      0.85 o 
  -4  14   1       20.50       13.84      1.87 o 
  -3  14   1      115.07      121.71      5.43 o 
  -2  14   1       17.93       19.96      2.74 o 
  -1  14   1      336.78      378.98      7.66 o 
   0  14   1      319.42      323.95      6.19 o 
   1  14   1     1139.28     1072.35     11.88 o 
   2  14   1       14.91       14.42      1.44 o 
   3  14   1        1.57        5.36      0.83 o 
   4  14   1      109.47      118.93      3.63 o 
   5  14   1      407.52      442.85      9.15 o 
   6  14   1      127.78      126.99      4.57 o 
   7  14   1       27.67       46.46      2.97 o 
   8  14   1       15.76       22.10      2.65 o 
  -6  15   1        1.42       -0.21      0.97 o 
  -5  15   1        4.04        5.27      0.94 o 
  -4  15   1        6.43        8.65      1.38 o 
  -3  15   1       12.22       18.68      2.03 o 
  -2  15   1       44.16       44.88      3.44 o 
  -1  15   1      231.01      208.69      6.33 o 
   0  15   1        6.42        7.81      1.48 o 
   1  15   1      192.72      207.91      6.86 o 
   2  15   1       28.07       25.35      1.74 o 
   3  15   1       23.73       16.71      1.35 o 
   4  15   1        1.02        1.06      0.59 o 
   5  15   1        6.39        1.66      1.11 o 
   6  15   1       13.75       16.74      1.80 o 
   7  15   1      687.88      714.14     14.24 o 
  -4  16   1      204.40      229.98      7.23 o 
  -3  16   1        0.71        0.64      0.63 o 
  -2  16   1       50.06       61.37      3.32 o 
  -1  16   1      170.14      191.44      4.54 o 
   0  16   1        9.43        6.89      1.28 o 
   1  16   1       10.59       15.21      1.82 o 
   2  16   1        5.35        5.24      1.22 o 
   3  16   1      134.79      155.84      5.17 o 
   4  16   1       11.69       11.83      1.54 o 
   5  16   1      267.35      331.91      7.05 o 
   6  16   1       14.02       17.18      2.18 o 
  -2  17   1       13.91        2.95      5.75 o 
  -1  17   1      410.78      495.88     12.29 o 
   0  17   1      180.62      193.70      9.29 o 
   1  17   1       82.33       79.10      3.39 o 
   2  17   1       19.48       21.86      1.82 o 
   3  17   1       46.26       57.31      4.00 o 
   4  17   1        0.17        0.59      0.83 o 
  -1 -17   2        2.56        0.99      0.63 o 
   0 -17   2      133.77      140.40      5.99 o 
   1 -17   2       36.84       41.23      3.36 o 
  -4 -16   2      204.22      233.53      8.24 o 
  -3 -16   2       71.15       77.83      4.50 o 
  -2 -16   2       27.53       34.09      2.27 o 
  -1 -16   2        6.31        4.83      1.01 o 
   0 -16   2       12.47        8.53      1.42 o 
   1 -16   2       55.43       62.75      4.92 o 
   2 -16   2        0.21        1.29      1.36 o 
   3 -16   2        0.75        0.24      0.61 o 
   4 -16   2       31.43       41.42      2.41 o 
  -6 -15   2       21.06       16.00      2.27 o 
  -5 -15   2        6.09        5.47      1.51 o 
  -4 -15   2       15.54       24.25      3.23 o 
  -3 -15   2        1.16        1.90      0.82 o 
  -2 -15   2        0.79        1.74      0.57 o 
  -1 -15   2        2.80        3.80      1.14 o 
   0 -15   2        3.26        7.13      1.22 o 
   1 -15   2        0.53        2.20      0.99 o 
   2 -15   2      198.16      206.07      9.08 o 
   3 -15   2        8.35        9.17      2.16 o 
   4 -15   2       26.54       26.51      3.28 o 
   5 -15   2       14.97       19.80      1.87 o 
   6 -15   2        1.31       -0.55      1.28 o 
  -7 -14   2        4.66        3.13      1.23 o 
  -6 -14   2        7.79        9.27      2.06 o 
  -5 -14   2        0.06       -0.50      1.26 o 
  -4 -14   2      153.56      152.84      4.63 o 
  -3 -14   2       35.56       40.90      2.62 o 
  -2 -14   2       53.72       60.64      2.71 o 
  -1 -14   2        1.44        0.36      0.88 o 
   0 -14   2      491.74      485.72     18.64 o 
   1 -14   2       82.45       78.35      3.40 o 
   2 -14   2       13.53       19.72      2.30 o 
   3 -14   2      219.91      241.75     10.77 o 
   4 -14   2      805.79      831.88     19.99 o 
   5 -14   2        0.28        0.05      1.70 o 
   6 -14   2      224.35      250.57      6.48 o 
   7 -14   2        4.43        4.41      1.25 o 
  -8 -13   2      156.47      139.26      6.34 o 
  -7 -13   2       15.96       18.39      2.92 o 
  -6 -13   2      109.07      118.09      7.42 o 
  -5 -13   2       68.41       74.37      4.25 o 
  -4 -13   2       81.51       83.19      3.69 o 
  -3 -13   2       56.01       56.95      3.14 o 
  -2 -13   2        3.54        3.93      1.11 o 
  -1 -13   2      380.14      394.55      8.13 o 
   0 -13   2     1035.17     1127.76     21.24 o 
   1 -13   2       76.16       79.07      3.57 o 
   2 -13   2      627.95      619.38     25.91 o 
   3 -13   2       98.06      121.42      6.55 o 
   4 -13   2       20.00       21.45      3.78 o 
   5 -13   2       40.73       44.11      4.98 o 
   6 -13   2      147.67      154.28      8.55 o 
   7 -13   2        8.75       12.48      2.43 o 
   8 -13   2      189.70      190.81      7.31 o 
  -8 -12   2      181.73      158.42      7.75 o 
  -7 -12   2      113.94      109.47      7.30 o 
  -6 -12   2      717.23      788.76     20.54 o 
  -5 -12   2       14.73       14.08      1.68 o 
  -4 -12   2      345.06      355.75      8.01 o 
  -3 -12   2      270.27      276.19      5.86 o 
  -2 -12   2     2145.06     2312.66     28.92 o 
  -1 -12   2       36.42       21.99      1.77 o 
   0 -12   2     1050.69     1014.06     12.94 o 
   1 -12   2      701.72      697.14      9.54 o 
   2 -12   2     4862.29     5053.94    174.31 o 
   3 -12   2      181.83      185.27      7.10 o 
   4 -12   2       25.92       26.46      2.82 o 
   5 -12   2       45.09       49.10      5.53 o 
   6 -12   2       30.01       27.60      4.05 o 
   7 -12   2        0.00        0.24      1.47 o 
   8 -12   2       77.10       84.49      5.53 o 
   9 -12   2       43.93       36.87      2.96 o 
  -9 -11   2       53.58       55.96      4.45 o 
  -8 -11   2       27.45       27.11      3.69 o 
  -7 -11   2       25.49       20.54      3.48 o 
  -6 -11   2      671.34      731.53     13.80 o 
  -5 -11   2        2.33        1.57      0.98 o 
  -4 -11   2     1388.70     1520.75     19.31 o 
  -3 -11   2       39.95       44.39      2.19 o 
  -2 -11   2     2604.81     2484.65     42.07 o 
  -1 -11   2      158.24      140.83      3.66 o 
   0 -11   2     1987.54     1980.45     23.29 o 
   1 -11   2      216.39      193.32      4.27 o 
   2 -11   2     5877.95     5809.80     58.20 o 
   3 -11   2      942.00      953.24     15.92 o 
   4 -11   2     1709.05     1755.78     17.62 o 
   5 -11   2       27.79       31.93      4.55 o 
   6 -11   2        6.69        3.65      1.98 o 
   7 -11   2       24.69       21.98      3.58 o 
   8 -11   2        0.61        0.62      1.25 o 
   9 -11   2       14.30       10.24      1.24 o 
 -10 -10   2       40.31       41.58      3.53 o 
  -9 -10   2       62.23       57.80      3.12 o 
  -8 -10   2       21.42       18.25      3.26 o 
  -7 -10   2       30.26       42.14      5.22 o 
  -6 -10   2     1194.00     1253.60     19.13 o 
  -5 -10   2        1.14        0.06      0.83 o 
  -4 -10   2     1415.22     1407.90     22.02 o 
  -3 -10   2       64.34       58.67      2.40 o 
  -2 -10   2     3086.68     3156.34     30.01 o 
  -1 -10   2       11.53        9.85      1.07 o 
   0 -10   2      145.79      127.32      3.37 o 
   1 -10   2      193.10      205.75      4.88 o 
   2 -10   2     5110.68     4974.15     23.75 o 
   3 -10   2      326.59      328.51      7.34 o 
   4 -10   2     4933.57     4867.74     37.17 o 
   5 -10   2      133.04      132.68      4.88 o 
   6 -10   2       22.68       54.23      5.70 o 
   7 -10   2      147.95      144.60      8.94 o 
   8 -10   2       28.08       23.84      2.41 o 
   9 -10   2        1.21        0.07      0.73 o 
  10 -10   2      283.46      268.14      8.59 o 
 -10  -9   2      224.98      216.38      5.73 o 
  -9  -9   2        4.57        3.74      1.05 o 
  -8  -9   2     1568.09     1514.75     24.67 o 
  -7  -9   2       34.16       33.40      2.80 o 
  -6  -9   2      121.56      123.89      4.55 o 
  -5  -9   2       27.79       24.83      1.83 o 
  -4  -9   2     3458.75     3486.29     20.41 o 
  -3  -9   2      383.79      364.80      6.34 o 
  -2  -9   2     2455.95     2551.28     37.19 o 
  -1  -9   2       47.91       45.01      4.80 o 
   0  -9   2      152.42      132.94      7.81 o 
   1  -9   2        3.00        2.98      1.25 o 
   2  -9   2     1275.53     1299.53     15.80 o 
   3  -9   2      564.78      542.50     13.09 o 
   4  -9   2      495.69      466.38     10.40 o 
   5  -9   2       40.64       35.20      2.47 o 
   6  -9   2       87.82      107.50      5.55 o 
   7  -9   2      178.27      184.59     10.07 o 
   8  -9   2      375.47      350.68     13.07 o 
   9  -9   2       79.19       77.33      3.97 o 
  10  -9   2       11.18       11.36      2.08 o 
  11  -9   2      186.41      194.75      7.03 o 
 -11  -8   2       61.97       76.33      3.10 o 
 -10  -8   2       23.18       28.17      3.16 o 
  -9  -8   2       69.81       67.40      5.23 o 
  -8  -8   2       19.69       20.67      3.26 o 
  -7  -8   2        2.16        3.84      1.27 o 
  -6  -8   2     3758.36     3770.21     30.12 o 
  -5  -8   2        1.77       -0.13      0.71 o 
  -4  -8   2       40.32       35.61      2.27 o 
  -3  -8   2      526.88      538.23     16.68 o 
  -2  -8   2       28.83       29.22      3.90 o 
  -1  -8   2        4.91        6.28      1.83 o 
   0  -8   2     1161.68     1209.02     15.76 o 
   1  -8   2        0.19       -0.46      0.52 o 
   2  -8   2      262.95      316.33      7.31 o 
   3  -8   2       33.21       23.88      3.27 o 
   4  -8   2     3026.41     3001.58     39.39 o 
   5  -8   2       87.30       80.61      3.51 o 
   6  -8   2      376.39      369.86     10.08 o 
   7  -8   2      251.31      247.77     10.16 o 
   8  -8   2      179.69      184.94      9.49 o 
   9  -8   2        1.25        3.96      1.59 o 
  10  -8   2      213.66      214.55      9.46 o 
  11  -8   2       18.08       15.25      2.28 o 
 -11  -7   2       17.36       11.38      1.89 o 
 -10  -7   2        2.60        3.70      1.66 o 
  -9  -7   2       41.54       38.17      3.14 o 
  -8  -7   2      376.86      369.67     16.68 o 
  -7  -7   2       62.37       65.65      3.24 o 
  -6  -7   2       69.49       44.37      2.29 o 
  -5  -7   2       75.17       82.97      2.98 o 
  -4  -7   2       32.38       31.77      4.04 o 
  -3  -7   2       15.81       10.91      2.42 o 
  -2  -7   2        0.94        2.57      0.79 o 
  -1  -7   2       41.83       48.88      2.26 o 
   0  -7   2      287.55      388.38      5.05 o 
   1  -7   2       37.67       36.38      1.92 o 
   2  -7   2      903.56     1006.46     10.09 o 
   3  -7   2        0.19        0.27      0.50 o 
   4  -7   2      162.41      137.68      8.15 o 
   5  -7   2       24.49       22.97      3.68 o 
   6  -7   2        1.65        1.76      1.61 o 
   7  -7   2       41.52       40.91      5.98 o 
   8  -7   2      381.37      352.30      8.70 o 
   9  -7   2       33.71       39.00      3.91 o 
  10  -7   2       27.11       38.50      3.77 o 
  11  -7   2       86.08       86.57      5.75 o 
 -11  -6   2        2.42        2.67      1.32 o 
 -10  -6   2       47.18       45.52      3.28 o 
  -9  -6   2      374.82      392.03      9.90 o 
  -8  -6   2       74.36       59.44      4.02 o 
  -7  -6   2       16.98       10.20      1.36 o 
  -6  -6   2      571.86      588.73      8.81 o 
  -5  -6   2        0.35       -0.03      0.99 o 
  -4  -6   2       19.19       28.70      2.28 o 
  -3  -6   2        9.80        8.47      1.87 o 
  -2  -6   2      284.25      321.81      6.46 o 
  -1  -6   2       49.45       47.54      1.61 o 
   0  -6   2       97.01       99.64      2.60 o 
   1  -6   2        0.01        0.27      0.38 o 
   2  -6   2      438.56      598.70     10.01 o 
   3  -6   2       44.68       46.53      1.97 o 
   4  -6   2      103.43      142.41      7.93 o 
   5  -6   2       59.74       50.61      5.25 o 
   6  -6   2      145.79      138.98      9.31 o 
   7  -6   2       76.52       99.13      4.96 o 
   8  -6   2        1.17        1.14      0.88 o 
   9  -6   2      177.65      194.48      9.10 o 
  10  -6   2       81.68       95.21      6.25 o 
  11  -6   2       23.79       24.85      3.42 o 
  12  -6   2        1.80        4.59      1.42 o 
 -11  -5   2       67.73       84.97      4.23 o 
 -10  -5   2      275.50      242.34      7.52 o 
  -9  -5   2       21.44       18.99      2.39 o 
  -8  -5   2      218.35      211.71     12.97 o 
  -7  -5   2       73.58       69.66      3.23 o 
  -6  -5   2       68.82       81.70      3.37 o 
  -5  -5   2        7.48        8.41      1.36 o 
  -4  -5   2     3626.23     3940.62     33.91 o 
  -3  -5   2      148.55      156.03      4.54 o 
  -2  -5   2      865.19      786.40     13.51 o 
  -1  -5   2      669.67      647.48      8.61 o 
   0  -5   2     1254.78     1499.99     10.34 o 
   1  -5   2       11.64       12.68      0.96 o 
   2  -5   2     1701.22     1585.86     13.23 o 
   3  -5   2       22.98       17.26      1.12 o 
   4  -5   2     4719.27     5295.30     78.76 o 
   5  -5   2      522.40      554.65     16.60 o 
   6  -5   2        5.17        5.13      1.99 o 
   7  -5   2      201.80      214.92      7.15 o 
   8  -5   2      234.36      257.65     11.47 o 
   9  -5   2       99.17      102.17      6.79 o 
  10  -5   2      189.97      207.38      9.57 o 
  11  -5   2        1.24        1.67      1.44 o 
  12  -5   2       75.81       76.08      4.96 o 
 -12  -4   2       18.24       30.81      2.02 o 
 -11  -4   2        4.14        8.16      1.47 o 
 -10  -4   2      433.13      427.92     10.09 o 
  -9  -4   2      318.78      347.94     13.83 o 
  -8  -4   2       23.81       30.75      2.87 o 
  -7  -4   2      286.66      285.01      9.10 o 
  -6  -4   2      335.14      370.81     25.46 o 
  -5  -4   2      156.15      169.72      7.65 o 
  -4  -4   2       49.51       45.81      2.44 o 
  -3  -4   2      313.78      314.42      6.03 o 
  -2  -4   2     2336.81     2637.03     38.48 o 
  -1  -4   2      137.75      121.29      1.91 o 
   0  -4   2     1241.16     1251.46     15.18 o 
   1  -4   2       92.56       88.66      2.19 o 
   2  -4   2       66.87       40.38      2.05 o 
   3  -4   2      329.33      313.07      4.16 o 
   4  -4   2      118.19      198.85      7.27 o 
   5  -4   2      123.49      159.09      8.85 o 
   6  -4   2     4176.02     4206.23     49.09 o 
   7  -4   2       17.72       16.27      3.34 o 
   8  -4   2      251.45      247.74      8.15 o 
   9  -4   2      194.01      189.91     12.80 o 
  10  -4   2      784.44      803.27     18.89 o 
  11  -4   2       55.89       50.38      3.32 o 
  12  -4   2       67.83       68.83      4.86 o 
 -12  -3   2      176.04      190.22      5.08 o 
 -11  -3   2        5.44        3.28      1.15 o 
 -10  -3   2      384.69      451.54     10.39 o 
  -9  -3   2      357.35      398.65     10.06 o 
  -8  -3   2     1003.45      877.38     31.93 o 
  -7  -3   2      541.35      546.70     10.99 o 
  -6  -3   2     1312.66     1421.61     24.39 o 
  -5  -3   2       28.15       25.13      2.08 o 
  -4  -3   2       89.55      119.30      3.99 o 
  -3  -3   2      421.36      391.89      6.30 o 
  -2  -3   2       79.97       88.76      3.11 o 
  -1  -3   2      208.76      195.47      6.59 o 
   0  -3   2     2241.64     2108.56     73.77 o 
   1  -3   2       42.85       35.32      1.53 o 
   2  -3   2     5467.33     5288.46     60.47 o 
   3  -3   2        0.14        0.27      0.35 o 
   4  -3   2     3868.23     4007.61     22.65 o 
   5  -3   2        3.11        3.73      1.82 o 
   6  -3   2      831.73     1059.47     24.87 o 
   7  -3   2      109.57      100.25      8.59 o 
   8  -3   2      282.46      307.29      9.53 o 
   9  -3   2       65.29       69.40      4.87 o 
  10  -3   2      652.81      655.17     17.17 o 
  11  -3   2       36.77       40.81      4.38 o 
  12  -3   2      135.76      118.49      6.35 o 
  13  -3   2        3.32        3.34      0.90 o 
 -12  -2   2       58.17       58.32      2.88 o 
 -11  -2   2        5.00        5.21      1.30 o 
 -10  -2   2      199.48      169.55      6.82 o 
  -9  -2   2      160.97      167.29      8.93 o 
  -8  -2   2     2125.39     2163.66     33.87 o 
  -7  -2   2        5.83        4.45      1.63 o 
  -6  -2   2     1842.55     1879.05     45.62 o 
  -5  -2   2       66.22       54.23      2.94 o 
  -4  -2   2     1249.72     1316.10     18.92 o 
  -3  -2   2        0.23        1.15      0.36 o 
  -2  -2   2       13.41       10.47      6.72 o 
  -1  -2   2      120.52      112.67      6.24 o 
   0  -2   2       30.45       28.13      2.75 o 
   1  -2   2       98.23       84.33      2.16 o 
   2  -2   2      114.33      120.75      3.10 o 
   3  -2   2        0.98        2.41      0.33 o 
   4  -2   2      455.35      458.36     12.80 o 
   5  -2   2      108.03      103.17      7.09 o 
   6  -2   2       50.59       32.15      4.69 o 
   7  -2   2       25.51       18.55      3.90 o 
   8  -2   2      925.10      870.75     20.42 o 
   9  -2   2        0.05        0.47      1.51 o 
  10  -2   2      139.71      133.77      7.90 o 
  11  -2   2       54.28       56.39      3.60 o 
  12  -2   2       16.19       19.45      2.69 o 
  13  -2   2       16.20       15.50      1.40 o 
 -12  -1   2      102.14       98.38      3.71 o 
 -11  -1   2       34.80       38.71      2.85 o 
 -10  -1   2      578.29      573.44     16.07 o 
  -9  -1   2        1.60        4.40      1.90 o 
  -8  -1   2       55.73       27.26      2.13 o 
  -7  -1   2      364.19      379.90     11.84 o 
  -6  -1   2      687.66      778.35     17.03 o 
  -5  -1   2      102.76      104.83      4.19 o 
  -4  -1   2     3930.94     3912.51     33.42 o 
  -3  -1   2       58.53       56.80      1.95 o 
  -2  -1   2     1823.31     1757.86     16.16 o 
  -1  -1   2       43.08       45.42      1.52 o 
   0  -1   2     5266.01     4918.45     21.49 o 
   1  -1   2        3.13        2.91      0.41 o 
   2  -1   2     7137.34     6868.66     60.45 o 
   3  -1   2        1.90        3.32      1.25 o 
   4  -1   2     4992.05     4987.16     37.54 o 
   5  -1   2       38.53       29.60      3.57 o 
   6  -1   2      240.24      286.45     12.53 o 
   7  -1   2       33.20       29.10      4.69 o 
   8  -1   2        5.38        9.12      4.65 o 
   9  -1   2       84.87       84.71      3.38 o 
  10  -1   2       18.07       11.52      1.67 o 
  11  -1   2        1.78        2.58      0.85 o 
  12  -1   2       45.43       53.16      4.20 o 
  13  -1   2       21.43       21.96      2.63 o 
 -12   0   2        0.54        1.22      0.71 o 
 -11   0   2        0.05        0.81      1.32 o 
 -10   0   2      482.21      462.87     22.42 o 
  -9   0   2      207.42      210.57      6.88 o 
  -8   0   2      454.98      455.97      9.82 o 
  -7   0   2       50.08       45.45      2.49 o 
  -6   0   2      417.99      413.47     12.93 o 
  -5   0   2        1.59        0.97      1.04 o 
  -4   0   2      103.33       82.41      3.37 o 
  -3   0   2      108.89      104.97      1.98 o 
  -2   0   2     1026.58      966.56     11.03 o 
  -1   0   2        1.51        1.72      0.43 o 
   0   0   2        0.32       12.15     10.90 o 
   1   0   2      176.36      145.10      2.57 o 
   3   0   2      117.88       96.54      3.91 o 
   4   0   2      106.99      112.43      5.28 o 
   5   0   2      123.02      113.11      6.35 o 
   6   0   2     2297.30     2421.90     34.24 o 
   7   0   2        9.08       10.09      2.99 o 
   8   0   2        0.23        1.33      1.06 o 
   9   0   2      216.84      217.43      7.14 o 
  10   0   2      168.63      177.61      6.24 o 
  11   0   2       18.52       20.04      1.76 o 
  12   0   2      107.90      110.22      4.18 o 
  13   0   2        6.59        7.71      1.63 o 
 -12   1   2        0.60       -0.21      0.88 o 
 -11   1   2       41.89       41.75      2.67 o 
 -10   1   2      665.00      663.90     25.31 o 
  -9   1   2      129.33      121.07      5.23 o 
  -8   1   2      524.95      555.93     10.92 o 
  -7   1   2       34.73       28.98      1.73 o 
  -6   1   2      274.59      344.54     12.15 o 
  -5   1   2      245.86      254.39      9.42 o 
  -4   1   2     7721.23     8123.90     47.06 o 
  -3   1   2        2.52        1.91      1.04 o 
  -2   1   2      272.23      220.43      5.76 o 
  -1   1   2       67.27       55.78      2.45 o 
   1   1   2      151.33      131.37      2.01 o 
   2   1   2     1502.14     1547.67     12.85 o 
   3   1   2      105.63      100.85      3.91 o 
   4   1   2     9086.23     9151.61     43.78 o 
   5   1   2      107.02      104.82      5.68 o 
   6   1   2     4351.91     4551.54     44.11 o 
   7   1   2      432.27      400.24     15.37 o 
   8   1   2      378.69      356.45      8.74 o 
   9   1   2      245.83      231.06      6.23 o 
  10   1   2      393.25      393.97      9.36 o 
  11   1   2        9.72       11.11      1.65 o 
  12   1   2       40.46       34.01      2.64 o 
  13   1   2        0.70       -1.31      0.70 o 
 -12   2   2        9.28        2.31      2.83 o 
 -11   2   2        7.66        6.03      1.11 o 
 -10   2   2      415.21      475.85     29.79 o 
  -9   2   2       56.39       63.12      3.80 o 
  -8   2   2     1025.74      928.51     12.18 o 
  -7   2   2       44.69       49.03      3.69 o 
  -6   2   2     2021.33     2279.44     32.33 o 
  -5   2   2      200.35      191.91      8.51 o 
  -4   2   2     1024.48     1160.97     18.86 o 
  -3   2   2      116.56      116.31      5.37 o 
  -2   2   2    15859.88    15203.21     52.49 o 
  -1   2   2       12.36       20.18      1.73 o 
   0   2   2       54.53       45.97      2.26 o 
   1   2   2        7.17        7.74      0.47 o 
   2   2   2    24094.21    22257.97     51.97 o 
   3   2   2       16.42       17.85      1.74 o 
   4   2   2      439.87      461.72      9.55 o 
   5   2   2       95.08       93.97      5.18 o 
   6   2   2     1869.12     2061.09     27.94 o 
   7   2   2       29.22       28.96      4.02 o 
   8   2   2      115.44      106.46      6.21 o 
   9   2   2      106.80       99.02      4.11 o 
  10   2   2     1408.61     1321.57     42.71 o 
  11   2   2       35.91       32.25      3.89 o 
  12   2   2       91.70      108.67      4.59 o 
  13   2   2       13.73        8.66      1.19 o 
 -12   3   2      114.91      111.85      7.00 o 
 -11   3   2        0.03       -0.12      0.92 o 
 -10   3   2      522.63      500.76     14.74 o 
  -9   3   2       15.97       14.51      2.84 o 
  -8   3   2     1394.06     1485.34     15.38 o 
  -7   3   2      421.27      406.87      7.88 o 
  -6   3   2      749.65      954.70     21.57 o 
  -5   3   2       24.48       27.51      3.52 o 
  -4   3   2     9077.22     9221.54     55.82 o 
  -3   3   2      174.57      169.19      6.84 o 
  -2   3   2     1007.39     1131.76     15.59 o 
  -1   3   2       63.40       54.03      3.09 o 
   0   3   2    12974.27    11670.94     40.06 o 
   1   3   2       43.40       36.45      2.21 o 
   2   3   2      517.50      521.13     12.73 o 
   3   3   2      398.53      360.25      8.34 o 
   4   3   2      696.51      590.79     11.71 o 
   5   3   2        1.83        5.23      1.56 o 
   6   3   2     2861.68     3182.61     33.39 o 
   7   3   2       54.54       54.99      5.38 o 
   8   3   2     2665.20     2601.93     42.46 o 
   9   3   2       11.22       12.11      1.61 o 
  10   3   2       10.06       19.55      3.53 o 
  11   3   2        5.51        3.84      1.78 o 
  12   3   2      230.51      209.65      8.33 o 
  13   3   2       20.46       22.64      2.10 o 
 -11   4   2        7.78        5.73      1.77 o 
 -10   4   2      112.08      111.32      7.04 o 
  -9   4   2      257.04      227.33     10.66 o 
  -8   4   2       51.27       41.21      3.45 o 
  -7   4   2       12.74       17.05      1.71 o 
  -6   4   2      364.72      408.90     14.70 o 
  -5   4   2      642.24      647.66     17.16 o 
  -4   4   2       28.82       44.21      4.19 o 
  -3   4   2      222.09      220.73      8.25 o 
  -2   4   2    10021.83    10376.84     50.66 o 
  -1   4   2       92.56       89.86      4.32 o 
   0   4   2       71.89      117.53      4.53 o 
   1   4   2      576.59      539.24      9.29 o 
   2   4   2       10.46       16.33      1.24 o 
   3   4   2       17.15       16.01      0.65 o 
   4   4   2      330.50      318.81      5.85 o 
   5   4   2      322.70      314.16      6.27 o 
   6   4   2     2259.29     2058.54     26.64 o 
   7   4   2      469.86      412.07     14.08 o 
   8   4   2      137.89      114.22      4.11 o 
   9   4   2      139.84      132.44      5.99 o 
  10   4   2     1369.79     1280.25     17.62 o 
  11   4   2       35.43       36.08      2.97 o 
  12   4   2      239.23      250.65      9.51 o 
  13   4   2       12.98       18.59      1.63 o 
 -11   5   2       16.48       17.71      2.54 o 
 -10   5   2        4.33        7.05      2.24 o 
  -9   5   2       34.58       30.06      4.07 o 
  -8   5   2      123.23      119.23      7.76 o 
  -7   5   2       26.41       28.33      2.19 o 
  -6   5   2      142.62      122.70      8.49 o 
  -5   5   2      106.26      105.83      7.33 o 
  -4   5   2      393.05      383.76     12.74 o 
  -3   5   2       17.35       12.67      2.27 o 
  -2   5   2     3195.80     3365.95     31.24 o 
  -1   5   2       84.36       87.62      4.68 o 
   0   5   2        1.64       16.19      1.93 o 
   1   5   2      257.32      255.92      7.13 o 
   2   5   2        1.21        8.03      3.09 o 
   3   5   2      460.95      455.59     10.28 o 
   4   5   2     7680.79     8066.29     79.86 o 
   5   5   2       38.87       41.35      3.17 o 
   6   5   2      389.93      333.84     10.78 o 
   7   5   2      572.75      520.07     15.65 o 
   8   5   2      809.93      773.08      9.17 o 
   9   5   2      415.61      398.41      9.79 o 
  10   5   2      441.30      411.16     10.01 o 
  11   5   2        0.35        0.45      0.99 o 
  12   5   2       26.90       29.98      2.97 o 
  13   5   2        1.69        0.51      0.82 o 
 -11   6   2        6.86        6.96      1.63 o 
 -10   6   2       13.96       20.27      3.16 o 
  -9   6   2       28.74       34.13      4.22 o 
  -8   6   2      170.15      172.05      9.31 o 
  -7   6   2       10.14        8.39      1.85 o 
  -6   6   2      156.69      143.82      5.93 o 
  -5   6   2       15.76       15.46      2.98 o 
  -4   6   2       37.55       32.49      4.11 o 
  -3   6   2      204.03      184.11      8.60 o 
  -2   6   2       41.74       62.37      4.61 o 
  -1   6   2        0.02       -0.05      1.07 o 
   0   6   2      882.93      916.48     15.21 o 
   1   6   2       51.99       59.92      3.76 o 
   2   6   2      189.44      264.88      5.73 o 
   3   6   2        5.86       11.21      1.37 o 
   4   6   2      216.02      184.97      5.19 o 
   5   6   2      124.69      122.14      4.47 o 
   6   6   2     1067.93     1113.25     20.11 o 
   7   6   2      290.85      277.73      5.25 o 
   8   6   2        8.25       13.93      1.50 o 
   9   6   2        1.39        1.08      0.92 o 
  10   6   2        1.70        2.20      1.44 o 
  11   6   2        0.41        0.20      1.62 o 
  12   6   2        1.48        2.87      1.45 o 
 -11   7   2       14.81       14.28      2.07 o 
 -10   7   2       40.60       44.27      4.11 o 
  -9   7   2        0.10       -0.85      1.70 o 
  -8   7   2      854.74      860.24     20.45 o 
  -7   7   2       26.86       21.57      2.24 o 
  -6   7   2       86.99       78.34      3.64 o 
  -5   7   2      484.58      484.20     11.01 o 
  -4   7   2      161.69      151.36      8.92 o 
  -3   7   2      169.75      161.54      8.51 o 
  -2   7   2      719.26      919.56     19.01 o 
  -1   7   2      106.60      116.82      6.32 o 
   0   7   2        0.81        0.84      0.98 o 
   1   7   2        4.17        4.28      1.34 o 
   2   7   2       17.33       16.84      1.64 o 
   3   7   2       10.72       10.80      2.13 o 
   4   7   2      282.24      327.34     14.28 o 
   5   7   2        0.12        0.24      0.59 o 
   6   7   2       85.20       66.41      5.08 o 
   7   7   2       53.49       51.23      2.65 o 
   8   7   2       16.91       19.75      1.81 o 
   9   7   2       42.41       40.46      2.50 o 
  10   7   2       81.08       59.73      3.85 o 
  11   7   2       18.93       16.24      2.64 o 
  12   7   2       49.55       43.87      3.73 o 
 -10   8   2      403.69      404.16     11.54 o 
  -9   8   2       63.05       67.62      5.47 o 
  -8   8   2       32.42       33.79      4.11 o 
  -7   8   2       54.49       45.11      3.26 o 
  -6   8   2      575.10      535.05      9.65 o 
  -5   8   2      229.39      229.62      6.18 o 
  -4   8   2     2824.53     2920.84     44.78 o 
  -3   8   2        2.87        5.32      2.15 o 
  -2   8   2      186.03      177.12      8.91 o 
  -1   8   2       30.80       28.72      3.38 o 
   0   8   2      698.06      761.92     16.12 o 
   1   8   2      123.12      123.94      6.29 o 
   2   8   2      676.01      781.43     17.64 o 
   3   8   2       14.79       14.57      1.98 o 
   4   8   2      739.14      744.27     19.68 o 
   5   8   2        2.80        4.77      1.46 o 
   6   8   2     1269.90     1303.37     15.11 o 
   7   8   2        0.03        0.04      0.69 o 
   8   8   2       98.19       98.78      3.94 o 
   9   8   2      152.01      147.76      5.54 o 
  10   8   2      234.81      229.88      6.55 o 
  11   8   2       33.58       26.80      3.20 o 
  12   8   2        1.70        0.18      0.53 o 
 -10   9   2        4.76        6.91      1.47 o 
  -9   9   2       31.73       30.18      3.44 o 
  -8   9   2     1014.20      939.81     28.47 o 
  -7   9   2        4.56        2.55      0.99 o 
  -6   9   2      289.36      328.04      8.75 o 
  -5   9   2       31.97       32.17      2.43 o 
  -4   9   2      508.94      514.83      9.21 o 
  -3   9   2      528.76      497.45     13.26 o 
  -2   9   2      540.33      543.51     16.54 o 
  -1   9   2       96.28       85.08      6.11 o 
   0   9   2      536.15      566.06     15.11 o 
   1   9   2       71.24       66.96      5.05 o 
   2   9   2      371.97      406.19     12.06 o 
   3   9   2      206.87      205.00      8.79 o 
   4   9   2      700.41      759.21     16.88 o 
   5   9   2        6.33        7.48      1.04 o 
   6   9   2     1669.66     1637.51     12.81 o 
   7   9   2        5.91        3.44      0.86 o 
   8   9   2       58.42       45.49      3.19 o 
   9   9   2      349.58      347.17      8.38 o 
  10   9   2      175.22      157.61      4.49 o 
  11   9   2        2.08        0.99      1.28 o 
  -9  10   2       17.86       17.56      2.35 o 
  -8  10   2       23.00       18.05      1.84 o 
  -7  10   2      150.19      145.45      5.55 o 
  -6  10   2      828.97      784.85     13.41 o 
  -5  10   2       48.65       62.90      3.88 o 
  -4  10   2     3883.63     4116.46     34.95 o 
  -3  10   2      136.35      120.37      5.83 o 
  -2  10   2       80.80       70.98      4.04 o 
  -1  10   2       53.78       52.76      4.35 o 
   0  10   2       64.67       38.48      4.23 o 
   1  10   2       12.55        9.28      2.17 o 
   2  10   2       42.89       45.35      3.07 o 
   3  10   2        0.72       -0.55      0.53 o 
   4  10   2      355.49      375.20      8.98 o 
   5  10   2       48.89       50.75      2.72 o 
   6  10   2      239.74      217.34      8.25 o 
   7  10   2      173.98      179.36      4.42 o 
   8  10   2       55.98       37.64      2.45 o 
   9  10   2        9.41       10.04      1.34 o 
  10  10   2      278.08      286.11      5.74 o 
  11  10   2        5.19        5.74      1.01 o 
  -9  11   2       18.04       16.03      1.90 o 
  -8  11   2        0.02        0.02      0.54 o 
  -7  11   2        0.04       -0.25      0.74 o 
  -6  11   2       37.07       37.91      2.90 o 
  -5  11   2       64.18       78.28      6.50 o 
  -4  11   2        3.18        3.06      1.85 o 
  -3  11   2      996.09      990.49     17.11 o 
  -2  11   2     1448.92     1449.32     20.04 o 
  -1  11   2        2.16        2.02      0.74 o 
   0  11   2       46.15       39.60      2.14 o 
   1  11   2        3.03        1.46      0.86 o 
   2  11   2      204.67      204.59      4.61 o 
   3  11   2       55.96       56.00      2.18 o 
   4  11   2      254.13      243.82      5.17 o 
   5  11   2      245.63      229.75      5.96 o 
   6  11   2        0.61        0.83      1.17 o 
   7  11   2        2.03        3.65      1.01 o 
   8  11   2       32.83       47.71      2.68 o 
   9  11   2      107.68      105.44      3.63 o 
  10  11   2      307.82      283.02      6.45 o 
  -8  12   2      241.91      208.52      6.99 o 
  -7  12   2        0.72       -0.33      0.90 o 
  -6  12   2       66.70       86.85      6.27 o 
  -5  12   2        0.02       -1.75      1.56 o 
  -4  12   2      229.79      214.77     11.12 o 
  -3  12   2       41.00       43.13      4.88 o 
  -2  12   2     1099.82     1133.70     18.16 o 
  -1  12   2        5.61        6.06      1.37 o 
   0  12   2        3.08        1.61      0.60 o 
   1  12   2      149.10      127.18      3.75 o 
   2  12   2        0.32        0.59      0.54 o 
   3  12   2        7.97        8.19      0.89 o 
   4  12   2      293.82      279.94      5.67 o 
   5  12   2      137.48      129.25      3.83 o 
   6  12   2      283.16      297.09      6.83 o 
   7  12   2      218.03      232.49      5.91 o 
   8  12   2       96.46       83.34      3.36 o 
   9  12   2        0.75        0.53      0.76 o 
  10  12   2      284.85      282.24      8.72 o 
  -7  13   2        2.24        2.12      1.14 o 
  -6  13   2        0.68        0.81      1.11 o 
  -5  13   2        1.44        1.79      1.34 o 
  -4  13   2       19.66       24.65      2.45 o 
  -3  13   2        1.26        0.65      0.99 o 
  -2  13   2      972.34      865.21     18.05 o 
  -1  13   2      149.40      126.38      5.40 o 
   0  13   2      271.77      235.98      5.32 o 
   1  13   2        0.18       -0.25      0.71 o 
   2  13   2      953.53      995.96      9.55 o 
   3  13   2       82.80       79.72      2.71 o 
   4  13   2       55.01       62.09      2.71 o 
   5  13   2       86.36       95.18      3.39 o 
   6  13   2        4.31        4.30      1.18 o 
   7  13   2       13.25       12.62      1.45 o 
   8  13   2       48.98       48.51      3.11 o 
   9  13   2        0.35       -0.62      0.87 o 
  -6  14   2        9.03       13.10      2.16 o 
  -5  14   2       65.72       69.97      5.37 o 
  -4  14   2       15.53       18.50      3.97 o 
  -3  14   2        7.37        5.10      1.34 o 
  -2  14   2       73.32       73.93      4.30 o 
  -1  14   2        0.17       -0.41      0.81 o 
   0  14   2      257.91      215.56      6.76 o 
   1  14   2      139.06      133.22      5.72 o 
   2  14   2      810.30      830.57      9.92 o 
   3  14   2       13.01       11.39      1.10 o 
   4  14   2       17.03       16.99      1.45 o 
   5  14   2        0.00       -1.04      0.89 o 
   6  14   2        6.60        3.41      0.90 o 
   7  14   2       62.47       72.00      2.95 o 
   8  14   2      428.75      445.98     22.34 o 
  -5  15   2       19.49       22.70      2.76 o 
  -4  15   2      222.24      235.66      9.26 o 
  -3  15   2       21.00       18.00      1.97 o 
  -2  15   2       55.16       52.74      4.62 o 
  -1  15   2        0.55        0.81      0.61 o 
   0  15   2      232.82      220.74      5.60 o 
   1  15   2        4.75        2.76      1.10 o 
   2  15   2       33.71       38.60      3.02 o 
   3  15   2       52.42       62.22      2.55 o 
   4  15   2      284.59      308.59      5.48 o 
   5  15   2       75.35       77.39      3.16 o 
   6  15   2      305.76      328.97      6.05 o 
   7  15   2        5.44        9.06      1.27 o 
  -4  16   2       20.90       24.77      1.74 o 
  -3  16   2       72.08       67.25      3.23 o 
  -2  16   2      246.27      244.74      6.51 o 
  -1  16   2        0.01        0.14      0.64 o 
   0  16   2        8.90        4.27      1.81 o 
   1  16   2        1.70        2.70      1.69 o 
   2  16   2        0.97        3.00      1.07 o 
   3  16   2        3.81        4.29      1.09 o 
   4  16   2        0.18        0.32      0.65 o 
   5  16   2       23.70       30.89      2.60 o 
   6  16   2        3.02        5.31      0.95 o 
  -2  17   2       19.69       13.04      1.29 o 
  -1  17   2        7.62        7.51      1.64 o 
   0  17   2       81.56      113.54      3.94 o 
   1  17   2       26.77       33.88      3.83 o 
   2  17   2        0.60        0.27      0.75 o 
   3  17   2        1.96        3.02      1.17 o 
   4  17   2        1.11       -0.05      0.84 o 
  -3 -16   3       11.43       16.38      1.94 o 
  -2 -16   3        1.34        0.44      0.83 o 
  -1 -16   3        0.01        1.19      0.66 o 
   0 -16   3       12.67       13.06      1.64 o 
   1 -16   3       27.43       38.36      2.65 o 
   2 -16   3       18.50       12.24      2.26 o 
   3 -16   3        3.41        3.31      0.76 o 
   4 -16   3      145.14      139.35      4.23 o 
  -5 -15   3      134.73      156.10      6.77 o 
  -4 -15   3       59.73       58.74      4.57 o 
  -3 -15   3      144.48      147.66      5.19 o 
  -2 -15   3        0.07        0.36      0.60 o 
  -1 -15   3       60.04       62.60      2.89 o 
   0 -15   3       59.21       56.05      3.38 o 
   1 -15   3       36.03       38.12      4.30 o 
   2 -15   3        2.88        2.03      0.95 o 
   3 -15   3      191.62      192.76      8.50 o 
   4 -15   3       60.30       74.37      5.24 o 
   5 -15   3       20.88       19.85      2.75 o 
   6 -15   3        5.47        4.71      0.85 o 
  -6 -14   3        0.23       -1.26      1.32 o 
  -5 -14   3      102.15      102.49      6.39 o 
  -4 -14   3        1.07        0.63      1.41 o 
  -3 -14   3       61.45       49.84      2.78 o 
  -2 -14   3      246.09      254.10      6.37 o 
  -1 -14   3      265.58      284.80      6.70 o 
   0 -14   3       17.08       18.74      2.24 o 
   1 -14   3      869.60      974.18     25.55 o 
   2 -14   3      154.20      173.19     14.45 o 
   3 -14   3        6.84        6.05      2.18 o 
   4 -14   3        0.42        0.06      1.26 o 
   5 -14   3      154.09      173.72      8.80 o 
   6 -14   3        1.14        0.64      1.13 o 
   7 -14   3        0.26        0.17      0.59 o 
  -7 -13   3       19.12       17.31      2.51 o 
  -6 -13   3        4.47        5.11      1.75 o 
  -5 -13   3        4.24        1.94      1.72 o 
  -4 -13   3       33.89       36.60      5.11 o 
  -3 -13   3      607.39      587.85     12.63 o 
  -2 -13   3      158.40      162.13      5.28 o 
  -1 -13   3     2362.59     2395.53     20.05 o 
   0 -13   3      163.66      175.98      5.44 o 
   1 -13   3      209.56      214.14      7.27 o 
   2 -13   3       20.24       25.70      2.72 o 
   3 -13   3       69.98       68.77      8.57 o 
   4 -13   3        9.21        5.48      1.50 o 
   5 -13   3        0.17        2.03      1.92 o 
   6 -13   3       91.82      101.36      6.96 o 
   7 -13   3      216.16      259.75     10.13 o 
   8 -13   3        6.84        5.19      1.44 o 
  -8 -12   3       27.36       31.03      3.26 o 
  -7 -12   3       79.67       93.69      6.30 o 
  -6 -12   3        0.81       -0.85      1.81 o 
  -5 -12   3      380.29      391.48     14.47 o 
  -4 -12   3        8.50       11.57      1.53 o 
  -3 -12   3     3132.57     3082.58     39.43 o 
  -2 -12   3       67.82       63.56      3.35 o 
  -1 -12   3      208.23      196.22      5.78 o 
   0 -12   3       12.86        9.53      1.42 o 
   1 -12   3      166.28      156.48      4.37 o 
   2 -12   3       12.60       13.25      1.97 o 
   3 -12   3     1271.44     1215.41     18.12 o 
   4 -12   3       40.42       32.54      3.07 o 
   5 -12   3       10.42       17.83      3.64 o 
   6 -12   3        0.10       -1.91      1.87 o 
   7 -12   3      121.64      141.46      8.22 o 
   8 -12   3       44.80       48.20      4.32 o 
   9 -12   3       38.78       40.05      3.16 o 
  -9 -11   3      106.94      106.56      5.49 o 
  -8 -11   3        7.92        9.02      2.20 o 
  -7 -11   3      124.94      126.81      7.99 o 
  -6 -11   3       28.60       25.93      3.96 o 
  -5 -11   3      191.77      186.33     10.46 o 
  -4 -11   3      162.00      164.28      4.57 o 
  -3 -11   3      470.98      524.55      8.10 o 
  -2 -11   3       45.58       47.30      2.27 o 
  -1 -11   3     1021.15      953.82      9.68 o 
   0 -11   3       55.30       54.55      2.64 o 
   1 -11   3       28.56       29.09      2.01 o 
   2 -11   3      132.71      131.74      6.19 o 
   3 -11   3     1241.03     1298.06     18.74 o 
   4 -11   3       68.62       66.07      4.24 o 
   5 -11   3       66.39       60.41      3.97 o 
   6 -11   3       25.18       28.87      4.31 o 
   7 -11   3        4.29        3.93      1.80 o 
   8 -11   3        0.88        1.50      0.63 o 
   9 -11   3      135.74      142.50      4.54 o 
  10 -11   3       91.17       76.71      3.71 o 
  -9 -10   3       12.16       11.08      2.12 o 
  -8 -10   3       14.87       17.13      3.12 o 
  -7 -10   3      274.47      292.30     12.69 o 
  -6 -10   3      415.90      433.87     15.95 o 
  -5 -10   3       66.05       58.55      3.17 o 
  -4 -10   3      616.91      605.89     11.66 o 
  -3 -10   3     1014.16      971.32     10.81 o 
  -2 -10   3       12.47       11.42      1.12 o 
  -1 -10   3      557.71      609.34      7.47 o 
   0 -10   3       52.89       51.67      2.23 o 
   1 -10   3      919.32      985.94     11.26 o 
   2 -10   3        0.41        1.54      0.67 o 
   3 -10   3      105.53      103.02      5.15 o 
   4 -10   3       12.43        9.50      1.63 o 
   5 -10   3      223.12      232.37      8.45 o 
   6 -10   3       39.96       33.52      4.24 o 
   7 -10   3      389.26      402.85     14.99 o 
   8 -10   3        1.68       -0.20      1.44 o 
   9 -10   3      193.57      166.78      5.51 o 
  10 -10   3        3.36        4.66      0.87 o 
 -10  -9   3       11.83        8.55      1.37 o 
  -9  -9   3       25.66       30.15      2.40 o 
  -8  -9   3       18.39       16.72      2.73 o 
  -7  -9   3      104.80       93.15      4.73 o 
  -6  -9   3      230.30      225.58     11.55 o 
  -5  -9   3       19.73       23.13      1.83 o 
  -4  -9   3      502.42      475.28      6.90 o 
  -3  -9   3      910.05      940.66     12.84 o 
  -2  -9   3      203.96      211.25      4.33 o 
  -1  -9   3     3464.08     3450.10     43.40 o 
   0  -9   3       45.72       46.42      4.80 o 
   1  -9   3     1348.23     1382.13     25.34 o 
   2  -9   3        0.12       -1.10      1.20 o 
   3  -9   3        2.41       46.77     38.74 o 
   4  -9   3        2.51        3.79      0.90 o 
   5  -9   3      169.33      171.92      5.38 o 
   6  -9   3       54.89       52.59      3.99 o 
   7  -9   3       62.27       68.67      5.71 o 
   8  -9   3       81.26       69.85      5.98 o 
   9  -9   3        5.74        3.65      1.59 o 
  10  -9   3       10.58        8.73      2.02 o 
  11  -9   3       28.08       17.89      2.24 o 
 -10  -8   3        6.24        5.92      1.10 o 
  -9  -8   3      618.55      637.76     15.41 o 
  -8  -8   3       80.79       83.22      6.04 o 
  -7  -8   3        0.85       -0.13      1.34 o 
  -6  -8   3      275.21      264.72      8.13 o 
  -5  -8   3        8.74        5.98      1.14 o 
  -4  -8   3      103.31      103.90      3.45 o 
  -3  -8   3     1276.89     1400.78     28.24 o 
  -2  -8   3      169.77      149.87      8.95 o 
  -1  -8   3      431.54      520.79      8.36 o 
   0  -8   3      455.86      498.05      8.10 o 
   1  -8   3      160.01      181.66      6.25 o 
   2  -8   3        0.01        0.14      0.39 o 
   3  -8   3     1082.31     1107.00     11.67 o 
   4  -8   3       90.84       94.13      6.86 o 
   5  -8   3      130.36      138.60      4.66 o 
   6  -8   3       15.74       15.23      2.15 o 
   7  -8   3     1710.67     1822.67     37.49 o 
   8  -8   3       13.49       10.40      2.59 o 
   9  -8   3       49.42       37.78      2.74 o 
  10  -8   3       23.51       27.05      2.89 o 
  11  -8   3       43.91       46.06      3.98 o 
 -10  -7   3        1.48        2.61      1.43 o 
  -9  -7   3      587.78      568.26     15.32 o 
  -8  -7   3      164.41      166.30      6.50 o 
  -7  -7   3      149.50      123.71      5.72 o 
  -6  -7   3       20.33       22.52      1.72 o 
  -5  -7   3      207.21      194.37      4.13 o 
  -4  -7   3       77.13       76.49      6.50 o 
  -3  -7   3      607.05      701.48     18.78 o 
  -2  -7   3        2.71        6.03      1.14 o 
  -1  -7   3     3317.77     3538.77     42.46 o 
   0  -7   3       11.40       12.91      1.29 o 
   1  -7   3     6154.00     6705.75     29.37 o 
   2  -7   3       45.04       47.83      2.28 o 
   3  -7   3       56.90       30.41      1.86 o 
   4  -7   3        0.00        0.06      0.84 o 
   5  -7   3        4.86        4.38      1.78 o 
   6  -7   3        0.34       -0.67      0.72 o 
   7  -7   3        1.12        1.33      0.90 o 
   8  -7   3      108.40      113.07      6.77 o 
   9  -7   3       60.42       64.51      4.61 o 
  10  -7   3       82.74       73.94      5.22 o 
  11  -7   3       31.71       44.50      3.72 o 
  12  -7   3       49.11       68.88      4.28 o 
 -11  -6   3       62.47       57.83      3.94 o 
 -10  -6   3      285.90      291.87      7.58 o 
  -9  -6   3      802.45      888.61     14.59 o 
  -8  -6   3       69.13       75.63      5.85 o 
  -7  -6   3      517.37      492.29     15.84 o 
  -6  -6   3       82.01       85.64      3.17 o 
  -5  -6   3      101.56       95.28      3.75 o 
  -4  -6   3      527.36      538.31     13.97 o 
  -3  -6   3      926.88     1049.24     13.80 o 
  -2  -6   3      138.21      134.17      4.60 o 
  -1  -6   3    11620.98    12094.80     99.60 o 
   0  -6   3      263.62      283.38      7.56 o 
   1  -6   3     1377.90     1480.32     10.96 o 
   2  -6   3      524.92      533.10      6.10 o 
   3  -6   3     1706.19     1853.08     19.70 o 
   4  -6   3       91.33      100.68      4.23 o 
   5  -6   3       59.66       58.44      5.61 o 
   6  -6   3        1.39        1.62      1.30 o 
   7  -6   3       15.17       14.86      2.78 o 
   8  -6   3       33.44       33.91      3.78 o 
   9  -6   3        1.19        3.43      1.57 o 
  10  -6   3        9.54        5.49      1.96 o 
  11  -6   3       52.82       48.86      4.16 o 
  12  -6   3        0.61        0.19      0.95 o 
 -11  -5   3        1.25        1.83      0.73 o 
 -10  -5   3        2.66        1.91      1.04 o 
  -9  -5   3       20.34       25.46      5.59 o 
  -8  -5   3        1.98        0.69      1.04 o 
  -7  -5   3        2.13        1.68      2.01 o 
  -6  -5   3       45.46       48.87      2.38 o 
  -5  -5   3     1199.77     1239.72     16.34 o 
  -4  -5   3      188.16      184.08      8.10 o 
  -3  -5   3      826.85      946.04     30.83 o 
  -2  -5   3        2.40        2.47      0.76 o 
  -1  -5   3     3601.21     3806.78     22.04 o 
   0  -5   3        4.06        3.65      0.45 o 
   1  -5   3    20568.71    19945.24     55.08 o 
   2  -5   3       27.40       20.95      1.76 o 
   3  -5   3     4860.03     5099.21     39.25 o 
   4  -5   3        0.03        1.10      1.38 o 
   5  -5   3      150.28      210.91     10.42 o 
   6  -5   3       14.99       14.47      3.17 o 
   7  -5   3       35.60       54.56      6.25 o 
   8  -5   3        8.85        8.81      1.69 o 
   9  -5   3      315.68      349.84     12.45 o 
  10  -5   3       31.26       36.95      4.22 o 
  11  -5   3       20.07        8.25      2.09 o 
  12  -5   3       30.00       38.34      3.69 o 
 -11  -4   3      404.06      377.97      7.95 o 
 -10  -4   3       19.90       25.98      2.54 o 
  -9  -4   3       13.92       17.01      2.31 o 
  -8  -4   3       82.75       86.46      4.77 o 
  -7  -4   3      306.15      302.37      7.11 o 
  -6  -4   3       13.21       14.69      1.51 o 
  -5  -4   3        0.20        2.46      1.44 o 
  -4  -4   3        0.00        0.01      0.58 o 
  -3  -4   3     4719.80     4868.50     65.80 o 
  -2  -4   3      276.19      272.72      5.76 o 
  -1  -4   3      323.71      300.51      7.93 o 
   0  -4   3       35.61       30.33      1.62 o 
   1  -4   3        4.73        2.64      0.88 o 
   2  -4   3      141.67      124.56      3.68 o 
   3  -4   3     5338.73     5974.40     42.04 o 
   4  -4   3      297.81      308.82      6.49 o 
   5  -4   3      307.08      326.09     12.80 o 
   6  -4   3       34.95       40.76      5.04 o 
   7  -4   3      445.44      468.48     17.93 o 
   8  -4   3      108.67      109.40      4.21 o 
   9  -4   3      655.70      725.41     18.45 o 
  10  -4   3       17.01       14.34      2.84 o 
  11  -4   3        2.40       10.57      2.31 o 
  12  -4   3       33.67       24.40      2.46 o 
 -11  -3   3       49.72       54.18      3.14 o 
 -10  -3   3       97.74      100.18      4.83 o 
  -9  -3   3       52.29       58.86      3.92 o 
  -8  -3   3      187.93      200.51      5.99 o 
  -7  -3   3        0.40        0.44      1.97 o 
  -6  -3   3        1.38        0.69      0.67 o 
  -5  -3   3       21.45       40.52      4.05 o 
  -4  -3   3      498.64      525.43      8.91 o 
  -3  -3   3      842.84      870.45     15.09 o 
  -2  -3   3      681.99      678.82     12.10 o 
  -1  -3   3        0.04        0.44      0.71 o 
   0  -3   3       36.82       34.07      2.48 o 
   1  -3   3     3972.04     3835.78     25.74 o 
   2  -3   3        0.41       -0.14      0.52 o 
   3  -3   3     1726.24     1585.00     55.83 o 
   4  -3   3      301.05      294.63     10.81 o 
   5  -3   3      139.34      141.15      5.21 o 
   6  -3   3      427.73      436.68     16.13 o 
   7  -3   3      237.90      269.56     13.69 o 
   8  -3   3       79.09       84.27      3.32 o 
   9  -3   3      280.38      230.60      8.17 o 
  10  -3   3       19.90       21.23      3.32 o 
  11  -3   3       17.53       17.96      3.10 o 
  12  -3   3        3.67        1.00      1.06 o 
  13  -3   3      233.91      247.89      7.63 o 
 -11  -2   3      248.86      257.60      7.30 o 
 -10  -2   3      237.40      274.08      7.96 o 
  -9  -2   3       41.51       26.93      3.77 o 
  -8  -2   3        8.42        9.28      1.76 o 
  -7  -2   3     2006.14     2089.73     22.42 o 
  -6  -2   3      146.30      160.08      8.74 o 
  -5  -2   3      792.20      965.51     19.32 o 
  -4  -2   3      338.01      330.01      8.46 o 
  -3  -2   3      129.50      148.09      3.39 o 
  -2  -2   3      282.08      274.01      8.80 o 
  -1  -2   3      555.18      581.78      9.93 o 
   0  -2   3        6.39        5.60      1.05 o 
   1  -2   3       77.76       71.73      2.03 o 
   2  -2   3       25.90       24.87      1.46 o 
   3  -2   3      221.77      222.51     14.64 o 
   4  -2   3      426.20      405.74     11.64 o 
   5  -2   3       12.97       25.61      3.90 o 
   6  -2   3      548.19      528.03     17.50 o 
   7  -2   3       46.55       47.94      5.92 o 
   8  -2   3       31.41       36.38      2.37 o 
   9  -2   3      298.75      326.24     11.66 o 
  10  -2   3       94.28       88.62      6.51 o 
  11  -2   3      664.33      688.25     17.48 o 
  12  -2   3        4.66        2.88      1.37 o 
  13  -2   3      116.03      126.09      3.96 o 
 -11  -1   3       64.45       58.07      3.29 o 
 -10  -1   3       13.97       15.76      2.19 o 
  -9  -1   3     2307.86     2507.61     34.47 o 
  -8  -1   3       68.84       63.50      3.24 o 
  -7  -1   3     1003.52     1084.23     12.58 o 
  -6  -1   3      273.17      301.65     11.92 o 
  -5  -1   3      160.81      138.33      6.14 o 
  -4  -1   3      170.10      169.76      6.04 o 
  -3  -1   3      307.34      323.76      5.50 o 
  -2  -1   3       73.25       78.69      2.67 o 
  -1  -1   3     3495.77     3387.83     46.43 o 
   0  -1   3      197.64      186.79      2.85 o 
   1  -1   3    11935.82    10827.56    343.95 o 
   2  -1   3       59.54       54.88      1.88 o 
   3  -1   3     1955.19     1993.48     13.15 o 
   4  -1   3      314.34      306.04      9.04 o 
   5  -1   3      271.96      261.77     10.09 o 
   6  -1   3      116.13      114.23      7.86 o 
   7  -1   3       48.87       57.53      6.51 o 
   8  -1   3       14.99       17.35      2.44 o 
   9  -1   3      464.73      440.34      8.46 o 
  10  -1   3       33.25       45.93      3.29 o 
  11  -1   3       48.00       62.66      3.62 o 
  12  -1   3        5.54        3.77      1.09 o 
  13  -1   3      128.59       52.96     67.71 o 
 -11   0   3        1.48        2.86      1.02 o 
 -10   0   3      122.03      121.96      4.90 o 
  -9   0   3      330.03      307.18      8.28 o 
  -8   0   3      520.94      497.09      9.93 o 
  -7   0   3     1605.92     1613.42     18.03 o 
  -6   0   3       14.11       10.76      2.08 o 
  -5   0   3     2433.29     2758.47     29.26 o 
  -4   0   3       13.71       13.38      1.88 o 
  -3   0   3      432.15      521.13      9.80 o 
  -2   0   3        2.62        3.17      0.79 o 
  -1   0   3     8109.73     7943.01    152.06 o 
   0   0   3      143.55      127.16      2.33 o 
   1   0   3       48.07       52.19      1.57 o 
   2   0   3        0.80       -0.08      0.38 o 
   3   0   3      441.58      388.18      7.29 o 
   4   0   3      106.23      101.65      4.81 o 
   5   0   3    10663.51    11552.20     60.84 o 
   6   0   3      154.82      143.13      8.14 o 
   7   0   3      249.93      229.04     11.99 o 
   8   0   3       27.29       26.07      2.01 o 
   9   0   3      151.13      146.49      4.94 o 
  10   0   3        1.00        0.77      0.83 o 
  11   0   3      463.28      521.43     10.49 o 
  12   0   3        9.96        8.20      1.35 o 
  13   0   3       11.82        3.44      1.14 o 
 -11   1   3        7.13        4.53      0.95 o 
 -10   1   3       15.61       15.63      1.90 o 
  -9   1   3      141.79      148.89      5.81 o 
  -8   1   3      232.15      241.72      6.49 o 
  -7   1   3      132.49      144.72      5.45 o 
  -6   1   3       49.28       52.54      4.76 o 
  -5   1   3       22.57       17.52      2.53 o 
  -4   1   3      263.91      249.12      8.32 o 
  -3   1   3     1422.45     1410.92     17.50 o 
  -2   1   3        0.90        1.71      0.71 o 
  -1   1   3      622.72      644.94      8.90 o 
   0   1   3        0.15        0.77      0.55 o 
   1   1   3    10871.18     9695.27     63.97 o 
   2   1   3      102.81       93.74      2.24 o 
   3   1   3     8309.64     7821.11     35.43 o 
   4   1   3      517.22      516.86     10.43 o 
   5   1   3      257.52      217.44      7.94 o 
   6   1   3      123.92      114.61      6.88 o 
   7   1   3     2121.03     2259.38     35.54 o 
   8   1   3        0.41        1.22      2.46 o 
   9   1   3        4.05        2.54      1.49 o 
  10   1   3       20.48       19.89      2.17 o 
  11   1   3        2.32        2.41      1.20 o 
  12   1   3      100.34       97.25      4.34 o 
  13   1   3        8.24        6.58      1.35 o 
 -11   2   3       36.52       33.60      2.18 o 
 -10   2   3       87.78       95.44      4.35 o 
  -9   2   3     1734.29     1720.86     19.59 o 
  -8   2   3       43.68       36.97      2.92 o 
  -7   2   3      266.41      281.99      6.50 o 
  -6   2   3      258.85      239.36     10.47 o 
  -5   2   3      149.56      147.04      7.47 o 
  -4   2   3      177.38      164.06      7.17 o 
  -3   2   3     2712.70     2843.22     26.70 o 
  -2   2   3       54.22       55.37      3.37 o 
  -1   2   3    10908.56    10232.64     40.12 o 
   0   2   3       73.15       72.62      2.05 o 
   1   2   3      106.57      103.45      2.22 o 
   2   2   3        0.42        0.50      0.74 o 
   3   2   3    14617.89    14389.51     49.63 o 
   4   2   3      232.20      214.32      6.76 o 
   5   2   3      816.92      749.31     14.22 o 
   6   2   3      408.04      431.17     12.43 o 
   7   2   3        1.67        8.28      2.21 o 
   8   2   3       63.00       52.47      8.17 o 
   9   2   3      149.87      135.80      4.77 o 
  10   2   3       15.79       10.50      2.35 o 
  11   2   3      157.84      156.68      5.82 o 
  12   2   3       11.55       13.08      1.71 o 
  13   2   3      616.67      633.03      9.29 o 
 -11   3   3       41.05       46.45      3.75 o 
 -10   3   3       60.67       56.62      4.84 o 
  -9   3   3      324.76      367.16     10.74 o 
  -8   3   3       13.98       14.02      1.90 o 
  -7   3   3      303.63      246.08      6.64 o 
  -6   3   3      111.00       93.17      4.58 o 
  -5   3   3     1856.13     1799.93     27.36 o 
  -4   3   3        4.63        2.58      1.46 o 
  -3   3   3       25.76       25.70      2.85 o 
  -2   3   3       66.04       75.06      4.26 o 
  -1   3   3      213.40      218.31      6.58 o 
   0   3   3      232.43      214.64      5.91 o 
   1   3   3     8072.86     7252.89     87.13 o 
   2   3   3       43.75       43.48      2.99 o 
   3   3   3     8295.64     8455.90     40.45 o 
   4   3   3      417.41      386.05      9.34 o 
   5   3   3     1091.47     1145.84     17.71 o 
   6   3   3      219.85      225.44      8.83 o 
   7   3   3     1596.16     1418.47     25.78 o 
   8   3   3       18.58       14.16      1.96 o 
   9   3   3       17.93       17.95      1.76 o 
  10   3   3       42.32       48.56      4.14 o 
  11   3   3      614.68      626.72      9.61 o 
  12   3   3       98.14       92.95      4.28 o 
  13   3   3        1.89        1.10      0.69 o 
 -11   4   3      120.73      103.63      5.50 o 
 -10   4   3       17.52       14.19      2.62 o 
  -9   4   3      194.32      169.35      9.13 o 
  -8   4   3        0.25        0.10      1.20 o 
  -7   4   3      113.31      122.04      5.77 o 
  -6   4   3        7.06        4.88      0.84 o 
  -5   4   3       84.62      104.53      6.94 o 
  -4   4   3      138.85      134.53      7.26 o 
  -3   4   3      937.79      877.21     16.84 o 
  -2   4   3        6.67       10.22      1.86 o 
  -1   4   3     1909.25     1999.29     21.53 o 
   0   4   3      528.52      500.15      9.94 o 
   1   4   3     3717.18     3489.41     11.49 o 
   2   4   3      204.30      194.10      6.04 o 
   3   4   3      324.45      314.23      8.35 o 
   4   4   3      695.61      729.92     13.37 o 
   5   4   3     7221.26     7531.60     46.17 o 
   6   4   3       16.56       16.00      2.62 o 
   7   4   3        3.13        3.50      1.57 o 
   8   4   3        1.26        0.90      0.89 o 
   9   4   3      747.75      735.24     10.26 o 
  10   4   3       23.99       22.43      1.93 o 
  11   4   3      115.18      110.42      5.08 o 
  12   4   3        5.43        3.17      1.01 o 
  13   4   3      395.45      429.46     19.67 o 
 -11   5   3       20.66       22.66      2.61 o 
 -10   5   3       18.97       21.38      2.99 o 
  -9   5   3       67.64       46.89      4.88 o 
  -8   5   3       34.83       35.44      4.44 o 
  -7   5   3      378.24      412.98     10.70 o 
  -6   5   3      272.05      288.47     10.70 o 
  -5   5   3      850.51      922.07     21.53 o 
  -4   5   3       53.18       54.76      4.95 o 
  -3   5   3     1638.46     1702.14     25.18 o 
  -2   5   3      101.03      111.19      5.97 o 
  -1   5   3     1066.42     1203.54     18.15 o 
   0   5   3      129.74      119.46      5.31 o 
   1   5   3    21534.44    20280.31    216.01 o 
   2   5   3        3.15        5.10      1.24 o 
   3   5   3    22468.64    22743.34     75.40 o 
   4   5   3      224.38      220.59      7.77 o 
   5   5   3     1149.98     1114.04     18.29 o 
   6   5   3        0.92        2.58      1.32 o 
   7   5   3       65.75       67.29      5.61 o 
   8   5   3       37.40       34.03      2.34 o 
   9   5   3      141.75      137.89      5.01 o 
  10   5   3      100.42       97.05      5.67 o 
  11   5   3      377.30      391.79     19.06 o 
  12   5   3       22.65       24.57      2.23 o 
  13   5   3       22.98       30.96      2.94 o 
 -11   6   3       13.64       23.15      2.52 o 
 -10   6   3       19.26       19.39      2.91 o 
  -9   6   3      162.38      174.67      9.06 o 
  -8   6   3      149.03      168.00      9.18 o 
  -7   6   3        9.11        4.70      1.42 o 
  -6   6   3        7.26        5.11      0.99 o 
  -5   6   3       58.31       66.99      3.97 o 
  -4   6   3        0.21        0.06      1.06 o 
  -3   6   3      647.78      693.22     17.08 o 
  -2   6   3      209.62      208.20      8.77 o 
  -1   6   3    11136.94    11593.03     60.64 o 
   0   6   3      989.57      996.31     16.56 o 
   1   6   3      361.19      388.89     10.07 o 
   2   6   3       76.67       69.64      4.28 o 
   3   6   3     6468.29     7143.72     44.97 o 
   4   6   3       56.66       40.41      3.56 o 
   5   6   3     3840.87     3810.35     35.35 o 
   6   6   3      187.06      164.71      7.97 o 
   7   6   3      576.65      516.78     19.27 o 
   8   6   3        0.57        0.24      0.62 o 
   9   6   3       38.75       38.12      2.37 o 
  10   6   3       13.50       11.53      1.90 o 
  11   6   3      132.95      134.65      5.99 o 
  12   6   3        0.56       -0.67      1.31 o 
  13   6   3        9.03        5.85      0.87 o 
 -10   7   3        5.83        7.12      1.74 o 
  -9   7   3       27.38       29.77      3.79 o 
  -8   7   3        0.05       -1.50      1.78 o 
  -7   7   3      105.59      103.27      7.14 o 
  -6   7   3      195.19      206.49      5.89 o 
  -5   7   3      621.17      626.82      9.94 o 
  -4   7   3        5.84        4.47      1.75 o 
  -3   7   3      568.97      565.47     16.49 o 
  -2   7   3        1.17        3.91      1.54 o 
  -1   7   3      366.65      379.19     11.77 o 
   0   7   3        0.62        0.68      0.93 o 
   1   7   3    15218.58    16119.62     69.30 o 
   2   7   3        3.40        3.75      1.40 o 
   3   7   3      139.24      105.64      5.91 o 
   4   7   3      219.64      199.63      8.28 o 
   5   7   3       21.52        7.43      1.81 o 
   6   7   3      280.20      265.79     10.36 o 
   7   7   3      233.64      212.69      4.69 o 
   8   7   3        4.27        5.15      1.23 o 
   9   7   3       13.19        8.56      1.28 o 
  10   7   3        1.20       -0.22      1.04 o 
  11   7   3        6.78        8.93      2.31 o 
  12   7   3      146.71      150.13      6.97 o 
 -10   8   3        8.79        5.82      1.41 o 
  -9   8   3        0.13        0.03      1.41 o 
  -8   8   3      112.10      128.93      7.65 o 
  -7   8   3        2.22        3.35      1.13 o 
  -6   8   3      343.49      356.58      7.88 o 
  -5   8   3     1135.42     1169.41     14.06 o 
  -4   8   3       58.75       52.93      2.93 o 
  -3   8   3     1280.68     1266.81     26.21 o 
  -2   8   3      122.54      109.96      7.23 o 
  -1   8   3      178.81      160.10      8.14 o 
   0   8   3      189.30      193.63      8.48 o 
   1   8   3     1178.69     1206.57     20.34 o 
   2   8   3      715.20      743.52     15.94 o 
   3   8   3     1268.09     1474.81     23.23 o 
   4   8   3      214.62      221.18      9.27 o 
   5   8   3     1191.74     1029.12     20.26 o 
   6   8   3      130.08      124.56      4.03 o 
   7   8   3      977.30      897.16     11.28 o 
   8   8   3       30.83       30.02      2.56 o 
   9   8   3       39.63       23.87      2.30 o 
  10   8   3      259.69      251.32      6.94 o 
  11   8   3       89.17       80.26      5.55 o 
  12   8   3       19.20       14.37      2.27 o 
  -9   9   3        2.34        0.38      0.96 o 
  -8   9   3       55.98       62.39      5.13 o 
  -7   9   3      595.92      611.29     11.44 o 
  -6   9   3      387.95      403.49      9.60 o 
  -5   9   3       35.02       27.31      2.26 o 
  -4   9   3      120.72      124.60      5.83 o 
  -3   9   3       70.02       67.20      4.23 o 
  -2   9   3        0.02        0.28      0.97 o 
  -1   9   3      171.57      180.52      9.17 o 
   0   9   3       43.19       40.78      4.27 o 
   1   9   3       79.20       84.17      5.84 o 
   2   9   3        7.98        6.42      1.66 o 
   3   9   3     3110.46     3125.61     36.24 o 
   4   9   3        3.97        4.06      1.58 o 
   5   9   3     1654.80     1599.18     12.52 o 
   6   9   3       89.32       86.61      2.94 o 
   7   9   3     1777.18     1727.02     15.88 o 
   8   9   3      111.20       98.15      4.61 o 
   9   9   3      212.56      166.62      5.90 o 
  10   9   3      127.62      111.39      3.83 o 
  11   9   3        2.07        0.63      0.76 o 
  12   9   3       23.49       19.13      1.54 o 
  -9  10   3       42.54       28.91      2.89 o 
  -8  10   3      115.71      106.15      4.08 o 
  -7  10   3       46.65       43.41      3.00 o 
  -6  10   3        0.06        0.39      0.79 o 
  -5  10   3      655.37      736.07     13.10 o 
  -4  10   3      338.14      330.29     10.00 o 
  -3  10   3      115.28      107.32      5.57 o 
  -2  10   3        6.89        7.81      1.78 o 
  -1  10   3      212.79      232.22      7.48 o 
   0  10   3       22.40       16.15      3.00 o 
   1  10   3      492.81      506.49     15.28 o 
   2  10   3      173.89      170.44      8.70 o 
   3  10   3      456.61      400.47      7.42 o 
   4  10   3       53.51       58.46      2.19 o 
   5  10   3     1140.31     1045.27     10.30 o 
   6  10   3        0.32        0.15      0.64 o 
   7  10   3     3817.34     3576.67     21.99 o 
   8  10   3       17.74       17.44      1.73 o 
   9  10   3      137.79      129.60      4.31 o 
  10  10   3       14.89       11.48      1.29 o 
  11  10   3      212.28      214.51      5.48 o 
  -8  11   3        5.61        7.02      1.04 o 
  -7  11   3      296.35      255.58      6.69 o 
  -6  11   3       74.13       67.51      3.79 o 
  -5  11   3     1650.39     1646.74     28.75 o 
  -4  11   3       23.43       25.29      2.39 o 
  -3  11   3       27.36       15.33      1.75 o 
  -2  11   3       12.89       18.98      2.36 o 
  -1  11   3      120.24      120.49      5.66 o 
   0  11   3       30.81       37.25      2.46 o 
   1  11   3        0.45        3.25      0.62 o 
   2  11   3       18.93       13.77      1.00 o 
   3  11   3       47.57       38.90      2.44 o 
   4  11   3        0.13       -0.36      0.55 o 
   5  11   3        0.06        0.80      0.59 o 
   6  11   3      363.98      352.06      9.87 o 
   7  11   3       11.29       20.88      1.91 o 
   8  11   3        1.00        2.01      0.61 o 
   9  11   3       58.83       39.83      2.27 o 
  10  11   3       17.17       18.23      1.42 o 
  11  11   3        7.12        5.35      1.73 o 
  -8  12   3        1.13       -0.41      0.50 o 
  -7  12   3       48.64       33.83      3.34 o 
  -6  12   3       81.36       86.77      6.06 o 
  -5  12   3        6.79       15.44      3.03 o 
  -4  12   3      169.73      169.91      6.22 o 
  -3  12   3     1057.13      987.46     15.55 o 
  -2  12   3      106.69       95.12      4.18 o 
  -1  12   3      161.14      188.66      5.78 o 
   0  12   3       32.34       31.45      2.37 o 
   1  12   3        9.01       10.16      1.13 o 
   2  12   3       15.69       14.60      1.30 o 
   3  12   3       23.94        9.11      0.95 o 
   4  12   3        8.57        5.21      1.29 o 
   5  12   3      474.71      443.21      7.07 o 
   6  12   3      211.96      206.87      5.65 o 
   7  12   3      381.88      393.07     12.54 o 
   8  12   3       24.33       18.18      1.65 o 
   9  12   3        9.63       10.54      1.63 o 
  10  12   3       15.84       12.44      1.85 o 
  -7  13   3        4.78        4.56      1.28 o 
  -6  13   3        0.53        0.34      1.03 o 
  -5  13   3      244.54      247.33     10.50 o 
  -4  13   3      101.69       97.69      4.60 o 
  -3  13   3        8.08        9.31      1.67 o 
  -2  13   3        5.70        4.49      0.95 o 
  -1  13   3      237.69      211.05      7.29 o 
   0  13   3      123.19      129.13      5.69 o 
   1  13   3      168.78      126.16      4.71 o 
   2  13   3      200.40      192.26      4.20 o 
   3  13   3       22.83       21.32      1.68 o 
   4  13   3        0.01       -0.54      0.72 o 
   5  13   3       22.07       26.69      2.09 o 
   6  13   3        0.35        0.91      0.82 o 
   7  13   3      893.40      831.27     12.98 o 
   8  13   3       14.28       13.49      1.36 o 
   9  13   3        1.56        4.36      1.00 o 
  -6  14   3       21.66       18.92      2.35 o 
  -5  14   3      121.56      151.86      7.55 o 
  -4  14   3       88.80       81.62      3.92 o 
  -3  14   3      174.78      148.06     10.04 o 
  -2  14   3        4.66        3.09      0.72 o 
  -1  14   3      146.85      145.04      4.71 o 
   0  14   3      114.00       97.39      3.91 o 
   1  14   3      653.55      646.56      9.87 o 
   2  14   3       13.59       10.57      1.46 o 
   3  14   3      640.73      571.09      8.01 o 
   4  14   3        2.67        1.82      0.71 o 
   5  14   3      622.46      658.97     11.80 o 
   6  14   3      163.35      164.51      4.72 o 
   7  14   3      213.53      200.71      7.48 o 
   8  14   3       60.79       53.58      5.51 o 
   9  14   3        8.50        5.38      1.09 o 
  -5  15   3       62.78       66.08      4.41 o 
  -4  15   3        0.57        1.71      0.92 o 
  -3  15   3      177.92      174.27      5.69 o 
  -2  15   3       29.02       25.02      2.36 o 
  -1  15   3      274.23      252.96      5.83 o 
   0  15   3        0.05        0.43      0.78 o 
   1  15   3       12.81        6.95      1.45 o 
   2  15   3        0.00       -0.50      1.03 o 
   3  15   3      187.34      182.76      5.53 o 
   4  15   3        0.27       -0.59      0.82 o 
   5  15   3      177.57      193.95      4.91 o 
   6  15   3      153.19      164.14      4.29 o 
   7  15   3        0.34        7.23      0.96 o 
   8  15   3        0.47       -0.24      0.64 o 
  -4  16   3       61.12       60.70      3.96 o 
  -3  16   3        0.27        1.19      0.59 o 
  -2  16   3       46.46       45.19      2.78 o 
  -1  16   3        3.10        3.14      0.73 o 
   0  16   3        7.36       13.44      1.43 o 
   1  16   3       37.41       42.58      2.93 o 
   2  16   3       49.43       50.60      3.18 o 
   3  16   3      107.03      135.02      7.25 o 
   4  16   3       75.02       79.17      3.60 o 
   5  16   3       90.29      110.66      4.04 o 
   6  16   3        0.54        1.36      0.71 o 
  -2  17   3       24.80       15.71      1.90 o 
  -1  17   3       57.75       20.73     34.24 o 
   0  17   3       10.39        6.27      1.00 o 
   1  17   3       59.64       63.12      3.09 o 
   2  17   3       98.51       86.58      5.06 o 
   3  17   3        1.54        5.22      1.54 o 
   4  17   3       54.87       63.23      4.15 o 
  -2 -16   4      298.38      307.45      8.90 o 
  -1 -16   4        1.25       -1.59      1.94 o 
   0 -16   4       39.51       50.29      2.77 o 
   1 -16   4        0.30        0.62      0.82 o 
   2 -16   4        1.44        1.13      0.88 o 
   3 -16   4       12.86       15.62      2.20 o 
  -4 -15   4        3.22        0.52      0.85 o 
  -3 -15   4       13.64       14.56      1.64 o 
  -2 -15   4        0.87        2.66      0.95 o 
  -1 -15   4       62.42       63.84      3.38 o 
   0 -15   4      116.91      124.96      7.34 o 
   1 -15   4        4.87        6.47      2.01 o 
   2 -15   4      107.22      119.24      7.01 o 
   3 -15   4       22.87       20.99      2.95 o 
   4 -15   4       26.66       23.91      2.93 o 
   5 -15   4       20.99       24.82      2.86 o 
  -6 -14   4      112.18      120.56      5.57 o 
  -5 -14   4        6.70        4.48      1.47 o 
  -4 -14   4      572.17      576.05     10.01 o 
  -3 -14   4       19.71       22.42      2.26 o 
  -2 -14   4      171.51      219.93      7.05 o 
  -1 -14   4        6.18        7.12      1.82 o 
   0 -14   4       28.43       39.60      4.70 o 
   1 -14   4        1.94        3.47      1.86 o 
   2 -14   4        5.03        4.56      1.31 o 
   3 -14   4       27.35       28.91      2.68 o 
   4 -14   4      207.16      209.71      6.70 o 
   5 -14   4        0.56        2.60      1.49 o 
   6 -14   4        1.15        0.46      0.99 o 
   7 -14   4       49.72       53.18      4.85 o 
  -7 -13   4       21.44       26.73      2.73 o 
  -6 -13   4        7.88        7.41      1.86 o 
  -5 -13   4       13.37        9.42      2.21 o 
  -4 -13   4       40.62       54.64      3.90 o 
  -3 -13   4        6.74        3.57      2.22 o 
  -2 -13   4      443.57      425.23      8.38 o 
  -1 -13   4      139.53      143.02      4.91 o 
   0 -13   4      237.68      255.40      6.47 o 
   1 -13   4       24.23       25.86      2.58 o 
   2 -13   4      522.22      609.96     22.90 o 
   3 -13   4       21.07       19.84      3.38 o 
   4 -13   4      443.39      473.93     10.84 o 
   5 -13   4       17.63       13.53      2.91 o 
   6 -13   4       91.16       91.88      6.62 o 
   7 -13   4       21.06       19.99      3.06 o 
   8 -13   4        0.02        0.64      0.85 o 
  -7 -12   4       15.75       11.28      2.13 o 
  -6 -12   4      161.46      146.70      8.05 o 
  -5 -12   4       74.51       81.86      4.23 o 
  -4 -12   4        0.27        1.54      1.29 o 
  -3 -12   4        0.24        0.72      0.94 o 
  -2 -12   4      138.77      128.49      4.73 o 
  -1 -12   4       18.90       19.82      1.95 o 
   0 -12   4      454.31      480.86      8.93 o 
   1 -12   4        8.51        7.90      1.06 o 
   2 -12   4        9.16       17.71      2.44 o 
   3 -12   4        0.35        0.42      1.74 o 
   4 -12   4      572.42      656.48     39.32 o 
   5 -12   4       90.51       99.26      5.05 o 
   6 -12   4     1018.73     1087.07     24.42 o 
   7 -12   4        4.10        2.32      1.37 o 
   8 -12   4      253.10      242.13      9.54 o 
   9 -12   4        3.87        2.47      0.97 o 
  -8 -11   4      264.53      290.26      9.65 o 
  -7 -11   4        2.54        1.87      1.44 o 
  -6 -11   4       90.09      103.46      7.25 o 
  -5 -11   4       23.30       23.07      2.44 o 
  -4 -11   4      114.42      107.44      5.36 o 
  -3 -11   4       66.24       64.89      3.41 o 
  -2 -11   4      649.03      712.91     12.62 o 
  -1 -11   4       56.63       57.56      2.83 o 
   0 -11   4       15.55       14.36      1.26 o 
   1 -11   4       51.89       50.59      2.32 o 
   2 -11   4       70.77       88.49      5.02 o 
   3 -11   4        4.21        2.61      1.09 o 
   4 -11   4        0.24        0.07      0.98 o 
   5 -11   4      190.40      196.46      7.15 o 
   6 -11   4      102.52      103.25      7.43 o 
   7 -11   4      188.70      195.83     10.30 o 
   8 -11   4      367.89      362.57     12.74 o 
   9 -11   4        0.58        0.13      0.61 o 
  10 -11   4      165.82      129.03      4.10 o 
  -9 -10   4        7.70        5.87      1.45 o 
  -8 -10   4      127.35      133.77      7.35 o 
  -7 -10   4       12.53       13.95      2.88 o 
  -6 -10   4       12.82       14.76      3.33 o 
  -5 -10   4       45.43       39.58      3.29 o 
  -4 -10   4      126.32      131.57      7.40 o 
  -3 -10   4       75.52       76.07      3.28 o 
  -2 -10   4     2533.57     2607.35     18.66 o 
  -1 -10   4        2.69        1.96      0.72 o 
   0 -10   4      450.47      500.78      7.00 o 
   1 -10   4       48.86       48.42      2.15 o 
   2 -10   4      366.04      349.92      6.57 o 
   3 -10   4      310.95      314.51      9.11 o 
   4 -10   4      122.12      147.40      6.24 o 
   5 -10   4      106.87       96.49      4.98 o 
   6 -10   4      121.91      154.51      9.32 o 
   7 -10   4        2.40        1.56      1.24 o 
   8 -10   4      169.16      134.88      8.27 o 
   9 -10   4       31.82       22.94      3.02 o 
  10 -10   4       94.24       86.11      3.38 o 
  -9  -9   4       87.02       84.78      3.52 o 
  -8  -9   4        0.01       -0.21      0.79 o 
  -7  -9   4        3.01        4.10      1.16 o 
  -6  -9   4     2076.91     2198.76     35.26 o 
  -5  -9   4        0.70        0.30      1.03 o 
  -4  -9   4     1226.52     1214.34     15.85 o 
  -3  -9   4      150.22      159.74      4.02 o 
  -2  -9   4      680.65      651.49      7.87 o 
  -1  -9   4      724.01      732.06      8.44 o 
   0  -9   4      734.67      722.47     12.06 o 
   1  -9   4        0.43        0.16      0.52 o 
   2  -9   4       70.48       72.28      2.62 o 
   3  -9   4       22.55       20.19      1.88 o 
   4  -9   4     3884.37     3987.99    108.30 o 
   5  -9   4      289.03      292.52     11.04 o 
   6  -9   4      936.35      851.70     12.13 o 
   7  -9   4       49.78       43.35      4.78 o 
   8  -9   4      346.11      307.10     12.73 o 
   9  -9   4       21.25       14.70      2.55 o 
  10  -9   4      178.33      155.87      6.82 o 
  11  -9   4        0.15       -0.71      0.95 o 
 -10  -8   4      357.84      384.11      6.84 o 
  -9  -8   4       40.00       38.63      2.67 o 
  -8  -8   4      748.27      723.89     17.08 o 
  -7  -8   4       10.62       10.52      2.33 o 
  -6  -8   4       28.28       33.04      3.87 o 
  -5  -8   4      219.43      226.10      7.99 o 
  -4  -8   4     2252.42     2341.14     22.82 o 
  -3  -8   4       31.44       31.93      1.74 o 
  -2  -8   4        8.37        5.94      1.41 o 
  -1  -8   4       28.19       28.44      2.14 o 
   0  -8   4      242.14      239.76      8.36 o 
   1  -8   4        4.81        4.14      1.00 o 
   2  -8   4      992.69     1078.23     18.57 o 
   3  -8   4      258.33      251.73      7.17 o 
   4  -8   4        0.94        1.55      0.89 o 
   5  -8   4       81.25       80.31      3.56 o 
   6  -8   4     4266.90     4306.46     35.73 o 
   7  -8   4      164.91      143.31      6.58 o 
   8  -8   4      731.17      663.16     15.82 o 
   9  -8   4       25.13       24.31      2.25 o 
  10  -8   4      487.52      488.08      8.83 o 
  11  -8   4      119.90      124.84      6.45 o 
 -10  -7   4        5.19        3.36      1.55 o 
  -9  -7   4       14.73       12.57      2.40 o 
  -8  -7   4      291.74      284.37     11.23 o 
  -7  -7   4      131.73      120.53      5.56 o 
  -6  -7   4     5249.78     5187.52     42.49 o 
  -5  -7   4       11.50       10.02      1.15 o 
  -4  -7   4      141.86      141.98      4.73 o 
  -3  -7   4        1.45       -0.03      0.74 o 
  -2  -7   4       51.88       43.37      3.02 o 
  -1  -7   4       11.70        8.90      1.45 o 
   0  -7   4       23.90       26.88      2.32 o 
   1  -7   4      548.06      580.75     10.63 o 
   2  -7   4      299.49      338.26      6.56 o 
   3  -7   4        2.88        3.55      0.73 o 
   4  -7   4     2630.70     2767.10     24.22 o 
   5  -7   4      147.88      141.28      8.90 o 
   6  -7   4      614.81      650.49     13.56 o 
   7  -7   4      274.75      298.33      9.38 o 
   8  -7   4       58.06       72.86      5.55 o 
   9  -7   4        1.62        1.64      0.79 o 
  10  -7   4      416.21      421.52     12.52 o 
  11  -7   4        0.98       -0.36      1.02 o 
  12  -7   4      493.02      576.98     12.51 o 
 -10  -6   4      325.45      353.11     10.69 o 
  -9  -6   4       28.86       29.54      2.66 o 
  -8  -6   4      598.18      573.31     11.94 o 
  -7  -6   4       46.98       43.98      3.89 o 
  -6  -6   4      181.09      172.86      5.46 o 
  -5  -6   4        0.71        1.25      0.67 o 
  -4  -6   4       14.68        6.08      1.59 o 
  -3  -6   4       28.47       29.05      2.42 o 
  -2  -6   4     2944.82     3052.55     23.78 o 
  -1  -6   4      184.84      185.03      5.71 o 
   0  -6   4     1437.15     1533.22     16.14 o 
   1  -6   4      450.93      457.68      8.75 o 
   2  -6   4      140.83      127.34      3.55 o 
   3  -6   4        7.66        6.58      0.94 o 
   4  -6   4       53.04       52.68      4.49 o 
   5  -6   4      233.49      228.22     11.12 o 
   6  -6   4      671.41      639.33     20.40 o 
   7  -6   4      128.52      132.28      6.12 o 
   8  -6   4       19.09       13.48      3.40 o 
   9  -6   4       41.59       55.53      4.97 o 
  10  -6   4      110.97      110.93      6.94 o 
  11  -6   4       33.21       34.38      3.56 o 
  12  -6   4        1.91        3.05      1.33 o 
 -11  -5   4       30.22       27.40      2.69 o 
 -10  -5   4        0.05       -0.23      1.27 o 
  -9  -5   4       54.03       59.54      3.80 o 
  -8  -5   4        0.46        0.19      1.70 o 
  -7  -5   4        0.02       -0.27      1.31 o 
  -6  -5   4      507.54      513.15      9.19 o 
  -5  -5   4       49.67       48.46      2.69 o 
  -4  -5   4      264.74      218.48      6.58 o 
  -3  -5   4       19.96       16.37      1.73 o 
  -2  -5   4      177.53      147.62      4.97 o 
  -1  -5   4      552.49      560.55      9.33 o 
   0  -5   4      237.57      242.13      8.09 o 
   1  -5   4      810.79      820.74     12.07 o 
   2  -5   4      539.95      687.76      9.16 o 
   3  -5   4       24.19       29.52      2.21 o 
   4  -5   4      739.46      791.58     16.78 o 
   5  -5   4       85.11       82.55      3.87 o 
   6  -5   4        0.30        3.43      1.75 o 
   7  -5   4      101.71      100.94      8.53 o 
   8  -5   4      112.29       97.11      5.20 o 
   9  -5   4        1.37        0.70      1.24 o 
  10  -5   4        3.74        4.72      1.85 o 
  11  -5   4       10.10       10.18      2.25 o 
  12  -5   4       81.68       88.66      3.82 o 
 -11  -4   4       29.31       32.42      2.14 o 
 -10  -4   4        9.75        9.29      1.59 o 
  -9  -4   4       20.73       20.62      2.36 o 
  -8  -4   4      206.65      174.81      6.70 o 
  -7  -4   4       69.92       75.95      3.69 o 
  -6  -4   4      159.88      179.56      5.94 o 
  -5  -4   4       78.04       79.54      6.18 o 
  -4  -4   4     4247.96     4392.23     27.62 o 
  -3  -4   4      216.52      235.28      6.12 o 
  -2  -4   4      496.19      505.43     12.90 o 
  -1  -4   4      447.09      437.88     10.70 o 
   0  -4   4    12334.22    12368.39     55.14 o 
   1  -4   4       66.33       66.12      2.23 o 
   2  -4   4      125.64      130.61      3.94 o 
   3  -4   4       47.80       38.71      2.43 o 
   4  -4   4      211.00      185.02      8.59 o 
   5  -4   4      106.26      120.70      7.87 o 
   6  -4   4      708.64      753.32     21.44 o 
   7  -4   4        0.17        0.43      1.87 o 
   8  -4   4        8.62       16.54      2.22 o 
   9  -4   4        0.01        0.90      2.05 o 
  10  -4   4       73.83       75.17      5.92 o 
  11  -4   4       13.38       20.31      3.15 o 
  12  -4   4       18.09       12.90      2.31 o 
  13  -4   4       19.08       21.60      2.36 o 
 -11  -3   4        0.01        0.81      0.71 o 
 -10  -3   4      159.77      146.23     11.23 o 
  -9  -3   4       14.12       11.31      1.86 o 
  -8  -3   4        0.18       -0.26      1.12 o 
  -7  -3   4       59.88       57.40      3.23 o 
  -6  -3   4       62.29       48.26      3.44 o 
  -5  -3   4      145.43      141.57      8.15 o 
  -4  -3   4     3094.00     3278.43     22.09 o 
  -3  -3   4      110.25      107.80      3.92 o 
  -2  -3   4      781.02      863.33     15.31 o 
  -1  -3   4      181.63      174.13      6.56 o 
   0  -3   4      128.48      118.33      5.19 o 
   1  -3   4       10.81       14.03      1.87 o 
   2  -3   4     1934.52     2005.09     14.39 o 
   3  -3   4      107.49      100.69      3.74 o 
   4  -3   4     5441.53     5046.78     44.51 o 
   5  -3   4       13.39       17.45      3.35 o 
   6  -3   4      883.12      895.00     23.52 o 
   7  -3   4       47.39       42.13      5.66 o 
   8  -3   4      471.11      487.95     11.22 o 
   9  -3   4      108.22       97.35      4.14 o 
  10  -3   4       61.58       53.69      5.12 o 
  11  -3   4        0.78        4.30      2.12 o 
  12  -3   4       88.21       86.71      5.76 o 
  13  -3   4       36.24       35.09      3.04 o 
 -11  -2   4       23.13       18.15      1.75 o 
 -10  -2   4       47.19       44.53      3.15 o 
  -9  -2   4       31.92       30.98      2.84 o 
  -8  -2   4      174.06      141.88      8.37 o 
  -7  -2   4      254.18      269.83      8.37 o 
  -6  -2   4      165.38      182.52      6.50 o 
  -5  -2   4        1.34        2.05      1.38 o 
  -4  -2   4      126.82      161.21      7.75 o 
  -3  -2   4        6.61        7.50      1.78 o 
  -2  -2   4     2925.80     3020.83     27.92 o 
  -1  -2   4       57.01       54.07      3.54 o 
   0  -2   4     2048.30     1945.53     19.64 o 
   1  -2   4       47.90       48.03      2.98 o 
   2  -2   4       50.70       48.19      2.06 o 
   3  -2   4       15.07       16.30      1.61 o 
   4  -2   4     6247.04     6550.95     45.78 o 
   5  -2   4       22.45       24.60      3.57 o 
   6  -2   4      360.63      305.20     13.28 o 
   7  -2   4        8.80        4.38      2.65 o 
   8  -2   4       45.03       56.64      3.83 o 
   9  -2   4      304.76      304.55      7.26 o 
  10  -2   4     1433.82     1517.67     26.41 o 
  11  -2   4        0.57        0.78      1.62 o 
  12  -2   4      188.01      193.60      8.74 o 
  13  -2   4       41.77       43.95      2.38 o 
 -11  -1   4        1.25        2.07      0.78 o 
 -10  -1   4      830.06      861.17     13.39 o 
  -9  -1   4       89.38       96.15      6.82 o 
  -8  -1   4      149.40      177.09      6.31 o 
  -7  -1   4        7.86        6.66      1.11 o 
  -6  -1   4       23.79       26.12      2.48 o 
  -5  -1   4        2.26        2.12      1.54 o 
  -4  -1   4     2642.33     2809.70     32.15 o 
  -3  -1   4       32.34       36.00      4.19 o 
  -2  -1   4      313.82      292.25      4.38 o 
  -1  -1   4      803.01      761.57      5.72 o 
   0  -1   4     6739.23     6568.01     58.14 o 
   1  -1   4        0.44        0.38      0.33 o 
   2  -1   4     2124.08     2165.89     44.92 o 
   3  -1   4       38.22       35.03      2.04 o 
   4  -1   4     2543.07     2703.49     26.01 o 
   5  -1   4        1.80        1.98      1.60 o 
   6  -1   4      458.92      423.74     14.58 o 
   7  -1   4      368.99      335.89     14.95 o 
   8  -1   4      585.49      570.50     17.21 o 
   9  -1   4        1.23       -0.30      0.64 o 
  10  -1   4       94.61      105.69      4.70 o 
  11  -1   4        8.94        7.69      2.37 o 
  12  -1   4        5.67        7.67      2.11 o 
  13  -1   4        2.02        3.82      0.86 o 
 -11   0   4       48.78       44.61      2.61 o 
 -10   0   4       28.42       35.28      2.23 o 
  -9   0   4       29.69       25.88      2.44 o 
  -8   0   4      453.46      450.22     10.13 o 
  -7   0   4        4.81        5.45      1.07 o 
  -6   0   4      188.54      209.40      6.85 o 
  -5   0   4      110.09      106.79      6.98 o 
  -4   0   4      496.66      566.14      9.08 o 
  -3   0   4       70.46       68.10      3.55 o 
  -2   0   4     2452.61     2433.47     14.71 o 
  -1   0   4      791.10      710.90     23.68 o 
   1   0   4       71.04       64.49      2.00 o 
   2   0   4     2150.74     2087.42     17.49 o 
   3   0   4      110.64      100.38      2.94 o 
   4   0   4    12776.14    12557.37     53.03 o 
   5   0   4      145.31      140.30      6.71 o 
   6   0   4      126.80      151.37      8.11 o 
   7   0   4      140.73      117.70      8.44 o 
   8   0   4      178.78      174.07      6.64 o 
   9   0   4      199.71      230.82      6.16 o 
  10   0   4       10.95       16.54      2.06 o 
  11   0   4        1.46        0.89      1.43 o 
  12   0   4     1129.36     1214.56     11.99 o 
  13   0   4       53.03       61.74      4.08 o 
 -11   1   4       16.08       13.58      1.48 o 
 -10   1   4      254.07      255.22      6.82 o 
  -9   1   4        7.41        6.21      1.38 o 
  -8   1   4       33.15       32.88      2.85 o 
  -7   1   4        3.20        2.72      0.86 o 
  -6   1   4       12.46       10.27      1.27 o 
  -5   1   4        4.54        3.96      1.29 o 
  -4   1   4      578.83      640.24     13.54 o 
  -3   1   4        7.90        6.01      1.24 o 
  -2   1   4     7432.03     7474.71    105.92 o 
  -1   1   4      952.63      865.97     14.52 o 
   0   1   4     1355.13     1376.75      9.67 o 
   1   1   4      616.77      570.00      5.96 o 
   2   1   4     1482.26     1435.17     12.17 o 
   3   1   4       75.55       66.40      2.34 o 
   4   1   4     5553.62     5673.87     35.48 o 
   5   1   4        6.46        9.79      2.08 o 
   6   1   4     2212.27     2289.45     29.60 o 
   7   1   4       66.86       55.93      5.64 o 
   8   1   4      105.47      108.22      5.21 o 
   9   1   4       20.10       21.07      2.34 o 
  10   1   4      360.94      384.03     15.31 o 
  11   1   4       52.77       48.30      3.30 o 
  12   1   4      481.87      432.65      7.42 o 
  13   1   4        0.30       -0.19      0.55 o 
 -11   2   4        0.54        1.01      0.54 o 
 -10   2   4      168.56      171.63      8.11 o 
  -9   2   4        8.74        8.26      1.47 o 
  -8   2   4      370.76      396.37      9.55 o 
  -7   2   4        1.72        0.60      0.67 o 
  -6   2   4      172.42      195.19      5.22 o 
  -5   2   4       47.08       39.35      3.98 o 
  -4   2   4       42.72       63.65      4.62 o 
  -3   2   4       25.59       25.80      2.69 o 
  -2   2   4       91.29       97.39      4.67 o 
  -1   2   4        1.70        1.08      0.50 o 
   0   2   4    38195.08    32953.23    201.38 o 
   1   2   4      404.28      367.27      4.90 o 
   2   2   4     2094.74     1888.11     30.81 o 
   3   2   4       16.75       16.12      1.15 o 
   4   2   4     2257.02     2276.14     22.81 o 
   5   2   4      137.54      124.66      6.04 o 
   6   2   4      572.83      516.39     13.69 o 
   7   2   4        4.42        4.24      1.98 o 
   8   2   4      199.30      207.08     15.95 o 
   9   2   4       19.26       22.39      1.91 o 
  10   2   4      904.79      891.00     13.87 o 
  11   2   4       23.54       25.63      2.43 o 
  12   2   4      297.01      314.75      6.29 o 
  13   2   4       18.66       24.36      3.39 o 
 -11   3   4       19.44       18.62      2.71 o 
 -10   3   4       18.21       15.17      2.42 o 
  -9   3   4       70.98       74.09      4.01 o 
  -8   3   4      331.79      338.46      8.74 o 
  -7   3   4       23.10       21.17      2.21 o 
  -6   3   4      991.24     1096.63     12.60 o 
  -5   3   4       80.89       84.75      6.06 o 
  -4   3   4     2872.05     3007.53     33.21 o 
  -3   3   4        0.12        0.03      0.95 o 
  -2   3   4     2307.67     2500.20     25.61 o 
  -1   3   4      236.63      227.09      7.12 o 
   0   3   4      848.68      869.30     21.04 o 
   1   3   4      571.94      533.62      5.94 o 
   2   3   4     2368.03     2264.92     52.70 o 
   3   3   4      674.83      632.52     11.74 o 
   4   3   4     3240.82     3365.29     28.93 o 
   5   3   4       60.65       52.43      3.94 o 
   6   3   4      204.55      178.44      8.02 o 
   7   3   4      129.95      130.64      7.75 o 
   8   3   4       41.30       51.18      3.51 o 
   9   3   4      314.15      297.09      6.97 o 
  10   3   4     1032.47      915.82     18.03 o 
  11   3   4        0.09        0.41      0.78 o 
  12   3   4        2.79        5.01      1.09 o 
  13   3   4        5.46        7.53      1.12 o 
 -11   4   4       36.78       32.89      2.86 o 
 -10   4   4        0.09        0.14      1.14 o 
  -9   4   4        3.55        4.36      2.05 o 
  -8   4   4      205.79      240.48     10.98 o 
  -7   4   4      371.59      348.08      7.50 o 
  -6   4   4       31.94       23.18      2.44 o 
  -5   4   4        1.87        2.30      1.18 o 
  -4   4   4     1173.71     1310.90     23.08 o 
  -3   4   4       40.11       50.27      4.22 o 
  -2   4   4       10.01       32.06      3.25 o 
  -1   4   4       27.61       22.76      2.55 o 
   0   4   4    11373.14    10753.51    251.25 o 
   1   4   4       41.63       38.05      1.59 o 
   2   4   4     8392.34     8178.47    142.37 o 
   3   4   4      207.89      206.12      7.12 o 
   4   4   4      187.80      195.04      7.39 o 
   5   4   4       22.25       20.81      2.69 o 
   6   4   4      259.67      294.58     10.37 o 
   7   4   4       62.34       57.62      5.20 o 
   8   4   4       19.20       20.16      2.29 o 
   9   4   4      489.19      486.78      8.23 o 
  10   4   4        8.92        2.54      0.79 o 
  11   4   4       57.86       48.20      2.67 o 
  12   4   4      309.02      276.05      7.20 o 
  13   4   4       12.28       11.71      6.15 o 
 -10   5   4      120.71      115.67      6.42 o 
  -9   5   4        9.59        7.36      2.26 o 
  -8   5   4      150.92      130.26      8.12 o 
  -7   5   4       63.37       63.01      4.24 o 
  -6   5   4     3476.06     3480.85     81.57 o 
  -5   5   4        8.19        6.72      1.33 o 
  -4   5   4        5.98       14.21      2.62 o 
  -3   5   4      127.16      150.92      7.84 o 
  -2   5   4     3614.98     3755.88     36.10 o 
  -1   5   4      166.53      186.19      7.49 o 
   0   5   4     1691.54     1671.47     21.20 o 
   1   5   4       15.27       14.35      1.26 o 
   2   5   4      146.38      150.26      6.11 o 
   3   5   4      915.96      965.03     16.51 o 
   4   5   4      685.61      631.46     13.85 o 
   5   5   4       13.00       12.23      2.12 o 
   6   5   4     1263.22     1210.07     21.39 o 
   7   5   4        0.58       -0.40      1.39 o 
   8   5   4        0.32        1.69      0.64 o 
   9   5   4      124.47      111.60      4.44 o 
  10   5   4     1995.97     1965.24     66.14 o 
  11   5   4       35.77       40.88      3.06 o 
  12   5   4      667.29      574.86     26.00 o 
  13   5   4       41.67       46.16      3.65 o 
 -10   6   4       51.49       42.66      3.80 o 
  -9   6   4        8.96        8.07      2.12 o 
  -8   6   4       40.01       39.42      4.58 o 
  -7   6   4      133.77      135.52      8.27 o 
  -6   6   4      115.90      118.01      5.75 o 
  -5   6   4      351.87      387.24      7.66 o 
  -4   6   4     1447.78     1474.71     27.64 o 
  -3   6   4        2.84        2.89      1.26 o 
  -2   6   4      508.99      501.44     14.19 o 
  -1   6   4       33.21       29.01      3.41 o 
   0   6   4      762.01      822.79     29.47 o 
   1   6   4       49.52       47.05      3.81 o 
   2   6   4     3934.59     4135.16     34.17 o 
   3   6   4      225.09      232.57      8.75 o 
   4   6   4      118.41      145.48      7.03 o 
   5   6   4        9.80       10.29      2.17 o 
   6   6   4        0.11        0.46      1.22 o 
   7   6   4        1.42        1.81      1.35 o 
   8   6   4        9.85       13.06      1.25 o 
   9   6   4      161.87      148.46      4.19 o 
  10   6   4      554.15      487.49     13.63 o 
  11   6   4      113.45      121.11      5.68 o 
  12   6   4      260.91      266.67      9.80 o 
  13   6   4        2.57        3.31      1.27 o 
 -10   7   4      246.07      270.70      8.89 o 
  -9   7   4       22.87       19.08      2.96 o 
  -8   7   4       32.80       33.85      4.19 o 
  -7   7   4       22.19       26.70      3.78 o 
  -6   7   4      880.12      898.93     14.12 o 
  -5   7   4      289.68      303.27      7.02 o 
  -4   7   4      472.01      514.57      9.01 o 
  -3   7   4       11.43        9.95      2.50 o 
  -2   7   4      688.53      731.48     18.18 o 
  -1   7   4       79.19       74.96      5.51 o 
   0   7   4      345.21      267.25      9.72 o 
   1   7   4       39.71       45.44      4.00 o 
   2   7   4       76.58      107.80      5.99 o 
   3   7   4        8.61       13.74      2.42 o 
   4   7   4       57.47       60.73      4.85 o 
   5   7   4        6.64        3.66      1.22 o 
   6   7   4      258.88      274.16     10.95 o 
   7   7   4       43.96       44.03      2.13 o 
   8   7   4       75.50       66.99      2.76 o 
   9   7   4       19.61       24.17      1.93 o 
  10   7   4      163.28      185.99      7.78 o 
  11   7   4       18.24       16.42      2.98 o 
  12   7   4       99.01       82.15      5.36 o 
  -9   8   4       36.35       38.20      3.78 o 
  -8   8   4       45.18       49.79      4.70 o 
  -7   8   4      200.84      206.66      6.56 o 
  -6   8   4      103.76       94.60      4.66 o 
  -5   8   4      309.08      306.81      7.26 o 
  -4   8   4       13.28       21.21      1.94 o 
  -3   8   4      152.64      159.54      6.25 o 
  -2   8   4        9.52       15.30      2.97 o 
  -1   8   4       84.10       83.70      6.11 o 
   0   8   4      275.18      247.26     10.03 o 
   1   8   4       66.85       53.44      4.56 o 
   2   8   4        3.48       13.55      2.40 o 
   3   8   4       13.54       19.14      2.97 o 
   4   8   4      685.29      688.28     17.03 o 
   5   8   4       36.54       44.20      4.63 o 
   6   8   4       20.54       25.80      1.90 o 
   7   8   4        9.89        7.95      1.28 o 
   8   8   4       17.20       14.93      1.60 o 
   9   8   4        9.69        7.68      1.54 o 
  10   8   4      103.38      104.10      4.55 o 
  11   8   4      122.53      115.79      4.72 o 
  12   8   4        5.39        6.14      6.00 o 
  -9   9   4       30.71       38.40      3.41 o 
  -8   9   4       23.38       24.55      3.14 o 
  -7   9   4       62.38       60.75      3.69 o 
  -6   9   4       87.23       80.20      5.08 o 
  -5   9   4      100.01       98.13      4.80 o 
  -4   9   4      137.62      163.63      5.34 o 
  -3   9   4      359.67      349.08      9.68 o 
  -2   9   4       17.25       30.19      2.75 o 
  -1   9   4       15.56       12.86      2.76 o 
   0   9   4      920.19      962.23     21.19 o 
   1   9   4      164.98      153.26      8.15 o 
   2   9   4      270.55      268.18     10.70 o 
   3   9   4      232.05      226.79     10.10 o 
   4   9   4       82.69       74.50      6.00 o 
   5   9   4      104.60      106.02      4.80 o 
   6   9   4       27.69       28.70      1.55 o 
   7   9   4       14.54       11.82      1.17 o 
   8   9   4      341.75      301.64      6.71 o 
   9   9   4        5.76        5.01      0.93 o 
  10   9   4      273.08      254.59      5.78 o 
  11   9   4      153.73      153.46      5.10 o 
  12   9   4        0.01       -0.28      0.91 o 
  -9  10   4       32.98       30.86      2.72 o 
  -8  10   4        7.68        3.93      1.41 o 
  -7  10   4      104.93       97.75      4.27 o 
  -6  10   4       67.79       82.75      4.27 o 
  -5  10   4       83.39       87.37      4.54 o 
  -4  10   4      128.90      140.07      5.01 o 
  -3  10   4       23.77       20.93      2.36 o 
  -2  10   4     1594.49     1565.28     16.04 o 
  -1  10   4       75.19       72.25      3.38 o 
   0  10   4       38.44       52.27      2.80 o 
   1  10   4        1.34        0.93      0.75 o 
   2  10   4      799.92      831.26     15.98 o 
   3  10   4        0.58        0.13      0.53 o 
   4  10   4      246.53      256.16      5.22 o 
   5  10   4      202.08      197.59      4.10 o 
   6  10   4        0.01        1.11      1.04 o 
   7  10   4       14.41       11.89      1.24 o 
   8  10   4      405.03      379.36      7.49 o 
   9  10   4       68.81       71.74      3.20 o 
  10  10   4       83.26       74.99      3.30 o 
  11  10   4       24.44       19.55      1.72 o 
  -8  11   4      413.34      349.15      9.21 o 
  -7  11   4       52.55       46.07      2.73 o 
  -6  11   4      206.30      193.59      6.19 o 
  -5  11   4       74.04       71.87      6.01 o 
  -4  11   4      309.86      337.69     13.14 o 
  -3  11   4      186.61      204.76      6.87 o 
  -2  11   4      207.64      233.26      6.41 o 
  -1  11   4      603.58      596.28     13.71 o 
   0  11   4        2.17        1.20      0.66 o 
   1  11   4      103.33       96.06      5.16 o 
   2  11   4      194.00      175.60      4.01 o 
   3  11   4        0.86        0.35      0.47 o 
   4  11   4      764.78      766.05      9.37 o 
   5  11   4      168.00      160.81      4.20 o 
   6  11   4        1.11        2.96      0.75 o 
   7  11   4      186.29      174.06      5.09 o 
   8  11   4       21.50       23.54      1.89 o 
   9  11   4        3.69        2.33      0.71 o 
  10  11   4      422.13      432.85      6.67 o 
  11  11   4       22.80       17.20      2.02 o 
  -7  12   4       30.76       30.63      2.95 o 
  -6  12   4      744.97      757.70     16.88 o 
  -5  12   4      149.95      148.08      8.26 o 
  -4  12   4        9.85       10.61      2.60 o 
  -3  12   4       26.75       25.90      2.49 o 
  -2  12   4      578.08      582.24     17.73 o 
  -1  12   4       12.84       13.90      1.67 o 
   0  12   4      176.27      210.81      6.08 o 
   1  12   4       60.19       63.87      3.30 o 
   2  12   4      927.61      890.11     10.21 o 
   3  12   4       74.10       62.41      3.08 o 
   4  12   4      733.50      798.82      9.48 o 
   5  12   4      102.53       94.70      3.79 o 
   6  12   4       15.38       13.09      1.51 o 
   7  12   4       12.22        9.54      1.41 o 
   8  12   4      219.29      227.66      5.71 o 
   9  12   4       28.80       21.63      2.03 o 
  10  12   4      222.40       85.23    106.24 o 
  -7  13   4       15.78       13.93      1.77 o 
  -6  13   4        8.94       10.28      1.98 o 
  -5  13   4       32.97       31.48      3.64 o 
  -4  13   4       86.92       80.87      6.32 o 
  -3  13   4       46.54       50.66      3.47 o 
  -2  13   4        5.27        4.52      1.36 o 
  -1  13   4      192.85      220.56      7.36 o 
   0  13   4       62.53       67.40      6.12 o 
   1  13   4        0.06       -0.42      0.83 o 
   2  13   4      219.83      133.54      4.48 o 
   3  13   4        8.79        6.01      0.96 o 
   4  13   4     1277.46     1235.19     11.85 o 
   5  13   4        6.35        5.99      1.14 o 
   6  13   4       39.05       46.79      3.94 o 
   7  13   4       27.14       21.78      1.82 o 
   8  13   4       15.49       15.91      1.45 o 
   9  13   4        1.47        0.46      0.72 o 
  -6  14   4       57.94       49.88      3.54 o 
  -5  14   4        7.95        4.21      1.45 o 
  -4  14   4        2.87        1.42      1.17 o 
  -3  14   4       79.91       70.62      4.47 o 
  -2  14   4       10.34        8.70      1.63 o 
  -1  14   4        6.65        8.84      1.30 o 
   0  14   4       53.09       45.10      2.69 o 
   1  14   4       53.49       47.73      3.29 o 
   2  14   4      402.29      364.21      9.37 o 
   3  14   4      103.43      100.88      3.37 o 
   4  14   4      931.00      888.82     12.59 o 
   5  14   4      154.93      160.51      4.75 o 
   6  14   4       52.33       50.95      3.15 o 
   7  14   4       11.54       12.49      1.27 o 
   8  14   4       23.30       28.08      1.64 o 
   9  14   4       10.86        8.03      1.55 o 
  -5  15   4       32.69       28.61      2.78 o 
  -4  15   4       72.91       72.24      4.89 o 
  -3  15   4        0.34       -0.42      0.65 o 
  -2  15   4        5.24        5.52      1.31 o 
  -1  15   4        3.31        3.57      0.98 o 
   0  15   4        5.51        4.32      0.99 o 
   1  15   4       18.05       18.36      2.03 o 
   2  15   4      520.28      473.00     10.28 o 
   3  15   4      187.18      173.39      4.83 o 
   4  15   4      282.64      245.32      6.91 o 
   5  15   4       72.77       79.75      3.16 o 
   6  15   4      401.70      421.11      6.75 o 
   7  15   4       10.25        9.16      1.00 o 
   8  15   4        0.83        3.95      1.30 o 
  -3  16   4        5.04        3.98      1.27 o 
  -2  16   4       52.96       64.68      3.18 o 
  -1  16   4        0.14       -0.47      0.57 o 
   0  16   4        7.70        8.64      1.10 o 
   1  16   4       23.88       21.19      2.08 o 
   2  16   4        0.00        0.85      0.94 o 
   3  16   4        1.09        0.26      1.28 o 
   4  16   4      109.34      105.22      5.93 o 
   5  16   4       60.51       53.37      2.86 o 
   6  16   4       68.13       79.29      3.26 o 
  -1  17   4        0.03       -0.18      0.53 o 
   0  17   4        0.21        1.88      0.86 o 
   1  17   4        8.45        4.92      1.23 o 
   2  17   4       63.31       70.58      4.53 o 
   3  17   4       26.48       28.78      2.93 o 
   4  17   4       56.51       62.79      4.12 o 
  -1 -16   5       50.43       72.96      4.39 o 
   0 -16   5       69.26       51.67     31.76 o 
   1 -16   5      245.48      291.97     15.64 o 
   2 -16   5        4.06        4.49      1.38 o 
  -3 -15   5        0.67        0.84      0.90 o 
  -2 -15   5       37.79       39.27      3.63 o 
  -1 -15   5       37.00       49.76      4.31 o 
   0 -15   5       29.97       30.00      2.34 o 
   1 -15   5       13.24       12.43      2.53 o 
   2 -15   5       21.27       23.85      3.20 o 
   3 -15   5        2.76        1.91      0.81 o 
   4 -15   5        4.77        2.96      1.18 o 
   5 -15   5       98.61      107.86      5.45 o 
  -5 -14   5       80.59       94.17      4.93 o 
  -4 -14   5        1.70        1.11      0.64 o 
  -3 -14   5       31.24       30.68      2.45 o 
  -2 -14   5      154.41      159.31      6.75 o 
  -1 -14   5      123.45      118.23      6.80 o 
   0 -14   5        0.08        1.83      1.58 o 
   1 -14   5       62.85       57.31      5.33 o 
   2 -14   5        0.20        0.36      1.33 o 
   3 -14   5        1.93        4.08      1.11 o 
   4 -14   5        3.15        2.96      1.05 o 
   5 -14   5       16.97       12.45      2.38 o 
   6 -14   5        5.60        7.39      1.84 o 
   7 -14   5      187.93      187.35      7.22 o 
  -6 -13   5       16.21       13.49      1.96 o 
  -5 -13   5       43.63       37.62      3.74 o 
  -4 -13   5        4.39        5.01      1.15 o 
  -3 -13   5       22.02       22.84      2.41 o 
  -2 -13   5       80.10       84.27      4.55 o 
  -1 -13   5        0.40        0.59      1.02 o 
   0 -13   5        3.97        2.40      1.15 o 
   1 -13   5      217.76      204.16     10.67 o 
   2 -13   5        7.09        9.25      1.74 o 
   3 -13   5      196.43      179.06      7.91 o 
   4 -13   5      110.42      111.53      5.17 o 
   5 -13   5      382.35      387.91     13.99 o 
   6 -13   5        2.53        5.26      2.00 o 
   7 -13   5       19.02       24.03      3.15 o 
   8 -13   5        2.18        4.78      1.33 o 
  -7 -12   5      113.70      106.00      5.31 o 
  -6 -12   5       12.27        9.84      2.07 o 
  -5 -12   5     1169.45     1234.07     21.03 o 
  -4 -12   5       76.54       69.88      4.06 o 
  -3 -12   5        6.36        1.32      1.26 o 
  -2 -12   5       11.40        8.47      1.69 o 
  -1 -12   5      608.53      560.15     28.59 o 
   0 -12   5       18.16       20.33      1.94 o 
   1 -12   5      207.27      184.13      8.04 o 
   2 -12   5      326.37      343.15      9.93 o 
   3 -12   5     1877.61     1820.34     22.60 o 
   4 -12   5       61.63       59.78      6.02 o 
   5 -12   5      135.21      137.47      5.89 o 
   6 -12   5       87.51       82.02      6.72 o 
   7 -12   5      129.74      133.95      7.95 o 
   8 -12   5        0.00        0.10      1.09 o 
   9 -12   5        1.71        1.98      0.99 o 
  -7 -11   5        6.85        5.58      1.60 o 
  -6 -11   5        1.04        2.67      1.53 o 
  -5 -11   5      307.82      328.54      8.68 o 
  -4 -11   5        6.63        9.42      1.86 o 
  -3 -11   5     1994.18     1877.96     22.37 o 
  -2 -11   5       58.46       50.05      3.74 o 
  -1 -11   5       19.07       35.21      2.52 o 
   0 -11   5      297.51      281.17      5.50 o 
   1 -11   5      609.98      608.75      7.96 o 
   2 -11   5       78.19       83.05      4.89 o 
   3 -11   5      655.53      660.44     13.69 o 
   4 -11   5      590.62      585.86     27.25 o 
   5 -11   5      104.79      107.23      5.31 o 
   6 -11   5        1.18        0.49      1.43 o 
   7 -11   5       92.31       97.38      5.57 o 
   8 -11   5      113.64      120.32      7.43 o 
   9 -11   5       54.37       40.97      2.42 o 
  -8 -10   5      100.47       84.10      5.15 o 
  -7 -10   5      476.02      470.95     14.01 o 
  -6 -10   5       35.73       34.38      4.18 o 
  -5 -10   5      144.13      151.40      6.22 o 
  -4 -10   5      171.15      149.63      6.39 o 
  -3 -10   5      155.26      128.63      5.94 o 
  -2 -10   5      210.87      206.98      5.37 o 
  -1 -10   5      938.12      864.73      9.45 o 
   0 -10   5        0.05       -0.56      0.57 o 
   1 -10   5      225.36      238.00      4.88 o 
   2 -10   5      196.30      188.04      4.95 o 
   3 -10   5      263.06      267.36      8.60 o 
   4 -10   5       42.74       40.69      3.42 o 
   5 -10   5      154.56      148.94      6.30 o 
   6 -10   5       63.94       61.67      5.81 o 
   7 -10   5        0.11        2.92      1.42 o 
   8 -10   5        4.11        3.81      1.27 o 
   9 -10   5      273.96      283.15     10.64 o 
  10 -10   5       43.66       43.48      2.44 o 
  -9  -9   5        6.29       11.06      1.78 o 
  -8  -9   5       75.40       73.33      5.31 o 
  -7  -9   5      439.28      446.74     14.57 o 
  -6  -9   5        0.28        0.84      1.45 o 
  -5  -9   5        1.83        1.38      1.69 o 
  -4  -9   5       19.51       24.27      2.63 o 
  -3  -9   5      470.54      460.88     11.08 o 
  -2  -9   5        7.15        6.63      0.98 o 
  -1  -9   5        1.00        0.28      0.64 o 
   0  -9   5      216.83      205.44      4.12 o 
   1  -9   5      351.74      343.06      7.23 o 
   2  -9   5      121.10      119.11      3.47 o 
   3  -9   5        0.06        1.21      0.81 o 
   4  -9   5      150.83      141.46      5.02 o 
   5  -9   5      171.91      148.54      7.69 o 
   6  -9   5      113.79      115.67      8.26 o 
   7  -9   5       10.77        4.85      2.01 o 
   8  -9   5        7.72       12.05      2.65 o 
   9  -9   5       56.78       69.66      5.68 o 
  10  -9   5        0.88       -0.21      0.88 o 
  11  -9   5        6.49        3.15      1.10 o 
  -9  -8   5       71.22       64.53      3.07 o 
  -8  -8   5        0.37        0.00      1.87 o 
  -7  -8   5      167.04      147.26      5.83 o 
  -6  -8   5       28.41       20.82      2.35 o 
  -5  -8   5      763.22      726.95     13.87 o 
  -4  -8   5        3.13        1.48      0.82 o 
  -3  -8   5      147.91      155.53      5.37 o 
  -2  -8   5      150.57      139.93      4.08 o 
  -1  -8   5      228.10      236.04      5.19 o 
   0  -8   5        7.03        6.51      1.35 o 
   1  -8   5        2.28        3.00      1.25 o 
   2  -8   5        0.04       -0.11      1.00 o 
   3  -8   5     2065.69     2123.52     18.42 o 
   4  -8   5       71.41       71.31      3.38 o 
   5  -8   5     3665.30     3526.47     85.85 o 
   6  -8   5      245.25      261.35      8.91 o 
   7  -8   5       98.64      131.77      6.42 o 
   8  -8   5       20.22       17.74      1.96 o 
   9  -8   5      379.10      404.48     12.20 o 
  10  -8   5       14.24        9.76      1.39 o 
  11  -8   5       70.65       81.41      4.29 o 
  -9  -7   5      152.04      170.99      7.55 o 
  -8  -7   5       90.67       89.41      6.06 o 
  -7  -7   5        2.29        4.44      1.87 o 
  -6  -7   5       98.25       95.33      6.74 o 
  -5  -7   5      102.40      135.85      4.86 o 
  -4  -7   5       20.47       20.23      3.37 o 
  -3  -7   5        7.90       10.49      1.39 o 
  -2  -7   5       45.68       44.21      3.30 o 
  -1  -7   5       38.73       61.26     15.70 o 
   0  -7   5       37.82       38.81      2.98 o 
   1  -7   5      110.44       98.38      4.66 o 
   2  -7   5        5.68        3.09      1.33 o 
   3  -7   5      109.47      134.66      5.27 o 
   4  -7   5      482.75      498.16     10.45 o 
   5  -7   5        1.03        2.74      0.80 o 
   6  -7   5      170.86      169.19      7.05 o 
   7  -7   5      118.84      107.23      5.75 o 
   8  -7   5       40.36       45.03      3.24 o 
   9  -7   5       42.02       57.07      4.91 o 
  10  -7   5        2.19        2.57      0.92 o 
  11  -7   5       27.66       40.30      3.52 o 
  12  -7   5       19.24       17.44      2.27 o 
 -10  -6   5       19.36       15.90      1.53 o 
  -9  -6   5       91.36       78.78      5.45 o 
  -8  -6   5      236.79      249.30      7.64 o 
  -7  -6   5      132.70      164.17      6.44 o 
  -6  -6   5      366.57      368.12      9.66 o 
  -5  -6   5       55.00       80.64      3.19 o 
  -4  -6   5        0.40        0.44      0.52 o 
  -3  -6   5       16.26       13.97      1.85 o 
  -2  -6   5       18.15       18.77      2.05 o 
  -1  -6   5       51.28       65.70      4.65 o 
   0  -6   5       28.81       19.68      2.03 o 
   1  -6   5     4572.03     5134.49     31.75 o 
   2  -6   5        0.00        0.74      0.82 o 
   3  -6   5       63.48       52.95      3.06 o 
   4  -6   5       74.63       71.21      3.82 o 
   5  -6   5     1176.93     1218.77     16.45 o 
   6  -6   5       30.81       22.34      3.89 o 
   7  -6   5       15.01       15.68      2.25 o 
   8  -6   5        3.11        1.87      1.28 o 
   9  -6   5      184.33      186.87      9.16 o 
  10  -6   5        2.15        3.42      1.75 o 
  11  -6   5       36.20       35.15      3.66 o 
  12  -6   5       14.50       15.36      2.10 o 
 -10  -5   5       20.72       24.89      2.86 o 
  -9  -5   5        7.61        5.96      1.33 o 
  -8  -5   5       38.13       36.41      3.05 o 
  -7  -5   5      119.86      114.47      5.46 o 
  -6  -5   5       62.54       62.76      3.23 o 
  -5  -5   5      303.79      284.04      6.79 o 
  -4  -5   5      239.90      231.08     10.84 o 
  -3  -5   5      196.13      231.89      6.98 o 
  -2  -5   5       23.40       23.72      2.20 o 
  -1  -5   5      657.20      840.02     12.40 o 
   0  -5   5      689.36      684.71     15.11 o 
   1  -5   5      550.05      494.40     12.72 o 
   2  -5   5      116.10      113.07      3.75 o 
   3  -5   5     9519.49     9966.08     40.57 o 
   4  -5   5       21.23       16.44      2.85 o 
   5  -5   5     1853.60     1938.86     20.05 o 
   6  -5   5       26.18       19.22      3.54 o 
   7  -5   5      143.71      178.77      6.51 o 
   8  -5   5       54.97       57.50      3.89 o 
   9  -5   5       52.18       51.79      3.37 o 
  10  -5   5      247.02      247.64     10.56 o 
  11  -5   5        5.86        6.72      2.03 o 
  12  -5   5       21.45       18.32      2.54 o 
 -10  -4   5        6.30        4.56      1.04 o 
  -9  -4   5        8.68        4.56      1.28 o 
  -8  -4   5        5.15        8.18      3.34 o 
  -7  -4   5      601.64      620.72     12.59 o 
  -6  -4   5       15.93       14.37      1.67 o 
  -5  -4   5      379.75      379.28      7.71 o 
  -4  -4   5       46.63       45.43      4.79 o 
  -3  -4   5      164.53      156.42      5.44 o 
  -2  -4   5      340.52      348.86     11.34 o 
  -1  -4   5      424.27      528.48     13.07 o 
   0  -4   5      129.45      120.58      6.11 o 
   1  -4   5     7150.39     7780.44     47.62 o 
   2  -4   5       13.43        9.59      1.17 o 
   3  -4   5     7001.33     7569.80     33.30 o 
   4  -4   5      390.04      402.58      8.76 o 
   5  -4   5      768.34      879.50     21.45 o 
   6  -4   5       37.38       43.08      5.20 o 
   7  -4   5     1538.14     1562.89     34.01 o 
   8  -4   5      112.62      108.50      5.35 o 
   9  -4   5     1039.27     1022.06     13.29 o 
  10  -4   5      238.68      235.33     10.46 o 
  11  -4   5      649.26      664.91     16.85 o 
  12  -4   5      113.17      104.70      6.08 o 
  13  -4   5        0.55        1.45      0.68 o 
 -10  -3   5        7.15        8.35      1.75 o 
  -9  -3   5      120.08      118.86      5.35 o 
  -8  -3   5      201.44      228.91      7.59 o 
  -7  -3   5      150.02      145.50      5.17 o 
  -6  -3   5       16.01       17.04      1.75 o 
  -5  -3   5      428.99      446.74      9.22 o 
  -4  -3   5       10.40        7.59      2.10 o 
  -3  -3   5      113.74      120.23      4.49 o 
  -2  -3   5       79.60       83.03      5.32 o 
  -1  -3   5     8538.56     8974.79     52.21 o 
   0  -3   5      332.26      326.55      9.55 o 
   1  -3   5      281.56      309.39      9.03 o 
   2  -3   5       14.22       14.52      1.34 o 
   3  -3   5     1608.47     1677.08     86.89 o 
   4  -3   5        1.35        0.72      0.92 o 
   5  -3   5     4230.81     4469.45     47.51 o 
   6  -3   5      426.43      436.73     16.66 o 
   7  -3   5     4728.94     4842.48     60.11 o 
   8  -3   5      643.01      641.00     13.03 o 
   9  -3   5      168.17      208.96      5.57 o 
  10  -3   5       11.58        9.93      2.57 o 
  11  -3   5       49.27       39.97      4.40 o 
  12  -3   5        9.15        6.37      1.79 o 
  13  -3   5       39.67       31.32      2.10 o 
 -10  -2   5       11.03       10.16      1.45 o 
  -9  -2   5       49.07       49.92      3.46 o 
  -8  -2   5       55.25       56.54      3.94 o 
  -7  -2   5     1061.36     1132.56     17.84 o 
  -6  -2   5        4.93        2.04      0.91 o 
  -5  -2   5       34.00       57.51      3.88 o 
  -4  -2   5       16.21       15.28      2.74 o 
  -3  -2   5        5.56        5.92      1.75 o 
  -2  -2   5        1.34        0.84      1.14 o 
  -1  -2   5       45.89       57.78      4.13 o 
   0  -2   5       12.08       12.02      2.00 o 
   1  -2   5     3986.65     3953.02     17.48 o 
   2  -2   5        3.37        2.86      0.66 o 
   3  -2   5     2347.72     2436.44     17.50 o 
   4  -2   5        7.46        5.34      1.61 o 
   5  -2   5      988.72     1117.63     21.79 o 
   6  -2   5       57.29       50.80      5.60 o 
   7  -2   5      349.45      285.45     14.51 o 
   8  -2   5       74.95       85.21      4.77 o 
   9  -2   5     6379.71     6083.15     40.31 o 
  10  -2   5       37.50       36.06      4.17 o 
  11  -2   5      208.02      192.99      9.48 o 
  12  -2   5        0.03       -0.23      1.37 o 
  13  -2   5        0.28        0.92      0.62 o 
 -11  -1   5       28.74       31.43      4.11 o 
 -10  -1   5        3.56        3.36      0.98 o 
  -9  -1   5      222.74      236.68      7.35 o 
  -8  -1   5        5.16        6.89      1.45 o 
  -7  -1   5     1230.94     1255.18     14.64 o 
  -6  -1   5      219.89      227.55      5.98 o 
  -5  -1   5       70.89       71.42      6.19 o 
  -4  -1   5      109.06      107.48      6.86 o 
  -3  -1   5      617.57      564.95     14.36 o 
  -2  -1   5       62.46       55.12      4.20 o 
  -1  -1   5     2900.20     2810.60     27.03 o 
   0  -1   5        0.94        1.19      0.34 o 
   1  -1   5        4.46        3.17      0.55 o 
   2  -1   5        2.00        2.62      0.64 o 
   3  -1   5     2469.67     2460.69     44.52 o 
   4  -1   5      273.88      277.48      5.98 o 
   5  -1   5     3210.66     3841.19     36.65 o 
   6  -1   5       64.69       59.89      5.53 o 
   7  -1   5     1801.18     1838.08     34.92 o 
   8  -1   5        9.41       11.01      1.92 o 
   9  -1   5      792.55      900.48     13.57 o 
  10  -1   5      157.41      159.17      8.56 o 
  11  -1   5      190.48      177.66      9.07 o 
  12  -1   5      128.09      136.24      7.51 o 
  13  -1   5        3.76        1.70      1.62 o 
 -11   0   5       18.85       10.00      1.12 o 
 -10   0   5        0.74        1.81      1.84 o 
  -9   0   5        0.00       -0.56      0.76 o 
  -8   0   5       51.03       58.49      3.74 o 
  -7   0   5      285.55      299.89      7.18 o 
  -6   0   5       58.70       52.54      2.88 o 
  -5   0   5      217.54      249.15     11.35 o 
  -4   0   5      150.25      162.35      8.35 o 
  -3   0   5        5.84       13.33      2.74 o 
  -2   0   5       56.86       45.69      2.16 o 
  -1   0   5     4663.91     4666.05     63.04 o 
   0   0   5        0.04        0.51      0.42 o 
   1   0   5     1454.04     1377.20     33.38 o 
   2   0   5        2.26        4.89      0.81 o 
   3   0   5       43.98       41.71      7.86 o 
   4   0   5       91.15       75.86      3.02 o 
   5   0   5      107.63      126.35      6.32 o 
   6   0   5      251.56      263.55     10.55 o 
   7   0   5      214.82      257.54     12.22 o 
   8   0   5      298.41      288.83      8.59 o 
   9   0   5      865.71      827.41      9.95 o 
  10   0   5       19.08       16.93      2.00 o 
  11   0   5      416.73      437.60      9.56 o 
  12   0   5        5.72        4.00      1.06 o 
  13   0   5      156.14      175.07      7.42 o 
 -11   1   5       11.66       10.02      1.68 o 
 -10   1   5       12.96       15.04      1.57 o 
  -9   1   5      260.42      257.36      7.40 o 
  -8   1   5      118.43      118.51      5.35 o 
  -7   1   5      492.75      482.98     13.69 o 
  -6   1   5        6.39        4.15      0.87 o 
  -5   1   5       33.41       34.44      4.24 o 
  -4   1   5      633.69      655.02     10.72 o 
  -3   1   5       16.25        3.10      0.83 o 
  -2   1   5        0.13        1.86      0.91 o 
  -1   1   5     5766.24     5885.11    142.21 o 
   0   1   5       94.34       88.32      2.73 o 
   1   1   5      165.65      169.49      3.68 o 
   2   1   5      579.81      538.22      7.50 o 
   3   1   5       42.78       56.78     17.51 o 
   4   1   5      200.73      171.08      4.37 o 
   5   1   5      343.24      330.58      9.93 o 
   6   1   5      292.12      314.29     11.04 o 
   7   1   5     3105.40     3100.89     40.00 o 
   8   1   5       36.62       32.28      2.89 o 
   9   1   5      122.58       98.99      3.87 o 
  10   1   5      171.23      170.13      6.10 o 
  11   1   5       17.57       27.61      2.57 o 
  12   1   5       16.02       11.62      1.24 o 
  13   1   5       29.35       24.15      2.52 o 
 -10   2   5       23.16       22.99      1.97 o 
  -9   2   5      304.51      320.98      8.17 o 
  -8   2   5       64.49       61.66      4.34 o 
  -7   2   5      781.43      717.03     12.95 o 
  -6   2   5        7.89        9.53      1.29 o 
  -5   2   5       50.55       46.90      3.28 o 
  -4   2   5      221.79      213.70      6.45 o 
  -3   2   5      283.13      274.28      9.19 o 
  -2   2   5       80.50       90.34      3.51 o 
  -1   2   5       14.58       13.15      1.27 o 
   0   2   5        9.97        9.73      1.03 o 
   1   2   5    11066.31    10018.32     29.10 o 
   2   2   5      115.03      104.27      3.00 o 
   3   2   5      152.99      159.48      3.77 o 
   4   2   5       57.48       56.51      3.83 o 
   5   2   5     1893.20     1729.17     22.80 o 
   6   2   5        0.03        0.87      1.37 o 
   7   2   5      206.19      203.03      9.91 o 
   8   2   5       55.28       47.46      2.79 o 
   9   2   5        0.08       -0.30      0.63 o 
  10   2   5      197.44      178.18      6.24 o 
  11   2   5      333.69      310.65      6.65 o 
  12   2   5        0.17        0.40      0.54 o 
  13   2   5      222.31      216.67      7.71 o 
 -10   3   5       35.79       31.60      3.25 o 
  -9   3   5        5.26        1.09      0.77 o 
  -8   3   5        7.37        5.39      1.43 o 
  -7   3   5       23.19       16.01      2.03 o 
  -6   3   5        4.84        5.67      1.05 o 
  -5   3   5        0.83        1.82      0.69 o 
  -4   3   5        1.77        1.73      1.17 o 
  -3   3   5     3100.82     3155.65     32.76 o 
  -2   3   5      375.51      373.21      7.42 o 
  -1   3   5     1935.86     2067.25     15.91 o 
   0   3   5        2.30        1.43      0.88 o 
   1   3   5     5495.09     5262.38     79.19 o 
   2   3   5      124.76      122.66      3.12 o 
   3   3   5      587.99      601.71      6.99 o 
   4   3   5       91.93       90.65      5.12 o 
   5   3   5      349.04      371.81     10.86 o 
   6   3   5      107.66      118.92      6.66 o 
   7   3   5      502.86      419.94     13.89 o 
   8   3   5      124.19      122.69      4.23 o 
   9   3   5     1631.29     1745.15     28.24 o 
  10   3   5       70.18       69.02      3.16 o 
  11   3   5        1.11        2.66      0.78 o 
  12   3   5       14.33       14.83      1.47 o 
  13   3   5        0.23        0.19      0.99 o 
 -10   4   5       27.84       21.94      2.72 o 
  -9   4   5      560.25      574.47     15.67 o 
  -8   4   5        7.45        8.44      1.46 o 
  -7   4   5       60.56       41.12      3.13 o 
  -6   4   5       93.69       95.67      3.50 o 
  -5   4   5     1165.37     1213.78     16.86 o 
  -4   4   5       52.24       58.11      5.13 o 
  -3   4   5      880.78      881.32     18.36 o 
  -2   4   5      689.64      684.06     15.15 o 
  -1   4   5        4.74        1.60      0.70 o 
   0   4   5        1.97        2.31      0.98 o 
   1   4   5      134.14      147.46      3.63 o 
   2   4   5      400.71      399.34      9.43 o 
   3   4   5        0.61       -0.10      1.13 o 
   4   4   5        4.15        5.86      1.76 o 
   5   4   5      108.82      115.91      6.33 o 
   6   4   5       61.49       61.96      4.95 o 
   7   4   5     1676.75     1568.67     26.86 o 
   8   4   5        7.08        6.64      1.13 o 
   9   4   5       15.22       10.12      1.63 o 
  10   4   5       78.76       73.74      3.26 o 
  11   4   5       92.56      101.62      3.77 o 
  12   4   5       61.11       56.40      4.76 o 
  13   4   5       82.99       75.59      4.72 o 
 -10   5   5       32.24       33.10      3.25 o 
  -9   5   5        3.16        4.82      1.86 o 
  -8   5   5        2.17        1.82      1.52 o 
  -7   5   5      645.83      604.90     17.37 o 
  -6   5   5       17.90       16.33      1.74 o 
  -5   5   5     1034.96     1081.34     38.28 o 
  -4   5   5      480.12      486.06     15.50 o 
  -3   5   5     4314.60     4268.34     43.10 o 
  -2   5   5      108.30       96.58      6.12 o 
  -1   5   5      794.00      785.45     10.71 o 
   0   5   5        0.04       -0.48      0.57 o 
   1   5   5      914.81      991.02      9.25 o 
   2   5   5       61.73       53.92      4.02 o 
   3   5   5      200.97      233.51      8.64 o 
   4   5   5       20.27       18.52      2.63 o 
   5   5   5       88.74      121.18      6.68 o 
   6   5   5      105.46       99.54      6.46 o 
   7   5   5      195.42      185.77      9.41 o 
   8   5   5      128.05      118.69      4.07 o 
   9   5   5     3315.54     3372.08     49.48 o 
  10   5   5      342.96      341.67      8.73 o 
  11   5   5      138.66      165.13      5.94 o 
  12   5   5        9.52       11.62      2.40 o 
  13   5   5      243.96      274.46      8.77 o 
 -10   6   5        2.48        2.45      1.20 o 
  -9   6   5        0.66       -0.32      1.26 o 
  -8   6   5        1.99        2.61      1.85 o 
  -7   6   5      102.93       97.07      7.02 o 
  -6   6   5       72.22       70.12      3.71 o 
  -5   6   5     1576.74     1607.37     18.45 o 
  -4   6   5       30.35       28.85      2.70 o 
  -3   6   5      299.82      332.80     12.69 o 
  -2   6   5      303.24      292.87     11.24 o 
  -1   6   5        2.14       14.91      1.60 o 
   0   6   5       60.05       58.05      3.61 o 
   1   6   5        2.44        0.94      1.13 o 
   2   6   5      224.51      218.13      8.34 o 
   3   6   5      227.19      247.69      9.48 o 
   4   6   5       23.97       24.43      3.23 o 
   5   6   5     1055.37     1005.84     20.05 o 
   6   6   5       20.58       19.85      3.07 o 
   7   6   5     1056.17      994.81     14.56 o 
   8   6   5       10.74        8.36      1.20 o 
   9   6   5      274.43      329.74      7.20 o 
  10   6   5       66.04       56.51      3.59 o 
  11   6   5      154.66      202.05      9.45 o 
  12   6   5        0.01       -0.58      1.27 o 
  13   6   5       10.15       11.08      1.81 o 
  -9   7   5      132.83      161.26      7.69 o 
  -8   7   5       18.04       15.38      2.81 o 
  -7   7   5      332.76      352.81     12.98 o 
  -6   7   5       63.23       66.18      3.82 o 
  -5   7   5       16.22       13.49      1.65 o 
  -4   7   5       66.09       61.96      3.16 o 
  -3   7   5       34.22       37.63      4.57 o 
  -2   7   5      164.81      166.45      8.94 o 
  -1   7   5       33.67       38.94      4.11 o 
   0   7   5       16.61       17.98      2.83 o 
   1   7   5     1602.60     1550.48     23.93 o 
   2   7   5      392.54      397.18     11.89 o 
   3   7   5      273.59      275.44     10.55 o 
   4   7   5      278.81      264.28     10.48 o 
   5   7   5       12.07       14.78      2.71 o 
   6   7   5      196.55      198.74      9.77 o 
   7   7   5       35.89       36.76      2.30 o 
   8   7   5       20.77       15.70      1.58 o 
   9   7   5      196.90      186.40      6.28 o 
  10   7   5       12.88       15.49      1.84 o 
  11   7   5        3.80        7.06      2.09 o 
  12   7   5       74.14       86.25      5.50 o 
  13   7   5      377.84      415.03     10.11 o 
  -9   8   5      346.11      346.20     10.36 o 
  -8   8   5        4.51        3.28      1.48 o 
  -7   8   5       24.64       25.97      3.60 o 
  -6   8   5       24.47       27.72      2.56 o 
  -5   8   5      100.88      100.47      4.19 o 
  -4   8   5       27.89       29.05      2.25 o 
  -3   8   5     1948.92     1941.80     17.63 o 
  -2   8   5        0.59       -0.23      1.31 o 
  -1   8   5      611.37      644.84     17.68 o 
   0   8   5      446.23      429.78     13.83 o 
   1   8   5      494.07      466.14     13.87 o 
   2   8   5        3.98        2.49      1.36 o 
   3   8   5     1436.20     1448.72     25.50 o 
   4   8   5      334.03      305.22     11.83 o 
   5   8   5       29.92       24.23      3.54 o 
   6   8   5       22.53       19.62      2.13 o 
   7   8   5      896.01      879.04     13.76 o 
   8   8   5       10.51        8.25      1.08 o 
   9   8   5        0.18        0.84      1.01 o 
  10   8   5        5.13        3.71      1.27 o 
  11   8   5      221.89      216.95      9.27 o 
  12   8   5       30.97       31.28      3.24 o 
  -9   9   5        4.96        6.69      1.42 o 
  -8   9   5       46.23       48.50      4.14 o 
  -7   9   5      167.04      168.92      5.55 o 
  -6   9   5        0.01        0.50      0.81 o 
  -5   9   5      316.78      328.29      8.73 o 
  -4   9   5       41.58       35.19      2.50 o 
  -3   9   5       18.29       16.40      1.74 o 
  -2   9   5      268.96      266.72      7.11 o 
  -1   9   5      318.43      326.30      8.86 o 
   0   9   5      285.74      288.82     12.02 o 
   1   9   5     1742.09     1716.23     28.38 o 
   2   9   5       47.21       47.53      4.72 o 
   3   9   5      517.57      522.83     16.21 o 
   4   9   5      101.70       93.45      4.50 o 
   5   9   5      118.74      111.30      5.08 o 
   6   9   5        7.86        4.80      1.16 o 
   7   9   5      711.50      660.42     11.92 o 
   8   9   5      300.40      309.48      8.19 o 
   9   9   5       49.61       60.16      3.59 o 
  10   9   5       33.09       30.36      2.49 o 
  11   9   5       60.45       66.71      4.69 o 
  12   9   5        0.68        0.29      1.04 o 
  -8  10   5        1.61        2.39      1.18 o 
  -7  10   5       25.61       15.83      1.69 o 
  -6  10   5        1.95        3.20      1.02 o 
  -5  10   5       19.32       22.26      5.28 o 
  -4  10   5        0.03        0.43      0.98 o 
  -3  10   5       14.06       21.01      2.59 o 
  -2  10   5       12.81       11.46      1.41 o 
  -1  10   5       26.59       24.41      2.35 o 
   0  10   5       73.54       64.05      3.17 o 
   1  10   5       76.02       79.88      3.47 o 
   2  10   5      106.33       99.36      3.78 o 
   3  10   5      154.67      138.80      4.59 o 
   4  10   5      157.57      160.68      4.98 o 
   5  10   5      136.72      136.42      5.83 o 
   6  10   5       25.77       19.56      1.51 o 
   7  10   5     1573.61     1632.81     17.15 o 
   8  10   5        0.22        1.83      1.46 o 
   9  10   5      692.97      662.93     11.62 o 
  10  10   5      117.49      110.83      4.47 o 
  11  10   5      629.24      717.10      9.86 o 
  -8  11   5       41.18       44.04      3.01 o 
  -7  11   5       71.51       70.26      3.13 o 
  -6  11   5        0.20       -0.01      0.78 o 
  -5  11   5       26.78       19.06      2.13 o 
  -4  11   5      126.62      141.77      8.52 o 
  -3  11   5     1701.12     1732.65     19.57 o 
  -2  11   5       35.84       33.23      2.46 o 
  -1  11   5        0.40       -0.44      0.72 o 
   0  11   5      162.41      144.40      4.98 o 
   1  11   5      188.82      214.36      5.95 o 
   2  11   5      375.56      366.00      5.47 o 
   3  11   5       35.93       24.61      2.02 o 
   4  11   5       34.38       33.91      2.42 o 
   5  11   5       46.16       37.67      2.85 o 
   6  11   5       78.57       68.88      3.88 o 
   7  11   5      351.49      342.28      8.59 o 
   8  11   5      245.21      261.96      7.28 o 
   9  11   5        4.59        6.28      1.25 o 
  10  11   5        3.45        3.28      0.94 o 
  11  11   5      177.05      182.53      4.53 o 
  -7  12   5       99.19       73.31      3.95 o 
  -6  12   5        0.01        0.54      1.14 o 
  -5  12   5      101.75       89.60      6.22 o 
  -4  12   5       72.98       73.16      6.01 o 
  -3  12   5      862.32      847.28     13.65 o 
  -2  12   5       67.52       61.96      3.89 o 
  -1  12   5      204.52      168.39     12.68 o 
   0  12   5       54.53       55.00      3.12 o 
   1  12   5      242.78      224.99      6.21 o 
   2  12   5      185.75      166.29      4.44 o 
   3  12   5      867.78      810.68     14.79 o 
   4  12   5      130.71      119.08      5.35 o 
   5  12   5      423.26      372.26      7.39 o 
   6  12   5      201.31      191.27      5.25 o 
   7  12   5       18.67       13.37      1.47 o 
   8  12   5        9.79       13.11      2.07 o 
   9  12   5        2.47        1.00      1.42 o 
  10  12   5        4.08        0.94      0.98 o 
  -6  13   5       15.29       19.73      2.41 o 
  -5  13   5       22.27       31.96      3.52 o 
  -4  13   5        9.91        7.76      2.06 o 
  -3  13   5      889.48      879.04     13.50 o 
  -2  13   5      142.77      130.66      5.56 o 
  -1  13   5        3.17        1.51      1.01 o 
   0  13   5        8.92        8.19      1.55 o 
   1  13   5      922.62      933.75     22.71 o 
   2  13   5      467.84      435.72      7.90 o 
   3  13   5      903.08      887.06     14.67 o 
   4  13   5       17.26       19.43      1.54 o 
   5  13   5      225.94      198.00      5.35 o 
   6  13   5      103.09      100.56      3.78 o 
   7  13   5       62.86       73.22      4.42 o 
   8  13   5        0.59        0.31      1.28 o 
   9  13   5       12.85       10.99      2.11 o 
  10  13   5       39.35       39.04      3.08 o 
  -5  14   5       77.47       79.32      4.86 o 
  -4  14   5        0.32       -0.13      1.04 o 
  -3  14   5       65.86       74.81      3.73 o 
  -2  14   5       37.90       32.88      2.11 o 
  -1  14   5       53.53       33.69      3.98 o 
   0  14   5      174.06      177.16      7.06 o 
   1  14   5       55.31       66.49      3.93 o 
   2  14   5       50.04       47.80      3.87 o 
   3  14   5      271.96      217.64      5.67 o 
   4  14   5      142.52      141.00      4.43 o 
   5  14   5      278.68      268.99      5.98 o 
   6  14   5        1.09        1.48      0.89 o 
   7  14   5      197.83      194.74      5.88 o 
   8  14   5       17.04       15.04      2.25 o 
   9  14   5       20.86       18.30      2.24 o 
  -4  15   5        0.37        0.62      1.06 o 
  -3  15   5       21.63       24.14      3.03 o 
  -2  15   5       87.68       90.95      4.95 o 
  -1  15   5       16.61       18.86      1.59 o 
   0  15   5      108.02       98.32      3.65 o 
   1  15   5       28.25       25.26      1.90 o 
   2  15   5        4.75        1.26      0.92 o 
   3  15   5      151.62      143.12      5.19 o 
   4  15   5        2.52        1.11      0.83 o 
   5  15   5        9.21       13.46      1.70 o 
   6  15   5       37.25       35.49      2.48 o 
   7  15   5       48.29       45.82      2.59 o 
   8  15   5       50.65       51.50      2.35 o 
  -3  16   5       24.53       23.25      2.53 o 
  -2  16   5      106.17      100.67      5.49 o 
  -1  16   5        7.56        5.28      1.13 o 
   0  16   5       28.30       25.35      2.04 o 
   1  16   5       33.71       29.33      3.33 o 
   2  16   5        4.17        5.20      1.68 o 
   3  16   5       27.33       37.56      3.84 o 
   4  16   5        4.49        2.69      0.83 o 
   5  16   5       15.67       19.13      2.05 o 
   6  16   5        0.36       -0.33      0.73 o 
  -1  17   5       89.26       83.71      4.08 o 
   0  17   5       18.91       16.40      1.92 o 
   1  17   5        0.36       -1.00      0.80 o 
   2  17   5        0.02        0.84      1.00 o 
   3  17   5        0.92        1.74      0.98 o 
   4  17   5        8.53        4.72      1.23 o 
  -2 -15   6        3.53        2.74      1.02 o 
  -1 -15   6       19.62       19.84      2.62 o 
   0 -15   6       42.68       13.83     18.21 o 
   1 -15   6       19.03       18.35      2.68 o 
   2 -15   6      326.21      360.41     10.99 o 
   3 -15   6       21.32       27.03      2.95 o 
   4 -15   6       61.00       56.89      3.67 o 
  -4 -14   6        0.07        1.15      0.60 o 
  -3 -14   6       50.09       54.97      2.90 o 
  -2 -14   6      266.00      274.21     12.08 o 
  -1 -14   6       32.62       40.20      4.27 o 
   0 -14   6      124.50      146.14      8.13 o 
   1 -14   6        0.11        1.37      1.71 o 
   2 -14   6      207.41      211.13      9.52 o 
   3 -14   6      376.62      372.60      8.48 o 
   4 -14   6      388.68      399.16      8.53 o 
   5 -14   6        0.14       -0.26      0.89 o 
   6 -14   6       32.88       24.41      2.94 o 
  -5 -13   6       21.70       14.39      2.07 o 
  -4 -13   6      357.67      367.47      9.70 o 
  -3 -13   6       19.11       18.36      2.04 o 
  -2 -13   6       28.32       36.55      4.45 o 
  -1 -13   6        2.78        3.45      1.25 o 
   0 -13   6        1.72        4.26      2.01 o 
   1 -13   6       18.95       18.88      3.44 o 
   2 -13   6      242.91      239.47     13.45 o 
   3 -13   6       41.61       41.40      3.17 o 
   4 -13   6     1211.40     1256.21     30.23 o 
   5 -13   6       87.78       88.82      4.28 o 
   6 -13   6        6.41        9.54      2.37 o 
   7 -13   6        8.73        9.21      2.15 o 
  -6 -12   6      185.79      161.32      6.60 o 
  -5 -12   6        0.93       -0.42      0.80 o 
  -4 -12   6       32.68       29.82      2.52 o 
  -3 -12   6      256.57      269.97      7.88 o 
  -2 -12   6        5.13        2.22      0.97 o 
  -1 -12   6       56.78       53.88      3.73 o 
   0 -12   6      773.98      824.41     14.60 o 
   1 -12   6      349.04      374.85     14.54 o 
   2 -12   6        9.78        3.53      1.84 o 
   3 -12   6       41.71       40.90      3.41 o 
   4 -12   6        3.55        6.06      1.59 o 
   5 -12   6       83.05       82.80     10.73 o 
   6 -12   6      159.24      167.23      6.57 o 
   7 -12   6        0.92       -0.28      1.39 o 
   8 -12   6       16.70       11.68      2.32 o 
  -7 -11   6        0.84       -0.03      1.15 o 
  -6 -11   6      176.25      181.27      7.92 o 
  -5 -11   6      121.46      133.09      5.17 o 
  -4 -11   6      256.73      286.20      8.24 o 
  -3 -11   6        5.16        3.84      1.12 o 
  -2 -11   6      334.72      346.30      9.58 o 
  -1 -11   6       70.35       70.52      4.36 o 
   0 -11   6      177.91      146.60      5.04 o 
   1 -11   6       14.25       15.66      1.79 o 
   2 -11   6     4084.89     4183.87     97.12 o 
   3 -11   6      131.00      147.05      6.50 o 
   4 -11   6        6.91        8.23      1.74 o 
   5 -11   6       37.80       41.10      3.34 o 
   6 -11   6        2.66        3.44      1.22 o 
   7 -11   6       62.74       50.22      4.93 o 
   8 -11   6        1.63        3.14      1.60 o 
   9 -11   6       14.60       15.87      2.44 o 
  -7 -10   6       42.96       39.79      3.65 o 
  -6 -10   6       18.01       16.75      2.80 o 
  -5 -10   6        2.40        1.48      1.00 o 
  -4 -10   6        1.69        3.05      1.12 o 
  -3 -10   6       12.89       17.53      2.28 o 
  -2 -10   6      931.47      990.81     16.23 o 
  -1 -10   6       12.32        9.14      1.46 o 
   0 -10   6       69.93       66.48      2.80 o 
   1 -10   6      217.34      219.79      6.85 o 
   2 -10   6      351.84      333.24      6.14 o 
   3 -10   6      314.76      327.37      8.12 o 
   4 -10   6      536.26      549.01     23.23 o 
   5 -10   6      170.37      177.01      6.82 o 
   6 -10   6      277.03      238.02     11.96 o 
   7 -10   6        4.37        4.96      1.49 o 
   8 -10   6       11.17       10.27      2.25 o 
   9 -10   6       13.46       14.22      2.61 o 
  10 -10   6      245.94      237.29      5.54 o 
  -8  -9   6       14.56       11.92      1.92 o 
  -7  -9   6       11.81       11.63      2.35 o 
  -6  -9   6        2.40        2.37      1.51 o 
  -5  -9   6       34.61       35.42      3.06 o 
  -4  -9   6      248.52      254.27      8.29 o 
  -3  -9   6      153.89      147.98      6.32 o 
  -2  -9   6      862.47      903.31     21.73 o 
  -1  -9   6        0.01       -0.35      0.91 o 
   0  -9   6      156.18      195.21      4.65 o 
   1  -9   6        4.17        2.44      0.63 o 
   2  -9   6     1120.21     1155.40     11.07 o 
   3  -9   6        2.75        1.17      0.68 o 
   4  -9   6      248.23      242.33      6.75 o 
   5  -9   6       19.55       13.94      2.07 o 
   6  -9   6      455.46      455.99     16.80 o 
   7  -9   6        3.79        8.01      2.77 o 
   8  -9   6      180.79      169.71      9.25 o 
   9  -9   6        0.20        1.34      1.48 o 
  10  -9   6      405.33      401.03     11.41 o 
  11  -9   6       43.75       44.79      3.39 o 
  -8  -8   6       10.86       11.42      1.41 o 
  -7  -8   6       18.55       15.88      1.86 o 
  -6  -8   6        0.01       -0.13      0.62 o 
  -5  -8   6       91.09       96.67      5.04 o 
  -4  -8   6      854.85      845.41     15.06 o 
  -3  -8   6      356.78      356.13      9.69 o 
  -2  -8   6      168.61      158.20      5.34 o 
  -1  -8   6        0.31        1.35      0.72 o 
   0  -8   6       29.59       23.70      1.54 o 
   1  -8   6        2.84        3.43      0.83 o 
   2  -8   6      551.44      535.23      7.54 o 
   3  -8   6      109.22      115.63      3.86 o 
   4  -8   6       10.85        5.81      1.33 o 
   5  -8   6       26.85       18.23      2.16 o 
   6  -8   6      831.77      787.18     21.90 o 
   7  -8   6      302.53      306.52     13.35 o 
   8  -8   6      366.73      377.43      9.19 o 
   9  -8   6        5.60        5.97      1.80 o 
  10  -8   6        5.74        6.41      1.21 o 
  11  -8   6       43.67       40.08      2.99 o 
  -9  -7   6       18.59       13.75      1.42 o 
  -8  -7   6       12.73       12.51      3.38 o 
  -7  -7   6       10.57       10.73      2.28 o 
  -6  -7   6      340.74      401.17      9.66 o 
  -5  -7   6       44.53       50.17      3.54 o 
  -4  -7   6     2133.85     1989.73     32.63 o 
  -3  -7   6       20.26       20.12      1.64 o 
  -2  -7   6     1098.40     1129.62     11.89 o 
  -1  -7   6        1.58        1.08      0.50 o 
   0  -7   6      348.62      432.22     10.52 o 
   1  -7   6        1.19        1.21      1.23 o 
   2  -7   6      166.63      203.14     11.82 o 
   3  -7   6       14.86       12.43      1.96 o 
   4  -7   6       89.33       83.95      6.63 o 
   5  -7   6      210.71      224.95      7.71 o 
   6  -7   6      257.24      313.26      9.73 o 
   7  -7   6      208.64      207.55      8.12 o 
   8  -7   6       21.60       25.95      3.76 o 
   9  -7   6        2.81        4.10      1.55 o 
  10  -7   6      197.99      217.58      6.50 o 
  11  -7   6        2.02        1.48      0.92 o 
  12  -7   6      195.04      195.95     16.39 o 
  -9  -6   6      160.93      152.39      7.43 o 
  -8  -6   6      121.94      145.49      7.74 o 
  -7  -6   6        5.34        3.15      1.46 o 
  -6  -6   6     1729.47     1652.21     16.49 o 
  -5  -6   6      188.51      169.52      4.75 o 
  -4  -6   6     1917.36     1902.24     21.42 o 
  -3  -6   6       97.16       88.07      3.91 o 
  -2  -6   6      165.17      169.88      6.54 o 
  -1  -6   6       63.06       68.20      4.05 o 
   0  -6   6      189.41      237.68      7.46 o 
   1  -6   6       45.52       45.42      4.47 o 
   2  -6   6      108.72      168.01      8.47 o 
   3  -6   6       11.87       11.17      2.37 o 
   4  -6   6       84.25       93.42      6.66 o 
   5  -6   6       70.65       70.81      4.14 o 
   6  -6   6        4.62        8.47      2.45 o 
   7  -6   6       22.22       18.46      2.49 o 
   8  -6   6        3.46        3.03      1.36 o 
   9  -6   6        1.57        4.70      1.95 o 
  10  -6   6       10.74       11.97      2.43 o 
  11  -6   6        1.34        1.43      1.25 o 
  12  -6   6      374.79      364.14      9.73 o 
  -9  -5   6        0.81        1.20      1.09 o 
  -8  -5   6       55.00       51.91      3.42 o 
  -7  -5   6       47.05       45.01      3.41 o 
  -6  -5   6       39.77       50.32      2.95 o 
  -5  -5   6       30.24       34.48      2.48 o 
  -4  -5   6     3245.77     3110.65     36.81 o 
  -3  -5   6       17.90       16.79      2.06 o 
  -2  -5   6      136.10      180.44     12.19 o 
  -1  -5   6        1.51        0.57      1.07 o 
   0  -5   6     1734.73     1867.03     27.40 o 
   1  -5   6        1.89        2.22      1.26 o 
   2  -5   6     1338.29     1379.38     23.12 o 
   3  -5   6        2.11        1.34      1.13 o 
   4  -5   6      542.12      703.07     12.22 o 
   5  -5   6       31.09       33.61      4.26 o 
   6  -5   6      392.22      364.20     15.34 o 
   7  -5   6        0.60        3.87      1.17 o 
   8  -5   6      113.66      120.04      4.64 o 
   9  -5   6        0.23        0.45      0.79 o 
  10  -5   6       25.46       25.61      3.50 o 
  11  -5   6        9.08       10.21      2.27 o 
  12  -5   6        6.32       12.84      2.18 o 
 -10  -4   6        1.10        3.17      1.22 o 
  -9  -4   6       41.80       35.40      2.69 o 
  -8  -4   6      319.03      347.76      8.98 o 
  -7  -4   6      117.38      103.45      5.13 o 
  -6  -4   6      709.00      685.36     11.15 o 
  -5  -4   6       43.23       45.21      2.78 o 
  -4  -4   6        0.08        0.98      0.63 o 
  -3  -4   6       13.63       16.85      2.03 o 
  -2  -4   6      216.71      329.09     12.01 o 
  -1  -4   6        5.13        9.81      2.19 o 
   0  -4   6       44.39       52.23      4.39 o 
   1  -4   6      192.32      198.73      8.40 o 
   2  -4   6     4147.73     4511.07     40.02 o 
   3  -4   6        4.19        3.13      0.79 o 
   4  -4   6       99.62       92.63      4.29 o 
   5  -4   6       18.27       23.13      3.48 o 
   6  -4   6     1117.90     1140.31     26.98 o 
   7  -4   6       18.40       18.18      2.18 o 
   8  -4   6       53.71       59.04      4.98 o 
   9  -4   6       25.86       31.12      3.08 o 
  10  -4   6       18.60       22.05      2.57 o 
  11  -4   6        0.04        0.19      1.44 o 
  12  -4   6       57.12       56.57      4.57 o 
  13  -4   6        8.03        7.51      1.02 o 
 -10  -3   6       23.18       20.84      2.03 o 
  -9  -3   6      274.52      266.50     17.07 o 
  -8  -3   6        4.94        8.64      1.62 o 
  -7  -3   6       41.29       37.21      3.15 o 
  -6  -3   6     1125.44     1185.03     22.62 o 
  -5  -3   6      143.34      149.42      5.55 o 
  -4  -3   6      155.03      167.40      9.57 o 
  -3  -3   6        4.53        6.30      1.45 o 
  -2  -3   6      309.67      358.01     12.18 o 
  -1  -3   6        0.16        1.55      1.24 o 
   0  -3   6     6540.86     6651.87     47.51 o 
   1  -3   6        1.16        1.34      1.14 o 
   2  -3   6     2467.86     2547.00     28.54 o 
   3  -3   6        3.46        3.21      0.91 o 
   4  -3   6     1561.23     1518.31     47.18 o 
   5  -3   6       46.82       54.69      5.44 o 
   6  -3   6     1070.26     1113.98     26.86 o 
   7  -3   6       30.81       27.70      4.73 o 
   8  -3   6      170.12      157.26      6.53 o 
   9  -3   6        2.27        2.93      1.09 o 
  10  -3   6       92.07       89.76      4.60 o 
  11  -3   6        0.13        3.26      1.95 o 
  12  -3   6        2.13        3.16      1.73 o 
  13  -3   6       55.87       54.89      2.80 o 
 -10  -2   6       27.38       29.58      1.68 o 
  -9  -2   6      108.35      110.41      7.60 o 
  -8  -2   6      232.62      219.40      7.26 o 
  -7  -2   6        0.01        0.04      1.12 o 
  -6  -2   6      361.15      366.83      8.04 o 
  -5  -2   6      130.42      125.28      4.51 o 
  -4  -2   6      404.55      426.10     15.01 o 
  -3  -2   6        2.36        4.62      1.81 o 
  -2  -2   6       49.43       48.24      4.43 o 
  -1  -2   6       13.95       11.23      2.06 o 
   0  -2   6     1648.64     1655.42     22.86 o 
   1  -2   6       19.02       21.46      2.88 o 
   2  -2   6        0.55        2.25      0.66 o 
   3  -2   6       15.53       17.14      1.59 o 
   4  -2   6      452.88      492.25      8.97 o 
   5  -2   6       99.53      112.08      7.04 o 
   6  -2   6     1319.48     1463.80     29.28 o 
   7  -2   6       70.56       64.30      6.95 o 
   8  -2   6      799.76      727.73     24.27 o 
   9  -2   6      131.82      132.57      6.36 o 
  10  -2   6        2.44        3.19      1.23 o 
  11  -2   6       24.26       26.68      3.81 o 
  12  -2   6       11.95       19.37      3.11 o 
  13  -2   6       29.96       25.92      3.08 o 
 -10  -1   6      203.50      156.87      4.44 o 
  -9  -1   6       22.28       27.01      2.43 o 
  -8  -1   6      130.01      151.46      6.03 o 
  -7  -1   6      358.52      363.68      9.21 o 
  -6  -1   6      474.06      528.56     14.61 o 
  -5  -1   6      132.91      136.19      4.62 o 
  -4  -1   6      357.80      306.48     12.52 o 
  -3  -1   6       76.82       80.91      6.05 o 
  -2  -1   6     1427.91     1550.79     24.09 o 
  -1  -1   6        0.09       -0.03      1.15 o 
   0  -1   6     7027.48     7382.90     73.64 o 
   1  -1   6        3.58        1.94      0.49 o 
   2  -1   6      193.49      186.85      6.79 o 
   3  -1   6      134.46      137.67      9.11 o 
   4  -1   6     1990.75     2223.51     17.60 o 
   5  -1   6        9.11        6.38      1.83 o 
   6  -1   6     2333.43     2797.33     37.04 o 
   7  -1   6       28.58       24.31      4.12 o 
   8  -1   6      180.84      177.53     14.55 o 
   9  -1   6       77.95       77.55      4.93 o 
  10  -1   6       38.37       37.90      3.08 o 
  11  -1   6        0.10        0.12      1.50 o 
  12  -1   6       63.99       60.80      5.10 o 
  13  -1   6        8.86       10.37      1.34 o 
 -10   0   6        1.04        1.23      0.59 o 
  -9   0   6      179.34      169.33      3.95 o 
  -8   0   6      741.50      750.36     13.00 o 
  -7   0   6      206.07      210.53      7.14 o 
  -6   0   6       59.21       66.65      3.44 o 
  -5   0   6       10.13        9.12      1.30 o 
  -4   0   6      428.15      434.70     14.71 o 
  -3   0   6       10.88        7.92      2.01 o 
  -2   0   6       34.00       39.25      3.88 o 
  -1   0   6        9.13       11.47      1.11 o 
   0   0   6       11.34       25.19      2.77 o 
   1   0   6        0.02        0.97      0.54 o 
   2   0   6    12234.68    12032.95    127.23 o 
   3   0   6      185.79      175.64      4.45 o 
   4   0   6     2394.18     2643.14     18.37 o 
   5   0   6        1.79       -0.03      1.09 o 
   6   0   6     3364.59     3790.71     40.10 o 
   7   0   6       91.74       90.82      7.27 o 
   8   0   6       66.80       62.59      4.03 o 
   9   0   6       17.77       17.35      1.80 o 
  10   0   6      183.14      201.77      8.09 o 
  11   0   6       22.48       22.67      2.24 o 
  12   0   6       15.37       15.72      2.79 o 
  13   0   6        0.56       -0.12      1.02 o 
 -10   1   6      297.23      269.79      8.49 o 
  -9   1   6      123.50      114.72      3.81 o 
  -8   1   6       67.97       57.19      3.68 o 
  -7   1   6      204.24      214.85      7.21 o 
  -6   1   6       26.14       16.68      1.78 o 
  -5   1   6        1.98        3.26      0.90 o 
  -4   1   6      913.14      978.36     22.09 o 
  -3   1   6        0.07        1.26      1.01 o 
  -2   1   6       61.18       66.15      5.02 o 
  -1   1   6      177.27      172.90      5.10 o 
   0   1   6     6356.51     6112.85    128.02 o 
   1   1   6        0.01        0.16      0.84 o 
   2   1   6      323.38      285.44      5.50 o 
   3   1   6      173.13      173.32      4.41 o 
   4   1   6    17717.12    17605.57    152.10 o 
   5   1   6       43.57       46.32      3.95 o 
   6   1   6      303.24      345.94     11.74 o 
   7   1   6       40.26       46.37      4.96 o 
   8   1   6      249.00      240.63      5.95 o 
   9   1   6       68.97       72.20      3.56 o 
  10   1   6      940.26      931.28     14.19 o 
  11   1   6       44.38       43.97      3.23 o 
  12   1   6      552.35      557.90     11.48 o 
  13   1   6       20.29       18.49      1.66 o 
 -10   2   6       52.40       57.92      2.75 o 
  -9   2   6        0.06       -0.01      0.76 o 
  -8   2   6       40.42       33.41      2.83 o 
  -7   2   6        2.94        2.42      1.41 o 
  -6   2   6        9.91        8.31      1.37 o 
  -5   2   6       96.89      107.09      4.17 o 
  -4   2   6     1204.92     1341.38     25.67 o 
  -3   2   6       95.06      106.71      4.41 o 
  -2   2   6     1350.51     1265.08     59.08 o 
  -1   2   6        0.91        0.19      0.62 o 
   0   2   6        1.04        0.70      0.61 o 
   1   2   6      117.42      113.54      3.44 o 
   2   2   6        0.54       10.79      3.34 o 
   3   2   6      314.99      311.63      5.82 o 
   4   2   6     3447.01     3677.52     52.90 o 
   5   2   6      147.78      139.47      6.79 o 
   6   2   6     3248.53     3576.45     37.38 o 
   7   2   6       53.46       57.29      5.36 o 
   8   2   6      184.89      168.27      4.97 o 
   9   2   6      278.62      296.54      6.00 o 
  10   2   6      926.27      911.89     14.09 o 
  11   2   6      205.86      197.56      6.53 o 
  12   2   6        1.06        2.33      0.97 o 
  13   2   6        4.77        6.64      1.07 o 
 -10   3   6      726.05      645.28     23.98 o 
  -9   3   6        1.22        0.92      1.48 o 
  -8   3   6      114.45      134.49      7.78 o 
  -7   3   6       90.32       98.69      4.88 o 
  -6   3   6      421.28      447.52     10.33 o 
  -5   3   6       50.44       52.99      2.98 o 
  -4   3   6      978.09     1089.04     15.67 o 
  -3   3   6       24.20       21.50      2.14 o 
  -2   3   6     2623.99     2845.19     21.81 o 
  -1   3   6       29.66       33.75      2.26 o 
   0   3   6      285.86      234.93     10.99 o 
   1   3   6       20.18       20.25      1.55 o 
   2   3   6     1868.92     1873.66     18.10 o 
   3   3   6        2.03        2.36      0.66 o 
   4   3   6     7940.92     8561.19    155.32 o 
   5   3   6       95.68       93.13      5.69 o 
   6   3   6     6869.52     7456.22     54.34 o 
   7   3   6      167.49      155.70      8.66 o 
   8   3   6     2167.49     2156.17     22.68 o 
   9   3   6      165.82      157.06      4.33 o 
  10   3   6      548.75      530.24     10.72 o 
  11   3   6      165.60      164.02      6.16 o 
  12   3   6       21.96       25.57      2.27 o 
  13   3   6       39.28       44.72      3.67 o 
 -10   4   6       14.59       14.07      1.35 o 
  -9   4   6      198.74      197.99      8.68 o 
  -8   4   6       61.06       59.82      3.60 o 
  -7   4   6       24.74       28.86      2.69 o 
  -6   4   6      147.12      149.35      5.11 o 
  -5   4   6      116.69      116.19      3.82 o 
  -4   4   6      133.09      146.68      4.76 o 
  -3   4   6        6.47        5.01      1.18 o 
  -2   4   6     2210.04     1983.51     19.00 o 
  -1   4   6      307.33      309.68      6.99 o 
   0   4   6      260.98      225.02      5.49 o 
   1   4   6       15.29       12.38      1.28 o 
   2   4   6      333.41      355.67      5.93 o 
   3   4   6        3.72        2.66      0.62 o 
   4   4   6      892.86      914.65     17.64 o 
   5   4   6        9.90       10.23      2.13 o 
   6   4   6      778.67      844.82     18.81 o 
   7   4   6      107.21      116.68      7.58 o 
   8   4   6       32.80       31.86      2.21 o 
   9   4   6      112.89      110.54      4.22 o 
  10   4   6     1364.91     1262.69     16.53 o 
  11   4   6        1.50        0.17      1.42 o 
  12   4   6       14.72       23.61      2.10 o 
  13   4   6        0.00       -0.27      1.04 o 
 -10   5   6       96.52       87.23      4.65 o 
  -9   5   6       15.45       13.28      2.39 o 
  -8   5   6      235.33      247.61     10.78 o 
  -7   5   6       24.14       25.41      3.70 o 
  -6   5   6      605.37      632.95     15.63 o 
  -5   5   6        0.26        0.19      0.66 o 
  -4   5   6      863.11      876.39     19.20 o 
  -3   5   6       17.55       18.12      2.10 o 
  -2   5   6       29.09       22.54      2.18 o 
  -1   5   6        9.03       10.48      1.41 o 
   0   5   6      130.62      139.80      4.47 o 
   1   5   6      129.88      124.70      3.78 o 
   2   5   6      403.42      404.20     11.16 o 
   3   5   6        2.73        1.42      1.17 o 
   4   5   6     1765.76     1606.97     24.60 o 
   5   5   6       81.12       85.31      5.98 o 
   6   5   6        0.38        3.26      1.54 o 
   7   5   6       79.82       80.53      6.43 o 
   8   5   6     3916.72     3707.71     19.68 o 
   9   5   6      233.98      240.75      8.29 o 
  10   5   6      350.78      357.43     12.91 o 
  11   5   6        4.63        5.17      2.10 o 
  12   5   6      207.86      227.15      9.33 o 
  13   5   6       15.31       12.73      2.05 o 
  -9   6   6       55.61       53.65      4.35 o 
  -8   6   6       13.19       14.97      2.78 o 
  -7   6   6       18.55       21.49      3.51 o 
  -6   6   6      518.10      539.36     16.37 o 
  -5   6   6      159.51      146.45      4.31 o 
  -4   6   6      445.48      480.57      9.67 o 
  -3   6   6      215.82      221.65      7.34 o 
  -2   6   6       89.73       87.71      4.33 o 
  -1   6   6       31.52       28.09      2.32 o 
   0   6   6      367.33      331.91      7.04 o 
   1   6   6      250.67      256.50      9.67 o 
   2   6   6       32.62       37.59      3.69 o 
   3   6   6      253.31      251.74     10.09 o 
   4   6   6     1300.47     1290.51     22.94 o 
   5   6   6       49.17       44.21      4.52 o 
   6   6   6      359.19      351.05     12.93 o 
   7   6   6      419.30      389.07      9.04 o 
   8   6   6       11.99       21.62      1.88 o 
   9   6   6        6.16        4.62      0.94 o 
  10   6   6      191.97      160.59      8.74 o 
  11   6   6        0.94       -0.60      1.57 o 
  12   6   6        0.37        1.01      1.38 o 
  13   6   6        5.98        2.84      1.21 o 
  -9   7   6        0.24        2.88      1.11 o 
  -8   7   6      307.93      306.52     11.14 o 
  -7   7   6       35.95       33.47      4.16 o 
  -6   7   6       73.97       67.85      5.85 o 
  -5   7   6      133.11      151.50      4.43 o 
  -4   7   6     1407.17     1429.05     24.77 o 
  -3   7   6       38.67       32.11      1.97 o 
  -2   7   6      204.90      187.39      6.48 o 
  -1   7   6      301.67      309.14     12.10 o 
   0   7   6      372.46      374.95     12.79 o 
   1   7   6       19.39       14.72      2.64 o 
   2   7   6     1460.40     1457.28     23.97 o 
   3   7   6        0.18       -1.38      1.47 o 
   4   7   6        5.86        4.46      1.74 o 
   5   7   6        2.13        2.68      1.55 o 
   6   7   6      668.10      681.39     12.04 o 
   7   7   6      158.12      148.10      5.83 o 
   8   7   6       25.41       27.28      2.11 o 
   9   7   6        2.49        3.22      1.03 o 
  10   7   6       36.46       29.34      2.51 o 
  11   7   6        0.01        0.32      1.67 o 
  12   7   6        0.05        0.16      1.39 o 
  13   7   6        5.74        7.86      1.62 o 
  -9   8   6       32.36       35.05      3.08 o 
  -8   8   6        3.47        1.82      1.36 o 
  -7   8   6       14.88       13.62      2.58 o 
  -6   8   6       25.14       32.30      2.67 o 
  -5   8   6      107.02      123.52      5.38 o 
  -4   8   6      148.81      132.29      4.81 o 
  -3   8   6        2.59        2.10      0.83 o 
  -2   8   6      164.62      198.67      9.13 o 
  -1   8   6      193.82      215.95     10.69 o 
   0   8   6     1513.49     1489.12     27.06 o 
   1   8   6      172.12      172.62      8.93 o 
   2   8   6      248.00      284.12     11.18 o 
   3   8   6       23.13       16.62      2.98 o 
   4   8   6      156.50      145.22      8.59 o 
   5   8   6       43.83       44.87      3.16 o 
   6   8   6      721.45      754.24     13.24 o 
   7   8   6       27.28       24.77      2.01 o 
   8   8   6      325.93      302.92      7.03 o 
   9   8   6        8.03        7.16      1.42 o 
  10   8   6       20.46       15.12      1.86 o 
  11   8   6       25.76       17.82      2.84 o 
  12   8   6       45.83       64.97      4.59 o 
  -8   9   6       38.28       22.16      2.69 o 
  -7   9   6        3.38        2.79      1.33 o 
  -6   9   6      153.72      146.70      5.48 o 
  -5   9   6      126.87      129.48      5.46 o 
  -4   9   6       54.46       61.02      3.91 o 
  -3   9   6      235.47      237.37      6.53 o 
  -2   9   6      224.79      277.49      8.71 o 
  -1   9   6      154.92      146.94      4.76 o 
   0   9   6      271.91      356.56      7.28 o 
   1   9   6      358.22      340.82     13.23 o 
   2   9   6      592.65      564.63     16.70 o 
   3   9   6      174.92      162.03      6.19 o 
   4   9   6      911.70      952.46     11.91 o 
   5   9   6       34.53       30.06      2.74 o 
   6   9   6      726.94      692.51     13.69 o 
   7   9   6       56.83       61.85      3.19 o 
   8   9   6       15.94       11.97      1.83 o 
   9   9   6      311.72      310.52      8.16 o 
  10   9   6      706.33      718.18     11.78 o 
  11   9   6        8.11        8.51      1.23 o 
  12   9   6       39.91       43.67      3.52 o 
  -8  10   6        2.71        2.61      0.93 o 
  -7  10   6       99.42       95.11      5.54 o 
  -6  10   6       30.63       20.86      2.05 o 
  -5  10   6       50.90       53.57      3.48 o 
  -4  10   6     1221.07     1201.75     39.16 o 
  -3  10   6      138.85      144.70      8.49 o 
  -2  10   6      340.08      333.74      7.45 o 
  -1  10   6       32.34       23.08      2.00 o 
   0  10   6       61.13       64.88      3.27 o 
   1  10   6      701.71      745.43     13.08 o 
   2  10   6        3.45        7.05      1.09 o 
   3  10   6       20.65       21.68      1.91 o 
   4  10   6     1367.78     1372.14     24.36 o 
   5  10   6        2.53        1.36      0.83 o 
   6  10   6      698.87      624.24      9.86 o 
   7  10   6       82.49       75.04      3.24 o 
   8  10   6      180.62      154.84      5.85 o 
   9  10   6       21.08       19.47      3.46 o 
  10  10   6        2.39        7.01      2.35 o 
  11  10   6       71.31       76.87      3.29 o 
  12  10   6        9.28       12.14      1.81 o 
  -7  11   6       19.62       18.66      2.19 o 
  -6  11   6       15.93       14.17      3.21 o 
  -5  11   6       40.17       38.85      3.54 o 
  -4  11   6      179.25      211.19     10.08 o 
  -3  11   6     1084.85     1096.59     23.48 o 
  -2  11   6      540.58      553.87     11.19 o 
  -1  11   6       91.54       84.20      3.86 o 
   0  11   6      156.74      129.38      4.76 o 
   1  11   6       60.59       69.41      3.50 o 
   2  11   6      303.81      314.89      5.62 o 
   3  11   6       32.96       30.90      2.32 o 
   4  11   6        6.44        2.85      0.83 o 
   5  11   6        3.66        4.20      1.32 o 
   6  11   6       42.26       60.36      4.61 o 
   7  11   6       48.19       47.00      2.58 o 
   8  11   6      134.55      108.29      6.59 o 
   9  11   6        4.79        3.40      1.02 o 
  10  11   6      349.89      349.60      7.47 o 
  11  11   6       70.25       70.29      3.76 o 
  -6  12   6       60.60       50.94      3.83 o 
  -5  12   6        0.13       -0.43      1.13 o 
  -4  12   6       50.00       62.71      5.38 o 
  -3  12   6        5.33        9.82      2.47 o 
  -2  12   6     1619.06     1611.11     20.23 o 
  -1  12   6       10.77        6.92      1.45 o 
   0  12   6       27.35       15.97      3.74 o 
   1  12   6        4.07        3.38      1.04 o 
   2  12   6       68.72       49.10      2.48 o 
   3  12   6       69.52       63.86      3.91 o 
   4  12   6       69.12       48.04      4.79 o 
   5  12   6       47.68       52.81      3.53 o 
   6  12   6        2.67        0.69      1.53 o 
   7  12   6       12.76       10.35      1.65 o 
   8  12   6      163.64      146.81      7.95 o 
   9  12   6       52.37       47.05      2.77 o 
  10  12   6       78.66       45.69     39.90 o 
  -6  13   6      294.95      248.07      7.29 o 
  -5  13   6        8.40        5.88      1.67 o 
  -4  13   6        3.45        5.17      1.69 o 
  -3  13   6        1.72        1.16      1.75 o 
  -2  13   6      155.69      168.47      6.09 o 
  -1  13   6      209.75      207.95      6.97 o 
   0  13   6      195.69      174.77      6.50 o 
   1  13   6       55.10       44.48      3.30 o 
   2  13   6      330.19      375.05      7.36 o 
   3  13   6       54.96       52.36      3.55 o 
   4  13   6      561.57      530.01     15.36 o 
   5  13   6        1.09        0.95      0.94 o 
   6  13   6        0.26        1.57      1.09 o 
   7  13   6        0.59        1.11      0.83 o 
   8  13   6       20.49       19.95      1.92 o 
   9  13   6       17.36       18.20      2.56 o 
  10  13   6       22.73       19.35      2.22 o 
  -5  14   6      273.14      268.12      8.13 o 
  -4  14   6      310.21      310.27     10.07 o 
  -3  14   6       10.44       12.15      2.46 o 
  -2  14   6       13.40       13.91      2.79 o 
  -1  14   6       50.71       50.71      3.34 o 
   0  14   6        3.63        8.84      1.61 o 
   1  14   6      106.15      114.82      5.12 o 
   2  14   6      223.35      207.02      6.67 o 
   3  14   6       60.25       58.97      3.57 o 
   4  14   6       70.62       70.60      3.93 o 
   5  14   6      104.14      119.49      4.99 o 
   6  14   6      143.14      175.34      5.84 o 
   7  14   6      115.68      120.93      4.57 o 
   8  14   6       89.02      100.09      3.74 o 
   9  14   6        0.02       -0.02      1.04 o 
  -4  15   6       97.93      101.58      5.04 o 
  -3  15   6      204.32      206.82      7.99 o 
  -2  15   6       66.57       74.00      5.18 o 
  -1  15   6        2.05        4.43      1.07 o 
   0  15   6      219.13      228.34      6.51 o 
   1  15   6        2.72       -0.10      0.79 o 
   2  15   6       21.13       20.62      3.04 o 
   3  15   6        1.12        2.21      1.53 o 
   4  15   6      241.66      218.50      6.37 o 
   5  15   6      108.62       98.43      4.23 o 
   6  15   6     1089.25     1177.15     13.82 o 
   7  15   6       12.50       11.29      1.36 o 
   8  15   6      124.03      135.06      6.72 o 
  -2  16   6      320.92      325.85      9.29 o 
  -1  16   6       29.45       24.24      1.92 o 
   0  16   6        7.89        6.76      1.10 o 
   1  16   6        2.74        1.56      1.23 o 
   2  16   6       23.82       29.14      3.28 o 
   3  16   6       36.92       41.62      3.90 o 
   4  16   6      576.61      595.00     12.11 o 
   5  16   6        6.15        7.47      1.13 o 
   6  16   6      245.49      269.01      5.83 o 
   0  17   6        0.04        0.47      1.87 o 
   1  17   6       31.92       31.70      2.78 o 
   2  17   6      118.18      128.56      5.76 o 
   3  17   6        4.17        3.95      1.31 o 
   4  17   6        0.92        0.05      0.89 o 
   0 -15   7        2.18        2.16      1.18 o 
   1 -15   7      103.38      117.28      8.86 o 
   2 -15   7        6.00        9.05      1.71 o 
   3 -15   7       83.10      104.09      5.24 o 
  -3 -14   7       13.38       21.80      2.36 o 
  -2 -14   7       18.34       17.42      2.53 o 
  -1 -14   7      133.17      147.62      7.36 o 
   0 -14   7        8.44        8.28      2.19 o 
   1 -14   7      295.20      330.27     11.52 o 
   2 -14   7       99.36      120.14      6.82 o 
   3 -14   7       16.60       21.50      2.91 o 
   4 -14   7        2.82        4.01      1.37 o 
   5 -14   7      125.94      148.84      6.80 o 
   6 -14   7       21.32       20.62      2.44 o 
  -4 -13   7        3.21        1.80      1.15 o 
  -3 -13   7      985.08     1058.01     26.08 o 
  -2 -13   7       12.81       15.11      1.79 o 
  -1 -13   7      201.65      211.20      6.49 o 
   0 -13   7       15.74       19.25      3.23 o 
   1 -13   7       16.67       16.63      3.05 o 
   2 -13   7        6.54       10.94      2.45 o 
   3 -13   7      316.26      327.07      8.31 o 
   4 -13   7        3.42        2.37      1.48 o 
   5 -13   7      109.43      100.35      4.31 o 
   6 -13   7        1.16        2.43      1.35 o 
   7 -13   7      569.93      643.21     14.31 o 
  -5 -12   7      325.03       64.49    154.46 o 
  -4 -12   7        0.31        0.20      1.11 o 
  -3 -12   7        4.96        5.24      1.19 o 
  -2 -12   7        0.28       -0.07      0.74 o 
  -1 -12   7       43.48       64.55      3.91 o 
   0 -12   7        0.44        0.04      0.94 o 
   1 -12   7       60.62       63.03      6.00 o 
   2 -12   7        3.01        0.50      1.08 o 
   3 -12   7      922.99      926.83     15.61 o 
   4 -12   7       65.97       65.74      4.15 o 
   5 -12   7      640.72      661.83     29.42 o 
   6 -12   7       12.50       14.01      2.82 o 
   7 -12   7       43.10       37.18      4.21 o 
   8 -12   7        6.71        7.09      1.79 o 
  -6 -11   7        0.34        0.14      0.80 o 
  -5 -11   7        1.80        2.44      0.77 o 
  -4 -11   7       28.70       24.83      3.12 o 
  -3 -11   7       40.86       43.09      3.21 o 
  -2 -11   7       57.15       50.08      3.58 o 
  -1 -11   7       70.24       83.69     13.04 o 
   0 -11   7       14.62        6.67      1.57 o 
   1 -11   7      594.12      542.21      9.56 o 
   2 -11   7        0.23        1.75      1.14 o 
   3 -11   7      313.71      291.54      9.04 o 
   4 -11   7       37.53       33.89      3.16 o 
   5 -11   7       32.58       28.84      2.83 o 
   6 -11   7       25.18       26.79      4.18 o 
   7 -11   7       81.25       80.70      6.30 o 
   8 -11   7       17.50       22.90      3.37 o 
   9 -11   7       14.92       11.75      2.06 o 
  -7 -10   7        1.09        1.57      0.84 o 
  -6 -10   7       74.32       67.19      4.62 o 
  -5 -10   7       95.31       83.98      5.96 o 
  -4 -10   7        0.57        2.26      0.90 o 
  -3 -10   7      443.89      449.45     10.66 o 
  -2 -10   7       94.11       75.86      4.50 o 
  -1 -10   7      168.23      125.32      5.74 o 
   0 -10   7        1.77        0.79      0.73 o 
   1 -10   7      125.71      133.86      4.78 o 
   2 -10   7       58.89       59.15      4.14 o 
   3 -10   7      442.17      386.83     10.49 o 
   4 -10   7      368.80      358.71      9.96 o 
   5 -10   7       74.26       71.55      4.36 o 
   6 -10   7       48.91       51.26      5.81 o 
   7 -10   7        1.80        3.60      1.93 o 
   8 -10   7       22.32       22.16      3.24 o 
   9 -10   7       30.98       31.80      3.57 o 
  10 -10   7       75.12       64.09      4.12 o 
  -7  -9   7        0.02        2.64      1.10 o 
  -6  -9   7       51.07       55.64      3.20 o 
  -5  -9   7       45.84       43.74      3.19 o 
  -4  -9   7        0.18       -0.06      0.84 o 
  -3  -9   7     1287.71     1299.05     18.36 o 
  -2  -9   7       20.31       19.48      2.33 o 
  -1  -9   7      139.99      145.20      4.70 o 
   0  -9   7        8.24        7.56      0.93 o 
   1  -9   7      263.77      325.41      6.37 o 
   2  -9   7      106.09      109.03      3.67 o 
   3  -9   7       41.33       45.76      4.24 o 
   4  -9   7        8.80        4.79      1.16 o 
   5  -9   7      242.15      275.93      8.52 o 
   6  -9   7       12.14       11.26      3.16 o 
   7  -9   7       29.92       35.92      4.65 o 
   8  -9   7        0.69        0.24      1.22 o 
   9  -9   7      420.87      432.98     12.82 o 
  10  -9   7       61.45       50.16      4.09 o 
  -8  -8   7       63.04       63.84      3.89 o 
  -7  -8   7      491.83      489.65      8.83 o 
  -6  -8   7        0.93        2.80      1.18 o 
  -5  -8   7       66.25       77.99      4.44 o 
  -4  -8   7       40.68       52.55      3.75 o 
  -3  -8   7        9.61        6.70      1.51 o 
  -2  -8   7        8.56        8.78      1.39 o 
  -1  -8   7        2.52        0.63      0.59 o 
   0  -8   7       27.21       22.44      1.79 o 
   1  -8   7      136.57      133.38      4.36 o 
   2  -8   7       19.42       18.49      1.67 o 
   3  -8   7     1264.12     1275.98     15.56 o 
   4  -8   7      245.48      236.20      6.65 o 
   5  -8   7      502.21      439.20      8.86 o 
   6  -8   7        9.17       14.29      3.55 o 
   7  -8   7       48.78       43.42      5.28 o 
   8  -8   7       26.41       25.52      3.67 o 
   9  -8   7      137.82      154.18      5.50 o 
  10  -8   7        6.15        7.58      1.28 o 
  11  -8   7      501.35      414.89      9.38 o 
  -8  -7   7        2.89        2.87      0.78 o 
  -7  -7   7      239.24      280.30     10.00 o 
  -6  -7   7        7.38       10.56      1.38 o 
  -5  -7   7      141.08      144.51      4.88 o 
  -4  -7   7       22.94       17.17      2.16 o 
  -3  -7   7      427.32      394.24      7.42 o 
  -2  -7   7      138.61      136.78      5.19 o 
  -1  -7   7     1213.01     1281.45     17.72 o 
   0  -7   7       10.90       13.84      1.75 o 
   1  -7   7        8.92       17.84      2.36 o 
   2  -7   7        6.28        5.35      1.18 o 
   3  -7   7      488.15      504.27      9.34 o 
   4  -7   7        1.47        2.41      0.94 o 
   5  -7   7      340.27      377.39     14.49 o 
   6  -7   7        2.15        5.80      2.40 o 
   7  -7   7      378.88      446.17     16.49 o 
   8  -7   7       68.25       61.66      5.84 o 
   9  -7   7     1276.71     1299.61     16.88 o 
  10  -7   7        2.21        3.04      1.44 o 
  11  -7   7      124.35      116.16      5.85 o 
  12  -7   7        2.49        1.41      0.79 o 
  -9  -6   7      266.85      282.63      5.92 o 
  -8  -6   7       26.30       25.77      2.13 o 
  -7  -6   7       54.82       49.03      4.68 o 
  -6  -6   7      125.62      117.52      5.32 o 
  -5  -6   7      807.24      775.32     14.07 o 
  -4  -6   7       24.95       25.26      2.19 o 
  -3  -6   7      128.99      143.37      4.36 o 
  -2  -6   7       32.52       30.94      2.42 o 
  -1  -6   7     1162.94     1123.90     22.10 o 
   0  -6   7       68.84       83.71      7.47 o 
   1  -6   7      134.82      125.12      7.90 o 
   2  -6   7       33.07       26.50      3.72 o 
   3  -6   7        2.85        5.60      1.93 o 
   4  -6   7       26.62       21.72      3.58 o 
   5  -6   7        0.00        5.96      2.44 o 
   6  -6   7        2.41       -0.27      0.80 o 
   7  -6   7      341.15      323.17     12.22 o 
   8  -6   7       10.33       14.62      3.09 o 
   9  -6   7      144.14      175.91      6.17 o 
  10  -6   7       86.99       87.96      6.15 o 
  11  -6   7      448.77      422.70     12.17 o 
  12  -6   7       25.11       18.52      2.27 o 
  -9  -5   7       30.81       34.40      4.08 o 
  -8  -5   7        0.01       -0.14      1.16 o 
  -7  -5   7        5.66        8.09      2.16 o 
  -6  -5   7       30.91       29.00      2.23 o 
  -5  -5   7        3.49        4.13      1.22 o 
  -4  -5   7       68.96       66.93      3.39 o 
  -3  -5   7      945.09      914.80     12.42 o 
  -2  -5   7       15.25       16.90      3.86 o 
  -1  -5   7       63.00       50.63      5.11 o 
   0  -5   7       65.54       63.07      5.50 o 
   1  -5   7     5016.37     5301.43     49.02 o 
   2  -5   7        4.75        6.77      1.97 o 
   3  -5   7      213.86      239.99     10.53 o 
   4  -5   7       39.88       36.18      4.33 o 
   5  -5   7       99.11      113.02      7.77 o 
   6  -5   7       31.79       32.45      2.84 o 
   7  -5   7      314.03      314.79      9.02 o 
   8  -5   7        5.54        1.22      3.34 o 
   9  -5   7      150.68      157.76      5.98 o 
  10  -5   7       16.79       16.06      2.22 o 
  11  -5   7      324.51      301.31     10.90 o 
  12  -5   7       25.73       15.46      2.30 o 
  -9  -4   7      232.60      255.58      9.03 o 
  -8  -4   7       17.68       16.87      1.96 o 
  -7  -4   7      319.74      300.63      9.00 o 
  -6  -4   7        2.43        1.34      1.02 o 
  -5  -4   7       84.76      100.59      4.28 o 
  -4  -4   7       34.84       33.40      3.03 o 
  -3  -4   7       84.26       96.12      3.94 o 
  -2  -4   7        8.61       10.64      2.32 o 
  -1  -4   7      809.34      859.08     20.16 o 
   0  -4   7        3.20        2.27      1.20 o 
   1  -4   7      458.42      475.21     14.07 o 
   2  -4   7       37.83       38.69      4.16 o 
   3  -4   7     2455.29     2749.18     33.89 o 
   4  -4   7      152.47      143.25      8.08 o 
   5  -4   7     2275.20     2307.32     33.92 o 
   6  -4   7       12.64       13.24      2.93 o 
   7  -4   7      256.21      260.74      8.22 o 
   8  -4   7        1.53        1.42      1.05 o 
   9  -4   7      590.15      614.10     16.36 o 
  10  -4   7      111.92      106.85      4.93 o 
  11  -4   7       20.65       16.26      2.93 o 
  12  -4   7       16.47       12.11      2.27 o 
  13  -4   7       17.57       12.89      1.84 o 
  -9  -3   7       21.65       31.84      3.45 o 
  -8  -3   7       39.19       40.00      2.96 o 
  -7  -3   7      743.56      758.04     13.54 o 
  -6  -3   7        0.23        1.01      0.85 o 
  -5  -3   7        5.20        2.18      0.98 o 
  -4  -3   7        6.37        5.69      1.37 o 
  -3  -3   7       28.33       35.23      2.89 o 
  -2  -3   7       23.69       17.24      2.96 o 
  -1  -3   7      204.07      216.02      9.81 o 
   0  -3   7        0.57        1.07      1.18 o 
   1  -3   7     1797.02     1783.87     26.24 o 
   2  -3   7        8.25        8.74      2.17 o 
   3  -3   7      152.36      172.92      8.22 o 
   4  -3   7        5.52        4.94      1.33 o 
   5  -3   7      694.78      754.48     13.55 o 
   6  -3   7       63.85       58.46      6.32 o 
   7  -3   7      119.14      130.71      5.86 o 
   8  -3   7       66.33       67.83      4.41 o 
   9  -3   7     1417.43     1401.30     42.68 o 
  10  -3   7       18.60       17.24      2.19 o 
  11  -3   7      173.60      154.78      8.50 o 
  12  -3   7        9.84        8.50      2.04 o 
  13  -3   7       94.81      109.19      5.44 o 
  -9  -2   7      275.79      254.76      6.30 o 
  -8  -2   7       30.14       35.19      2.81 o 
  -7  -2   7      306.49      290.20      8.34 o 
  -6  -2   7       14.09       13.18      2.88 o 
  -5  -2   7     1960.01     2030.34     27.43 o 
  -4  -2   7       36.38       33.34      3.04 o 
  -3  -2   7      105.80      109.36      7.68 o 
  -2  -2   7       70.22       65.82      5.64 o 
  -1  -2   7     1621.96     1760.89     27.17 o 
   0  -2   7        0.01       -0.43      1.34 o 
   1  -2   7       30.43       28.60      3.38 o 
   2  -2   7        2.71        2.97      1.39 o 
   3  -2   7      133.68      174.61     28.97 o 
   4  -2   7       13.05       10.23      1.47 o 
   5  -2   7       84.89       83.15      4.30 o 
   6  -2   7       74.71       78.36      6.86 o 
   7  -2   7      338.28      435.45     21.82 o 
   8  -2   7        3.79        2.21      1.32 o 
   9  -2   7      205.73      218.73      8.28 o 
  10  -2   7       23.62       21.47      2.82 o 
  11  -2   7     1061.78     1027.54     21.78 o 
  12  -2   7       16.37       11.81      2.55 o 
  13  -2   7      171.60      152.80      6.74 o 
  -9  -1   7      454.98      449.57      8.36 o 
  -8  -1   7       80.68       98.65      7.48 o 
  -7  -1   7      989.49     1041.42     12.59 o 
  -6  -1   7        3.12        6.12      1.46 o 
  -5  -1   7      963.24      914.96     14.61 o 
  -4  -1   7       11.58        9.19      1.31 o 
  -3  -1   7       15.47       25.97      3.83 o 
  -2  -1   7       12.96       20.75      3.25 o 
  -1  -1   7     2363.09     2434.44     31.37 o 
   0  -1   7        8.61        9.10      1.95 o 
   1  -1   7     8512.64     8643.18     53.59 o 
   2  -1   7        0.00        0.37      0.69 o 
   3  -1   7      122.63      123.43      4.05 o 
   4  -1   7       92.91       99.06      3.95 o 
   5  -1   7     1017.37     1200.53     20.49 o 
   6  -1   7      185.42      169.22      9.27 o 
   7  -1   7      317.08      359.92     15.42 o 
   8  -1   7       16.82       18.28      3.29 o 
   9  -1   7     2019.93     2044.64     63.13 o 
  10  -1   7        6.06        6.55      1.42 o 
  11  -1   7      271.18      276.65     11.36 o 
  12  -1   7        6.51        3.44      1.58 o 
  13  -1   7      186.93      203.15      7.94 o 
  -9   0   7        4.21        3.27      1.64 o 
  -8   0   7       63.36       56.86      2.45 o 
  -7   0   7      179.33      201.41      5.62 o 
  -6   0   7       27.00       25.65      2.57 o 
  -5   0   7      718.68      738.67     11.86 o 
  -4   0   7       97.77       98.91      4.29 o 
  -3   0   7      163.28      169.38      9.32 o 
  -2   0   7       54.39       49.61      4.68 o 
  -1   0   7      653.79      699.78     16.42 o 
   0   0   7      251.62      249.18      5.31 o 
   1   0   7      255.85      247.32      5.30 o 
   2   0   7        0.00        1.09      1.54 o 
   3   0   7       83.50      107.92      5.08 o 
   4   0   7       61.22       62.34      3.05 o 
   5   0   7     2783.91     2592.05     70.68 o 
   6   0   7       68.31       66.00      5.49 o 
   7   0   7     1163.83     1417.58     28.50 o 
   8   0   7       33.59       35.51      3.18 o 
   9   0   7      635.86      613.42     13.81 o 
  10   0   7      139.16      125.93      4.34 o 
  11   0   7      669.20      735.04     12.25 o 
  12   0   7       77.76       81.86      5.88 o 
  13   0   7      199.25      232.38      8.50 o 
  -9   1   7       60.96       75.43      2.80 o 
  -8   1   7        8.81        6.97      0.92 o 
  -7   1   7      103.66       91.91      4.77 o 
  -6   1   7        0.10        0.83      1.76 o 
  -5   1   7      205.07      187.81      5.79 o 
  -4   1   7       65.37       63.15      3.21 o 
  -3   1   7       36.39       41.49      4.61 o 
  -2   1   7       59.57       64.84      5.38 o 
  -1   1   7     1175.93     1411.74     41.54 o 
   0   1   7      279.48      275.18      5.81 o 
   1   1   7    11000.35    11236.69    125.51 o 
   2   1   7        7.04        4.52      0.91 o 
   3   1   7      277.65      350.32      6.77 o 
   4   1   7      148.03      150.81      4.65 o 
   5   1   7       54.63       74.56      5.06 o 
   6   1   7       36.40       38.80      4.16 o 
   7   1   7      112.27      111.48      7.71 o 
   8   1   7       80.53       74.20      4.45 o 
   9   1   7      183.72      192.32      5.84 o 
  10   1   7       10.76        4.91      1.00 o 
  11   1   7       57.80       59.46      3.60 o 
  12   1   7       51.24       54.99      3.23 o 
  13   1   7      159.09      160.11      7.07 o 
  -9   2   7      674.24      708.65     10.27 o 
  -8   2   7        0.70        1.56      1.01 o 
  -7   2   7       93.98       78.70      3.52 o 
  -6   2   7       92.71      104.64      5.12 o 
  -5   2   7      303.11      281.10      7.13 o 
  -4   2   7       99.20      106.90      4.21 o 
  -3   2   7      250.82      223.28     10.49 o 
  -2   2   7        0.59       -0.35      0.57 o 
  -1   2   7     2116.04     2543.27     65.69 o 
   0   2   7      440.68      447.91      9.53 o 
   1   2   7      131.98      119.86      7.40 o 
   2   2   7      178.01      169.25      4.68 o 
   3   2   7       13.34        7.82      1.13 o 
   4   2   7        5.25        5.08      1.74 o 
   5   2   7       15.27       27.85      3.29 o 
   6   2   7       15.27       12.31      2.39 o 
   7   2   7        4.82        9.06      2.36 o 
   8   2   7       24.25       28.01      2.72 o 
   9   2   7       11.78        9.25      1.36 o 
  10   2   7        1.58        2.93      0.86 o 
  11   2   7       68.21       80.53      4.17 o 
  12   2   7        0.68        0.79      0.87 o 
  13   2   7       98.56       89.80      3.55 o 
  -9   3   7      794.30      795.55     11.16 o 
  -8   3   7       17.77       22.05      3.09 o 
  -7   3   7       13.70       13.72      1.88 o 
  -6   3   7       98.16      102.94      4.05 o 
  -5   3   7      335.00      354.22      7.37 o 
  -4   3   7      219.20      205.73      5.37 o 
  -3   3   7       11.47       14.59      1.77 o 
  -2   3   7       21.28       28.34      2.36 o 
  -1   3   7      201.56      203.86      5.89 o 
   0   3   7       50.70       49.88      2.73 o 
   1   3   7     4816.16     5354.63     28.53 o 
   2   3   7      112.11      115.72      3.92 o 
   3   3   7     1677.15     1718.15     14.83 o 
   4   3   7      208.57      209.72      5.26 o 
   5   3   7     3004.38     3095.10     33.93 o 
   6   3   7        4.62        6.38      2.06 o 
   7   3   7      263.31      305.35     12.45 o 
   8   3   7        1.11        2.23      1.65 o 
   9   3   7      293.06      280.07      5.82 o 
  10   3   7       44.33       43.19      3.14 o 
  11   3   7      239.27      242.62      8.08 o 
  12   3   7      115.42      116.77      4.67 o 
  13   3   7       77.65       73.82      4.64 o 
  -9   4   7      102.20      104.78      3.81 o 
  -8   4   7       79.82       87.23      6.20 o 
  -7   4   7      535.55      578.89     15.19 o 
  -6   4   7       44.04       50.18      3.54 o 
  -5   4   7       83.65       77.99      3.73 o 
  -4   4   7       28.53       23.59      1.50 o 
  -3   4   7      392.90      405.61      9.75 o 
  -2   4   7       19.49       24.58      2.30 o 
  -1   4   7     1004.55     1132.35     24.89 o 
   0   4   7      128.47      133.61      4.61 o 
   1   4   7      736.61      851.29     10.90 o 
   2   4   7       41.52       50.15      2.50 o 
   3   4   7     1139.92     1100.94     17.95 o 
   4   4   7      466.61      449.61     12.99 o 
   5   4   7       37.86       42.77      4.22 o 
   6   4   7       35.63       32.33      3.96 o 
   7   4   7      150.26      156.76      9.01 o 
   8   4   7        0.96        0.95      0.93 o 
   9   4   7      148.33      130.82      3.97 o 
  10   4   7       33.59       30.21      2.64 o 
  11   4   7       97.84      121.83      5.00 o 
  12   4   7       37.77       35.46      2.55 o 
  13   4   7      285.54      306.75      9.36 o 
  -9   5   7      195.63      231.73      8.34 o 
  -8   5   7        2.16        1.07      1.26 o 
  -7   5   7       56.51       66.74      5.88 o 
  -6   5   7        1.24        0.37      1.41 o 
  -5   5   7        1.81        0.35      0.69 o 
  -4   5   7        0.28        0.84      0.61 o 
  -3   5   7      929.84      956.11     15.65 o 
  -2   5   7       10.54       12.09      1.70 o 
  -1   5   7       62.53       82.06      4.03 o 
   0   5   7        7.24        6.09      1.10 o 
   1   5   7     1698.11     1822.54     36.84 o 
   2   5   7       86.05       92.37      5.71 o 
   3   5   7     4276.86     4326.47     41.02 o 
   4   5   7        2.93        5.10      1.98 o 
   5   5   7      160.11      176.08      8.81 o 
   6   5   7      152.46      167.34      8.91 o 
   7   5   7      595.21      520.90     16.83 o 
   8   5   7      116.47      101.67      3.86 o 
   9   5   7      260.15      252.77      8.56 o 
  10   5   7       61.87       55.58      5.21 o 
  11   5   7       11.28       11.03      2.56 o 
  12   5   7        3.73        2.21      1.40 o 
  13   5   7      271.57      307.29      9.31 o 
  -9   6   7      137.90      153.26      6.54 o 
  -8   6   7        9.18       11.14      2.36 o 
  -7   6   7      344.22      380.05     13.37 o 
  -6   6   7       42.49       46.86      4.96 o 
  -5   6   7      202.50      208.19     10.33 o 
  -4   6   7        0.15        0.31      0.45 o 
  -3   6   7      325.56      306.22      6.08 o 
  -2   6   7       44.57       47.18      3.38 o 
  -1   6   7     1744.84     1703.51     18.97 o 
   0   6   7       43.27       36.64      3.94 o 
   1   6   7     1265.75     1222.39     22.17 o 
   2   6   7        0.06        0.47      0.85 o 
   3   6   7      116.08      115.56      7.19 o 
   4   6   7       81.30       81.88      6.14 o 
   5   6   7     1347.17     1485.89     26.55 o 
   6   6   7        4.18        2.21      1.38 o 
   7   6   7     1303.76     1304.15     17.10 o 
   8   6   7      191.08      185.58      6.68 o 
   9   6   7      129.40      126.07      5.19 o 
  10   6   7        6.01        6.33      2.24 o 
  11   6   7      442.80      516.30     15.10 o 
  12   6   7       22.39       19.60      2.90 o 
  13   6   7      116.94      116.10      5.65 o 
  -8   7   7        0.38       -0.52      1.37 o 
  -7   7   7       12.64       13.76      2.66 o 
  -6   7   7        2.75        2.44      1.65 o 
  -5   7   7     2231.35     2252.59     25.78 o 
  -4   7   7      188.77      202.43      6.38 o 
  -3   7   7      774.75      745.10     11.18 o 
  -2   7   7       10.28       10.96      1.40 o 
  -1   7   7       48.08       46.18      4.96 o 
   0   7   7        0.89       -1.27      1.22 o 
   1   7   7     2194.44     2192.76     31.51 o 
   2   7   7       58.04       48.03      4.63 o 
   3   7   7     1478.21     1435.32     26.55 o 
   4   7   7      156.23      150.79      8.68 o 
   5   7   7       33.46       32.45      4.29 o 
   6   7   7       12.63        8.54      1.55 o 
   7   7   7      704.40      619.88     20.14 o 
   8   7   7        1.20        0.98      1.10 o 
   9   7   7        0.03       -0.25      1.55 o 
  10   7   7      137.52      144.17      6.73 o 
  11   7   7      309.68      302.96     11.45 o 
  12   7   7       18.54       19.63      2.88 o 
  13   7   7      218.38      222.41      7.52 o 
  -8   8   7        0.98        2.84      1.27 o 
  -7   8   7       46.54       42.17      4.16 o 
  -6   8   7        0.04        0.50      1.29 o 
  -5   8   7      403.47      405.37      9.55 o 
  -4   8   7       80.37       74.03      4.25 o 
  -3   8   7     2692.83     2746.91     27.22 o 
  -2   8   7      212.04      201.34      5.91 o 
  -1   8   7       98.87      104.01      5.14 o 
   0   8   7        6.39       10.75      1.73 o 
   1   8   7      223.63      227.35     10.74 o 
   2   8   7      311.86      300.41     12.02 o 
   3   8   7       37.59       50.51      5.38 o 
   4   8   7        2.80        3.86      1.59 o 
   5   8   7     4073.04     4044.96    104.76 o 
   6   8   7      353.52      331.19      9.04 o 
   7   8   7      255.17      277.54     12.27 o 
   8   8   7       40.52       32.76      2.41 o 
   9   8   7       90.00       87.10      4.39 o 
  10   8   7      168.84      171.81      5.92 o 
  11   8   7       46.71       44.75      4.37 o 
  12   8   7       22.02       22.99      2.87 o 
  -8   9   7        0.08        0.15      0.74 o 
  -7   9   7      169.42      173.24      7.67 o 
  -6   9   7      112.07      107.64      4.45 o 
  -5   9   7      340.16      344.53      8.66 o 
  -4   9   7       62.18       66.47      4.02 o 
  -3   9   7        6.76        7.33      3.95 o 
  -2   9   7        0.37       -1.05      1.31 o 
  -1   9   7      842.52      883.93     11.84 o 
   0   9   7       11.39       10.22      1.45 o 
   1   9   7        6.76        9.59      1.32 o 
   2   9   7        1.75        4.40      0.90 o 
   3   9   7     1038.37      933.51     14.71 o 
   4   9   7       10.44        9.57      1.66 o 
   5   9   7     3828.93     3701.22     41.94 o 
   6   9   7       79.01       83.86      4.75 o 
   7   9   7     2062.72     1983.31     24.83 o 
   8   9   7       59.18       62.83      3.79 o 
   9   9   7       49.61       51.40      3.40 o 
  10   9   7       21.63       15.74      1.84 o 
  11   9   7      114.86      134.66      4.94 o 
  12   9   7        8.70        9.45      1.82 o 
  -7  10   7        8.53       11.73      1.90 o 
  -6  10   7       16.28       16.18      2.04 o 
  -5  10   7       31.38       31.82      2.63 o 
  -4  10   7        0.50        1.78      2.32 o 
  -3  10   7      454.18      492.77     11.00 o 
  -2  10   7       28.14       28.92      3.97 o 
  -1  10   7      191.61      199.18      7.14 o 
   0  10   7      155.13      143.64      4.98 o 
   1  10   7      942.67      943.06     11.64 o 
   2  10   7      141.85      145.43      4.11 o 
   3  10   7       18.05       11.73      1.40 o 
   4  10   7        4.41        4.82      1.27 o 
   5  10   7      605.27      589.09     37.70 o 
   6  10   7       23.96       20.25      2.47 o 
   7  10   7     3278.99     3169.71     37.91 o 
   8  10   7       41.95       34.79      2.89 o 
   9  10   7       51.35       44.72      3.14 o 
  10  10   7       36.51       36.04      2.62 o 
  11  10   7       84.57       95.12      3.69 o 
  12  10   7       12.27       20.32      2.21 o 
  -7  11   7      133.33      121.90      4.84 o 
  -6  11   7        7.75       10.52      1.22 o 
  -5  11   7      453.61      450.93      8.97 o 
  -4  11   7        0.00        2.34      1.33 o 
  -3  11   7        5.86        7.28      2.34 o 
  -2  11   7       48.20       47.41      4.94 o 
  -1  11   7      737.15      743.87     13.14 o 
   0  11   7       16.35       16.28      1.76 o 
   1  11   7       50.99       45.98      3.63 o 
   2  11   7       10.08        4.97      1.09 o 
   3  11   7      168.79      145.77      4.88 o 
   4  11   7        3.39        2.97      2.00 o 
   5  11   7      121.99      132.31      7.96 o 
   6  11   7      315.99      301.72     11.99 o 
   7  11   7       43.18       45.39      2.55 o 
   8  11   7        6.09        2.95      1.09 o 
   9  11   7        3.21        0.69      0.93 o 
  10  11   7      140.11      142.88      4.80 o 
  11  11   7      212.51      240.81      5.30 o 
  -6  12   7        2.82        1.89      0.66 o 
  -5  12   7       11.30       10.43      2.04 o 
  -4  12   7       47.30       48.13      4.52 o 
  -3  12   7       92.88      130.30      7.81 o 
  -2  12   7        2.33        3.09      1.86 o 
  -1  12   7       76.95       74.80      6.24 o 
   0  12   7       13.02       12.61      1.80 o 
   1  12   7       99.64       99.34      7.81 o 
   2  12   7       34.19       30.68      2.17 o 
   3  12   7       11.85       15.20      1.85 o 
   4  12   7       37.97       43.60      4.57 o 
   5  12   7       21.80       27.78      3.69 o 
   6  12   7      354.19      350.83      8.79 o 
   7  12   7        8.90        9.01      1.53 o 
   8  12   7        1.02       -1.35      1.67 o 
   9  12   7        4.38        3.10      1.35 o 
  10  12   7        1.91        1.84      0.73 o 
  -5  13   7       90.10       75.97      4.51 o 
  -4  13   7       12.51       13.40      2.33 o 
  -3  13   7       46.13       37.65      4.16 o 
  -2  13   7        6.28        2.75      1.63 o 
  -1  13   7       27.68       16.02      3.03 o 
   0  13   7        0.25       -0.62      1.20 o 
   1  13   7      120.24       95.29      6.67 o 
   2  13   7       48.05       50.12      3.24 o 
   3  13   7      823.93      775.30     18.17 o 
   4  13   7        4.56        2.62      1.39 o 
   5  13   7      420.84      403.59      9.37 o 
   6  13   7        1.93        1.90      1.04 o 
   7  13   7      120.59      112.47      4.65 o 
   8  13   7        5.60        2.90      0.89 o 
   9  13   7       21.73       22.67      2.80 o 
  10  13   7       39.49       38.19      3.02 o 
  -4  14   7       16.14       11.60      1.94 o 
  -3  14   7       22.75       27.88      3.31 o 
  -2  14   7        3.17        5.30      1.83 o 
  -1  14   7      163.94      149.61      7.97 o 
   0  14   7        1.88        1.28      1.28 o 
   1  14   7      405.21      409.35     13.01 o 
   2  14   7       52.24       39.36      3.91 o 
   3  14   7       79.28       68.97      5.19 o 
   4  14   7        0.11        0.26      1.19 o 
   5  14   7       22.80       11.54      1.66 o 
   6  14   7      103.13      104.70      4.45 o 
   7  14   7       21.34       14.26      1.66 o 
   8  14   7       24.79       23.46      1.81 o 
   9  14   7       57.81       56.14      3.82 o 
  -3  15   7        5.65        2.42      1.10 o 
  -2  15   7        0.20        0.16      1.08 o 
  -1  15   7       54.80       61.74      3.17 o 
   0  15   7        0.59        0.72      0.82 o 
   1  15   7      174.05      168.22      5.78 o 
   2  15   7        2.06        3.09      0.87 o 
   3  15   7      277.87      235.57      9.67 o 
   4  15   7        0.04        0.80      0.83 o 
   5  15   7       25.36       26.27      3.84 o 
   6  15   7        5.63        3.71      1.01 o 
   7  15   7      107.14      125.71      4.10 o 
   8  15   7       16.01       14.78      1.99 o 
  -1  16   7       54.58       31.17     18.01 o 
   0  16   7       41.23       42.64      2.44 o 
   1  16   7       38.17       35.30      2.22 o 
   2  16   7        2.62        2.29      1.10 o 
   3  16   7      307.71      332.68     10.40 o 
   4  16   7        2.99        2.24      1.25 o 
   5  16   7        9.55        6.29      1.01 o 
   6  16   7        4.83        5.99      0.93 o 
   2  17   7       32.42       32.76      2.81 o 
   3  17   7       13.44       11.62      1.84 o 
  -1 -14   8        3.10        3.68      1.26 o 
   0 -14   8       20.09       21.83      2.79 o 
   1 -14   8        6.85        7.09      1.82 o 
   2 -14   8       51.45       44.81      3.89 o 
   3 -14   8        6.80        4.13      1.36 o 
   4 -14   8       20.96       10.51      8.85 o 
   5 -14   8      100.08       99.30      4.87 o 
  -3 -13   8        0.01       -0.24      0.75 o 
  -2 -13   8       26.84       22.59      2.86 o 
  -1 -13   8       22.04       15.89      2.88 o 
   0 -13   8        1.12        0.09      1.44 o 
   1 -13   8        1.12       -1.99      1.83 o 
   2 -13   8       76.76       89.03      6.13 o 
   3 -13   8        3.04        2.81      0.85 o 
   4 -13   8       17.71       12.19      1.56 o 
   5 -13   8        0.24       -1.14      0.77 o 
   6 -13   8       67.14       66.82      4.88 o 
  -4 -12   8       24.28       18.77      2.43 o 
  -3 -12   8        1.08        3.81      1.56 o 
  -2 -12   8       11.44       14.58      2.77 o 
  -1 -12   8        0.95        1.09      1.38 o 
   0 -12   8        0.72        1.30      1.80 o 
   1 -12   8       11.30        6.30      1.90 o 
   2 -12   8      330.54      345.71      9.17 o 
   3 -12   8       21.84       25.50      2.63 o 
   4 -12   8       11.22        7.49      1.51 o 
   5 -12   8        3.16        4.65      1.13 o 
   6 -12   8       81.85       83.05      6.14 o 
   7 -12   8       27.28       21.11      3.02 o 
   8 -12   8      172.83      170.50      7.23 o 
  -5 -11   8       29.88       28.13      2.77 o 
  -4 -11   8      109.24      132.19      7.01 o 
  -3 -11   8        1.18       -0.25      0.81 o 
  -2 -11   8      451.90      528.41     16.60 o 
  -1 -11   8        5.99        4.11      2.05 o 
   0 -11   8        1.18        3.83      2.30 o 
   1 -11   8       28.62       29.96      2.89 o 
   2 -11   8      605.60      518.05     12.93 o 
   3 -11   8        8.44        7.90      1.73 o 
   4 -11   8        0.03       -2.40      1.31 o 
   5 -11   8        1.12        2.15      1.12 o 
   6 -11   8       19.76       22.96      3.61 o 
   7 -11   8        2.82        4.08      1.79 o 
   8 -11   8       39.77       32.35      2.59 o 
   9 -11   8        8.06        5.12      1.40 o 
  -6 -10   8       45.32       47.74      3.21 o 
  -5 -10   8       28.39       23.64      1.93 o 
  -4 -10   8       19.93       21.03      2.94 o 
  -3 -10   8       29.91       28.92      3.84 o 
  -2 -10   8     1530.34     1545.17     29.73 o 
  -1 -10   8        3.10        2.23      1.97 o 
   0 -10   8       39.53       19.96      3.56 o 
   1 -10   8       70.49       62.85      4.25 o 
   2 -10   8       80.08       73.89      4.62 o 
   3 -10   8       95.03       99.16      5.33 o 
   4 -10   8       23.86        7.32      1.71 o 
   5 -10   8       61.92       60.06      3.99 o 
   6 -10   8      449.25      459.86     16.70 o 
   7 -10   8        4.87        5.17      2.09 o 
   8 -10   8       39.15       30.38      3.81 o 
   9 -10   8       22.38       17.35      1.75 o 
  10 -10   8        4.73        6.15      1.36 o 
  -7  -9   8       10.05        8.37      1.45 o 
  -6  -9   8      315.91      246.90     66.97 o 
  -5  -9   8       10.12        7.52      1.24 o 
  -4  -9   8      503.65      461.80     10.09 o 
  -3  -9   8      111.89      112.07      8.02 o 
  -2  -9   8       74.84       94.03      7.69 o 
  -1  -9   8       22.76       30.75      4.35 o 
   0  -9   8      506.39      445.08     16.35 o 
   1  -9   8        1.22       -0.54      1.12 o 
   2  -9   8      922.23      923.46     13.74 o 
   3  -9   8        7.35        5.12      2.86 o 
   4  -9   8      126.65      127.02      5.96 o 
   5  -9   8       34.21       35.00      3.11 o 
   6  -9   8     1640.84     1599.61     31.94 o 
   7  -9   8      637.74      650.85     19.65 o 
   8  -9   8      528.94      504.93     15.91 o 
   9  -9   8        3.10        2.82      1.42 o 
  10  -9   8      153.82      135.59      6.55 o 
  -7  -8   8        3.45        5.13      1.51 o 
  -6  -8   8       27.60       23.13      2.01 o 
  -5  -8   8      143.12      140.43      5.48 o 
  -4  -8   8        0.92       39.81     33.29 o 
  -3  -8   8       60.64       48.63      5.49 o 
  -2  -8   8      409.52      416.22     15.72 o 
  -1  -8   8       12.62        8.60      1.81 o 
   0  -8   8      220.44      223.23      6.95 o 
   1  -8   8        3.45        3.16      0.80 o 
   2  -8   8      824.83      736.68     15.03 o 
   3  -8   8       17.43       16.24      1.67 o 
   4  -8   8      859.57      795.94     12.61 o 
   5  -8   8       45.35       43.93      4.35 o 
   6  -8   8      314.63      362.99     15.48 o 
   7  -8   8       11.44        9.38      2.81 o 
   8  -8   8     3767.53     3612.64     44.29 o 
   9  -8   8       57.59       49.14      3.13 o 
  10  -8   8      257.88      264.09      8.68 o 
  11  -8   8       38.39       40.14      2.85 o 
  -8  -7   8       45.25       43.80      3.38 o 
  -7  -7   8        1.86        1.51      0.72 o 
  -6  -7   8     1205.84     1274.64     17.90 o 
  -5  -7   8       70.80       68.70      3.23 o 
  -4  -7   8      342.11      378.00     14.49 o 
  -3  -7   8      145.60      136.03      8.91 o 
  -2  -7   8      287.65      328.15      8.35 o 
  -1  -7   8       16.59       16.72      1.93 o 
   0  -7   8        8.21       17.09      1.94 o 
   1  -7   8       60.52       60.03      2.95 o 
   2  -7   8      213.85      224.28      5.68 o 
   3  -7   8       63.46       59.27      3.38 o 
   4  -7   8     1803.51     1810.13     22.01 o 
   5  -7   8      126.52      116.99      5.37 o 
   6  -7   8     5644.07     5696.25     37.45 o 
   7  -7   8       17.02       19.68      3.89 o 
   8  -7   8       32.00       34.09      4.63 o 
   9  -7   8       74.01       63.40      5.70 o 
  10  -7   8      733.98      697.70     15.75 o 
  11  -7   8        0.04        0.18      0.73 o 
  -8  -6   8      492.79      491.08     12.12 o 
  -7  -6   8        3.65        6.39      1.17 o 
  -6  -6   8      122.72      130.81      4.30 o 
  -5  -6   8       76.56       71.29      4.65 o 
  -4  -6   8      539.16      540.69     11.81 o 
  -3  -6   8      102.67       90.06      5.39 o 
  -2  -6   8     3357.38     3337.13     26.09 o 
  -1  -6   8        4.37        7.19      1.33 o 
   0  -6   8     1143.42     1239.59     23.48 o 
   1  -6   8        0.04        0.13      0.82 o 
   2  -6   8      887.90      973.30     16.00 o 
   3  -6   8        0.05       -0.24      1.68 o 
   4  -6   8      144.96      125.01      7.15 o 
   5  -6   8      188.97      192.95      8.83 o 
   6  -6   8      993.62      987.09     20.14 o 
   7  -6   8      198.27      202.87      9.14 o 
   8  -6   8      465.39      419.08     11.90 o 
   9  -6   8       32.66       33.80      2.80 o 
  10  -6   8        4.72        4.75      1.04 o 
  11  -6   8       36.31       34.89      3.53 o 
  12  -6   8       80.20       65.79      3.98 o 
  -8  -5   8        0.17        0.04      0.78 o 
  -7  -5   8        8.83        8.80      1.19 o 
  -6  -5   8      178.90      181.27      6.55 o 
  -5  -5   8       76.77       72.65      4.41 o 
  -4  -5   8     1873.43     1888.24     23.54 o 
  -3  -5   8       63.67       65.45      4.29 o 
  -2  -5   8      515.47      435.05      8.75 o 
  -1  -5   8        3.17        2.99      1.16 o 
   0  -5   8       82.87      105.77      5.20 o 
   1  -5   8      134.11      118.88      7.99 o 
   2  -5   8      117.84      158.88      9.15 o 
   3  -5   8        4.48        6.32      2.27 o 
   4  -5   8      165.11      180.46     10.08 o 
   5  -5   8       18.13       12.22      2.19 o 
   6  -5   8        4.72        2.30      1.35 o 
   7  -5   8      105.05       96.15      5.11 o 
   8  -5   8      277.03      312.56     11.61 o 
   9  -5   8        0.02       -0.26      2.04 o 
  10  -5   8       10.64       12.03      1.77 o 
  11  -5   8       12.79        8.70      2.00 o 
  12  -5   8       34.96       38.59      3.45 o 
  -8  -4   8        0.41        1.86      1.22 o 
  -7  -4   8       66.09       73.48      3.93 o 
  -6  -4   8        8.69        9.15      1.68 o 
  -5  -4   8       43.22       45.01      4.86 o 
  -4  -4   8     2098.32     2146.14     68.08 o 
  -3  -4   8        0.72       -0.21      0.87 o 
  -2  -4   8      501.67      508.53      9.39 o 
  -1  -4   8        7.66        4.97      2.00 o 
   0  -4   8      479.80      487.89     15.81 o 
   1  -4   8       72.85       70.35      5.97 o 
   2  -4   8       76.09       72.87      5.96 o 
   3  -4   8       19.25       19.55      3.17 o 
   4  -4   8       15.48       29.01      3.94 o 
   5  -4   8       30.47       28.69      4.01 o 
   6  -4   8       14.66       17.86      2.74 o 
   7  -4   8        4.74        7.09      2.00 o 
   8  -4   8      291.78      261.76     10.71 o 
   9  -4   8        5.32        4.83      1.79 o 
  10  -4   8      450.11      473.63     14.27 o 
  11  -4   8       32.76       32.75      3.89 o 
  12  -4   8       65.52       71.13      4.90 o 
  -9  -3   8        1.44        3.14      1.12 o 
  -8  -3   8       43.87       37.96      3.32 o 
  -7  -3   8        0.04       -1.53      0.76 o 
  -6  -3   8      207.04      249.30     11.35 o 
  -5  -3   8       11.55       12.28      2.77 o 
  -4  -3   8      957.81      979.58     36.73 o 
  -3  -3   8      172.08      169.39      6.89 o 
  -2  -3   8      741.22      753.62     20.94 o 
  -1  -3   8      164.40      173.10      9.60 o 
   0  -3   8      448.37      457.92     14.87 o 
   1  -3   8       38.90       44.22      4.55 o 
   2  -3   8      485.64      528.73     15.39 o 
   3  -3   8       28.26       33.33      4.03 o 
   4  -3   8     1077.44     1011.11     21.65 o 
   5  -3   8       87.09       91.90      6.81 o 
   6  -3   8      353.43      393.79      8.72 o 
   7  -3   8       96.80      102.94      5.34 o 
   8  -3   8      127.41      141.79      6.48 o 
   9  -3   8       14.81       12.03      2.61 o 
  10  -3   8       72.78       74.47      5.91 o 
  11  -3   8        7.12        7.87      2.22 o 
  12  -3   8       94.82      106.64      6.28 o 
  13  -3   8        1.06        1.35      1.02 o 
  -9  -2   8       64.62       61.14      3.08 o 
  -8  -2   8       90.92      109.96      4.70 o 
  -7  -2   8       18.90       22.12      3.54 o 
  -6  -2   8      359.48      423.62     14.71 o 
  -5  -2   8      252.04      265.23      9.03 o 
  -4  -2   8     1122.30     1097.23     16.09 o 
  -3  -2   8        0.55        0.96      0.90 o 
  -2  -2   8       38.43       39.09      4.81 o 
  -1  -2   8       29.02       31.44      4.08 o 
   0  -2   8       47.47       66.54      5.61 o 
   1  -2   8        0.00        0.70      1.12 o 
   2  -2   8       24.83       29.59      3.56 o 
   3  -2   8        5.70        4.42      1.73 o 
   4  -2   8       14.76        5.03      1.09 o 
   5  -2   8       15.32       11.54      1.83 o 
   6  -2   8       74.11      104.17      8.04 o 
   7  -2   8        2.07        1.64      0.71 o 
   8  -2   8     1020.63     1030.51     49.00 o 
   9  -2   8       87.69       82.26      5.16 o 
  10  -2   8       76.07      108.08      7.23 o 
  11  -2   8       27.68       25.10      2.68 o 
  12  -2   8        2.07        3.70      1.62 o 
  13  -2   8       71.20       64.70      4.37 o 
  -9  -1   8       11.04        9.01      1.60 o 
  -8  -1   8        0.26        3.53      1.07 o 
  -7  -1   8       86.27       94.38      4.56 o 
  -6  -1   8      135.03      120.55      5.43 o 
  -5  -1   8      134.39      135.15      5.04 o 
  -4  -1   8     2336.24     2430.99     24.25 o 
  -3  -1   8        8.83        7.07      1.23 o 
  -2  -1   8     2693.58     2860.75     39.36 o 
  -1  -1   8        0.40        0.28      1.14 o 
   0  -1   8     3758.47     3870.18     41.18 o 
   1  -1   8       78.34       75.96      5.58 o 
   2  -1   8      156.50      124.87      6.98 o 
   3  -1   8        2.80        2.36      0.76 o 
   4  -1   8       95.51       91.73      3.99 o 
   5  -1   8       44.10       50.22      3.29 o 
   6  -1   8     1663.92     1735.87     30.32 o 
   7  -1   8       58.23       57.56      3.07 o 
   8  -1   8      161.75      164.53     10.87 o 
   9  -1   8      173.35      172.36      7.49 o 
  10  -1   8      150.76      133.15      8.14 o 
  11  -1   8       43.20       41.52      5.13 o 
  12  -1   8      215.68      234.03      9.74 o 
  13  -1   8        2.04        2.09      1.24 o 
  -9   0   8       50.68       43.95      3.16 o 
  -8   0   8      136.66      163.17      5.56 o 
  -7   0   8       16.05       13.82      1.53 o 
  -6   0   8        6.04       12.07      1.91 o 
  -5   0   8      144.70      146.10      5.25 o 
  -4   0   8       40.96       56.90      3.26 o 
  -3   0   8        1.62        1.10      0.67 o 
  -2   0   8     1793.72     1858.29     31.08 o 
  -1   0   8      170.93      168.51      8.97 o 
   0   0   8    12148.34    12794.06     72.65 o 
   1   0   8      272.44      272.10     10.28 o 
   2   0   8      112.57      107.66      4.98 o 
   3   0   8        1.06        1.32      0.69 o 
   4   0   8      187.93      140.19      4.80 o 
   5   0   8       86.61       84.83      4.07 o 
   6   0   8      266.73      342.77     12.59 o 
   7   0   8       10.34        8.97      1.65 o 
   8   0   8      631.03      574.24     19.59 o 
   9   0   8       41.76       43.79      3.68 o 
  10   0   8      169.72      212.03      6.80 o 
  11   0   8        6.75        7.06      1.63 o 
  12   0   8      175.22      189.75      8.78 o 
  13   0   8       34.25       44.43      3.74 o 
  -9   1   8        8.16        0.61      0.43 o 
  -8   1   8       95.78       82.47      3.14 o 
  -7   1   8        7.39        8.36      1.38 o 
  -6   1   8       29.18       40.56      2.62 o 
  -5   1   8        8.59        7.97      1.44 o 
  -4   1   8       89.17      100.50      4.47 o 
  -3   1   8        3.71        3.88      0.92 o 
  -2   1   8      519.30      626.43     17.80 o 
  -1   1   8     1120.09     1102.21     22.47 o 
   0   1   8      660.08      603.02     15.55 o 
   1   1   8        0.01        0.32      0.64 o 
   2   1   8     1869.68     2218.98     18.03 o 
   3   1   8       55.68       50.62      2.81 o 
   4   1   8      459.64      478.63      8.74 o 
   5   1   8       56.55       51.30      3.06 o 
   6   1   8     3291.61     3536.94     39.38 o 
   7   1   8        5.71        2.97      1.13 o 
   8   1   8      266.64      272.12      6.67 o 
   9   1   8       44.03       46.13      2.88 o 
  10   1   8      150.11      163.75      6.12 o 
  11   1   8       75.65       82.94      4.21 o 
  12   1   8      499.27      502.86     17.62 o 
  13   1   8       16.06       14.97      2.27 o 
  -9   2   8        6.31        4.30      1.08 o 
  -8   2   8       83.61      106.90      6.32 o 
  -7   2   8        2.69        0.30      0.70 o 
  -6   2   8      247.25      269.26      6.61 o 
  -5   2   8       11.65       10.02      1.24 o 
  -4   2   8      404.73      417.00      9.64 o 
  -3   2   8        3.18        2.11      0.86 o 
  -2   2   8     1081.00     1081.23     23.43 o 
  -1   2   8      526.37      509.21      9.30 o 
   0   2   8     8709.19     9435.68    253.25 o 
   1   2   8       83.64       78.88      3.59 o 
   2   2   8      809.69      764.51     10.78 o 
   3   2   8       76.85       74.32      3.37 o 
   4   2   8      101.30      181.02      5.36 o 
   5   2   8      194.54      201.03      5.90 o 
   6   2   8        7.17       15.15      2.72 o 
   7   2   8      120.85      104.62      7.54 o 
   8   2   8       95.88      109.61      5.39 o 
   9   2   8       48.58       50.39      3.03 o 
  10   2   8     1169.26     1191.05     16.60 o 
  11   2   8       96.90       88.52      4.36 o 
  12   2   8        2.99        2.62      0.91 o 
  13   2   8       15.19        9.39      1.20 o 
  -9   3   8       21.43       24.18      2.49 o 
  -8   3   8       84.34       73.60      5.28 o 
  -7   3   8       75.50       71.71      5.92 o 
  -6   3   8       21.21       21.15      1.88 o 
  -5   3   8        9.04       10.81      1.38 o 
  -4   3   8      595.86      623.63     10.71 o 
  -3   3   8       18.24       14.54      1.38 o 
  -2   3   8     1321.80     1240.55     25.14 o 
  -1   3   8       58.73       54.92      3.54 o 
   0   3   8     5313.58     5326.63     30.55 o 
   1   3   8      820.18      766.86     11.42 o 
   2   3   8      542.87      652.78     14.09 o 
   3   3   8       59.30       56.61      2.98 o 
   4   3   8      164.51      234.06     10.80 o 
   5   3   8      141.94      136.10      7.50 o 
   6   3   8     2352.58     2624.63     34.46 o 
   7   3   8       23.20       17.56      3.48 o 
   8   3   8        6.66        4.49      1.47 o 
   9   3   8        1.40        0.06      0.83 o 
  10   3   8     1102.90     1091.94     12.80 o 
  11   3   8       66.20       67.59      5.15 o 
  12   3   8      538.21      491.80     11.83 o 
  13   3   8       18.69       13.88      1.57 o 
  -9   4   8        2.12        4.25      1.19 o 
  -8   4   8        3.19        3.14      1.43 o 
  -7   4   8       89.11       84.40      6.41 o 
  -6   4   8      156.45      173.50      9.46 o 
  -5   4   8       29.14       35.42      2.43 o 
  -4   4   8       28.49       19.04      1.65 o 
  -3   4   8        0.67        0.69      0.65 o 
  -2   4   8      210.31      211.54      5.72 o 
  -1   4   8      104.12       93.76      4.46 o 
   0   4   8     1784.28     1683.20     20.80 o 
   1   4   8      623.99      580.02      9.85 o 
   2   4   8     1330.73     1364.43     17.76 o 
   3   4   8       19.41       15.82      1.54 o 
   4   4   8      642.79      714.58     17.15 o 
   5   4   8       17.23       16.52      2.89 o 
   6   4   8      149.30      171.60      9.06 o 
   7   4   8       55.41       48.01      3.29 o 
   8   4   8     2691.00     2777.29     32.21 o 
   9   4   8      165.32      170.62      4.56 o 
  10   4   8      793.08      858.59     13.54 o 
  11   4   8        0.72        0.20      0.88 o 
  12   4   8       94.17       80.91      3.69 o 
  13   4   8        4.08        7.24      1.70 o 
  -8   5   8      205.87      222.98      8.85 o 
  -7   5   8       91.74       85.65      6.36 o 
  -6   5   8      377.74      385.67     14.02 o 
  -5   5   8        4.68        1.81      1.42 o 
  -4   5   8      931.14      972.12     41.78 o 
  -3   5   8       88.04       81.78      2.79 o 
  -2   5   8       32.55       33.67      2.00 o 
  -1   5   8      359.16      337.78      8.74 o 
   0   5   8      763.76      698.17     11.84 o 
   1   5   8       93.86       81.73      3.77 o 
   2   5   8      545.02      528.00     14.22 o 
   3   5   8      539.37      506.57     14.89 o 
   4   5   8      838.55      893.41     20.08 o 
   5   5   8        8.06        6.71      2.04 o 
   6   5   8     1231.47     1321.57     25.99 o 
   7   5   8        0.02        0.62      1.20 o 
   8   5   8        1.33        1.90      0.87 o 
   9   5   8      152.37      156.17      5.29 o 
  10   5   8     4446.93     4595.85     46.79 o 
  11   5   8       22.14       21.89      3.49 o 
  12   5   8        0.45        0.27      1.16 o 
  13   5   8        4.38        8.40      1.75 o 
  -8   6   8      367.61      382.72     11.14 o 
  -7   6   8      301.03      318.32     11.63 o 
  -6   6   8        2.71        6.09      2.35 o 
  -5   6   8        5.87        6.63      2.40 o 
  -4   6   8       94.17       96.04      4.02 o 
  -3   6   8        7.29        7.00      1.02 o 
  -2   6   8     1189.30     1170.73     11.97 o 
  -1   6   8      129.28      137.63      5.53 o 
   0   6   8        1.05        1.38      1.18 o 
   1   6   8      188.47      184.70      9.14 o 
   2   6   8     1335.67     1294.20     23.55 o 
   3   6   8       66.56       69.36      5.89 o 
   4   6   8      659.85      684.28     18.46 o 
   5   6   8       11.76        8.45      2.51 o 
   6   6   8        5.17        5.54      1.91 o 
   7   6   8       47.96       52.26      3.59 o 
   8   6   8     2154.10     2134.42     20.06 o 
   9   6   8      286.75      295.09      7.98 o 
  10   6   8      579.33      561.27     16.41 o 
  11   6   8       17.18       21.75      3.32 o 
  12   6   8        6.26        2.52      1.41 o 
  13   6   8       11.17       19.12      2.43 o 
  -8   7   8      155.69      167.87      6.96 o 
  -7   7   8        1.72        5.54      1.93 o 
  -6   7   8     1165.68     1176.29     23.15 o 
  -5   7   8       30.62       31.41      2.64 o 
  -4   7   8       62.64       67.42      4.00 o 
  -3   7   8        1.12        0.62      0.75 o 
  -2   7   8      431.62      438.89      8.68 o 
  -1   7   8      191.55      173.46      5.32 o 
   0   7   8      562.36      606.25     17.07 o 
   1   7   8       91.59       82.13      6.42 o 
   2   7   8     1115.54     1210.19     23.95 o 
   3   7   8       47.11       43.45      4.96 o 
   4   7   8      175.66      208.92     10.72 o 
   5   7   8      180.28      175.35     10.07 o 
   6   7   8      785.95      848.19     14.36 o 
   7   7   8       85.90       79.47      4.52 o 
   8   7   8       77.64       75.35      4.50 o 
   9   7   8       48.49       59.65      3.73 o 
  10   7   8      804.85      850.63     13.19 o 
  11   7   8       33.08       31.27      3.96 o 
  12   7   8      169.44      154.10      7.37 o 
  13   7   8        8.98       11.36      1.85 o 
  -7   8   8        0.08        0.45      0.97 o 
  -6   8   8       11.39       22.13      3.18 o 
  -5   8   8      370.19      389.25      9.07 o 
  -4   8   8       20.69       19.61      2.21 o 
  -3   8   8       23.02       23.64      2.48 o 
  -2   8   8        1.41        2.88      1.85 o 
  -1   8   8      243.36      226.23      6.29 o 
   0   8   8     1623.25     1649.39     21.65 o 
   1   8   8      152.12      159.56      6.24 o 
   2   8   8       78.37       57.43      4.68 o 
   3   8   8       46.09       48.63      2.67 o 
   4   8   8      599.78      639.03     11.98 o 
   5   8   8        9.90       12.07      3.06 o 
   6   8   8        4.34        3.31      2.36 o 
   7   8   8       72.51       74.02      4.47 o 
   8   8   8      248.13      247.42     10.44 o 
   9   8   8        1.08        0.65      2.14 o 
  10   8   8      121.36      128.64      5.16 o 
  11   8   8      124.01      132.29      7.33 o 
  12   8   8      100.76      132.35      6.50 o 
  -7   9   8       51.84       44.95      3.61 o 
  -6   9   8        1.44        2.48      1.39 o 
  -5   9   8      438.52      443.02      9.37 o 
  -4   9   8       24.78       29.23      2.66 o 
  -3   9   8       48.42       54.85      3.71 o 
  -2   9   8       89.84       89.67      4.12 o 
  -1   9   8      253.25      240.14      8.26 o 
   0   9   8     1503.28     1474.98     34.02 o 
   1   9   8        5.98        5.91      1.47 o 
   2   9   8     1911.44     1948.53     17.08 o 
   3   9   8      182.77      171.53      6.66 o 
   4   9   8        0.43       -0.08      0.58 o 
   5   9   8        5.75        6.34      1.52 o 
   6   9   8      281.89      294.68      8.94 o 
   7   9   8       23.40       26.40      3.76 o 
   8   9   8        7.92        6.41      1.45 o 
   9   9   8        3.02        2.52      0.99 o 
  10   9   8       17.17       12.11      1.73 o 
  11   9   8       25.71       26.21      2.11 o 
  12   9   8       23.34       29.18      2.97 o 
  -7  10   8      365.90      331.03      8.46 o 
  -6  10   8      105.65      101.09      3.65 o 
  -5  10   8       98.48      109.67      4.47 o 
  -4  10   8      273.99      253.23      7.46 o 
  -3  10   8       63.67       64.66      3.98 o 
  -2  10   8        1.88       10.77      2.64 o 
  -1  10   8      214.92      213.62     10.34 o 
   0  10   8      439.21      443.06     13.88 o 
   1  10   8       74.17       65.94      3.33 o 
   2  10   8      170.15      166.58      4.77 o 
   3  10   8      132.54      136.40      4.81 o 
   4  10   8      423.83      411.04      8.76 o 
   5  10   8       25.17       20.92      2.51 o 
   6  10   8       42.25       35.72      4.09 o 
   7  10   8       26.93       32.25      2.21 o 
   8  10   8        1.54        1.34      0.93 o 
   9  10   8       36.29       32.44      2.72 o 
  10  10   8      717.56      754.62     27.38 o 
  11  10   8        6.13        5.29      1.72 o 
  -6  11   8      852.14      733.19     20.77 o 
  -5  11   8      172.39      178.72      5.24 o 
  -4  11   8      139.06      151.56      5.38 o 
  -3  11   8      173.52      190.61      9.38 o 
  -2  11   8      870.31      916.88     21.16 o 
  -1  11   8      142.64      131.26      8.15 o 
   0  11   8      264.22      252.83     11.36 o 
   1  11   8       19.93       15.73      2.85 o 
   2  11   8      420.00      395.95      9.49 o 
   3  11   8       19.37       20.91      2.97 o 
   4  11   8       81.30       66.55      5.57 o 
   5  11   8        0.44        0.04      1.16 o 
   6  11   8      105.59       97.18      4.60 o 
   7  11   8      269.66      294.28      6.34 o 
   8  11   8      135.58      137.69      5.38 o 
   9  11   8      165.46      176.63      5.79 o 
  10  11   8      204.51      211.66      5.74 o 
  11  11   8       10.99        7.87      1.22 o 
  -5  12   8      178.23      164.79      6.50 o 
  -4  12   8      364.44      360.34     11.26 o 
  -3  12   8        1.28        4.28      1.80 o 
  -2  12   8      383.36      404.27     13.73 o 
  -1  12   8       77.97       80.59      6.36 o 
   0  12   8      520.17      469.14     15.20 o 
   1  12   8        2.28        0.82      1.62 o 
   2  12   8      371.42      372.74     11.79 o 
   3  12   8       42.82       36.41      2.87 o 
   4  12   8      534.38      526.32     15.46 o 
   5  12   8      134.12      133.08      7.95 o 
   6  12   8      292.92      295.65      9.69 o 
   7  12   8        0.87        0.52      0.92 o 
   8  12   8       88.28       88.50      4.01 o 
   9  12   8        1.35        2.82      0.84 o 
  10  12   8      376.44      369.79      9.17 o 
  -4  13   8        4.92        7.32      1.70 o 
  -3  13   8      195.88      214.05      8.84 o 
  -2  13   8      301.02      314.26     11.42 o 
  -1  13   8       77.94       90.95      6.46 o 
   0  13   8      124.79      140.86      8.09 o 
   1  13   8        4.10        4.21      1.71 o 
   2  13   8       50.65       54.46      6.55 o 
   3  13   8       38.87       36.24      2.95 o 
   4  13   8     1144.63     1089.04     21.69 o 
   5  13   8        1.10        1.23      1.29 o 
   6  13   8       10.87        5.83      1.21 o 
   7  13   8       39.72       41.13      2.80 o 
   8  13   8        6.42        5.25      1.76 o 
   9  13   8       72.11       87.34      5.20 o 
  10  13   8       41.35       41.48      3.11 o 
  -3  14   8        8.02        6.18      1.53 o 
  -2  14   8       10.17       13.24      2.44 o 
  -1  14   8        1.71       -0.48      1.24 o 
   0  14   8        0.66        0.12      1.36 o 
   1  14   8       13.54       12.82      2.42 o 
   2  14   8      208.65      207.47      8.85 o 
   3  14   8       69.28       69.32      5.00 o 
   4  14   8       22.81       23.32      3.11 o 
   5  14   8       25.14       28.65      2.41 o 
   6  14   8       16.45       20.77      2.03 o 
   7  14   8        1.39        1.22      0.93 o 
   8  14   8       22.57       23.08      2.75 o 
   9  14   8       86.04       96.48      4.92 o 
  -2  15   8        4.91        1.43      1.05 o 
  -1  15   8        4.89        5.20      0.96 o 
   0  15   8       16.28       15.75      2.45 o 
   1  15   8        0.15        1.62      1.12 o 
   2  15   8       25.40       14.43      2.16 o 
   3  15   8        1.62       -0.02      1.56 o 
   4  15   8       32.90       45.78      4.56 o 
   5  15   8        6.22        7.43      1.30 o 
   6  15   8       11.85       13.36      1.99 o 
   7  15   8       57.59       54.64      2.62 o 
   0  16   8       78.59       69.15      2.84 o 
   1  16   8       31.44       27.26      1.88 o 
   2  16   8        8.42        9.49      1.91 o 
   3  16   8       50.17       61.07      4.30 o 
   4  16   8       47.24       63.90      4.31 o 
   5  16   8       10.32        9.97      1.19 o 
   6  16   8      334.43      331.51     11.30 o 
   2 -14   9       20.71       22.43      2.50 o 
  -2 -13   9       66.86       67.10      4.34 o 
  -1 -13   9        9.24        9.93      2.01 o 
   0 -13   9        0.98       -0.07      1.33 o 
   1 -13   9       17.00       23.11      3.08 o 
   2 -13   9        1.41        2.20      1.26 o 
   3 -13   9      151.18      139.11      6.80 o 
   4 -13   9       23.68       22.22      1.81 o 
   5 -13   9        0.25        1.51      0.99 o 
   6 -13   9       37.50       36.96      3.25 o 
  -3 -12   9       85.30       99.47      5.40 o 
  -2 -12   9        3.32        2.97      1.44 o 
  -1 -12   9       66.72       74.73      5.76 o 
   0 -12   9        3.10        3.98      1.84 o 
   1 -12   9        3.15        2.19      1.59 o 
   2 -12   9       12.20       11.18      2.36 o 
   3 -12   9      386.52      354.90      8.70 o 
   4 -12   9       13.41       13.20      1.70 o 
   5 -12   9      121.66      119.37      4.63 o 
   6 -12   9        0.16        0.87      1.29 o 
   7 -12   9        0.75        3.46      1.37 o 
  -4 -11   9        0.18        0.56      0.93 o 
  -3 -11   9      252.25      259.22      9.98 o 
  -2 -11   9        2.34        0.45      1.41 o 
  -1 -11   9      152.29      140.30      8.55 o 
   0 -11   9       74.75       69.83      6.23 o 
   1 -11   9     1023.44     1019.97     41.26 o 
   2 -11   9       10.54        5.61      1.46 o 
   3 -11   9      400.72      403.37      9.99 o 
   4 -11   9      128.71      127.85      5.56 o 
   5 -11   9      340.10      341.56      8.55 o 
   6 -11   9        1.68        0.27      1.41 o 
   7 -11   9      214.00      241.30     10.14 o 
   8 -11   9        9.45        7.32      1.25 o 
  -5 -10   9      223.97      220.59      7.55 o 
  -4 -10   9       37.57       32.96      3.57 o 
  -3 -10   9        0.34        0.85      1.26 o 
  -2 -10   9       77.78       66.69      6.04 o 
  -1 -10   9       59.93       56.53      5.83 o 
   0 -10   9       68.36       54.63      5.88 o 
   1 -10   9      335.02      241.41     17.22 o 
   2 -10   9      113.81      127.13      5.91 o 
   3 -10   9      158.79      141.93      6.70 o 
   4 -10   9        3.90        4.51      1.39 o 
   5 -10   9      810.97      881.86     14.64 o 
   6 -10   9       18.70       23.82      4.03 o 
   7 -10   9       91.28       70.78      6.09 o 
   8 -10   9        0.33       -0.43      1.09 o 
   9 -10   9      154.60      158.72      7.48 o 
  -6  -9   9        2.62        1.63      0.87 o 
  -5  -9   9        7.62        8.54      1.22 o 
  -4  -9   9        4.78        3.44      1.02 o 
  -3  -9   9      398.23      388.92     14.33 o 
  -2  -9   9      106.11       90.86      7.41 o 
  -1  -9   9      961.58      900.87     23.31 o 
   0  -9   9       75.98       67.81      6.50 o 
   1  -9   9      833.28      834.19     40.95 o 
   2  -9   9       19.49       14.10      2.17 o 
   3  -9   9      944.94      818.65     15.11 o 
   4  -9   9        5.49        3.58      1.40 o 
   5  -9   9     1006.28     1042.77     18.47 o 
   6  -9   9       54.76       59.80      6.26 o 
   7  -9   9       13.55       11.35      3.02 o 
   8  -9   9       15.92        9.39      2.32 o 
   9  -9   9        1.40        4.33      1.54 o 
  10  -9   9        4.07        5.16      1.51 o 
  -6  -8   9        0.37       -0.52      0.59 o 
  -5  -8   9      101.70      100.49      4.40 o 
  -4  -8   9        8.27        4.62      1.61 o 
  -3  -8   9        8.41        5.66      1.37 o 
  -2  -8   9      202.67      182.62     10.58 o 
  -1  -8   9       84.84       65.13      6.49 o 
   0  -8   9       26.04       21.58      3.91 o 
   1  -8   9      116.71       96.14      4.34 o 
   2  -8   9        0.16       -1.05      1.06 o 
   3  -8   9      165.89      188.52      5.08 o 
   4  -8   9      164.30      164.15      5.23 o 
   5  -8   9      454.20      495.91     18.33 o 
   6  -8   9      629.99      662.44     21.11 o 
   7  -8   9       36.74       51.31      5.89 o 
   8  -8   9        0.01       -1.19      1.79 o 
   9  -8   9       33.17       37.25      2.71 o 
  10  -8   9        5.39        5.31      1.25 o 
  11  -8   9        0.03        1.02      0.83 o 
  -7  -7   9      257.46      285.80      8.82 o 
  -6  -7   9        0.89        1.01      0.80 o 
  -5  -7   9      600.71      616.83     13.53 o 
  -4  -7   9       48.34       45.05      4.90 o 
  -3  -7   9      186.88      174.27     10.16 o 
  -2  -7   9       35.27       34.51      3.03 o 
  -1  -7   9       62.44       79.99      4.27 o 
   0  -7   9        7.04        7.57      1.44 o 
   1  -7   9       10.13       10.60      1.32 o 
   2  -7   9       12.84       14.59      1.59 o 
   3  -7   9        5.41        6.37      1.28 o 
   4  -7   9      420.80      420.39      7.57 o 
   5  -7   9      357.69      340.19      9.48 o 
   6  -7   9       64.52       61.16      4.13 o 
   7  -7   9      520.17      541.07     11.56 o 
   8  -7   9        4.50        3.05      1.11 o 
   9  -7   9      115.35      101.10      7.06 o 
  10  -7   9        7.52        6.62      1.39 o 
  11  -7   9      381.59      367.25      6.77 o 
  -7  -6   9       67.28       64.99      4.62 o 
  -6  -6   9       82.60       90.18      4.25 o 
  -5  -6   9       79.19       78.56      4.26 o 
  -4  -6   9       29.38       29.17      3.26 o 
  -3  -6   9      118.96      121.13      8.50 o 
  -2  -6   9        2.02        1.10      1.82 o 
  -1  -6   9      248.91      261.10      6.20 o 
   0  -6   9       19.03       19.40      2.10 o 
   1  -6   9       37.59       30.33      3.35 o 
   2  -6   9       79.58       83.21      7.26 o 
   3  -6   9      147.10      148.06      6.35 o 
   4  -6   9       58.52       58.69      3.11 o 
   5  -6   9     3258.67     3261.83     37.59 o 
   6  -6   9       55.28       54.96      4.98 o 
   7  -6   9      158.54      154.74      8.18 o 
   8  -6   9       13.14       13.85      2.13 o 
   9  -6   9       46.21       53.95      3.52 o 
  10  -6   9        4.57        4.22      0.85 o 
  11  -6   9       28.56       20.26      2.59 o 
  12  -6   9       23.68       16.33      1.99 o 
  -7  -5   9      106.53      128.99      6.88 o 
  -6  -5   9        4.50        4.46      1.24 o 
  -5  -5   9      934.21      953.21     18.09 o 
  -4  -5   9      123.08      119.07      5.65 o 
  -3  -5   9      102.83      105.10      5.30 o 
  -2  -5   9       19.75       13.50      3.02 o 
  -1  -5   9        1.13        0.14      0.87 o 
   0  -5   9      119.53      105.29      4.26 o 
   1  -5   9      307.20      307.29      9.19 o 
   2  -5   9       10.08        9.46      1.67 o 
   3  -5   9      111.95       90.56      3.82 o 
   4  -5   9       75.43       70.03      4.39 o 
   5  -5   9      464.29      433.29     13.63 o 
   6  -5   9       51.88       55.51      4.97 o 
   7  -5   9      684.98      647.30     16.88 o 
   8  -5   9       20.25       23.79      3.42 o 
   9  -5   9       31.04       30.96      2.80 o 
  10  -5   9       51.01       50.42      3.25 o 
  11  -5   9      245.61      225.77      9.04 o 
  12  -5   9        0.03       -1.18      0.99 o 
  -8  -4   9        0.00       -0.69      0.98 o 
  -7  -4   9      135.25      132.02      4.00 o 
  -6  -4   9       85.98       86.55      4.43 o 
  -5  -4   9       25.88       30.80      4.08 o 
  -4  -4   9       98.53       97.71      7.16 o 
  -3  -4   9      804.74      761.32     42.92 o 
  -2  -4   9      240.39      241.81      6.77 o 
  -1  -4   9      823.33      842.99     14.92 o 
   0  -4   9        1.56        1.71      2.05 o 
   1  -4   9      662.44      579.67     18.32 o 
   2  -4   9       58.79       56.34      5.67 o 
   3  -4   9      219.15      199.52     10.53 o 
   4  -4   9        5.10        2.89      1.12 o 
   5  -4   9      390.14      369.23      7.84 o 
   6  -4   9        1.90        1.94      1.18 o 
   7  -4   9     2241.00     2270.05     32.06 o 
   8  -4   9        9.46        6.70      2.02 o 
   9  -4   9      152.92      119.56      7.46 o 
  10  -4   9        2.41        2.74      0.97 o 
  11  -4   9      236.23      234.29      6.70 o 
  12  -4   9        1.16        1.36      1.22 o 
  -8  -3   9       32.18       31.56      3.18 o 
  -7  -3   9        1.60        2.70      0.77 o 
  -6  -3   9        8.03        8.27      2.50 o 
  -5  -3   9      147.76      142.18      8.60 o 
  -4  -3   9      139.66      135.09      8.53 o 
  -3  -3   9      910.98      918.55     58.08 o 
  -2  -3   9       17.20       14.40      1.62 o 
  -1  -3   9     5988.27     5970.66     52.43 o 
   0  -3   9       31.75       29.86      4.32 o 
   1  -3   9      110.94      126.97      8.27 o 
   2  -3   9        0.45       -0.17      1.79 o 
   3  -3   9      509.01      531.09     16.51 o 
   4  -3   9        2.67        4.31      1.91 o 
   5  -3   9      237.49      260.45      6.40 o 
   6  -3   9       19.51       20.04      2.20 o 
   7  -3   9     2820.74     2879.47     36.01 o 
   8  -3   9      202.64      214.24      9.97 o 
   9  -3   9      269.15      293.72     11.76 o 
  10  -3   9        0.23       -0.67      1.40 o 
  11  -3   9        0.30        0.79      0.94 o 
  12  -3   9        0.48        3.00      1.48 o 
  13  -3   9      100.29       89.01      4.62 o 
  -8  -2   9       75.02       78.73      4.99 o 
  -7  -2   9       89.06       94.17      4.52 o 
  -6  -2   9       13.51       13.29      2.78 o 
  -5  -2   9        1.14        0.04      1.03 o 
  -4  -2   9        0.40        0.57      0.76 o 
  -3  -2   9       35.64       33.71      2.52 o 
  -2  -2   9      212.66      195.07      5.82 o 
  -1  -2   9      872.83      887.01     14.82 o 
   0  -2   9       27.14       29.13      4.18 o 
   1  -2   9     4393.76     4607.46     48.13 o 
   2  -2   9        0.21        0.50      1.12 o 
   3  -2   9      160.33      141.66      8.35 o 
   4  -2   9       15.35       14.49      2.80 o 
   5  -2   9        1.02        2.37      0.97 o 
   6  -2   9       70.69       69.97      3.39 o 
   7  -2   9     1863.14     1801.56     50.67 o 
   8  -2   9       60.50       56.00      4.27 o 
   9  -2   9     2189.90     2129.05     31.85 o 
  10  -2   9       14.82       14.15      2.86 o 
  11  -2   9        0.08        1.29      1.13 o 
  12  -2   9       36.31       34.16      3.75 o 
  13  -2   9       21.92       30.22      2.88 o 
  -8  -1   9      105.22      116.51      6.01 o 
  -7  -1   9      544.47      596.23     16.43 o 
  -6  -1   9       23.03       23.06      2.00 o 
  -5  -1   9      196.58      168.93      6.54 o 
  -4  -1   9      229.20      230.81      6.68 o 
  -3  -1   9      500.28      471.66     13.70 o 
  -2  -1   9      525.35      494.37      9.30 o 
  -1  -1   9     3547.22     3509.28     44.54 o 
   0  -1   9       12.85        8.25      2.30 o 
   1  -1   9       25.96       29.55      3.92 o 
   2  -1   9        9.92       10.92      2.35 o 
   3  -1   9      273.56      244.51     10.52 o 
   4  -1   9        5.88        5.22      1.71 o 
   5  -1   9     1387.16     1594.85     86.36 o 
   6  -1   9        0.23        0.00      0.64 o 
   7  -1   9      475.26      494.10     11.22 o 
   8  -1   9       48.42       40.82      5.66 o 
   9  -1   9     2158.99     2261.91    110.25 o 
  10  -1   9       73.29       87.12      6.62 o 
  11  -1   9        0.52        1.60      1.16 o 
  12  -1   9        0.47        2.65      1.78 o 
  13  -1   9       30.07       32.78      3.11 o 
  -8   0   9       21.89       20.74      2.57 o 
  -7   0   9        5.86        1.69      0.84 o 
  -6   0   9       15.92       13.81      1.62 o 
  -5   0   9      369.12      386.35     12.56 o 
  -4   0   9      179.21      169.16      4.89 o 
  -3   0   9      491.88      482.35      8.49 o 
  -2   0   9      496.66      471.65      7.73 o 
  -1   0   9     1194.52     1282.83     26.75 o 
   0   0   9        0.01       -0.01      1.20 o 
   1   0   9       23.55       24.65      3.49 o 
   2   0   9        9.42        5.82      1.86 o 
   3   0   9       44.64       63.13      3.25 o 
   4   0   9        9.01        9.11      1.39 o 
   5   0   9      215.04      170.53      7.15 o 
   6   0   9        7.65        5.85      1.84 o 
   7   0   9      133.06      149.04      4.97 o 
   8   0   9      108.06       98.08      4.24 o 
   9   0   9       20.59        8.40      1.97 o 
  10   0   9       16.60       18.26      2.13 o 
  11   0   9      350.88      404.74     10.30 o 
  12   0   9        3.54        2.07      1.47 o 
  13   0   9       11.54       15.95      2.26 o 
  -8   1   9        1.54        0.30      0.49 o 
  -7   1   9      281.01      295.75      7.66 o 
  -6   1   9        1.18        0.78      0.72 o 
  -5   1   9      305.76      302.90     10.51 o 
  -4   1   9      628.46      640.34     21.30 o 
  -3   1   9      437.11      417.06      7.86 o 
  -2   1   9       66.80       56.77      2.71 o 
  -1   1   9      605.04      637.72     18.71 o 
   0   1   9       68.68       69.17      5.88 o 
   1   1   9       57.73       68.24      5.50 o 
   2   1   9      441.99      452.00      8.66 o 
   3   1   9      447.85      423.72      8.50 o 
   4   1   9       12.71        9.84      1.41 o 
   5   1   9       31.14       23.95      2.22 o 
   6   1   9       92.91       82.47      6.34 o 
   7   1   9     1729.75     1812.80     16.82 o 
   8   1   9        6.06        4.67      1.24 o 
   9   1   9      940.71     1006.27     17.90 o 
  10   1   9       73.26       75.14      4.16 o 
  11   1   9       30.49       26.25      2.03 o 
  12   1   9        0.12       -1.32      0.79 o 
  13   1   9        0.31        1.00      0.87 o 
  -8   2   9        2.59        1.34      0.95 o 
  -7   2   9      124.11      121.36      4.81 o 
  -6   2   9       13.76       13.84      1.77 o 
  -5   2   9      314.86      353.68      7.75 o 
  -4   2   9      197.26      220.26      5.63 o 
  -3   2   9      162.75      160.87      4.71 o 
  -2   2   9       34.89       26.79      2.28 o 
  -1   2   9        4.70       27.36      3.88 o 
   0   2   9       18.01       21.78      3.35 o 
   1   2   9      513.43      506.05      9.62 o 
   2   2   9      329.33      319.99      7.57 o 
   3   2   9      171.50      188.11      5.83 o 
   4   2   9        1.71        1.63      0.65 o 
   5   2   9       26.76       25.27      2.26 o 
   6   2   9        0.54        3.86      1.83 o 
   7   2   9      605.61      726.86     11.85 o 
   8   2   9       91.85       91.32      3.94 o 
   9   2   9      160.47      171.44      7.31 o 
  10   2   9       76.40       74.88      4.24 o 
  11   2   9       27.57       27.72      2.11 o 
  12   2   9        7.84        7.23      1.22 o 
  13   2   9      144.10      133.88      4.83 o 
  -8   3   9        2.07        3.15      1.19 o 
  -7   3   9       51.44       66.30      5.34 o 
  -6   3   9        4.82        5.14      1.23 o 
  -5   3   9       25.43       32.72      2.94 o 
  -4   3   9      161.57      171.88      5.92 o 
  -3   3   9      405.72      382.80      8.29 o 
  -2   3   9        4.94        6.85      0.99 o 
  -1   3   9       38.63       32.34      4.24 o 
   0   3   9       70.39       83.50      4.08 o 
   1   3   9     2817.54     2849.13     23.92 o 
   2   3   9      443.09      441.50      9.11 o 
   3   3   9     1583.24     1604.34     17.00 o 
   4   3   9        0.00       -0.17      0.68 o 
   5   3   9     2674.47     2720.83     34.63 o 
   6   3   9       14.21       14.92      2.87 o 
   7   3   9       85.13       76.14      3.35 o 
   8   3   9      124.32      110.92      5.47 o 
   9   3   9        0.00        0.70      0.99 o 
  10   3   9      153.57      166.54      5.04 o 
  11   3   9       44.85       58.55      3.48 o 
  12   3   9        0.04       -0.25      0.62 o 
  13   3   9        6.77        9.18      1.68 o 
  -8   4   9       13.94       11.41      1.99 o 
  -7   4   9      236.22      241.92      9.97 o 
  -6   4   9        2.27        2.43      1.33 o 
  -5   4   9      136.65      135.30      5.70 o 
  -4   4   9       34.48       36.15      3.06 o 
  -3   4   9        1.16        0.82      0.53 o 
  -2   4   9       54.66       53.67      2.53 o 
  -1   4   9       37.05       28.81      1.60 o 
   0   4   9        0.04        0.92      0.88 o 
   1   4   9     2046.09     2229.33     30.02 o 
   2   4   9      312.56      324.51      7.89 o 
   3   4   9      113.08      125.08      7.38 o 
   4   4   9      111.60      116.12      7.25 o 
   5   4   9       56.29       47.99      4.86 o 
   6   4   9        1.50        0.99      0.77 o 
   7   4   9       13.88       11.75      1.31 o 
   8   4   9        3.32        1.69      0.77 o 
   9   4   9     1096.95     1044.94     21.86 o 
  10   4   9       72.40       76.80      3.40 o 
  11   4   9        7.20        8.36      1.34 o 
  12   4   9       23.81       16.92      2.60 o 
  13   4   9        5.30        4.01      1.33 o 
  -8   5   9        1.29        1.55      1.13 o 
  -7   5   9       28.35       27.86      3.45 o 
  -6   5   9       26.35       27.77      3.79 o 
  -5   5   9        4.64        2.12      1.63 o 
  -4   5   9       68.07       64.76      4.02 o 
  -3   5   9     1429.38     1525.73     16.13 o 
  -2   5   9       82.14       73.67      2.99 o 
  -1   5   9      147.32      178.57      4.61 o 
   0   5   9        0.91        1.56      0.92 o 
   1   5   9       54.44       52.50      4.78 o 
   2   5   9       74.16       64.42      5.67 o 
   3   5   9     1216.94     1323.26     25.48 o 
   4   5   9       26.90       32.81      4.14 o 
   5   5   9       30.05       33.29      4.27 o 
   6   5   9       24.12       22.22      3.62 o 
   7   5   9      364.77      330.66      8.75 o 
   8   5   9        6.32        5.44      0.97 o 
   9   5   9     1255.57     1336.97     24.42 o 
  10   5   9      200.62      203.56     10.00 o 
  11   5   9      812.94      789.95     18.61 o 
  12   5   9       39.99       42.15      4.02 o 
  13   5   9       85.77       88.03      4.79 o 
  -8   6   9        0.69        0.30      0.72 o 
  -7   6   9        0.01        0.27      1.26 o 
  -6   6   9        6.18        4.74      1.85 o 
  -5   6   9        0.58        1.55      1.45 o 
  -4   6   9       86.09       86.80      4.49 o 
  -3   6   9      395.20      407.87      9.87 o 
  -2   6   9      234.48      225.62      6.19 o 
  -1   6   9      186.96      217.09      5.98 o 
   0   6   9       67.51       69.77      3.34 o 
   1   6   9       19.25       27.16      2.53 o 
   2   6   9       15.05        8.99      2.48 o 
   3   6   9       25.39       24.52      3.67 o 
   4   6   9       39.22       45.49      4.27 o 
   5   6   9      257.36      247.78      7.70 o 
   6   6   9        1.81        1.68      1.57 o 
   7   6   9     3245.73     3326.25     29.06 o 
   8   6   9      144.37      149.80      4.89 o 
   9   6   9      202.58      176.95      6.03 o 
  10   6   9       19.84       15.38      3.10 o 
  11   6   9      128.07      115.88      7.15 o 
  12   6   9        0.99        0.90      1.21 o 
  13   6   9      307.23      301.44      8.68 o 
  -7   7   9       10.68       16.14      2.44 o 
  -6   7   9        0.36       -0.04      1.44 o 
  -5   7   9      112.91      124.13      7.69 o 
  -4   7   9       26.19       22.70      2.37 o 
  -3   7   9     1555.26     1461.84     30.57 o 
  -2   7   9      464.36      470.59      9.11 o 
  -1   7   9       26.76       25.15      2.16 o 
   0   7   9      127.33      130.34      4.68 o 
   1   7   9      884.27      900.77     11.64 o 
   2   7   9       60.51       58.24      3.04 o 
   3   7   9      440.07      434.02      8.13 o 
   4   7   9       94.95      110.14      4.06 o 
   5   7   9       36.53       32.23      2.20 o 
   6   7   9       10.41        8.49      2.44 o 
   7   7   9        0.28        2.66      2.62 o 
   8   7   9        1.92        2.83      1.53 o 
   9   7   9      436.38      490.26     10.47 o 
  10   7   9       73.02       86.83      4.27 o 
  11   7   9      362.80      383.36     12.74 o 
  12   7   9        2.89        4.14      1.51 o 
  -7   8   9        0.00        0.07      0.97 o 
  -6   8   9       13.23       17.52      2.81 o 
  -5   8   9       94.06       79.55      3.89 o 
  -4   8   9       54.96       61.17      3.75 o 
  -3   8   9     1890.79     1882.77     24.69 o 
  -2   8   9       34.65       24.96      2.65 o 
  -1   8   9     1504.44     1515.44     20.36 o 
   0   8   9       60.70       57.34      3.22 o 
   1   8   9     1368.49     1457.72     19.55 o 
   2   8   9        0.05        0.09      0.80 o 
   3   8   9     1193.48     1164.27     13.66 o 
   4   8   9       19.71       22.65      1.94 o 
   5   8   9      518.96      520.20     25.36 o 
   6   8   9       45.37       40.65      3.36 o 
   7   8   9      615.80      584.81     12.73 o 
   8   8   9        4.07        3.19      1.39 o 
   9   8   9        0.34        1.28      1.52 o 
  10   8   9        0.24       -1.26      0.97 o 
  11   8   9        3.19        4.03      1.93 o 
  12   8   9       15.98       11.74      2.01 o 
  -6   9   9       22.77       22.13      2.72 o 
  -5   9   9       63.51       62.69      3.32 o 
  -4   9   9       63.71       54.20      3.48 o 
  -3   9   9      989.96     1029.08     17.53 o 
  -2   9   9      212.53      223.22     15.92 o 
  -1   9   9      356.06      321.60      9.70 o 
   0   9   9      259.11      249.20     13.47 o 
   1   9   9      475.83      478.34     12.97 o 
   2   9   9      619.89      619.54     10.31 o 
   3   9   9       26.81       33.14      3.09 o 
   4   9   9      285.86      297.98      8.86 o 
   5   9   9     3041.41     2920.84     80.60 o 
   6   9   9        7.94        7.02      2.72 o 
   7   9   9     1565.34     1655.71     27.85 o 
   8   9   9      225.24      239.76      7.45 o 
   9   9   9      161.00      182.73      6.31 o 
  10   9   9        9.84        8.61      1.46 o 
  11   9   9        3.20        5.60      1.09 o 
  12   9   9       21.69       19.64      2.42 o 
  -6  10   9        0.03       -0.03      0.67 o 
  -5  10   9      163.96      176.28      5.16 o 
  -4  10   9       43.67       41.87      2.89 o 
  -3  10   9        7.84        6.50      1.39 o 
  -2  10   9       40.38       42.36      3.74 o 
  -1  10   9      484.49      543.46     16.45 o 
   0  10   9      200.86      194.00      9.99 o 
   1  10   9       25.03       21.75      2.64 o 
   2  10   9        3.70        4.05      1.38 o 
   3  10   9     2031.62     1985.84     18.79 o 
   4  10   9       56.34       56.87      3.16 o 
   5  10   9      120.05      116.93      7.50 o 
   6  10   9      281.29      274.60     11.45 o 
   7  10   9     3915.28     3976.85     43.26 o 
   8  10   9        9.56        8.00      1.53 o 
   9  10   9      590.00      574.89     10.79 o 
  10  10   9       60.91       59.31      3.23 o 
  11  10   9      225.05      236.03      5.54 o 
  -5  11   9        8.02        7.71      0.98 o 
  -4  11   9       46.05       49.32      2.86 o 
  -3  11   9     1064.03     1144.11     21.65 o 
  -2  11   9       56.41       63.66      5.52 o 
  -1  11   9       22.59       26.05      3.91 o 
   0  11   9      274.41      275.47     11.73 o 
   1  11   9        0.00        2.54      1.55 o 
   2  11   9        2.12        0.94      0.81 o 
   3  11   9       19.35       20.52      2.26 o 
   4  11   9      303.62      301.11      8.13 o 
   5  11   9      842.78      835.59     19.95 o 
   6  11   9       20.66       28.26      3.90 o 
   7  11   9     1543.81     1646.81     32.57 o 
   8  11   9      477.59      507.07     20.34 o 
   9  11   9       66.10       66.45      3.55 o 
  10  11   9        0.07        0.18      0.68 o 
  11  11   9      159.44      154.02      5.03 o 
  -5  12   9       55.73       54.72      3.20 o 
  -4  12   9      113.85      115.68      5.81 o 
  -3  12   9      411.53      442.06     12.73 o 
  -2  12   9       37.31       35.64      4.06 o 
  -1  12   9       49.00       54.93      5.12 o 
   0  12   9       18.03       13.42      2.69 o 
   1  12   9       53.44       46.73      4.88 o 
   2  12   9      209.43      198.75      6.58 o 
   3  12   9       29.94       35.77      3.68 o 
   4  12   9       11.68       14.69      2.05 o 
   5  12   9      469.83      507.25     15.20 o 
   6  12   9        1.77        3.59      1.85 o 
   7  12   9       26.23       22.62      2.21 o 
   8  12   9        2.37        3.43      1.00 o 
   9  12   9        9.84        4.50      0.96 o 
  10  12   9       14.57        9.99      1.17 o 
  -4  13   9       10.52       10.02      1.71 o 
  -3  13   9      346.29      359.61     10.50 o 
  -2  13   9       29.68       32.70      3.63 o 
  -1  13   9        0.11        0.73      1.29 o 
   0  13   9       11.60       10.78      2.39 o 
   1  13   9      458.73      482.70     14.43 o 
   2  13   9      338.18      321.43      7.86 o 
   3  13   9      974.01      997.98     14.00 o 
   4  13   9        4.66        5.09      1.91 o 
   5  13   9       34.07       33.87      3.84 o 
   6  13   9      211.84      231.96      6.72 o 
   7  13   9        2.05        0.41      1.49 o 
   8  13   9        0.69        1.80      1.34 o 
   9  13   9        2.91        4.13      1.26 o 
  -3  14   9       40.39       40.37      3.15 o 
  -2  14   9       16.40       13.83      2.20 o 
  -1  14   9       12.23       12.47      2.30 o 
   0  14   9      249.91      259.24      9.75 o 
   1  14   9       33.79       32.31      3.50 o 
   2  14   9       34.49       33.37      3.58 o 
   3  14   9      100.93       91.31      3.87 o 
   4  14   9      159.47      161.74      7.64 o 
   5  14   9      559.96      592.89     10.29 o 
   6  14   9      177.88      183.83      5.56 o 
   7  14   9        2.28        1.16      0.68 o 
   8  14   9        1.32        1.54      0.95 o 
  -1  15   9       75.36       73.14      2.95 o 
   0  15   9       16.38       15.97      2.27 o 
   1  15   9      183.99      174.58      7.22 o 
   2  15   9       37.66       32.77      3.08 o 
   3  15   9       54.14       60.88      4.60 o 
   4  15   9      104.51       96.59      3.83 o 
   5  15   9       84.46       88.25      3.61 o 
   6  15   9       14.92       15.68      1.52 o 
   7  15   9        0.06        0.31      0.51 o 
   1  16   9       67.46       62.17      2.60 o 
   2  16   9       67.16       64.15      4.11 o 
   3  16   9        0.17        0.53      0.83 o 
   4  16   9        4.19        1.87      0.88 o 
   5  16   9        6.27        5.58      3.28 o 
   1 -13  10       31.12       36.06      3.36 o 
   2 -13  10       26.97       31.11      3.05 o 
   3 -13  10        0.08       -0.31      0.69 o 
   4 -13  10      168.11      142.20      5.42 o 
  -2 -12  10      115.05      100.25      5.34 o 
  -1 -12  10        1.32        1.13      1.15 o 
   0 -12  10      114.13      116.29      6.62 o 
   1 -12  10       57.92       51.83      4.54 o 
   2 -12  10       52.75       50.34      4.41 o 
   3 -12  10       31.12       23.23      2.96 o 
   4 -12  10      231.66      223.51     13.16 o 
   5 -12  10       14.16       11.87      2.14 o 
   6 -12  10      123.38      131.45      6.50 o 
  -3 -11  10       16.00       11.91      2.07 o 
  -2 -11  10      112.20       90.34      5.83 o 
  -1 -11  10        1.77        0.60      1.21 o 
   0 -11  10       20.93       14.57      2.83 o 
   1 -11  10        9.44       10.55      2.51 o 
   2 -11  10     1029.88      972.44     17.57 o 
   3 -11  10       75.56       68.07      6.55 o 
   4 -11  10      278.39      254.45      7.29 o 
   5 -11  10       15.77       16.03      1.78 o 
   6 -11  10       58.84       64.67      5.51 o 
   7 -11  10        2.17        0.82      1.34 o 
   8 -11  10       85.76       88.44      3.64 o 
  -4 -10  10        1.37        0.44      0.83 o 
  -3 -10  10      133.62      141.85      7.34 o 
  -2 -10  10      112.39      128.38      7.77 o 
  -1 -10  10       40.66       43.30      4.84 o 
   0 -10  10      134.17      134.43      8.55 o 
   1 -10  10      120.81      129.21      8.31 o 
   2 -10  10      753.11      709.88     32.35 o 
   3 -10  10       73.99       71.51      4.26 o 
   4 -10  10       95.00       79.62      4.42 o 
   5 -10  10      189.39      187.24      6.41 o 
   6 -10  10       19.04       19.28      3.54 o 
   7 -10  10        1.05        2.39      1.65 o 
   8 -10  10        5.65        6.38      1.78 o 
   9 -10  10       10.01       11.58      1.87 o 
  -5  -9  10        4.30        3.18      0.95 o 
  -4  -9  10       84.49       80.11      5.40 o 
  -3  -9  10        5.11        5.05      1.90 o 
  -2  -9  10     1323.47     1369.03     26.74 o 
  -1  -9  10       19.61       16.24      3.64 o 
   0  -9  10        8.02       15.42      3.52 o 
   1  -9  10        2.28        0.12      1.74 o 
   2  -9  10      881.91      916.69     14.60 o 
   3  -9  10       23.69       27.61      2.20 o 
   4  -9  10      790.60      710.05     13.62 o 
   5  -9  10       59.48       58.13      6.21 o 
   6  -9  10       82.34      104.17      8.08 o 
   7  -9  10       17.36       18.02      3.48 o 
   8  -9  10       19.56       31.49      3.91 o 
   9  -9  10       14.23       11.67      2.11 o 
  10  -9  10      197.06      175.74      7.44 o 
  -5  -8  10       21.39       22.03      2.44 o 
  -4  -8  10       34.12       29.97      2.41 o 
  -3  -8  10       93.86       83.38      4.26 o 
  -2  -8  10      602.34      593.63     18.45 o 
  -1  -8  10      131.82      118.25      8.57 o 
   0  -8  10       40.71       32.12      4.50 o 
   1  -8  10       12.76       11.30      3.01 o 
   2  -8  10        0.59        2.48      1.63 o 
   3  -8  10      157.87      154.86      5.16 o 
   4  -8  10        4.15       13.20      1.59 o 
   5  -8  10       15.53       22.43      2.50 o 
   6  -8  10       43.94       38.30      3.11 o 
   7  -8  10        0.36        0.37      1.70 o 
   8  -8  10       30.47       30.00      4.37 o 
   9  -8  10        3.06        2.65      1.49 o 
  10  -8  10       23.87       21.19      1.67 o 
  -6  -7  10       39.87       44.60      2.42 o 
  -5  -7  10       41.36       34.77      2.57 o 
  -4  -7  10       55.94       65.16      3.79 o 
  -3  -7  10      140.96      135.31      5.74 o 
  -2  -7  10       17.24       14.69      2.14 o 
  -1  -7  10       73.41       65.69      6.40 o 
   0  -7  10       95.72       68.93      6.53 o 
   1  -7  10       36.87       42.08      5.07 o 
   2  -7  10        2.25       -0.15      1.31 o 
   3  -7  10       66.62       66.15      4.35 o 
   4  -7  10      210.25      184.41      6.86 o 
   5  -7  10       25.35       23.66      3.37 o 
   6  -7  10       98.19      154.78      6.42 o 
   7  -7  10      281.13      286.39      9.62 o 
   8  -7  10     1650.05     1654.96     19.20 o 
   9  -7  10       69.79       61.83      3.44 o 
  10  -7  10      197.68      227.30      6.05 o 
  11  -7  10        8.72        7.26      1.00 o 
  -6  -6  10      812.50      792.43     11.12 o 
  -5  -6  10       15.17       16.74      2.02 o 
  -4  -6  10      137.27      144.88      5.93 o 
  -3  -6  10      151.28      143.13     11.52 o 
  -2  -6  10     1295.60     1220.65     18.05 o 
  -1  -6  10       55.62       54.91      3.86 o 
   0  -6  10      357.14      407.00      9.60 o 
   1  -6  10        2.65        3.94      1.13 o 
   2  -6  10      182.19      177.01      7.30 o 
   3  -6  10        9.22        4.92      1.73 o 
   4  -6  10      634.40      685.19     14.19 o 
   5  -6  10      131.46      126.03      7.63 o 
   6  -6  10     1903.49     1803.80     28.49 o 
   7  -6  10       21.39       23.26      3.35 o 
   8  -6  10       21.42       28.44      3.05 o 
   9  -6  10       61.69       61.61      3.72 o 
  10  -6  10      707.43      673.83     10.86 o 
  11  -6  10       21.96       23.50      2.73 o 
  -7  -5  10        0.06        0.32      1.00 o 
  -6  -5  10      563.23      587.87     10.29 o 
  -5  -5  10       50.19       50.19      3.55 o 
  -4  -5  10      298.58      302.39     10.68 o 
  -3  -5  10       10.52        6.97      1.59 o 
  -2  -5  10      190.08      194.59      7.42 o 
  -1  -5  10       90.99       90.22      3.74 o 
   0  -5  10      533.66      534.61      9.95 o 
   1  -5  10       29.51       22.07      2.68 o 
   2  -5  10      611.59      621.92     13.38 o 
   3  -5  10       25.62       25.09      2.13 o 
   4  -5  10     2417.47     2534.04     51.83 o 
   5  -5  10       95.66       95.93      5.30 o 
   6  -5  10        0.74        3.45      1.44 o 
   7  -5  10      102.54       97.18      6.71 o 
   8  -5  10     2572.28     2448.69     32.92 o 
   9  -5  10        9.04        6.85      2.02 o 
  10  -5  10      143.75      161.50      5.72 o 
  11  -5  10       14.49       16.90      2.57 o 
  12  -5  10      305.77      325.50      8.89 o 
  -7  -4  10        4.01        2.07      1.80 o 
  -6  -4  10      619.64      608.52     10.93 o 
  -5  -4  10        7.49        6.98      1.57 o 
  -4  -4  10      449.88      474.58     15.61 o 
  -3  -4  10       17.17       13.04      2.92 o 
  -2  -4  10      420.27      429.30     11.44 o 
  -1  -4  10       48.14       47.76      3.82 o 
   0  -4  10       15.52       10.10      1.47 o 
   1  -4  10       27.53       24.68      2.07 o 
   2  -4  10      958.98     1053.17     13.22 o 
   3  -4  10       11.66        9.18      1.28 o 
   4  -4  10       43.87       38.99      3.37 o 
   5  -4  10       17.22       15.59      1.72 o 
   6  -4  10     1138.79     1146.90     23.20 o 
   7  -4  10       52.61       46.65      4.88 o 
   8  -4  10       29.26       34.07      4.13 o 
   9  -4  10        0.32       -0.42      1.37 o 
  10  -4  10      390.01      400.09     20.52 o 
  11  -4  10        1.59        1.43      0.95 o 
  12  -4  10      191.82      212.45      7.83 o 
  -7  -3  10       44.59       42.02      2.51 o 
  -6  -3  10      100.82      107.01      4.77 o 
  -5  -3  10        7.96        5.91      1.46 o 
  -4  -3  10       38.39       31.25      3.00 o 
  -3  -3  10       72.84       68.65      4.34 o 
  -2  -3  10      120.77      109.02      4.50 o 
  -1  -3  10       89.90       84.04      3.90 o 
   0  -3  10      257.59      231.83      6.25 o 
   1  -3  10       15.86       14.33      1.55 o 
   2  -3  10      414.50      392.04     10.24 o 
   3  -3  10        5.91        6.53      1.45 o 
   4  -3  10     3047.02     3113.26     28.73 o 
   5  -3  10        9.89        9.63      1.38 o 
   6  -3  10       94.52       88.74      4.75 o 
   7  -3  10       18.77       20.19      3.20 o 
   8  -3  10       35.14       30.42      4.06 o 
   9  -3  10        0.14        0.56      1.63 o 
  10  -3  10       10.64       14.54      2.80 o 
  11  -3  10        8.86        5.80      1.29 o 
  12  -3  10      132.51      134.42      6.61 o 
  -7  -2  10      154.90      147.22      4.83 o 
  -6  -2  10      471.38      488.18     14.77 o 
  -5  -2  10        5.08        6.81      1.53 o 
  -4  -2  10       52.07       45.88      3.37 o 
  -3  -2  10      132.69      129.73      4.80 o 
  -2  -2  10       34.39       37.35      2.69 o 
  -1  -2  10        1.10        2.01      0.88 o 
   0  -2  10       86.75       95.47      3.99 o 
   1  -2  10       53.48       52.05      4.47 o 
   2  -2  10       51.52       36.80      3.01 o 
   3  -2  10        8.87        8.49      2.31 o 
   4  -2  10      218.94      217.32      7.30 o 
   5  -2  10       14.14       18.85      1.81 o 
   6  -2  10      135.46      136.99      5.77 o 
   7  -2  10       26.01       27.30      2.74 o 
   8  -2  10      888.42      921.62     21.00 o 
   9  -2  10       10.47        7.15      2.31 o 
  10  -2  10       20.70       31.35      4.06 o 
  11  -2  10        5.29        4.65      1.66 o 
  12  -2  10        2.06        8.65      2.07 o 
  13  -2  10        0.19        0.34      0.80 o 
  -7  -1  10       18.54       18.17      2.66 o 
  -6  -1  10      386.20      419.36     17.17 o 
  -5  -1  10        0.16       -0.32      1.01 o 
  -4  -1  10     1120.59     1063.62     14.36 o 
  -3  -1  10      149.43      154.88      4.75 o 
  -2  -1  10      471.04      445.34      9.73 o 
  -1  -1  10       19.26       18.06      1.83 o 
   0  -1  10     1622.60     1664.50     23.84 o 
   1  -1  10        0.00       -1.24      1.74 o 
   2  -1  10      111.95      123.19      8.15 o 
   3  -1  10       47.84       38.26      4.55 o 
   4  -1  10        0.12        2.83      1.58 o 
   5  -1  10       10.13        9.08      1.41 o 
   6  -1  10      209.86      231.99      7.37 o 
   7  -1  10       76.47       88.98      4.69 o 
   8  -1  10        2.67       -0.62      0.83 o 
   9  -1  10       48.41       50.72      5.18 o 
  10  -1  10      321.11      349.06     13.00 o 
  11  -1  10       47.72       50.38      3.45 o 
  12  -1  10       49.40       52.84      4.46 o 
  13  -1  10       34.84       36.23      3.12 o 
  -8   0  10      339.28      284.52      7.45 o 
  -7   0  10       29.31       29.33      2.19 o 
  -6   0  10      907.40      855.92     20.05 o 
  -5   0  10        0.53        0.86      1.03 o 
  -4   0  10      330.37      310.29      7.42 o 
  -3   0  10        2.91        2.95      0.88 o 
  -2   0  10     1655.64     1602.34     18.38 o 
  -1   0  10        2.33        1.54      0.88 o 
   0   0  10       28.83       27.88      2.14 o 
   1   0  10       10.78        9.04      2.44 o 
   2   0  10     3808.63     3805.65     44.06 o 
   3   0  10       62.53       67.53      5.78 o 
   4   0  10       19.25       27.29      3.71 o 
   5   0  10       18.35       17.09      1.42 o 
   6   0  10      232.16      230.76      6.07 o 
   7   0  10        3.18        1.05      0.90 o 
   8   0  10      515.52      498.29      9.92 o 
   9   0  10        0.00       -0.19      1.56 o 
  10   0  10        9.09       10.51      2.69 o 
  11   0  10        1.50        0.93      1.03 o 
  12   0  10      286.80      300.50     10.39 o 
  13   0  10        0.07        0.05      0.85 o 
  -7   1  10      133.25      129.25      4.52 o 
  -6   1  10       14.81       15.92      1.91 o 
  -5   1  10       65.37       58.51      3.90 o 
  -4   1  10     1908.76     1746.13     65.12 o 
  -3   1  10        1.77        1.73      0.95 o 
  -2   1  10       18.79       18.79      1.95 o 
  -1   1  10       71.96       76.81      3.72 o 
   0   1  10     9723.85     9658.60    147.80 o 
   1   1  10        0.87        1.65      1.57 o 
   2   1  10      797.22      737.43     18.83 o 
   3   1  10      198.69      182.35      9.30 o 
   4   1  10     1129.14     1116.27     33.17 o 
   5   1  10        5.08        6.28      1.00 o 
   6   1  10        9.86        7.50      0.94 o 
   7   1  10       66.24       71.02      3.50 o 
   8   1  10     1231.97     1228.93     14.93 o 
   9   1  10       43.97       39.69      4.48 o 
  10   1  10        4.99        6.25      1.42 o 
  11   1  10       32.98       29.67      2.07 o 
  12   1  10      340.80      328.34     10.73 o 
  13   1  10        0.11        2.23      1.11 o 
  -7   2  10       31.09       33.06      2.29 o 
  -6   2  10       64.43       54.57      6.11 o 
  -5   2  10       25.35       20.26      2.36 o 
  -4   2  10     1303.78     1226.69     48.65 o 
  -3   2  10       77.27       78.28      3.92 o 
  -2   2  10     1361.46     1345.29     25.74 o 
  -1   2  10        0.59        0.39      0.56 o 
   0   2  10      167.86      137.39      3.98 o 
   1   2  10        6.57        8.91      2.42 o 
   2   2  10     2643.79     2772.51     35.93 o 
   3   2  10      333.30      327.31     13.50 o 
   4   2  10      140.16      150.22      5.55 o 
   5   2  10       12.69       10.23      1.68 o 
   6   2  10      141.73      179.75      5.36 o 
   7   2  10       97.74       99.65      4.05 o 
   8   2  10       50.62       35.27      2.55 o 
   9   2  10        1.74        0.59      1.44 o 
  10   2  10       52.69       61.49      3.81 o 
  11   2  10        8.13        8.30      1.20 o 
  12   2  10      187.09      158.31      8.58 o 
  13   2  10       24.51       24.37      2.43 o 
  -7   3  10        6.82        5.73      1.65 o 
  -6   3  10      125.44      139.35      5.25 o 
  -5   3  10        1.57        0.70      0.93 o 
  -4   3  10      249.00      249.27     11.19 o 
  -3   3  10       55.96       44.73      2.99 o 
  -2   3  10      769.50      714.94     11.75 o 
  -1   3  10        0.12        0.17      0.56 o 
   0   3  10      226.70      306.23      6.81 o 
   1   3  10       61.16       45.62      3.24 o 
   2   3  10      197.93      234.58      7.11 o 
   3   3  10      196.61      209.10      6.60 o 
   4   3  10      849.62      840.44     19.36 o 
   5   3  10      185.55      174.30      5.00 o 
   6   3  10      193.40      180.12      4.45 o 
   7   3  10       31.18       33.19      2.33 o 
   8   3  10        7.47        9.67      1.38 o 
   9   3  10       37.40       41.81      4.59 o 
  10   3  10       16.80       27.16      2.62 o 
  11   3  10       26.23       28.43      2.05 o 
  12   3  10        2.20        4.70      1.03 o 
  13   3  10       45.41       42.53      3.08 o 
  -7   4  10        0.05       -0.36      0.94 o 
  -6   4  10       37.58       27.25      3.62 o 
  -5   4  10        2.01        0.39      0.87 o 
  -4   4  10       64.60       57.81      3.86 o 
  -3   4  10       45.59       35.36      3.09 o 
  -2   4  10      326.29      299.85      6.23 o 
  -1   4  10       20.96       23.74      1.75 o 
   0   4  10       65.09       70.58      3.38 o 
   1   4  10        1.95        1.66      0.59 o 
   2   4  10      541.74      444.01     26.76 o 
   3   4  10        1.57        4.89      1.87 o 
   4   4  10      567.75      556.38     13.88 o 
   5   4  10       13.54       13.29      1.45 o 
   6   4  10      146.92      163.60      4.26 o 
   7   4  10        8.15       12.01      1.44 o 
   8   4  10        6.10        6.73      1.45 o 
   9   4  10       47.64       55.30      5.11 o 
  10   4  10       52.35       49.27      3.46 o 
  11   4  10      122.77      131.89      7.48 o 
  12   4  10      184.88      184.00      7.86 o 
  13   4  10       66.41       67.62      4.02 o 
  -7   5  10        2.78        2.87      1.36 o 
  -6   5  10      298.38      347.76     12.03 o 
  -5   5  10        0.95        2.54      1.61 o 
  -4   5  10       30.73       29.23      4.16 o 
  -3   5  10      100.55       94.56      4.75 o 
  -2   5  10       12.36       13.44      2.53 o 
  -1   5  10        0.68        1.31      0.66 o 
   0   5  10        1.00       -0.63      0.55 o 
   1   5  10       31.71       31.12      2.28 o 
   2   5  10       70.50       60.15      3.04 o 
   3   5  10        6.95        3.01      1.26 o 
   4   5  10      274.07      245.06      6.05 o 
   5   5  10      138.35      147.34      8.22 o 
   6   5  10      169.84      169.65      5.25 o 
   7   5  10       11.96       14.54      1.81 o 
   8   5  10       38.62       63.55      3.24 o 
   9   5  10       11.97       11.89      1.71 o 
  10   5  10      141.10      159.70      6.09 o 
  11   5  10        7.83        7.59      2.15 o 
  12   5  10      397.21      405.48     11.66 o 
  13   5  10        6.77        9.97      1.71 o 
  -7   6  10        0.81        0.70      1.05 o 
  -6   6  10      374.21      366.23     11.82 o 
  -5   6  10       76.49       85.22      6.41 o 
  -4   6  10       42.79       49.54      5.22 o 
  -3   6  10       30.35       27.67      2.65 o 
  -2   6  10     1055.01      993.55     25.01 o 
  -1   6  10       16.33       13.45      1.61 o 
   0   6  10      356.79      361.70      7.82 o 
   1   6  10       44.73       43.19      4.03 o 
   2   6  10       40.75       39.70      2.19 o 
   3   6  10      260.14      243.66      5.29 o 
   4   6  10       43.97       40.16      2.52 o 
   5   6  10        0.67        0.93      0.57 o 
   6   6  10     2951.68     3002.67     34.52 o 
   7   6  10      279.22      264.52     13.33 o 
   8   6  10       20.45       27.13      3.55 o 
   9   6  10        0.02       -0.48      2.29 o 
  10   6  10      392.04      491.18     15.25 o 
  11   6  10       14.66       13.40      2.67 o 
  12   6  10      173.71      212.76      8.46 o 
  13   6  10       33.16       36.11      2.93 o 
  -6   7  10      233.61      245.24      9.22 o 
  -5   7  10        2.20        2.12      1.26 o 
  -4   7  10       76.27       88.72      9.37 o 
  -3   7  10      144.00      152.00      6.04 o 
  -2   7  10      799.24      813.16     14.29 o 
  -1   7  10      219.89      213.50      6.23 o 
   0   7  10     1773.06     1791.30     21.70 o 
   1   7  10      165.61      158.81      4.45 o 
   2   7  10       92.16      108.25      3.67 o 
   3   7  10      146.57      137.99      4.82 o 
   4   7  10      532.03      528.27      9.33 o 
   5   7  10        1.16       -0.59      0.77 o 
   6   7  10      206.93      210.74      7.36 o 
   7   7  10      156.54      160.38      6.68 o 
   8   7  10     1248.28     1291.06     23.94 o 
   9   7  10        1.75        4.66      1.56 o 
  10   7  10       52.50       60.59      5.60 o 
  11   7  10        0.12        0.76      1.34 o 
  12   7  10      113.36      112.33      5.93 o 
  -6   8  10      180.31      163.81      6.98 o 
  -5   8  10        7.52        7.59      1.88 o 
  -4   8  10       48.50       48.15      3.14 o 
  -3   8  10       11.46       12.05      1.87 o 
  -2   8  10      918.89      941.91     15.43 o 
  -1   8  10       89.69       87.84      7.41 o 
   0   8  10     1428.73     1398.50     15.33 o 
   1   8  10       11.16        9.67      1.24 o 
   2   8  10     1889.83     1871.52     18.18 o 
   3   8  10       86.65       89.44      3.98 o 
   4   8  10     1882.87     1772.28     24.10 o 
   5   8  10       47.33       44.41      2.73 o 
   6   8  10      179.89      176.09      7.12 o 
   7   8  10        3.21        3.70      1.82 o 
   8   8  10        1.22        4.94      1.96 o 
   9   8  10        4.88        5.01      1.25 o 
  10   8  10      139.97      141.04      5.28 o 
  11   8  10        4.55        5.02      1.73 o 
  12   8  10        2.26        3.72      1.27 o 
  -6   9  10       26.02       23.65      2.43 o 
  -5   9  10      200.76      208.14      8.24 o 
  -4   9  10       12.24       10.29      2.09 o 
  -3   9  10      123.10      141.09      5.62 o 
  -2   9  10      642.84      703.48     13.17 o 
  -1   9  10      100.78      111.11      5.44 o 
   0   9  10     1557.88     1760.11     29.59 o 
   1   9  10      853.26      825.03     12.20 o 
   2   9  10       67.83       65.59      3.47 o 
   3   9  10        1.16        0.56      0.90 o 
   4   9  10      441.95      473.81     11.62 o 
   5   9  10       81.34       79.25      4.39 o 
   6   9  10     1130.72     1155.13     23.73 o 
   7   9  10       59.80       60.90      5.53 o 
   8   9  10       17.37       17.42      2.99 o 
   9   9  10       78.15       85.06      4.31 o 
  10   9  10       23.67       24.56      2.20 o 
  11   9  10       11.66       13.27      1.47 o 
  12   9  10       79.12       94.03      4.81 o 
  -5  10  10      111.58      115.46      3.60 o 
  -4  10  10      126.09      123.10      4.50 o 
  -3  10  10       19.12       21.60      3.30 o 
  -2  10  10       62.14       76.53      4.74 o 
  -1  10  10       29.72       24.42      3.75 o 
   0  10  10        5.89        8.59      2.51 o 
   1  10  10      205.16      213.28     10.35 o 
   2  10  10     2741.40     2742.17     36.77 o 
   3  10  10        0.14        1.02      1.25 o 
   4  10  10      447.38      462.60     10.36 o 
   5  10  10      200.00      209.63      6.78 o 
   6  10  10       39.28       27.40      3.72 o 
   7  10  10       46.58       50.55      5.04 o 
   8  10  10        3.26        2.21      1.71 o 
   9  10  10        0.34        0.60      1.27 o 
  10  10  10       58.29       55.29      3.07 o 
  11  10  10        6.97        6.29      1.02 o 
  -4  11  10       52.19       38.47      3.22 o 
  -3  11  10      149.92      157.71      7.48 o 
  -2  11  10      387.41      428.35     13.39 o 
  -1  11  10        2.70        0.50      1.73 o 
   0  11  10      250.15      284.99     11.75 o 
   1  11  10      194.96      216.14      6.89 o 
   2  11  10      374.61      366.69      9.15 o 
   3  11  10       86.56       88.74      4.56 o 
   4  11  10     1388.24     1443.72     17.95 o 
   5  11  10        0.08        1.56      1.55 o 
   6  11  10       99.29       98.75      6.84 o 
   7  11  10       15.89       16.14      1.48 o 
   8  11  10       12.16        4.55      1.17 o 
   9  11  10        0.99        2.18      1.01 o 
  10  11  10       20.92       25.72      1.93 o 
  11  11  10        4.67        3.72      1.32 o 
  -4  12  10       51.57       40.52      3.00 o 
  -3  12  10       40.97       42.68      3.71 o 
  -2  12  10       26.77       27.56      3.36 o 
  -1  12  10      113.28      132.58      7.59 o 
   0  12  10      182.01      199.13      9.51 o 
   1  12  10       21.23       26.60      3.74 o 
   2  12  10      316.85      314.68      8.11 o 
   3  12  10       23.10       25.97      4.16 o 
   4  12  10       52.30       55.34      3.41 o 
   5  12  10        0.53       -0.66      1.56 o 
   6  12  10      161.49      164.42      8.58 o 
   7  12  10        5.47        7.45      1.06 o 
   8  12  10       30.37       32.37      2.39 o 
   9  12  10        0.88       -0.15      0.58 o 
  10  12  10       64.49       80.91      2.98 o 
  -3  13  10       92.28       96.82      4.91 o 
  -2  13  10       97.58      113.06      5.96 o 
  -1  13  10        0.04        0.94      1.58 o 
   0  13  10        1.04        3.70      1.90 o 
   1  13  10       23.83       20.99      3.08 o 
   2  13  10        0.02        2.54      1.48 o 
   3  13  10       12.86       15.13      1.81 o 
   4  13  10       15.94       17.69      1.91 o 
   5  13  10        0.83        2.45      1.65 o 
   6  13  10       46.88       43.32      5.75 o 
   7  13  10        4.34        5.87      1.91 o 
   8  13  10       46.69       52.95      4.18 o 
   9  13  10        0.46       -1.15      1.06 o 
  -2  14  10       78.15       86.63      4.63 o 
  -1  14  10        1.75        0.35      0.95 o 
   0  14  10       77.32      100.34      5.73 o 
   1  14  10       23.51       24.96      3.07 o 
   2  14  10      155.45      188.71      7.92 o 
   3  14  10       98.69       92.44      3.72 o 
   4  14  10      101.35       91.02      5.46 o 
   5  14  10      146.22      155.85      5.58 o 
   6  14  10      169.01      202.55      5.52 o 
   7  14  10       91.85       94.98      3.50 o 
   8  14  10        4.02        6.50      1.48 o 
   0  15  10       61.29       52.97      3.64 o 
   1  15  10        1.37        0.84      0.74 o 
   2  15  10        0.95        4.03      1.10 o 
   3  15  10        3.85        2.54      1.26 o 
   4  15  10      258.04      244.48      5.60 o 
   5  15  10       60.16       51.93      2.62 o 
   6  15  10      176.67      174.50      4.54 o 
   0 -12  11       11.29       11.51      1.94 o 
   1 -12  11       20.09       19.52      2.53 o 
   2 -12  11        8.80        8.55      1.73 o 
   3 -12  11       71.10       67.82      4.31 o 
   4 -12  11       18.37       13.29      1.72 o 
   5 -12  11      258.33      222.82      7.30 o 
  -2 -11  11        0.42       -0.80      1.10 o 
  -1 -11  11      100.43      129.16      6.64 o 
   0 -11  11        1.03        0.89      1.41 o 
   1 -11  11      149.87      167.27      8.03 o 
   2 -11  11       12.05       10.74      2.18 o 
   3 -11  11      139.85      146.42      5.11 o 
   4 -11  11        0.25       -0.78      1.06 o 
   5 -11  11       15.84       17.60      2.83 o 
   6 -11  11        3.24        3.59      1.37 o 
   7 -11  11       30.06       28.54      3.10 o 
  -3 -10  11        8.70       12.24      2.00 o 
  -2 -10  11       66.17       71.27      5.19 o 
  -1 -10  11        0.00        1.02      1.18 o 
   0 -10  11       81.87       79.82      6.18 o 
   1 -10  11       27.42       49.09      4.87 o 
   2 -10  11        0.45       -0.13      0.71 o 
   3 -10  11       65.15       72.12      3.96 o 
   4 -10  11       27.00       29.24      2.52 o 
   5 -10  11      234.41      245.14     11.00 o 
   6 -10  11       71.51       68.19      5.72 o 
   7 -10  11        4.35        5.38      1.80 o 
   8 -10  11       43.78       42.39      3.78 o 
  -4  -9  11       31.06       36.78      3.20 o 
  -3  -9  11      326.08      383.62     11.76 o 
  -2  -9  11       22.48       18.10      3.04 o 
  -1  -9  11      142.73      134.93      8.26 o 
   0  -9  11       48.35       42.23      4.85 o 
   1  -9  11      469.09      398.60     14.49 o 
   2  -9  11       23.65       18.38      1.74 o 
   3  -9  11       62.22       34.90      2.32 o 
   4  -9  11       31.94       30.02      2.09 o 
   5  -9  11       88.46       98.17      7.57 o 
   6  -9  11       86.60       83.31      6.99 o 
   7  -9  11      221.35      216.87     10.37 o 
   8  -9  11        6.84        6.87      1.74 o 
   9  -9  11       29.75       26.63      2.94 o 
  -4  -8  11        0.00       -0.59      1.98 o 
  -3  -8  11      241.11      276.20     11.88 o 
  -2  -8  11       86.34       72.57      6.15 o 
  -1  -8  11        9.76        3.86      2.36 o 
   0  -8  11       51.89       48.00      5.33 o 
   1  -8  11        6.44        2.18      1.96 o 
   2  -8  11        2.28        1.24      1.15 o 
   3  -8  11     1174.61     1070.47     15.96 o 
   4  -8  11      100.31       97.88      3.97 o 
   5  -8  11      137.29      158.68      8.03 o 
   6  -8  11       35.73       35.70      2.93 o 
   7  -8  11      357.80      341.63     14.99 o 
   8  -8  11       60.50       52.69      5.26 o 
   9  -8  11        0.11       -1.13      1.37 o 
  10  -8  11      104.71       91.56      3.17 o 
  -5  -7  11       63.35       76.14      3.23 o 
  -4  -7  11       33.14       22.14      2.04 o 
  -3  -7  11       45.60       55.51      3.45 o 
  -2  -7  11      176.30      165.38      8.38 o 
  -1  -7  11      254.53      245.82     12.02 o 
   0  -7  11        0.34        0.46      1.77 o 
   1  -7  11      525.63      527.26     17.37 o 
   2  -7  11      111.00      110.99      5.48 o 
   3  -7  11       41.46       32.12      3.05 o 
   4  -7  11       30.33       32.89      2.94 o 
   5  -7  11      322.69      322.55     15.87 o 
   6  -7  11       11.80       13.93      2.01 o 
   7  -7  11      496.94      573.68     11.77 o 
   8  -7  11       78.68       69.50      3.88 o 
   9  -7  11       73.98       89.95      3.98 o 
  10  -7  11        1.55        0.21      0.73 o 
  -5  -6  11       52.63       49.40      2.87 o 
  -4  -6  11        0.46        0.28      0.88 o 
  -3  -6  11        3.38        1.76      1.05 o 
  -2  -6  11        6.41        7.28      1.60 o 
  -1  -6  11       37.56       39.60      3.27 o 
   0  -6  11        8.92        4.50      2.06 o 
   1  -6  11      739.96      732.27     20.39 o 
   2  -6  11       24.21       25.51      2.72 o 
   3  -6  11      195.64      204.12     10.10 o 
   4  -6  11        0.61       -0.77      0.91 o 
   5  -6  11      901.62      906.21     20.64 o 
   6  -6  11        2.60        4.86      1.83 o 
   7  -6  11      158.48      147.29      7.98 o 
   8  -6  11        0.42       -0.76      1.00 o 
   9  -6  11        3.21        3.80      1.07 o 
  10  -6  11        0.91        2.24      0.85 o 
  11  -6  11       37.22       28.42      2.69 o 
  -6  -5  11       14.10       11.79      1.32 o 
  -5  -5  11       29.02       36.19      2.66 o 
  -4  -5  11       36.49       34.26      2.88 o 
  -3  -5  11       97.15       98.49      5.08 o 
  -2  -5  11        1.12       -0.26      1.14 o 
  -1  -5  11        1.40       -2.85      4.11 o 
   0  -5  11       92.77       93.04      7.49 o 
   1  -5  11     1577.09     1541.64     29.38 o 
   2  -5  11       19.30       19.68      2.75 o 
   3  -5  11        4.91        3.47      1.01 o 
   4  -5  11       96.15       85.51      4.10 o 
   5  -5  11       17.27       18.12      3.13 o 
   6  -5  11       21.60       20.77      3.39 o 
   7  -5  11      799.45      834.80     19.67 o 
   8  -5  11        4.30        2.78      1.61 o 
   9  -5  11      396.63      396.09     12.48 o 
  10  -5  11        3.06        5.09      1.15 o 
  11  -5  11        1.02        1.64      0.74 o 
  -6  -4  11       10.96        8.80      1.28 o 
  -5  -4  11      190.75      205.18      6.51 o 
  -4  -4  11       51.37       45.00      3.41 o 
  -3  -4  11       74.36       70.30      4.43 o 
  -2  -4  11      169.08      169.42      9.37 o 
  -1  -4  11        3.02        3.28      1.55 o 
   0  -4  11        0.12        1.14      0.69 o 
   1  -4  11      503.80      496.70      9.55 o 
   2  -4  11       39.78       43.18      2.83 o 
   3  -4  11     3011.35     2935.53     32.72 o 
   4  -4  11      345.87      329.62     17.96 o 
   5  -4  11      657.56      670.85     11.55 o 
   6  -4  11       47.29       52.62      5.16 o 
   7  -4  11      855.38      871.63     20.43 o 
   8  -4  11        3.53        0.94      1.29 o 
   9  -4  11       84.36       89.42      6.25 o 
  10  -4  11      182.38      165.81      5.99 o 
  11  -4  11       17.16       15.17      1.69 o 
  12  -4  11       17.50       12.28      1.83 o 
  -6  -3  11       16.75       17.58      1.82 o 
  -5  -3  11        8.29        6.22      1.65 o 
  -4  -3  11       36.14       40.83      4.65 o 
  -3  -3  11       37.01       39.01      4.66 o 
  -2  -3  11       32.58       29.78      3.49 o 
  -1  -3  11     2620.06     2564.72     53.12 o 
   0  -3  11      124.12      115.28      4.62 o 
   1  -3  11      294.21      246.50      6.62 o 
   2  -3  11      184.49      177.35      5.62 o 
   3  -3  11        1.36        3.51      1.57 o 
   4  -3  11       48.15       42.67      3.62 o 
   5  -3  11     4640.64     4635.49     29.31 o 
   6  -3  11       28.40       30.32      2.92 o 
   7  -3  11       92.01      108.65      7.36 o 
   8  -3  11       53.27       48.19      4.91 o 
   9  -3  11     1193.79     1222.17     23.74 o 
  10  -3  11        1.68       -0.70      1.32 o 
  11  -3  11      328.04      277.72      5.89 o 
  12  -3  11        1.29        1.03      0.96 o 
  -7  -2  11      272.11      104.98    125.03 o 
  -6  -2  11        9.28        7.78      1.36 o 
  -5  -2  11      352.45      398.92     13.41 o 
  -4  -2  11        7.33        4.73      1.20 o 
  -3  -2  11        0.18       -0.33      1.00 o 
  -2  -2  11      280.98      260.31      8.29 o 
  -1  -2  11      866.52      835.48     12.67 o 
   0  -2  11      569.56      551.36     10.28 o 
   1  -2  11     1004.63      980.69     11.13 o 
   2  -2  11       36.94       33.43      2.43 o 
   3  -2  11      692.67      735.99     14.18 o 
   4  -2  11       10.76        9.69      1.66 o 
   5  -2  11      212.92      195.68      5.92 o 
   6  -2  11        0.07       -0.27      1.04 o 
   7  -2  11     4028.72     4122.96     32.78 o 
   8  -2  11        5.29        6.04      2.07 o 
   9  -2  11      758.74      920.46     21.04 o 
  10  -2  11       38.82       44.57      4.63 o 
  11  -2  11      478.48      439.75     13.13 o 
  12  -2  11       10.80       12.18      2.11 o 
  -7  -1  11     1142.91     1137.26     55.78 o 
  -6  -1  11       45.62       41.97      4.03 o 
  -5  -1  11      124.59      118.74      7.88 o 
  -4  -1  11       92.84       98.21      4.95 o 
  -3  -1  11       24.25       21.55      2.47 o 
  -2  -1  11      419.64      396.41     10.27 o 
  -1  -1  11      421.43      396.70      8.75 o 
   0  -1  11      375.58      354.20      6.78 o 
   1  -1  11     7333.25     7006.06     35.14 o 
   2  -1  11        0.34        0.33      0.93 o 
   3  -1  11      225.43      225.87      6.19 o 
   4  -1  11        4.28        3.40      2.52 o 
   5  -1  11     4239.14     4141.40     22.11 o 
   6  -1  11      120.89      117.40      5.55 o 
   7  -1  11      678.34      710.32     13.41 o 
   8  -1  11      104.72      109.54      5.39 o 
   9  -1  11     3151.27     3159.21     39.49 o 
  10  -1  11        8.20        9.11      2.50 o 
  11  -1  11       20.57       29.83      3.75 o 
  12  -1  11        0.53        1.70      1.19 o 
  13  -1  11       95.28      107.22      4.90 o 
  -7   0  11      213.03      180.08      5.42 o 
  -6   0  11       19.28       18.10      1.84 o 
  -5   0  11      653.28      708.13     12.49 o 
  -4   0  11       35.05       34.60      3.05 o 
  -3   0  11        9.02       10.30      3.42 o 
  -2   0  11      685.91      649.00     13.10 o 
  -1   0  11       58.19       41.90      2.92 o 
   0   0  11        6.12        4.64      0.90 o 
   1   0  11     1561.06     1539.40     18.54 o 
   2   0  11       32.07       32.26      2.38 o 
   3   0  11       37.99       35.73      2.88 o 
   4   0  11       34.89       31.93      2.94 o 
   5   0  11     2112.79     2148.83     15.79 o 
   6   0  11       91.27       91.00      3.72 o 
   7   0  11      577.05      520.64     11.40 o 
   8   0  11        4.41        4.61      1.25 o 
   9   0  11      466.00      493.01     15.67 o 
  10   0  11       57.88       55.55      5.30 o 
  11   0  11      650.70      635.01     15.06 o 
  12   0  11       18.35       23.01      2.83 o 
  13   0  11       25.00       30.51      2.69 o 
  -7   1  11      369.53      336.91      8.47 o 
  -6   1  11      228.41      232.83      6.39 o 
  -5   1  11        0.77       -0.22      1.04 o 
  -4   1  11       18.10       16.92      2.16 o 
  -3   1  11        3.45        5.45      4.08 o 
  -2   1  11       16.45       17.01      1.99 o 
  -1   1  11     1033.12     1021.51     14.25 o 
   0   1  11       76.85       78.81      3.25 o 
   1   1  11      296.54      365.44      6.80 o 
   2   1  11       24.72       26.15      2.15 o 
   3   1  11        1.61        3.63      0.82 o 
   4   1  11       76.25       78.78      2.96 o 
   5   1  11       70.12       70.57      2.91 o 
   6   1  11       86.43       84.82      3.59 o 
   7   1  11      470.99      492.22      9.34 o 
   8   1  11        9.24        8.50      1.38 o 
   9   1  11      227.23      184.50      9.54 o 
  10   1  11       27.32       26.90      2.51 o 
  11   1  11       99.45       78.65      3.17 o 
  12   1  11       77.62       76.31      5.02 o 
  13   1  11       20.86       18.36      2.07 o 
  -7   2  11        1.81        3.76      1.17 o 
  -6   2  11       10.93       12.44      2.12 o 
  -5   2  11       82.24       64.20      3.94 o 
  -4   2  11        0.40        0.49      1.02 o 
  -3   2  11      412.35      417.94     23.81 o 
  -2   2  11        0.02       -0.98      0.89 o 
  -1   2  11     1120.32     1208.16     15.30 o 
   0   2  11      377.07      372.93      6.93 o 
   1   2  11      272.10      278.07     17.61 o 
   2   2  11       45.96       46.08      2.81 o 
   3   2  11      121.56      109.18      4.22 o 
   4   2  11      161.74      152.58      3.68 o 
   5   2  11      579.15      541.63      7.75 o 
   6   2  11       38.07       40.56      2.41 o 
   7   2  11       20.39       22.23      2.01 o 
   8   2  11       38.35       40.25      2.78 o 
   9   2  11       10.95       10.17      1.72 o 
  10   2  11       99.74      110.45      5.02 o 
  11   2  11      116.39      122.18      3.98 o 
  12   2  11        2.50        1.49      0.62 o 
  13   2  11        0.84       -0.11      0.51 o 
  -7   3  11       58.25       86.78      4.63 o 
  -6   3  11        0.05        0.14      1.15 o 
  -5   3  11       99.03      104.72      6.44 o 
  -4   3  11       99.03      101.73      5.05 o 
  -3   3  11      217.06      231.94      7.81 o 
  -2   3  11       31.29       30.32      2.26 o 
  -1   3  11       45.58       28.56      2.01 o 
   0   3  11       79.97       74.33      3.13 o 
   1   3  11     1716.76     1738.32     20.32 o 
   2   3  11      239.56      250.62      6.38 o 
   3   3  11     2554.57     2574.20     61.51 o 
   4   3  11       81.29       81.27      2.69 o 
   5   3  11     2014.88     2071.34     35.21 o 
   6   3  11        0.32        0.58      0.55 o 
   7   3  11      338.37      342.78      7.60 o 
   8   3  11       10.42        8.33      1.34 o 
   9   3  11      105.78      124.98      5.41 o 
  10   3  11        0.11        0.63      1.01 o 
  11   3  11        3.90        3.22      0.75 o 
  12   3  11        8.89        8.63      1.15 o 
  13   3  11       29.95       21.90      2.06 o 
  -6   4  11       30.76       28.58      3.28 o 
  -5   4  11       34.62       34.79      4.09 o 
  -4   4  11       95.72       85.59      6.78 o 
  -3   4  11       29.00       25.64      2.65 o 
  -2   4  11        1.53        0.95      0.81 o 
  -1   4  11     1025.07     1015.11     17.20 o 
   0   4  11       44.64       43.17      2.83 o 
   1   4  11     1703.46     1682.74     20.25 o 
   2   4  11      150.81      155.34      5.03 o 
   3   4  11     1748.34     1766.48     20.37 o 
   4   4  11      259.85      284.04      6.88 o 
   5   4  11        2.61        3.11      0.78 o 
   6   4  11       20.62       25.12      1.77 o 
   7   4  11      577.47      536.38      9.41 o 
   8   4  11        4.08        3.84      1.14 o 
   9   4  11       43.40       39.61      4.37 o 
  10   4  11       14.27       16.22      2.06 o 
  11   4  11        6.32        0.22      1.34 o 
  12   4  11        0.77        0.41      1.02 o 
  13   4  11      129.34      120.37      4.93 o 
  -6   5  11        0.52       -0.88      1.00 o 
  -5   5  11       13.35       11.83      2.70 o 
  -4   5  11       36.09       32.31      4.22 o 
  -3   5  11      597.81      608.80     11.76 o 
  -2   5  11       17.78       18.40      2.21 o 
  -1   5  11       50.30       47.63      4.12 o 
   0   5  11        1.80        1.53      0.98 o 
   1   5  11      241.59      259.41      6.75 o 
   2   5  11      119.77      128.19      5.57 o 
   3   5  11     1241.01     1283.12     12.47 o 
   4   5  11        5.15        4.35      0.86 o 
   5   5  11       13.30        6.12      1.19 o 
   6   5  11        4.86        6.81      1.27 o 
   7   5  11      122.52      119.01      4.38 o 
   8   5  11        0.86        1.25      0.65 o 
   9   5  11      194.99      207.84      8.02 o 
  10   5  11        6.78        9.71      1.66 o 
  11   5  11      140.82      149.26      7.80 o 
  12   5  11       34.22       26.33      2.98 o 
  13   5  11       98.35      124.33      5.07 o 
  -6   6  11        0.87        1.97      1.17 o 
  -5   6  11       17.79       27.88      3.46 o 
  -4   6  11        3.66        5.03      2.15 o 
  -3   6  11        2.78        3.10      1.39 o 
  -2   6  11        3.90        2.23      0.97 o 
  -1   6  11      616.51      612.85     19.99 o 
   0   6  11       89.53       86.52      4.77 o 
   1   6  11        1.61        4.43      1.01 o 
   2   6  11        7.62        8.76      1.11 o 
   3   6  11       94.62       98.44      3.53 o 
   4   6  11        0.32        0.53      0.80 o 
   5   6  11      409.89      451.57      8.93 o 
   6   6  11        0.83        0.46      0.76 o 
   7   6  11     1437.55     1464.41     25.32 o 
   8   6  11        3.55        4.20      1.52 o 
   9   6  11        2.41        2.54      1.70 o 
  10   6  11       92.88       99.35      6.84 o 
  11   6  11        2.05        0.38      1.32 o 
  12   6  11        0.36        2.34      1.25 o 
  -6   7  11      128.27      137.06      6.08 o 
  -5   7  11      104.87      106.26      6.23 o 
  -4   7  11        0.76        1.49      1.36 o 
  -3   7  11        2.95        3.38      1.00 o 
  -2   7  11        4.99        5.25      1.39 o 
  -1   7  11      216.57      209.25      7.38 o 
   0   7  11        1.90        2.81      0.86 o 
   1   7  11     2296.27     2198.41     20.41 o 
   2   7  11       35.79       32.78      2.12 o 
   3   7  11      133.19      135.65      4.95 o 
   4   7  11       24.71       26.25      2.22 o 
   5   7  11      974.31      970.33     13.09 o 
   6   7  11       38.13       34.96      3.18 o 
   7   7  11      288.73      298.63     11.84 o 
   8   7  11        1.31        3.30      1.67 o 
   9   7  11       17.40       17.46      2.84 o 
  10   7  11        0.05       -1.36      0.96 o 
  11   7  11       28.38       39.03      4.04 o 
  12   7  11        0.49        1.95      1.30 o 
  -5   8  11       36.43       29.99      3.17 o 
  -4   8  11        3.31        2.63      0.83 o 
  -3   8  11        0.08        1.22      1.42 o 
  -2   8  11       22.93       24.43      2.54 o 
  -1   8  11      164.84      166.47      6.62 o 
   0   8  11        1.18        2.58      0.89 o 
   1   8  11       22.76       28.08      2.23 o 
   2   8  11      243.83      234.31      6.63 o 
   3   8  11     1712.25     1744.90     17.97 o 
   4   8  11       27.62       22.89      2.22 o 
   5   8  11     1011.54     1014.48     21.09 o 
   6   8  11      216.51      238.90     10.23 o 
   7   8  11       65.21       62.22      5.44 o 
   8   8  11        8.63        6.40      1.85 o 
   9   8  11       47.10       52.45      4.69 o 
  10   8  11       21.59       20.05      2.03 o 
  11   8  11       89.61       95.31      5.80 o 
  12   8  11        5.51        7.86      1.66 o 
  -5   9  11      103.53       95.40      4.95 o 
  -4   9  11        1.97        2.11      0.79 o 
  -3   9  11      157.77      158.20      5.54 o 
  -2   9  11       50.53       47.70      3.37 o 
  -1   9  11      368.79      375.77      9.70 o 
   0   9  11        0.08        0.11      0.81 o 
   1   9  11       99.30      104.31      4.95 o 
   2   9  11       35.97       30.47      2.79 o 
   3   9  11      877.31      865.36     14.36 o 
   4   9  11        0.18       -2.99      1.62 o 
   5   9  11      367.04      366.37     13.61 o 
   6   9  11       34.79       33.68      4.10 o 
   7   9  11      159.64      160.35      8.78 o 
   8   9  11       53.75       59.13      5.20 o 
   9   9  11      148.83      152.52      5.58 o 
  10   9  11       62.09       67.20      3.41 o 
  11   9  11      148.62      143.58      8.71 o 
  -4  10  11       29.87       29.56      1.96 o 
  -3  10  11      342.27      396.84     14.60 o 
  -2  10  11       56.21       54.85      3.39 o 
  -1  10  11      448.37      415.90     26.31 o 
   0  10  11       75.45       80.19      6.37 o 
   1  10  11      117.18      122.72      7.86 o 
   2  10  11      248.13      231.26     10.80 o 
   3  10  11        3.30        5.25      2.12 o 
   4  10  11       12.22       11.68      1.87 o 
   5  10  11      170.46      181.91      5.19 o 
   6  10  11      180.55      189.88      9.58 o 
   7  10  11      182.02      204.15      9.70 o 
   8  10  11        4.72        4.05      1.98 o 
   9  10  11       47.20       42.41      2.85 o 
  10  10  11       50.19       64.08      3.14 o 
  11  10  11       56.94       57.01      2.47 o 
  -4  11  11       37.03       28.75      2.38 o 
  -3  11  11       56.36       53.72      3.97 o 
  -2  11  11        9.78        7.12      1.81 o 
  -1  11  11      500.67      496.84     14.33 o 
   0  11  11        6.77        5.27      1.95 o 
   1  11  11      513.16      536.56     10.46 o 
   2  11  11        1.84        2.37      2.45 o 
   3  11  11      890.50      891.37     14.10 o 
   4  11  11        0.28        0.33      0.75 o 
   5  11  11       91.40       99.15      6.21 o 
   6  11  11        2.57        3.14      1.98 o 
   7  11  11      182.49      193.15      9.22 o 
   8  11  11        1.20        1.44      0.89 o 
   9  11  11      162.64      170.20      5.20 o 
  10  11  11       92.33       92.13      3.43 o 
  -3  12  11      177.16      183.02      6.59 o 
  -2  12  11      257.74      269.56      9.09 o 
  -1  12  11       44.96       56.47      4.60 o 
   0  12  11       44.63       49.58      4.55 o 
   1  12  11       36.33       38.18      4.19 o 
   2  12  11      100.01      103.17      6.48 o 
   3  12  11        0.14        0.43      0.87 o 
   4  12  11      201.90      185.19      6.07 o 
   5  12  11      332.19      340.65     11.96 o 
   6  12  11      284.53      296.10     11.11 o 
   7  12  11      111.42      117.76      3.53 o 
   8  12  11        2.69        2.59      0.74 o 
   9  12  11      211.06      187.87      7.78 o 
  -2  13  11        1.45        1.36      1.00 o 
  -1  13  11      407.86      418.89     11.19 o 
   0  13  11       40.91       41.87      3.88 o 
   1  13  11       15.77       16.84      2.56 o 
   2  13  11      151.71      151.07      7.48 o 
   3  13  11      188.95      207.59      4.97 o 
   4  13  11        0.50        0.98      1.38 o 
   5  13  11      972.18     1015.91     19.17 o 
   6  13  11        0.04       -0.16      1.38 o 
   7  13  11      208.18      190.63      5.93 o 
   8  13  11      102.60      113.31      5.71 o 
   9  13  11       23.21       27.27      2.65 o 
   0  14  11      230.27      249.29      8.21 o 
   1  14  11      108.99      103.36      5.55 o 
   2  14  11      135.92      112.51     11.62 o 
   3  14  11      207.69      245.33      8.19 o 
   4  14  11       34.08       29.44      2.94 o 
   5  14  11        4.55        6.20      1.09 o 
   6  14  11      367.52      373.38     15.46 o 
   7  14  11      163.89      186.90     19.00 o 
   2  15  11       10.92       11.21      1.62 o 
   3  15  11      291.69      287.70      8.60 o 
   4  15  11       30.56       31.34      2.86 o 
   5  15  11      332.45      352.02      9.60 o 
   1 -11  12        3.39        1.33      0.86 o 
   2 -11  12       37.90       39.29      3.44 o 
   3 -11  12        0.30        1.88      1.04 o 
   4 -11  12       34.57       29.28      1.91 o 
   5 -11  12        5.66        4.25      1.34 o 
  -1 -10  12        0.00       -1.20      1.89 o 
   0 -10  12      116.45      125.43      4.41 o 
   1 -10  12        3.30        2.15      1.34 o 
   2 -10  12      166.31      162.70      7.76 o 
   3 -10  12       62.10       60.48      3.94 o 
   4 -10  12      224.31      221.37      6.02 o 
   5 -10  12       22.75       19.68      2.78 o 
   6 -10  12      433.14      451.79     13.01 o 
   7 -10  12       14.03       13.05      2.14 o 
  -2  -9  12      437.96      477.82     12.73 o 
  -1  -9  12        6.60        9.51      2.23 o 
   0  -9  12       38.12       43.43      4.47 o 
   1  -9  12        5.03        2.45      1.34 o 
   2  -9  12        0.04       -0.11      0.80 o 
   3  -9  12       45.99       47.23      2.51 o 
   4  -9  12       66.22       59.02      2.70 o 
   5  -9  12        0.94       -0.59      1.37 o 
   6  -9  12       62.03       69.87      5.84 o 
   7  -9  12      114.32      109.67      6.94 o 
   8  -9  12      343.72      340.13     10.85 o 
  -3  -8  12       17.24       20.55      2.76 o 
  -2  -8  12       41.26       43.22      4.35 o 
  -1  -8  12        1.28        3.00      1.88 o 
   0  -8  12      320.99      360.33     13.41 o 
   1  -8  12       31.76       27.13      3.88 o 
   2  -8  12      417.08      397.64     15.14 o 
   3  -8  12        4.11        4.10      1.04 o 
   4  -8  12        0.10        0.31      0.57 o 
   5  -8  12        2.13        1.31      0.91 o 
   6  -8  12       13.74       18.10      2.06 o 
   7  -8  12       28.76       25.50      2.16 o 
   8  -8  12      419.88      420.45     13.54 o 
   9  -8  12       29.97       26.12      3.06 o 
  -4  -7  12      104.15      100.54      9.97 o 
  -3  -7  12       77.56       86.20      3.75 o 
  -2  -7  12       27.77       31.31      2.87 o 
  -1  -7  12        1.59        0.34      1.58 o 
   0  -7  12        0.02       -0.75      1.44 o 
   1  -7  12       13.43        7.08      2.30 o 
   2  -7  12        0.11       -0.08      0.94 o 
   3  -7  12       32.10       29.68      2.28 o 
   4  -7  12      292.26      285.61      6.74 o 
   5  -7  12       17.15       14.50      2.07 o 
   6  -7  12      830.09      805.51     30.98 o 
   7  -7  12      101.15      101.95      4.80 o 
   8  -7  12       24.71       23.50      2.21 o 
   9  -7  12        0.21       -0.61      0.76 o 
  10  -7  12        3.09        1.79      0.59 o 
  -4  -6  12      130.59      120.13      4.35 o 
  -3  -6  12       86.74       93.45      7.70 o 
  -2  -6  12      177.54      167.61      6.08 o 
  -1  -6  12        0.11        1.25      0.85 o 
   0  -6  12      870.96      863.74     22.10 o 
   1  -6  12        6.31        1.94      1.70 o 
   2  -6  12      220.09      228.58     11.33 o 
   3  -6  12        0.64        0.09      0.97 o 
   4  -6  12      283.58      310.38     12.27 o 
   5  -6  12       10.87        8.67      2.24 o 
   6  -6  12      152.64      156.56      8.41 o 
   7  -6  12        1.96        0.69      1.16 o 
   8  -6  12       86.95      106.32      4.92 o 
   9  -6  12       68.52       64.59      3.52 o 
  10  -6  12        5.84        7.76      2.33 o 
  -5  -5  12       35.14       40.12      2.39 o 
  -4  -5  12      748.44      700.13     16.54 o 
  -3  -5  12        0.59        0.41      0.85 o 
  -2  -5  12      183.68      174.30      9.50 o 
  -1  -5  12        1.90        0.28      0.91 o 
   0  -5  12      208.05      217.75      7.44 o 
   1  -5  12      103.03      103.52      7.71 o 
   2  -5  12      509.43      451.29     15.48 o 
   3  -5  12        8.06        5.69      1.34 o 
   4  -5  12      201.90      219.04     10.53 o 
   5  -5  12       16.59       16.26      2.88 o 
   6  -5  12       11.73       11.52      2.57 o 
   7  -5  12       16.69       17.87      2.95 o 
   8  -5  12      272.42      304.92     11.22 o 
   9  -5  12        1.48        1.55      1.25 o 
  10  -5  12      957.79      904.21     12.57 o 
  11  -5  12       30.79       26.75      1.50 o 
  -5  -4  12        0.00        0.81      0.68 o 
  -4  -4  12      258.87      280.13      9.92 o 
  -3  -4  12        1.66        0.33      0.98 o 
  -2  -4  12       10.43        7.50      2.50 o 
  -1  -4  12       92.89       89.76     11.12 o 
   0  -4  12     4220.83     4090.18     33.01 o 
   1  -4  12      122.96      125.39      6.59 o 
   2  -4  12      102.28       89.24      4.72 o 
   3  -4  12      139.65      132.59      5.77 o 
   4  -4  12     1888.97     1867.80     22.03 o 
   5  -4  12        1.44        1.19      1.11 o 
   6  -4  12      479.37      521.59     16.11 o 
   7  -4  12        8.93       10.74      2.49 o 
   8  -4  12     1008.78     1081.16     21.95 o 
   9  -4  12       18.97       19.13      3.03 o 
  10  -4  12       87.21       91.86      4.28 o 
  11  -4  12       29.37       27.36      1.69 o 
  -5  -3  12        1.33        0.44      0.76 o 
  -4  -3  12       56.75       59.34      3.68 o 
  -3  -3  12        8.33        7.08      1.99 o 
  -2  -3  12      267.42      263.52      7.85 o 
  -1  -3  12      243.64      232.81      7.62 o 
   0  -3  12      770.89      766.06     13.88 o 
   1  -3  12      225.47      219.08      7.56 o 
   2  -3  12     4217.13     4080.10     31.84 o 
   3  -3  12       83.86       88.49      4.06 o 
   4  -3  12      244.51      252.44      9.27 o 
   5  -3  12       70.85       77.14      4.57 o 
   6  -3  12     1547.74     1626.79     27.91 o 
   7  -3  12       68.79       69.76      5.93 o 
   8  -3  12      259.25      250.02     10.92 o 
   9  -3  12        0.00        0.48      1.34 o 
  10  -3  12      167.74      159.24      7.94 o 
  11  -3  12        1.61        2.63      0.84 o 
  12  -3  12        0.13        0.96      0.95 o 
  -6  -2  12      152.89      161.91      4.56 o 
  -5  -2  12       19.20       16.88      1.84 o 
  -4  -2  12       50.82       60.22      3.44 o 
  -3  -2  12       24.50       18.49      2.28 o 
  -2  -2  12      346.83      334.65      9.20 o 
  -1  -2  12      314.50      304.88      8.97 o 
   0  -2  12     2414.15     2365.55     33.86 o 
   1  -2  12       32.38       31.39      2.11 o 
   2  -2  12      349.02      362.26     11.38 o 
   3  -2  12        1.97        2.76      1.42 o 
   4  -2  12     5073.40     5056.15     35.59 o 
   5  -2  12       27.90       32.28      2.57 o 
   6  -2  12       37.27       42.75      3.43 o 
   7  -2  12       21.44       21.72      2.66 o 
   8  -2  12      278.84      289.33     11.98 o 
   9  -2  12      159.61      177.40      9.15 o 
  10  -2  12      268.56      281.55     10.90 o 
  11  -2  12       11.05       10.13      2.10 o 
  12  -2  12        1.22        4.21      1.31 o 
  -6  -1  12       15.89       13.75      1.47 o 
  -5  -1  12        2.53        3.17      0.88 o 
  -4  -1  12      315.57      329.33     10.35 o 
  -3  -1  12       35.02       39.42      3.21 o 
  -2  -1  12      197.57      204.79      7.33 o 
  -1  -1  12       69.92       77.58      4.64 o 
   0  -1  12     1412.53     1399.97     19.24 o 
   1  -1  12      119.25      108.62      3.87 o 
   2  -1  12     2827.98     2823.87     23.01 o 
   3  -1  12        0.12       -0.32      1.00 o 
   4  -1  12      571.17      565.20      9.88 o 
   5  -1  12        0.01       -0.46      0.67 o 
   6  -1  12       11.47       11.19      2.55 o 
   7  -1  12       62.43       65.72      4.23 o 
   8  -1  12       87.06       89.76      4.91 o 
   9  -1  12        4.60        5.69      2.41 o 
  10  -1  12      118.13      104.85      6.94 o 
  11  -1  12        6.45        3.07      1.28 o 
  12  -1  12      135.01      141.74      6.31 o 
  -6   0  12       46.64       16.83     24.07 o 
  -5   0  12       83.01       83.93      3.90 o 
  -4   0  12      306.05      306.51      8.24 o 
  -3   0  12        5.28        3.98      2.45 o 
  -2   0  12      893.67      949.55     15.88 o 
  -1   0  12        8.04        4.84      1.36 o 
   0   0  12       87.02       80.11      3.36 o 
   1   0  12      436.71      417.85      7.60 o 
   2   0  12       89.96       87.48      4.07 o 
   3   0  12      142.38      133.86      4.99 o 
   4   0  12      183.84      172.39      4.67 o 
   5   0  12       38.51       39.86      2.24 o 
   6   0  12      673.17      699.96     10.41 o 
   7   0  12       58.11       57.11      3.96 o 
   8   0  12      272.83      273.33      8.40 o 
   9   0  12       90.17       95.51      6.92 o 
  10   0  12       31.12       35.11      4.22 o 
  11   0  12        4.17        3.90      1.76 o 
  12   0  12        0.03        0.94      1.08 o 
  -6   1  12       97.35       88.75      4.69 o 
  -5   1  12        0.01        0.49      0.79 o 
  -4   1  12      305.27      305.00     12.08 o 
  -3   1  12       69.49       64.60      4.10 o 
  -2   1  12       96.58       78.40      4.65 o 
  -1   1  12      410.91      406.70      8.35 o 
   0   1  12     1984.15     2006.40     19.38 o 
   1   1  12      208.97      198.73      6.21 o 
   2   1  12        0.73        1.10      0.97 o 
   3   1  12       19.30       17.88      1.81 o 
   4   1  12        1.64        1.17      0.63 o 
   5   1  12       25.25       27.98      1.90 o 
   6   1  12     1320.01     1365.60     19.57 o 
   7   1  12        2.03        1.76      1.14 o 
   8   1  12       14.28       15.78      2.40 o 
   9   1  12       59.01       64.89      5.69 o 
  10   1  12      192.82      200.55     11.54 o 
  11   1  12        0.09        0.74      0.62 o 
  12   1  12      355.26      372.40     10.16 o 
  -6   2  12       96.11       96.85      5.10 o 
  -5   2  12       41.21       46.63      4.33 o 
  -4   2  12     1271.60     1285.18     65.76 o 
  -3   2  12        4.47        3.22      1.14 o 
  -2   2  12      513.83      470.29     11.28 o 
  -1   2  12      429.41      433.05      8.70 o 
   0   2  12      103.26      136.50      4.45 o 
   1   2  12      137.43      143.25      5.27 o 
   2   2  12       56.79       47.23      3.03 o 
   3   2  12       82.17       84.26      3.96 o 
   4   2  12      258.37      264.29      6.46 o 
   5   2  12      154.58      155.54      4.96 o 
   6   2  12      172.48      141.35      6.34 o 
   7   2  12      151.62      160.19      6.31 o 
   8   2  12       28.65       33.41      2.93 o 
   9   2  12       28.54       33.00      2.89 o 
  10   2  12      131.29      132.24      5.29 o 
  11   2  12       26.09       22.86      1.70 o 
  12   2  12       10.18        8.81      1.11 o 
  -6   3  12      278.88      295.23      8.96 o 
  -5   3  12        2.83        4.02      1.67 o 
  -4   3  12        9.00       18.52      3.32 o 
  -3   3  12       83.19       84.22      4.63 o 
  -2   3  12     1759.33     1684.35     41.21 o 
  -1   3  12        0.05        0.66      1.96 o 
   0   3  12      794.57      822.19     16.35 o 
   1   3  12      107.48      113.67      5.95 o 
   2   3  12      123.91      168.40      6.80 o 
   3   3  12        0.24        0.94      0.88 o 
   4   3  12      113.65       98.13      3.42 o 
   5   3  12       74.59       77.38      3.50 o 
   6   3  12      695.96      721.48     10.21 o 
   7   3  12       38.99       36.06      3.48 o 
   8   3  12      249.71      225.72      7.37 o 
   9   3  12       20.03       22.12      2.37 o 
  10   3  12      173.81      159.86      5.80 o 
  11   3  12        0.01       -0.54      0.62 o 
  12   3  12       18.13       16.54      2.15 o 
  -6   4  12       59.24       65.43      4.20 o 
  -5   4  12        0.22        0.83      1.37 o 
  -4   4  12      416.74      495.24     15.09 o 
  -3   4  12       13.81       12.24      2.86 o 
  -2   4  12      305.99      330.73     13.79 o 
  -1   4  12        6.00        4.70      1.39 o 
   0   4  12      554.40      491.51     13.56 o 
   1   4  12      256.19      254.40     12.65 o 
   2   4  12        1.37        2.13      1.70 o 
   3   4  12       34.68       36.20      2.57 o 
   4   4  12       15.39       29.28      2.75 o 
   5   4  12        8.34        8.20      0.99 o 
   6   4  12        1.54        1.08      0.69 o 
   7   4  12       26.54       30.61      2.74 o 
   8   4  12      474.59      443.57     10.08 o 
   9   4  12      111.30      118.30      6.85 o 
  10   4  12        7.95        4.67      1.49 o 
  11   4  12        3.68        6.00      1.76 o 
  12   4  12        8.25        5.10      1.35 o 
  -5   5  12        1.93        1.17      1.05 o 
  -4   5  12      145.28      164.76      8.59 o 
  -3   5  12       34.61       38.39      4.63 o 
  -2   5  12      267.62      288.40      8.28 o 
  -1   5  12      336.21      337.40      9.27 o 
   0   5  12       16.37       15.23      2.23 o 
   1   5  12      124.70      116.97      5.60 o 
   2   5  12       90.95       87.69      6.60 o 
   3   5  12        6.49        4.56      0.90 o 
   4   5  12      137.42      146.99      4.39 o 
   5   5  12       78.19       73.39      3.68 o 
   6   5  12       12.46       11.83      1.53 o 
   7   5  12        2.35        0.52      3.64 o 
   8   5  12        3.68       14.71      1.53 o 
   9   5  12      154.57      169.17      5.72 o 
  10   5  12     1105.33     1068.31     37.43 o 
  11   5  12       10.44        8.25      2.03 o 
  12   5  12      163.85      148.73      6.38 o 
  -5   6  12        0.45        0.37      1.10 o 
  -4   6  12        3.54        3.59      1.81 o 
  -3   6  12       45.29       39.17      2.85 o 
  -2   6  12       50.85       51.41      3.50 o 
  -1   6  12      165.94      162.34      6.45 o 
   0   6  12      279.04      260.59      8.30 o 
   1   6  12       12.15        8.55      1.50 o 
   2   6  12       81.08       79.87      3.72 o 
   3   6  12       10.46        8.62      1.17 o 
   4   6  12        3.76        3.38      1.08 o 
   5   6  12       26.92       23.91      2.18 o 
   6   6  12        7.60        8.93      2.36 o 
   7   6  12       19.48       20.61      3.23 o 
   8   6  12        2.26        7.46      1.34 o 
   9   6  12      208.22      211.89      9.02 o 
  10   6  12      196.82      174.57      8.60 o 
  11   6  12        0.25       -0.96      1.17 o 
  12   6  12       95.78      117.07      5.59 o 
  -5   7  12        9.29        7.52      1.59 o 
  -4   7  12       21.70       18.52      2.78 o 
  -3   7  12        6.89        5.71      1.17 o 
  -2   7  12       42.37       39.32      2.40 o 
  -1   7  12       24.11       25.15      2.09 o 
   0   7  12        0.52        1.67      0.83 o 
   1   7  12       20.51       20.60      1.98 o 
   2   7  12       76.24       72.39      3.57 o 
   3   7  12       10.03        8.97      1.33 o 
   4   7  12      319.57      331.50      7.52 o 
   5   7  12      135.72      136.90      5.91 o 
   6   7  12        1.07        1.21      1.25 o 
   7   7  12       17.36       14.51      2.77 o 
   8   7  12       33.37       30.01      3.70 o 
   9   7  12        0.00        1.58      1.04 o 
  10   7  12       22.01       25.62      2.18 o 
  11   7  12      101.78      104.81      6.01 o 
  12   7  12      141.93      142.31      5.94 o 
  -4   8  12        0.89       -0.42      0.96 o 
  -3   8  12       20.06       15.31      1.73 o 
  -2   8  12      200.70      213.38      7.95 o 
  -1   8  12       49.46       47.58      2.69 o 
   0   8  12      273.30      264.80      6.56 o 
   1   8  12        1.11       -0.43      0.82 o 
   2   8  12        0.57        1.76      0.97 o 
   3   8  12      109.70      106.26      5.20 o 
   4   8  12       47.41       37.45      2.59 o 
   5   8  12        1.87        3.90      1.75 o 
   6   8  12     1190.91     1267.73     24.29 o 
   7   8  12       72.44       85.92      6.41 o 
   8   8  12       56.24       59.88      5.17 o 
   9   8  12       67.21       63.56      4.94 o 
  10   8  12       79.60       83.71      4.84 o 
  11   8  12       73.31       76.11      4.88 o 
  -4   9  12      216.23      203.43      7.23 o 
  -3   9  12       10.83        8.42      1.27 o 
  -2   9  12      248.42      249.84     11.70 o 
  -1   9  12        0.63        0.38      0.88 o 
   0   9  12      563.54      568.29     17.36 o 
   1   9  12        1.65        1.63      0.98 o 
   2   9  12      326.47      343.05      8.99 o 
   3   9  12      245.47      253.25      7.84 o 
   4   9  12      526.93      489.04     11.15 o 
   5   9  12        3.56        2.50      1.18 o 
   6   9  12        2.81        2.50      1.04 o 
   7   9  12       17.66       20.05      3.27 o 
   8   9  12      211.13      220.05      9.55 o 
   9   9  12       40.95       44.05      2.96 o 
  10   9  12       35.08       36.53      2.41 o 
  11   9  12       80.34       79.58      4.64 o 
  -3  10  12       19.37       18.90      1.61 o 
  -2  10  12        9.38       10.66      1.64 o 
  -1  10  12       90.89       79.58      4.06 o 
   0  10  12      242.07      252.89     10.62 o 
   1  10  12      130.72      124.51      7.72 o 
   2  10  12       64.75       72.07      5.96 o 
   3  10  12       67.39       79.66      6.22 o 
   4  10  12      807.65      790.12     11.20 o 
   5  10  12       39.43       38.17      3.05 o 
   6  10  12      126.96      121.14      7.53 o 
   7  10  12       24.05       27.15      3.59 o 
   8  10  12      120.76      118.52      6.87 o 
   9  10  12       32.94       31.60      2.35 o 
  10  10  12       58.28       54.15      3.16 o 
  -3  11  12        9.30        8.54      1.42 o 
  -2  11  12        0.28        0.47      0.89 o 
  -1  11  12       45.72       45.93      4.11 o 
   0  11  12       17.46       17.96      2.78 o 
   1  11  12        1.81        0.27      1.55 o 
   2  11  12      213.72      206.30      6.97 o 
   3  11  12       36.86       47.56      3.23 o 
   4  11  12        2.18        0.81      0.79 o 
   5  11  12      240.28      269.00     10.87 o 
   6  11  12       60.25       62.82      5.30 o 
   7  11  12       29.25       37.36      4.05 o 
   8  11  12       47.37       59.65      3.21 o 
   9  11  12       22.42       22.18      1.85 o 
  10  11  12        2.78        1.65      0.61 o 
  -2  12  12      147.32      145.79      5.88 o 
  -1  12  12        2.24        0.92      0.88 o 
   0  12  12        6.07        5.86      1.84 o 
   1  12  12        7.64        9.30      2.15 o 
   2  12  12        0.18        0.93      0.73 o 
   3  12  12       86.24       70.55      3.10 o 
   4  12  12       54.89       43.28      2.33 o 
   5  12  12       26.01       21.98      3.09 o 
   6  12  12      352.34      365.96     11.74 o 
   7  12  12        7.54        5.55      1.09 o 
   8  12  12       11.95       10.35      1.29 o 
   9  12  12       37.67       36.84      3.15 o 
  -1  13  12       25.50       22.93      2.39 o 
   0  13  12       12.46       18.19      2.36 o 
   1  13  12       25.16       26.99      3.00 o 
   2  13  12        0.78        2.17      0.84 o 
   3  13  12       10.43        7.47      0.99 o 
   4  13  12      363.16      377.65     10.83 o 
   5  13  12       13.50       16.54      2.52 o 
   6  13  12        8.74        8.97      1.23 o 
   7  13  12       86.70       93.30      5.21 o 
   8  13  12        0.01        0.59      0.94 o 
   1  14  12        1.19        3.48      1.14 o 
   2  14  12      205.34      190.61     19.51 o 
   4  14  12       55.83       52.61      3.44 o 
   5  14  12       54.73       54.80      2.59 o 
   6  14  12       22.71       27.95      1.79 o 
   1 -10  13      151.45      166.63      6.77 o 
   2 -10  13       12.15        8.07      1.55 o 
   3 -10  13      173.76      155.33      6.14 o 
   4 -10  13        2.42        2.07      0.97 o 
   5 -10  13       81.67       90.79      5.12 o 
  -1  -9  13      304.33      315.99     25.02 o 
   0  -9  13        9.48       10.41      2.19 o 
   1  -9  13      543.38      550.85     12.21 o 
   2  -9  13        6.63        6.34      1.07 o 
   3  -9  13        4.19        4.43      1.16 o 
   4  -9  13        0.31       -1.19      1.11 o 
   5  -9  13      498.45      506.82     13.83 o 
   6  -9  13       53.68       54.37      4.57 o 
   7  -9  13       14.35       15.25      2.43 o 
  -2  -8  13       20.88       26.04      2.89 o 
  -1  -8  13       17.09       19.16      2.78 o 
   0  -8  13        2.10        0.42      1.19 o 
   1  -8  13       24.61       19.07      2.95 o 
   2  -8  13        0.96        0.85      0.70 o 
   3  -8  13        1.69        1.42      0.57 o 
   4  -8  13        4.74        3.14      1.81 o 
   5  -8  13        5.75        3.08      1.05 o 
   6  -8  13       31.87       30.27      2.33 o 
   7  -8  13       10.60        7.86      1.17 o 
   8  -8  13        3.73        3.56      1.39 o 
  -3  -7  13      109.10      114.48      5.77 o 
  -2  -7  13       11.95       12.74      2.29 o 
  -1  -7  13       14.88       22.05      3.31 o 
   0  -7  13       13.29       14.87      2.83 o 
   1  -7  13      134.18      138.41      8.05 o 
   2  -7  13       14.93       11.81      2.42 o 
   3  -7  13       25.92       13.16      1.46 o 
   4  -7  13      138.37      123.33      6.19 o 
   5  -7  13      210.27      211.35      6.90 o 
   6  -7  13        6.40        7.06      1.44 o 
   7  -7  13        6.88        5.56      2.83 o 
   8  -7  13        0.59        1.36      1.08 o 
   9  -7  13       51.58       47.48      4.39 o 
  -3  -6  13       12.04       15.28      2.47 o 
  -2  -6  13        0.69       -0.95      1.44 o 
  -1  -6  13      132.98      137.90      8.14 o 
   0  -6  13        0.37        0.12      1.56 o 
   1  -6  13       47.64       65.91      5.81 o 
   2  -6  13       39.70       41.22      4.56 o 
   3  -6  13       30.41       34.91      2.40 o 
   4  -6  13        2.86        3.03      2.16 o 
   5  -6  13      593.15      587.12     12.18 o 
   6  -6  13       91.11       92.60      4.79 o 
   7  -6  13        1.03        0.92      0.92 o 
   8  -6  13      153.12      148.21      6.09 o 
   9  -6  13      517.34      474.85     12.78 o 
  10  -6  13       35.36       32.93      3.53 o 
  -4  -5  13        5.77        5.04      1.50 o 
  -3  -5  13      422.58      426.98     16.41 o 
  -2  -5  13        0.02        0.29      0.96 o 
  -1  -5  13        5.62        2.77      1.06 o 
   0  -5  13        5.21        6.11      2.21 o 
   1  -5  13       20.03       21.32      3.54 o 
   2  -5  13       11.43        9.55      2.50 o 
   3  -5  13      676.34      835.64     19.77 o 
   4  -5  13        6.57        4.34      1.81 o 
   5  -5  13        8.88       12.93      2.72 o 
   6  -5  13        1.71        1.36      1.22 o 
   7  -5  13      271.41      274.19     10.82 o 
   8  -5  13        2.72        2.48      1.25 o 
   9  -5  13      200.79      206.87      6.31 o 
  10  -5  13       15.74       14.63      1.55 o 
  -4  -4  13       19.67       20.21      1.79 o 
  -3  -4  13       24.09       20.16      2.11 o 
  -2  -4  13       60.31       58.89      5.72 o 
  -1  -4  13       69.84       78.17      6.13 o 
   0  -4  13        0.52        1.47      1.78 o 
   1  -4  13      324.11      392.87     14.54 o 
   2  -4  13        0.08       -0.92      1.50 o 
   3  -4  13      117.14      122.73      5.45 o 
   4  -4  13       33.47       29.47      2.84 o 
   5  -4  13       49.17       45.99      3.52 o 
   6  -4  13       23.64       27.50      3.81 o 
   7  -4  13      307.59      317.39     12.08 o 
   8  -4  13        0.07       -0.54      1.18 o 
   9  -4  13       11.03        9.64      2.15 o 
  10  -4  13        1.10        0.72      0.76 o 
  11  -4  13      709.78      667.39     10.89 o 
  -4  -3  13       74.86       73.44      3.56 o 
  -3  -3  13        3.33        2.61      1.58 o 
  -2  -3  13        0.24        0.42      1.02 o 
  -1  -3  13      387.27      445.25     14.03 o 
   0  -3  13      116.23      110.62      5.48 o 
   1  -3  13      484.18      464.64     15.91 o 
   2  -3  13      203.95      199.85      8.10 o 
   3  -3  13      394.12      400.24     20.20 o 
   4  -3  13       92.09      100.06      6.85 o 
   5  -3  13       19.37       25.60      2.79 o 
   6  -3  13       10.19       10.87      2.02 o 
   7  -3  13      360.93      374.58     13.46 o 
   8  -3  13        5.94        7.47      2.24 o 
   9  -3  13        9.02        8.88      2.15 o 
  10  -3  13        5.61        6.26      1.90 o 
  11  -3  13        0.15        1.08      0.57 o 
  -5  -2  13        0.18        1.93      1.05 o 
  -4  -2  13       65.03       63.30      3.45 o 
  -3  -2  13       13.22       15.82      1.86 o 
  -2  -2  13       11.88       12.13      1.80 o 
  -1  -2  13       42.29       38.56      3.13 o 
   0  -2  13      184.16      172.64      6.66 o 
   1  -2  13        3.73        5.33      1.99 o 
   2  -2  13      140.73      138.90      5.93 o 
   3  -2  13       32.71       31.96      4.22 o 
   4  -2  13       17.98       14.63      1.65 o 
   5  -2  13     1033.50     1064.46     28.34 o 
   6  -2  13        1.16        2.11      1.29 o 
   7  -2  13      344.56      345.94      9.60 o 
   8  -2  13       10.60        8.82      2.34 o 
   9  -2  13      257.60      262.26     10.71 o 
  10  -2  13        2.08        3.80      1.67 o 
  11  -2  13       13.16       18.91      2.59 o 
  -5  -1  13       13.76       13.57      2.21 o 
  -4  -1  13       12.83       12.19      1.51 o 
  -3  -1  13      391.62      393.88      9.12 o 
  -2  -1  13        0.87       -0.64      1.09 o 
  -1  -1  13     1311.42     1314.24     18.37 o 
   0  -1  13      207.95      211.21     12.60 o 
   1  -1  13      115.29      121.36      5.56 o 
   2  -1  13      194.32      183.17     11.34 o 
   3  -1  13      115.71      112.82      7.79 o 
   4  -1  13        0.88       -0.32      1.05 o 
   5  -1  13      470.74      487.90      8.82 o 
   6  -1  13        1.27        0.10      1.04 o 
   7  -1  13      364.62      363.42      9.77 o 
   8  -1  13       32.50       31.96      3.37 o 
   9  -1  13      360.29      329.62     12.21 o 
  10  -1  13        3.61        3.28      1.63 o 
  11  -1  13        3.43        3.54      1.52 o 
  12  -1  13        4.43        7.02      1.42 o 
  -5   0  13      142.95       99.46      4.73 o 
  -4   0  13       67.87       73.55      3.66 o 
  -3   0  13        2.58        2.55      1.00 o 
  -2   0  13       30.95       31.55      2.94 o 
  -1   0  13       18.94       24.18      2.66 o 
   0   0  13       96.70      103.39      5.09 o 
   1   0  13      223.08      199.15      7.29 o 
   2   0  13       25.35       26.00      4.03 o 
   3   0  13        2.00        3.56      1.87 o 
   4   0  13        0.12        0.72      0.62 o 
   5   0  13     1356.13     1291.96     15.67 o 
   6   0  13       30.05       25.55      2.12 o 
   7   0  13      483.02      568.89     21.42 o 
   8   0  13        0.75       -0.37      1.13 o 
   9   0  13      185.88      165.17      8.79 o 
  10   0  13      105.29      116.37      7.05 o 
  11   0  13       72.62       73.59      5.13 o 
  12   0  13        5.33        4.26      1.22 o 
  -5   1  13      249.05      246.47      8.01 o 
  -4   1  13        0.20        1.07      1.12 o 
  -3   1  13      347.40      327.84      8.58 o 
  -2   1  13        9.45        7.97      1.68 o 
  -1   1  13      171.04      167.35      6.79 o 
   0   1  13       46.57       55.83      3.90 o 
   1   1  13      175.73      170.30      6.80 o 
   2   1  13       48.28       47.26      3.69 o 
   3   1  13       61.36       51.35      3.22 o 
   4   1  13        8.78        7.12      1.14 o 
   5   1  13      466.77      498.69      8.96 o 
   6   1  13       44.33       45.03      2.74 o 
   7   1  13     1174.16     1104.04     24.19 o 
   8   1  13        2.41        4.66      1.95 o 
   9   1  13       69.85       70.46      5.75 o 
  10   1  13        0.69       -0.07      1.29 o 
  11   1  13      402.04      385.99     10.62 o 
  12   1  13       34.06       36.65      2.94 o 
  -5   2  13       25.60       19.67      2.46 o 
  -4   2  13        0.89       -0.31      1.24 o 
  -3   2  13      229.33      249.95     10.83 o 
  -2   2  13       71.63       83.51      6.83 o 
  -1   2  13        2.37        4.28      1.52 o 
   0   2  13        0.11        0.42      1.19 o 
   1   2  13      474.90      471.79     11.45 o 
   2   2  13       98.27       94.18      5.20 o 
   3   2  13      120.30      116.36      4.92 o 
   4   2  13       13.28       12.70      1.54 o 
   5   2  13       28.19       13.93      1.60 o 
   6   2  13        0.50        0.46      0.80 o 
   7   2  13      109.14      130.35      5.72 o 
   8   2  13        1.72        1.52      1.03 o 
   9   2  13     1237.27     1233.22     30.14 o 
  10   2  13       11.23       10.33      1.48 o 
  11   2  13       34.52       29.34      1.78 o 
  12   2  13       36.18       39.65      2.89 o 
  -5   3  13      114.87      108.40      5.57 o 
  -4   3  13       92.17       95.51      6.10 o 
  -3   3  13       22.51       23.33      3.53 o 
  -2   3  13       61.54       67.72      4.02 o 
  -1   3  13        1.33        4.72      1.34 o 
   0   3  13       17.26       16.73      2.44 o 
   1   3  13      906.79      938.49     17.06 o 
   2   3  13      176.85      181.15      7.16 o 
   3   3  13      315.80      265.83      5.79 o 
   4   3  13       12.40       13.56      1.55 o 
   5   3  13      154.58      181.95      5.42 o 
   6   3  13       14.11       13.21      1.56 o 
   7   3  13      143.66      122.25      5.47 o 
   8   3  13       64.46       71.22      4.12 o 
   9   3  13        0.31        0.75      0.88 o 
  10   3  13        0.80        0.20      1.04 o 
  11   3  13      192.49      151.33      3.86 o 
  12   3  13       25.99       25.31      2.35 o 
  -5   4  13      144.31      144.48      6.33 o 
  -4   4  13      154.03      174.56      8.06 o 
  -3   4  13        0.03        2.88      1.87 o 
  -2   4  13       50.70       53.71      4.32 o 
  -1   4  13       44.45       37.22      3.31 o 
   0   4  13        2.73        3.56      1.39 o 
   1   4  13      654.99      710.68     14.26 o 
   2   4  13      187.36      183.87      7.29 o 
   3   4  13      206.31      247.72      6.68 o 
   4   4  13       73.78       72.48      4.41 o 
   5   4  13       32.98       47.53      2.76 o 
   6   4  13       11.59       13.65      1.57 o 
   7   4  13        0.06        0.90      0.80 o 
   8   4  13       10.18       10.18      1.61 o 
   9   4  13      147.37      164.30     10.47 o 
  10   4  13      150.73      150.18      5.29 o 
  11   4  13       83.86       93.33      5.44 o 
  12   4  13       10.64       12.91      1.79 o 
  -4   5  13       23.48       26.45      3.15 o 
  -3   5  13      696.01      699.19     11.42 o 
  -2   5  13        4.67        3.55      1.97 o 
  -1   5  13      530.79      571.28     17.92 o 
   0   5  13        1.92       -0.11      1.00 o 
   1   5  13       49.18       42.97      3.45 o 
   2   5  13        0.10       -0.25      0.93 o 
   3   5  13      367.77      366.66      8.14 o 
   4   5  13       89.85       99.87      5.17 o 
   5   5  13      376.06      457.79     10.87 o 
   6   5  13        3.66        5.55      1.69 o 
   7   5  13      153.52      157.82      8.82 o 
   8   5  13       11.21       10.22      1.30 o 
   9   5  13      406.78      416.25      7.11 o 
  10   5  13        8.08       10.97      1.58 o 
  11   5  13      173.98      184.23      7.65 o 
  12   5  13       39.85       38.71      3.03 o 
  -4   6  13       21.96       21.18      2.76 o 
  -3   6  13      714.09      695.20      9.08 o 
  -2   6  13       28.59       31.57      3.96 o 
  -1   6  13      645.99      663.53     12.46 o 
   0   6  13       53.03       54.69      3.04 o 
   1   6  13      720.48      693.30     10.98 o 
   2   6  13       15.73       13.44      1.67 o 
   3   6  13      827.49      801.41     14.43 o 
   4   6  13       66.84       70.40      4.42 o 
   5   6  13       78.51       73.37      4.42 o 
   6   6  13       23.12       23.96      3.79 o 
   7   6  13      537.80      534.84     16.00 o 
   8   6  13        0.33        2.55      1.07 o 
   9   6  13      118.63      110.50      6.25 o 
  10   6  13        6.73        5.60      1.75 o 
  11   6  13       39.64       39.46      3.60 o 
  12   6  13       75.15       85.25      4.37 o 
  -4   7  13        9.73       12.70      2.02 o 
  -3   7  13       86.13       79.54      5.39 o 
  -2   7  13      251.48      259.05      6.91 o 
  -1   7  13      557.60      530.80      8.72 o 
   0   7  13      158.91      150.38      4.93 o 
   1   7  13      777.85      763.23     12.91 o 
   2   7  13       32.20       30.00      2.36 o 
   3   7  13      240.97      252.16      5.90 o 
   4   7  13       63.72       64.89      4.19 o 
   5   7  13       29.37       35.31      3.11 o 
   6   7  13        5.91        4.65      2.21 o 
   7   7  13        1.86        6.35      1.91 o 
   8   7  13        2.24        1.45      1.14 o 
   9   7  13      443.15      482.15     12.91 o 
  10   7  13        5.49        3.79      0.96 o 
  11   7  13      439.09      462.09     11.49 o 
  -3   8  13      724.54      739.83     15.16 o 
  -2   8  13        0.36        1.47      0.80 o 
  -1   8  13       21.72       26.25      1.89 o 
   0   8  13       34.45       31.18      2.20 o 
   1   8  13       12.64       15.37      1.67 o 
   2   8  13       29.98       27.85      2.21 o 
   3   8  13       41.76       37.54      2.63 o 
   4   8  13       54.47       53.65      3.78 o 
   5   8  13       30.13       32.33      4.16 o 
   6   8  13        1.59        1.89      1.33 o 
   7   8  13        3.89        7.46      1.49 o 
   8   8  13       56.00       54.37      4.71 o 
   9   8  13      308.86      313.73     10.26 o 
  10   8  13        0.31       -0.51      0.76 o 
  11   8  13        0.43       -0.01      0.95 o 
  -3   9  13      417.80      381.11      9.72 o 
  -2   9  13      121.99      125.61      4.42 o 
  -1   9  13       43.02       44.85      2.97 o 
   0   9  13        0.28        0.21      0.89 o 
   1   9  13      296.95      309.68      8.04 o 
   2   9  13       61.85       68.00      3.97 o 
   3   9  13        0.00        1.15      0.85 o 
   4   9  13       25.36       19.80      2.33 o 
   5   9  13       22.72       20.42      3.41 o 
   6   9  13       11.94       10.32      1.55 o 
   7   9  13      793.94      837.10     18.73 o 
   8   9  13        2.27        1.50      1.14 o 
   9   9  13        1.97        1.55      0.87 o 
  10   9  13        7.72        6.12      1.97 o 
  -2  10  13       12.96       11.77      1.29 o 
  -1  10  13      161.29      190.71      5.47 o 
   0  10  13       22.63       18.51      2.88 o 
   1  10  13      226.30      220.34      6.36 o 
   2  10  13       12.07       12.75      2.76 o 
   3  10  13      191.46      191.77      6.86 o 
   4  10  13       32.30       28.72      2.71 o 
   5  10  13       37.63       33.62      2.82 o 
   6  10  13        8.66       11.75      2.52 o 
   7  10  13      229.54      227.06      9.50 o 
   8  10  13       13.42       10.07      1.96 o 
   9  10  13        3.62        1.84      0.89 o 
  10  10  13        6.43        5.81      1.14 o 
  -1  11  13        1.89        4.97      1.61 o 
   0  11  13       35.12       34.44      3.54 o 
   1  11  13       76.47       78.62      5.46 o 
   2  11  13      180.14      207.10      6.05 o 
   3  11  13       68.36       76.14      3.35 o 
   4  11  13       67.06       70.17      3.87 o 
   5  11  13      161.55      182.74     11.53 o 
   6  11  13       13.40       16.96      2.66 o 
   7  11  13       22.17       26.07      3.23 o 
   8  11  13       27.20       25.62      2.00 o 
   9  11  13       63.86       57.82      2.69 o 
   0  12  13        3.00        5.54      1.44 o 
   1  12  13       11.04        8.58      1.78 o 
   2  12  13        1.96        0.61      1.30 o 
   3  12  13      471.60      466.37     10.46 o 
   4  12  13       29.92       26.65      2.22 o 
   5  12  13        0.09        1.29      1.06 o 
   6  12  13        0.27       -0.26      1.08 o 
   7  12  13       11.64        3.52      7.13 o 
   8  12  13       91.57       42.88     47.87 o 
   1  13  13      257.02      260.50      5.84 o 
   2  13  13        2.11        2.03      0.72 o 
   3  13  13      165.89       36.90     71.06 o 
   4  13  13       25.35       24.26      2.49 o 
   5  13  13      134.42      141.76      6.16 o 
   6  13  13        7.53        9.46      1.10 o 
   7  13  13      227.54      217.13      7.21 o 
   2  -9  14      145.08      130.61      3.71 o 
   3  -9  14        0.52        0.26      0.76 o 
   5  -9  14       66.56       62.47      4.01 o 
   0  -8  14      322.05      343.06     10.01 o 
   1  -8  14       12.87       16.35      2.27 o 
   2  -8  14      242.06      251.93      6.07 o 
   3  -8  14        1.53        0.44      0.72 o 
   4  -8  14      284.63      271.74      6.26 o 
   5  -8  14       90.55       84.08      3.51 o 
   6  -8  14       30.93       28.87      2.35 o 
   7  -8  14       25.91       20.11      2.66 o 
  -1  -7  14      158.87      175.61      7.38 o 
   0  -7  14       97.72      112.38      6.28 o 
   1  -7  14        0.10        1.53      0.87 o 
   2  -7  14        1.71        4.07      1.05 o 
   3  -7  14       24.24       26.01      2.16 o 
   4  -7  14        3.29        4.38      1.13 o 
   5  -7  14        1.23        0.32      0.80 o 
   6  -7  14      128.26      127.43      6.22 o 
   7  -7  14       68.55       61.35      3.71 o 
   8  -7  14       36.87       30.46      2.57 o 
  -2  -6  14       67.81       68.98      4.64 o 
  -1  -6  14       89.73      110.99      6.44 o 
   0  -6  14      142.58      147.87      7.75 o 
   1  -6  14        1.71        2.96      1.45 o 
   2  -6  14      305.27      338.81      8.35 o 
   3  -6  14        0.33       -1.27      0.88 o 
   4  -6  14      363.77      403.64      9.33 o 
   5  -6  14        1.97        1.14      1.22 o 
   6  -6  14       84.91       82.08      4.21 o 
   7  -6  14       19.48       15.31      1.85 o 
   8  -6  14       54.00       56.28      5.43 o 
   9  -6  14        6.25        5.06      1.39 o 
  -2  -5  14       24.37       21.61      2.89 o 
  -1  -5  14        0.36       -0.03      1.20 o 
   0  -5  14       80.34       84.81      6.22 o 
   1  -5  14        0.04       -0.64      1.64 o 
   2  -5  14       25.03       23.71      3.42 o 
   3  -5  14        9.92        8.26      1.18 o 
   4  -5  14      171.64      155.11      8.47 o 
   5  -5  14       26.69       27.70      3.63 o 
   6  -5  14      311.73      332.17     11.69 o 
   7  -5  14      135.96      135.23      7.14 o 
   8  -5  14       50.36       39.49      2.85 o 
   9  -5  14       10.96        6.94      1.31 o 
  10  -5  14        0.38        0.78      0.78 o 
  -3  -4  14        0.26        1.63      1.05 o 
  -2  -4  14       55.61       76.35      5.55 o 
  -1  -4  14       21.14       23.28      3.39 o 
   0  -4  14      167.30      145.30      8.36 o 
   1  -4  14       11.52        8.58      2.39 o 
   2  -4  14       21.35       14.76      2.77 o 
   3  -4  14        2.49        1.24      0.74 o 
   4  -4  14       72.44       80.43      6.32 o 
   5  -4  14        3.99        5.13      1.94 o 
   6  -4  14       30.91       29.82      3.81 o 
   7  -4  14       30.82       29.51      3.69 o 
   8  -4  14      190.94      200.86      8.67 o 
   9  -4  14        0.80        1.07      1.18 o 
  10  -4  14       27.46       22.30      1.87 o 
  -3  -3  14       18.31       19.97      2.76 o 
  -2  -3  14       30.24       36.11      4.05 o 
  -1  -3  14        0.90        0.65      1.32 o 
   0  -3  14      924.13      858.37     20.70 o 
   1  -3  14       14.02       11.44      2.54 o 
   2  -3  14      445.73      444.89     14.61 o 
   3  -3  14        5.66        5.59      1.25 o 
   4  -3  14       36.09       37.73      3.51 o 
   5  -3  14       13.63       14.73      2.68 o 
   6  -3  14      500.73      528.79     21.56 o 
   7  -3  14        0.33        0.83      1.54 o 
   8  -3  14       14.61       16.82      2.82 o 
   9  -3  14        3.80        3.08      1.47 o 
  10  -3  14       43.09       34.94      3.32 o 
  11  -3  14        1.18        0.94      0.49 o 
  -3  -2  14        2.52        1.41      1.14 o 
  -2  -2  14        2.58        1.54      1.53 o 
  -1  -2  14       92.40       91.56      6.84 o 
   0  -2  14        5.77        5.91      2.18 o 
   1  -2  14      105.39      119.12      7.88 o 
   2  -2  14     1582.52     1519.44     23.96 o 
   3  -2  14       48.01       48.84      5.05 o 
   4  -2  14        5.24        4.54      1.06 o 
   5  -2  14        5.42        5.05      1.79 o 
   6  -2  14      293.48      308.47      9.78 o 
   7  -2  14        4.65        4.40      1.53 o 
   8  -2  14       31.04       35.95      4.14 o 
   9  -2  14        0.02       -0.80      1.47 o 
  10  -2  14      155.80      163.16      7.36 o 
  11  -2  14        1.94        1.15      0.51 o 
  -4  -1  14        0.06        0.12      0.80 o 
  -3  -1  14        0.62        0.62      1.11 o 
  -2  -1  14       10.14        7.51      1.85 o 
  -1  -1  14       61.65       57.50      5.20 o 
   0  -1  14      345.16      336.06     12.88 o 
   1  -1  14        4.33        1.11      0.98 o 
   2  -1  14        0.15        0.34      0.87 o 
   3  -1  14       31.12       27.07      3.85 o 
   4  -1  14      920.66      922.80     12.22 o 
   5  -1  14        0.51        0.21      0.83 o 
   6  -1  14       21.09       22.28      2.56 o 
   7  -1  14        3.93        3.18      1.23 o 
   8  -1  14        0.26       -0.62      1.97 o 
   9  -1  14       29.25       22.76      3.19 o 
  10  -1  14      233.19      238.47      9.12 o 
  11  -1  14        6.90        6.65      1.62 o 
  -4   0  14        1.98        0.27      0.62 o 
  -3   0  14        0.00        0.41      1.05 o 
  -2   0  14       40.44       37.20      4.03 o 
  -1   0  14        6.94        6.27      2.07 o 
   0   0  14      527.40      490.89     16.03 o 
   1   0  14       15.17       13.12      1.99 o 
   2   0  14      173.98      151.89      6.38 o 
   3   0  14       10.39        9.62      2.61 o 
   4   0  14      209.75      205.42      5.83 o 
   5   0  14        5.30        5.80      1.20 o 
   6   0  14      508.65      553.59      9.28 o 
   7   0  14        4.17        2.95      1.22 o 
   8   0  14      123.94      117.00      5.38 o 
   9   0  14       11.96       10.42      2.44 o 
  10   0  14      127.12      121.13      6.67 o 
  11   0  14       28.77       26.75      2.01 o 
  -4   1  14        5.94        4.82      1.17 o 
  -3   1  14       47.35       47.44      4.24 o 
  -2   1  14        4.82        1.31      1.27 o 
  -1   1  14       45.37       37.64      4.52 o 
   0   1  14      414.78      472.30     10.63 o 
   1   1  14       61.78       58.02      4.00 o 
   2   1  14      122.33      137.42      6.17 o 
   3   1  14        1.95        1.89      1.19 o 
   4   1  14      412.05      413.31      8.24 o 
   5   1  14       50.65       48.93      2.88 o 
   6   1  14      160.73      147.31      4.86 o 
   7   1  14       33.31       35.30      3.12 o 
   8   1  14      146.32      143.90      6.68 o 
   9   1  14      126.63      130.21      7.35 o 
  10   1  14      104.22      109.88      6.35 o 
  11   1  14        0.17       -0.28      0.62 o 
  -4   2  14      458.97      460.20     11.23 o 
  -3   2  14       23.84       27.60      3.31 o 
  -2   2  14       19.20       12.90      2.61 o 
  -1   2  14       47.05       44.14      3.43 o 
   0   2  14      526.77      468.05     10.82 o 
   1   2  14       39.83       44.66      3.57 o 
   2   2  14      436.67      466.18     11.36 o 
   3   2  14      165.55      156.08      4.49 o 
   4   2  14      222.41      227.96      6.13 o 
   5   2  14        5.47        4.44      1.02 o 
   6   2  14       27.79       33.55      2.35 o 
   7   2  14       22.37       28.38      2.72 o 
   8   2  14      697.20      693.80     12.57 o 
   9   2  14       39.29       45.46      3.20 o 
  10   2  14       20.81       22.30      2.36 o 
  11   2  14        2.38        2.25      0.56 o 
  -4   3  14        0.00       -0.30      0.78 o 
  -3   3  14       94.69      106.25      6.34 o 
  -2   3  14       53.31       82.26      6.23 o 
  -1   3  14       21.29       19.70      2.29 o 
   0   3  14        0.93        1.63      1.23 o 
   1   3  14      113.82      101.54      5.32 o 
   2   3  14      458.02      460.06      8.73 o 
   3   3  14      291.09      284.70      6.01 o 
   4   3  14      100.08      103.92      4.12 o 
   5   3  14       19.53       20.14      1.91 o 
   6   3  14       52.82       63.66      3.19 o 
   7   3  14      108.42      107.12      7.33 o 
   8   3  14      209.41      225.31      7.81 o 
   9   3  14       17.75       17.19      2.03 o 
  10   3  14      281.12      246.54     11.10 o 
  11   3  14       24.79       19.18      1.62 o 
  -4   4  14      285.58      287.45     21.85 o 
  -3   4  14       28.08       34.11      3.63 o 
  -2   4  14       58.45       61.30      3.43 o 
  -1   4  14       15.81       13.30      1.93 o 
   0   4  14       65.93       62.34      4.11 o 
   1   4  14       70.84       59.72      4.13 o 
   2   4  14      346.77      319.19      7.60 o 
   3   4  14       38.65       36.82      2.70 o
[truncated: 28,351 more chars]
