# Supplementary material for: Photoswitching neutral homoaromatic hydrocarbons
Source: Nat Chem. 2023 Jan 26;15(3):377–85. doi: 10.1038/s41557-022-01121-w (PMC9986110; doi:10.1038/s41557-022-01121-w)
Supplement: Supplementary file 6 — Crystallographic data (.cif, .fcf and .hkl files) of compound 14b (CCDC 2128306). [file 41557_2022_1121_MOESM6_ESM.zip › CU-4247.CIF]

 
data_cu-4247 
 
_audit_creation_method            'CrysAlisPro 1.171.40.67a (Rigaku OD, 2019)'
_chemical_name_systematic 
; 
 ? 
; 
_chemical_name_common             ? 
_chemical_melting_point           ? 
_chemical_formula_moiety          ? 
_chemical_formula_sum 
 'C18 H20 O3' 
_chemical_formula_weight          284.34 
 
loop_ 
 _atom_type_symbol 
 _atom_type_description 
 _atom_type_scat_dispersion_real 
 _atom_type_scat_dispersion_imag 
 _atom_type_scat_source 
 'C'  'C'   0.0181   0.0091 
 'International Tables Vol C Tables 4.2.6.8 and 6.1.1.4' 
 'H'  'H'   0.0000   0.0000 
 'International Tables Vol C Tables 4.2.6.8 and 6.1.1.4' 
 'O'  'O'   0.0492   0.0322 
 'International Tables Vol C Tables 4.2.6.8 and 6.1.1.4' 
 
_symmetry_cell_setting            monoclinic
_symmetry_space_group_name_H-M    P21/n 
 
loop_ 
 _symmetry_equiv_pos_as_xyz 
 'x, y, z' 
 '-x+1/2, y+1/2, -z+1/2' 
 '-x, -y, -z' 
 'x-1/2, -y-1/2, z-1/2' 
 
_cell_length_a                    6.04138(18) 
_cell_length_b                    14.0715(5) 
_cell_length_c                    17.1606(5) 
_cell_angle_alpha                 90.00 
_cell_angle_beta                  93.120(3) 
_cell_angle_gamma                 90.00 
_cell_volume                      1456.69(8) 
_cell_formula_units_Z             4 
_cell_measurement_temperature     150(2) 
_cell_measurement_reflns_used     2820
_cell_measurement_theta_min       4.0180
_cell_measurement_theta_max       72.2100
 
_exptl_crystal_description        plate 
_exptl_crystal_colour             colourless 
_exptl_crystal_size_max           0.28 
_exptl_crystal_size_mid           0.16 
_exptl_crystal_size_min           0.12 
_exptl_crystal_density_meas       ? 
_exptl_crystal_density_diffrn     1.297 
_exptl_crystal_density_method     'not measured' 
_exptl_crystal_F_000              608 
_exptl_absorpt_coefficient_mu     0.698 
_exptl_absorpt_correction_type    multi-scan
_exptl_absorpt_correction_T_min   0.8285 
_exptl_absorpt_correction_T_max   0.9221 
_exptl_absorpt_process_details
;
CrysAlisPro 1.171.40.67a (Rigaku Oxford Diffraction, 2019)
Empirical absorption correction using spherical harmonics,
 implemented in SCALE3 ABSPACK scaling algorithm.
;
 
_exptl_special_details 
; 
 ? 
; 
 
_diffrn_ambient_temperature       150.01(10) 
_diffrn_ambient_environment       N~2~
_diffrn_source                    'micro-focus sealed X-ray tube'
_diffrn_source_type               'SuperNova (Cu) X-ray Source'
_diffrn_radiation_probe           x-ray
_diffrn_radiation_type            'Cu K\a'
_diffrn_radiation_wavelength      1.54184
_diffrn_radiation_monochromator   mirror
_diffrn_measurement_device        'four-circle diffractometer'
_diffrn_measurement_device_type   'SuperNova, Single source at offset/far, Atlas'
_diffrn_detector                  'CCD plate'
_diffrn_detector_type             Atlas
_diffrn_detector_area_resol_mean  10.5435
_diffrn_standards_number          ? 
_diffrn_standards_interval_count  ? 
_diffrn_standards_interval_time   ? 
_diffrn_standards_decay_%         ? 
_diffrn_reflns_number             5300 
_diffrn_reflns_av_R_equivalents   0.0275 
_diffrn_reflns_av_sigmaI/netI     0.0314 
_diffrn_reflns_limit_h_min        -5 
_diffrn_reflns_limit_h_max        7 
_diffrn_reflns_limit_k_min        -16 
_diffrn_reflns_limit_k_max        14 
_diffrn_reflns_limit_l_min        -20 
_diffrn_reflns_limit_l_max        20 
_diffrn_reflns_theta_min          4.07 
_diffrn_reflns_theta_max          67.48 
_reflns_number_total              2627 
_reflns_number_gt                 2324 
_reflns_threshold_expression      >2sigma(I) 
 
_computing_data_collection        'CrysAlisPro 1.171.40.67a (Rigaku OD, 2019)'
_computing_cell_refinement        'CrysAlisPro 1.171.40.67a (Rigaku OD, 2019)'
_computing_data_reduction         'CrysAlisPro 1.171.40.67a (Rigaku OD, 2019)'
_computing_structure_solution     'SHELXS-97 (Sheldrick, 1990)' 
_computing_structure_refinement   'SHELXL-97 (Sheldrick, 1997)' 
_computing_molecular_graphics     ? 
_computing_publication_material   ? 
 
_refine_special_details 
; 
 Refinement of F^2^ against ALL reflections.  The weighted R-factor wR and 
 goodness of fit S are based on F^2^, conventional R-factors R are based 
 on F, with F set to zero for negative F^2^. The threshold expression of 
 F^2^ > 2sigma(F^2^) is used only for calculating R-factors(gt) etc. and is 
 not relevant to the choice of reflections for refinement.  R-factors based 
 on F^2^ are statistically about twice as large as those based on F, and R- 
 factors based on ALL data will be even larger. 
; 
 
_refine_ls_structure_factor_coef  Fsqd  
_refine_ls_matrix_type            full 
_refine_ls_weighting_scheme       calc  
_refine_ls_weighting_details 
 'calc w=1/[\s^2^(Fo^2^)+(0.0442P)^2^+3.0325P] where P=(Fo^2^+2Fc^2^)/3' 
_atom_sites_solution_primary      direct 
_atom_sites_solution_secondary    difmap 
_atom_sites_solution_hydrogens    geom 
_refine_ls_hydrogen_treatment     constr 
_refine_ls_extinction_method      none 
_refine_ls_extinction_coef        ? 
_refine_ls_number_reflns          2627 
_refine_ls_number_parameters      193 
_refine_ls_number_restraints      0 
_refine_ls_R_factor_all           0.0688 
_refine_ls_R_factor_gt            0.0628 
_refine_ls_wR_factor_ref          0.1688 
_refine_ls_wR_factor_gt           0.1658 
_refine_ls_goodness_of_fit_ref    1.120 
_refine_ls_restrained_S_all       1.120 
_refine_ls_shift/su_max           0.000 
_refine_ls_shift/su_mean          0.000 
 
loop_ 
 _atom_site_label 
 _atom_site_type_symbol 
 _atom_site_fract_x 
 _atom_site_fract_y 
 _atom_site_fract_z 
 _atom_site_U_iso_or_equiv 
 _atom_site_adp_type 
 _atom_site_occupancy 
 _atom_site_symmetry_multiplicity 
 _atom_site_calc_flag 
 _atom_site_refinement_flags 
 _atom_site_disorder_assembly 
 _atom_site_disorder_group 
O1 O 0.5506(3) 0.26582(14) 0.58426(11) 0.0262(5) Uani 1 1 d . . . 
O2 O 0.3032(3) 0.23770(15) 0.67634(12) 0.0321(5) Uani 1 1 d . . . 
O3 O 0.1695(3) 0.39685(15) 0.53807(11) 0.0302(5) Uani 1 1 d . . . 
C1 C 0.4144(4) 0.2910(2) 0.64007(15) 0.0236(6) Uani 1 1 d . . . 
C2 C 0.4203(4) 0.3969(2) 0.64764(16) 0.0224(6) Uani 1 1 d . . . 
C3 C 0.2860(4) 0.4448(2) 0.58374(16) 0.0237(6) Uani 1 1 d . . . 
C4 C 0.2985(5) 0.5478(2) 0.58050(18) 0.0292(7) Uani 1 1 d . . . 
H4A H 0.2130 0.5802 0.5365 0.035 Uiso 1 1 calc R . . 
C5 C 0.3140(5) 0.5994(2) 0.65994(18) 0.0304(7) Uani 1 1 d . . . 
H5A H 0.2370 0.6622 0.6617 0.036 Uiso 1 1 calc R . . 
C6 C 0.5125(5) 0.5958(2) 0.61194(18) 0.0294(7) Uani 1 1 d . . . 
H6A H 0.5511 0.6566 0.5858 0.035 Uiso 1 1 calc R . . 
C7 C 0.7061(5) 0.5340(2) 0.63832(17) 0.0268(6) Uani 1 1 d . . . 
H7A H 0.7892 0.5163 0.5923 0.032 Uiso 1 1 calc R . . 
H7B H 0.8071 0.5709 0.6741 0.032 Uiso 1 1 calc R . . 
C8 C 0.6376(4) 0.4447(2) 0.67913(16) 0.0237(6) Uani 1 1 d . . . 
C9 C 0.4345(4) 0.4468(2) 0.72826(16) 0.0246(6) Uani 1 1 d . . . 
C10 C 0.3084(5) 0.5400(2) 0.73251(17) 0.0293(7) Uani 1 1 d . . . 
H10A H 0.1520 0.5259 0.7426 0.035 Uiso 1 1 calc R . . 
H10B H 0.3718 0.5773 0.7772 0.035 Uiso 1 1 calc R . . 
C11 C 0.8157(5) 0.3791(2) 0.70693(17) 0.0277(6) Uani 1 1 d . . . 
H11A H 0.9468 0.3759 0.6788 0.033 Uiso 1 1 calc R . . 
C12 C 0.8006(5) 0.3240(2) 0.76979(18) 0.0326(7) Uani 1 1 d . . . 
H12A H 0.9159 0.2801 0.7832 0.039 Uiso 1 1 calc R . . 
C13 C 0.6108(5) 0.3300(2) 0.81805(17) 0.0347(7) Uani 1 1 d . . . 
H13A H 0.6061 0.2916 0.8635 0.042 Uiso 1 1 calc R . . 
C14 C 0.4425(5) 0.3890(2) 0.79930(17) 0.0302(7) Uani 1 1 d . . . 
H14A H 0.3240 0.3936 0.8333 0.036 Uiso 1 1 calc R . . 
C15 C 0.5818(5) 0.1659(2) 0.56260(17) 0.0295(7) Uani 1 1 d . . . 
C16 C 0.6952(6) 0.1139(2) 0.6312(2) 0.0404(8) Uani 1 1 d . . . 
H16A H 0.5974 0.1132 0.6749 0.061 Uiso 1 1 calc R . . 
H16B H 0.8339 0.1464 0.6471 0.061 Uiso 1 1 calc R . . 
H16C H 0.7276 0.0485 0.6159 0.061 Uiso 1 1 calc R . . 
C17 C 0.3612(6) 0.1223(3) 0.5352(2) 0.0443(9) Uani 1 1 d . . . 
H17A H 0.2696 0.1133 0.5801 0.066 Uiso 1 1 calc R . . 
H17B H 0.3869 0.0608 0.5106 0.066 Uiso 1 1 calc R . . 
H17C H 0.2847 0.1648 0.4974 0.066 Uiso 1 1 calc R . . 
C18 C 0.7368(6) 0.1742(3) 0.4964(2) 0.0446(9) Uani 1 1 d . . . 
H18A H 0.6603 0.2065 0.4521 0.067 Uiso 1 1 calc R . . 
H18B H 0.7820 0.1105 0.4803 0.067 Uiso 1 1 calc R . . 
H18C H 0.8682 0.2108 0.5139 0.067 Uiso 1 1 calc R . . 
 
loop_ 
 _atom_site_aniso_label 
 _atom_site_aniso_U_11 
 _atom_site_aniso_U_22 
 _atom_site_aniso_U_33 
 _atom_site_aniso_U_23 
 _atom_site_aniso_U_13 
 _atom_site_aniso_U_12 
O1 0.0269(10) 0.0254(11) 0.0267(10) -0.0003(8) 0.0037(8) 0.0032(8) 
O2 0.0329(11) 0.0292(12) 0.0348(11) 0.0020(9) 0.0066(9) -0.0038(9) 
O3 0.0274(10) 0.0344(12) 0.0279(10) -0.0029(9) -0.0063(8) -0.0006(9) 
C1 0.0208(13) 0.0297(15) 0.0198(13) 0.0012(11) -0.0036(10) 0.0015(11) 
C2 0.0176(13) 0.0264(15) 0.0233(13) 0.0005(11) 0.0009(10) -0.0003(11) 
C3 0.0193(13) 0.0279(15) 0.0239(14) -0.0003(11) 0.0007(10) 0.0017(11) 
C4 0.0258(14) 0.0280(16) 0.0331(16) 0.0026(12) -0.0054(12) 0.0025(12) 
C5 0.0253(14) 0.0250(15) 0.0402(17) -0.0055(13) -0.0036(12) 0.0032(12) 
C6 0.0284(15) 0.0226(15) 0.0368(16) 0.0020(12) -0.0021(12) -0.0019(12) 
C7 0.0217(13) 0.0280(15) 0.0301(15) 0.0009(12) -0.0024(11) -0.0022(12) 
C8 0.0194(13) 0.0278(15) 0.0235(13) -0.0004(11) -0.0020(10) -0.0015(11) 
C9 0.0210(13) 0.0294(15) 0.0230(14) -0.0034(11) -0.0008(11) -0.0036(11) 
C10 0.0210(13) 0.0334(16) 0.0332(15) -0.0094(13) -0.0004(11) -0.0014(12) 
C11 0.0184(13) 0.0323(16) 0.0320(15) -0.0001(12) -0.0024(11) -0.0002(12) 
C12 0.0296(15) 0.0337(17) 0.0334(16) 0.0028(13) -0.0091(12) 0.0011(13) 
C13 0.0401(17) 0.0388(18) 0.0246(15) 0.0052(13) -0.0053(13) -0.0069(14) 
C14 0.0285(15) 0.0383(18) 0.0236(14) -0.0027(12) -0.0002(11) -0.0074(13) 
C15 0.0320(15) 0.0249(15) 0.0314(15) -0.0022(12) -0.0006(12) 0.0061(12) 
C16 0.0452(19) 0.0352(18) 0.0403(18) 0.0029(15) -0.0033(15) 0.0136(15) 
C17 0.0425(19) 0.0384(19) 0.051(2) -0.0172(16) -0.0079(16) 0.0051(16) 
C18 0.054(2) 0.041(2) 0.0393(19) -0.0019(15) 0.0118(16) 0.0180(17) 
 
_geom_special_details 
; 
 All esds (except the esd in the dihedral angle between two l.s. planes) 
 are estimated using the full covariance matrix.  The cell esds are taken 
 into account individually in the estimation of esds in distances, angles 
 and torsion angles; correlations between esds in cell parameters are only 
 used when they are defined by crystal symmetry.  An approximate (isotropic) 
 treatment of cell esds is used for estimating esds involving l.s. planes. 
; 
 
loop_ 
 _geom_bond_atom_site_label_1 
 _geom_bond_atom_site_label_2 
 _geom_bond_distance 
 _geom_bond_site_symmetry_2 
 _geom_bond_publ_flag 
O1 C1 1.344(3) . ? 
O1 C15 1.469(3) . ? 
O2 C1 1.203(3) . ? 
O3 C3 1.227(3) . ? 
C1 C2 1.496(4) . ? 
C2 C3 1.489(4) . ? 
C2 C8 1.547(4) . ? 
C2 C9 1.550(4) . ? 
C3 C4 1.453(4) . ? 
C4 C6 1.531(4) . ? 
C4 C5 1.543(4) . ? 
C5 C6 1.492(4) . ? 
C5 C10 1.502(4) . ? 
C6 C7 1.507(4) . ? 
C7 C8 1.507(4) . ? 
C8 C11 1.477(4) . ? 
C8 C9 1.527(4) . ? 
C9 C14 1.464(4) . ? 
C9 C10 1.519(4) . ? 
C11 C12 1.335(4) . ? 
C12 C13 1.453(4) . ? 
C13 C14 1.338(5) . ? 
C15 C18 1.516(5) . ? 
C15 C16 1.517(4) . ? 
C15 C17 1.518(4) . ? 
 
loop_ 
 _geom_angle_atom_site_label_1 
 _geom_angle_atom_site_label_2 
 _geom_angle_atom_site_label_3 
 _geom_angle 
 _geom_angle_site_symmetry_1 
 _geom_angle_site_symmetry_3 
 _geom_angle_publ_flag 
C1 O1 C15 121.7(2) . . ? 
O2 C1 O1 125.8(3) . . ? 
O2 C1 C2 126.0(3) . . ? 
O1 C1 C2 108.2(2) . . ? 
C3 C2 C1 112.2(2) . . ? 
C3 C2 C8 118.6(2) . . ? 
C1 C2 C8 118.6(2) . . ? 
C3 C2 C9 117.0(2) . . ? 
C1 C2 C9 121.9(2) . . ? 
C8 C2 C9 59.08(17) . . ? 
O3 C3 C4 123.6(3) . . ? 
O3 C3 C2 119.5(3) . . ? 
C4 C3 C2 116.9(2) . . ? 
C3 C4 C6 118.1(2) . . ? 
C3 C4 C5 115.9(3) . . ? 
C6 C4 C5 58.09(19) . . ? 
C6 C5 C10 119.6(3) . . ? 
C6 C5 C4 60.55(19) . . ? 
C10 C5 C4 117.9(2) . . ? 
C5 C6 C7 119.2(3) . . ? 
C5 C6 C4 61.4(2) . . ? 
C7 C6 C4 118.6(2) . . ? 
C8 C7 C6 113.1(2) . . ? 
C11 C8 C7 117.2(2) . . ? 
C11 C8 C9 115.3(2) . . ? 
C7 C8 C9 119.3(2) . . ? 
C11 C8 C2 115.5(2) . . ? 
C7 C8 C2 116.7(2) . . ? 
C9 C8 C2 60.57(17) . . ? 
C14 C9 C10 115.7(2) . . ? 
C14 C9 C8 117.2(2) . . ? 
C10 C9 C8 117.6(2) . . ? 
C14 C9 C2 119.3(2) . . ? 
C10 C9 C2 115.5(2) . . ? 
C8 C9 C2 60.35(17) . . ? 
C5 C10 C9 114.0(2) . . ? 
C12 C11 C8 122.9(3) . . ? 
C11 C12 C13 121.2(3) . . ? 
C14 C13 C12 120.8(3) . . ? 
C13 C14 C9 122.4(3) . . ? 
O1 C15 C18 102.1(2) . . ? 
O1 C15 C16 108.9(2) . . ? 
C18 C15 C16 110.3(3) . . ? 
O1 C15 C17 110.0(2) . . ? 
C18 C15 C17 111.5(3) . . ? 
C16 C15 C17 113.4(3) . . ? 
 
_diffrn_measured_fraction_theta_max    0.997 
_diffrn_reflns_theta_full              67.48 
_diffrn_measured_fraction_theta_full   0.997 
_refine_diff_density_max    0.283 
_refine_diff_density_min   -0.272 
_refine_diff_density_rms    0.063 
