# Supplementary material for: Photoswitching neutral homoaromatic hydrocarbons
Source: Nat Chem. 2023 Jan 26;15(3):377–85. doi: 10.1038/s41557-022-01121-w (PMC9986110; doi:10.1038/s41557-022-01121-w)
Supplement: Supplementary file 6 — Crystallographic data (.cif, .fcf and .hkl files) of compound 14b (CCDC 2128306). [file 41557_2022_1121_MOESM6_ESM.zip › CU-4247.hkl]

   0   0  -1-14.1097 13.9951   2
   0   0  -2 93143.6 1066.75   2
   0   0  -3-37.3708 67.2116   2
   0   0  -4 55364.2 1071.06   2
   0   0  -5 9.52631 108.570   2
   0   0  -6 38610.5 1126.50   2
   0   0  -7 10.8984 160.291   2
   0   0  -8 34386.4 1331.36   2
   0   0  -9-20.2855 233.571   2
   0   0 -10 4485.77 608.983   2
   0   0 -11 84.2550 270.264   2
   0   0  12 7839.53 457.705  11
   0   0  13 78.9420 88.3664  11
   0   0  14 5343.99 421.747  11
   0   0  15 57.6924 99.4625  11
   0   0  16 1468.07 236.854  11
   0   0  17 63.0288 123.281  11
   0   0  18 9988.47 566.192  11
   0   0  19 98.0900 99.7496  11
   0   0  20 6995.82 391.339  11
   0  -1   0 4.14468 11.1473   3
   0  -1  -1 239460. 2056.21   2
   0  -1  -2 351817. 3060.30   2
   0   1  -3 297436. 3192.95   2
   0  -1  -3 289016. 2765.03   2
   0  -1  -4 82815.9 1215.11   2
   0   1  -4 93191.5 1613.83   2
   0   1  -5 47206.3 1237.19   2
   0  -1  -5 46455.9 972.835   2
   0   1  -6 4782.51 463.446   2
   0  -1  -6 3614.42 311.675   2
   0   1  -7 18914.1 943.437   2
   0  -1  -7 14920.5 734.217   2
   0   1  -8 39164.7 1496.07   2
   0  -1  -8 29437.3 1131.79   2
   0  -1  -9 524.301 247.005   2
   0  -1 -10 11433.4 893.517   2
   0  -1 -11 9762.07 926.675   2
   0   1  12 3411.55 303.356  11
   0  -1 -12 3218.94 578.849   2
   0  -1  12 3326.07 302.825  11
   0   1  13 22010.9 841.659  11
   0  -1  13 22338.0 829.383  11
   0  -1  14 149.494 115.785  11
   0   1  14 35.5605 80.9992  11
   0   1  15 17558.3 785.815  11
   0  -1  15 16559.5 762.136  11
   0   1  16 6075.70 465.536  11
   0  -1  16 6014.27 460.199  11
   0   1  17 5758.44 451.116  11
   0  -1  17 5859.05 445.879  11
   0  -1  18 1317.20 219.795  11
   0   1  18 1237.64 216.589  11
   0  -1  19 4055.26 337.477  11
   0   1  19 3960.76 333.590  11
   0  -1  20 6483.29 373.207  11
   0   1  20 6707.88 385.666  11
   0   1  21 942.026 124.786  11
   0  -2   0 23276.3 391.266   3
   0  -2  -1 107970. 1145.80   3
   0  -2  -2 37697.8 582.981   2
   0  -2  -3 315941. 2966.99   2
   0  -2  -4 0.53466 50.2683   2
   0  -2  -5 17359.0 547.987   2
   0  -2  -6 48578.9 1068.02   2
   0  -2  -7 64266.1 1382.30   2
   0  -2  -8 22622.7 928.707   2
   0  -2  -9 18900.6 938.948   2
   0  -2 -10 4292.75 529.048   2
   0  -2 -11 13523.9 994.440   2
   0   2  12 6974.89 441.117  11
   0  -2  12 7167.95 452.071  11
   0   2  13-6.11620 76.4087  11
   0  -2  13 0.47314 77.1142  11
   0  -2 -13 67.0769 241.023   2
   0  -2  14-23.1620 95.7602  11
   0   2  14 6.13249 88.2536  11
   0   2  15 4206.36 391.616  11
   0  -2  15 4213.59 386.253  11
   0   2  16 5048.94 432.358  11
   0  -2  16 4779.64 411.102  11
   0  -2  17-31.9477 90.6248  11
   0   2  17 98.2521 102.584  11
   0   2  18 257.405 120.537  11
   0  -2  18 114.003 92.6198  11
   0   2  19 10593.2 538.066  11
   0  -2  19 10545.2 523.822  11
   0   2  20 339.813 101.364  11
   0   2  21 1714.40 155.050  11
   0  -3   0-21.6252 39.1344   3
   0  -3   0 77.8588 25.3568   1
   0  -3  -1 317105. 2918.65   3
   0  -3  -2 49410.3 774.019   2
   0  -3  -3 5263.50 237.611   2
   0  -3  -4 12971.5 425.463   2
   0  -3  -5 87038.2 1322.37   2
   0  -3  -6 73996.8 1316.62   2
   0  -3  -7 29641.9 877.666   2
   0  -3  -8 18627.4 795.368   2
   0  -3  -9 5252.02 488.951   2
   0  -3 -10 61933.9 1865.18   2
   0  -3  11 1556.50 211.060  11
   0  -3 -11 1360.47 336.747   2
   0   3  11 1636.38 214.768  11
   0  -3 -12 2101.95 460.274   2
   0  -3  12 2372.42 275.219  11
   0   3  12 2322.47 260.292  11
   0  -3 -13 10616.8 1030.59   2
   0   3  13 9477.48 557.885  11
   0  -3  13 10134.9 575.781  11
   0  -3 -14 3293.92 609.435   2
   0   3  14 2699.62 316.714  11
   0  -3  14 2830.21 318.827  11
   0   3  15 32.2734 96.9893  11
   0  -3  15 113.426 115.139  11
   0  -3  16 1553.30 236.606  11
   0   3  16 1807.78 276.087  11
   0   3  17 26558.9 971.663  11
   0  -3  17 26320.9 932.350  11
   0  -3  18 1503.93 213.606  11
   0   3  18 1794.19 250.496  11
   0   3  19 14046.4 603.215  11
   0   3  20 1343.07 167.571  11
   0  -4   0 291384. 2860.86   3
   0  -4   0 285118. 2458.27   1
   0  -4   1 72219.9 1142.73   3
   0  -4  -1 72699.8 1084.33   3
   0  -4  -2 15979.4 458.045   3
   0  -4  -3 2153.83 174.402   2
   0  -4  -4 17854.9 525.398   2
   0  -4  -5 20385.2 618.163   2
   0  -4  -6 86666.4 1474.86   2
   0  -4  -7 65912.4 1379.83   2
   0  -4  -8 141.407 113.465   2
   0  -4  -9 15488.9 783.608   2
   0  -4 -10 3265.98 428.265   2
   0   4  11 227.345 114.280  11
   0  -4  11 286.656 121.324  11
   0  -4 -11 219.745 171.332   2
   0   4  12 71218.2 1550.29  11
   0  -4  12 72441.2 1590.51  11
   0  -4 -12 73049.8 2438.92   2
   0  -4 -13 371.345 228.063   2
   0  -4  13 262.930 131.412  11
   0   4  13 441.524 134.652  11
   0   4  14 439.686 135.752  11
   0  -4 -14 40.0601 234.213   2
   0  -4  14 450.848 150.298  11
   0   4  15 1587.87 250.691  11
   0  -4  15 1445.51 235.361  11
   0   4  16 663.200 175.248  11
   0  -4  16 683.743 164.785  11
   0   4  17 1929.33 271.626  11
   0  -4  17 1872.95 249.054  11
   0   4  18 917.109 176.408  11
   0   4  19 24.0409 66.6873  11
   0   4  20 10487.5 430.055  11
   0  -5   0 24.4045 19.7756   1
   0  -5   0 25.0695 60.7580   3
   0  -5   1 66166.9 1132.19   3
   0  -5  -1 65577.1 1076.75   3
   0  -5   2 25337.7 698.556   3
   0  -5  -2 26894.7 684.475   3
   0  -5  -3 662.158 111.457   2
   0  -5  -4 90432.1 1414.44   2
   0  -5  -5 64546.0 1191.44   2
   0  -5  -6 8812.18 439.358   2
   0  -5  -7 198.007 108.956   2
   0  -5  -8 11941.5 625.233   2
   0  -5  -9 7874.60 559.179   2
   0  -5  10 44957.5 1183.96  11
   0  -5 -10 47059.1 1553.82   2
   0  -5 -11 810.504 258.101   2
   0   5  11 1322.46 203.892  11
   0  -5  11 1093.12 199.568  11
   0  -5  12 22583.4 884.079  11
   0   5  12 23583.8 874.034  11
   0  -5 -12 21080.1 1252.88   2
   0  -5 -13 419.612 217.777   2
   0   5  13 115.274 113.408  11
   0  -5  13 114.045 104.265  11
   0   5  14 14153.3 713.498  11
   0  -5  14 14249.3 715.669  11
   0   5  15 15358.4 741.589  11
   0  -5  15 15565.1 738.004  11
   0   5  16 4494.13 395.521  11
   0   5  17 6739.80 465.879  11
   0   5  18 5637.26 388.875  11
   0   5  19 8160.05 412.512  11
   0   5  20 3797.04 236.288  11
   0  -6   0 238467. 2815.19   3
   0  -6  -1 114.251 55.0316   1
   0  -6   1 14.8256 76.6758   3
   0  -6  -1 3.09514 73.7200   3
   0  -6  -2 2505.11 198.184   1
   0  -6  -2 2584.26 228.784   3
   0  -6   2 2331.89 243.357   3
   0  -6  -3 44486.3 962.044   2
   0  -6   3 41660.7 1080.22   3
   0  -6  -4 85708.9 1437.98   2
   0  -6  -5 3150.15 267.828   2
   0  -6  -6 1681.52 206.275   2
   0  -6  -7 14912.7 657.866   2
   0  -6  -8 13473.4 674.259   2
   0  -6  -9 438.205 170.199   2
   0  -6  10-19.3031 93.6597  11
   0  -6 -10 191.972 93.1533   9
   0  -6 -10 33.9144 129.474   2
   0  -6  11 2680.31 305.369  11
   0  -6 -11 2004.09 282.237   9
   0  -6 -11 2668.07 408.713   2
   0  -6 -12 56.0048 99.2141   9
   0  -6 -12-225.363 203.256   2
   0  -6  12 58.1977 83.3336  11
   0  -6 -12 116.653 215.240   1
   0   6  12 56.0457 102.086  11
   0   6  13 3147.93 336.368  11
   0  -6 -13 2575.79 504.859   2
   0   6  14 6007.11 468.253  11
   0   6  15 91.1121 96.9046  11
   0   6  16 15887.8 719.135  11
   0   6  17-19.0979 94.5875  11
   0   6  18 4262.78 318.833  11
   0   6  19 3694.06 257.753  11
   0  -6  19 3750.68 240.346   6
   0  -7   0-7.31395 83.3237   3
   0  -7   1 148765. 2259.33   3
   0  -7  -1 141059. 2108.89   3
   0  -7   2 110974. 1960.25   3
   0  -7   3 5350.85 419.105   3
   0  -7  -3 4656.02 322.360   2
   0  -7  -4 42.9639 81.5782   1
   0  -7   4 27.1125 89.4715   3
   0  -7  -4 51.7863 64.7868   2
   0  -7  -5 12248.7 556.576   2
   0  -7  -6 10351.5 538.837   2
   0  -7  -7 3163.40 317.293   2
   0  -7  -8 7029.23 456.101   9
   0  -7  -8 7600.04 523.495   2
   0  -7  -9 97.4880 87.8982   2
   0  -7  -9 225.439 113.498   9
   0  -7 -10 5273.03 645.076   1
   0  -7 -10 6059.57 566.345   2
   0  -7 -10 5865.63 452.251   9
   0  -7 -11 176.999 204.928   1
   0  -7 -11 110.716 145.525   2
   0  -7 -11-29.1866 102.866   9
   0  -7 -12 1788.95 269.201   9
   0   7  12 1576.01 235.759  11
   0  -7 -12 2155.50 467.970   1
   0  -7 -12 1202.31 356.451   2
   0  -7 -13 5863.27 482.964   9
   0   7  13 5596.85 444.583  11
   0   7  14 3822.61 368.860  11
   0   7  15 124.919 107.458  11
   0   7  16 626.244 155.042  11
   0   7  17 514.503 123.183  11
   0   7  18 209.775 86.5366  11
   0  -7  19 7246.65 315.612   6
   0   7  19 6497.34 306.513  11
   0  -8   0-0.92092 82.4796   3
   0  -8  -1 6606.10 457.236   3
   0  -8   1 6414.80 454.523   3
   0  -8   2 1367.24 229.517   3
   0  -8  -3 44626.4 1123.04   2
   0  -8   3 45758.4 1323.62   3
   0  -8   4 13886.0 729.293   3
   0  -8  -4 13586.9 608.564   2
   0  -8  -5 26823.9 890.214   2
   0  -8   5 25806.7 1026.25   3
   0  -8  -6 15002.0 686.121   2
   0  -8   6 15783.1 835.742   3
   0  -8  -7 464.192 149.700   2
   0  -8  -7 500.372 147.081   9
   0  -8   7 944.855 199.792   3
   0  -8  -8 5766.39 477.039   2
   0  -8  -8 6119.45 583.344   1
   0  -8  -8 5838.99 444.600   9
   0  -8  -9 5992.78 456.388   9
   0  -8  -9 6473.94 547.606   2
   0  -8  -9 6324.83 629.354   1
   0  -8 -10 394.424 173.903   2
   0  -8 -10 232.110 132.064   9
   0  -8 -10 139.968 187.960   1
   0  -8 -11 2547.54 320.312   9
   0  -8 -11 2864.27 449.822   2
   0  -8 -11 3061.17 531.854   1
   0   8  12 15632.7 711.711  11
   0  -8 -12 16307.1 798.754   9
   0  -8 -13 20007.1 888.729   9
   0   8  13 18575.8 774.335  11
   0   8  14 2120.96 261.406  11
   0   8  15 14544.1 644.792  11
   0   8  16 2314.27 249.706  11
   0   8  17 5144.15 329.135  11
   0  -8  18 4119.59 267.925   6
   0   8  18 3805.58 247.721  11
   0  -9   0 22.1752 101.171   3
   0  -9   1 13534.6 728.444   3
   0  -9  -1 13368.3 725.575   3
   0  -9   2 8431.10 584.581   3
   0  -9  -2 7151.26 486.066   2
   0  -9   3 10737.2 690.122   3
   0  -9  -3 9334.20 552.793   2
   0  -9  -4 2406.88 288.785   9
   0  -9  -4 1985.19 254.524   2
   0  -9   4 2625.49 347.814   3
   0  -9  -5 409.673 136.764   9
   0  -9   5 466.396 170.657   3
   0  -9  -5 455.288 125.646   2
   0  -9  -6 5348.81 436.324   2
   0  -9  -6 6440.85 479.396   9
   0  -9   6 5396.50 503.015   3
   0  -9  -7 9570.54 593.027   9
   0  -9   7 9290.25 654.698   3
   0  -9  -7 8738.78 587.138   2
   0  -9  -8 2928.20 363.859   2
   0  -9   8 3183.72 391.357   3
   0  -9  -8 2810.80 333.442   9
   0  -9  -9 200.892 180.242   2
   0  -9   9 718.930 204.532   3
   0  -9  -9 466.586 169.976   9
   0  -9 -10 5934.17 492.078   9
   0  -9  10 7158.98 589.493   3
   0  -9 -11 2253.01 312.677   9
   0   9  12 12025.0 609.956  11
   0  -9 -12 11973.5 690.907   9
   0   9  13 372.545 126.838  11
   0  -9 -13 454.362 157.417   9
   0  -9 -14 782.909 188.688   9
   0   9  14 828.787 164.359  11
   0   9  15 894.117 163.114  11
   0   9  16 2459.38 231.971  11
   0   9  17 560.655 100.992  11
   0  -9  18 122.137 52.0989   6
   0 -10   0 2352.78 293.045   9
   0 -10   0 2009.64 314.671   3
   0 -10   1 8371.40 629.355   3
   0 -10  -1 8272.89 547.185   9
   0 -10   1 8378.45 535.245   9
   0 -10  -1 7796.62 567.127   2
   0 -10   2 3220.78 325.342   9
   0 -10  -2 3560.66 359.412   9
   0 -10   2 3222.99 404.961   3
   0 -10  -2 3045.77 348.446   2
   0 -10   3 11278.1 743.862   3
   0 -10  -3 9770.04 604.180   2
   0 -10  -3 10739.2 639.016   9
   0 -10  -4 4984.80 449.924   9
   0 -10  -4 4446.22 410.236   2
   0 -10   4 4633.64 491.709   3
   0 -10  -5 2865.12 348.578   9
   0 -10   5 2743.51 379.668   3
   0 -10  -5 2902.47 345.398   2
   0 -10   6 30861.2 1293.76   3
   0 -10  -6 30561.3 1127.86   9
   0 -10  -6 30031.8 1108.12   2
   0 -10  -7 574.349 194.587   9
   0 -10   7 651.584 206.484   3
   0 -10   8 17433.2 939.096   3
   0 -10  -8 15692.3 818.048   9
   0 -10  -9 12238.5 714.547   9
   0 -10 -10 9370.92 629.154   9
   0 -10 -11 457.139 171.327   9
   0  10  12 38071.3 1077.47  11
   0 -10 -12 36985.4 1230.75   9
   0 -10 -13 7022.37 513.989   9
   0  10  13 7437.50 448.766  11
   0 -10 -14-322.920 132.428   9
   0  10  14 174.944 93.0562  11
   0  10  15 3473.09 271.786  11
   0 -10  16 1130.40 154.833   6
   0  10  16 844.393 130.680  11
   0  10  17 97.3599 48.8256  11
   0 -10  17 179.464 67.3877   6
   0 -11   0 55.9519 104.692   9
   0 -11  -1 6562.33 521.618   9
   0 -11   1 6679.01 497.532   9
   0 -11  -1 5904.24 519.015   2
   0 -11   1 7085.30 632.596   3
   0 -11  -2 1131.50 245.858   9
   0 -11   2 1096.95 215.967   9
   0 -11   2 1047.38 252.463   3
   0 -11   3 583.534 220.219   3
   0 -11  -3 795.047 224.290   9
   0 -11   3 895.983 191.444   9
   0 -11   4 151.992 87.8488   3
   0 -11  -4 250.535 159.330   9
   0 -11   5-105.236 122.274   3
   0 -11  -5 74.5890 129.688   9
   0 -11   6-431.349 171.104   3
   0 -11  -6 225.709 175.648   9
   0 -11  -7 42706.3 1415.46   9
   0 -11  -8 12688.6 757.645   9
   0 -11  -9 12229.8 742.786   9
   0 -11 -10 15974.9 829.647   9
   0 -11 -11 901.526 229.795   9
   0 -11 -12 189.612 152.287   9
   0  11  12 193.931 86.4259  11
   0  11  13 24869.7 785.147  11
   0 -11 -13 25167.0 944.047   9
   0 -11 -14 1610.15 226.467   9
   0  11  14 1575.43 181.287  11
   0 -11  15 3191.95 244.270   6
   0  11  15 2959.97 226.549  11
   0  11  16 738.017 98.8249  11
   0 -11  16 862.648 117.582   6
   0 -12   0 5792.01 501.537   9
   0 -12  -1 930.777 228.080   9
   0 -12   1 1006.51 222.286   9
   0 -12   2 5215.15 450.900   9
   0 -12  -2 5058.31 494.283   9
   0 -12   2 5296.00 569.188   3
   0 -12   3 9202.11 567.572   9
   0 -12  -3 9241.61 678.356   9
   0 -12  -4 114.931 153.667   9
   0 -12  -5 1509.37 301.564   9
   0 -12  -6 1580.78 312.354   9
   0 -12  -7 22435.7 1053.71   9
   0 -12  -8 3191.50 407.578   9
   0 -12  -9 373.936 173.643   9
   0 -12 -10 1276.22 262.811   9
   0  12  11 2008.01 228.531  11
   0 -12 -11 1722.57 284.954   9
   0 -12  12 7829.24 422.324   6
   0 -12 -12 7439.44 521.180   9
   0  12  12 7214.68 403.566  11
   0  12  13 510.018 114.654  11
   0 -12 -13 343.957 129.980   9
   0  12  14 6269.05 318.856  11
   0 -12 -14 6112.55 396.385   9
   0 -12  14 6611.34 335.157   6
   0 -12  15 81.9299 46.6711   6
   0 -13   0 127.720 125.424   9
   0 -13  -1 797.275 217.285   9
   0 -13   1 913.853 219.295   9
   0 -13   2 9759.51 601.879   9
   0 -13  -2 9518.42 678.887   9
   0 -13  -3 7902.85 636.578   9
   0 -13   3 7521.34 509.240   9
   0 -13  -4 22756.7 1075.75   9
   0 -13  -5 6433.52 579.277   9
   0 -13  -6 10.6610 177.254   9
   0 -13  -7-21.5921 172.125   9
   0 -13  -8 2190.20 342.485   9
   0 -13  -9 1545.45 293.020   9
   0 -13 -10 2587.86 338.905   9
   0 -13  10 2683.44 245.536   6
   0 -13  11 1940.03 200.736   6
   0  13  11 1951.58 207.818  11
   0 -13 -11 2117.54 288.818   9
   0 -13  12 724.270 120.651   6
   0  13  12 722.832 117.833  11
   0 -13 -12 478.326 138.298   9
   0  13  13 2925.53 206.331  11
   0 -13 -13 2960.85 283.428   9
   0 -13  13 3194.21 213.260   6
   0 -14   0 88943.6 1989.71   9
   0 -14   1 13011.0 700.939   9
   0 -14  -1 11297.2 704.522   9
   0 -14   2 1945.16 273.629   9
   0 -14  -2 2395.24 342.009   9
   0 -14   3 4198.89 360.410   9
   0 -14  -3 4612.71 475.152   9
   0 -14  -4 241.139 176.381   9
   0 -14  -5 3929.64 447.741   9
   0 -14  -6 1103.25 276.497   9
   0 -14  -7 784.277 230.742   9
   0 -14  -8 19.0978 135.409   9
   0 -14  -9 2020.28 299.942   9
   0  14  10 1118.66 147.424  11
   0 -14 -10 1383.17 245.647   9
   0 -14 -11-181.112 117.631   9
   0  14  11-47.5317 41.8138  11
   0 -14 -12 293.774 108.801   9
   0 -15   0-16.4893 87.2295   9
   0 -15  -1 1748.22 265.965   9
   0 -15   1 1525.71 227.233   9
   0 -15  -2 2830.34 330.362   9
   0 -15   2 2586.11 270.817   9
   0 -15  -3 691.546 215.869   9
   0 -15  -4 303.799 179.944   9
   0 -15  -5 10144.8 655.861   9
   0 -15  -6 350.504 165.557   9
   0 -15  -7 4431.39 421.966   9
   0 -15  -8 309.294 153.646   9
   0 -15  -9 415.392 157.076   9
   0 -15 -10 22.1622 89.9575   9
   0 -16   0 762.703 163.676   9
   0 -16  -1 804.012 161.694   9
   0 -16   1 804.347 152.650   9
   0 -16  -2 549.224 149.746   9
   0 -16  -3 2122.70 265.193   9
   0 -16  -4 7434.61 480.995   9
   0 -16  -5 3526.50 337.842   9
   0 -16  -6 282.510 137.001   9
   0 -16  -7 185.151 105.043   9
   0 -16  -8 4435.69 334.949   9
  -1   0  20 26.3651 57.0967  11
  -1   0  19 611.942 142.432  11
  -1   0  18 32.7941 79.1857  11
  -1   0  17 9635.25 557.490  11
  -1   0  16 15.8240 101.278  11
  -1   0  15 14415.8 693.016  11
  -1   0  14-25.0509 78.1459  11
   1   0 -14-231.467 180.141   1
   1   0 -13 7143.20 666.091   1
  -1   0  13 7315.26 461.160  11
   1   0 -12 44.9045 154.246   1
  -1   0  12 115.829 87.6291  11
   1   0 -11 982.975 237.158   1
   1   0 -10 161.972 139.643   1
   1   0  -9 6285.05 505.919   1
   1   0  -8 10.4194 117.139   1
   1   0  -7 58328.2 1374.55   1
   1   0  -6 32.5284 85.6081   1
   1   0  -5 568636. 5561.14   1
   1   0  -4-42.9627 78.9227   1
   1   0  -3 319373. 3247.96   1
   1   0  -2 27.9498 54.8223   1
   1   0  -1 449935. 4061.82   1
   1   0   0 35.1163 43.3574   1
   1   0   1 738833. 6221.05   1
  -1   0  -1 733986. 5999.27   2
  -1   0  -2 18.5269 38.8853   2
  -1   0  -3 2814.61 184.913   2
  -1   0  -4 747.812 126.896   2
  -1   0  -5 5179.32 331.696   2
  -1   0  -6 19.5894 122.129   2
  -1   0  -7 70310.7 1662.46   2
  -1   0  -8 203.948 189.713   2
  -1   0  -9 14086.7 913.217   2
  -1   0 -10-39.5956 210.617   2
  -1   0 -11 32733.0 1710.89   2
   1   0  12 11.8326 65.3146  11
  -1   0 -12-87.9129 295.247   2
   1   0  13 134682. 2284.60  11
   1   0  14 60.0903 116.452  11
   1   0  15 1032.72 214.448  11
   1   0  16-150.811 116.597  11
   1   0  17 2269.96 285.699  11
   1   0  18-32.9511 88.8071  11
   1   0  19 15338.1 629.920  11
   1   0  20 36.8172 55.4797  11
  -1  -1  20 2701.96 227.250  11
  -1   1  20 2706.77 239.185  11
  -1   1  19 14548.2 622.163  11
  -1  -1  19 13712.7 585.587  11
  -1  -1  18 628.713 159.362  11
  -1   1  18 929.232 192.062  11
  -1   1  17 10389.4 589.123  11
  -1  -1  17 10080.9 573.330  11
  -1  -1  16 714.141 173.286  11
  -1   1  16 559.559 156.855  11
  -1   1  15 6503.30 477.103  11
  -1  -1  15 6269.85 456.149  11
   1  -1 -14 7983.02 759.768   1
  -1   1  14 9425.98 552.637  11
   1   1 -14 9007.71 774.503   1
  -1  -1  14 9538.95 551.887  11
   1  -1 -13 5307.04 600.474   1
   1   1 -13 5016.74 549.848   1
  -1   1  13 5065.20 396.981  11
  -1  -1  13 5814.61 415.081  11
  -1   1  12 42396.1 1104.57  11
   1   1 -12 40727.8 1496.87   1
  -1  -1  12 43081.8 1113.03  11
   1  -1 -12 41142.7 1587.07   1
   1   1 -11 31446.3 1251.26   1
   1  -1 -11 31308.4 1302.93   1
   1  -1 -10 1391.35 274.184   1
   1   1 -10 1190.18 244.437   1
   1  -1  -9 56418.9 1565.41   1
   1   1  -9 57127.3 1509.09   1
   1  -1  -8 15529.9 747.754   1
   1  -1  -8 16089.5 911.126   2
   1   1  -8 14726.4 702.216   1
   1  -1  -7 14050.0 787.746   2
   1   1  -7 12886.4 610.794   1
   1  -1  -7 12430.3 620.944   1
   1  -1  -6 16.1862 141.449   2
   1  -1  -6-103.037 109.175   1
   1   1  -6 32.4210 102.960   1
   1   1  -5 206.395 95.0294   1
   1  -1  -5 155.550 134.065   2
   1  -1  -5 352.714 117.751   1
   1  -1  -4 278309. 3031.90   1
   1   1  -4 276443. 2957.16   1
   1  -1  -3 6993.58 337.113   2
   1   1  -3 7713.10 327.009   1
   1  -1  -3 7492.56 340.172   1
   1   1  -2 663011. 5763.00   1
   1  -1  -2 665207. 5854.77   1
   1   1  -1 195319. 2021.56   1
   1  -1  -1 193779. 2053.65   1
   1   1   0 271417. 2613.96   1
   1  -1   0 276651. 2644.95   1
   1   1   1 181123. 1869.48   1
  -1  -1  -1 183904. 1625.65   3
  -1   1  -1 185437. 1706.13   2
   1  -1   1 182357. 1894.59   1
  -1  -1  -2 19797.7 436.823   2
  -1   1  -2 20488.1 454.664   2
  -1   1  -3 128569. 1671.10   2
  -1  -1  -3 138482. 1585.21   2
  -1   1  -4 49.3390 116.977   2
  -1  -1  -4-70.2220 67.7803   2
  -1   1  -5 37504.8 1026.23   2
  -1  -1  -5 42295.5 910.302   2
  -1  -1  -6 1251.07 202.292   2
  -1   1  -6 1291.39 245.554   2
  -1  -1  -7 16078.7 703.569   2
  -1   1  -7 15605.3 861.188   2
  -1  -1  -8 389.923 172.591   2
  -1   1  -8 220.768 177.387   2
  -1  -1  -9 20.7452 167.517   2
  -1   1  -9-827.071 301.177   2
  -1  -1 -10 7199.86 694.022   2
  -1   1 -10 8835.51 870.554   2
  -1   1 -11 847.005 318.968   2
   1   1  11 740.789 149.214  11
  -1  -1 -11 705.787 289.511   2
   1  -1  11 832.566 151.817  11
   1  -1  12 6037.62 420.386  11
   1   1  12 5770.87 407.264  11
  -1  -1 -12 6491.80 815.909   2
   1   1  13 2560.16 289.473  11
  -1  -1 -13 3221.85 647.161   2
   1  -1  13 2814.61 309.993  11
   1  -1  14 28278.6 989.369  11
   1   1  14 27573.2 991.127  11
   1  -1  15 26252.3 970.881  11
   1   1  15 27147.3 985.062  11
   1   1  16 1805.31 262.883  11
   1  -1  16 1759.43 256.784  11
   1   1  17 5651.52 443.356  11
   1  -1  17 5681.88 444.241  11
   1  -1  18 384.879 127.730  11
   1   1  18 353.615 124.675  11
   1   1  19 1290.73 189.157  11
   1  -1  19 1191.92 179.467  11
   1   1  20 4994.91 304.417  11
  -1   2  20-0.30868 56.4496  11
  -1  -2  19 137.233 79.6588  11
  -1   2  19 167.854 96.5452  11
  -1   2  18 1887.35 253.048  11
  -1  -2  18 1552.95 216.006  11
  -1  -2  17 11239.7 592.438  11
  -1   2  17 11063.0 616.968  11
  -1   2  16 4557.65 405.884  11
  -1  -2  16 4251.41 377.333  11
  -1   2  15 23182.0 907.430  11
  -1  -2  15 21976.0 858.231  11
  -1   2  14 39824.8 1168.37  11
   1   2 -14 37402.1 1568.04   1
   1  -2 -14 37113.6 1686.14   1
  -1  -2  14 39564.3 1147.46  11
   1   2 -13 1376.86 305.356   1
  -1  -2  13 1320.66 211.226  11
   1  -2 -13 1007.19 304.980   1
  -1   2  13 1214.59 203.839  11
  -1   2  12 46012.6 1179.17  11
   1   2 -12 44562.4 1547.64   1
  -1  -2  12 46625.7 1176.77  11
   1  -2 -12 45557.7 1719.53   1
   1  -2 -11 152.670 186.610   1
   1   2 -11 237.845 139.834   1
   1  -2 -10 2950.04 455.646   2
   1   2 -10 2698.53 336.843   1
   1  -2 -10 2675.12 376.857   1
   1  -2  -9 20560.8 1089.49   2
   1   2  -9 20690.5 867.931   1
   1  -2  -9 19949.2 940.326   1
   1   2  -8 29360.0 975.153   1
   1  -2  -8 31143.0 1103.09   1
   1  -2  -8 29309.2 1159.79   2
   1  -2  -7 106473. 2005.27   1
   1  -2  -7 103318. 2081.81   2
   1   2  -7 102076. 1825.70   1
   1  -2  -6 30601.5 953.985   2
   1  -2  -6 31137.7 952.656   1
   1   2  -6 30525.9 858.087   1
   1  -2  -5 171424. 2373.33   1
   1  -2  -5 174170. 2309.28   2
   1  -2  -4 80462.1 1275.22   2
   1   2  -4 82710.8 1299.23   1
   1  -2  -3 16736.5 425.467   2
   1  -2  -3 17912.5 545.551   1
   1  -2  -2 32443.4 478.553   2
   1   2  -2 33162.0 642.996   1
   1  -2  -2 33108.4 724.435   1
   1  -2  -1 59141.8 909.510   1
   1   2  -1 51312.5 795.994   1
   1  -2   0 427.810 79.0294   1
   1   2   0 351.749 71.2929   1
   1  -2   1 479.212 51.4307   3
  -1  -2  -1 446.076 59.0999   3
   1  -2   1 496.915 77.2107   1
  -1  -2  -2 601476. 5398.42   2
  -1  -2  -2 593302. 5154.13   3
   1  -2   2 614821. 5285.18   1
   1  -2   2 616119. 5059.54   3
  -1   2  -3 10024.6 459.207   2
  -1  -2  -3 10971.9 383.408   2
  -1   2  -4 6701.10 422.454   2
  -1  -2  -4 7458.91 336.648   2
  -1  -2  -5 495404. 4777.72   2
  -1   2  -5 473592. 5418.89   2
  -1   2  -6 67007.3 1734.93   2
  -1  -2  -6 65018.1 1308.66   2
  -1  -2  -7 20896.4 779.562   2
  -1   2  -7 23237.9 1096.72   2
  -1  -2  -8 42794.6 1254.08   2
  -1   2  -8 43283.2 1655.90   2
  -1  -2  -9 47.1206 174.735   2
  -1  -2 -10 5477.58 575.358   2
   1   2  11 8215.42 464.544  11
  -1  -2 -11 8096.11 762.750   2
   1  -2  11 8265.31 477.578  11
   1  -2  12 2278.87 262.017  11
   1   2  12 2420.05 267.195  11
  -1  -2 -12 2894.06 545.259   2
   1   2  13 41.5558 100.255  11
   1  -2  13 69.1124 92.3020  11
  -1  -2 -13 100.678 224.853   2
   1  -2  14 3016.86 325.595  11
  -1  -2 -14 2690.44 593.194   2
   1   2  14 2864.79 316.253  11
   1   2  15 2030.71 276.379  11
   1  -2  15 1951.31 290.480  11
   1   2  16 116.236 92.6031  11
   1  -2  16 248.828 137.680  11
   1   2  17 1174.78 206.763  11
   1  -2  17 1136.54 208.188  11
   1   2  18 4277.72 352.996  11
   1  -2  18 4205.40 358.355  11
   1   2  19 197.996 85.3511  11
   1   2  20 8069.01 374.852  11
  -1   3  20 5623.52 331.679  11
  -1   3  19 223.185 96.0098  11
  -1  -3  18 6153.81 398.294  11
  -1   3  18 7049.92 463.342  11
  -1   3  17 9133.85 555.135  11
  -1  -3  17 8504.49 501.240  11
  -1  -3  16 1032.11 188.355  11
  -1   3  16 1255.16 231.269  11
  -1  -3  15 980.603 194.245  11
  -1   3  15 1042.24 212.673  11
  -1   3  14 5036.87 417.054  11
  -1  -3  14 4762.34 392.846  11
   1  -3 -14 4979.02 636.796   1
  -1  -3  13 3509.26 328.573  11
  -1   3  13 3434.15 339.027  11
   1  -3 -13 3262.64 514.417   1
  -1  -3  12 9420.94 521.843  11
   1   3 -12 10081.1 715.397   1
   1  -3 -12 8892.75 586.231   9
   1  -3 -12 8516.32 757.357   1
  -1   3  12 9139.86 518.912  11
   1  -3 -11 7583.84 742.741   2
   1   3 -11 7584.09 588.364   1
   1  -3 -11 7708.25 689.452   1
  -1   3  11 6633.97 417.971  11
   1   3 -10 1014.30 213.020   1
   1  -3 -10 450.103 234.804   2
   1  -3 -10 715.672 228.019   1
   1  -3  -9 9186.47 678.913   2
   1  -3  -9 9780.20 680.249   1
   1   3  -9 8946.96 568.004   1
   1   3  -8 31301.1 987.070   1
   1  -3  -8 29607.7 1112.66   1
   1  -3  -8 29824.9 1140.81   2
   1  -3  -7 10995.0 627.987   1
   1  -3  -7 11509.5 602.563   2
   1   3  -7 11020.7 535.057   1
   1  -3  -6 94655.7 1825.60   1
   1   3  -6 95063.6 1601.71   1
   1  -3  -5 68099.2 1390.79   1
   1  -3  -5 64928.3 1153.87   2
   1   3  -5 68163.4 1206.39   1
   1  -3  -4 3866.96 294.985   1
   1  -3  -4 4215.33 233.961   2
   1   3  -4 3816.50 238.226   1
   1  -3  -3 69304.0 907.076   2
   1   3  -3 67458.3 1026.37   1
   1  -3  -2 68327.1 790.326   2
   1  -3  -2 70054.8 1177.47   1
   1   3  -2 68687.1 956.632   1
   1  -3  -1 1079.47 67.8325   2
   1   3  -1 1100.11 104.447   1
   1  -3  -1 1155.09 141.773   1
   1  -3   0 14520.3 433.946   1
   1  -3   0 14390.0 354.955   3
  -1  -3  -1 5741.00 236.157   3
   1  -3   1 5593.41 214.883   3
   1  -3   2 12889.7 391.117   1
   1  -3   2 13313.5 367.728   3
  -1  -3  -3 999999. 8643.18   2
  -1  -3  -4 206411. 2438.53   2
  -1  -3  -5 58654.5 1148.98   2
  -1  -3  -6 253.540 128.455   2
  -1  -3  -7 23055.3 814.250   2
  -1  -3  -8 67375.2 1588.93   2
  -1  -3  -9 241.744 166.170   2
  -1  -3 -10 11646.2 818.234   2
   1   3  11 11843.7 562.335  11
  -1  -3 -11 13477.2 952.902   2
   1  -3  11 11821.3 590.039  11
   1   3  12 2179.80 255.313  11
   1  -3  12 2430.92 283.817  11
  -1  -3 -12 1982.33 437.586   2
   1  -3  13 1157.15 212.377  11
   1   3  13 994.823 189.162  11
  -1  -3 -13 1361.86 426.147   2
   1   3  14 4838.37 412.460  11
   1  -3  14 4400.14 395.921  11
   1  -3  15 426.170 150.114  11
   1   3  15 355.262 150.374  11
   1  -3  16 702.504 176.061  11
   1   3  16 735.885 170.646  11
   1  -3  17 9415.33 548.315  11
   1   3  17 9828.36 552.090  11
   1   3  18 1025.05 180.534  11
   1   3  19 32.1595 63.5976  11
   1   3  20 249.227 75.8284  11
  -1   4  20 183.894 77.0879  11
  -1   4  19 22462.0 741.887  11
  -1   4  18-4.88384 75.6083  11
  -1   4  17 10774.8 611.132  11
  -1  -4  17 10279.2 533.346  11
  -1   4  16 12610.8 685.557  11
  -1  -4  16 12783.0 627.774  11
  -1   4  15 3404.17 358.481  11
  -1  -4  15 3734.94 348.451  11
  -1  -4  14 1190.81 207.341  11
  -1   4  14 1328.85 230.357  11
   1  -4 -13-150.985 193.283   1
   1  -4 -13 2.56369 118.817   9
  -1  -4  13-3.85861 87.1469  11
  -1   4  13 65.3390 77.4022  11
   1  -4 -12 5482.93 675.697   2
   1  -4 -12 5953.70 490.282   9
   1  -4 -12 5007.21 620.578   1
  -1  -4  12 6012.11 429.466  11
  -1   4  12 5793.19 428.054  11
   1  -4 -11 13882.2 711.417   9
  -1  -4  11 14246.4 631.246  11
   1  -4 -11 12565.7 945.790   2
   1  -4 -11 12911.5 925.201   1
   1  -4 -10 16955.6 999.883   1
   1  -4 -10 15455.0 945.452   2
   1  -4  -9 25800.0 1101.41   2
   1  -4  -9 27709.0 1196.86   1
   1   4  -8 155.288 93.2056   1
   1  -4  -8 156.639 121.886   2
   1  -4  -8 361.081 186.386   1
   1  -4  -7 13642.0 724.659   1
   1  -4  -7 13831.3 642.219   2
   1   4  -7 13295.2 566.251   1
   1  -4  -6 9527.97 452.688   2
   1   4  -6 9223.18 416.765   1
   1  -4  -6 9493.25 558.401   1
   1   4  -5 52346.7 959.173   1
   1  -4  -5 52207.5 1250.16   1
   1  -4  -4 71648.3 1382.06   1
   1   4  -4 70086.4 1068.23   1
   1   4  -3 18272.8 428.112   1
   1  -4  -3 17789.7 422.349   2
   1  -4  -2 41008.7 612.740   2
   1   4  -2 39274.5 602.013   1
   1  -4  -2 40537.7 872.867   1
   1  -4  -1 17845.0 532.759   1
   1  -4   0 6495.36 279.757   3
   1  -4   0 6363.69 280.598   1
  -1  -4   0 6546.72 311.048   3
  -1  -4  -1 57833.6 961.600   3
   1  -4   1 59060.7 905.220   3
  -1  -4  -2 6812.45 303.206   3
   1  -4   2 6321.90 292.180   3
  -1  -4  -3 172914. 2146.68   2
   1  -4   3 149994. 1873.52   3
  -1  -4  -4 465.587 131.651   2
  -1  -4  -5 5661.52 368.325   2
  -1  -4  -6 35246.1 986.107   2
  -1  -4  -7 133768. 2206.59   2
  -1  -4  -8 32.4516 117.454   2
  -1  -4  -9 21200.3 952.620   2
  -1  -4 -10 8409.54 671.162   2
   1  -4  10 8501.72 494.989  11
   1  -4  11 6173.44 437.532  11
  -1  -4 -11 5950.98 635.332   2
   1   4  11 5745.56 407.789  11
   1   4  12 4277.86 367.586  11
  -1  -4 -12 4755.16 627.425   2
   1  -4  12 4895.21 403.398  11
   1   4  13 220.563 98.4066  11
  -1  -4 -13 242.659 237.621   2
   1  -4  13 323.899 147.880  11
   1  -4  14 1794.52 272.900  11
   1   4  14 1643.73 241.269  11
   1   4  15 355.787 134.614  11
   1  -4  15 511.100 159.343  11
   1   4  16 15.7121 95.1478  11
   1  -4  16 83.7728 102.806  11
   1   4  17 7.51611 69.8674  11
   1  -4  18 11188.8 449.886   6
   1   4  18 12599.5 559.431  11
   1   4  19 499.297 110.013  11
   1   4  20 1458.71 139.952  11
   1  -4  20 1560.34 157.822   5
  -1   5  20 3049.88 213.493  11
   1   5 -20 2717.87 197.440   4
  -1   5  19 2751.37 248.736  11
  -1   5  18 9935.82 522.901  11
  -1   5  17 2963.64 316.024  11
  -1   5  16 159.067 128.974  11
  -1  -5  15 26705.9 916.170  11
  -1   5  15 28846.8 1042.45  11
  -1  -5  14 299.958 115.898  11
  -1   5  14 267.338 143.015  11
  -1  -5  13 6550.88 448.885  11
   1  -5 -13 6411.60 750.672   1
   1  -5 -13 6306.16 524.405   9
  -1   5  13 6067.38 462.164  11
   1  -5 -12 460.187 178.402   9
  -1  -5  12 513.547 140.985  11
   1  -5 -12 530.480 259.113   1
  -1   5  12 369.991 133.976  11
  -1  -5  11 41.8939 70.8137  11
   1  -5 -11-26.1362 170.582   1
   1  -5 -11 184.062 178.444   2
   1  -5 -11 22.3501 101.987   9
   1  -5 -10 3030.89 448.918   1
   1  -5 -10 3516.04 472.615   2
   1  -5 -10 3642.50 356.482   9
   1  -5  -9 5687.88 518.833   2
   1  -5  -9 5749.60 561.677   1
   1  -5  -8 43512.3 1257.62   2
   1  -5  -8 41397.4 1412.40   1
   1  -5  -7 4977.36 456.817   1
   1  -5  -7 5061.53 368.206   2
   1  -5  -6 26649.6 978.538   1
   1  -5  -6 28477.0 797.023   2
   1  -5  -5 1025.26 194.511   1
   1  -5  -5 510.428 106.081   2
   1  -5  -4 25276.6 597.475   2
   1  -5  -4 27955.1 856.788   1
   1  -5  -3 29465.5 830.608   1
   1  -5  -3 29874.0 602.973   2
   1  -5  -2 94051.2 1466.44   1
   1  -5  -2 89863.7 1163.20   2
  -1  -5   1 53680.8 1112.37   3
   1  -5  -1 53149.8 1022.63   1
  -1  -5   0 251.066 85.1469   3
   1  -5   0 161.387 73.1828   3
   1  -5   0 204.301 73.8527   1
   1  -5   1 738.952 115.267   3
   1  -5   1 788.018 107.919   1
  -1  -5  -1 812.369 133.834   3
  -1  -5  -2 393.174 93.4338   3
   1  -5   2 461.425 106.767   3
   1  -5   3 11306.4 458.355   3
  -1  -5  -3 14961.9 590.838   2
  -1  -5  -4 3189.87 274.983   2
   1  -5   4 3754.91 278.537   3
  -1  -5  -5 504.931 144.368   2
  -1  -5  -6 27463.1 893.667   2
  -1  -5  -7 53026.7 1329.14   2
  -1  -5  -8 54117.7 1466.24   2
  -1  -5  -9 2804.48 378.046   2
   1   5  10 540.659 129.966  11
   1  -5  10 530.121 147.898  11
   1   5  10 505.643 131.900   7
  -1  -5 -10 924.465 263.010   2
  -1  -5 -11 832.738 256.047   2
   1   5  11 1156.24 185.696  11
   1  -5  11 1260.43 217.585  11
   1  -5  12 406.029 141.874  11
   1   5  12 654.903 156.575  11
  -1  -5 -13 2445.49 534.578   2
   1   5  13 2499.88 287.543  11
   1  -5  13 2563.29 310.610  11
   1  -5  14 1045.97 200.276  11
   1   5  14 956.172 191.900  11
   1   5  15 2514.15 287.599  11
   1   5  16 198.373 100.514  11
   1   5  17 88.3490 68.6355  11
   1   5  18 1015.38 155.628  11
   1  -5  18 1165.47 151.264   6
   1   5  19 1666.63 167.182  11
   1   6 -19 1291.89 152.952   4
  -1   6  19 1293.19 159.137  11
  -1   6  18 503.941 126.039  11
  -1   6  17 1877.47 250.267  11
  -1   6  16 736.840 178.561  11
  -1   6  15 2591.01 313.575  11
   1  -6 -14 7058.36 550.617   9
  -1   6  14 6948.31 502.844  11
   1  -6 -13 84.7209 124.940   9
  -1   6  13 27.5667 96.6080  11
   1  -6 -12 107.628 130.388   9
   1  -6 -12 434.820 248.720   1
   1  -6 -11 30793.0 1105.47   9
   1  -6 -11 31162.5 1529.07   1
   1  -6 -10 4376.38 405.246   9
   1  -6 -10 4026.52 522.875   1
   1  -6  -9 45.1818 88.2496   9
   1  -6  -9 102.700 105.489   2
   1  -6  -9 4.50945 150.873   1
   1  -6  -8 104.988 141.097   1
   1  -6  -8 81.5518 108.502   2
   1  -6  -7 9929.97 655.986   1
   1  -6  -7 10452.9 530.956   2
   1  -6  -6 33309.2 1141.03   1
   1  -6  -6 33138.5 875.081   2
   1  -6  -5 16083.1 728.643   1
   1  -6  -5 16687.5 559.277   2
   1  -6  -4 4099.86 252.481   2
   1  -6  -4 3659.78 324.081   1
   1  -6  -3 89336.0 1280.64   2
   1  -6  -3 94906.0 1626.02   1
   1  -6  -2 122877. 1522.26   2
   1  -6  -2 121412. 1788.98   1
  -1  -6   2 124222. 2079.73   3
   1  -6  -1 33141.0 765.155   1
  -1  -6   1 33665.8 946.315   3
   1  -6   0 13059.1 495.917   3
  -1  -6   0 12233.3 532.068   3
   1  -6   1 188412. 2392.05   3
  -1  -6  -1 194602. 2504.10   3
  -1  -6  -2 34971.8 892.498   3
   1  -6   2 34174.8 864.855   3
  -1  -6  -3 50628.5 1210.65   2
   1  -6   3 47636.6 1085.30   3
   1  -6   4 787.940 147.580   3
  -1  -6  -4 495.740 144.034   2
  -1  -6  -5 2281.74 265.715   2
   1  -6   5 2284.28 256.588   3
   1  -6   6 10754.4 537.051   3
  -1  -6  -6 12482.4 635.892   2
  -1  -6  -7 45458.6 1278.11   2
  -1  -6  -8 12512.7 707.705   2
  -1  -6  -9 252.392 159.525   2
   1   6   9 473.603 139.038   7
  -1  -6 -10 1040.89 262.306   2
   1   6  10 1469.28 214.437   7
   1   6  10 983.240 169.256  11
   1   6  11 1533.40 219.006  11
  -1  -6 -11 1436.06 334.629   2
   1   6  12 4933.07 386.386  11
  -1  -6 -12 4749.52 629.283   2
   1   6  13 2011.02 263.456  11
   1   6  14 9772.78 550.578  11
   1   6  15 3006.74 305.949  11
   1   6  16 2086.36 248.806  11
   1   6  17 1565.16 196.322  11
   1  -6  17 1536.33 198.159   6
   1  -6  18 4.45470 49.3741   6
   1   6  18-7.89204 48.5796  11
   1  -6  19 1824.67 171.251   5
   1   6  19 1514.47 144.414  11
  -1   7  19 5597.61 290.956  11
  -1   7  18 927.313 144.603  11
   1   7 -18 898.515 134.656   4
  -1   7  17 14201.0 611.551  11
  -1   7  16 8996.25 519.258  11
  -1   7  15 614.525 175.181  11
  -1   7  14 239.446 118.240  11
   1  -7 -14 127.531 137.662   9
  -1   7  13 1994.05 279.678  11
   1  -7 -13 1629.78 281.089   9
   1  -7 -12 3499.07 556.847   1
   1  -7 -12 3190.62 373.282   9
   1  -7 -11 348.397 206.875   1
   1  -7 -11 420.103 173.507   9
   1  -7 -10 9080.91 793.240   1
   1  -7 -10 10095.9 622.707   9
   1  -7  -9 13878.1 712.941   9
   1  -7  -9 13543.1 912.306   1
   1  -7  -8 6211.56 453.124   9
   1  -7  -8 5769.08 558.675   1
   1  -7  -7 2533.25 352.721   1
   1  -7  -6 11341.7 521.177   2
   1  -7  -6 10614.8 659.440   1
   1  -7  -5 1942.36 207.791   2
   1  -7  -5 2146.36 283.419   1
   1  -7  -4 33976.9 871.428   2
   1  -7  -4 37661.6 1069.74   1
   1  -7  -3 80235.9 1281.34   2
   1  -7  -3 82247.3 1529.04   1
   1  -7  -2 774.735 122.981   2
  -1  -7   2 791.178 187.302   3
  -1  -7   1 17561.6 741.141   3
  -1  -7   0 103324. 1879.18   3
   1  -7   0 104200. 1746.46   3
   1  -7   1 9087.92 470.860   3
  -1  -7  -1 9476.86 509.335   3
   1  -7   2 3032.05 278.745   3
  -1  -7  -2 3008.35 286.571   3
  -1  -7  -3 70729.0 1568.58   2
   1  -7   3 60137.6 1364.97   3
   1  -7   4 1288.25 202.371   3
  -1  -7  -4 1067.31 196.886   2
   1  -7   5 12707.4 626.345   3
  -1  -7  -5 14081.8 696.221   2
  -1  -7  -6 4675.24 400.356   2
   1  -7   6 4987.54 412.897   3
   1  -7   7 682.162 165.837   3
  -1  -7  -7 959.779 208.491   2
   1   7   8 330.057 115.328   7
  -1  -7  -8 198.465 111.508   2
  -1  -7  -8 519.093 159.033   9
   1  -7   8 384.574 112.898   3
  -1  -7  -9 9556.15 542.916   9
   1   7   9 9720.62 514.366   7
   1  -7   9 8559.93 560.751   3
  -1  -7  -9 9261.91 707.549   2
  -1  -7 -10 4590.72 516.378   2
  -1  -7 -10 4878.57 396.713   9
   1   7  10 5034.43 387.764   7
   1   7  10 4290.95 348.159  11
  -1  -7 -11 6162.63 636.702   2
   1   7  11 5277.34 388.943  11
   1   7  12 661.707 157.470  11
   1   7  13 630.115 152.545  11
   1   7  14 6538.69 431.935  11
   1   7  15 25240.2 834.964  11
   1   7  16 1791.77 212.319  11
   1   7  17 182.352 70.5894  11
   1  -7  17 330.239 107.129   6
   1  -7  18 4984.78 294.006   6
   1  -7  18 4675.24 277.481   5
   1   7  18 4290.85 255.619  11
  -1   8  18 208.795 75.1915  11
  -1   8  17 382.679 105.748  11
   1   8 -17 456.425 101.764   4
  -1   8  16 6118.08 401.496  11
  -1   8  15 10263.2 560.802  11
  -1   8  14 151.816 100.398  11
   1  -8 -14 259.707 133.980   9
  -1   8  13 5063.53 418.763  11
   1  -8 -13 4677.89 449.047   9
   1  -8 -12 24467.8 1027.82   9
   1  -8 -11 4288.87 436.968   9
   1  -8 -11 4969.72 641.255   1
   1  -8 -10 12329.1 712.550   9
   1  -8 -10 12271.2 934.604   1
   1  -8  -9 11890.6 878.289   1
   1  -8  -9 12256.1 697.225   9
   1  -8  -8 1909.46 353.307   1
   1  -8  -8 1792.18 275.413   9
   1  -8  -7 18074.9 802.345   9
   1  -8  -7 17974.3 943.007   1
   1  -8  -6 10675.0 588.535   9
  -1  -8   5 2205.75 319.940   3
  -1  -8   4 31154.0 1188.99   3
  -1  -8   3 13647.2 778.331   3
  -1  -8   2 444.976 171.792   3
   1  -8  -1 653.470 126.689   2
  -1  -8   1 545.708 177.118   3
   1  -8   0 2146.61 255.640   3
  -1  -8   0 1591.67 236.426   3
   1  -8   1 3032.02 305.613   3
  -1  -8  -1 2877.49 320.317   3
  -1  -8  -2 9622.50 568.566   3
   1  -8   2 9854.97 552.615   3
  -1  -8  -3 1723.84 273.066   2
   1  -8   3 1779.51 250.996   3
  -1  -8  -4 707.224 172.178   2
   1  -8   4 680.608 161.596   3
   1  -8   5 27090.5 1014.62   3
  -1  -8  -5 23852.1 971.009   2
   1  -8   6-1.72356 82.5941   3
  -1  -8  -6 2.98342 94.5113   2
  -1  -8  -6 109.301 106.323   9
   1  -8   7 91734.9 1988.48   3
  -1  -8  -7 92222.8 1799.34   9
   1   8   7 93457.9 1625.29   7
  -1  -8  -8 210.496 109.908   9
  -1  -8  -8 2.14572 115.788   2
   1   8   8 173.053 92.2805   7
   1  -8   8 246.130 148.729   3
   1   8   9 92.1802 88.0991   7
  -1  -8  -9 96.0495 147.232   2
  -1  -8  -9 262.078 139.063   9
  -1  -8 -10 2159.62 395.223   2
  -1  -8 -10 1901.47 267.052   9
  -1  -8 -11 1572.27 264.349   9
   1   8  11 1290.06 201.996  11
   1   8  12 910.314 169.419  11
   1   8  13 2988.30 288.930  11
   1   8  14 5383.57 376.028  11
   1   8  15 18190.9 662.915  11
   1  -8  16 10295.3 508.994   6
   1   8  16 8849.29 425.931  11
   1  -8  16 10217.2 460.666   5
   1   8  17 4588.13 271.730  11
   1  -8  17 4412.65 262.921   5
   1  -8  18 2900.84 213.385   6
  -1   9  18 65.5812 52.1435  11
  -1   9  17 125.528 67.2174  11
  -1   9  16-40.8637 62.0888  11
  -1   9  15 51.0873 87.9384  11
   1  -9 -14 23530.9 964.618   9
  -1   9  14 28543.2 924.059  11
  -1   9  13 1482.42 232.862  11
   1  -9 -13 1196.11 245.913   9
   1  -9 -12 80.5985 133.429   9
   1  -9 -11 7203.51 562.968   9
   1  -9 -10 7200.15 563.315   9
   1  -9  -9 12561.4 734.349   9
  -1  -9   9 13910.9 840.952   3
  -1  -9   8 39766.3 1453.69   3
   1  -9  -8 39780.6 1300.83   9
  -1  -9   7 10245.2 742.479   3
   1  -9  -7 10619.2 654.122   9
  -1  -9   6 16536.4 934.370   3
   1  -9  -6 18194.0 832.572   9
   1  -9  -5 12907.8 680.659   9
  -1  -9   5 11087.9 755.207   3
   1  -9  -4 11219.3 618.585   9
  -1  -9   4 10092.8 718.938   3
   1  -9  -3 3269.62 330.887   9
  -1  -9   3 3136.99 397.272   3
  -1  -9   2 21750.6 1032.61   3
  -1  -9   1 1258.56 247.513   3
  -1  -9   0 460.549 159.226   3
  -1  -9  -1-46.6433 92.4555   3
   1  -9   1 249.785 114.463   3
   1  -9   2 101.535 133.147   3
  -1  -9  -2-68.2546 106.550   2
   1  -9   3 8382.34 571.438   3
  -1  -9  -3 7687.52 576.792   2
  -1  -9  -3 8708.01 536.907   9
  -1  -9  -4 28755.2 1143.06   2
  -1  -9  -4 30621.4 1026.86   9
   1  -9   4 27690.5 1068.99   3
  -1  -9  -5 2163.36 287.734   9
  -1  -9  -5 2146.50 328.515   2
   1  -9   5 2208.13 307.043   3
  -1  -9  -6 41430.3 1370.71   2
   1  -9   6 45760.3 1436.95   3
  -1  -9  -6 45000.3 1281.55   9
  -1  -9  -7 14356.3 826.382   2
  -1  -9  -7 13376.5 693.015   9
   1  -9   7 14440.7 796.915   3
  -1  -9  -8 82218.1 2125.51   2
   1  -9   8 84714.8 2003.86   3
   1   9   8 81132.8 1553.92   7
  -1  -9  -8 77952.8 1777.85   9
  -1  -9  -9 268.220 169.691   2
   1   9   9 237.485 106.983   7
  -1  -9  -9 238.377 129.637   9
  -1  -9 -10 5373.25 452.241   9
  -1  -9 -11 276.191 141.870   9
   1   9  11 493.233 126.512  11
   1   9  12 59.9079 63.7907  11
   1   9  13 7016.60 426.741  11
   1   9  14 1573.83 196.903  11
   1  -9  15 785.509 157.118   6
   1   9  15 632.629 122.974  11
   1  -9  16 146.289 78.5284   6
   1   9  16 65.2375 50.7725  11
   1   9  17 564.279 83.0825  11
   1  -9  17 2961.18 231.208   6
  -1  10  17 218.941 63.1184  11
  -1  10  16 606.513 115.839  11
  -1  10  15 2348.77 233.980  11
  -1  10  14 130.417 81.8091  11
   1 -10 -14 25.8579 136.888   9
  -1  10  13 93.6769 87.4727  11
   1 -10 -13 49.9747 114.725   9
   1 -10 -12 6360.59 535.302   9
   1 -10 -11 2186.65 333.328   9
   1 -10 -10 17191.3 890.165   9
   1 -10  -9 11791.8 737.266   9
   1 -10  -8 1514.89 287.416   9
  -1 -10   8 1791.25 320.103   3
  -1 -10   7 2781.79 401.523   3
   1 -10  -7 3031.84 390.669   9
  -1 -10   6 1403.99 308.207   3
   1 -10  -6 1875.28 295.805   9
   1 -10  -5 132.024 156.036   9
  -1 -10   5 194.989 152.915   3
   1 -10  -4 49.5234 120.119   9
  -1 -10   4 132.207 169.873   3
   1 -10  -3 14944.6 759.953   9
  -1 -10   3 13840.6 888.747   3
   1 -10  -2 865.392 189.026   9
  -1 -10   2 861.883 226.800   3
   1 -10  -1 2398.29 291.870   9
  -1 -10   1 2356.88 360.607   3
  -1 -10   0 2402.75 358.490   3
   1 -10   0 2194.98 269.958   9
  -1 -10  -1 3008.15 401.760   3
   1 -10   1 3044.45 308.842   9
  -1 -10  -2 11848.7 774.705   2
   1 -10   2 11677.8 735.654   3
  -1 -10  -2 12868.2 701.812   9
  -1 -10  -3-70.5750 127.843   2
   1 -10   3 207.084 125.960   3
  -1 -10  -3 205.118 117.689   9
   1 -10   4 39249.3 1134.69   6
   1 -10   4 36630.3 1355.98   3
  -1 -10  -4 39928.0 1267.41   9
  -1 -10  -5 24677.8 1109.23   2
   1 -10   5 24777.7 1085.21   3
  -1 -10  -5 26888.6 1037.84   9
  -1 -10  -6 9849.23 708.552   2
  -1 -10  -6 10394.6 644.983   9
   1 -10   6 9610.72 672.891   3
  -1 -10  -7 100378. 2373.28   2
  -1 -10  -7 105208. 2174.52   9
   1 -10   7 105881. 2339.43   3
  -1 -10  -8 6976.71 540.500   9
  -1 -10  -8 6870.60 657.902   2
  -1 -10  -9 9167.68 608.421   9
   1  10  10 177.301 93.9125  11
  -1 -10 -10 87.0396 113.721   9
   1  10  11 2123.86 237.774  11
  -1 -10 -11 2590.03 326.158   9
  -1 -10 -12 1993.76 284.730   9
   1  10  12 1660.53 201.232  11
   1  10  13 2040.75 216.585  11
   1 -10  13 2671.09 291.663   6
   1 -10  14 111.908 96.8717   6
   1  10  14 10.5259 57.6330  11
   1 -10  15 151.576 87.0063   6
   1  10  15 139.269 57.7986  11
   1 -10  16 71.0868 70.3611   6
  -1  11  16 3476.08 222.157  11
  -1  11  15 2774.37 227.928  11
  -1  11  14 184.663 81.9836  11
   1 -11 -14 342.527 132.672   9
   1 -11 -13 4725.43 422.222   9
  -1  11  13 5237.36 368.768  11
   1 -11 -12 3973.30 412.408   9
   1 -11 -11 329.457 190.688   9
   1 -11 -10 899.421 240.094   9
   1 -11  -9 750.940 241.980   9
   1 -11  -8 12978.0 803.291   9
   1 -11  -7 2065.96 338.011   9
   1 -11  -6 4898.40 494.813   9
  -1 -11   5 16364.2 1007.88   3
   1 -11  -5 18150.9 919.877   9
  -1 -11   4 3360.44 457.738   3
   1 -11  -4 3461.09 406.743   9
  -1 -11   3 10248.7 810.473   3
   1 -11  -3 11935.3 716.083   9
  -1 -11   2 17341.2 1035.89   3
   1 -11  -2 17947.3 862.140   9
  -1 -11   1 16.9203 105.829   3
   1 -11  -1 219.319 150.662   9
  -1 -11   0 4128.76 511.158   3
   1 -11   0 3398.81 361.190   9
  -1 -11  -1 8469.11 605.913   9
   1 -11   1 8210.49 534.086   9
  -1 -11  -1 8281.74 732.876   2
  -1 -11  -2 4814.64 541.547   2
  -1 -11  -2 5407.21 495.487   9
   1 -11   3 22564.7 1088.21   3
  -1 -11  -3 22067.1 992.944   9
  -1 -11  -3 22500.0 1124.90   2
   1 -11   4 24965.8 1149.49   3
  -1 -11  -4 24270.6 1171.12   2
  -1 -11  -4 25791.9 1084.85   9
   1 -11   5 301.626 122.043   6
  -1 -11  -5 402.514 187.110   2
  -1 -11  -5 228.364 157.689   9
   1 -11   5-156.507 137.554   3
  -1 -11  -6 28419.4 1136.40   9
   1 -11   6 28978.1 1013.23   6
  -1 -11  -7 6037.18 523.085   9
   1 -11   7 5715.76 452.990   6
   1 -11   8 26003.0 954.015   6
  -1 -11  -8 25793.2 1064.76   9
   1 -11   9 14043.8 689.280   6
  -1 -11  -9 13175.9 746.061   9
  -1 -11 -10 130.460 136.161   9
   1  11  10 26.9718 74.6883  11
   1 -11  10-77.4376 88.5353   6
  -1 -11 -11 5759.07 475.995   9
   1  11  11 5373.20 351.994  11
   1 -11  11 6357.51 445.569   6
   1 -11  12 175.583 110.720   6
  -1 -11 -12 107.684 135.432   9
   1  11  12 114.063 62.3076  11
   1  11  13 1224.49 153.811  11
   1 -11  13 1601.53 208.427   6
   1 -11  14 6443.09 375.510   6
   1  11  14-88.8691 38.0914  11
   1 -11  15 838.188 129.655   6
   1 -11  16 655.552 98.2080   6
  -1  12  15 3058.75 205.849  11
  -1  12  14 486.500 106.309  11
   1 -12 -13 119.403 110.840   9
  -1  12  13-27.9861 62.9934  11
   1 -12 -12 3970.75 396.461   9
  -1  12  12 4386.81 332.745  11
   1 -12 -11 41.3286 141.003   9
   1 -12 -10 41.3118 130.450   9
   1 -12  -9 231.158 180.714   9
   1 -12  -8 2264.75 365.314   9
   1 -12  -7 13602.7 835.861   9
   1 -12  -6 2360.09 372.008   9
   1 -12  -5 13784.4 838.087   9
   1 -12  -4 2646.16 375.848   9
   1 -12  -3 1733.32 301.474   9
   1 -12  -2 2610.20 351.109   9
  -1 -12   2 2915.55 355.153   9
   1 -12  -1 603.483 200.183   9
  -1 -12   1 261.429 147.952   9
  -1 -12   0 11466.9 912.470   2
   1 -12   0 11933.5 686.462   9
  -1 -12   0 11424.3 716.850   9
  -1 -12  -1-172.896 176.174   2
  -1 -12  -1-199.181 176.628   9
  -1 -12  -2 29296.3 1186.26   9
  -1 -12  -3 133.070 188.357   9
  -1 -12  -4 732.905 242.276   9
  -1 -12  -5 34992.2 1321.22   9
  -1 -12  -6 19175.5 964.138   9
  -1 -12  -7 93.9229 153.842   9
   1 -12   7-6.03383 72.8427   6
   1 -12   8 6715.03 461.716   6
  -1 -12  -8 6528.20 551.959   9
  -1 -12  -9 448.008 170.117   9
   1 -12   9 527.530 134.738   6
   1 -12  10 206.510 78.9482   6
  -1 -12 -10 83.3013 119.523   9
   1 -12  11 7223.80 437.790   6
  -1 -12 -11 7631.67 535.386   9
   1 -12  12 23.3277 73.2498   6
  -1 -12 -12-15.3864 98.9594   9
   1 -12  13 746.517 130.672   6
   1 -12  14 947.112 128.943   6
  -1  13  13 6402.85 326.811  11
   1 -13 -13 5750.35 403.965   9
   1 -13 -12 98.0611 125.450   9
  -1  13  12 208.272 77.6928  11
   1 -13 -11 2741.27 330.835   9
   1 -13 -10 92.8314 141.564   9
   1 -13  -9 9029.22 648.837   9
   1 -13  -8 424.949 176.661   9
   1 -13  -7 86.4433 162.645   9
   1 -13  -6 3074.67 412.039   9
  -1 -13   6 3262.70 309.044   9
  -1 -13   5 3072.38 314.790   9
   1 -13  -5 2588.75 383.059   9
   1 -13  -4 425.253 219.331   9
  -1 -13   4-13.7200 111.665   9
  -1 -13   3 3852.41 380.235   9
   1 -13  -3 3833.17 440.377   9
  -1 -13   2 12721.0 712.027   9
   1 -13  -2 14025.2 793.722   9
  -1 -13   1 1536.18 268.880   9
   1 -13  -1 1756.31 290.860   9
   1 -13   0 325.838 152.561   9
  -1 -13   0 265.197 163.305   9
   1 -13   1 1338.58 238.296   9
  -1 -13  -1 1157.97 254.195   9
  -1 -13  -2 237.047 182.624   9
  -1 -13  -3 4145.94 463.418   9
  -1 -13  -4 258.984 191.959   9
  -1 -13  -5 2394.85 388.966   9
  -1 -13  -6 773.105 226.414   9
  -1 -13  -7 6369.03 554.542   9
   1 -13   8 48.6643 61.2691   6
  -1 -13  -8 151.808 136.308   9
   1 -13   9 2240.00 236.681   6
  -1 -13  -9 2146.24 320.673   9
   1 -13  10 1185.13 171.957   6
  -1 -13 -10 1549.46 260.858   9
   1 -13  11 1059.18 154.486   6
  -1 -13 -11 927.583 193.256   9
  -1 -13 -12 525.348 145.052   9
   1 -13  12 832.028 123.983   6
   1 -13  13 1423.09 139.132   6
  -1  14  12 2314.64 184.708  11
   1 -14 -12 2235.38 251.345   9
   1 -14 -11-23.8232 96.4750   9
  -1  14  11-8.43821 49.4219  11
   1 -14 -10-19.4373 107.961   9
   1 -14  -9 95.7563 123.150   9
   1 -14  -8 699.472 228.921   9
   1 -14  -7 2421.14 351.148   9
   1 -14  -6 382.978 193.421   9
   1 -14  -5 8662.71 641.586   9
  -1 -14   5 8396.94 478.894   9
  -1 -14   4 11104.9 582.838   9
   1 -14  -4 11272.8 721.635   9
   1 -14  -3 150.112 138.465   9
  -1 -14   3 125.086 96.5010   9
  -1 -14   2 77.8598 101.464   9
   1 -14  -2 98.9048 138.810   9
   1 -14  -1 427.629 163.348   9
  -1 -14   1 362.560 154.527   9
  -1 -14   0-150.304 133.792   9
   1 -14   0 75.3835 110.304   9
  -1 -14  -1 638.159 208.815   9
  -1 -14  -2 6151.62 544.799   9
  -1 -14  -3 283.938 191.185   9
  -1 -14  -4 172.894 165.563   9
  -1 -14  -5 217.591 179.818   9
  -1 -14  -6 144.250 169.862   9
  -1 -14  -7 7568.15 575.647   9
  -1 -14  -8 102.563 129.832   9
  -1 -14  -9 249.623 127.007   9
  -1 -14 -10 134.848 128.673   9
  -1 -14 -11 2152.38 260.139   9
  -1  15  10 134.469 60.4377  11
   1 -15 -10-32.1854 83.6564   9
   1 -15  -9 2448.19 289.993   9
   1 -15  -8 89.1202 124.259   9
   1 -15  -7 15.2577 114.734   9
   1 -15  -6 5135.99 451.511   9
   1 -15  -5 149.408 132.945   9
  -1 -15   4 2477.28 247.660   9
   1 -15  -4 2526.17 321.450   9
   1 -15  -3 632.695 178.860   9
  -1 -15   3 481.549 132.827   9
   1 -15  -2 706.277 187.257   9
  -1 -15   2 864.735 180.089   9
   1 -15  -1 513.052 154.171   9
  -1 -15   1 578.932 164.085   9
  -1 -15   0 2692.41 320.061   9
  -1 -15  -1 3893.20 398.780   9
  -1 -15  -2 230.958 170.362   9
  -1 -15  -3 2491.77 336.650   9
  -1 -15  -4 4838.17 445.954   9
  -1 -15  -5-99.5277 137.509   9
  -1 -15  -6 4826.78 443.948   9
  -1 -15  -7 1200.57 229.996   9
  -1 -15  -8 2390.18 303.372   9
  -1 -15  -9-64.4938 109.703   9
   1 -16  -7 105.493 74.0054   9
   1 -16  -6 257.330 110.184   9
   1 -16  -5 605.255 159.762   9
   1 -16  -4 596.851 141.803   9
  -1 -16   3 37.8500 61.4453   9
   1 -16  -3 293.012 111.789   9
   1 -16  -2 2890.27 272.011   9
  -1 -16   2 3303.17 272.717   9
  -1 -16   1 103.742 84.7077   9
  -1 -16   0 2145.41 245.718   9
  -1 -16  -1 4718.15 368.043   9
  -1 -16  -2 12370.9 603.474   9
  -1 -16  -3 10635.8 567.323   9
  -1 -16  -4 121.975 97.4759   9
  -1 -16  -5 3544.00 331.933   9
  -1 -16  -6 497.103 151.593   9
  -1 -16  -7 2781.65 274.523   9
  -1 -17  -1 2020.47 196.937   9
  -1 -17  -2 221.593 86.3561   9
  -1 -17  -3 341.383 102.440   9
   2   0 -20 3634.09 235.672   4
  -2   0  19 24.1232 51.5375  11
   2   0 -19-44.3427 58.2057   4
  -2   0  18-40.6237 66.9255  11
  -2   0  17 50.3803 71.5460  11
  -2   0  16 155.887 79.0116  11
  -2   0  15 3.10136 67.3392  11
   2   0 -14 9742.09 820.299   1
  -2   0  14 10099.8 533.417  11
   2   0 -13 133.541 179.296   1
  -2   0  13 130.939 87.0201  11
  -2   0  12 560.147 130.388  11
   2   0 -12 614.405 219.347   1
   2   0 -11 46.2631 139.065   1
   2   0 -10 4147.54 472.768   1
   2   0  -9 276.520 148.863   1
   2   0  -8 12068.2 710.511   1
   2   0  -7 122.003 124.778   1
   2   0  -6 28438.4 972.707   1
   2   0  -5-14.3562 118.206   1
   2   0  -4 28192.0 856.616   1
   2   0  -3 24.5093 96.3531   1
   2   0  -2 33291.3 855.129   1
   2   0  -1 38.5651 90.4710   1
  -2   0   0 355139. 3248.44   2
   2   0   0 367919. 3719.85   1
  -2   0  -1-10.5818 44.1483   2
   2   0   1 36.4146 75.2927   1
   2   0   2 15894.2 539.709   1
  -2   0  -2 16277.0 444.046   2
  -2   0  -3 86.6815 69.2431   2
  -2   0  -4 217609. 2585.20   2
  -2   0  -5 54.9904 99.1031   2
  -2   0  -6 51426.9 1276.33   2
  -2   0  -7 31.2014 120.612   2
  -2   0  -8 1869.26 348.728   2
  -2   0  -9 1.90809 151.517   2
  -2   0 -10 1833.92 424.245   2
   2   0  11 72.2122 67.7506  11
  -2   0 -11-348.703 269.942   2
   2   0  12 13283.7 645.516  11
  -2   0 -12 14855.6 1284.92   2
  -2   0 -13-59.5177 325.600   2
   2   0  13 164.446 107.024  11
   2   0  14 12731.0 657.970  11
   2   0  15 69.6751 93.2806  11
   2   0  16 1217.75 211.831  11
   2   0  17-27.6395 72.9766  11
   2   0  18 3.92334 62.0052  11
   2   0  19-36.7798 52.2536   5
   2  -1 -20 154.781 49.1017   4
   2   1 -20 261.437 70.2950   4
   2   1 -19 932.014 152.315   4
   2  -1 -19 743.718 133.006   4
  -2   1  19 986.579 139.198  11
  -2  -1  18 0.32876 49.6943  11
  -2   1  18-9.21801 55.2359  11
  -2   1  17 7087.51 442.700  11
  -2  -1  17 7186.49 420.397  11
  -2  -1  16 196.133 82.6335  11
  -2   1  16 115.042 95.0944  11
  -2  -1  15 25442.4 854.231  11
  -2   1  15 25464.5 885.253  11
  -2   1  14 30818.7 966.823  11
   2   1 -14 29037.1 1419.76   1
  -2  -1  14 30821.0 939.965  11
   2   1 -13 5296.66 601.280   1
  -2   1  13 6187.85 413.321  11
  -2  -1  13 5555.80 386.403  11
   2  -1 -13 6030.49 655.023   1
  -2   1  12 52076.0 1220.46  11
   2   1 -12 50246.3 1773.83   1
  -2  -1  12 52451.8 1198.40  11
   2  -1 -12 53426.5 1900.24   1
   2   1 -11 1550.04 306.604   1
  -2   1  11 1977.98 219.133  11
   2   1 -10 75.1100 119.077   1
   2  -1 -10-49.4194 133.826   1
   2  -1  -9 34975.0 1312.41   1
   2   1  -9 36390.7 1315.26   1
   2   1  -8 7531.96 560.980   1
   2  -1  -8 7692.20 575.978   1
   2   1  -7 184669. 2940.33   1
   2  -1  -7 183543. 2967.00   1
   2   1  -6 6391.50 454.099   1
   2  -1  -6 6812.79 487.291   1
   2   1  -5 1355.22 224.104   1
   2  -1  -5 1374.34 227.488   1
   2   1  -4 59822.3 1321.19   1
   2  -1  -4 61728.8 1332.56   1
   2  -1  -3 55133.6 1185.48   1
   2   1  -3 53322.5 1205.96   1
   2  -1  -2 68616.6 1297.38   1
   2   1  -2 65706.7 1255.19   1
   2  -1  -1 229001. 2703.77   1
   2   1  -1 232527. 2680.95   1
   2  -1   0 2963.24 236.686   1
   2   1   0 3007.90 241.393   1
  -2   1   0 3022.00 116.324   2
   2  -1   1 25986.8 696.637   1
  -2  -1  -1 26665.1 366.331   3
   2   1   1 28172.8 722.352   1
  -2  -1  -1 29573.6 625.450   2
  -2   1  -1 27557.3 494.751   2
  -2   1  -2 65603.5 981.917   2
  -2  -1  -2 67273.4 1050.13   2
  -2  -1  -3 8119.19 355.573   2
  -2   1  -3 8643.53 373.818   2
  -2  -1  -4 8667.67 397.049   2
  -2   1  -4 8344.48 438.699   2
  -2  -1  -5 1730.45 209.254   2
  -2   1  -5 1991.55 268.464   2
  -2   1  -6 33306.0 1139.93   2
  -2  -1  -6 32560.2 967.390   2
  -2   1  -7 2030.85 346.176   2
  -2  -1  -7 2184.80 294.359   2
  -2  -1  -8 32204.7 1223.60   2
  -2   1  -8 32079.7 1385.74   2
  -2  -1  -9 5365.18 549.308   2
  -2   1  -9 4311.58 583.280   2
   2  -1  10 180.667 86.5592  11
  -2  -1 -10 105.106 168.081   2
  -2   1 -10 16.3591 234.411   2
   2   1  11 15300.7 654.067  11
   2  -1  11 15097.0 677.627  11
  -2  -1 -11 14710.1 1141.67   2
  -2   1 -11 17182.7 1296.65   2
   2  -1  12 7905.71 502.838  11
   2   1  12 8583.68 508.940  11
  -2  -1 -12 8463.50 954.874   2
   2   1  13 13288.0 662.337  11
   2  -1  13 13265.0 668.652  11
   2  -1  14 3942.35 369.631  11
   2   1  14 4129.97 370.080  11
   2   1  15 15105.8 706.452  11
   2  -1  15 14750.6 715.930  11
   2   1  16 7159.53 468.353  11
   2  -1  16 7411.79 491.265  11
   2   1  17 9313.49 504.101  11
   2  -1  17 9075.62 510.685  11
   2   1  18 1285.36 174.425  11
   2   1  19 2355.99 188.403   5
   2  -1  19 2264.48 202.409   5
   2   2 -20 34.4805 52.2156   4
   2   2 -19 831.996 138.143   4
  -2   2  19 1226.41 164.235  11
   2  -2 -18 20190.5 724.762   4
  -2   2  18 23392.2 769.612  11
  -2   2  17 2591.85 274.928  11
  -2  -2  17 2314.65 234.602  11
  -2  -2  16 726.812 145.741  11
  -2   2  16 522.923 140.147  11
  -2  -2  15 33779.0 977.830  11
  -2   2  15 34505.4 1059.74  11
  -2   2  14 43434.4 1193.52  11
  -2  -2  14 44932.6 1137.56  11
   2  -2 -13 1562.09 359.092   1
  -2   2  13 1810.34 233.113  11
   2   2 -13 1512.92 344.378   1
  -2  -2  13 1401.13 197.804  11
   2   2 -12 4960.06 546.466   1
   2  -2 -12 5059.38 597.601   1
  -2   2  12 4648.63 358.842  11
  -2   2  11 13519.5 587.151  11
   2   2 -11 13623.6 863.132   1
   2  -2 -11 13523.1 920.803   1
   2  -2 -10 746.543 237.527   1
   2   2 -10 726.972 198.498   1
   2   2  -9 14786.3 812.010   1
   2  -2  -9 14180.6 847.531   1
   2   2  -8 114790. 2288.98   1
   2  -2  -8 110682. 2367.10   1
   2   2  -7 7607.30 521.761   1
   2  -2  -7 7554.13 544.667   1
   2  -2  -6 42995.9 1244.35   1
   2   2  -6 40068.6 1146.84   1
   2  -2  -5 204754. 2922.27   1
   2   2  -5 209933. 2849.41   1
   2  -2  -4 2359.48 269.490   1
   2   2  -4 1832.38 226.861   1
   2  -2  -3 115792. 1829.06   1
   2   2  -3 100101. 1705.67   1
   2  -2  -2 9561.32 470.160   1
   2   2  -2 8776.36 447.581   1
   2  -2  -1 19316.8 636.268   1
   2   2  -1 17957.2 613.363   1
   2  -2   0 77671.9 1343.16   1
   2   2   0 76343.0 1321.40   1
   2   2   1 72241.1 1232.51   1
   2  -2   1 69691.3 1219.69   1
  -2   2  -2 70492.9 1225.58   2
   2  -2   2 71891.9 1259.82   1
  -2  -2  -3 42915.6 941.438   2
  -2   2  -3 40727.6 985.402   2
  -2  -2  -4 272886. 3166.65   2
  -2   2  -4 287104. 3540.41   2
  -2  -2  -5 12554.5 539.800   2
  -2   2  -5 12661.3 687.594   2
  -2   2  -6 109415. 2374.63   2
  -2  -2  -6 100859. 1851.20   2
  -2   2  -7 934.772 292.092   2
  -2  -2  -7 835.244 205.739   2
  -2   2  -8 62974.2 2076.37   2
  -2  -2  -8 62049.1 1638.98   2
  -2   2  -9-87.6853 244.994   2
  -2  -2  -9 100.157 163.766   2
   2  -2  10 2189.31 253.827  11
  -2  -2 -10 2660.36 446.253   2
   2  -2  11 4590.36 383.564  11
   2   2  11 5064.82 380.773  11
  -2  -2 -11 5147.06 668.940   2
   2  -2  12 25059.2 912.981  11
   2   2  12 25467.0 881.726  11
  -2  -2 -12 25138.7 1601.93   2
   2  -2  13 11280.0 626.425  11
   2  -2  13 11038.8 548.639   6
   2   2  13 11117.6 589.962  11
   2  -2  14 1363.22 236.652  11
   2   2  14 1690.07 238.416  11
   2   2  15 8030.90 501.726  11
   2  -2  15 8171.07 530.776  11
   2  -2  16 1879.55 254.793  11
   2   2  16 1929.84 241.243  11
   2   2  17 753.255 154.473  11
   2   2  18 10849.3 477.563  11
   2   2  18 10927.1 455.666   5
   2  -2  19 2148.05 198.591   5
   2   2  19 1878.37 168.255  11
   2   3 -20 5004.73 273.298   4
  -2   3  19 2472.92 221.403  11
   2   3 -19 2042.85 210.340   4
  -2   3  18 115.417 66.8522  11
  -2   3  17 601.666 139.566  11
  -2   3  16 17476.7 752.922  11
  -2   3  15 281.456 123.237  11
  -2   3  14 36513.2 1115.79  11
   2  -3 -13 65639.1 2299.65   1
  -2   3  13 68660.5 1529.20  11
  -2   3  12 17394.0 714.186  11
   2  -3 -12 16928.2 1113.90   1
   2   3 -11 3193.74 415.779   1
   2  -3 -11 3393.07 476.609   1
  -2   3  11 3074.06 293.896  11
   2   3 -10 1933.84 300.206   1
   2  -3 -10 2054.69 290.184   9
   2  -3 -10 1652.48 326.464   1
   2   3  -9 3085.30 360.338   1
   2  -3  -9 2765.44 403.029   1
   2   3  -8 49810.7 1410.94   1
   2  -3  -8 48739.9 1546.83   1
   2   3  -7 21923.7 859.243   1
   2  -3  -7 20788.4 934.771   1
   2   3  -6 33168.5 1022.02   1
   2  -3  -6 32544.0 1107.64   1
   2  -3  -5 5053.30 405.241   1
   2   3  -5 5012.93 371.012   1
   2  -3  -4 86186.3 1677.93   1
   2   3  -4 92776.7 1624.14   1
   2   3  -3 511.268 125.010   1
   2  -3  -3 403.137 135.536   1
   2  -3  -2 4953.16 355.718   1
   2   3  -2 4634.04 321.050   1
   2   3  -1 39464.9 930.830   1
   2  -3  -1 44652.1 1017.89   1
   2   3   0 4886.39 305.735   1
  -2  -3   0 4346.70 254.983   3
   2  -3   0 5292.73 335.039   1
  -2  -3  -1 133607. 1621.25   3
   2  -3   1 140250. 1923.91   1
   2  -3   2 26906.2 747.586   1
  -2  -3  -2 26396.6 570.289   3
  -2  -3  -3 8142.83 416.931   2
  -2  -3  -4 134508. 2032.17   2
  -2  -3  -5 76278.9 1498.87   2
  -2  -3  -6 40305.0 1110.33   2
  -2  -3  -7 7933.19 532.634   2
  -2  -3  -8 15925.5 824.414   2
   2   3   9 25006.5 865.579   7
  -2  -3  -9 27741.1 1190.19   2
   2   3  10 22855.4 762.391  11
  -2  -3 -10 23852.0 1218.85   2
   2  -3  10 21871.5 828.645  11
   2   3  10 23447.0 883.350   7
  -2  -3 -11 728.914 296.900   2
   2  -3  11 487.835 129.891  11
   2   3  11 491.113 116.416  11
   2   3  12 4655.24 370.588  11
   2  -3  12 5107.92 414.434  11
  -2  -3 -12 4751.86 703.941   2
   2  -3  13-8.99249 97.5924  11
   2   3  13 50.1516 73.5875  11
   2  -3  14 497.576 143.319  11
   2   3  14 355.463 125.593  11
   2  -3  14 297.087 100.263   6
   2  -3  15 811.511 155.379   6
   2   3  15 862.543 169.142  11
   2  -3  15 1016.59 200.821  11
   2   3  16 444.447 122.536  11
   2   3  17 1239.55 181.609  11
   2   3  18 5989.36 336.893  11
   2   3  19 5303.65 260.973  11
   2  -3  19 6303.85 333.241   5
   2   4 -20 74.4255 44.0686   4
   2   4 -19 3187.99 249.538   4
  -2   4  19 3704.34 261.216  11
  -2   4  18 4929.35 349.448  11
   2   4 -18 4111.32 318.236   4
  -2   4  17 2088.25 253.863  11
  -2   4  16 98.6442 98.5838  11
  -2   4  15 538.878 149.157  11
  -2   4  14 10300.4 596.184  11
   2  -4 -13-126.084 177.604   1
  -2   4  13 51.7139 80.7751  11
   2  -4 -12 617.528 246.233   1
  -2   4  12 295.810 113.260  11
   2  -4 -11 11788.2 721.734   9
   2  -4 -11 11019.6 884.977   1
   2  -4 -10 2672.44 416.272   1
   2  -4 -10 3497.89 389.451   9
   2  -4  -9 76995.8 2150.08   1
   2   4  -8 3130.42 335.667   1
   2  -4  -8 3415.04 429.683   1
   2  -4  -7 2365.66 329.007   1
   2   4  -7 2913.19 301.264   1
   2  -4  -6 12265.4 687.570   1
   2   4  -6 12646.9 577.991   1
   2  -4  -5-12.3751 123.897   1
   2   4  -5 28.6663 78.7546   1
   2  -4  -4 4015.12 355.591   1
   2   4  -4 3909.87 292.521   1
   2  -4  -3 21553.0 781.652   1
   2   4  -3 19373.2 627.857   1
   2   4  -2 26671.4 773.675   1
   2  -4  -2 28152.6 871.678   1
   2   4  -1-17.0611 75.1546   1
   2  -4  -1 7.06372 74.4700   1
   2  -4   0 239.433 107.169   1
  -2  -4   0 92.1460 71.7174   3
   2  -4   1 131958. 1876.25   1
  -2  -4  -1 123537. 1679.39   3
  -2  -4  -2 27948.4 865.298   2
   2  -4   2 27435.4 770.551   1
  -2  -4  -2 27160.9 662.183   3
  -2  -4  -3 47129.5 1107.55   2
   2  -4   3 45836.7 751.883   3
  -2  -4  -4 21727.3 774.935   2
   2  -4   4 23282.9 502.002   3
  -2  -4  -5 44984.2 1178.45   2
  -2  -4  -6 646.565 183.041   2
  -2  -4  -7 2893.23 341.903   2
  -2  -4  -8 296.070 147.810   2
   2   4   9 7308.29 469.360   7
  -2  -4  -9 7591.51 626.885   2
   2  -4   9 6371.88 440.197  11
   2  -4  10 1068.16 193.307  11
   2   4  10 965.753 190.670   7
  -2  -4 -10 665.974 249.069   2
   2   4  10 826.537 150.826  11
   2   4  11 88.9686 73.8330  11
   2  -4  11 47.3013 91.6959  11
   2   4  12 1026.27 180.087  11
   2  -4  12 711.296 162.168  11
  -2  -4 -12 1158.80 381.820   2
   2  -4  13 21442.8 865.441  11
   2   4  13 20014.4 776.328  11
   2  -4  14 167.057 104.067   6
   2   4  14-43.3617 64.0547  11
   2  -4  15 3958.44 329.668   6
   2   4  15 4165.33 337.714  11
   2  -4  16 10134.5 490.435   6
   2   4  16 10814.3 518.599  11
   2   4  17 1166.76 159.239  11
   2  -4  18 1440.07 187.828   5
   2   4  18 1142.60 139.738  11
   2  -4  19 525.467 101.193   5
  -2   5  19 117.729 63.8498  11
   2   5 -19 52.8025 48.2873   4
   2   5 -18 314.125 94.9700   4
  -2   5  18 222.263 97.5996  11
  -2   5  17-39.9963 98.9691  11
  -2   5  16 13399.8 655.842  11
  -2   5  15 2166.11 282.577  11
  -2   5  14 820.378 187.826  11
  -2   5  13 1438.18 238.751  11
  -2   5  12 8154.37 532.828  11
   2  -5 -12 8187.43 619.202   9
   2  -5 -12 7795.30 802.198   1
   2  -5 -11 1245.38 332.668   1
   2  -5 -11 1651.13 291.370   9
   2  -5 -10 1277.78 309.811   1
   2  -5 -10 1464.98 246.702   9
   2  -5  -9 23838.4 964.664   9
   2  -5  -9 21682.3 1138.33   1
   2  -5  -8 6880.55 604.034   1
   2  -5  -7 7396.30 590.008   1
   2  -5  -6 5557.83 481.283   1
   2  -5  -5 1347.21 233.043   1
   2  -5  -4 228.149 133.720   1
   2   5  -4 240.895 87.0998   1
   2   5  -3 2492.72 227.255   1
   2  -5  -3 2442.58 282.487   1
   2  -5  -2 15159.9 656.092   1
   2  -5  -1 90857.6 1648.73   1
  -2  -5   1 81669.4 1598.00   3
   2  -5   0 398.808 127.199   1
  -2  -5   0 368.201 116.352   3
  -2  -5  -1 16337.5 586.931   3
   2  -5   1 14184.2 601.779   1
   2  -5   2 8190.45 421.015   1
  -2  -5  -2 8880.95 417.702   3
   2  -5   3 24041.7 590.476   3
  -2  -5  -3 22091.7 829.302   2
  -2  -5  -4 9725.90 543.124   2
   2  -5   4 9732.18 372.973   3
  -2  -5  -5 302718. 3939.54   2
  -2  -5  -6 8580.62 569.541   2
  -2  -5  -7 9906.58 699.436   2
  -2  -5  -8 14259.4 824.812   2
   2   5   8 13165.2 617.688   7
   2   5   9 9891.92 562.209   7
  -2  -5  -9 10405.0 752.582   2
   2   5  10 22571.8 895.453   7
  -2  -5 -10 26196.9 1299.55   2
   2   5  11 6100.28 398.470  11
   2   5  11 6374.71 496.352   7
   2   5  12 2763.87 281.035  11
   2   5  13 216.011 102.472  11
   2  -5  14 82.2433 75.9366   6
   2   5  14-21.8706 73.4697  11
   2  -5  15 3859.32 328.299   6
   2   5  15 3972.48 317.982  11
   2  -5  16 74.6900 51.4286   6
   2   5  16 233.541 80.4732  11
   2  -5  17 7413.36 379.480   6
   2   5  17 6869.50 352.957  11
   2  -5  18 2020.22 204.983   5
   2  -5  19 193.241 66.6844   5
   2   6 -19 653.584 99.7441   4
  -2   6  19 705.513 105.210  11
   2   6 -18 23.8361 55.7890   4
  -2   6  18 110.009 71.5301  11
   2   6 -17 4414.06 336.188   4
  -2   6  17 4932.91 354.668  11
   2   6 -16 162.613 92.9358   4
  -2   6  16 88.1164 95.9902  11
  -2   6  15 26.1811 86.9823  11
  -2   6  14 1087.39 214.503  11
   2  -6 -13 2884.84 385.915   9
  -2   6  13 2958.43 340.048  11
   2  -6 -12 18262.9 936.748   9
   2  -6 -11 17190.4 1144.02   1
   2  -6 -11 17107.5 896.830   9
   2  -6 -10 9165.83 804.820   1
   2  -6 -10 9708.34 641.730   9
   2  -6  -9 54.3300 146.642   1
   2  -6  -9-138.832 113.522   9
   2  -6  -8 29583.4 1296.50   1
   2  -6  -8 31746.6 1094.39   9
   2  -6  -7 98.2813 114.587   1
   2  -6  -6 3280.71 382.546   1
   2  -6  -5 6525.54 505.453   1
   2  -6  -4 6905.41 500.739   1
   2  -6  -3 21827.4 861.640   1
   2  -6  -2 783.638 161.646   1
  -2  -6   2 833.033 183.655   3
  -2  -6   1 45593.2 1234.85   3
   2  -6  -1 43680.3 1108.79   1
   2  -6   0 3172.38 286.964   1
  -2  -6   0 2946.49 295.076   3
   2  -6   1 10458.7 474.346   1
  -2  -6  -1 10463.7 511.023   3
  -2  -6  -2-35.8510 76.4807   3
  -2  -6  -3 11271.4 628.484   2
   2  -6   3 10714.0 446.598   3
   2  -6   4 113.433 53.3624   3
  -2  -6  -4 41.1957 94.6074   2
  -2  -6  -5 8301.02 568.515   2
  -2  -6  -6 19746.9 892.321   2
  -2  -6  -7 20695.7 968.645   2
   2   6   7 18890.1 709.144   7
  -2  -6  -8 40810.6 1468.30   2
   2   6   8 40234.9 1105.21   7
   2   6   9 1527.83 232.828   7
  -2  -6  -9 1807.09 345.222   2
   2   6  10 5226.25 437.395   7
  -2  -6 -10 4558.52 557.575   2
  -2  -6 -11 20115.8 1236.78   2
   2   6  11 21988.3 898.331   7
   2   6  12 16108.4 650.041  11
   2   6  13 1304.52 190.946  11
   2  -6  13 1620.19 241.897   6
   2   6  14 9923.25 497.193  11
   2  -6  14 10285.8 564.372   6
   2  -6  15 595.108 139.692   6
   2   6  15 577.763 120.107  11
   2   6  16 112.613 58.3550  11
   2  -6  16 95.0905 95.2241   6
   2  -6  16 21.5697 90.8569   5
   2  -6  17 2192.07 206.521   6
   2  -6  17 2001.26 216.435   5
   2  -6  18 1.56557 63.8000   5
   2   7 -18 1975.29 178.702   4
  -2   7  18 2297.64 201.267  11
   2   7 -17 414.151 100.313   4
  -2   7  17 395.653 101.097  11
   2   7 -16 13835.3 608.160   4
  -2   7  16 15586.5 660.518  11
   2   7 -15 2335.32 270.574   4
  -2   7  15 2548.84 287.307  11
  -2   7  14 885.555 195.035  11
   2  -7 -13 10.5410 143.643   9
  -2   7  13-27.1980 94.9669  11
   2  -7 -12 2285.02 349.167   9
   2  -7 -11-46.3413 151.568   9
   2  -7 -11-524.794 238.258   1
   2  -7 -10 7997.58 751.754   1
   2  -7 -10 8096.75 600.785   9
   2  -7  -9 6354.72 643.905   1
   2  -7  -9 7520.42 567.151   9
   2  -7  -8 13603.0 896.350   1
   2   7  -8 14972.0 654.050   4
   2  -7  -8 14611.9 760.595   9
   2  -7  -7 1241.80 234.380   9
   2  -7  -7 1422.27 289.716   1
   2  -7  -6 286.354 141.765   1
   2  -7  -6 352.177 127.691   9
   2  -7  -5 308.570 119.827   1
   2  -7  -4 14452.1 751.050   1
   2  -7  -3 5722.81 438.889   1
  -2  -7   3 6146.87 532.577   3
   2  -7  -2 78308.2 1619.80   1
  -2  -7   2 85255.1 2002.73   3
  -2  -7   1 246.510 135.692   3
  -2  -7   0 13470.6 688.810   3
  -2  -7  -1 1255.43 207.028   3
  -2  -7  -2 5183.93 455.611   2
  -2  -7  -2 5679.05 416.713   3
  -2  -7  -3 10581.8 635.582   2
  -2  -7  -4 4291.43 421.968   2
  -2  -7  -5 221.070 120.457   2
  -2  -7  -6 54623.7 1610.32   2
   2   7   6 52936.4 1193.18   7
   2  -7   6 50183.9 1268.64   6
  -2  -7  -7 5142.42 508.749   2
   2   7   7 5059.71 380.013   7
  -2  -7  -7 5355.21 390.791   9
   2  -7   7 5496.57 425.144   5
  -2  -7  -8 57550.1 1817.10   2
   2   7   8 49418.3 1261.77   7
   2   7   9 13384.5 662.817   7
  -2  -7  -9 14928.8 970.313   2
   2   7  10 64594.0 1548.12   7
  -2  -7 -10 65724.2 2142.63   2
   2   7  11 1093.39 224.604   7
   2  -7  12 171.668 116.245   6
   2  -7  13 1468.54 227.009   6
   2  -7  14 8230.58 506.669   6
   2  -7  14 7923.26 499.486   5
   2  -7  15 4045.22 335.871   6
   2  -7  15 4127.61 339.739   5
   2  -7  16 1547.38 196.509   6
   2  -7  16 1491.01 197.608   5
   2  -7  17 235.019 82.4843   6
   2  -7  17 139.877 73.2312   5
  -2   8  18 1250.05 134.083  11
   2   8 -17 160.718 75.1834   4
  -2   8  17 67.2326 56.6175  11
  -2   8  16 995.553 166.838  11
   2   8 -16 724.381 132.268   4
   2   8 -15 4978.55 359.903   4
  -2   8  15 5021.93 383.651  11
  -2   8  14 6695.58 458.711  11
   2   8 -14 6608.65 438.274   4
   2   8 -13 2850.01 300.772   4
  -2   8  13 2476.62 301.327  11
   2  -8 -13 2149.62 322.337   9
   2   8 -12 7185.21 481.822   4
   2  -8 -12 6049.47 539.429   9
   2   8 -11 22540.6 852.443   4
   2  -8 -11 18316.5 932.407   9
   2   8 -10 12197.5 610.960   4
   2  -8 -10 10636.3 708.719   9
   2  -8  -9 1032.73 279.513   1
   2  -8  -9 618.089 205.561   9
   2  -8  -8 7301.69 653.474   1
   2  -8  -8 6769.88 541.069   9
   2  -8  -7 23895.2 1121.59   1
   2  -8  -7 23530.8 977.937   9
   2  -8  -6 27707.4 1036.42   9
  -2  -8   5 11380.5 775.868   3
   2  -8  -5 12553.5 664.903   9
  -2  -8   4 9449.24 713.389   3
   2  -8  -4 9516.30 562.387   9
  -2  -8   3 1436.66 297.627   3
  -2  -8   2 10629.2 725.044   3
  -2  -8   1 8444.59 628.967   3
  -2  -8   0 4283.30 427.224   3
  -2  -8  -1 27371.2 1048.88   3
  -2  -8  -2 4672.37 413.011   3
  -2  -8  -2 4714.00 489.143   2
   2   8   3 5360.40 353.848   7
  -2  -8  -3 4193.59 438.534   2
   2   8   4 8014.77 437.032   7
   2  -8   4 7376.06 483.195   6
  -2  -8  -4 8021.59 624.398   2
   2   8   5 99.7147 81.8727   7
  -2  -8  -5 57.7970 125.466   2
   2  -8   5 180.047 107.949   6
  -2  -8  -5-118.852 121.485   9
  -2  -8  -6 4451.72 496.794   2
   2   8   6 3784.71 321.317   7
  -2  -8  -6 3828.97 357.225   9
   2  -8   6 4290.09 381.905   6
  -2  -8  -7-85.3810 128.520   2
   2   8   7 368.925 134.583   7
   2  -8   7 306.259 118.763   6
  -2  -8  -7 169.952 113.704   9
  -2  -8  -8 9416.40 749.632   2
  -2  -8  -8 8868.95 540.969   9
   2  -8   8 9253.67 575.744   6
   2  -8   8 9203.38 552.316   5
   2   8   8 8438.43 514.977   7
   2   8   9 25450.0 918.833   7
   2  -8   9 26296.6 949.128   5
   2  -8   9 26354.3 987.359   6
   2  -8  10 3699.30 375.796   6
   2  -8  10 3691.23 349.833   5
   2   8  10 3709.73 357.490   7
   2  -8  11 70.2344 80.8645   5
   2  -8  11 312.556 136.426   6
   2  -8  12 14378.6 669.588   5
   2  -8  12 14758.0 718.664   6
   2  -8  13 2228.56 279.280   6
   2  -8  13 2338.93 262.795   5
   2  -8  14 934.920 162.240   5
   2  -8  14 1088.56 193.604   6
   2  -8  15 443.626 107.947   5
   2  -8  15 366.526 115.279   6
   2  -8  16 3438.74 275.376   6
   2  -8  16 3724.25 257.395   5
   2  -8  17 1502.63 156.019   6
  -2   9  17 6097.04 303.239  11
  -2   9  16 69.1278 64.8451  11
  -2   9  15 623.526 140.078  11
  -2   9  14 1952.37 241.653  11
   2  -9 -13 4516.91 440.785   9
  -2   9  13 4490.29 384.502  11
   2  -9 -12 2024.48 327.925   9
   2  -9 -11 348.503 174.658   9
   2  -9 -10 936.160 244.676   9
   2  -9  -9 7998.82 618.702   9
  -2  -9   8 19018.2 1021.08   3
   2  -9  -8 19107.3 938.005   9
  -2  -9   7 4912.16 546.349   3
   2  -9  -7 5164.62 479.159   9
   2  -9  -6 2548.45 339.209   9
  -2  -9   6 2605.77 403.903   3
  -2  -9   5 6770.12 633.772   3
   2  -9  -5 7195.16 530.737   9
   2  -9  -4 25720.5 982.367   9
  -2  -9   4 24230.9 1218.33   3
   2  -9  -3 218.185 116.633   9
  -2  -9   3 72.3050 124.608   3
   2   9  -2 1106.01 186.499   7
  -2  -9   2 892.663 254.821   3
   2  -9  -2 639.756 158.907   9
   2   9  -1 4531.93 374.245   7
  -2  -9   1 4933.25 523.613   3
   2   9   0 1859.62 244.420   7
  -2  -9   0 2026.41 323.974   3
   2   9   1 43932.1 1108.44   7
  -2  -9  -1 42301.0 1433.80   3
   2   9   2 656.572 138.786   7
   2  -9   2 907.419 182.891   6
  -2  -9  -2 590.097 207.781   2
   2   9   3 43186.4 1089.77   7
  -2  -9  -3 44382.7 1578.60   2
   2  -9   3 40031.8 1192.37   6
   2  -9   4 9776.83 586.161   6
   2   9   4 8510.08 477.443   7
  -2  -9  -4 9353.96 707.896   2
  -2  -9  -5 299013. 4660.29   2
  -2  -9  -5 303413. 4091.20   9
   2  -9   5 311067. 4076.54   6
  -2  -9  -6 17829.2 814.962   9
   2   9   6 16386.6 691.270   7
   2  -9   6 17217.5 807.285   6
  -2  -9  -7 5929.15 631.531   2
   2   9   7 6335.55 435.342   7
  -2  -9  -7 5786.53 465.508   9
   2  -9   7 5956.74 483.899   6
   2   9   8 276.092 133.075   7
   2  -9   8 505.588 186.962   6
  -2  -9  -8 273.118 108.123   9
   2   9   9 5229.66 423.100   7
   2  -9   9 5390.11 459.006   6
  -2  -9  -9 5608.84 452.907   9
   2   9  10 1261.90 221.133   7
   2  -9  10 1192.76 223.645   6
   2  -9  11 8658.01 562.616   6
   2  -9  12 1241.16 190.203   5
   2  -9  12 1618.85 249.021   6
   2  -9  13 35.9416 71.5052   5
   2  -9  13 316.568 127.841   6
   2  -9  14 3522.60 317.640   6
   2  -9  14 2679.81 232.967   5
   2  -9  15 132.905 92.9777   6
   2  -9  16 112.032 74.3204   6
  -2  10  16 810.179 119.159  11
  -2  10  15 4235.31 293.757  11
  -2  10  14 1242.14 183.995  11
  -2  10  13 404.923 129.653  11
   2 -10 -13 404.231 163.977   9
   2 -10 -12 4591.76 465.139   9
   2 -10 -11 10620.1 721.036   9
   2 -10 -10 10209.0 712.152   9
   2 -10  -9 3865.40 455.655   9
   2 -10  -8 4390.36 483.081   9
   2 -10  -7 1278.27 274.917   9
  -2 -10   6 11511.5 844.759   3
   2 -10  -6 12743.4 766.944   9
  -2 -10   5 301.791 171.759   3
   2 -10  -5 435.581 181.287   9
  -2 -10   4 2823.18 439.119   3
   2 -10  -4 2567.74 328.160   9
  -2 -10   3 77.3353 122.280   3
   2  10  -3 200.976 98.3425   7
   2 -10  -3 13.6336 127.343   9
  -2 -10   2 7270.42 685.055   3
   2 -10  -2 7217.98 516.891   9
   2  10  -1 3957.21 367.309   7
  -2 -10   1 4178.22 519.596   3
   2 -10  -1 4054.66 368.819   9
   2  10   0 8965.30 512.466   7
  -2 -10   0 9156.92 747.854   3
   2  10   1 70635.9 1511.02   7
  -2 -10  -1 73315.0 2350.21   2
   2  10   2 9.56290 93.3149   7
  -2 -10  -2-246.109 173.557   2
   2  10   3 22802.5 816.502   7
  -2 -10  -3 21917.1 1164.65   2
   2 -10   3 23137.8 917.916   6
   2  10   4 22801.1 820.420   7
  -2 -10  -4 21685.3 1161.81   2
  -2 -10  -4 22063.8 973.083   9
   2 -10   4 21359.0 910.145   6
   2  10   5 24.3733 66.0800   7
  -2 -10  -5 138.871 165.021   2
   2 -10   5-10.7850 115.019   6
  -2 -10  -5-139.286 175.237   9
   2  10   6 12236.7 614.486   7
   2 -10   6 11123.7 659.424   6
  -2 -10  -6 11231.9 687.267   9
   2  10   7 18242.3 753.268   7
  -2 -10  -7 17400.3 845.908   9
   2 -10   7 18821.9 859.084   6
  -2 -10  -8 10724.6 656.709   9
   2  10   8 11444.5 599.885   7
   2 -10   8 10190.5 629.930   6
   2  10   9 3359.25 331.963   7
   2 -10   9 3324.95 356.764   6
  -2 -10  -9 2804.92 339.690   9
   2  10  10-17.9623 91.5854   7
   2 -10  10 54.3273 95.3910   6
   2 -10  11 771.099 180.006   6
   2 -10  12 55.0813 104.553   6
   2 -10  13 687.432 154.355   6
   2 -10  14 7.76637 74.4135   6
   2 -10  15 102.010 69.8791   6
   2 -10  16 3827.96 231.610   6
  -2  11  15 1161.96 142.985  11
  -2  11  14 8475.30 412.450  11
  -2  11  13 222.953 87.5556  11
   2 -11 -13 130.243 144.869   9
   2 -11 -12 1286.54 263.296   9
   2 -11 -11 946.251 235.093   9
   2 -11 -10 675.829 225.656   9
   2 -11  -9 10361.5 729.171   9
   2 -11  -8 476.725 221.355   9
   2 -11  -7 1784.28 315.908   9
   2 -11  -6 1727.86 309.028   9
   2  11  -5 3522.29 339.695   7
   2 -11  -5 3123.65 389.422   9
   2  11  -4 7815.13 504.031   7
   2 -11  -4 7150.95 566.302   9
   2  11  -3 589.269 165.414   7
  -2 -11   3 656.500 227.861   3
   2 -11  -3 814.966 205.937   9
  -2 -11   2-94.2101 143.299   3
   2 -11  -2 83.7283 107.042   9
   2  11  -1 396.715 226.511   7
  -2 -11   1 521.055 214.600   3
   2 -11  -1-82.7892 102.941   9
   2  11   0 14114.1 669.008   7
  -2 -11   0 13495.2 958.955   3
  -2 -11   0 12847.4 1060.92   2
   2  11   1 5418.32 417.916   7
  -2 -11  -1 4613.71 604.386   2
   2  11   2 317.737 112.135   7
  -2 -11  -2 93.5521 167.083   2
   2  11   3 1573.88 229.197   7
  -2 -11  -3 1310.21 274.792   9
   2  11   4 436.345 127.817   7
   2 -11   4 327.772 141.107   6
  -2 -11  -4 117.906 132.450   9
   2  11   5 17141.9 722.503   7
   2 -11   5 14660.8 756.714   6
  -2 -11  -5 14828.8 835.817   9
  -2 -11  -6 17031.3 888.268   9
   2 -11   6 17353.1 826.816   6
   2  11   7 2958.80 315.106   7
   2 -11   7 2495.14 320.716   6
  -2 -11  -7 2562.92 346.902   9
   2  11   8 20191.3 790.303   7
   2 -11   8 18488.2 835.543   6
  -2 -11  -8 18532.3 895.188   9
   2  11   9 12307.0 622.517   7
   2 -11   9 12252.2 663.376   6
  -2 -11  -9 12758.5 714.546   9
   2 -11  10 5412.67 429.338   6
  -2 -11 -10 5177.28 438.959   9
   2 -11  11 3610.40 335.244   6
   2 -11  12-21.1784 76.1864   6
   2 -11  13 3297.18 279.489   6
   2 -11  14 33.9017 60.5991   6
   2 -11  15 533.235 92.9817   6
  -2  12  14 2781.25 211.399  11
   2  12 -13 1797.09 161.528   7
  -2  12  13 1710.41 187.518  11
   2  12 -12 8520.93 395.604   7
  -2  12  12 9699.48 471.778  11
   2 -12 -12 9688.76 600.494   9
   2 -12 -11 1414.69 270.947   9
   2  12 -11 1632.22 189.186   7
   2  12 -10 4102.65 305.484   7
   2 -12 -10 4738.13 479.363   9
   2 -12  -9 259.897 186.073   9
   2  12  -9 257.107 98.8523   7
   2  12  -8 5045.91 362.921   7
   2 -12  -8 5779.85 544.795   9
   2 -12  -7 3723.74 447.930   9
   2  12  -7 3103.21 293.727   7
   2 -12  -6 2348.48 361.079   9
   2  12  -6 1922.50 235.853   7
   2  12  -5 11032.7 568.435   7
   2 -12  -5 11298.9 743.935   9
   2  12  -4 543.653 137.155   7
   2 -12  -4 378.042 184.738   9
   2  12  -3 9177.94 537.879   7
   2 -12  -3 8358.87 607.455   9
   2  12  -2 5307.83 397.634   7
   2 -12  -2 4520.27 436.063   9
   2  12  -1 116.163 112.689   7
   2 -12  -1-89.7352 102.870   9
   2  12   0 5160.46 397.252   7
   2  12   1 2353.37 284.220   7
  -2 -12  -1 1609.82 287.360   9
   2  12   2-2.24837 125.148   7
  -2 -12  -2 202.831 145.874   9
   2  12   3 9736.06 534.289   7
  -2 -12  -3 8204.31 646.569   9
   2  12   4 40132.1 1108.79   7
  -2 -12  -4 35228.2 1336.93   9
   2  12   5 3104.85 308.293   7
   2 -12   5 2721.13 305.613   6
  -2 -12  -5 2678.01 377.024   9
  -2 -12  -6 27969.5 1158.30   9
   2 -12   6 26412.0 963.666   6
   2 -12   7 497.889 144.626   6
  -2 -12  -7 497.457 200.193   9
   2 -12   8 2719.57 299.288   6
  -2 -12  -8 3202.98 381.384   9
   2 -12   9 2383.04 270.871   6
  -2 -12  -9 2304.01 311.675   9
   2 -12  10 5229.19 376.993   6
  -2 -12 -10 5635.83 451.956   9
   2 -12  11 10459.3 503.501   6
   2 -12  12 6404.62 367.165   6
   2 -12  13 2576.97 209.093   6
  -2  13  13 802.827 112.133  11
  -2  13  12 134.787 75.1617  11
   2 -13 -11 1131.90 225.078   9
   2 -13 -10 34.8969 126.755   9
   2 -13  -9 2921.39 368.071   9
   2  13  -8 101.666 62.6572   7
   2 -13  -8-46.7210 138.886   9
  -2 -13   8 128.311 81.8401   9
   2  13  -7 8369.10 419.197   7
   2 -13  -7 9808.27 683.252   9
   2 -13  -6 25.9764 155.473   9
   2 -13  -5 611.782 199.758   9
   2 -13  -4 191.141 127.176   9
   2 -13  -3 8751.08 613.700   9
  -2 -13   2 3010.66 363.497   9
   2 -13  -2 2899.48 338.500   9
  -2 -13   1 27714.7 1098.52   9
  -2 -13   0 6252.43 535.198   9
  -2 -13  -1 2032.33 343.045   9
  -2 -13  -2 4280.85 465.085   9
  -2 -13  -3 170.575 160.092   9
  -2 -13  -4 373.528 194.452   9
  -2 -13  -5 2199.19 349.292   9
  -2 -13  -6 84.7700 169.720   9
   2 -13   7 1002.46 176.646   6
  -2 -13  -7 933.948 235.977   9
   2 -13   8 69.7760 78.8630   6
  -2 -13  -8-50.6338 129.735   9
  -2 -13  -9 2665.46 331.078   9
   2 -13   9 2560.14 239.369   6
   2 -13  10 4465.22 297.505   6
  -2 -13 -10 3612.29 343.024   9
   2 -13  11 3162.45 229.471   6
   2 -13  12 4539.62 246.852   6
  -2  14  11 525.050 101.802  11
   2 -14 -10 11807.4 625.486   9
   2 -14  -9 11234.0 646.734   9
   2 -14  -8 2363.70 330.501   9
   2 -14  -7 3209.68 374.169   9
  -2 -14   7 3698.72 279.968   9
  -2 -14   6 1652.65 212.298   9
   2 -14  -6 1447.19 266.208   9
   2 -14  -5 1127.69 237.965   9
  -2 -14   5 972.586 177.327   9
   2 -14  -4 800.874 202.461   9
  -2 -14   4 675.866 159.578   9
   2 -14  -3 1458.22 250.409   9
  -2 -14   3 1636.78 245.883   9
   2 -14  -2 810.110 180.320   9
  -2 -14   2 938.586 209.480   9
  -2 -14   1 614.907 185.254   9
  -2 -14   0 11381.0 678.902   9
  -2 -14  -1 153.087 152.551   9
  -2 -14  -2-71.5462 156.140   9
  -2 -14  -3 800.437 220.838   9
  -2 -14  -4 7001.97 562.995   9
  -2 -14  -5 2433.25 335.972   9
  -2 -14  -6 118.049 128.270   9
  -2 -14  -7 685.917 204.748   9
  -2 -14  -8 2534.69 321.055   9
  -2 -14  -9 294.058 138.034   9
   2 -15  -9 166.557 112.249   9
   2 -15  -8 1778.48 238.064   9
   2 -15  -7 262.494 128.149   9
   2 -15  -6 381.165 135.195   9
  -2 -15   6 162.730 80.1819   9
   2 -15  -5 659.452 161.247   9
  -2 -15   5 737.930 138.117   9
  -2 -15   4 6802.10 408.749   9
   2 -15  -4 6027.42 420.145   9
   2 -15  -3 375.508 117.044   9
  -2 -15   3 472.223 139.960   9
  -2 -15   2 2198.52 261.610   9
  -2 -15   1 624.650 169.512   9
  -2 -15   0-85.4918 114.625   9
  -2 -15  -1 695.483 176.154   9
  -2 -15  -2 290.222 146.061   9
  -2 -15  -3 1015.55 213.280   9
  -2 -15  -4 1263.79 235.117   9
  -2 -15  -5 568.676 168.027   9
  -2 -15  -6 682.995 181.992   9
  -2 -15  -7 461.608 161.038   9
  -2 -15  -8 727.065 155.469   9
  -2 -16   4 1006.67 132.323   9
  -2 -16   3 365.131 98.7514   9
  -2 -16   2 472.324 112.713   9
  -2 -16   1 1383.59 184.155   9
  -2 -16   0 2816.88 268.717   9
  -2 -16  -1 8280.58 458.775   9
  -2 -16  -2 116.283 87.0709   9
  -2 -16  -3-0.79229 85.6308   9
  -2 -16  -4 9815.23 507.573   9
  -2 -16  -5 282.625 115.685   9
   3   0 -19 27405.8 678.466   4
   3   0 -18 408.368 106.236   4
   3   0 -17 854.548 165.464   4
   3   0 -16 562.172 160.026   4
   3   0 -15 2362.65 288.061   4
   3   0 -14 16043.2 753.639   4
   3   0 -13 10312.4 603.058   4
   3   0 -12 1220.52 206.915   4
   3   0 -12 1588.15 367.141   1
   3   0 -11 20861.6 1172.08   1
   3   0 -11 19814.4 797.225   4
   3   0 -10 19841.7 1136.84   1
   3   0 -10 17175.9 741.058   4
   3   0  -9 52944.4 1773.10   1
   3   0  -9 55358.6 1289.81   4
   3   0  -8 3847.27 466.597   1
   3   0  -7 272.143 154.284   1
   3   0  -6 7196.91 579.519   1
   3   0  -5 2062.80 302.734   1
   3   0  -4 43.6771 117.009   1
   3   0  -3 329020. 4121.07   1
   3   0  -2 697.348 185.278   1
   3   0  -1 11843.9 588.137   1
   3   0   0 1521.62 223.760   1
  -3   0  -1 5791.35 276.294   2
   3   0   1 4807.96 369.135   1
   3   0   2 45584.1 1105.94   1
  -3   0  -2 28720.5 724.885   2
  -3   0  -3 271.514 100.239   2
  -3   0  -4 39.5215 79.3460   2
  -3   0  -5 60627.9 1445.78   2
  -3   0  -6-38.0756 137.937   2
  -3   0  -7 31306.1 1285.50   2
   3   0   8 5770.12 391.670   7
  -3   0  -8 7782.05 724.595   2
  -3   0  -9 145570. 3507.46   2
  -3   0 -10 2855.05 547.311   2
  -3   0 -11 10193.4 1094.76   2
   3   0  12 1158.81 209.764  11
   3   0  13 122855. 2095.45  11
   3   0  14 310.496 148.679   5
   3   0  14 143.718 102.131  11
   3   0  15 5067.00 382.591   5
   3   0  16 80.0743 88.0999   5
   3   0  17 5233.41 327.958   5
   3   0  18 2805.32 209.246   5
   3  -1 -19-201.811 51.6823   4
   3   1 -19 498.066 97.5604   4
   3  -1 -18 396.921 101.257   4
   3   1 -18 344.182 109.100   4
   3  -1 -17 829.021 154.124   4
   3   1 -17 948.317 170.474   4
   3   1 -16 1430.74 221.305   4
   3  -1 -16 1234.47 204.618   4
   3  -1 -15 18232.4 786.489   4
   3   1 -15 17468.6 779.084   4
   3  -1 -14 1585.81 242.825   4
   3   1 -14 1470.40 236.460   4
   3  -1 -13 14456.9 708.313   4
   3   1 -13 14072.2 708.419   4
   3  -1 -12 9755.32 836.512   1
   3   1 -12 9859.83 836.100   1
   3  -1 -12 9166.95 552.564   4
   3  -1 -11 13064.8 942.120   1
   3   1 -11 12932.8 937.272   1
   3  -1 -11 12928.0 641.724   4
   3  -1 -10 1360.36 209.423   4
   3  -1 -10 1555.11 333.961   1
   3   1 -10 1553.82 342.323   1
   3  -1  -9 10413.5 778.970   1
   3   1  -9 11124.0 808.989   1
   3  -1  -9 10371.2 535.658   4
   3   1  -9 10391.1 540.853   4
   3  -1  -8 14979.7 896.019   1
   3   1  -8 16850.5 951.466   1
   3   1  -7 38362.7 1371.33   1
   3  -1  -7 35022.5 1338.86   1
   3  -1  -6 4227.24 446.809   1
   3   1  -6 3748.87 412.679   1
   3  -1  -5 109811. 2238.45   1
   3   1  -5 107202. 2205.33   1
   3  -1  -4 63427.5 1555.37   1
   3   1  -4 56056.5 1534.92   1
   3  -1  -3 10959.9 609.415   1
   3   1  -3 11027.5 606.805   1
   3  -1  -2 27678.4 949.310   1
   3   1  -2 26812.7 917.776   1
   3  -1  -1 2718.28 289.098   1
   3   1  -1 2949.82 305.309   1
   3  -1   0 4670.10 365.380   1
   3   1   0 5340.61 388.565   1
  -3  -1   0 4946.12 272.233   2
  -3  -1  -1 4263.78 263.724   2
   3  -1   1 3254.30 340.219   1
   3   1   1 3560.59 340.552   1
  -3  -1  -2 13116.6 490.239   2
   3  -1   2 11013.4 557.421   1
  -3  -1  -3 7271.42 386.366   2
  -3  -1  -4 12840.2 574.032   2
  -3   1  -5 20493.2 882.443   2
  -3  -1  -5 19999.0 777.779   2
  -3   1  -6 13818.0 815.584   2
  -3  -1  -6 10392.7 616.241   2
  -3   1  -7 101935. 2563.66   2
  -3  -1  -7 101481. 2242.39   2
   3   1   8 22380.1 790.723   7
  -3   1  -8 25084.4 1359.52   2
  -3  -1  -8 25735.3 1223.08   2
   3   1   8 23025.5 798.411   5
   3   1   9 1674.79 235.534   7
  -3   1  -9 1671.91 449.856   2
  -3  -1  -9 1798.25 379.590   2
  -3   1 -10 12225.9 1139.11   2
  -3  -1 -10 8830.26 897.298   2
   3  -1  11 7924.54 487.990  11
  -3  -1 -11 7341.02 884.584   2
   3  -1  12 86541.0 1739.14  11
   3  -1  13 3410.53 327.596  11
   3   1  13 4060.26 372.771   5
   3   1  14 7101.22 475.906   5
   3  -1  14 6988.18 485.307   5
   3   1  15 7325.12 455.578   5
   3  -1  15 7328.77 468.713   5
   3   1  16 629.092 136.685   5
   3  -1  16 719.807 151.379   5
   3   1  17 369.821 95.7493   5
   3  -1  17 357.226 100.260   5
   3   1  18 5.31740 20.3945   5
   3  -1  18 402.165 87.0448   5
   3   2 -19 1336.56 150.314   4
   3   2 -18 1519.59 185.925   4
   3  -2 -17 2591.07 254.431   4
   3   2 -17 2634.24 270.206   4
   3  -2 -16 1035.53 180.877   4
   3   2 -16 1155.51 200.678   4
   3  -2 -15 2532.63 296.350   4
   3   2 -15 2682.29 312.589   4
   3  -2 -14 8988.93 551.782   4
   3   2 -14 9089.70 565.975   4
   3  -2 -13 9235.02 559.549   4
   3   2 -13 8908.21 564.922   4
   3  -2 -12 10574.9 888.546   1
   3  -2 -12 11106.8 602.927   4
   3   2 -12 11392.3 879.799   1
   3  -2 -11 3378.91 510.944   1
   3  -2 -11 3534.23 337.727   4
   3   2 -11 3007.47 465.439   1
   3  -2 -10 631.482 234.917   1
   3  -2 -10 598.007 145.232   4
   3   2 -10 558.284 161.742   1
   3  -2  -9 6432.07 625.548   1
   3  -2  -9 5815.19 398.820   4
   3   2  -9 5568.28 407.439   4
   3  -2  -8 16549.7 946.454   1
   3   2  -8 16700.9 677.521   4
   3   2  -8 18047.1 968.431   1
   3  -2  -7 6444.18 575.070   1
   3   2  -7 7340.52 584.887   1
   3  -2  -6 3304.26 402.311   1
   3   2  -6 3798.88 413.144   1
   3  -2  -5 19302.5 902.513   1
   3   2  -5 17762.4 841.872   1
   3   2  -4 1192.83 231.707   1
   3  -2  -4 845.250 207.224   1
   3   2  -3 19842.0 804.411   1
   3  -2  -3 17936.2 787.756   1
   3  -2  -2 824.488 194.596   1
   3   2  -2 699.245 164.777   1
   3   2  -1 61736.5 1406.69   1
   3  -2  -1 59449.9 1392.10   1
   3   2   0 35210.5 1022.99   1
  -3  -2   0 35574.9 840.495   2
  -3  -2  -1 192.715 84.7576   2
   3   2   1 227.356 113.453   1
  -3  -2  -2 125779. 1877.68   2
   3  -2   2 113970. 2008.07   1
  -3  -2  -3 6743.60 395.695   2
  -3  -2  -4 3680.00 321.124   2
  -3  -2  -5 20460.2 802.475   2
  -3  -2  -6 47188.6 1348.94   2
   3  -2   7 11727.5 586.187   5
  -3  -2  -7 10664.6 687.315   2
   3   2   8 31612.5 972.717   7
   3  -2   8 32021.0 959.103   6
   3   2   8 31802.5 929.104   5
  -3  -2  -8 29462.5 1247.11   2
   3   2   9 1442.31 206.826   5
   3   2   9 1343.66 221.841   7
  -3  -2  -9 1076.39 287.865   2
   3  -2   9 1614.13 219.315   6
   3   2  10 18370.8 811.547   7
   3  -2  10 19460.4 775.355   6
  -3  -2 -10 18781.3 1236.86   2
   3   2  10 20482.2 791.931   5
  -3  -2 -11 3617.41 623.313   2
   3  -2  11 3881.52 345.426   6
   3   2  11 4332.52 375.603   5
   3   2  12 1505.99 235.510   5
   3   2  13 7098.87 474.182   5
   3   2  14 10172.2 553.382   5
   3  -2  14 10008.4 583.318   5
   3   2  15 2588.24 267.951   5
   3  -2  15 2623.69 293.546   5
   3   2  16 4452.53 314.155   5
   3  -2  16 4598.08 348.512   5
   3  -2  17 1458.91 183.331   5
   3  -2  18 5699.73 303.599   5
   3   3 -19 654.819 107.693   4
   3   3 -18 5032.39 326.092   4
   3   3 -17 420.698 123.637   4
   3   3 -16 3147.64 318.760   4
   3   3 -15 4070.57 376.896   4
   3  -3 -14 2535.34 290.569   4
   3   3 -14 3045.38 332.611   4
  -3   3  14 2025.07 231.334  11
   3  -3 -13 2161.63 263.413   4
   3   3 -13 2077.11 279.598   4
   3  -3 -12 791.657 261.820   1
   3  -3 -12 670.180 155.836   4
   3   3 -12 862.621 188.654   4
   3  -3 -11 3768.48 525.701   1
   3  -3 -11 4144.16 359.497   4
   3   3 -11 3920.46 372.386   4
   3  -3 -10 12322.6 906.920   1
   3   3 -10 12961.7 656.392   4
   3   3 -10 13406.3 862.319   1
   3  -3 -10 13011.8 604.727   4
   3  -3  -9 4844.56 550.032   1
   3   3  -9 4969.29 393.921   4
   3   3  -9 5849.95 562.317   1
   3  -3  -8 8151.90 684.643   1
   3   3  -8 7616.56 462.692   4
   3  -3  -7 14702.5 870.454   1
   3   3  -7 16886.0 854.167   1
   3  -3  -6 7361.93 595.392   1
   3   3  -6 7187.17 548.202   1
   3   3  -5 849.519 208.591   1
   3  -3  -5 721.807 199.634   1
   3  -3  -4 4501.07 417.847   1
   3   3  -4 4857.18 413.032   1
   3  -3  -3 54856.6 1447.52   1
   3   3  -3 56205.4 1380.35   1
   3   3  -2 17259.7 747.832   1
   3  -3  -2 17464.7 782.477   1
   3   3  -1 97250.4 1835.85   1
   3  -3  -1 94652.4 1857.20   1
   3   3   0 169885. 2545.41   1
   3  -3   0 170379. 2587.87   1
   3  -3   1 2370.49 269.501   1
  -3  -3  -1 2642.54 245.385   2
  -3  -3  -2 17320.8 655.462   2
   3  -3   2 16815.6 713.735   1
  -3  -3  -3 25330.0 834.435   2
  -3  -3  -4 5291.93 394.286   2
  -3  -3  -5 3599.97 356.652   2
  -3  -3  -6 5174.45 453.309   2
   3   3   7 46244.1 1158.52   7
   3  -3   7 44006.3 1144.86   6
   3  -3   7 44877.5 1212.59   5
  -3  -3  -7 48468.8 1487.59   2
   3   3   8 4164.53 365.777   7
   3  -3   8 4418.34 364.245   6
   3  -3   8 4755.99 401.887   5
  -3  -3  -8 4514.73 499.793   2
   3   3   9 2312.97 279.938   7
  -3  -3  -9 1887.21 352.248   2
   3  -3   9 2575.67 283.493   6
   3  -3  10 14275.9 674.162   6
  -3  -3 -10 13243.3 1004.50   2
   3   3  10 14773.2 725.572   7
  -3  -3 -11-339.005 250.369   2
   3  -3  11 84.4613 74.9121   6
   3  -3  12 1008.59 189.581   6
   3  -3  13 15665.0 683.018   6
   3  -3  13 15625.4 760.095   5
   3  -3  14 469.632 161.320   5
   3  -3  14 547.534 129.839   6
   3  -3  15 14833.3 678.925   5
   3  -3  16 52.9906 89.0278   5
   3  -3  17 3588.99 281.814   5
   3  -3  18 52.1970 52.5130   5
   3   4 -19 1837.35 158.514   4
   3   4 -18 468.655 104.448   4
   3   4 -17 436.866 109.363   4
   3   4 -16 429.958 127.783   4
  -3   4  16 429.366 106.680  11
   3   4 -15 6112.35 448.869   4
  -3   4  15 6337.06 396.523  11
   3   4 -14 2048.05 274.562   4
  -3   4  14 1867.89 227.306  11
   3   4 -13 12619.5 678.724   4
  -3   4  13 10400.4 535.270  11
   3   4 -12 12546.6 671.180   4
  -3   4  12 12249.2 578.590  11
   3   4 -11 1518.64 245.803   4
   3  -4 -11 1713.99 385.852   1
  -3   4  11 911.340 158.451  11
   3  -4 -10 53523.0 1954.14   1
   3   4 -10 55939.1 1437.06   4
   3   4  -9 3109.23 317.887   4
   3  -4  -9 2727.65 423.248   1
   3  -4  -8 3457.53 442.078   1
   3   4  -8 3724.48 333.472   4
   3  -4  -8 4019.53 430.363   9
   3  -4  -7 2458.06 375.206   1
   3   4  -7 2437.40 260.120   4
   3   4  -7 2131.27 298.652   1
   3  -4  -7 2944.53 361.082   9
   3  -4  -6 5525.29 541.876   1
   3   4  -6 5795.96 461.049   1
   3  -4  -5 4596.63 462.033   1
   3   4  -5 4354.29 385.919   1
   3  -4  -4 28675.1 1103.65   1
   3   4  -4 30292.7 998.326   1
   3   4  -3 6552.17 451.951   1
   3  -4  -3 7023.56 526.835   1
   3   4  -2 9091.21 533.992   1
   3  -4  -2 8682.55 571.429   1
   3   4  -1 5940.48 422.673   1
  -3  -4   1 5777.36 373.166   3
   3  -4  -1 5853.23 442.047   1
   3  -4   0 1450.49 229.255   1
   3  -4   1 42335.0 1191.18   1
  -3  -4  -1 42082.0 1091.28   2
  -3  -4  -2 4083.45 339.849   2
   3  -4   2 4151.86 363.433   1
  -3  -4  -3 9925.81 547.912   2
  -3  -4  -4 5151.78 426.454   2
  -3  -4  -5 12376.2 671.078   2
   3   4   6 1988.43 230.183   7
   3  -4   6 2354.09 256.114   6
  -3  -4  -6 1838.61 281.464   2
   3  -4   6 2426.77 283.657   5
   3  -4   7 1409.23 228.285   5
   3   4   7 1567.22 222.281   7
   3  -4   7 1550.47 215.753   6
  -3  -4  -7 1572.55 285.748   2
   3  -4   8 381.299 134.645   5
   3   4   8 323.843 111.998   7
  -3  -4  -8 434.221 203.531   2
   3  -4   8 493.117 143.980   6
   3   4   9 14090.3 694.120   7
   3  -4   9 16156.1 723.185   6
   3  -4   9 17474.4 799.520   5
  -3  -4  -9 13439.7 912.517   2
   3   4  10 5656.33 458.499   7
   3  -4  10 4718.24 391.400   6
  -3  -4 -10 5643.42 643.703   2
   3  -4  10 5091.88 444.329   5
   3   4  11 1645.88 268.973   7
   3  -4  11 1935.49 266.751   6
   3  -4  11 1925.79 285.934   5
   3  -4  12 35927.1 1106.05   6
   3  -4  12 39032.7 1232.13   5
   3  -4  13 2141.72 257.911   6
   3  -4  13 2804.14 330.012   5
   3  -4  14 5087.95 367.936   6
   3  -4  14 6153.18 463.955   5
   3  -4  15 732.579 179.857   5
   3  -4  15 404.702 96.2932   6
   3  -4  16 1091.59 177.447   5
   3  -4  17 1394.27 172.791   5
   3  -4  18 2014.53 173.296   5
   3   5 -18 209.827 75.4020   4
   3   5 -17 2532.68 240.650   4
  -3   5  17 2645.84 211.958  11
   3   5 -16 970.519 171.463   4
  -3   5  16 1295.93 173.119  11
   3   5 -15 2648.71 290.070   4
  -3   5  15 2285.25 240.419  11
   3   5 -14 13174.0 671.521   4
  -3   5  14 13461.5 610.173  11
   3   5 -13 7067.67 511.805   4
  -3   5  13 4130.47 347.992  11
   3   5 -12 23149.7 929.907   4
  -3   5  12 22328.6 826.410  11
   3   5 -11 41463.5 1259.39   4
   3   5 -10 527.937 150.951   4
   3  -5 -10 333.552 170.556   1
   3  -5  -9 19433.5 1148.76   1
   3   5  -9 21802.4 865.756   4
   3  -5  -9 20945.5 1020.66   9
   3  -5  -8 10107.6 793.620   1
   3   5  -8 9851.55 561.259   4
   3  -5  -8 10914.7 692.084   9
   3   5  -7 52417.7 1288.65   4
   3  -5  -7 54642.9 1576.29   9
   3   5  -6 584.616 132.375   4
   3  -5  -6 579.902 215.274   1
   3  -5  -6 228.200 145.887   9
   3  -5  -5 8017.25 622.757   1
   3  -5  -4 468.956 176.469   1
   3   5  -3 30722.8 1007.44   1
   3  -5  -3 29129.2 1108.14   1
   3  -5  -2 50479.8 1443.22   1
  -3  -5   2 50486.9 1361.15   3
  -3  -5   1 30393.4 971.201   3
   3  -5  -1 31133.4 1071.40   1
   3  -5   0 41698.5 1203.37   1
   3  -5   1 14767.8 689.624   1
  -3  -5  -1 13638.4 652.694   2
  -3  -5  -2 5699.58 416.625   2
   3  -5   2 5207.76 426.388   1
  -3  -5  -3 409.772 143.598   2
  -3  -5  -4 5454.98 446.312   2
  -3  -5  -5 4393.62 419.154   2
   3   5   5 4365.82 334.578   7
   3  -5   5 4526.26 360.001   6
   3  -5   5 4178.78 363.016   5
  -3  -5  -6 6770.74 558.756   2
   3   5   6 6065.42 417.946   7
   3  -5   6 8535.78 510.485   6
   3  -5   6 9169.51 549.004   5
   3  -5   7 1657.44 241.186   5
   3   5   7 1086.27 188.989   7
   3  -5   7 1973.68 259.466   6
  -3  -5  -7 1427.78 287.743   2
   3   5   8 3565.07 343.800   7
   3  -5   8 4745.57 394.635   6
   3  -5   8 4332.17 406.426   5
  -3  -5  -8 3036.35 421.920   2
   3  -5   9-18.2964 139.999   5
   3   5   9 10.9976 106.172   7
  -3  -5  -9 18.5107 135.699   2
   3  -5   9 1.03592 91.4174   6
   3   5  10 5052.78 429.003   7
   3  -5  10 5969.69 456.211   6
   3  -5  10 6898.68 513.136   5
  -3  -5 -10 4063.65 573.571   2
   3   5  11 21637.0 904.903   7
   3  -5  11 20537.4 851.273   6
   3  -5  11 23007.9 940.897   5
   3  -5  12 48297.7 1311.00   6
   3  -5  12 51392.3 1423.37   5
   3  -5  13 6470.28 450.784   6
   3  -5  13 7397.81 519.202   5
   3  -5  14 2547.99 265.491   6
   3  -5  14 2547.84 299.794   5
   3  -5  15 3660.85 289.607   6
   3  -5  15 4220.90 351.325   5
   3  -5  16 400.890 119.754   5
   3  -5  16 464.988 100.617   6
   3  -5  17 411.886 98.1806   5
   3   6 -18 7743.64 333.823   4
   3   6 -17 1837.01 192.799   4
  -3   6  17 1797.72 167.240  11
   3   6 -16 218.782 83.3050   4
  -3   6  16 100.946 54.3687  11
   3   6 -15 104.766 78.8100   4
  -3   6  15 170.723 95.5499  11
   3   6 -14 525.962 140.357   4
  -3   6  14 372.249 110.836  11
   3   6 -13 6712.85 487.645   4
  -3   6  13 6945.71 461.373  11
   3   6 -12 7496.64 521.012   4
  -3   6  12 7679.56 485.624  11
   3   6 -11 10985.6 630.496   4
   3  -6 -10 16506.6 914.529   9
   3  -6 -10 17415.7 1161.16   1
   3   6 -10 16967.6 786.854   4
   3   6  -9 12946.4 673.056   4
   3  -6  -9 13144.5 986.741   1
   3   6  -8 1076.92 190.665   4
   3  -6  -8 915.861 252.804   1
   3  -6  -8 1273.82 264.509   9
   3  -6  -7 11195.8 699.348   9
   3   6  -7 11051.7 580.622   4
   3  -6  -7 10807.6 820.833   1
   3  -6  -6 14761.0 775.847   9
   3   6  -6 14522.3 645.822   4
   3  -6  -6 13258.8 860.718   1
   3  -6  -6 14638.9 604.962   5
   3   6  -5 5239.84 373.741   4
   3  -6  -5 4913.21 499.410   1
   3  -6  -5 4755.19 427.403   9
   3  -6  -4 6139.67 533.575   1
   3  -6  -3 45545.5 1421.32   1
  -3  -6   3 45498.6 1499.73   3
  -3  -6   2 2057.18 298.522   3
   3  -6  -2 2176.00 305.260   1
  -3  -6   1 3747.56 365.172   3
   3  -6  -1 3114.27 340.766   1
   3  -6   0 3113.15 329.198   1
  -3  -6  -1 1900.37 274.952   2
   3  -6   1 2477.04 291.493   1
   3   6   2 4328.86 324.684   7
  -3  -6  -2 7594.32 514.026   2
  -3  -6  -3 12197.0 685.329   2
   3   6   3 12176.2 547.223   7
   3  -6   3 13464.6 624.251   6
  -3  -6  -4 10372.3 657.196   2
   3   6   4 10038.6 500.864   7
   3  -6   4 10105.3 555.002   6
   3  -6   4 10724.9 583.917   5
  -3  -6  -5 6037.30 514.061   2
   3   6   5 5520.30 388.318   7
   3  -6   5 6283.24 455.278   6
   3  -6   5 7346.59 495.251   5
  -3  -6  -6 4282.24 458.256   2
   3   6   6 3848.02 330.828   7
   3  -6   6 4652.69 391.892   6
   3  -6   6 4361.14 393.683   5
   3  -6   7 421.342 149.210   5
   3   6   7 325.366 126.971   7
  -3  -6  -7 414.803 156.175   2
   3  -6   7 386.978 125.856   6
   3   6   8 44173.8 1228.33   7
   3  -6   8 43797.0 1274.88   6
   3  -6   8 43405.5 1314.80   5
   3   6   9 30746.1 1034.06   7
   3  -6   9 28044.9 1016.41   6
   3  -6   9 27949.7 1050.83   5
   3   6  10 4732.05 417.501   7
   3  -6  10 4756.49 419.186   6
   3  -6  10 4756.02 430.426   5
   3   6  11 10887.6 634.847   7
   3  -6  11 10463.2 610.217   6
   3  -6  11 11404.9 655.480   5
   3  -6  12 1026.08 215.674   5
   3  -6  12 919.633 202.692   6
   3  -6  13 4915.29 387.895   6
   3  -6  13 5064.37 426.277   5
   3  -6  14 1676.14 215.364   6
   3  -6  14 2024.54 252.653   5
   3  -6  15 2929.63 255.734   6
   3  -6  15 3399.24 299.674   5
   3  -6  16 275.470 94.1087   5
   3  -6  16 369.808 87.7736   6
   3  -6  17 1009.22 129.600   5
   3   7 -17 2680.25 207.581   4
  -3   7  17 2393.98 175.021  11
   3   7 -16 286.951 88.4601   4
  -3   7  16 262.697 77.3256  11
   3   7 -15 2191.54 241.226   4
  -3   7  15 2325.59 234.424  11
   3   7 -14 207.883 99.8984   4
  -3   7  14 259.969 100.345  11
   3   7 -13 448.158 133.794   4
  -3   7  13 452.946 130.224  11
   3   7 -12 4356.84 391.540   4
  -3   7  12 3354.11 328.040  11
   3   7 -11 17039.6 776.201   4
   3   7 -10 19804.2 835.022   4
   3  -7 -10 19394.9 988.228   9
   3   7  -9 29367.4 1012.88   4
   3  -7  -9 28299.2 1443.19   1
   3  -7  -9 29629.7 1206.63   9
   3   7  -8 5266.28 416.348   4
   3  -7  -8 4955.66 579.518   1
   3  -7  -8 4681.92 482.703   9
   3   7  -7 51332.5 1299.24   4
   3  -7  -7 48081.9 1748.11   1
   3  -7  -7 50318.8 1528.59   9
   3   7  -6 2532.21 267.033   4
   3  -7  -6 2319.04 363.981   1
   3  -7  -6 1892.91 295.956   9
   3   7  -5 8058.24 472.061   4
   3  -7  -5 7191.14 614.589   1
   3  -7  -5 7155.28 532.851   9
   3   7  -4 6515.15 411.834   4
   3  -7  -4 5703.71 520.635   1
  -3  -7   4 6898.28 650.553   3
   3  -7  -4 6271.05 490.140   9
   3  -7  -3 376.643 170.083   1
  -3  -7   3 291.065 158.575   3
   3  -7  -3 36.7714 75.7041   9
   3   7  -2 3591.60 316.081   7
  -3  -7   2 3493.33 428.573   3
   3  -7  -2 3109.77 363.599   1
   3   7  -1 2788.90 284.355   7
   3  -7  -1 2826.74 276.817   6
  -3  -7   1 3165.62 374.037   3
   3   7   0 3057.79 291.587   7
   3  -7   0 3584.11 315.575   6
   3   7   1 2941.15 282.807   7
  -3  -7  -1 3511.03 399.189   2
   3  -7   1 3802.61 346.783   6
   3  -7   2 129.238 72.2326   5
   3   7   2 175.115 97.4321   7
   3  -7   2 192.484 89.5545   6
  -3  -7  -2 136.484 96.5449   2
   3   7   3 1756.24 223.989   7
  -3  -7  -3 2350.53 325.039   2
   3  -7   3 2147.98 265.149   6
   3  -7   3 2316.26 267.744   5
  -3  -7  -4 17991.7 919.422   2
   3   7   4 18563.5 707.770   7
   3  -7   4 19526.2 806.247   6
   3  -7   4 19287.5 791.746   5
  -3  -7  -5 14740.2 851.286   2
   3   7   5 13475.1 609.287   7
   3  -7   5 14080.8 701.293   6
   3  -7   5 14006.3 698.909   5
  -3  -7  -6 10999.6 746.354   2
   3  -7   6 10282.7 615.505   6
   3  -7   6 9842.13 596.889   5
  -3  -7  -7 5206.91 536.291   2
   3   7   7 5017.46 399.829   7
   3  -7   7 5055.43 441.750   5
   3  -7   7 5702.08 460.880   6
   3   7   8 13622.2 670.026   7
   3  -7   8 14243.4 736.641   5
   3  -7   8 14432.5 740.718   6
  -3  -7  -8 14902.7 949.077   2
   3   7   9 4037.69 375.103   7
   3  -7   9 4322.54 414.532   6
   3  -7   9 4571.58 415.511   5
   3   7  10 10632.1 609.921   7
   3  -7  10 12255.0 682.542   6
   3  -7  10 10691.4 628.895   5
   3   7  11 18659.6 810.286   7
   3  -7  11 18780.3 825.577   6
   3  -7  11 18224.6 808.323   5
   3  -7  12 3168.72 329.988   6
   3  -7  12 2362.80 291.110   5
   3  -7  13 349.841 124.150   5
   3  -7  13 299.095 116.364   6
   3  -7  14 2334.71 250.297   6
   3  -7  14 2642.56 266.317   5
   3  -7  15-26.9990 82.4151   5
   3  -7  15-48.8338 69.7605   6
   3  -7  16 362.858 85.3189   5
   3  -7  16 342.303 83.5097   6
   3   8 -16-40.4540 46.2262   4
  -3   8  16-67.1137 48.2148  11
   3   8 -15 15.3413 48.7561   4
  -3   8  15 108.567 74.8017  11
   3   8 -14 1305.67 183.333   4
  -3   8  14 1275.48 178.031  11
   3   8 -13 5057.91 373.902   4
  -3   8  13 5362.32 386.001  11
   3   8 -12 132.954 108.300   4
  -3   8  12 131.325 98.2848  11
   3   8 -11 33.3902 75.8493   4
   3  -8 -11 260.421 176.028   9
   3   8 -10 4705.37 384.252   4
   3  -8 -10 3974.43 473.550   9
   3  -8  -9 7856.32 630.441   9
   3   8  -9 8810.67 527.567   4
   3   8  -8 21898.9 825.470   4
   3  -8  -8 20219.3 990.595   9
  -3  -8   7 29265.2 1333.83   3
   3  -8  -7 33264.6 1250.81   9
   3  -8  -6 84854.0 1990.83   9
  -3  -8   6 75266.8 2275.76   3
  -3  -8   5 2928.12 478.326   3
   3  -8  -5 3003.04 365.055   9
  -3  -8   4 10999.7 849.609   3
   3  -8  -4 9752.33 614.753   9
   3   8  -3 2986.64 314.850   7
   3  -8  -3 2364.70 300.479   9
   3   8  -2 694.316 155.148   7
  -3  -8   2 1044.25 301.054   3
   3   8  -1 2440.64 279.703   7
  -3  -8   1 3373.19 422.386   3
   3   8   0 6537.78 439.260   7
   3  -8   0 6007.72 425.947   6
   3   8   1 6772.08 446.659   7
  -3  -8  -1 5837.01 558.354   2
   3  -8   1 6520.47 454.866   6
   3   8   2 14970.7 648.232   7
  -3  -8  -2 15036.5 857.543   2
   3  -8   2 13654.6 685.233   6
   3   8   3 8456.06 495.240   7
   3  -8   3 9359.77 579.239   6
  -3  -8  -4 15529.2 899.067   2
   3   8   4 13968.9 641.216   7
   3  -8   4 13706.5 721.408   6
   3  -8   4 13770.9 670.634   5
  -3  -8  -5 18446.0 974.540   2
   3  -8   5 16307.1 784.054   6
   3  -8   5 15901.0 732.715   5
  -3  -8  -6 27880.1 1263.54   2
   3   8   6 23372.2 858.637   7
   3  -8   6 25324.4 998.514   6
   3  -8   6 25288.2 953.239   5
  -3  -8  -6 27160.6 987.843   9
   3   8   7 5191.31 406.898   7
   3  -8   7 5650.61 451.792   5
   3   8   8 4421.12 382.385   7
   3  -8   8 4746.42 441.764   6
   3  -8   8 5038.66 429.192   5
   3  -8   9 580.551 161.565   5
   3   8   9 130.520 110.415   7
   3  -8   9 752.024 204.458   6
   3  -8  10 1190.00 215.974   5
   3   8  10 1045.47 216.791   7
   3  -8  10 1012.19 218.862   6
   3   8  11 2083.54 274.863   7
   3  -8  11 2100.06 282.896   6
   3  -8  11 1883.80 252.160   5
   3  -8  12 1003.39 183.008   5
   3  -8  12 1439.28 237.164   6
   3  -8  13 2132.87 254.755   6
   3  -8  13 1751.95 206.522   5
   3  -8  14 238.825 89.4473   5
   3  -8  14 218.997 85.9551   6
   3  -8  15 300.436 74.9671   5
   3  -8  15 182.030 70.7614   6
   3  -8  16 1049.22 120.656   6
  -3   9  15 278.058 80.8167  11
   3   9 -14 8816.41 404.116   4
  -3   9  14 8558.03 423.181  11
   3   9 -13 4315.44 307.424   4
  -3   9  13 3921.33 310.655  11
   3   9 -12 420.714 112.699   4
  -3   9  12 363.678 107.977  11
   3   9 -11 114.041 73.9048   4
   3  -9 -11 20.4607 171.700   9
   3  -9 -10 3778.59 454.042   9
   3  -9  -9 904.034 238.420   9
   3  -9  -8 18160.8 949.541   9
   3  -9  -7 35343.4 1311.84   9
   3  -9  -6 2846.00 376.709   9
  -3  -9   5 2179.52 388.684   3
   3  -9  -5 1440.16 277.617   9
   3   9  -4 736.824 177.191   7
  -3  -9   4 817.841 256.361   3
   3  -9  -4 564.027 171.011   9
   3   9  -3 11237.6 625.705   7
  -3  -9   3 12349.4 950.711   3
   3  -9  -3 10905.1 648.033   9
   3   9  -2 1930.31 249.766   7
  -3  -9   2 2570.90 466.446   3
   3   9  -1 13630.0 659.108   7
   3   9   0 90194.1 1770.14   7
  -3  -9   0 91534.0 2537.06   2
   3   9   1 11448.2 623.377   7
  -3  -9  -1 12756.3 879.552   2
   3  -9   1 11852.2 640.533   6
   3   9   2 3283.36 316.220   7
  -3  -9  -2 3849.68 488.271   2
   3  -9   2 3915.74 384.179   6
  -3  -9  -3 2989.92 424.492   2
   3   9   3 2593.56 281.947   7
   3  -9   3 2746.83 331.461   6
   3   9   4 10581.8 574.650   7
   3  -9   4 10036.0 634.005   6
   3   9   5 783.042 176.961   7
   3  -9   5 1245.37 242.130   6
  -3  -9  -5 978.364 236.162   9
   3  -9   6 15708.0 799.621   6
  -3  -9  -6 16226.7 808.129   9
   3   9   7 2882.09 304.944   7
   3  -9   7 3634.81 381.942   6
   3   9   8 5439.24 437.354   7
   3  -9   8 5862.64 479.555   6
   3  -9   8 5480.89 408.933   5
   3   9   9 5660.03 438.803   7
   3  -9   9 6280.47 494.199   6
   3  -9   9 5393.74 401.014   5
   3   9  10 1455.71 237.336   7
   3  -9  10 1488.87 245.691   6
   3  -9  10 1550.28 210.271   5
   3  -9  11 1673.54 245.866   6
   3  -9  11 1826.07 214.826   5
   3  -9  12 5358.58 403.229   6
   3  -9  12 5175.00 335.415   5
   3  -9  13 2268.03 252.508   6
   3  -9  13 1858.57 187.376   5
   3  -9  14 128.198 58.9988   5
   3  -9  14-46.3249 71.9234   6
   3  -9  15 2763.29 208.668   6
  -3  10  15 3788.79 216.032  11
  -3  10  14 431.511 94.7312  11
  -3  10  13 1146.03 161.393  11
  -3  10  12 152.670 88.0961  11
   3 -10 -10 10605.4 719.669   9
   3 -10  -9 6252.00 563.491   9
   3 -10  -8 839.297 234.606   9
   3 -10  -7 4727.75 489.938   9
   3 -10  -6 22204.0 1020.75   9
   3  10  -5 2370.06 308.316   7
   3 -10  -5 1880.22 299.073   9
   3  10  -4 1346.03 226.212   7
   3 -10  -4 1301.32 250.249   9
   3  10  -3 13610.5 698.307   7
   3 -10  -3 10908.1 658.292   9
   3  10  -2 13332.1 673.077   7
   3  10  -1 229.617 114.684   7
   3  10   0 330.227 188.566   7
   3  10   1 58485.9 1433.16   7
   3 -10   1 55969.7 1445.03   6
   3  10   2 37445.2 1122.70   7
   3 -10   2 37901.9 1205.03   6
   3  10   3 10039.3 568.303   7
   3 -10   3 9657.67 613.733   6
   3  10   4 1448.14 238.863   7
   3 -10   4 1425.75 256.627   6
  -3 -10  -4 1278.03 269.630   9
   3 -10   5 4256.53 430.178   6
  -3 -10  -5 4140.74 467.346   9
   3  10   6 5592.59 425.886   7
   3 -10   6 5811.56 483.473   6
  -3 -10  -6 5915.31 509.843   9
   3  10   7 43.2988 93.9164   7
   3 -10   7 41.2081 98.9455   6
  -3 -10  -7 43.3489 112.857   9
   3  10   8 633.966 167.003   7
   3 -10   8 911.613 209.242   6
   3  10   9 3619.73 341.887   7
   3 -10   9 4626.07 407.509   6
   3  10  10 885.402 174.825   7
   3 -10  10 1201.93 212.242   6
   3 -10  11 472.627 143.192   6
   3 -10  12 2780.81 273.389   6
   3 -10  13 1541.55 189.547   6
   3 -10  14 2655.26 212.518   6
   3  11 -14 607.112 95.1531   7
  -3  11  14 698.706 96.9394  11
   3  11 -13 3798.53 260.696   7
  -3  11  13 3589.05 243.715  11
   3  11 -12 2568.00 236.710   7
  -3  11  12 2387.86 223.411  11
   3  11 -11 2645.53 251.573   7
   3  11 -10 4748.23 355.079   7
   3 -11 -10 5182.99 494.093   9
   3  11  -9 8995.96 503.011   7
   3 -11  -9 9308.86 667.553   9
   3  11  -8 6374.50 434.191   7
   3 -11  -8 6266.21 556.145   9
   3  11  -7 12192.9 620.651   7
   3 -11  -7 11646.0 755.393   9
   3  11  -6 8264.95 521.043   7
   3 -11  -6 8275.67 619.098   9
   3  11  -5 10289.0 589.626   7
   3 -11  -5 9605.39 661.701   9
   3  11  -4 8023.68 515.318   7
   3 -11  -4 7863.84 575.244   9
   3  11  -3 7829.18 504.113   7
   3 -11  -3 7135.81 530.062   9
   3  11  -2 1145.96 217.368   7
   3  11  -1 27490.2 969.455   7
   3  11   0 9066.86 548.033   7
   3  11   1 145.957 95.4407   7
   3  11   2 10082.2 568.203   7
   3 -11   2 10339.4 607.376   6
   3  11   3 866.858 185.764   7
   3 -11   3 1387.23 237.771   6
  -3 -11  -3 676.812 255.763   9
   3  11   4 11488.5 605.858   7
   3 -11   4 10746.5 640.599   6
  -3 -11  -4 11643.9 760.819   9
   3  11   5 2729.83 302.895   7
   3 -11   5 2683.74 327.934   6
  -3 -11  -5 2533.27 381.126   9
   3  11   6 7972.46 512.408   7
   3 -11   6 7474.96 530.721   6
  -3 -11  -6 8111.00 612.635   9
   3  11   7 7565.78 490.347   7
   3 -11   7 8021.19 542.265   6
  -3 -11  -7 8534.59 591.210   9
   3  11   8 3147.93 314.423   7
   3 -11   8 3582.53 349.426   6
   3  11   9 966.383 181.594   7
   3 -11   9 868.431 181.231   6
   3 -11  10 11905.2 579.015   6
   3 -11  11 1102.38 181.344   6
   3 -11  12 503.111 115.882   6
   3 -11  13 864.847 125.176   6
   3  12 -12 86.5354 54.5915   7
  -3  12  12 93.7674 49.6183  11
   3  12 -11 117.343 64.8975   7
   3  12 -10 631.739 118.369   7
   3  12  -9 2878.55 253.579   7
   3 -12  -9 2965.49 373.743   9
   3  12  -8 3630.67 298.612   7
   3 -12  -8 4163.83 441.581   9
   3  12  -7 1911.08 224.785   7
   3 -12  -7 2594.54 354.580   9
   3  12  -6 158.607 85.8578   7
   3 -12  -6 12.0664 107.954   9
   3  12  -5 12862.4 603.653   7
   3 -12  -5 13359.4 754.877   9
   3  12  -4 2757.12 285.080   7
   3 -12  -4 2519.92 327.250   9
   3  12  -3 1419.10 224.879   7
   3  12  -2 837.183 185.471   7
   3  12  -1 30535.1 983.737   7
   3  12   0 7180.80 471.721   7
   3  12   1-23.7390 97.8978   7
  -3 -12  -1 72.8108 140.061   9
   3  12   2 2546.31 288.377   7
  -3 -12  -2 2262.48 357.762   9
   3  12   3 3208.25 313.892   7
  -3 -12  -3 3026.03 407.994   9
   3  12   4 3905.83 344.157   7
   3 -12   4 4097.76 371.353   6
  -3 -12  -4 4117.52 470.116   9
   3  12   5 587.341 163.517   7
   3 -12   5 650.294 164.378   6
  -3 -12  -5 650.049 216.920   9
   3  12   6 1848.62 251.179   7
   3 -12   6 1477.84 218.344   6
  -3 -12  -6 1696.21 293.914   9
   3  12   7 3115.35 300.774   7
   3 -12   7 2957.11 300.119   6
  -3 -12  -7 2770.21 338.019   9
   3  12   8 23203.7 785.543   7
   3 -12   8 20373.5 753.125   6
  -3 -12  -8 22489.5 876.581   9
   3 -12   9 2093.07 232.094   6
   3 -12  10-56.9973 67.4397   6
   3 -12  11 71.5448 54.8273   6
   3 -12  12 2735.20 193.972   6
  -3  13  11 2740.36 195.224  11
   3  13 -10 947.627 117.205   7
   3  13  -9 203.136 75.6305   7
  -3 -13   9 387.433 96.9029   9
   3  13  -8-53.9067 50.2916   7
   3 -13  -8 149.461 126.389   9
   3  13  -7 12123.8 493.789   7
   3 -13  -7 14122.9 737.581   9
   3  13  -6 3738.34 280.141   7
   3 -13  -6 4598.02 424.515   9
   3  13  -5 1072.50 159.043   7
   3 -13  -5 1106.78 220.828   9
   3  13  -4 741.554 142.131   7
   3 -13  -4 875.587 193.788   9
   3  13  -3 349.825 105.382   7
   3  13  -2 225.323 92.3368   7
   3  13  -1 100.729 68.0572   7
  -3 -13   1 70.6559 139.940   9
   3  13   0 519.743 129.161   7
  -3 -13   0 580.842 190.390   9
   3  13   1 398.357 125.124   7
  -3 -13  -1 439.407 181.815   9
   3  13   2 93.0557 94.0294   7
  -3 -13  -2 141.817 151.361   9
   3  13   3 245.062 106.282   7
  -3 -13  -3 61.1238 149.347   9
   3  13   4 3258.40 296.194   7
  -3 -13  -4 2685.26 374.578   9
   3  13   5 598.560 127.329   7
  -3 -13  -5 620.889 232.204   9
   3  13   6 3429.09 286.811   7
  -3 -13  -6 2968.12 370.128   9
   3  13   7 190.146 97.2143   7
   3 -13   7-12.1673 56.1562   6
  -3 -13  -7 42.4834 118.826   9
   3 -13   8-33.0600 48.9156   6
   3 -13   9 5064.36 289.054   6
  -3 -14   8 431.817 86.0094   9
   3  14  -7 72.9916 45.1606   7
  -3 -14   7 79.0761 70.6272   9
   3  14  -6 1518.72 147.460   7
  -3 -14   6 1730.04 198.200   9
   3  14  -5 54.7286 47.8944   7
  -3 -14   5 107.078 83.8836   9
   3  14  -4 3765.10 250.687   7
  -3 -14   4 4932.80 368.285   9
   3  14  -3 5122.60 304.496   7
  -3 -14   3 6179.19 434.237   9
   3  14  -2 2648.42 227.890   7
  -3 -14   2 2722.38 302.878   9
   3  14  -1 165.056 70.8567   7
  -3 -14   1 341.108 146.261   9
   3  14   0 108.208 79.1015   7
  -3 -14   0-14.4119 111.482   9
   3  14   1 384.263 94.0952   7
  -3 -14  -1 244.656 152.731   9
  -3 -14  -2 541.747 197.491   9
  -3 -14  -3 2133.24 305.457   9
  -3 -14  -4 149.839 145.860   9
  -3 -14  -5 678.540 169.352   9
  -3 -14  -6 1762.02 256.016   9
  -3 -14  -7 453.695 124.612   9
  -3 -15   5 3493.88 246.216   9
  -3 -15   4 223.211 97.8989   9
  -3 -15   3 258.893 110.644   9
  -3 -15   2 127.584 94.8221   9
  -3 -15   1 1162.46 185.300   9
  -3 -15   0 2692.52 275.017   9
  -3 -15  -1 502.240 138.142   9
  -3 -15  -2 5480.37 399.334   9
  -3 -15  -3 4791.56 371.770   9
  -3 -15  -4 452.717 128.704   9
  -3 -15  -5 1288.55 196.516   9
   4   0 -17-45.5067 45.6020   4
   4   0 -16 1571.91 200.557   4
   4   0 -15-151.279 84.0591   4
   4   0 -14 13162.7 644.029   4
   4   0 -13-86.2249 84.1241   4
   4   0 -12 29245.3 1013.79   4
   4   0 -11 228.799 141.480   4
   4   0 -10 20500.2 835.748   4
   4   0 -10 20981.7 1208.25   1
   4   0  -9 254.335 131.718   4
   4   0  -9 154.240 185.007   1
   4   0  -8 14617.0 674.014   4
   4   0  -8 14506.7 972.011   1
   4   0  -7 82.1476 253.932   1
   4   0  -7 227.278 187.541   4
   4   0  -6 320.041 174.183   1
   4   0  -6 548.370 133.095   4
   4   0  -6 632.510 135.561   5
   4   0  -5 74.3378 86.5392   4
   4   0  -5 5.17803 59.6899   5
   4   0  -4 97.2645 64.9020   4
   4   0  -4 142.179 120.454   1
   4   0  -4 185.919 73.4880   5
   4   0  -3 96.8288 86.6640   4
   4   0  -3-21.0042 115.416   1
   4   0  -3 115.882 57.2924   5
   4   0  -2 33657.2 1205.91   1
   4   0  -1 30.4078 135.566   1
   4   0   0 1174.85 232.876   1
   4   0   1 206.443 185.274   1
   4   0   2 3223.47 275.382   8
   4   0   3 62.3599 70.1228   5
   4   0   3-89.7651 64.7736   8
   4   0   4 19368.2 697.105   8
   4   0   4 18307.0 655.462  10
   4   0   4 18321.6 702.870   5
   4   0   5 12.6415 62.7707   5
   4   0   5-25.5273 57.2469  10
   4   0   6 83098.5 1670.33   5
   4   0   6 86438.5 1545.26  10
   4   0   7 221.875 128.305   5
   4   0   7 91.9126 65.2644  10
   4   0   8 117884. 1840.83  10
   4   0   8 110483. 2068.06   5
   4   0   9 86.1638 98.1301   5
   4   0  10 135540. 2369.88   5
   4   0  11-13.3032 99.3788   5
   4   0  12 3024.39 313.603   5
   4   0  13 40.0428 67.6136   5
   4   0  14 907.039 160.887   5
   4   0  15-30.4320 67.8501   5
   4   0  16 3630.35 232.727   5
   4   1 -18-32.4515 41.2101   4
   4  -1 -17 129.931 68.3451   4
   4   1 -17 153.530 66.9837   4
   4  -1 -16 715.285 134.956   4
   4   1 -16 633.868 132.832   4
   4  -1 -15 738.070 150.812   4
   4   1 -15 739.398 156.527   4
   4  -1 -14 1493.18 216.247   4
   4   1 -14 1505.29 225.911   4
   4  -1 -13 4452.03 381.510   4
   4   1 -13 4197.03 380.171   4
   4  -1 -12 4327.99 378.889   4
   4   1 -12 4378.80 389.541   4
   4  -1 -11 564.884 147.216   4
   4   1 -11 421.204 142.985   4
   4  -1 -10 26935.5 958.616   4
   4   1 -10 27449.4 976.467   4
   4  -1 -10 28302.9 1422.93   1
   4   1 -10 29309.3 1429.95   1
   4  -1  -9 7916.55 501.580   4
   4   1  -9 8093.10 518.087   4
   4  -1  -9 8802.47 769.533   1
   4   1  -9 8602.58 761.312   1
   4  -1  -8 6899.16 456.782   4
   4   1  -8 7055.53 471.328   4
   4  -1  -8 6788.75 669.746   1
   4   1  -8 7632.79 700.667   1
   4  -1  -7 31319.8 975.085   4
   4   1  -7 30329.5 970.083   4
   4  -1  -7 29389.8 1352.39   1
   4  -1  -7 32577.0 927.938   5
   4   1  -7 32960.0 1408.79   1
   4  -1  -6 7484.78 464.526   4
   4   1  -6 7124.24 453.909   4
   4   1  -6 7972.46 434.698   5
   4  -1  -6 7696.86 684.939   1
   4  -1  -6 7977.36 442.078   5
   4   1  -6 8246.13 694.204   1
   4  -1  -5 9064.06 497.621   4
   4   1  -5 8542.42 488.765   4
   4   1  -5 9554.22 458.843   5
   4  -1  -5 9379.51 469.388   5
   4  -1  -5 9556.53 712.812   1
   4   1  -5 9687.99 713.120   1
   4  -1  -4 4970.07 360.613   4
   4   1  -4 4630.51 351.334   4
   4   1  -4 4614.22 317.400   5
   4  -1  -4 4690.26 332.156   5
   4  -1  -4 5234.11 506.404   1
   4   1  -4 4471.00 494.311   1
   4   1  -3 372.671 119.054   4
   4  -1  -3 491.597 175.334   1
   4   1  -3 379.584 194.338   1
   4  -1  -3 324.821 117.985   5
   4   1  -2 2900.44 265.643   4
   4   1  -2 2462.40 335.114   1
   4  -1  -2 2281.28 222.904   5
   4  -1  -2 2336.09 320.813   1
   4  -1  -1 8240.76 590.764   1
   4   1  -1 7464.21 558.965   1
   4  -1   0 1790.82 314.200   1
   4   1   0 1399.04 302.592   1
   4   1   1 1123.25 170.206   8
   4  -1   1 973.520 225.319   1
   4  -1   1 1345.04 184.512   5
   4  -1   2 6092.07 376.274   8
   4   1   2 5587.08 359.201   8
   4  -1   2 5400.88 349.000  10
   4  -1   2 5806.56 378.456   5
   4   1   3 156.358 90.7652   5
   4  -1   3 12.2332 63.9847   5
   4  -1   3 11.3555 59.3352   8
   4   1   3-42.6657 73.5574   8
   4  -1   3 11.7071 66.9662  10
   4   1   4 146.833 80.0909   5
   4  -1   4 141.119 107.083   5
   4  -1   4 137.992 90.7459   8
   4   1   4 59.0394 66.0374   8
   4  -1   4 73.1684 57.4594  10
   4   1   5 15456.9 622.759   7
   4  -1   5 18244.0 729.061   6
   4  -1   5 17363.2 636.554  10
   4   1   5 17750.8 648.140  10
   4   1   5 16712.0 671.119   5
   4  -1   5 16104.1 688.829   5
   4   1   5 16333.2 656.145   8
   4   1   6 13483.0 592.972  10
   4   1   6 13324.7 596.626   7
   4  -1   6 14276.6 646.181   6
   4  -1   6 14428.3 585.891  10
   4   1   6 14177.5 633.710   5
   4  -1   6 13853.8 654.882   5
   4   1   7 7823.66 469.420   7
   4  -1   7 8942.93 512.272   6
   4  -1   7 7944.05 434.046  10
   4   1   7 8124.66 447.973  10
   4   1   7 8443.71 501.450   5
   4  -1   7 8102.63 512.727   5
   4  -1   8 33209.3 1010.34   6
   4  -1   8 31480.0 874.782  10
   4   1   8 30674.7 995.044   5
   4  -1   8 30585.3 1024.57   5
   4   1   9 20887.0 833.563   5
   4  -1   9 21245.7 861.482   5
   4   1  10 159.152 98.7415   5
   4  -1  10 134.221 107.739   5
   4   1  11 2285.88 270.590   5
   4  -1  11 2339.61 294.503   5
   4   1  12 14584.2 672.742   5
   4  -1  12 13836.4 676.923   5
   4   1  13 4038.16 338.995   5
   4  -1  13 4039.41 349.668   5
   4   1  14 83.5865 69.7428   5
   4  -1  14 92.1031 73.7105   5
   4   1  15 1085.94 139.927   5
   4  -1  15 1152.11 165.639   5
   4   1  16 128.044 40.8381   5
   4  -1  16 363.050 83.0937   5
   4   2 -18 2620.71 189.345   4
   4   2 -17 4405.39 289.393   4
   4   2 -16 112.305 78.2121   4
   4  -2 -15 6840.05 413.592   4
   4   2 -15 6633.30 432.273   4
   4  -2 -14 1655.54 224.087   4
   4   2 -14 1869.97 248.079   4
   4  -2 -13 4781.38 384.929   4
   4   2 -13 4441.28 389.016   4
   4  -2 -12 3853.30 351.288   4
   4   2 -12 4394.40 395.364   4
   4  -2 -11 9571.47 555.905   4
   4   2 -11 9331.71 573.559   4
   4   2 -10 487.088 226.580   1
   4  -2 -10 1017.50 195.383   4
   4   2 -10 798.332 177.301   4
   4  -2  -9 15548.0 694.054   4
   4   2  -9 15555.4 727.769   4
   4  -2  -9 15083.1 1022.82   1
   4   2  -9 15165.1 988.567   1
   4   2  -8 1270.84 214.681   4
   4   2  -8 1400.40 331.138   1
   4  -2  -8 1290.40 199.316   4
   4  -2  -8 1439.83 340.835   1
   4  -2  -7 250.644 99.2232   4
   4   2  -7 299.093 119.734   4
   4   2  -7 415.663 187.828   1
   4  -2  -7 76.5303 119.970   1
   4  -2  -7 337.842 109.221   5
   4  -2  -6 6404.86 418.570   4
   4   2  -6 5780.12 412.582   4
   4  -2  -6 6476.22 617.750   1
   4  -2  -6 6398.67 398.639   5
   4   2  -6 6352.74 606.270   1
   4  -2  -5 25610.1 841.399   4
   4   2  -5 23483.8 824.983   4
   4   2  -5 25180.7 756.083   5
   4  -2  -5 25235.8 797.325   5
   4  -2  -5 26746.7 1201.58   1
   4   2  -5 25254.4 1176.61   1
   4  -2  -4 6498.02 408.858   4
   4   2  -4 5365.19 380.901   4
   4  -2  -4 6498.69 563.110   1
   4   2  -4 6683.02 372.007   5
   4  -2  -4 5771.15 369.721   5
   4  -2  -4 6122.27 369.336  10
   4   2  -4 6219.31 549.441   1
   4   2  -3 2314.88 370.968   1
   4   2  -3 1982.01 249.184   4
   4  -2  -3 2020.00 218.789   5
   4  -2  -3 2227.84 333.783   1
   4   2  -2 4200.64 541.569   1
   4  -2  -2 6496.34 423.975   5
   4  -2  -2 7657.04 634.344   1
   4  -2  -1 815.286 193.543   1
   4   2  -1 1296.90 259.678   1
   4  -2  -1 999.249 148.470  10
   4  -2  -1 1188.60 169.907   5
   4  -2   0 260.388 103.581   5
   4   2   0 111.060 75.5403   8
   4   2   0 242.709 153.270   1
   4  -2   0 115.171 76.5782  10
   4  -2   0 196.092 140.049   1
   4   2   1 68267.7 1338.22   8
   4  -2   1 67525.8 1704.23   1
   4  -2   1 67389.7 1322.92  10
   4  -2   1 69766.7 1386.77   5
   4  -2   2 10242.5 483.227   8
   4   2   2 10206.5 490.640   8
   4  -2   2 9341.25 467.672  10
   4  -2   2 10801.8 527.735   5
   4   2   3 304.321 121.255   5
   4  -2   3 312.662 110.517   5
   4  -2   3 421.579 105.684   8
   4   2   3 225.922 75.6210   8
   4   2   3 512.807 109.839   7
   4  -2   3 344.308 122.455   6
   4  -2   3 225.688 83.4455  10
   4   2   4 10456.0 520.062   8
   4   2   4 11101.2 519.834   7
   4  -2   4 11814.7 582.031   6
   4  -2   4 10935.6 501.698  10
   4   2   4 10982.6 519.976   5
   4  -2   4 11102.1 572.762   5
   4  -2   4 10584.9 518.272   8
   4   2   5 9844.72 521.493   7
   4  -2   5 11009.1 567.173   6
   4  -2   5 10399.4 494.092  10
   4   2   5 10405.4 514.936   5
   4  -2   5 10612.5 572.195   5
   4   2   5 9914.36 518.835   8
   4   2   6 824.648 153.651   5
   4  -2   6 967.181 186.191   5
   4   2   6 731.030 143.013   7
   4  -2   6 901.227 175.931   6
   4  -2   6 1190.33 180.312  10
   4   2   6 919.723 154.922  10
   4   2   7 1573.86 225.358   7
   4   2   7 1863.77 210.852  10
   4  -2   7 1716.41 243.002   6
   4  -2   7 1536.91 206.634  10
   4   2   7 1761.18 225.299   5
   4  -2   7 1517.38 239.744   5
   4   2   8 7483.35 491.954   7
   4  -2   8 7447.89 489.243   6
   4   2   8 6997.17 454.551   5
   4  -2   8 7085.99 499.833   5
   4   2   9 11044.7 611.544   7
   4  -2   9 12220.4 623.449   6
   4   2   9 12426.5 618.380   5
   4  -2   9 11921.5 650.553   5
   4  -2  10 2695.86 291.271   6
   4   2  10 2790.82 298.486   5
   4  -2  10 2751.62 318.288   5
   4   2  11 6365.70 441.161   5
   4  -2  11 6426.27 479.005   5
   4   2  12-91.4475 77.0743   5
   4  -2  12-43.9804 98.2136   5
   4   2  13 9553.12 488.748   5
   4  -2  13 9454.32 538.240   5
   4  -2  14 80.2646 83.8071   5
   4  -2  15 36127.5 918.874   5
   4  -2  16 126.297 63.0433   5
   4   3 -18 203.026 59.4138   4
   4   3 -17 137.662 66.7519   4
   4   3 -16 128.524 72.4174   4
   4   3 -15 1800.17 229.260   4
   4   3 -14 1587.32 229.965   4
   4   3 -13 6052.65 450.646   4
   4   3 -12 636.341 174.151   4
   4  -3 -11 4930.79 385.091   4
   4   3 -11 4913.70 419.632   4
   4  -3 -10 927.959 177.795   4
   4   3 -10 715.961 176.131   4
   4  -3  -9 3401.53 315.233   4
   4   3  -9 3152.57 339.323   4
   4  -3  -9 2452.31 408.505   1
   4  -3  -8 9121.15 507.774   4
   4   3  -8 8715.41 542.133   4
   4  -3  -8 8717.96 754.030   1
   4   3  -8 8699.86 695.714   1
   4  -3  -7 12003.3 573.520   4
   4   3  -7 11125.9 594.755   4
   4  -3  -7 11267.6 837.931   1
   4  -3  -7 12351.5 564.927   5
   4   3  -7 11732.4 788.166   1
   4   3  -6 1240.94 203.016   4
   4  -3  -6 1184.51 182.990   4
   4  -3  -6 1281.29 186.890   5
   4   3  -6 1504.24 302.977   1
   4  -3  -6 1155.72 280.389   1
   4  -3  -5 1100.08 268.620   1
   4  -3  -5 980.514 165.614   4
   4   3  -5 993.810 172.054   4
   4  -3  -5 1021.96 175.849   5
   4   3  -5 1187.22 246.338   1
   4   3  -4 227.076 204.478   1
   4   3  -4 352.209 108.546   4
   4  -3  -4 434.123 221.986   1
   4  -3  -4 168.457 75.5535  10
   4   3  -4 114.851 62.4917   5
   4  -3  -4 66.0126 83.5663   5
   4  -3  -3 23329.0 737.134  10
   4   3  -3 21908.7 772.329   4
   4   3  -3 22299.0 735.222   7
   4  -3  -3 23242.3 756.779   5
   4  -3  -3 23912.7 1060.30   1
   4   3  -2 51542.2 1191.59   4
   4   3  -2 48169.7 1104.19   7
   4  -3  -2 49848.2 1112.83  10
   4  -3  -2 48397.4 1115.09   5
   4  -3  -2 51283.7 1551.24   1
   4  -3  -1 456.818 588.851   1
   4   3  -1 5475.33 666.081   1
   4  -3  -1 7709.54 490.394   5
   4   3   0 144016. 2112.23   8
   4  -3   0 144069. 2665.97   1
   4  -3   0 142822. 2091.33  10
   4  -3   0 146008. 2168.36   5
   4  -3   1 2591.46 301.875   8
   4   3   1 2890.15 338.257   8
   4   3   1 1565.02 237.149   7
   4  -3   1 1928.65 218.554  10
   4  -3   1 1759.80 276.012   1
   4  -3   1 2117.06 273.328   5
   4  -3   2 6262.48 375.711   8
   4   3   2 5720.52 366.164   8
   4   3   2 5481.35 371.383   7
   4  -3   2 5499.05 361.809  10
   4  -3   2 5702.75 403.321   5
   4   3   3 6557.01 394.499   8
   4   3   3 7074.56 417.684   7
   4  -3   3 8142.29 483.645   6
   4  -3   3 7221.41 416.521  10
   4  -3   3 7115.97 455.500   5
   4  -3   3 7009.38 399.787   8
   4  -3   4 782.029 165.732   5
   4   3   4 675.699 140.639   8
   4   3   4 845.720 159.894   7
   4  -3   4 798.825 169.680   6
   4  -3   4 794.758 153.490  10
   4  -3   5 6783.84 407.126  10
   4   3   5 7610.22 459.735   7
   4  -3   5 8010.48 497.486   6
   4  -3   5 7572.56 492.695   5
   4   3   5 6972.77 417.607   8
   4   3   6 4057.48 348.557   7
   4  -3   6 3876.20 354.533   6
   4  -3   6 3684.71 365.163   5
   4  -3   7 171.059 126.451   5
   4   3   7-108.346 116.616   7
   4  -3   7-18.8577 82.3127   6
   4  -3   8 131.193 119.498   5
   4   3   8 37.1202 93.1818   7
   4  -3   8 57.4798 81.2550   6
   4   3   9 8803.82 555.799   7
   4  -3   9 8574.56 529.405   6
   4  -3   9 8721.28 571.102   5
   4  -3  10 569.250 165.785   5
   4   3  10 660.285 176.018   7
   4  -3  10 686.820 154.273   6
   4  -3  11-53.9056 121.376   5
   4  -3  11-17.7995 67.5011   6
   4  -3  12 12344.0 571.994   6
   4  -3  12 14182.2 688.402   5
   4  -3  13 5327.93 403.656   5
   4  -3  14 2612.31 267.111   5
   4  -3  15 1156.42 166.913   5
   4  -3  16 7502.06 349.842   5
   4   4 -17 447.393 91.7213   4
   4   4 -16 6570.93 378.323   4
   4   4 -15 6348.63 405.279   4
   4   4 -14 5546.44 410.344   4
   4   4 -13 942.423 186.021   4
   4   4 -12 510.856 142.626   4
   4   4 -11-8.79573 80.2817   4
   4   4 -10 12570.7 673.276   4
   4   4  -9-39.2323 72.1184   4
   4   4  -8 1998.04 263.934   4
   4  -4  -8 2066.86 392.464   1
   4   4  -7 1648.52 241.067   4
   4  -4  -7 1927.97 233.281   5
   4  -4  -7 2017.57 371.310   1
   4  -4  -6 196.038 153.959   1
   4   4  -6-28.4682 67.9851   4
   4  -4  -6 1.15289 77.8091   5
   4  -4  -5 472.574 236.410   1
   4   4  -5 555.054 176.800   1
   4   4  -5 403.550 124.738   4
   4  -4  -5 330.943 109.380   5
   4   4  -4 11117.6 564.328   4
   4  -4  -4 11164.2 526.043   5
   4  -4  -4 11710.9 520.560  10
   4  -4  -4 11779.9 787.095   1
   4   4  -3 75.2542 119.134   1
   4   4  -3 112.283 80.7326   4
   4   4  -3 55.3389 59.3891   7
   4  -4  -3 295.443 174.329   1
   4  -4  -3 143.049 91.4114  10
   4  -4  -3 117.040 86.0220   5
   4  -4  -2 16358.5 620.423  10
   4  -4  -2 17077.3 656.789   5
   4  -4  -2 18270.5 922.155   1
   4  -4  -1 1665.50 320.618   1
   4   4  -1 1073.10 168.580   7
   4  -4  -1 1166.96 177.462  10
   4  -4  -1 1639.99 225.371   5
   4   4   0 7560.92 423.089   8
   4   4   0 7277.87 419.840   7
   4  -4   0 7935.40 593.076   1
   4  -4   0 7225.17 413.041  10
   4  -4   0 7506.59 445.730   5
   4   4   1 4753.28 351.592   8
  -4  -4  -1 4224.29 376.723   2
   4   4   1 3861.21 323.264   7
   4  -4   1 3903.65 454.925   1
   4  -4   1 3868.79 303.704  10
   4  -4   1 4137.77 362.147   5
   4  -4   2 768.857 160.901   5
   4  -4   2 746.407 131.000   8
   4   4   2 734.291 139.313   8
   4   4   2 852.553 155.128   7
   4  -4   2 931.458 178.210   6
  -4  -4  -2 1094.38 203.302   2
   4  -4   2 765.506 156.518  10
   4   4   3 5539.00 368.120   8
  -4  -4  -3 6063.55 455.683   2
   4   4   3 5365.48 379.580   7
   4  -4   3 5708.13 417.237   6
   4  -4   3 5009.97 355.644  10
   4  -4   3 6237.14 442.378   5
   4   4   4 6764.37 418.400   8
  -4  -4  -4 7197.47 523.093   2
   4   4   4 6885.04 432.322   7
   4  -4   4 7241.88 474.653   6
   4  -4   4 7023.96 476.609   5
  -4  -4  -5 3964.31 415.116   2
   4   4   5 4047.28 340.270   7
   4  -4   5 3722.18 347.982   6
   4  -4   5 3522.00 357.922   5
   4  -4   6 735.309 187.748   5
   4   4   6 678.553 159.964   7
  -4  -4  -6 233.062 172.004   2
   4  -4   6 622.019 168.451   6
   4   4   7 1647.86 239.067   7
   4  -4   7 1681.32 234.192   6
   4  -4   7 1643.79 265.362   5
   4   4   8 9520.27 570.317   7
   4  -4   8 9337.56 564.390   6
   4  -4   8 9735.57 607.829   5
   4  -4   9 1132.36 224.465   5
   4   4   9 1040.06 219.346   7
   4  -4   9 980.733 188.146   6
   4  -4  10-66.7036 116.181   5
   4   4  10 19.8777 98.5481   7
   4  -4  10 37.3655 74.9627   6
   4  -4  11 573.716 169.107   5
   4  -4  11 333.637 117.157   6
   4  -4  12-24.5486 100.800   5
   4  -4  12 46.9774 60.3761   6
   4  -4  13 1148.01 196.417   5
   4  -4  13 1147.40 166.267   6
   4  -4  14 8199.82 456.416   5
   4  -4  15 12674.3 508.705   5
   4  -4  16 73.3258 44.6037   5
   4   5 -17 1755.23 161.197   4
   4   5 -16 474.239 98.4151   4
   4   5 -15 103.800 61.4630   4
   4   5 -14 1562.40 213.986   4
   4   5 -13 1117.88 187.835   4
   4   5 -12 3699.59 354.144   4
   4   5 -11 1.08983 86.2328   4
   4   5 -10 1615.10 249.216   4
   4   5  -9 7805.02 537.283   4
   4   5  -8-55.3089 111.646   4
   4  -5  -8 298.747 180.216   1
   4   5  -7 310.566 115.584   4
   4  -5  -7 682.558 273.987   1
   4   5  -6 4259.50 376.326   4
   4  -5  -6 3578.09 307.964   5
   4  -5  -6 3541.24 484.741   1
   4   5  -5 33266.9 1037.64   4
   4  -5  -5 33949.9 957.696   5
   4  -5  -5 34239.9 1426.67   1
   4   5  -4 70581.9 1535.20   4
   4  -5  -4 72682.0 1445.29   5
   4  -5  -4 71648.1 2022.49   1
   4   5  -3 2871.90 287.468   4
   4   5  -3 2878.51 292.170   7
   4  -5  -3 2782.01 266.635   5
   4  -5  -3 2706.29 378.564   1
   4  -5  -2 17350.5 911.608   1
   4   5  -2 16271.6 662.056   7
   4  -5  -2 16119.9 631.140  10
   4  -5  -2 16951.6 659.743   5
   4  -5  -1 1448.45 272.386   1
   4   5  -1 821.587 157.639   7
  -4  -5   1 853.325 207.091   2
   4  -5  -1 1177.54 185.488  10
   4  -5  -1 1075.42 172.716   5
   4  -5   0 868.892 171.299   5
   4   5   0 851.297 160.188   8
   4   5   0 785.984 145.424   7
  -4  -5   0 712.356 178.417   2
   4  -5   0 764.275 201.853   1
   4   5   1 1017.26 186.962   8
   4   5   1 820.968 193.343   7
  -4  -5  -1 509.147 141.934   2
   4  -5   1 1075.39 259.769   1
   4   5   2 9538.83 474.785   8
  -4  -5  -2 9071.79 582.676   2
   4   5   2 9256.40 494.010   7
   4  -5   2 10765.4 582.626   6
   4  -5   2 9665.65 549.611   5
   4   5   3 93.7391 83.5000   8
   4   5   3 1753.88 291.358   7
   4  -5   3 79.9594 120.494   6
  -4  -5  -3 1124.76 215.690   2
   4  -5   3 1262.35 378.237   5
   4   5   4 4259.70 354.303   7
   4  -5   4 3507.29 343.813   6
   4  -5   4 4106.54 402.438   5
   4   5   4 4690.84 353.025   8
  -4  -5  -5 22759.0 1009.44   2
   4   5   5 24002.7 839.847   7
   4  -5   5 23882.1 912.631   6
   4  -5   5 24591.1 949.960   5
   4   5   6 15167.7 682.422   7
   4  -5   6 15272.2 730.643   6
   4  -5   6 15447.4 754.557   5
  -4  -5  -6 14290.2 831.705   2
   4   5   7 2641.05 293.366   7
   4  -5   7 3143.75 338.187   6
   4  -5   7 2878.39 338.093   5
   4   5   8 1924.29 264.551   7
   4  -5   8 2176.33 284.067   6
   4  -5   8 1995.47 288.320   5
   4   5   9 4718.24 409.887   7
   4  -5   9 4578.67 399.944   6
   4  -5   9 4461.30 413.125   5
   4   5  10 2952.19 335.023   7
   4  -5  10 2812.62 306.866   6
   4  -5  10 2818.08 332.621   5
   4  -5  11 160.804 117.972   5
   4  -5  11 203.656 105.214   6
   4  -5  12 116.376 102.647   5
   4  -5  12 121.575 80.4219   6
   4  -5  13 1854.35 213.886   6
   4  -5  13 1867.69 234.725   5
   4  -5  14 254.052 95.1370   5
   4  -5  14 179.387 74.7267   6
   4  -5  15 13.4855 58.2573   5
   4  -5  16 978.859 117.182   5
   4   6 -16 111.338 50.3590   4
   4   6 -15 1988.03 207.054   4
   4   6 -14 390.706 110.742   4
   4   6 -13 54.8193 83.3961   4
   4   6 -12 4785.21 393.107   4
   4   6 -11 652.316 164.557   4
   4   6 -10 4004.35 379.460   4
   4   6  -9 9122.35 567.256   4
   4   6  -8 18610.9 815.268   4
   4   6  -7 25879.6 960.619   4
   4   6  -6 5148.77 414.318   4
   4  -6  -6 5297.64 382.556   5
   4  -6  -6 5464.53 592.814   1
   4   6  -5 29985.6 992.136   4
   4  -6  -5 30667.1 920.485   5
   4  -6  -5 29427.3 1324.13   1
   4   6  -4 29513.0 970.432   4
   4   6  -4 31288.8 1021.85   7
   4  -6  -4 31024.8 923.700   5
   4  -6  -4 28845.5 1266.60   1
   4   6  -3 10113.0 562.811   7
   4  -6  -3 9831.89 526.296   5
   4  -6  -3 9170.25 694.411   1
   4  -6  -2 7081.37 601.517   1
   4   6  -2 6953.37 446.166   7
   4  -6  -2 6776.25 435.674   5
   4   6  -1 7095.63 426.766   8
   4  -6  -1 9112.65 660.157   1
   4   6  -1 8238.13 473.724   7
  -4  -6   1 6997.91 559.473   2
   4  -6  -1 7925.22 476.552   5
   4   6   0 210.707 90.4179   8
   4   6   0 536.744 169.299   7
   4  -6   0 675.175 272.660   1
  -4  -6   0 249.938 188.425   2
   4  -6   0 281.413 115.044   5
   4  -6   1 171.291 166.130   5
   4   6   1-103.224 68.9190   8
   4   6   1-14.5596 71.8081   7
  -4  -6  -1 313.259 135.639   2
   4   6   2 10041.4 510.900   8
  -4  -6  -2 9401.43 608.754   2
   4   6   2 10325.6 542.166   7
   4  -6   2 10547.2 597.765   6
   4  -6   2 11042.2 610.153   5
   4   6   3 23645.6 768.180   8
  -4  -6  -3 21638.1 955.079   2
   4   6   3 23447.2 824.018   7
   4  -6   3 21628.8 874.767   6
   4  -6   3 22633.8 899.483   5
   4  -6   4 500.312 181.696   5
   4   6   4 684.201 182.175   7
   4  -6   4 515.219 161.979   6
  -4  -6  -4 586.225 217.146   2
  -4  -6  -5 6503.86 561.337   2
   4   6   5 6699.62 461.214   7
   4  -6   5 7485.63 521.438   6
   4  -6   5 7314.07 529.017   5
   4   6   6 3537.17 351.962   7
   4  -6   6 4107.72 393.152   6
   4  -6   6 3621.65 389.860   5
   4  -6   7 1380.42 257.439   5
   4   6   7 982.872 207.012   7
   4  -6   7 1266.22 231.259   6
   4  -6   8 1186.92 236.638   5
   4   6   8 940.243 197.538   7
   4  -6   8 982.846 199.696   6
   4   6   9 19308.2 808.635   7
   4  -6   9 19617.7 825.081   6
   4  -6   9 19212.1 846.186   5
   4   6  10 14136.4 682.957   7
   4  -6  10 13582.0 670.369   6
   4  -6  10 14786.7 721.151   5
   4  -6  11 1507.15 231.945   5
   4  -6  11 1383.65 215.261   6
   4  -6  12 716.521 158.225   5
   4  -6  12 586.666 140.014   6
   4  -6  13 473.210 119.700   5
   4  -6  13 444.852 116.539   6
   4  -6  14 6422.37 331.575   6
   4  -6  14 7474.60 390.860   5
   4  -6  15 165.189 65.8877   5
   4   7 -16 605.505 92.0626   4
   4   7 -15 1638.32 173.158   4
   4   7 -14 2284.36 226.263   4
   4   7 -13 3230.39 291.802   4
   4   7 -12 17244.6 712.640   4
   4   7 -11 475.122 131.670   4
   4   7 -10 20776.4 837.603   4
   4   7  -9 241.634 109.261   4
   4   7  -8 557.823 148.355   4
   4   7  -7 8133.80 527.682   4
   4   7  -6 6347.90 459.597   4
   4   7  -5 74.2941 88.7787   4
   4   7  -5 56.2322 104.526   7
   4  -7  -5 201.586 152.320   1
   4  -7  -5 71.6521 63.3007   5
   4   7  -4 14351.4 704.441   7
   4  -7  -4 13792.4 622.262   5
   4  -7  -4 12752.1 833.750   1
   4   7  -3 23041.5 868.290   7
   4  -7  -3 21437.4 784.366   5
   4   7  -2 1177.48 183.158   8
   4   7  -2 763.520 185.111   7
   4  -7  -2 1072.45 196.047   5
   4   7  -1 3635.56 309.929   8
   4   7  -1 2581.52 291.118   7
  -4  -7   1 2784.16 409.917   2
   4  -7  -1 3645.40 325.636   5
   4   7   0 3660.02 349.054   7
  -4  -7   0 3746.41 427.796   2
   4  -7   0 4702.56 392.445   5
   4   7   1 1978.43 219.605   8
   4   7   1 1474.10 223.484   7
  -4  -7  -1 1656.52 280.088   2
   4  -7   1 1581.63 236.557   5
   4   7   2 2085.68 235.858   8
   4   7   2 2322.22 324.126   7
   4  -7   2 2016.61 281.874   6
  -4  -7  -2 2103.99 335.667   2
   4  -7   2 2416.97 292.578   5
  -4  -7  -3 5698.41 525.227   2
   4   7   3 7104.29 458.645   7
   4  -7   3 6604.43 495.266   6
   4  -7   3 6953.23 509.389   5
   4   7   4 3248.15 310.921   7
   4  -7   4 3079.74 346.235   6
   4  -7   4 3202.67 348.102   5
   4   7   5 14441.6 657.445   7
   4  -7   5 14499.8 745.121   6
   4  -7   5 14183.5 728.353   5
   4   7   6 10575.0 577.992   7
   4  -7   6 10290.8 623.625   6
   4  -7   6 10427.9 620.943   5
   4  -7   7 36.6571 117.157   5
   4   7   7 35.0710 93.7691   7
   4  -7   7-61.9724 112.802   6
   4   7   8 4517.13 386.745   7
   4  -7   8 4478.50 401.915   6
   4  -7   8 4178.16 389.690   5
   4   7   9 17684.4 751.965   7
   4  -7   9 17859.1 786.766   6
   4  -7   9 16904.1 763.432   5
   4   7  10 5289.13 407.462   7
   4  -7  10 5557.29 422.582   6
   4  -7  10 5277.69 409.927   5
   4  -7  11 3022.80 300.731   6
   4  -7  11 2755.18 285.300   5
   4  -7  12 556.599 124.287   5
   4  -7  12 440.618 117.302   6
   4  -7  13 271.426 92.6091   5
   4  -7  13 212.239 80.7883   6
   4  -7  14 82.0819 62.9513   5
   4  -7  14-26.3333 52.0964   6
   4   8 -15 219.391 62.5569   7
   4   8 -14 905.944 127.804   4
   4   8 -13 127.117 70.9855   4
   4   8 -12 519.979 121.673   4
   4   8 -11 2332.64 248.571   4
   4   8 -10 149.539 82.7506   4
   4   8  -9 17897.0 734.977   4
   4   8  -8 10620.5 572.824   4
   4   8  -7 61014.3 1432.69   4
   4   8  -6 14088.2 655.631   4
   4   8  -6 15425.0 747.647   7
   4   8  -5 43.2596 148.608   7
   4   8  -4 48640.0 1335.36   7
   4  -8  -4 48090.4 1199.31   5
   4   8  -3 11780.5 639.727   7
   4  -8  -3 10823.2 551.140   5
   4   8  -2 1431.97 236.184   7
   4  -8  -2 1554.53 218.131   5
   4   8  -1 1073.94 206.598   7
   4  -8  -1 1343.38 203.388   5
   4   8   0-69.5229 92.6206   7
   4  -8   0 88.8426 123.434   5
   4   8   1 3110.65 320.810   7
   4  -8   1 2774.14 298.058   5
   4   8   2 16239.5 707.166   7
   4  -8   2 15644.5 768.828   6
   4  -8   2 14669.7 704.945   5
   4   8   3 17.9029 265.420   7
   4  -8   3 26.6996 144.106   6
   4   8   4 7402.84 489.154   7
   4  -8   4 8469.67 570.855   6
   4  -8   4 8322.62 532.841   5
   4  -8   5 691.776 175.837   5
   4   8   5 599.070 177.219   7
   4  -8   5 511.155 169.733   6
   4   8   6 3275.05 352.364   7
   4  -8   6 2942.41 349.452   6
   4  -8   6 2952.57 330.547   5
   4   8   7 36246.4 1076.40   7
   4  -8   7 35827.0 1179.17   6
   4  -8   7 34832.8 1104.47   5
   4  -8   8-144.697 102.250   5
   4   8   8 112.869 115.952   7
   4  -8   8 173.233 139.176   6
   4   8   9 1846.08 249.617   7
   4  -8   9 2261.07 286.707   6
   4  -8   9 2062.63 253.156   5
   4  -8  10 68.6684 87.7963   5
   4   8  10 209.793 117.275   7
   4  -8  10 54.2669 100.806   6
   4  -8  11 98.5913 68.2013   5
   4  -8  11 72.2055 75.9564   6
   4  -8  12 0.60891 61.4794   5
   4  -8  12 33.9466 56.6259   6
   4  -8  13 3161.95 244.703   6
   4  -8  13 2817.81 211.826   5
   4   9 -14 20.1940 50.9973   7
   4   9 -13 2912.82 241.945   7
   4   9 -12 208.067 80.2298   4
   4   9 -12 233.890 100.569   7
   4   9 -11 920.457 146.603   4
   4   9 -10 631.970 126.915   4
   4   9  -9 1675.65 205.038   4
   4   9  -9 1936.74 258.092   7
   4   9  -8 772.216 194.475   7
   4   9  -7 766.167 206.659   7
   4   9  -6 14524.8 722.659   7
   4   9  -5 669.099 198.921   7
   4   9  -4 14946.2 725.751   7
   4   9  -3 1412.22 241.031   7
   4   9  -2 715.181 172.422   7
   4   9  -1 3767.41 378.080   7
   4   9   0 19802.7 798.070   7
   4   9   1 202.404 108.616   7
   4   9   2 1916.43 257.713   7
   4   9   3 1058.03 232.835   7
   4  -9   3 908.712 207.409   6
   4  -9   3 935.700 173.594   5
   4   9   4 8224.08 513.301   7
   4  -9   4 8484.00 580.120   6
   4  -9   4 8676.31 514.017   5
  -4  -9  -4 10023.2 642.900   9
   4   9   5 3724.24 347.208   7
   4  -9   5 3421.26 368.160   6
   4  -9   5 3280.43 316.890   5
   4   9   6 3771.23 350.804   7
   4  -9   6 3514.52 372.806   6
   4  -9   6 3298.16 311.957   5
   4   9   7 4103.87 353.709   7
   4  -9   7 3893.77 379.578   6
   4  -9   7 3994.40 332.776   5
   4  -9   8 1006.43 164.856   5
   4   9   8 1035.86 194.568   7
   4  -9   8 1095.70 205.766   6
   4   9   9 3420.50 318.677   7
   4  -9   9 3591.96 330.993   6
   4  -9   9 3149.95 274.516   5
   4  -9  10 84.1495 59.7529   5
   4   9  10 89.4482 89.3462   7
   4  -9  10 135.683 93.7324   6
   4  -9  11 272.494 79.0338   5
   4  -9  11 471.115 119.064   6
   4  -9  12 359.847 74.8193   5
   4  -9  12 443.030 103.913   6
   4  10 -13 1904.36 172.357   7
   4  10 -12 654.109 118.504   7
   4  10 -11 1756.71 200.733   7
  -4  10  11 1329.94 128.544  11
   4  10 -10 6525.08 411.298   7
   4  10  -9 5758.20 402.175   7
   4  10  -8 190.826 122.662   7
   4  10  -7 14818.4 681.451   7
   4  10  -6 774.972 172.416   7
   4  10  -5 1321.75 247.670   7
   4  10  -4 12140.0 650.991   7
   4  10  -3 2038.56 268.300   7
   4  10  -2 19354.1 803.513   7
   4  10  -1 2354.01 293.537   7
   4  10   0 1883.82 262.785   7
   4  10   1 2277.03 321.886   7
   4  10   2 4384.18 375.245   7
   4  10   3 5207.42 408.655   7
  -4 -10  -3 4424.53 459.526   9
   4  10   4 19307.0 762.620   7
  -4 -10  -4 19004.1 902.164   9
   4  10   5 188.779 119.328   7
   4 -10   5-45.4928 97.2765   6
  -4 -10  -5 144.441 95.9380   9
   4  10   6 16.6185 98.9709   7
   4 -10   6 106.590 91.0327   6
   4  10   7 742.861 166.010   7
   4 -10   7 956.337 190.793   6
   4  10   8 338.909 132.414   7
   4 -10   8 262.020 127.778   6
   4  10   9 225.513 110.037   7
   4 -10   9 318.790 107.396   6
   4 -10  10 494.716 114.570   6
   4 -10  11 41.0028 57.1907   6
   4  11 -12 400.151 81.9688   7
   4  11 -11 360.447 82.6432   7
   4  11 -10 5072.89 318.036   7
  -4  11  10 3662.74 208.290  11
   4  11  -9 1892.45 212.141   7
   4  11  -8 2536.52 251.425   7
   4  11  -7 665.497 141.678   7
   4  11  -6 965.851 198.805   7
   4  11  -5 11074.2 563.708   7
   4  11  -4 8465.25 498.037   7
   4  11  -3 33168.2 1024.05   7
   4  11  -2 3715.54 346.907   7
   4  11  -1 2736.55 309.715   7
   4  11   0 26052.4 895.290   7
   4  11   1 2035.81 261.685   7
   4  11   2 5437.45 438.085   7
  -4 -11  -2 4196.73 458.833   9
   4  11   3 310.090 130.011   7
  -4 -11  -3 365.392 180.569   9
   4  11   4 3638.66 339.440   7
  -4 -11  -4 3766.25 410.557   9
   4  11   5 12635.5 601.206   7
  -4 -11  -5 13175.1 697.375   9
   4  11   6 22.2877 85.4687   7
   4  11   7 503.044 129.313   7
   4  11   8 61.5086 89.2438   7
   4  12 -10 0.66060 44.3760   7
   4  12  -9 1610.49 166.880   7
   4  12  -8 12331.0 484.816   7
   4  12  -7 3624.50 275.201   7
   4  12  -6 2434.19 236.493   7
   4  12  -5 3963.41 307.866   7
   4  12  -4 1114.81 193.455   7
   4  12  -3 97.9478 81.3661   7
   4  12  -2 4424.54 346.083   7
   4  12  -1 1811.53 232.777   7
   4  12   0 823.710 164.954   7
   4  12   1 4761.32 365.121   7
  -4 -12  -1 3866.89 410.335   9
   4  12   2 1486.44 206.018   7
  -4 -12  -2 1682.72 277.194   9
   4  12   3 12067.2 564.857   7
  -4 -12  -3 10639.3 659.206   9
   4  12   4 481.313 131.602   7
  -4 -12  -4 96.9801 141.393   9
   4  12   5 2633.46 255.283   7
  -4 -12  -5 2555.63 307.440   9
   4  12   6 14197.3 579.966   7
   4  12   7 867.826 147.152   7
   4  13  -8 852.215 107.331   7
  -4 -13   8 1137.45 133.752   9
   4  13  -7-19.7825 45.8377   7
   4  13  -6 5795.20 301.916   7
   4  13  -5 117.912 74.9457   7
   4  13  -4 7320.37 371.816   7
   4  13  -3 1161.53 162.675   7
   4  13  -2 1376.38 171.309   7
  -4 -13   2 1336.29 214.989   9
   4  13  -1 236.924 88.5266   7
  -4 -13   1 266.015 142.121   9
   4  13   0 369.961 100.173   7
  -4 -13   0 343.870 150.334   9
   4  13   1 1062.37 161.208   7
  -4 -13  -1 747.629 174.273   9
   4  13   2 3465.66 266.285   7
  -4 -13  -2 2743.27 317.086   9
   4  13   3 3267.76 261.028   7
  -4 -13  -3 2321.76 287.909   9
   4  13   4 2376.03 218.750   7
  -4 -13  -4 2008.18 262.541   9
   4  13   5 462.261 105.926   7
   4  13   6 453.893 102.463   7
  -4 -14   5 620.735 106.899   9
   4  14  -4 1069.27 113.052   7
  -4 -14   4 1588.81 175.506   9
   4  14  -3 4165.71 233.009   7
  -4 -14   3 4871.00 317.133   9
   4  14  -2 77.0164 50.6811   7
  -4 -14   2-62.9820 78.3250   9
   4  14  -1 304.571 80.0693   7
  -4 -14   1 253.175 105.821   9
   4  14   0 509.874 96.4110   7
  -4 -14   0 397.519 130.581   9
   4  14   1 112.596 59.6609   7
  -4 -14  -1 214.237 103.048   9
   4  14   2-14.7486 49.6546   7
  -4 -14  -2 107.093 77.5608   9
  -4 -14  -3 567.246 147.057   9
   5   0 -15 3739.61 254.408   4
   5   0 -14 44.1023 52.9456   4
   5   0 -13 5641.21 381.078   4
   5   0 -12 32.7526 62.6801   4
   5   0 -11 4589.05 376.231   4
   5   0 -10-54.8412 89.6096   4
   5   0  -9 5413.95 420.778   4
   5   0  -8 6.49328 71.2261   4
   5   0  -7 457.373 143.824   4
   5   0  -6-142.922 90.1497  10
   5   0  -6 22.5799 70.3729   5
   5   0  -5 4980.35 587.776   1
   5   0  -5 4670.39 352.355   5
   5   0  -4-9.74477 111.922   1
   5   0  -4-11.5866 78.2034   5
   5   0  -3 498.556 131.772   8
   5   0  -3 453.835 192.394   1
   5   0  -3 469.992 131.229   5
   5   0  -2 21.1715 114.814   8
   5   0  -2-22.9746 195.133   1
   5   0  -2-30.5725 72.5355   5
   5   0  -1 146.254 146.585   1
   5   0  -1-69.6037 80.1770   8
   5   0  -1-27.6148 86.8469   5
   5   0   0-54.2903 81.9564   8
   5   0   0 8.49062 78.0309   5
   5   0   1 24879.9 842.978   8
   5   0   1 25249.9 859.040  10
   5   0   1 23637.9 815.644   5
   5   0   2 55.5458 78.8525   5
   5   0   2-2.15532 79.9851   8
   5   0   2 33.7812 81.4475  10
   5   0   3 88363.3 1707.55   8
   5   0   3 87792.0 1695.36  10
   5   0   3 85550.2 1690.10   5
   5   0   4-19.6712 78.9680   5
   5   0   4-17.6508 80.5181  10
   5   0   5 29877.7 913.827  10
   5   0   5 26945.8 917.228   5
   5   0   6 7.37619 74.9331   5
   5   0   6 8.05922 69.1636  10
   5   0   7 15.2787 84.6206   5
   5   0   7 98.4160 75.7489  10
   5   0   8 17.8031 83.0017   5
   5   0   9 7.48057 81.2184   5
   5   0  10 93.2759 78.0065   5
   5   0  11 9391.53 479.427   5
   5   0  12-56.4257 61.5384   5
   5   0  13 1001.92 132.959   5
   5   0  14 83.9983 48.8604   5
   5   1 -15 2730.62 222.291   4
   5  -1 -14 280.967 84.6387   4
   5   1 -14 325.732 97.5832   4
   5  -1 -13 4158.80 315.571   4
   5   1 -13 4539.10 342.150   4
   5  -1 -12 10883.7 544.120   4
   5   1 -12 10273.8 544.581   4
   5  -1 -11 2964.94 295.868   4
   5   1 -11 2887.39 294.739   4
   5  -1 -10 433.299 125.337   4
   5   1 -10 459.356 134.166   4
   5  -1  -9 2399.63 281.537   4
   5   1  -9 2291.62 282.159   4
   5  -1  -8 364.046 132.056   4
   5   1  -8 475.911 142.886   4
   5   1  -7 4443.64 384.359   4
   5   1  -6 13380.7 667.342   4
   5  -1  -6 13816.9 606.782   5
   5   1  -5 1834.81 347.725   1
   5   1  -5 1338.13 196.541   5
   5  -1  -5 1422.91 202.849   5
   5  -1  -5 1357.59 209.364  10
   5  -1  -4 2135.25 371.358   1
   5   1  -4 2313.45 245.920   5
   5  -1  -4 1933.09 236.437   5
   5   1  -4 1785.55 360.618   1
   5  -1  -4 2133.89 251.794  10
   5  -1  -3 12808.4 610.962   8
   5  -1  -3 13318.2 865.701   1
   5   1  -3 13810.9 919.763   1
   5   1  -3 14027.6 597.177   5
   5  -1  -3 12593.9 582.807   5
   5  -1  -3 13676.7 627.566  10
   5  -1  -2 2460.88 264.048   8
   5   1  -2 2203.16 250.545   8
   5  -1  -2 2342.05 355.777   1
   5   1  -2 2502.83 393.198   1
   5   1  -2 2611.12 262.194   5
   5  -1  -2 2300.01 250.919   5
   5  -1  -2 2454.15 270.658  10
   5  -1  -1 57701.2 1330.15   8
   5   1  -1 54398.1 1289.31   8
   5  -1  -1 56223.2 1741.40   1
   5   1  -1 56246.7 1254.75   5
   5  -1  -1 53597.9 1269.55   5
   5  -1  -1 55601.7 1308.75  10
   5  -1   0 810.729 162.685   8
   5   1   0 725.879 157.456   8
   5  -1   0 776.227 163.832  10
   5   1   0 947.226 169.907   5
   5  -1   0 1091.43 185.551   5
   5  -1   1 2682.10 278.220   8
   5   1   1 2781.61 281.838   8
   5   1   1 2919.13 287.425   5
   5  -1   1 2750.50 282.427  10
   5  -1   1 2953.72 293.911   5
   5  -1   2 8332.35 490.461   8
   5   1   2 8601.17 499.256   8
   5  -1   2 8662.54 489.820  10
   5   1   2 8697.54 482.561   5
   5  -1   2 8751.72 505.922   5
   5   1   3 7719.12 471.478   8
   5  -1   3 8019.88 471.661  10
   5   1   3 7980.86 481.970  10
   5   1   3 7687.65 459.580   5
   5  -1   3 7185.57 462.843   5
   5  -1   3 7636.77 474.145   8
   5  -1   4 12198.7 581.214  10
   5   1   4 12462.9 593.892  10
   5   1   4 11275.6 565.976   5
   5  -1   4 10829.2 582.888   5
   5   1   4 11798.6 600.125   8
   5   1   5 523.654 137.939   5
   5  -1   5 655.054 165.932   5
   5  -1   5 731.261 156.312  10
   5   1   5 597.108 138.672  10
   5  -1   6 8008.68 465.973  10
   5   1   6 8319.40 469.146  10
   5   1   6 7407.21 459.897   5
   5  -1   6 7333.21 482.771   5
   5   1   7 4914.02 348.701  10
   5   1   7 5045.96 377.884   5
   5  -1   7 4851.15 397.933   5
   5   1   8 27.8152 76.4013   5
   5  -1   8 33.8915 79.7690   5
   5   1   8-162.002 77.7330  10
   5   1   9 4221.93 342.652   5
   5  -1   9 4766.57 379.064   5
   5   1  10 950.812 161.128   5
   5  -1  10 844.780 165.496   5
   5   1  11 2341.71 235.296   5
   5  -1  11 2370.28 244.897   5
   5   1  12 2421.57 213.028   5
   5  -1  12 2283.06 228.732   5
   5   1  13 56.0511 33.6950   5
   5  -1  13 91.2599 61.2059   5
   5  -1  14 2546.57 183.520   5
   5   2 -15 899.522 131.178   4
   5   2 -14 1819.86 201.520   4
   5   2 -13 850.462 151.713   4
   5   2 -12 3125.04 303.775   4
   5  -2 -11 547.334 123.977   4
   5   2 -11 818.704 169.537   4
   5  -2 -10 2047.35 247.273   4
   5   2 -10 2082.58 271.388   4
   5   2  -9 18556.8 794.792   4
   5   2  -8 3534.24 345.051   4
   5   2  -7 297.460 127.524   4
   5   2  -6 13705.6 674.920   4
   5  -2  -6 13826.6 612.318   5
   5  -2  -5 35231.5 990.159   5
   5  -2  -5 37754.7 1039.19  10
   5  -2  -4 6703.79 432.451   8
   5  -2  -4 6625.80 633.029   1
   5   2  -4 6851.36 671.829   1
   5   2  -4 7067.44 417.677   5
   5  -2  -4 6117.40 402.247   5
   5  -2  -4 6823.31 433.413  10
   5   2  -3 1257.31 304.073   1
   5  -2  -3 706.008 142.628   8
   5  -2  -3 1002.69 265.677   1
   5  -2  -3 1108.91 192.465  10
   5   2  -3 1007.65 169.973   5
   5  -2  -3 622.641 139.214   5
   5  -2  -2 59795.9 1341.16   8
   5   2  -2 56352.8 1321.40   8
   5  -2  -2 59662.2 1818.19   1
   5   2  -2 58414.4 1247.06   5
   5  -2  -2 55072.0 1291.16   5
   5  -2  -2 57766.1 1322.95  10
   5  -2  -1-90.4101 78.8273   8
   5   2  -1 27.7465 79.8129   8
   5  -2  -1 163.887 104.976  10
   5  -2  -1 118.008 115.484   1
   5   2  -1 37.1706 92.1752   5
   5  -2  -1 7.61199 103.639   5
   5  -2   0 34717.1 996.263   8
   5   2   0 34069.5 1010.10   8
   5   2   0 37022.8 992.316   5
   5  -2   0 35100.5 1006.55  10
   5  -2   0 35334.6 1021.58   5
   5  -2   1 17218.3 689.646   8
   5   2   1 16950.9 687.992   8
   5   2   1 17959.4 672.498   5
   5  -2   1 16094.6 668.898  10
   5  -2   1 16242.4 698.255   5
   5   2   2 3445.73 312.671   8
   5  -2   2 3211.52 301.607  10
   5   2   2 3370.05 298.581   5
   5  -2   2 3291.97 321.576   5
   5  -2   2 3237.25 303.074   8
   5   2   3 1010.22 180.474   8
   5  -2   3 858.241 165.684  10
   5  -2   3 849.194 219.780   5
   5   2   3 931.504 165.302   5
   5  -2   4 4242.38 340.418  10
   5   2   4 4316.95 356.127  10
   5   2   4 4074.65 333.958   5
   5  -2   4 3989.10 363.532   5
   5   2   4 3990.97 339.660   8
   5   2   5 10488.8 541.692   7
   5  -2   5 12127.1 568.842  10
   5   2   5 11867.5 573.725  10
   5   2   5 11746.0 565.392   5
   5  -2   5 11158.8 609.304   5
   5  -2   6 1245.87 207.086   5
   5   2   6 1489.88 208.238   7
   5   2   6 1273.49 188.483  10
   5   2   6 1628.77 218.797   5
   5   2   7 282.914 115.257   5
   5  -2   7 78.8231 97.0465   5
   5   2   7 191.157 111.695   7
   5   2   7 242.907 83.4258  10
   5   2   8 1041.93 169.541   5
   5  -2   8 1170.62 205.627   5
   5   2   8 1377.18 179.301  10
   5   2   9 3972.69 318.809   5
   5  -2   9 3964.80 343.862   5
   5   2  10 12072.8 523.306   5
   5  -2  10 12122.7 586.237   5
   5  -2  11 5621.39 378.993   5
   5  -2  12 1093.65 164.203   5
   5  -2  13 7868.17 378.217   5
   5  -2  14 1099.19 125.708   5
   5   3 -15 239.872 76.7196   4
   5   3 -14 305.683 88.7845   4
   5   3 -13 4936.66 351.352   4
   5   3 -12 1566.09 218.159   4
   5   3 -11 4669.36 384.444   4
   5   3 -10 337.937 115.119   4
   5   3  -9 320.321 126.092   4
   5   3  -8 6446.50 468.961   4
   5   3  -7 11452.9 621.387   4
   5   3  -7 11332.3 540.541   7
   5  -3  -6 286.191 113.608   8
   5   3  -6 191.719 103.689   4
   5   3  -6 38.6238 57.6453   7
   5  -3  -6 86.2238 91.5615   5
   5  -3  -5 765.086 162.425   8
   5   3  -5 785.552 148.335   7
   5  -3  -5 699.659 136.640  10
   5  -3  -5 703.025 156.645   5
   5  -3  -4-25.1047 70.1711   8
   5   3  -4-12.1133 59.5064   7
   5  -3  -4 9.19201 71.5174  10
   5  -3  -4 132.849 93.0447   5
   5  -3  -3 9125.31 484.140   8
   5  -3  -3 8393.80 695.784   1
   5   3  -3 8516.02 475.300   7
   5   3  -3 8746.96 453.273   5
   5  -3  -3 7817.30 461.813   5
   5  -3  -3 8751.63 488.695  10
   5  -3  -2 11524.1 557.969   8
   5   3  -2 10988.1 562.259   8
   5   3  -2 12344.1 561.338   7
   5  -3  -2 11787.1 795.889   1
   5   3  -2 11704.8 522.930   5
   5  -3  -2 10895.5 555.095   5
   5  -3  -2 11265.4 558.299  10
   5  -3  -1 19850.4 713.594   8
   5   3  -1 19093.3 740.631   8
   5   3  -1 20170.3 716.451   7
   5  -3  -1 19502.5 1004.21   1
   5   3  -1 20274.9 691.030   5
   5  -3  -1 18739.4 723.170  10
   5  -3  -1 19516.2 754.410   5
   5  -3   0 44287.2 1096.91   8
   5   3   0 41177.8 1100.98   8
   5   3   0 41983.3 1057.96   7
   5   3   0 44805.2 1061.89   5
   5  -3   0 41592.7 1100.97  10
   5  -3   0 42254.4 1144.74   5
   5  -3   1 47628.5 1154.44   8
   5   3   1 46857.6 1172.77   8
   5   3   1 47479.8 1132.33   7
   5  -3   1 46662.7 1175.06  10
   5  -3   1 47786.7 1252.53   5
   5   3   2 3550.34 323.848   8
   5   3   2 3592.66 302.438   7
   5  -3   2 3861.54 330.437  10
   5  -3   2 3891.95 357.642   5
   5  -3   2 3773.88 321.770   8
   5   3   3 20551.1 763.211   8
   5   3   3 22019.0 773.368   7
   5  -3   3 20533.9 760.069  10
   5  -3   3 21093.4 847.023   5
   5  -3   4 1347.50 224.087   5
   5   3   4 1249.32 202.192   7
   5  -3   4 1484.43 208.415  10
   5   3   4 1282.92 204.276   8
   5   3   5 4013.36 347.557   7
   5   3   5 3709.46 319.315  10
   5  -3   5 3816.59 360.581   5
   5   3   6 1488.82 206.660   7
   5   3   6 1542.13 199.289  10
   5  -3   6 1656.19 244.733   5
   5   3   7 2730.84 295.245   7
   5   3   7 2889.48 255.901  10
   5  -3   7 2341.71 286.518   5
   5  -3   8 233.166 120.617   5
   5   3   8 200.123 116.793   7
   5  -3   9 1028.85 191.703   5
   5  -3  10 1463.67 208.947   5
   5  -3  11 4426.06 340.789   5
   5  -3  12 2042.52 217.390   5
   5  -3  13 14706.8 517.834   5
   5  -3  14 4202.26 237.269   5
   5   4 -15 2140.24 182.868   4
   5   4 -14 1754.96 188.440   4
   5   4 -13 4.67659 58.1551   4
   5   4 -12 7009.27 436.759   4
   5   4 -12 6447.15 356.494   7
   5   4 -11-29.6341 75.5612   4
   5   4 -11 112.731 70.1827   7
   5   4 -10 1030.06 189.498   4
   5   4 -10 1217.72 175.989   7
   5   4  -9 20422.3 832.014   4
   5   4  -9 18989.8 713.097   7
   5   4  -8 106.568 93.7541   4
   5   4  -8-47.5015 96.8596   7
   5   4  -7 11016.4 612.418   4
   5   4  -7 10723.6 541.303   7
   5   4  -6 8168.31 477.621   7
   5  -4  -6 8484.69 475.310   5
   5   4  -5 359.792 105.141   7
   5  -4  -5 460.308 134.909   5
   5   4  -4 447.270 113.638   7
   5  -4  -4 462.609 119.480  10
   5  -4  -4 466.246 127.126   5
   5   4  -3 1081.44 170.077   7
   5  -4  -3 1395.10 201.410  10
   5  -4  -3 1063.21 188.884   5
   5   4  -2 47200.6 1201.26   8
   5   4  -2 45074.2 1129.54   7
   5  -4  -2 46661.5 1202.67   5
   5  -4  -2 47151.2 1169.37  10
   5  -4  -1 11036.0 502.976   8
   5   4  -1 10085.4 539.394   8
   5   4  -1 10155.5 513.781   7
   5  -4  -1 10675.0 537.956  10
   5  -4  -1 10275.4 561.915   5
   5   4   0 5317.04 392.856   8
   5   4   0 5759.29 388.750   7
   5  -4   0 5418.91 389.239  10
   5  -4   0 5941.99 427.533   5
   5  -4   0 5995.88 376.101   8
   5   4   1-12.0114 76.5249   8
   5   4   1-172.643 87.0073   7
   5  -4   1-61.4420 84.4949  10
   5  -4   1-88.8458 90.8914   5
   5  -4   2 379.127 129.361   5
   5   4   2 320.264 106.358   8
   5   4   2 276.099 107.460   7
   5   4   3 2190.10 246.740   8
   5   4   3 2137.59 247.162   7
   5  -4   3 2499.02 302.923   5
   5   4   4 3254.84 321.367   7
   5  -4   4 3369.11 343.529   5
   5   4   5 8586.31 503.878   7
   5  -4   5 8277.36 538.751   5
   5  -4   6 198.810 119.139   5
   5   4   6 318.212 103.398   7
   5   4   6 242.691 84.7830  10
   5  -4   7-4.58230 109.372   5
   5   4   7-63.9484 108.731   7
   5   4   7 20.9090 59.3167  10
   5  -4   8 1281.67 210.534   5
   5   4   8 1009.80 188.120   7
   5  -4   9 1373.80 211.995   5
   5  -4  10 3943.83 334.274   5
   5  -4  11 184.483 97.7844   5
   5  -4  12 543.270 115.847   5
   5  -4  13 910.919 131.686   5
   5  -4  14 984.950 113.662   5
   5   5 -14 8066.64 375.280   4
   5   5 -14-4.88860 13.7908   7
   5   5 -13 1904.29 206.559   4
   5   5 -13 1890.95 176.263   7
   5   5 -12 5850.19 387.714   4
   5   5 -12 5406.91 325.638   7
   5   5 -11 476.028 128.766   4
   5   5 -11 524.426 112.147   7
   5   5 -10 1906.78 247.906   4
   5   5 -10 1798.70 218.614   7
   5   5  -9 6573.86 462.752   4
   5   5  -9 6510.22 417.598   7
   5   5  -8 1117.01 199.318   4
   5   5  -8 893.586 159.161   7
   5   5  -7 9438.45 563.788   4
   5   5  -7 8124.78 493.114   7
   5   5  -6 931.514 179.991   7
   5  -5  -6 981.253 177.461   5
   5   5  -5 11798.2 577.453   7
   5  -5  -5 11899.8 564.972   5
   5   5  -4 1402.52 206.761   7
   5  -5  -4 1367.03 207.484   5
   5   5  -3 389.675 125.416   8
   5   5  -3 444.872 124.944   7
   5  -5  -3 442.416 129.329   5
   5   5  -2 117.363 88.3113   8
   5   5  -2-67.1939 72.6472   7
   5  -5  -2 63.0244 89.2347   5
   5   5  -1 2792.09 301.126   8
   5   5  -1 3113.02 302.989   7
   5  -5  -1 3301.79 317.934   5
   5   5   0-28.7777 73.6706   8
   5   5   0 74.7270 68.3311   7
   5  -5   0 68.3006 104.098   5
   5   5   1 901.441 167.251   8
   5   5   1 781.455 164.359   7
   5  -5   1 821.636 181.791   5
   5   5   2 1383.61 199.058   8
   5   5   2 1583.59 213.656   7
   5  -5   2 1478.65 236.669   5
   5  -5   3 614.071 166.557   5
   5   5   3 656.967 146.548   8
   5   5   3 973.643 175.490   7
   5  -5   4 1080.66 209.895   5
   5   5   4 1172.46 197.096   7
   5   5   5 3877.55 337.732   7
   5  -5   5 3789.80 375.016   5
   5  -5   6 110.426 129.417   5
   5   5   6-153.887 99.8934   7
   5   5   6 159.793 83.4046  10
   5   5   7 7334.06 464.877   7
   5  -5   7 7942.48 511.963   5
   5  -5   8 157.219 84.8932   5
   5   5   8-84.6924 83.5298   7
   5   5   9 5179.20 371.155   7
   5  -5   9 5132.66 384.927   5
   5  -5  10-3.58681 72.0877   5
   5  -5  11 1315.23 184.534   5
   5  -5  12 2403.19 216.805   5
   5  -5  13 1126.74 133.855   5
   5   6 -13 967.194 128.561   7
   5   6 -12 3522.55 283.434   4
   5   6 -12 3213.81 245.818   7
   5   6 -11 4637.11 346.321   4
   5   6 -11 4178.03 302.915   7
   5   6 -10 1180.35 190.248   4
   5   6 -10 1173.29 172.705   7
   5   6  -9 1298.26 200.602   7
   5   6  -9 1250.42 198.521   4
   5   6  -8 793.993 159.656   7
   5   6  -7 701.097 163.219   7
   5   6  -6 116.746 69.4013   7
   5   6  -5 2429.78 272.888   7
   5  -6  -5 2314.54 253.401   5
   5   6  -4 2490.36 280.713   8
   5   6  -4 2518.10 275.745   7
   5  -6  -4 2294.98 261.467   5
   5   6  -3 808.226 176.542   8
   5   6  -3 974.651 183.093   7
   5  -6  -3 703.132 151.131   5
   5   6  -2 1027.40 183.745   8
   5   6  -2 848.041 158.935   7
   5  -6  -2 1239.10 195.749   5
   5   6  -1 465.047 123.931   8
   5   6  -1 332.233 116.342   7
   5  -6  -1 487.703 148.544   5
   5   6   0 461.456 118.411   8
   5   6   0 558.764 139.907   7
   5  -6   0 390.258 132.549   5
   5   6   1 2637.28 268.855   8
   5   6   1 2050.15 249.312   7
   5  -6   1 2740.39 304.065   5
   5   6   2 236.000 104.148   8
   5   6   2 408.089 125.824   7
   5  -6   2 185.795 113.273   5
   5   6   3 6982.02 434.889   7
   5  -6   3 6956.04 491.445   5
   5  -6   4 143.188 102.036   5
   5   6   4 31.9141 72.0379   7
   5   6   5 11352.5 573.506   7
   5  -6   5 10973.0 616.852   5
   5  -6   6 200.094 119.334   5
   5   6   6 45.9087 82.0219   7
   5   6   6 82.3313 60.7759  10
   5  -6   7 446.991 152.473   5
   5   6   7 488.782 138.023   7
   5  -6   8 780.452 167.493   5
   5   6   8 666.552 165.257   7
   5  -6   9 1133.15 187.095   5
   5   6   9 908.415 166.259   7
   5  -6  10 1267.31 184.077   5
   5  -6  11 1925.11 203.276   5
   5  -6  12 183.001 73.9973   5
   5  -6  13 2267.15 168.418   5
   5   7 -13 896.382 110.636   7
   5   7 -12 672.650 113.030   7
   5   7 -11 1716.69 193.008   7
   5   7 -10 4019.35 313.884   7
   5   7  -9 214.301 94.7889   7
   5   7  -8 41.3730 75.1186   7
   5   7  -7 5789.98 407.618   7
   5   7  -6 2297.40 267.330   7
   5   7  -5-12.7189 66.3164   8
   5   7  -5-12.6894 82.3931   7
   5   7  -4 5615.07 393.722   8
   5   7  -4 6320.22 432.414   7
   5  -7  -4 5862.94 404.282   5
   5   7  -3 3772.69 325.115   8
   5  -7  -3 3731.53 325.710   5
   5   7  -2 89.2001 82.9126   8
   5   7  -2-3.96220 72.8866   7
   5  -7  -2-52.7967 100.612   5
   5   7  -1 1733.85 218.613   8
   5   7  -1 1462.57 210.561   7
   5  -7  -1 1707.58 230.271   5
   5   7   0 52.9196 78.3051   8
   5   7   0-62.6761 98.8995   7
   5  -7   0 81.0932 83.4967   5
   5   7   1 18205.1 719.100   7
   5  -7   1 19210.1 788.944   5
   5   7   2 309.821 106.123   8
   5   7   2 344.869 126.154   7
   5  -7   2 435.318 148.603   5
   5   7   3 980.859 179.062   7
   5  -7   3 952.716 190.473   5
   5   7   4 4738.98 368.311   7
   5  -7   4 5090.02 409.829   5
   5   7   5 1735.63 228.463   7
   5  -7   5 2039.05 263.735   5
   5   7   6 3258.59 304.909   7
   5  -7   6 3409.29 324.988   5
   5   7   7 13564.3 598.671   7
   5  -7   7 13515.1 620.182   5
   5  -7   8-7.95042 77.7277   5
   5   7   8 107.302 97.1000   7
   5  -7   9 14.5795 74.7168   5
   5   7   9 149.622 93.7775   7
   5  -7  10 3077.83 252.687   5
   5  -7  11 5192.14 293.536   5
   5  -7  12 56.2651 41.9477   5
   5   8 -12 1984.59 155.178   8
   5   8 -12 1757.75 162.564   7
   5   8 -11 705.916 117.278   7
   5   8 -10 445.443 114.333   7
   5   8  -9 1848.50 213.538   7
   5   8  -8 2684.00 270.546   7
   5   8  -7 7949.96 424.955   8
   5   8  -7 7711.52 463.981   7
   5   8  -6 4533.91 327.143   8
   5   8  -6 4781.69 374.893   7
   5   8  -5 1259.84 181.243   8
   5   8  -5 1428.92 225.244   7
   5   8  -4 686.575 140.265   8
   5   8  -4 700.757 163.805   7
   5  -8  -4 608.185 136.872   5
   5   8  -3 272.112 116.320   8
   5  -8  -3 223.629 105.638   5
   5   8  -2 29312.8 849.329   8
   5   8  -2 32107.0 975.132   7
   5  -8  -2 30245.3 918.164   5
   5   8  -1 294.866 85.2212   8
   5   8  -1 567.574 148.523   7
   5  -8  -1 247.079 110.835   5
   5   8   0 2900.96 255.272   8
   5   8   0 3605.76 339.294   7
   5  -8   0 2686.47 344.279   5
   5   8   1 6600.12 423.275   7
   5  -8   1 6127.04 423.800   5
   5   8   2 3695.83 323.086   7
   5  -8   2 4008.57 347.782   5
   5   8   3 7601.82 452.432   7
   5  -8   3 7645.61 473.015   5
   5   8   4 4223.79 342.598   7
   5  -8   4 4104.92 348.636   5
   5   8   5 1704.97 220.198   7
   5  -8   5 1383.25 203.895   5
   5   8   6 1011.96 176.056   7
   5  -8   6 906.414 159.750   5
   5   8   7 4159.36 320.057   7
   5  -8   7 3887.78 306.602   5
   5   8   8 7861.56 423.584   7
   5  -8   8 7468.88 397.581   5
   5  -8   9 2224.99 206.929   5
   5  -8  10 188.902 63.7220   5
   5  -8  11 54.5649 39.0335   5
   5   9 -11 430.303 86.7768   7
   5   9 -10 69.3486 58.1079   7
   5   9  -9 264.615 92.5122   7
   5   9  -8 628.353 135.794   7
   5   9  -7 1099.24 181.614   7
   5   9  -6 9080.52 491.009   7
   5   9  -5 49.4923 86.7924   7
   5   9  -4 9248.97 516.632   7
   5   9  -3 2268.77 259.313   7
   5   9  -2 1656.92 237.881   7
   5   9  -1 119.683 113.796   7
   5  -9  -1 2.83672 71.8677   5
   5   9   0 13157.2 606.215   7
   5  -9   0 12232.2 542.418   5
   5   9   1 3624.48 316.206   7
   5  -9   1 3223.37 280.778   5
   5   9   2 13324.3 594.920   7
   5  -9   2 12868.6 562.565   5
   5   9   3 7.82753 73.4994   7
   5  -9   3 9.03437 82.8575   5
   5   9   4 2002.71 236.723   7
   5  -9   4 1462.69 193.341   5
   5   9   5 10961.8 529.149   7
   5  -9   5 9684.82 455.928   5
   5   9   6 25.6505 67.6145   7
   5  -9   6 115.628 64.1767   5
   5   9   7 1447.48 187.691   7
   5  -9   7 991.795 140.325   5
   5   9   8 5659.11 341.716   7
   5  -9   8 4861.20 270.597   5
   5  -9   9 107.298 49.1076   5
   5  10 -10 939.122 119.905   7
   5  10  -9 1043.15 136.130   7
   5  10  -8 99.2869 66.1636   7
   5  10  -7 1207.27 169.971   7
   5  10  -6 35.9282 65.8925   7
   5  10  -5 1084.93 174.544   7
   5  10  -4 3697.88 308.925   7
   5  10  -3 182.178 138.950   7
   5  10  -2 27935.6 861.928   7
   5  10  -1 2487.20 293.813   7
   5  10   0 1038.75 241.336   7
   5  10   1 5752.96 379.055   7
   5  10   2 6824.63 407.028   7
  -5 -10  -2 5610.41 438.127   9
   5  10   3 245.803 107.699   7
   5  10   4 2414.87 239.199   7
   5  10   5 480.155 120.604   7
   5  10   6 3955.30 288.048   7
   5  10   7 474.084 111.135   7
   5  11  -9 746.657 98.8792   7
   5  11  -8 0.22490 41.2342   7
   5  11  -7 585.840 112.257   7
   5  11  -6 10407.0 440.041   7
   5  11  -5 7.56163 61.6974   7
   5  11  -4 5198.63 332.904   7
   5  11  -3 2353.00 235.870   7
   5  11  -2 154.819 83.3675   7
   5  11  -1 4079.23 302.542   7
   5  11   0 1371.79 183.640   7
  -5 -11   0 687.228 161.202   9
   5  11   1 5648.51 369.613   7
  -5 -11  -1 4399.95 386.366   9
   5  11   2 3134.16 262.788   7
  -5 -11  -2 2293.59 276.834   9
   5  11   3 79.4598 66.2886   7
   5  11   4-7.74643 66.0101   7
   5  11   5 9041.77 415.302   7
   5  11   6 167.715 72.4378   7
   5  11   7 2717.05 204.924   7
   5  12  -6 5053.55 256.303   7
   5  12  -5 8226.42 346.480   7
   5  12  -4 4532.31 266.439   7
   5  12  -3 1855.40 178.638   7
  -5 -12   3 1450.26 189.003   9
   5  12  -2 2760.87 222.366   7
  -5 -12   2 2045.95 237.217   9
   5  12  -1 2486.74 215.291   7
  -5 -12   1 1768.62 228.443   9
   5  12   0 495.629 118.074   7
  -5 -12   0 157.146 113.448   9
   5  12   1 2935.49 229.523   7
  -5 -12  -1 2127.10 252.496   9
   5  12   2 4251.91 270.982   7
   5  12   3 3621.51 248.326   7
   5  12   4 147.440 72.2074   7
   6   0 -12 1701.16 155.395   8
   6   0 -11-51.1594 47.9882   8
   6   0 -10 8897.09 416.359   8
   6   0  -9-13.6014 64.2078   8
   6   0  -8 212.269 81.0383   8
   6   0  -7 50.7633 68.0460   8
   6   0  -6 2810.39 270.916   8
   6   0  -6 3085.50 272.418  10
   6   0  -5 76.1112 74.0214   8
   6   0  -5 2.82027 67.5737  10
   6   0  -4 7847.29 458.966   8
   6   0  -4 7920.84 433.443   5
   6   0  -4 8659.12 489.027  10
   6   0  -3 64.2569 78.0880   8
   6   0  -3 50.7621 90.6806  10
   6   0  -3 48.8537 70.2924   5
   6   0  -2 364.508 113.193   8
   6   0  -2 409.701 136.845  10
   6   0  -2 326.804 99.2512   5
   6   0  -1 39.9068 71.8723   8
   6   0  -1 4.76769 82.7524  10
   6   0  -1-98.7913 84.5836   5
   6   0   0 419.275 124.322   8
   6   0   0 214.461 102.014  10
   6   0   0 331.539 113.471   5
   6   0   1 7.64699 80.8642   8
   6   0   1-4.22139 101.706  10
   6   0   1 62.7125 74.8272   5
   6   0   2 609.622 140.977  10
   6   0   2 918.012 171.768   5
   6   0   3 21.9440 78.8282  10
   6   0   3-18.7490 72.7266   5
   6   0   4 322.314 120.410  10
   6   0   4 296.397 105.539   5
   6   0   5-2.10973 75.6072  10
   6   0   5 14.1834 58.2304   5
   6   0   6 2974.29 256.654   5
   6   0   7-4.72504 56.2576   5
   6   0   8 3246.89 247.829   5
   6   0   9-49.3482 51.9711   5
   6   0  10 6181.30 281.250   5
   6   1 -13 6725.60 276.291   8
   6   1 -12 5233.47 273.621   8
   6  -1 -12 219.889 55.0177   8
   6  -1 -11 3992.84 249.384   8
   6   1 -11 4108.79 271.465   8
   6  -1 -10 276.861 81.3298   8
   6   1 -10 412.397 99.1232   8
   6  -1  -9 3256.18 259.067   8
   6   1  -9 3529.26 281.262   8
   6   1  -8 1007.20 163.278   8
   6  -1  -8 918.221 150.314   8
   6  -1  -7 4684.51 333.409   8
   6   1  -7 4350.41 335.396   8
   6   1  -7 4020.06 296.283  10
   6  -1  -6 17608.9 669.326   8
   6   1  -6 17834.2 692.467   8
   6  -1  -6 19696.1 683.938  10
   6   1  -6 18927.8 693.072  10
   6  -1  -5 441.142 122.245   8
   6   1  -5 259.630 95.7339   8
   6  -1  -5 506.819 131.014  10
   6   1  -5 335.106 114.429  10
   6  -1  -4 500.200 118.585   8
   6   1  -4 399.212 121.808   8
   6  -1  -4 178.848 84.9426  10
   6   1  -4 149.594 83.6155  10
   6  -1  -4 418.588 121.697   5
   6  -1  -3 5676.59 392.961   8
   6   1  -3 5583.79 384.940   8
   6   1  -3 5154.61 356.092   5
   6  -1  -3 6062.30 384.230   5
   6  -1  -3 3554.37 319.542  10
   6   1  -3 3629.06 331.294  10
   6  -1  -2 31808.4 925.416   8
   6   1  -2 31498.7 932.031   8
   6   1  -2 30597.0 869.831   5
   6  -1  -2 31004.5 899.221   5
   6  -1  -2 33478.5 981.542  10
   6   1  -2 32236.4 988.497  10
   6  -1  -1 8624.43 474.602   8
   6   1  -1 8732.10 478.287   8
   6   1  -1 8317.08 438.554   5
   6  -1  -1 8349.38 458.301   5
   6  -1  -1 8689.63 490.761  10
   6   1  -1 8554.14 498.624  10
   6  -1   0 5597.89 388.879   8
   6   1   0 5122.10 384.976   8
   6   1   0 5989.26 379.634   5
   6  -1   0 6401.90 404.483   5
   6  -1   0 4893.09 372.593  10
   6   1   0 5195.23 394.152  10
   6   1   1 43932.8 1055.31   5
   6  -1   1 42069.2 1081.55   5
   6  -1   1 44231.1 1135.76  10
   6   1   1 44695.5 1156.15  10
   6  -1   1 44022.4 1110.04   8
   6   1   1 43404.4 1101.12   8
   6   1   2 3669.63 294.348   5
   6  -1   2 3706.87 312.460   5
   6  -1   2 4038.12 332.383  10
   6   1   2 4683.69 362.650  10
   6  -1   3 824.137 161.736  10
   6   1   3 671.830 150.629  10
   6   1   3 748.624 138.353   5
   6  -1   3 549.438 129.351   5
   6  -1   4 3424.30 315.316  10
   6   1   4 5118.59 341.804   5
   6   1   4 3672.74 318.585  10
   6  -1   4 5028.75 355.504   5
   6   1   5 11952.2 523.519  10
   6   1   5 11103.9 493.976   5
   6  -1   5 11636.4 531.973   5
   6   1   6 1888.06 200.838  10
   6   1   6 1982.84 202.756   5
   6  -1   6 1818.16 209.966   5
   6   1   7 1041.88 150.068   5
   6  -1   7 863.588 148.157   5
   6   1   8 2037.86 185.146   5
   6  -1   8 1981.00 200.113   5
   6  -1   9 7125.10 349.700   5
   6  -1  10 1077.77 126.348   5
   6   2 -13 557.315 85.2868   8
   6   2 -12 1073.06 129.258   8
   6   2 -11 134.489 65.1026   8
   6  -2 -10 1229.91 144.073   8
   6   2 -10 1799.65 191.506   8
   6  -2  -9 487.639 104.796   8
   6   2  -9 581.643 120.024   8
   6  -2  -8 13855.2 533.756   8
   6   2  -8 14244.3 581.653   8
   6  -2  -7 9050.21 446.293   8
   6   2  -7 9498.25 487.439   8
   6   2  -7 8408.82 432.724  10
   6  -2  -6 2124.76 225.891   8
   6   2  -6 2093.53 239.790   8
   6   2  -6 2052.22 228.379  10
   6  -2  -5 6267.80 387.446   8
   6   2  -5 5754.68 397.819   8
   6  -2  -5 6801.54 406.114  10
   6   2  -5 6170.56 406.467  10
   6  -2  -4 8466.41 452.430   8
   6   2  -4 7287.71 444.112   8
   6  -2  -4 7676.21 433.045   5
   6  -2  -4 7253.37 434.275  10
   6   2  -4 7133.94 445.586  10
   6  -2  -3 1608.52 207.590   8
   6   2  -3 1440.96 208.073   8
   6  -2  -3 1940.75 223.522   5
   6  -2  -3 549.231 142.864  10
   6   2  -3 896.975 167.745  10
   6   2  -2 1286.18 203.103   8
   6  -2  -2 1271.39 180.353   8
   6   2  -2 1182.60 176.275   5
   6  -2  -2 1060.75 192.614   5
   6  -2  -2 840.465 167.408  10
   6   2  -2 977.688 177.167  10
   6  -2  -1 2267.93 241.431   8
   6   2  -1 2124.51 242.196   8
   6   2  -1 1932.59 207.517   5
   6  -2  -1 1915.41 231.772   5
   6  -2  -1 1777.43 225.894  10
   6   2  -1 1850.54 236.161  10
   6   2   0 7032.26 428.300   8
   6   2   0 6756.82 382.135   5
   6  -2   0 6997.12 429.069   5
   6  -2   0 7414.83 446.191  10
   6   2   0 7115.91 452.323  10
   6  -2   0 7645.06 435.317   8
   6   2   1 15140.0 625.635   8
   6   2   1 14844.1 570.496   5
   6  -2   1 14893.4 632.172  10
   6  -2   1 14981.6 636.127   5
   6   2   1 14900.3 650.019  10
   6   2   2 10145.9 473.681   5
   6  -2   2 10318.2 520.499  10
   6  -2   2 9572.29 511.979   5
   6   2   2 10510.6 533.055  10
   6   2   2 10158.6 522.062   8
   6   2   3 1258.75 176.526   5
   6   2   3 983.592 172.440  10
   6   2   4 52.7737 81.4960  10
   6   2   4 345.782 95.4902   5
   6  -2   4 187.440 103.299   5
   6   2   5 21346.9 656.341   5
   6   2   5 21025.2 690.052  10
   6  -2   5 22024.1 750.119   5
   6   2   6 5287.93 323.295  10
   6  -2   6 6261.82 386.597   5
   6  -2   7 208.508 91.0321   5
   6  -2   8 10002.8 450.462   5
   6  -2   9 2998.45 229.716   5
   6  -2  10 3898.16 236.940   5
   6  -2  11 1691.59 136.185   5
   6   3 -13 1595.46 130.921   8
   6   3 -12 1184.25 130.478   8
   6   3 -11 187.450 67.1424   8
   6   3 -10 5641.68 328.292   8
   6   3  -9 1812.22 200.740   8
   6   3  -8 1264.20 181.517   8
   6   3  -7 6588.27 403.463   8
   6   3  -7 7079.15 390.027  10
   6  -3  -6 483.724 113.964   8
   6   3  -6 512.534 126.780   8
   6  -3  -5 6647.67 372.861   8
   6   3  -5 6767.43 425.904   8
   6  -3  -4 131.872 68.9752   8
   6   3  -4 122.629 73.5017   8
   6  -3  -4 46.1055 76.8345   5
   6  -3  -3 6916.25 389.601   8
   6   3  -3 6081.08 398.456   8
   6  -3  -3 6011.74 392.631   5
   6  -3  -2 571.543 111.114   8
   6   3  -2 764.306 154.801   8
   6  -3  -2 415.812 114.961  10
   6  -3  -2 405.703 126.622   5
   6  -3  -1 120.910 67.9565   8
   6   3  -1-54.5712 92.9639   8
   6  -3  -1 34.0417 76.1129  10
   6  -3  -1 75.1400 79.0987   5
   6   3   0 2213.97 247.013   8
   6  -3   0 1983.78 235.703   5
   6   3   0 2013.78 246.213  10
   6   3   1 3960.22 313.541   8
   6  -3   1 3710.51 319.516   5
   6   3   1 3581.35 315.230  10
   6   3   2 86.3410 73.1126   8
   6   3   2-21.8309 81.4189  10
   6  -3   2-49.7323 89.1982   5
   6   3   3 307.344 114.763  10
   6  -3   3 702.541 160.249   5
   6   3   4 3560.00 284.089  10
   6  -3   4 4238.28 332.718   5
   6  -3   5 1096.86 184.380   5
   6   3   5 498.705 115.368  10
   6   3   6 11967.1 462.690  10
   6  -3   6 12108.0 536.854   5
   6  -3   7 583.232 126.065   5
   6  -3   8 2611.07 230.272   5
   6  -3   9 2696.70 217.985   5
   6  -3  10 2212.07 178.232   5
   6  -3  11 3625.20 197.320   5
   6   4 -12 236.796 66.7178   8
   6   4 -11 1632.39 162.656   8
   6   4 -10 155.268 64.3226   8
   6   4  -9 528.999 117.216   8
   6   4  -8 952.346 154.762   8
   6   4  -8 738.208 116.480  10
   6   4  -7 2936.17 268.834   8
   6   4  -6 993.137 161.737   8
   6   4  -5 3226.64 290.944   8
   6   4  -4 721.565 153.243   8
   6  -4  -4 1046.80 166.038   5
   6   4  -3 5401.03 372.830   8
   6  -4  -3 5567.75 376.836   5
   6   4  -2 3289.53 290.790   8
   6  -4  -2 3606.16 308.381   5
   6   4  -1 18.0920 68.6986   8
   6  -4  -1 8.36460 81.3139   5
   6   4   0 3741.33 313.835   8
   6  -4   0 3893.86 332.650   5
   6  -4   1 12273.9 582.652   5
   6   4   1 11938.6 534.420   8
   6   4   2 229.936 109.845  10
   6  -4   2 22.9848 84.3766   5
   6  -4   3 8977.94 491.158   5
   6   4   3 8375.63 438.715  10
   6   4   4 325.974 94.2613  10
   6  -4   4 427.106 120.022   5
   6   4   5 3020.30 237.450  10
   6  -4   5 3388.73 294.172   5
   6   4   6 3800.97 245.717  10
   6  -4   6 4428.18 320.092   5
   6  -4   7 5585.32 346.836   5
   6  -4   8 347.205 93.8348   5
   6  -4   9 170.497 59.0867   5
   6  -4  10 221.638 64.9648   5
   6   5 -11 104.987 48.6515   8
   6   5 -10 6244.96 322.895   8
   6   5  -9 277.121 77.4793   8
   6   5  -8 4645.97 313.203   8
   6   5  -8 3538.89 237.596  10
   6   5  -7 5041.00 336.330   8
   6   5  -6 5673.99 367.833   8
   6   5  -5 3013.66 269.487   8
   6   5  -4 785.923 145.813   8
   6   5  -4 609.169 111.060   7
   6  -5  -4 851.199 149.240   5
   6   5  -3 7427.29 428.191   8
   6   5  -3 6825.04 366.225   7
   6  -5  -3 7679.35 431.594   5
   6   5  -2 181.879 96.2064   8
   6   5  -2 52.1270 55.3269   7
   6  -5  -2 130.486 95.2127   5
   6   5  -1 218.754 84.3449   8
   6   5  -1 189.459 68.5745   7
   6  -5  -1 258.462 107.526   5
   6   5   0 514.229 121.328   8
   6   5   0 571.723 111.768   7
   6  -5   0 687.230 150.598   5
   6   5   1 10915.6 473.920   7
   6  -5   1 11085.2 542.697   5
   6   5   1 10990.9 505.319   8
   6   5   2 1173.31 165.734   7
   6  -5   2 1551.79 206.675   5
   6   5   2 1396.47 187.482  10
   6   5   3 199.933 68.5075   7
   6   5   3 61.4986 65.0668  10
   6   5   4 3428.36 259.054   7
   6  -5   4 3590.50 301.401   5
   6   5   4 2747.08 226.077  10
   6   5   5 1077.47 150.109   7
   6  -5   5 1214.95 181.508   5
   6   5   5 728.563 122.378  10
   6   5   6 10719.2 436.471   7
   6   5   6 10358.6 376.221  10
   6  -5   6 11040.4 491.306   5
   6  -5   7 599.784 121.814   5
   6  -5   8 1634.50 176.408   5
   6  -5   9 189.421 68.4228   5
   6  -5  10 369.124 70.9168   5
   6   6 -11 120.475 43.8907   8
   6   6 -10 1404.88 140.561   8
   6   6  -9 698.796 116.366   8
   6   6  -8 3792.83 263.584   8
   6   6  -7 3403.77 263.083   8
   6   6  -7 3458.46 231.751   7
   6   6  -6 757.637 133.883   8
   6   6  -6 721.156 113.493   7
   6   6  -5 3030.47 257.512   8
   6   6  -5 2819.52 229.129   7
   6   6  -4 7365.74 404.684   8
   6   6  -4 7427.93 380.701   7
   6   6  -3 140.061 73.2421   8
   6   6  -3 127.507 51.7845   7
   6  -6  -3 178.317 94.5862   5
   6   6  -2 890.323 144.393   8
   6   6  -2 442.303 96.4197   7
   6  -6  -2 845.548 153.636   5
   6   6  -1 4693.25 333.391   8
   6   6  -1 4535.41 301.385   7
   6  -6  -1 5255.11 361.994   5
   6   6   0 6049.77 349.589   7
   6  -6   0 6614.33 404.667   5
   6   6   0 6649.61 379.180   8
   6   6   1 167.849 75.3055   7
   6  -6   1 268.395 102.870   5
   6   6   2 11517.2 482.578   7
   6  -6   2 12187.6 550.403   5
   6   6   3 3063.39 245.305   7
   6  -6   3 3069.02 275.222   5
   6   6   3 2619.53 224.316  10
   6   6   4 9522.24 427.789   7
   6  -6   4 9174.54 458.997   5
   6   6   4 8638.03 380.590  10
   6   6   5 6362.99 344.018   7
   6  -6   5 7156.28 393.041   5
   6   6   5 6071.72 290.576  10
   6   6   6 3879.62 255.486   7
   6  -6   6 3813.46 274.678   5
   6  -6   7 395.342 92.7144   5
   6  -6   8 316.639 80.9907   5
   6  -6   9 495.982 82.2633   5
   6   7  -9-116.161 49.0920   8
   6   7  -8 3925.88 238.004   8
   6   7  -8 3611.45 213.275   7
   6   7  -7 487.856 98.2092   8
   6   7  -7 345.268 81.0467   7
   6   7  -6 12837.0 477.475   8
   6   7  -6 12229.1 453.483   7
   6   7  -5 308.753 102.158   8
   6   7  -5 137.222 62.7608   7
   6   7  -4 5565.07 325.141   8
   6   7  -4 5773.10 327.967   7
   6   7  -3 1452.18 168.583   8
   6   7  -3 1306.38 164.050   7
   6   7  -2 566.831 114.156   8
   6   7  -2 460.040 103.330   7
   6  -7  -2 570.651 125.813   5
   6   7  -1 899.506 137.425   8
   6   7  -1 996.291 147.879   7
   6  -7  -1 930.185 157.933   5
   6   7   0 3913.53 287.151   7
   6  -7   0 4261.39 311.699   5
   6   7   1 406.569 98.8266   7
   6  -7   1 528.051 124.246   5
   6   7   2 758.069 123.584   7
   6  -7   2 1041.68 162.865   5
   6   7   3 753.928 125.522   7
   6   7   3 828.130 125.141  10
   6  -7   3 782.382 138.118   5
   6   7   4 1387.73 159.504   7
   6  -7   4 1756.34 195.131   5
   6   7   5 101.848 59.1787   7
   6   7   5 30.7307 40.8236  10
   6  -7   5 57.6779 57.6331   5
   6   7   6 15648.5 493.584   7
   6  -7   6 16053.4 517.606   5
   6  -7   7-64.0202 51.5196   5
   6  -7   8 1540.19 135.620   5
   6   8  -7 1223.41 118.667   8
   6   8  -7 1191.52 126.460   7
   6   8  -6 743.545 97.6703   8
   6   8  -6 562.761 100.802   7
   6   8  -5 6405.03 293.998   8
   6   8  -5 7217.66 342.606   7
   6   8  -4 6910.55 314.543   8
   6   8  -4 10174.3 414.838   7
   6   8  -3 735.036 108.342   8
   6   8  -3 942.968 133.373   7
   6   8  -2 7042.80 357.611   7
   6   8  -1 12292.3 475.674   7
   6  -8  -1 11977.5 467.333   5
   6   8   0 5629.38 319.667   7
   6  -8   0 5104.43 304.683   5
   6   8   1 860.796 127.724   7
   6  -8   1 807.775 126.404   5
   6   8   2 3167.65 237.111   7
   6  -8   2 3236.52 240.682   5
   6  -8   3 8592.72 377.267   5
   6   8   3 8134.28 337.561  10
   6   8   4 2597.77 204.726   7
   6  -8   4 2170.45 179.811   5
   6   8   4 2235.92 158.444  10
   6   8   5 10179.9 388.407   7
   6  -8   5 8851.54 347.765   5
   6   8   6 105.563 51.3647   7
   6  -8   6 197.665 59.8553   5
   6   9  -6 1511.61 136.409   7
   6   9  -5 5755.49 281.676   7
   6   9  -4 4760.49 266.842   7
   6   9  -3 2396.47 191.721   7
   6   9  -2 211.439 76.0280   7
   6   9  -1 1268.21 151.505   7
   6   9   0 479.233 109.792   7
   6   9   1 12021.0 443.197   7
   6   9   2 6144.32 312.103   7
   6   9   2 5203.05 255.254  10
   6   9   3 467.825 95.3204   7
   6   9   4 180.596 66.9926   7
   6  10  -3 1895.34 157.733   7
   6  10  -2 9443.45 356.615   7
   6  10  -1 1178.44 131.427   7
   6  10   0 1558.24 146.534   7
   6  10   1 722.340 104.927   7
   7   0  -7 5166.58 241.545   8
   7   0  -6-29.5399 30.9714   8
   7   0  -5 540.232 94.9736   8
   7   0  -4 24.2194 44.7612   8
   7   0  -2-5.63562 54.7853  10
   7   0  -1 17572.9 563.945  10
   7   0   1 11071.3 388.174   5
   7   0   2 70.5312 46.6093   5
   7   0   3 933.558 110.718   5
   7   0   4 13.3763 29.5441   5
   7   1  -7 232.180 63.8604   8
   7  -1  -6 235.608 63.3569   8
   7   1  -6 226.450 67.6092   8
   7   1  -5 2523.74 205.026   8
   7   1  -4 319.949 79.1841   8
   7   1  -4 415.129 87.5280  10
   7   1  -3 92.0787 61.9983   8
   7   1  -3 79.3714 50.1997  10
   7   1  -2 124.401 68.1613  10
   7   1  -1 4676.23 284.049  10
   7  -1   0 10504.1 394.104   5
   7   1   0 10540.2 425.678  10
   7  -1   1 1288.88 138.796   5
   7   1   1 1355.12 156.594  10
   7  -1   2-12.2020 37.8308   5
   7  -1   3 16089.4 462.567   5
   7  -1   4 919.080 104.865   5
   7  -1   5 436.984 69.9372   5
   7   2  -7 2993.76 187.210   8
   7   2  -6 706.208 102.380   8
   7   2  -5 396.770 85.2252   8
   7   2  -5 250.313 63.2280  10
   7   2  -4 2482.59 195.989   8
   7   2  -4 2176.59 178.410  10
   7   2  -3 686.452 109.036  10
   7   2  -3 807.253 123.650   8
   7   2  -2 683.585 112.777  10
   7  -2  -1 806.525 117.816   5
   7   2  -1 730.290 118.293  10
   7  -2   0 673.248 106.949   5
   7   2   0 607.253 109.449  10
   7  -2   1 1189.73 136.038   5
   7   2   1 1128.33 139.615  10
   7  -2   2 3658.41 226.687   5
   7   2   2 3493.94 227.842  10
   7  -2   3 237.948 64.7519   5
   7  -2   4 796.310 100.347   5
   7  -2   5 5632.88 243.249   5
   7   3  -7 2526.82 168.687   8
   7   3  -6 1396.42 134.444   8
   7   3  -5 7856.22 331.214   8
   7   3  -5 8627.44 315.602  10
   7   3  -4 401.828 94.4613   8
   7   3  -4 180.535 58.9685  10
   7   3  -3 4804.74 263.606  10
   7   3  -3 4611.61 266.936   8
   7   3  -2 1030.04 130.028  10
   7   3  -1 277.111 74.6962  10
   7  -3  -1 351.044 80.2748   5
   7  -3   0 4122.24 247.527   5
   7   3   0 3878.58 244.210  10
   7   3   1 61.7506 53.5828  10
   7  -3   1 298.913 88.3552   5
   7  -3   2 2883.55 200.511   5
   7   3   2 2947.00 197.736  10
   7  -3   3 3155.94 204.993   5
   7   3   3 2770.82 183.402  10
   7  -3   4 1881.13 150.875   5
   7  -3   5 740.738 90.7667   5
   7   4  -6 204.216 62.6623   8
   7   4  -5 86.4787 48.5010   8
   7   4  -5 129.350 46.8043  10
   7   4  -4 3717.76 211.765  10
   7   4  -4 3595.54 219.858   8
   7   4  -3 6593.18 295.799  10
   7   4  -3 6754.11 308.117   8
   7   4  -2 2866.76 199.449  10
   7   4  -1 3086.86 208.057  10
   7  -4   0 1838.78 164.564   5
   7   4   0 1349.19 138.014  10
   7  -4   1 588.640 110.870   5
   7   4   1 228.161 62.4706  10
   7   4   2 131.878 51.8384  10
   7  -4   2 287.361 78.5246   5
   7   4   3 484.964 75.7412  10
   7  -4   3 410.895 76.0062   5
   7  -4   4 3631.36 197.721   5
   7   5  -4 6142.58 254.650  10
   7   5  -3 1430.43 129.256  10
   7   5  -2 1472.24 133.770  10
   7   5  -1 232.380 60.9232  10
   7  -5   0 676.897 97.2744   5
   7   5   0 595.712 88.8325  10
   7   5   1 94.2571 44.6742  10
   7  -5   1 256.394 66.4552   5
   7  -5   2 2613.03 176.417   5
   7   5   2 2132.05 148.039  10
   7  -5   3 4317.91 214.013   5
   7   6  -2 306.321 62.1492  10
   7   6  -1 33.3212 27.5871  10
   7   6   0 2372.19 155.157  10
   0   0   0    0.00    0.00   0

TITL CU-4247 in P2(1)/n 
REM P2(1)/n (#14 in standard setting)
CELL 1.54184   6.041380  14.071545  17.160587  90.0000  93.1198  90.0000
ZERR    4.00   0.000181   0.000538   0.000537   0.0000   0.0029   0.0000
LATT  1
SYMM -x+1/2, y+1/2,-z+1/2 
SFAC C H O
UNIT 72.00 80.00 12.00
TREF
HKLF 4
END
