# Supplementary material for: Photoswitching neutral homoaromatic hydrocarbons
Source: Nat Chem. 2023 Jan 26;15(3):377–85. doi: 10.1038/s41557-022-01121-w (PMC9986110; doi:10.1038/s41557-022-01121-w)
Supplement: Supplementary file 6 — Crystallographic data (.cif, .fcf and .hkl files) of compound 14b (CCDC 2128306). [file 41557_2022_1121_MOESM6_ESM.zip › CU-4247.FCF]

# 
# h,k,l, Fc-squared, Fo-squared, sigma(Fo-squared) and status flag 
# 
data_cu-4247 
_shelx_title ' CU-4247 in P2(1)/n' 
_shelx_refln_list_code          4 
_shelx_F_calc_maximum      134.99 
_exptl_crystal_F_000       608.00 
_reflns_d_resolution_high  0.8345 
 
loop_ 
 _symmetry_equiv_pos_as_xyz 
 'x, y, z' 
 '-x+1/2, y+1/2, -z+1/2' 
 '-x, -y, -z' 
 'x-1/2, -y-1/2, z-1/2' 
 
_cell_length_a     6.0414 
_cell_length_b    14.0715 
_cell_length_c    17.1606 
_cell_angle_alpha  90.000 
_cell_angle_beta   93.120 
_cell_angle_gamma  90.000 
 
_shelx_F_squared_multiplier     1.000 
 
loop_ 
 _refln_index_h 
 _refln_index_k 
 _refln_index_l 
 _refln_F_squared_calc 
 _refln_F_squared_meas 
 _refln_F_squared_sigma 
 _refln_observed_status 
   2   0   0     6312.86     6674.45    118.22 o 
   4   0   0       14.32       21.73      4.31 o 
   6   0   0        7.86        5.90      1.20 o 
   1   1   0     4916.17     5069.54     48.41 o 
   2   1   0       55.29       55.69      1.77 o 
   3   1   0       76.17       92.08      3.52 o 
   4   1   0       37.25       29.82      4.03 o 
   5   1   0       14.94       16.19      1.38 o 
   6   1   0       47.79      102.97      3.83 o 
   7   1   0      180.00      194.64      5.35 o 
   0   2   0      475.08      430.61      7.24 o 
   1   2   0        8.85        7.21      0.98 o 
   2   2   0     1365.45     1424.55     17.43 o 
   3   2   0      427.65      655.44     12.01 o 
   4   2   0        5.24        3.16      0.80 o 
   5   2   0      704.99      652.79      8.32 o 
   6   2   0      123.99      132.29      3.22 o 
   7   2   0       12.19       11.89      1.42 o 
   1   3   0      271.37      267.19      5.08 o 
   2   3   0       91.08       88.52      4.57 o 
   3   3   0     2712.13     3147.38     33.57 o 
   4   3   0     2735.10     2668.12     20.60 o 
   5   3   0      781.97      790.91     10.46 o 
   6   3   0       49.65       38.34      2.59 o 
   7   3   0       73.15       74.05      3.22 o 
   0   4   0     5233.98     5324.56     57.96 o 
   1   4   0      136.00      119.59      3.09 o 
   2   4   0        6.74        2.80      1.36 o 
   3   4   0       11.13       26.83      4.24 o 
   4   4   0      134.65      137.94      3.70 o 
   5   4   0      121.99      105.39      3.26 o 
   6   4   0       56.36       70.57      4.22 o 
   7   4   0       25.34       29.39      4.53 o 
   1   5   0        1.09        3.76      0.82 o 
   2   5   0        4.88        7.08      1.59 o 
   3   5   0      639.93      771.43     22.26 o 
   4   5   0       22.25       14.88      1.39 o 
   5   5   0        1.14        0.66      0.84 o 
   6   5   0       10.49       10.83      1.33 o 
   0   6   0     4105.12     4411.66     52.08 o 
   1   6   0      222.24      234.74      7.64 o 
   2   6   0       49.72       56.73      3.81 o 
   3   6   0       49.18       57.59      6.09 o 
   4   6   0        7.57        6.31      1.50 o 
   5   6   0        6.96        8.79      1.38 o 
   6   6   0      112.05      118.79      4.01 o 
   1   7   0     1900.45     1920.23     23.67 o 
   2   7   0      214.53      249.21     12.74 o 
   3   7   0       56.53       61.44      4.87 o 
   4   7   0       92.49       75.38      5.98 o 
   5   7   0        0.96        0.54      0.92 o 
   6   7   0       63.38       75.49      3.91 o 
   0   8   0        6.42       -0.02      1.53 o 
   1   8   0       33.17       34.95      5.13 o 
   2   8   0       75.33       79.24      7.90 o 
   3   8   0      133.42      116.10      5.66 o 
   4   8   0        0.31       -0.03      1.46 o 
   5   8   0       54.67       56.90      4.77 o 
   6   8   0       82.58       99.29      4.86 o 
   1   9   0        8.66        8.52      2.95 o 
   2   9   0       33.27       35.58      3.61 o 
   3   9   0     1614.24     1676.79     26.86 o 
   4   9   0      346.84      366.35     14.76 o 
   5   9   0      241.45      234.21      8.56 o 
   6   9   0        6.65        8.87      2.03 o 
   0  10   0       29.14       40.83      3.97 o 
   1  10   0       46.64       42.08      3.99 o 
   2  10   0      156.35      167.01      7.82 o 
   3  10   0        1.06        6.11      3.49 o 
   4  10   0       25.42       34.85      4.86 o 
   5  10   0        8.72       19.22      4.46 o 
   1  11   0       72.29       67.98      6.75 o 
   2  11   0      223.13      253.55      9.02 o 
   3  11   0      105.48      167.74     10.14 o 
   4  11   0      412.69      481.97     16.56 o 
   5  11   0       26.08       20.39      6.33 o 
   0  12   0      121.50      107.15      9.28 o 
   1  12   0      224.86      215.42      8.06 o 
   2  12   0       95.52       95.47      7.35 o 
   3  12   0       76.23      132.85      8.73 o 
   4  12   0       14.98       15.24      3.05 o 
   5  12   0        6.97        6.50      3.13 o 
   1  13   0        8.83        5.49      2.06 o 
   2  13   0      112.10      115.67      9.90 o 
   3  13   0       17.57       10.00      1.98 o 
   4  13   0        8.31        6.67      1.54 o 
   0  14   0     1609.11     1645.46     36.81 o 
   1  14   0        0.30       -0.49      2.09 o 
   2  14   0      196.50      210.55     12.56 o 
   3  14   0        0.26        1.06      1.19 o 
   4  14   0       10.72        8.81      1.43 o 
   1  15   0       52.94       49.81      5.92 o 
   2  15   0        0.94       -1.58      2.12 o 
   3  15   0       37.33       49.81      5.09 o 
   0  16   0       11.77       14.11      3.03 o 
   1  16   0       28.41       39.69      4.55 o 
   2  16   0       36.13       52.11      4.97 o 
  -7   0   1      321.85      325.10     10.43 o 
  -5   0   1        0.01       -0.11      1.04 o 
  -3   0   1      182.58      219.11     10.88 o 
  -1   0   1     7312.69     8323.83     75.14 o 
   1   0   1    13846.17    13622.15     79.89 o 
   3   0   1       87.99      101.36      9.10 o 
   5   0   1      437.77      454.72      8.96 o 
   7   0   1      176.90      204.82      7.18 o 
  -7   1   1       85.92       86.51      5.25 o 
  -6   1   1      150.54      157.93      3.56 o 
  -5   1   1     1009.27     1028.34     10.13 o 
  -4   1   1      129.62      145.23      7.51 o 
  -3   1   1       40.02       52.40      3.88 o 
  -2   1   1     3786.96     4269.68     35.22 o 
  -1   1   1     3240.21     3599.45     26.65 o 
   0   1   1     4583.10     4430.03     38.04 o 
   1   1   1     3608.89     3392.43     16.31 o 
   2   1   1      477.39      506.98      9.71 o 
   3   1   1        7.02       71.18      5.65 o 
   4   1   1       19.38       21.90      2.02 o 
   5   1   1       44.67       52.12      2.35 o 
   6   1   1      785.95      808.71      8.35 o 
   7   1   1       20.04       24.40      1.92 o 
  -7   2   1       14.21       14.25      1.54 o 
  -6   2   1       30.40       36.68      1.74 o 
  -5   2   1        0.11        0.65      0.70 o 
  -4   2   1       25.92       19.87      1.79 o 
  -3   2   1      934.63     1121.16     21.15 o 
  -2   2   1      332.20      344.78     12.58 o 
  -1   2   1     1040.40     1017.20     72.42 o 
   0   2   1     2097.03     1997.45     21.20 o 
   1   2   1        9.93        8.74      0.64 o 
   2   2   1     1244.23     1313.06     23.59 o 
   3   2   1        2.84        3.84      1.26 o 
   4   2   1     1242.82     1263.41     13.10 o 
   5   2   1      325.45      313.11      5.65 o 
   6   2   1      258.86      276.56      5.14 o 
   7   2   1       24.64       21.47      1.80 o 
  -7   3   1        4.98        5.84      1.01 o 
  -6   3   1        0.08        0.93      0.72 o 
  -5   3   1      343.10      363.17      5.23 o 
  -4   3   1        0.82      118.51     35.68 o 
  -3   3   1     1248.17     1775.71     24.15 o 
  -2   3   1      736.06      776.76     47.98 o 
  -1   3   1       19.98       20.27      0.98 o 
   0   3   1     6297.35     5866.46     54.00 o 
   1   3   1      138.09      104.73      2.94 o 
   2   3   1     2572.63     2524.22     61.45 o 
   3   3   1        2.92       46.74      3.36 o 
   4   3   1       39.50       39.36      3.26 o 
   5   3   1      919.67      874.69      9.72 o 
   6   3   1       56.21       69.53      3.38 o 
   7   3   1        0.54        2.92      2.19 o 
  -7   4   1       50.99       57.11      3.85 o 
  -6   4   1        0.09        0.25      0.97 o 
  -5   4   1      205.86      193.74      4.38 o 
  -4   4   1       18.06       24.56      2.84 o 
  -3   4   1       96.85      108.24      4.37 o 
  -2   4   1        0.94       -0.09      0.98 o 
  -1   4   1      324.25      330.13      9.86 o 
   0   4   1     1399.13     1340.76     14.55 o 
   1   4   1     1250.80     1082.08     12.19 o 
   2   4   1     2201.71     2357.28     77.89 o 
   3   4   1      731.08      780.66     14.89 o 
   4   4   1       73.30       76.58      2.67 o 
   5   4   1        0.00       -1.50      0.78 o 
   6   4   1      199.88      223.74      7.29 o 
  -6   5   1        5.98        4.02      0.88 o 
  -5   5   1       67.39       56.89      3.28 o 
  -4   5   1       20.63       19.63      1.79 o 
  -3   5   1      503.05      568.54     13.31 o 
  -2   5   1     1472.04     1597.75     84.99 o 
  -1   5   1     1125.59      987.80     13.93 o 
   0   5   1     1085.76     1218.39     14.43 o 
   1   5   1        9.38       14.40      1.26 o 
   2   5   1      259.92      284.23     19.92 o 
   3   5   1      135.48      262.60     10.45 o 
   4   5   1        1.68       15.57      2.04 o 
   5   5   1       26.90       15.50      1.82 o 
   6   5   1      200.51      203.32      5.39 o 
  -6   6   1       85.29       88.87      3.62 o 
  -5   6   1        5.35        7.91      1.36 o 
  -4   6   1      166.50      144.60      6.23 o 
  -3   6   1       49.82       63.61      5.86 o 
  -2   6   1      882.84      824.26     17.69 o 
  -1   6   1      658.84      616.99     11.01 o 
   0   6   1        0.56        0.95      0.71 o 
   1   6   1     3871.16     3541.20     57.26 o 
   2   6   1      171.32      193.53      6.43 o 
   3   6   1       40.82       40.89      5.33 o 
   4   6   1        0.76        0.73      1.61 o 
   5   6   1       52.11       45.75      3.73 o 
   6   6   1        7.94        3.89      1.12 o 
  -6   7   1       13.91       17.43      1.57 o 
  -5   7   1       32.31       30.29      2.34 o 
  -4   7   1       61.04       60.14      5.11 o 
  -3   7   1       56.05       53.55      3.24 o 
  -2   7   1        3.67        4.56      2.51 o 
  -1   7   1      333.34      324.89     13.71 o 
   0   7   1     2331.50     2677.87     71.28 o 
   1   7   1      172.69      171.52      6.40 o 
   2   7   1       22.73       23.23      3.83 o 
   3   7   1       64.02       62.55      4.32 o 
   4   7   1       37.24       31.53      2.19 o 
   5   7   1      347.89      345.48      9.83 o 
   6   7   1        7.92        8.54      1.43 o 
  -6   8   1      202.63      224.48      6.17 o 
  -5   8   1       10.64        6.59      1.66 o 
  -4   8   1       25.12       22.68      2.68 o 
  -3   8   1       28.31       51.66      8.63 o 
  -2   8   1      127.36      156.23     11.64 o 
  -1   8   1       14.48       11.49      1.91 o 
   0   8   1       87.89      120.46      5.96 o 
   1   8   1       63.01       54.77      4.09 o 
   2   8   1      516.96      506.37     19.40 o 
   3   8   1      119.38      119.69      5.12 o 
   4   8   1       58.64       54.38      4.04 o 
   5   8   1      131.70      117.89      5.54 o 
   6   8   1        9.11       15.44      1.66 o 
  -6   9   1       16.76       23.46      2.80 o 
  -5   9   1        0.00        0.89      1.12 o 
  -4   9   1       49.60       69.70      6.99 o 
  -3   9   1       51.86      252.16     12.19 o 
  -2   9   1       99.46       86.49      5.63 o 
  -1   9   1       28.87       23.28      4.58 o 
   0   9   1      225.41      248.86      9.51 o 
   1   9   1        0.19        1.59      2.74 o 
   2   9   1      732.53      801.72     16.22 o 
   3   9   1      247.31      220.01      7.37 o 
   4   9   1        5.19        3.74      2.01 o 
   5   9   1       68.76       63.12      3.88 o 
   6   9   1      191.14      222.39      8.20 o 
  -5  10   1       55.32       46.01      5.44 o 
  -4  10   1       41.66       43.55      5.43 o 
  -3  10   1        4.65        4.25      2.12 o 
  -2  10   1       77.83       74.78      4.30 o 
  -1  10   1       46.74       44.07      4.20 o 
   0  10   1      125.51      151.90      5.24 o 
   1  10   1       60.77       56.07      4.53 o 
   2  10   1     1208.85     1321.65     24.78 o 
   3  10   1     1009.25     1059.42     23.27 o 
   4  10   1       29.17       42.13      5.95 o 
   5  10   1      102.12      106.43      7.01 o 
  -5  11   1       68.46       75.47      5.60 o 
  -4  11   1        0.10       50.63      5.73 o 
  -3  11   1      477.03      508.57     17.93 o 
  -2  11   1        0.21        3.32      3.58 o 
  -1  11   1        6.20        1.86      1.87 o 
   0  11   1      116.58      120.99      4.96 o 
   1  11   1      149.83      153.84      6.50 o 
   2  11   1      100.15       95.93      7.44 o 
   3  11   1        1.22        2.70      1.77 o 
   4  11   1       42.81       37.66      4.84 o 
   5  11   1       97.01       94.88     11.55 o 
  -5  12   1       34.81       40.86      6.64 o 
  -4  12   1       33.03       33.51      4.31 o 
  -3  12   1      539.83      564.90     18.20 o 
  -2  12   1        0.02        0.16      1.90 o 
  -1  12   1        9.70        7.53      3.16 o 
   0  12   1       20.12       17.97      2.95 o 
   1  12   1        1.67       -3.44      2.31 o 
   2  12   1       33.36       38.02      6.88 o 
   3  12   1        1.09        0.30      1.48 o 
   4  12   1       82.13       81.61      8.27 o 
   5  12   1       48.67       48.71      7.48 o 
  -4  13   1        3.10        4.59      1.39 o 
  -3  13   1        0.82        1.68      1.13 o 
  -2  13   1      515.19      512.72     20.32 o 
  -1  13   1       34.14       30.43      3.65 o 
   0  13   1       28.10       15.89      2.86 o 
   1  13   1       15.46       23.32      3.22 o 
   2  13   1       45.20       37.60      6.35 o 
   3  13   1        9.83        7.67      1.91 o 
   4  13   1       13.66       17.47      2.91 o 
  -4  14   1        4.38        5.28      1.18 o 
  -3  14   1        7.56        4.12      1.63 o 
  -2  14   1        9.33       11.38      3.43 o 
  -1  14   1       10.24        7.29      2.08 o 
   0  14   1      201.60      226.05     15.85 o 
   1  14   1       20.46       11.81      3.86 o 
   2  14   1        0.29        2.83      2.82 o 
   3  14   1        0.00        6.30      1.48 o 
  -3  15   1       15.63       21.51      3.43 o 
  -2  15   1       10.01       11.56      3.14 o 
  -1  15   1       15.63       10.10      2.08 o 
   0  15   1       34.70       30.10      3.20 o 
   1  15   1       71.62       72.02      7.38 o 
   2  15   1       12.60       12.87      3.26 o 
   3  15   1        7.46        9.29      2.56 o 
  -2  16   1       17.14       25.60      3.41 o 
  -1  16   1        1.93        1.92      1.57 o 
   0  16   1       16.36       14.88      2.05 o 
   1  16   1       76.88       87.29      6.81 o 
   2  16   1      122.45      153.19      8.49 o 
  -6   0   2        5.70        6.69      1.21 o 
  -4   0   2      611.02      622.66     22.31 o 
  -2   0   2      570.57      615.89     15.82 o 
   0   0   2     1952.47     1723.16     19.73 o 
   2   0   2      286.54      298.31      6.34 o 
   4   0   2       72.03       59.63      5.09 o 
   6   0   2        0.63       14.15      2.85 o 
  -7   1   2        0.85        2.30      1.26 o 
  -6   1   2      561.42      586.87      7.02 o 
  -5   1   2       36.62       44.57      1.96 o 
  -4   1   2       37.61       46.51      2.54 o 
  -3   1   2      444.80      503.90     12.21 o 
  -2   1   2     1086.33     1242.19     26.92 o 
  -1   1   2    10821.12    12285.77     75.98 o 
   0   1   2     6230.70     6508.64     56.62 o 
   1   1   2      383.58      372.50      6.39 o 
   2   1   2     1206.29     1228.27     15.45 o 
   3   1   2      178.14      227.34     19.45 o 
   4   1   2       92.05      105.78      3.38 o 
   5   1   2      154.48      159.30      4.08 o 
   6   1   2       76.20       74.08      3.59 o 
   7   1   2        0.03       -0.23      0.70 o 
  -7   2   2        9.64       12.65      2.09 o 
  -6   2   2       13.56       20.62      1.37 o 
  -5   2   2     1069.72     1067.83     12.10 o 
  -4   2   2       86.03      117.31     15.75 o 
  -3   2   2        7.75       14.00      2.33 o 
  -2   2   2      142.90      169.58      7.26 o 
  -1   2   2      546.23      606.67      6.28 o 
   0   2   2      673.55      697.41     10.79 o 
   1   2   2    12616.69    11223.66     96.56 o 
   2   2   2     1327.77     1316.83     16.25 o 
   3   2   2     2192.04     2230.35    109.23 o 
   4   2   2      187.58      187.47      4.54 o 
   5   2   2       67.03       61.28      2.54 o 
   6   2   2      176.58      187.66      4.23 o 
   7   2   2       56.86       66.20      2.97 o 
  -7   3   2       19.70       19.06      2.41 o 
  -6   3   2       13.37       10.17      1.37 o 
  -5   3   2      207.90      212.78      4.01 o 
  -4   3   2      898.61      918.97     11.90 o 
  -3   3   2      256.20      321.13     10.00 o 
  -2   3   2       88.41       88.48      4.41 o 
  -1   3   2     1385.03     1273.06     10.01 o 
   0   3   2      935.48      914.09     14.32 o 
   1   3   2      304.45      242.69      4.96 o 
   2   3   2      521.12      491.85      8.39 o 
   3   3   2      153.83      316.23      8.93 o 
   4   3   2       94.03      106.25      3.10 o 
   5   3   2       79.56       68.97      2.70 o 
   6   3   2        0.31        0.18      0.86 o 
   7   3   2       60.62       53.95      2.60 o 
  -7   4   2       46.86       53.04      3.69 o 
  -6   4   2       52.06       63.75      3.91 o 
  -5   4   2      907.67      860.28     10.86 o 
  -4   4   2      291.48      315.05      8.54 o 
  -3   4   2       40.04      164.75      7.22 o 
  -2   4   2      476.46      505.86     13.70 o 
  -1   4   2      832.19      744.11      8.94 o 
   0   4   2      271.47      295.62      8.47 o 
   1   4   2      125.95      121.49      4.54 o 
   2   4   2      554.64      507.83      8.04 o 
   3   4   2       70.21       76.14      4.59 o 
   4   4   2       15.39       15.33      1.09 o 
   5   4   2        7.69        5.96      1.21 o 
   6   4   2        1.73        2.09      1.91 o 
  -6   5   2        2.96        2.00      0.79 o 
  -5   5   2        2.17        0.57      0.95 o 
  -4   5   2      323.63      306.80      6.42 o 
  -3   5   2      900.37      933.95     18.32 o 
  -2   5   2      234.46      280.46     12.14 o 
  -1   5   2     1977.56     1693.24     38.73 o 
   0   5   2      474.83      483.87     14.40 o 
   1   5   2       12.59        7.87      1.30 o 
   2   5   2      157.16      158.22      6.39 o 
   3   5   2       16.06      101.20      5.51 o 
   4   5   2      163.75      178.61      4.39 o 
   5   5   2       27.08       27.42      2.29 o 
   6   5   2       32.08       25.23      1.97 o 
  -6   6   2        0.65       13.11      2.55 o 
  -5   6   2       19.64       19.17      1.90 o 
  -4   6   2      128.29      127.85      5.12 o 
  -3   6   2       38.37       39.16      3.95 o 
  -2   6   2        9.97       14.91      2.24 o 
  -1   6   2     2537.50     2270.61     18.73 o 
   0   6   2       39.83       45.99      2.36 o 
   1   6   2      678.50      639.46     11.49 o 
   2   6   2        0.51       -0.66      1.41 o 
   3   6   2        0.15      104.96     30.21 o 
   4   6   2      190.24      190.25      4.71 o 
   5   6   2        5.07        5.07      1.21 o 
   6   6   2      188.48      218.63      6.71 o 
  -6   7   2        2.40        9.81      1.21 o 
  -5   7   2        0.81        0.26      0.89 o 
  -4   7   2       19.57       19.15      2.01 o 
  -3   7   2       47.12       63.33      3.86 o 
  -2   7   2     1656.65     1502.16     64.26 o 
  -1   7   2       13.95       14.43      1.90 o 
   0   7   2     1891.66     2053.03     36.26 o 
   1   7   2       61.28       55.88      3.70 o 
   2   7   2      102.42      101.10      5.69 o 
   3   7   2        6.65        2.90      0.80 o 
   4   7   2       46.88       40.43      2.38 o 
   5   7   2        6.18        6.59      1.32 o 
   6   7   2        6.74       16.34      2.62 o 
  -6   8   2      105.63      130.29      6.62 o 
  -5   8   2      566.28      563.73     13.17 o 
  -4   8   2       25.35       27.76      2.96 o 
  -3   8   2        0.42       14.69      3.24 o 
  -2   8   2      184.09      196.64     13.41 o 
  -1   8   2        9.51        8.23      3.18 o 
   0   8   2       24.47       25.29      4.25 o 
   1   8   2      166.50      180.25      7.33 o 
   2   8   2       82.70       86.76      5.84 o 
   3   8   2      275.21      268.94      7.92 o 
   4   8   2      321.21      287.45      7.75 o 
   5   8   2       71.27       71.17      4.38 o 
   6   8   2       40.20       59.24      3.12 o 
  -6   9   2        4.20        3.91      1.41 o 
  -5   9   2       20.72       30.65      4.40 o 
  -4   9   2       18.00       13.23      3.19 o 
  -3   9   2       11.12       38.99      5.93 o 
  -2   9   2       13.48       16.61      2.06 o 
  -1   9   2      380.11      402.39     19.10 o 
   0   9   2      148.31      142.93     11.84 o 
   1   9   2        1.34        0.13      1.57 o 
   2   9   2       15.27       13.58      1.81 o 
   3   9   2       31.94       67.09      4.04 o 
   4   9   2       40.77       35.45      4.77 o 
   5   9   2      250.17      242.12      7.56 o 
   6   9   2       89.73      103.94      8.71 o 
  -5  10   2      489.90      516.81     15.95 o 
  -4  10   2      326.49      358.05     14.87 o 
  -3  10   2      118.83      246.64     12.45 o 
  -2  10   2      129.43      133.89      7.63 o 
  -1  10   2       16.16       15.98      2.69 o 
   0  10   2       61.56       60.49      3.30 o 
   1  10   2      252.70      225.50      7.86 o 
   2  10   2        1.45       -1.48      2.36 o 
   3  10   2      711.76      696.69     15.20 o 
   4  10   2       72.07       81.11      6.94 o 
   5  10   2      101.97      116.93     11.23 o 
  -5  11   2        4.55        2.86      1.54 o 
  -4  11   2       63.40       68.74      6.42 o 
  -3  11   2       19.11       21.20      4.02 o 
  -2  11   2        3.28        0.14      1.65 o 
  -1  11   2      316.43      327.53     12.26 o 
   0  11   2       18.72       20.24      2.53 o 
   1  11   2      101.02       95.35      6.76 o 
   2  11   2        4.40        4.21      2.07 o 
   3  11   2      141.22      188.77      7.68 o 
   4  11   2       78.90       91.11     11.48 o 
   5  11   2       43.65       51.80      7.78 o 
  -5  12   2       57.06       45.86      6.61 o 
  -4  12   2       76.97       81.85      6.40 o 
  -3  12   2       10.41       15.49      3.43 o 
  -2  12   2      103.75       92.16      7.28 o 
  -1  12   2       60.14       51.24      4.62 o 
   0  12   2       81.75       95.91      5.32 o 
   1  12   2      538.37      541.98     21.95 o 
   2  12   2        0.11        1.71      1.90 o 
   3  12   2       42.32       45.19      4.15 o 
   4  12   2       26.89       28.90      3.06 o 
  -4  13   2       24.44       25.18      2.48 o 
  -3  13   2        3.77        4.17      1.71 o 
  -2  13   2       47.95       54.62      4.58 o 
  -1  13   2      288.50      246.68     12.06 o 
   0  13   2      171.45      178.62      8.33 o 
   1  13   2        0.61        4.39      3.38 o 
   2  13   2       82.23       79.20      8.60 o 
   3  13   2        2.64        2.07      1.48 o 
   4  13   2       61.65       59.33      6.68 o 
  -4  14   2        1.49        0.41      1.29 o 
  -3  14   2       53.87       49.50      3.37 o 
  -2  14   2       12.26       16.09      2.53 o 
  -1  14   2        1.09        1.60      1.52 o 
   0  14   2       26.96       39.66      4.16 o 
   1  14   2      124.86      113.81     10.08 o 
   2  14   2        0.00       -1.32      2.89 o 
   3  14   2        1.77       10.02      3.65 o 
  -3  15   2        5.05        2.36      1.75 o 
  -2  15   2       37.76       40.67      4.84 o 
  -1  15   2       16.15       14.74      2.40 o 
   0  15   2       67.52       49.76      3.87 o 
   1  15   2        0.23        4.27      3.15 o 
   2  15   2        2.32        5.37      2.70 o 
   3  15   2       85.99      101.39      7.39 o 
  -2  16   2        7.40        8.74      2.09 o 
  -1  16   2       48.87       57.53      3.82 o 
   0  16   2        8.73       10.16      2.77 o 
   1  16   2      221.09      228.86     11.16 o 
   2  16   2        4.89        2.15      1.61 o 
  -5   0   3       19.90        8.84      1.55 o 
  -3   0   3     4943.54     6086.89     76.24 o 
  -1   0   3     5498.33     5908.42     60.09 o 
   1   0   3       39.68       52.07      3.42 o 
   3   0   3        1.39        5.02      1.85 o 
   5   0   3     1687.55     1614.01     18.13 o 
   7   0   3       15.81       17.27      2.05 o 
  -7   1   3        0.03        1.57      0.72 o 
  -6   1   3       25.15       92.59      7.29 o 
  -5   1   3      251.41      246.80      5.04 o 
  -4   1   3        4.28        7.10      1.30 o 
  -3   1   3      139.94      203.39      7.95 o 
  -2   1   3      899.81     1003.79     16.75 o 
  -1   1   3      141.14      137.23      3.57 o 
   0   1   3     5675.93     5414.67     77.89 o 
   1   1   3     2815.93     2478.45     91.70 o 
   2   1   3      142.24      154.96      4.85 o 
   3   1   3        3.41      134.52      7.15 o 
   4   1   3        0.42        0.44      0.57 o 
   5   1   3      140.04      142.63      3.55 o 
   6   1   3       19.46       12.95      1.33 o 
   7   1   3      319.17      297.65      8.56 o 
  -7   2   3       13.75       13.77      1.51 o 
  -6   2   3        0.13       24.93      4.06 o 
  -5   2   3       15.11       16.73      1.71 o 
  -4   2   3       28.88       38.69      2.54 o 
  -2   2   3     1879.87     1997.45    145.14 o 
  -1   2   3      266.87      318.20     10.88 o 
   0   2   3     6001.38     5844.93     54.89 o 
   1   2   3      198.91      196.16      8.76 o 
   2   2   3      727.61      775.15     20.24 o 
   3   2   3       99.04      124.76      7.32 o 
   4   2   3        5.80        6.31      0.70 o 
   5   2   3       17.13       17.02      1.66 o 
   6   2   3       14.16       21.00      2.55 o 
   7   2   3        5.09        4.40      1.20 o 
  -7   3   3       83.18       87.16      3.47 o 
  -6   3   3      106.65      117.82      5.20 o 
  -5   3   3      163.24      158.82      3.74 o 
  -4   3   3      441.71      422.91      6.54 o 
  -3   3   3      896.16     1028.07     18.48 o 
  -2   3   3        7.12        8.65      1.70 o 
  -1   3   3     1341.10     1267.38     17.07 o 
   0   3   3       93.05       97.38      4.40 o 
   1   3   3    18220.97    18500.05    159.90 o 
   2   3   3      132.58      150.64      7.71 o 
   3   3   3      417.27      468.61     15.44 o 
   4   3   3      131.02      132.44      3.21 o 
   5   3   3      400.16      389.56      7.25 o 
   6   3   3        0.22        9.42      3.66 o 
  -7   4   3      125.27      123.42      3.95 o 
  -6   4   3       89.85      101.47      4.90 o 
  -5   4   3       25.35       21.87      1.98 o 
  -4   4   3        2.13        2.13      0.66 o 
  -3   4   3      120.43      125.06      6.35 o 
  -2   4   3      390.55      375.26     20.16 o 
  -1   4   3      363.09      333.58      5.56 o 
   0   4   3       24.25       39.85      3.23 o 
   1   4   3     3132.99     2973.15    212.01 o 
   2   4   3      843.56      855.67     11.96 o 
   3   4   3      100.73      183.63     10.14 o 
   4   4   3      112.08      103.84      3.01 o 
   5   4   3       38.50       41.76      2.80 o 
   6   4   3      160.46      160.09      6.05 o 
  -6   5   3      106.50      134.58      4.39 o 
  -5   5   3        9.58        7.90      1.35 o 
  -4   5   3       52.10       52.19      2.76 o 
  -3   5   3      553.40      555.42     14.74 o 
  -2   5   3       50.05       45.76      3.28 o 
  -1   5   3      586.18      550.09      9.03 o 
   0   5   3        2.98       12.25      2.06 o 
   1   5   3      240.55      239.15     33.81 o 
   2   5   3      391.80      433.31     18.04 o 
   3   5   3        8.67        7.58      2.66 o 
   4   5   3        0.19       12.92      6.05 o 
   5   5   3       12.17       14.14      2.04 o 
   6   5   3        1.36        2.39      1.28 o 
  -6   6   3        1.68        2.66      0.71 o 
  -5   6   3       15.82       15.30      1.80 o 
  -4   6   3      171.95      181.12      6.22 o 
  -3   6   3      862.48      842.18     19.09 o 
  -2   6   3      406.92      403.81     15.94 o 
  -1   6   3     1847.91     1693.65     51.52 o 
   0   6   3      797.26      800.72     26.14 o 
   1   6   3      905.05      906.78     27.68 o 
   2   6   3      187.07      201.79      6.73 o 
   3   6   3      238.44      233.50      7.47 o 
   4   6   3      429.07      420.71      7.28 o 
   5   6   3      131.17      128.96      6.03 o 
   6   6   3       46.00       53.72      2.66 o 
  -6   7   3       29.70       25.55      2.18 o 
  -5   7   3       69.47       69.42      4.26 o 
  -4   7   3      426.73      410.46     14.84 o 
  -3   7   3        1.04        3.30      1.97 o 
  -2   7   3      124.49      109.18      6.27 o 
  -1   7   3     1617.70     1499.94     18.61 o 
   0   7   3       83.86       91.34      6.43 o 
   1   7   3     1256.80     1204.85     97.97 o 
   2   7   3      211.72      195.76     11.76 o 
   3   7   3       28.29       39.16      2.44 o 
   4   7   3      133.74      123.47      4.69 o 
   5   7   3       28.60       17.91      2.41 o 
   6   7   3       13.93       14.61      1.38 o 
  -6   8   3       22.86       15.36      1.92 o 
  -5   8   3        7.39        4.56      1.45 o 
  -4   8   3      196.63      208.14      8.86 o 
  -3   8   3       30.06       49.90      5.75 o 
  -2   8   3       20.89       26.58      5.51 o 
  -1   8   3      255.69      252.47     14.40 o 
   0   8   3      717.02      834.48     15.84 o 
   1   8   3       37.16       32.46      3.42 o 
   2   8   3       90.70       91.88     10.79 o 
   3   8   3      146.14      163.92      8.36 o 
   4   8   3        0.14        0.44      2.34 o 
   5   8   3      127.18      141.02      6.05 o 
   6   8   3      160.21      154.37      4.65 o 
  -6   9   3       25.79       44.33      3.55 o 
  -5   9   3       46.48       41.97      4.80 o 
  -4   9   3       29.83       26.13      4.46 o 
  -3   9   3      236.49      209.67      7.53 o 
  -2   9   3        1.24        2.73      1.58 o 
  -1   9   3       52.16       59.51      4.70 o 
   0   9   3      184.45      183.71     12.98 o 
   1   9   3      166.23      153.62      5.99 o 
   2   9   3      779.93      783.78     22.55 o 
   3   9   3       48.40       50.58      3.55 o 
   4   9   3       16.67       17.78      2.14 o 
   5   9   3        0.26        0.16      1.02 o 
  -5  10   3        0.24        3.37      2.57 o 
  -4  10   3       31.36       37.71      4.96 o 
  -3  10   3      168.18      228.09     25.00 o 
  -2  10   3        7.64        1.97      1.21 o 
  -1  10   3      258.41      268.23     10.69 o 
   0  10   3      171.04      194.91      7.46 o 
   1  10   3        4.66        2.16      1.60 o 
   2  10   3      448.12      420.64     10.00 o 
   3  10   3      174.61      182.54      7.71 o 
   4  10   3       89.34       90.52      7.24 o 
   5  10   3        8.49        4.55      1.99 o 
  -5  11   3       28.39       43.53      4.36 o 
  -4  11   3      577.60      613.61     18.94 o 
  -3  11   3      130.89      139.04      6.76 o 
  -2  11   3       18.13       12.69      2.08 o 
  -1  11   3      202.49      208.28     15.60 o 
   0  11   3       14.00       14.57      2.25 o 
   1  11   3      445.53      413.61     11.37 o 
   2  11   3       27.06       27.33      3.26 o 
   3  11   3        0.01       19.21      3.85 o 
   4  11   3        4.95        6.16      1.95 o 
   5  11   3        0.69        1.47      1.23 o 
  -5  12   3       34.07       31.24      3.75 o 
  -4  12   3        0.51        1.81      1.51 o 
  -3  12   3       19.48       26.25      4.16 o 
  -2  12   3      177.67      163.48      7.58 o 
  -1  12   3       58.33       32.07      5.58 o 
   0  12   3      166.40      170.54      8.05 o 
   1  12   3        0.18        2.46      3.48 o 
   2  12   3      153.55      169.77     14.17 o 
   3  12   3       48.86       58.15      4.60 o 
   4  12   3      214.11      212.86     13.21 o 
  -4  13   3       12.51       21.49      3.01 o 
  -3  13   3        4.06        6.47      1.95 o 
  -2  13   3      125.14      161.90     11.35 o 
  -1  13   3       70.27       71.12      5.32 o 
   0  13   3      143.67      141.98      7.36 o 
   1  13   3       81.50       76.70      8.57 o 
   2  13   3        2.87        3.16      2.96 o 
   3  13   3        0.72        3.12      1.70 o 
   4  13   3       51.86       54.00      8.75 o 
  -3  14   3      125.00      102.05      9.77 o 
  -2  14   3       29.03       28.75      3.25 o 
  -1  14   3        7.20        2.50      1.46 o 
   0  14   3       50.75       80.64      5.31 o 
   1  14   3        6.06        5.25      3.54 o 
   2  14   3       17.81       14.81      4.09 o 
   3  14   3       28.65       39.47      5.65 o 
  -3  15   3        0.06        4.79      2.05 o 
  -2  15   3        5.71        7.78      1.66 o 
  -1  15   3       11.98       10.08      1.97 o 
   0  15   3        5.62       12.79      3.99 o 
   1  15   3       39.05       46.10      6.23 o 
   2  15   3       15.59       18.79      3.95 o 
   3  15   3       76.95       88.64      6.88 o 
  -2  16   3        5.84        6.75      1.83 o 
  -1  16   3        2.20        2.37      2.36 o 
   0  16   3       37.18       39.27      4.91 o 
   1  16   3      158.56      196.76     10.50 o 
  -6   0   4      162.46      150.37      4.90 o 
  -4   0   4        2.63        2.58      0.83 o 
  -2   0   4      433.96      521.55     15.85 o 
   0   0   4     1078.28     1024.24     19.81 o 
   2   0   4     3970.82     4025.78     47.83 o 
   4   0   4      335.16      345.31      7.31 o 
   6   0   4        1.54        5.71      1.47 o 
  -7   1   4        7.85        6.83      1.09 o 
  -6   1   4        1.68        5.95      1.24 o 
  -5   1   4       34.97       38.82      2.29 o 
  -4   1   4       93.99       87.87      2.83 o 
  -3   1   4      996.05     1108.54     68.18 o 
  -2   1   4      942.76     1124.48     17.64 o 
  -1   1   4     4684.48     5131.10     39.16 o 
   0   1   4     1724.09     1606.86     95.97 o 
   1   1   4        0.18       -0.49      1.11 o 
   2   1   4      165.55      157.72      5.45 o 
   3   1   4       54.45      237.54     10.62 o 
   4   1   4        1.32        1.93      0.62 o 
   5   1   4      225.37      217.05      4.85 o 
   6   1   4       52.57       80.99      8.15 o 
   7   1   4       25.73       17.00      1.94 o 
  -7   2   4       35.61       43.02      2.83 o 
  -6   2   4      117.39      140.35      3.80 o 
  -5   2   4      115.68      123.80      3.54 o 
  -4   2   4      113.25      113.89      2.88 o 
  -3   2   4        1.14       19.05      3.22 o 
  -2   2   4       44.57       38.55      4.88 o 
  -1   2   4     1654.95     1509.25     20.80 o 
   0   2   4        1.68        0.01      0.93 o 
   1   2   4      169.82      132.90      7.01 o 
   2   2   4     5362.95     5168.62    131.52 o 
   3   2   4       27.19       68.08      5.94 o 
   4   2   4      179.84      203.17      3.72 o 
   5   2   4       88.28       76.34      2.86 o 
   6   2   4        1.44        3.65      1.32 o 
  -7   3   4        2.84        5.24      2.05 o 
  -6   3   4        1.81        1.88      0.78 o 
  -5   3   4        0.18        0.33      0.66 o 
  -4   3   4        1.99        3.49      0.92 o 
  -3   3   4       19.94       86.73      5.43 o 
  -2   3   4     1494.78     1659.64     60.96 o 
  -1   3   4       83.14       73.84      2.69 o 
   0   3   4      261.66      239.97      7.87 o 
   1   3   4     3645.81     3818.62     45.11 o 
   2   3   4     2167.87     2488.41     37.60 o 
   3   3   4      100.42       97.90      7.29 o 
   4   3   4       16.19       14.39      1.30 o 
   5   3   4       29.19       24.88      1.94 o 
   6   3   4       76.07       71.69      6.27 o 
  -6   4   4       17.33       16.67      3.01 o 
  -5   4   4        4.35        8.48      1.28 o 
  -4   4   4      242.92      211.07      5.33 o 
  -3   4   4      531.60      547.36     14.96 o 
  -2   4   4       83.10       73.13      4.18 o 
  -1   4   4     1358.77     1307.56     15.64 o 
   0   4   4      369.08      330.32      9.72 o 
   1   4   4        4.85        8.61      2.44 o 
   2   4   4      352.19      422.64     14.39 o 
   3   4   4      105.77       95.31      7.89 o 
   4   4   4      131.58      129.54      3.81 o 
   5   4   4       76.34       61.22      4.34 o 
   6   4   4        7.72        6.87      1.37 o 
  -6   5   4       14.24       13.61      1.41 o 
  -5   5   4       35.58       25.62      2.71 o 
  -4   5   4     1501.23     1326.40     17.27 o 
  -3   5   4       14.20        8.68      3.26 o 
  -2   5   4        2.82        4.36      1.35 o 
  -1   5   4      510.90      484.95     24.78 o 
   0   5   4     1427.23     1673.00     26.17 o 
   1   5   4      109.09       64.60      5.23 o 
   2   5   4      186.34      180.01      5.69 o 
   3   5   4       93.19      100.92      8.26 o 
   4   5   4       60.84       77.35      3.57 o 
   5   5   4       26.43       20.93      2.66 o 
   6   5   4       52.96       59.55      4.59 o 
  -6   6   4      128.27      136.88      5.13 o 
  -5   6   4       48.16       45.01      2.91 o 
  -4   6   4      603.89      561.38     10.56 o 
  -3   6   4       96.81      113.58      9.87 o 
  -2   6   4      145.25      127.75      9.26 o 
  -1   6   4       72.71       72.99      4.07 o 
   0   6   4     1565.28     1585.62     26.60 o 
   1   6   4       14.74       12.43      2.70 o 
   2   6   4        1.44        1.62      0.86 o 
   3   6   4      189.14      190.30      5.24 o 
   4   6   4       11.63       10.64      1.69 o 
   5   6   4        0.37        1.44      1.09 o 
   6   6   4      174.32      168.07      4.47 o 
  -6   7   4      109.46      104.90      4.27 o 
  -5   7   4      127.16      109.60      4.37 o 
  -4   7   4      276.55      254.51      7.53 o 
  -3   7   4      117.06      117.41      4.61 o 
  -2   7   4      245.34      267.36     13.89 o 
  -1   7   4      696.47      657.47     34.08 o 
   0   7   4        0.01        0.78      0.82 o 
   1   7   4       26.39       21.92      2.61 o 
   2   7   4       81.44       79.39      7.81 o 
   3   7   4      363.71      349.49      7.36 o 
   4   7   4       69.79       58.90      3.56 o 
   5   7   4      104.29       90.69      5.07 o 
   6   7   4        4.64       28.80      3.41 o 
  -6   8   4      174.88      155.52     30.19 o 
  -5   8   4       16.25       12.27      1.56 o 
  -4   8   4      889.71      894.24     16.51 o 
  -3   8   4      198.47      188.99     11.54 o 
  -2   8   4      194.18      175.58      8.17 o 
  -1   8   4      598.37      576.35     22.00 o 
   0   8   4      241.21      253.66      8.64 o 
   1   8   4       18.01       12.83      2.18 o 
   2   8   4      133.75      144.34      5.32 o 
   3   8   4      259.45      261.28      6.62 o 
   4   8   4      186.13      148.68      5.90 o 
   5   8   4       80.80       77.08      4.52 o 
   6   8   4       37.10       42.89      2.22 o 
  -6   9   4       73.64       88.07      4.94 o 
  -5   9   4      145.19      171.11      9.56 o 
  -4   9   4      254.89      276.51     13.43 o 
  -3   9   4        8.19       12.85      2.05 o 
  -2   9   4      496.54      465.36     14.15 o 
  -1   9   4      221.58      199.23     10.42 o 
   0   9   4       47.78       42.66      3.23 o 
   1   9   4      549.69      538.95     14.43 o 
   2   9   4      192.38      168.78      6.53 o 
   3   9   4      187.72      191.34      7.88 o 
   4   9   4      189.79      162.74      5.96 o 
   5   9   4       39.85       31.83      5.00 o 
  -5  10   4       75.65       68.41      5.72 o 
  -4  10   4      202.53      224.59     12.04 o 
  -3  10   4        9.90       24.54      3.10 o 
  -2  10   4       57.72       49.30      4.86 o 
  -1  10   4        0.52        1.55      1.81 o 
   0  10   4       85.40       86.70      4.77 o 
   1  10   4      756.92      717.44     16.43 o 
   2  10   4      410.21      408.32      8.73 o 
   3  10   4       25.81       25.80      2.71 o 
   4  10   4      337.26      354.87     10.77 o 
   5  10   4       39.61       44.68      4.43 o 
  -5  11   4       93.56       96.18      6.16 o 
  -4  11   4      129.41      156.61      9.21 o 
  -3  11   4      182.84      147.14      7.10 o 
  -2  11   4      168.20      139.42      6.97 o 
  -1  11   4       82.77       63.22      5.62 o 
   0  11   4        3.60        3.46      1.42 o 
   1  11   4      506.14      463.70     12.11 o 
   2  11   4        5.90        5.58      1.50 o 
   3  11   4      174.81      208.65      7.05 o 
   4  11   4       59.45       68.29      4.84 o 
   5  11   4        0.17       -0.14      1.22 o 
  -4  12   4        7.18       20.62      3.58 o 
  -3  12   4       58.25       49.21      3.98 o 
  -2  12   4       12.19        8.96      2.04 o 
  -1  12   4       71.18       48.95      6.95 o 
   0  12   4        6.00        2.13      2.84 o 
   1  12   4        6.93       13.56      4.48 o 
   2  12   4      631.66      708.29     45.36 o 
   3  12   4       37.79       74.45      4.11 o 
   4  12   4        3.92        5.83      3.56 o 
  -4  13   4      143.60      135.43      6.88 o 
  -3  13   4       15.91       14.68      2.12 o 
  -2  13   4        7.08        3.54      2.35 o 
  -1  13   4        0.59        2.49      4.06 o 
   0  13   4      343.68      421.00     19.90 o 
   1  13   4        4.07        4.79      3.55 o 
   2  13   4       10.05        6.91      3.60 o 
   3  13   4       49.21       56.67      5.30 o 
   4  13   4       38.19       41.44      3.40 o 
  -3  14   4       79.30       77.81     10.80 o 
  -2  14   4       10.32       13.48      2.32 o 
  -1  14   4      191.30      206.68      8.39 o 
   0  14   4        0.25        4.46      3.26 o 
   1  14   4        4.29        3.20      3.06 o 
   2  14   4      114.97      129.54     10.42 o 
   3  14   4        0.09        2.77      2.70 o 
  -3  15   4        0.18        4.13      1.81 o 
  -2  15   4       97.72      119.30      7.17 o 
  -1  15   4       50.26       46.17      3.63 o 
   0  15   4        0.89        5.62      3.33 o 
   1  15   4       69.19       89.51      8.25 o 
   2  15   4       25.15       23.38      4.35 o 
  -1  16   4       13.03       11.04      2.62 o 
   0  16   4      110.78      137.54      8.90 o 
   1  16   4        0.89        2.26      1.80 o 
  -7   0   5       10.27        9.99      1.76 o 
  -5   0   5      101.11       87.99      5.59 o 
  -3   0   5       49.05       38.16      5.60 o 
  -1   0   5    10389.42    10519.80    102.88 o 
   1   0   5      120.01       95.82      6.14 o 
   3   0   5     1004.99     1121.62     26.75 o 
   5   0   5      539.29      527.12     27.12 o 
  -7   1   5       33.17       46.69      3.79 o 
  -6   1   5        8.10        7.13      1.05 o 
  -5   1   5       28.81       26.53      2.05 o 
  -4   1   5      161.47      171.25      3.99 o 
  -3   1   5     1774.47     2007.31     29.06 o 
  -2   1   5       19.65       25.25      2.95 o 
  -1   1   5        7.22        4.42      1.20 o 
   0   1   5      775.12      864.79     14.15 o 
   1   1   5      739.86      746.05     44.31 o 
   2   1   5       34.62       34.00      3.05 o 
   3   1   5      327.32      374.04     10.79 o 
   4   1   5      315.23      311.89      6.05 o 
   5   1   5       11.53       11.60      1.37 o 
   6   1   5      218.50      213.79      5.51 o 
  -7   2   5        7.58        5.89      1.35 o 
  -6   2   5      112.85      115.92      3.69 o 
  -5   2   5      685.08      674.80     23.34 o 
  -4   2   5      473.18      464.83      6.70 o 
  -3   2   5      383.94      342.45     14.25 o 
  -2   2   5     3678.18     3837.68     47.91 o 
  -1   2   5     3212.18     3197.65     30.62 o 
   0   2   5      302.93      321.14     10.14 o 
   1   2   5     9240.75     8992.98    201.76 o 
   2   2   5      239.98      233.02      7.85 o 
   3   2   5      331.07      378.52     14.85 o 
   4   2   5      202.98      191.56      4.00 o 
   5   2   5      221.99      212.69      4.80 o 
   6   2   5      395.22      396.63      7.43 o 
  -6   3   5      127.55      123.95      5.19 o 
  -5   3   5       13.55       13.66      1.39 o 
  -4   3   5       29.69       19.18      1.60 o 
  -3   3   5        0.82       14.58      2.67 o 
  -2   3   5      104.89       93.08      5.06 o 
  -1   3   5     1252.87     1238.40     19.16 o 
   0   3   5     1666.82     1610.21     24.46 o 
   1   3   5     1176.83     1085.11     21.26 o 
   2   3   5     1277.77     1411.16     27.73 o 
   3   3   5       49.97       66.60      6.60 o 
   4   3   5      169.64      135.92      3.87 o 
   5   3   5       81.05       71.10      3.64 o 
   6   3   5        1.66       14.35      5.53 o 
  -6   4   5       36.69       59.69      5.38 o 
  -5   4   5        8.72        7.47      1.53 o 
  -4   4   5        4.12        7.81      1.32 o 
  -3   4   5       82.08       82.46      5.48 o 
  -2   4   5        0.00        0.24      1.23 o 
  -1   4   5     1126.22      967.46     14.08 o 
   0   4   5      386.63      377.13     11.44 o 
   1   4   5       85.56      104.74      6.81 o 
   2   4   5      762.68      832.21     21.80 o 
   3   4   5      233.84      228.96     12.41 o 
   4   4   5       62.37       70.68      3.35 o 
   5   4   5      169.83      156.23      6.81 o 
   6   4   5       53.23       58.75      3.42 o 
  -6   5   5       61.65       55.75      4.99 o 
  -5   5   5      234.87      219.23      7.47 o 
  -4   5   5      679.01      624.53     11.68 o 
  -3   5   5      172.44      148.32     11.52 o 
  -2   5   5       35.78       24.92      4.31 o 
  -1   5   5       18.55       13.01      4.76 o 
   0   5   5     1242.98     1194.11     22.04 o 
   1   5   5        6.60        9.34      2.67 o 
   2   5   5     4939.24     5600.30     72.88 o 
   3   5   5       82.17       80.82      3.38 o 
   4   5   5      444.87      441.55      8.53 o 
   5   5   5       68.23       71.02      4.64 o 
   6   5   5       14.31       18.28      2.51 o 
  -6   6   5       52.14       53.96      3.17 o 
  -5   6   5       50.47       43.83      3.44 o 
  -4   6   5      637.94      558.13     11.12 o 
  -3   6   5       66.75       92.70      4.53 o 
  -2   6   5      119.22      120.72      9.35 o 
  -1   6   5      319.82      304.67      8.21 o 
   0   6   5       72.71       58.28      4.95 o 
   1   6   5       46.65       42.24      3.41 o 
   2   6   5      143.71      153.57     10.52 o 
   3   6   5       75.31      115.98      5.53 o 
   4   6   5      152.56      129.83      4.76 o 
   5   6   5      208.97      206.83      7.77 o 
   6   6   5      125.00      119.42      5.13 o 
  -6   7   5        0.56        3.75      1.59 o 
  -5   7   5        0.92       -0.24      0.96 o 
  -4   7   5        1.23        1.64      0.82 o 
  -3   7   5      115.38      140.04      5.67 o 
  -2   7   5        6.24        5.71      2.22 o 
  -1   7   5       57.15       37.34      3.10 o 
   0   7   5      252.14      226.60     10.30 o 
   1   7   5      260.32      247.11     12.71 o 
   2   7   5        1.02        4.09      2.23 o 
   3   7   5      294.85      258.76      6.48 o 
   4   7   5      325.53      266.02      7.55 o 
   5   7   5       37.31       34.74      3.19 o 
   6   7   5        0.58        1.09      0.54 o 
  -6   8   5      128.67      125.31      7.52 o 
  -5   8   5       20.83       24.63      2.61 o 
  -4   8   5        0.01        0.80      2.75 o 
  -3   8   5       37.22       55.05      5.37 o 
  -2   8   5      257.32      223.57     10.85 o 
  -1   8   5       41.37       40.81      5.92 o 
   0   8   5      476.43      488.34     12.44 o 
   1   8   5      517.41      471.81     29.96 o 
   2   8   5        1.20        1.16      0.97 o 
   4   8   5        6.11       11.24      1.86 o 
   5   8   5       28.74       28.65      2.98 o 
   6   8   5      176.63      175.54     12.29 o 
  -5   9   5        0.57        0.92      1.61 o 
  -4   9   5        4.82       12.38      3.68 o 
  -3   9   5       16.17       32.60      6.84 o 
  -2   9   5      154.94      129.99      7.53 o 
  -1   9   5      232.34      224.96     16.83 o 
   0   9   5        9.97        8.20      1.50 o 
   1   9   5       36.97       40.21      3.27 o 
   2   9   5     6008.30     5643.39     59.69 o 
   3   9   5       17.41       18.33      2.26 o 
   4   9   5       69.44       64.29      3.65 o 
   5   9   5      213.20      189.96     11.81 o 
  -5  10   5       16.80       20.07      3.23 o 
  -4  10   5        3.45       24.45      4.58 o 
  -3  10   5       45.51       39.70      4.53 o 
  -2  10   5        5.70        6.79      2.31 o 
  -1  10   5        1.92        3.03      2.02 o 
   0  10   5       52.28       52.62      3.81 o 
   1  10   5      530.62      472.59     12.99 o 
   2  10   5        1.67        0.17      0.96 o 
   3  10   5        7.47       77.78      5.86 o 
   4  10   5        0.10        1.67      1.26 o 
   5  10   5       11.84        8.88      2.23 o 
  -5  11   5        0.04        0.14      1.14 o 
  -4  11   5      189.64      204.87     10.43 o 
  -3  11   5      179.48      184.96      8.14 o 
  -2  11   5       66.11       62.19      4.74 o 
  -1  11   5      342.80      321.62     16.53 o 
   0  11   5        0.01       -0.33      1.66 o 
   1  11   5        5.77        3.36      1.94 o 
   2  11   5      282.20      290.97     14.74 o 
   3  11   5       28.14       49.33      3.55 o 
   4  11   5      214.15      238.12      8.42 o 
   5  11   5      148.41      167.27      7.68 o 
  -4  12   5       73.74       73.32      5.70 o 
  -3  12   5      250.80      241.62      8.72 o 
  -2  12   5      236.57      205.95      8.36 o 
  -1  12   5      245.48      255.01     15.50 o 
   0  12   5       17.72       27.92      5.58 o 
   1  12   5      677.22      647.36     24.44 o 
   2  12   5       45.71       53.03      3.48 o 
   3  12   5       13.42       11.60      1.89 o 
   4  12   5       53.51       48.14      3.63 o 
  -4  13   5        0.43        2.18      1.39 o 
  -3  13   5       14.15       20.06      2.39 o 
  -2  13   5       13.31       11.32      3.70 o 
  -1  13   5       51.13       53.59      4.50 o 
   0  13   5       81.84      119.02     10.72 o 
   1  13   5       39.84       44.30      7.20 o 
   2  13   5       41.86       40.69      6.46 o 
   3  13   5        2.71       11.18      2.07 o 
   4  13   5       11.76        8.55      1.96 o 
  -3  14   5        1.09        1.36      0.77 o 
  -2  14   5       11.81       19.12      2.63 o 
  -1  14   5      154.69      157.14      7.10 o 
   0  14   5       60.81       72.70      8.28 o 
   1  14   5        3.94        4.03      3.33 o 
   2  14   5       43.96       45.02      6.22 o 
   3  14   5       14.30       12.55      3.13 o 
  -2  15   5       17.09       13.08      1.94 o 
  -1  15   5        0.73        2.76      2.46 o 
   0  15   5      173.15      187.68     12.13 o 
   1  15   5        0.47       -1.84      2.54 o 
   2  15   5        8.22       10.52      3.11 o 
  -1  16   5       11.43       11.20      2.96 o 
   0  16   5       56.30       65.24      6.25 o 
   1  16   5       57.44       65.56      6.14 o 
  -6   0   6       56.25       54.64      3.55 o 
  -4   0   6       11.66        9.91      1.54 o 
  -2   0   6      546.00      526.11     18.00 o 
   0   0   6      563.76      714.30     20.84 o 
   2   0   6      968.37      951.40     23.61 o 
   4   0   6     1633.98     1571.23     30.90 o 
   6   0   6       56.56       55.02      4.75 o 
  -7   1   6        5.55        4.28      0.86 o 
  -6   1   6      359.16      343.12      8.49 o 
  -5   1   6      296.89      252.03      8.31 o 
  -4   1   6      150.64      142.92      3.77 o 
  -3   1   6       38.88       73.69      5.61 o 
  -2   1   6      131.06      121.99      6.15 o 
  -1   1   6        0.51       -0.37      1.22 o 
   0   1   6       60.49       74.96     10.80 o 
   1   1   6       24.57       23.45      2.89 o 
   2   1   6      532.47      608.22     13.65 o 
   3   1   6      120.65      219.61     31.68 o 
   4   1   6      276.56      257.64      4.66 o 
   5   1   6      161.28      144.15      4.34 o 
   6   1   6       36.77       35.16      2.18 o 
  -6   2   6       50.77       38.68      2.47 o 
  -5   2   6      289.77      254.79      8.39 o 
  -4   2   6      130.39      115.79      3.84 o 
  -3   2   6       33.99       65.90      5.33 o 
  -2   2   6      824.59      767.10     27.08 o 
  -1   2   6      601.34      568.71      9.81 o 
   0   2   6      854.87      898.71     19.76 o 
   1   2   6     1247.57     1216.44     19.33 o 
   2   2   6     1964.71     1928.79     79.14 o 
   3   2   6      817.28      872.99     24.96 o 
   4   2   6       19.07       17.07      1.23 o 
   5   2   6       23.69       26.16      1.89 o 
   6   2   6       90.17      105.99      9.01 o 
  -6   3   6        1.55        9.19      1.57 o 
  -5   3   6        2.99        2.37      0.94 o 
  -4   3   6       27.27       23.31      1.79 o 
  -3   3   6      153.30      134.47      7.46 o 
  -2   3   6      605.37      608.36     13.90 o 
  -1   3   6     1767.43     1755.41     22.27 o 
   0   3   6     1450.44     1368.95     24.36 o 
   1   3   6        8.20        4.69      2.38 o 
   2   3   6      710.04      745.65     20.54 o 
   3   3   6       54.73       95.73      8.39 o 
   4   3   6       75.64       71.86      3.80 o 
   5   3   6       27.48       28.77      2.29 o 
   6   3   6      230.36      222.51      6.48 o 
  -6   4   6       16.29       18.37      2.99 o 
  -5   4   6      178.30      154.11      6.23 o 
  -4   4   6        0.45        0.47      1.09 o 
  -3   4   6       80.53      105.18      6.50 o 
  -2   4   6      236.49      231.10      8.19 o 
  -1   4   6      159.09      173.82      4.97 o 
   0   4   6     1452.19     1603.33     27.29 o 
   1   4   6      670.59      652.06     18.24 o 
   2   4   6        9.22       11.96      3.39 o 
   3   4   6       41.00       40.12      2.55 o 
   4   4   6       11.58       10.88      1.67 o 
   5   4   6        7.62        4.72      1.06 o 
   6   4   6       81.64       75.04      5.80 o 
  -6   5   6       98.64      104.97      6.80 o 
  -5   5   6       20.09       17.71      2.34 o 
  -4   5   6       72.21       70.65      4.18 o 
  -3   5   6        1.09        8.80      2.01 o 
  -2   5   6      116.25      102.82      8.90 o 
  -1   5   6      469.55      513.88     16.90 o 
   0   5   6      165.51      163.03      8.13 o 
   1   5   6      511.09      508.07     16.53 o 
   2   5   6      179.78      158.74     10.54 o 
   3   5   6        5.86      141.70     13.00 o 
   4   5   6      310.98      279.32      6.88 o 
   5   5   6        0.31        0.76      1.67 o 
   6   5   6      202.12      197.07      4.56 o 
  -6   6   6        0.01       13.63      1.60 o 
  -5   6   6        2.52        2.16      1.28 o 
  -4   6   6       94.21       97.58      4.70 o 
  -3   6   6      303.23      266.75      6.48 o 
  -2   6   6       74.34       60.69      7.08 o 
  -1   6   6      640.75      614.24     12.85 o 
   0   6   6       23.35       31.11      3.82 o 
   1   6   6      224.06      213.44     15.98 o 
   2   6   6      389.23      365.32     16.51 o 
   3   6   6       55.43       78.93      3.57 o 
   4   6   6       84.94       69.46      4.03 o 
   5   6   6        1.35        1.79      0.84 o 
   6   6   6       83.46       71.21      3.46 o 
  -6   7   6      261.53      231.71      6.08 o 
  -5   7   6       48.55       42.50      4.95 o 
  -4   7   6      128.01      117.44      8.50 o 
  -3   7   6       15.08       42.50      3.22 o 
  -2   7   6        5.87        5.94      1.76 o 
  -1   7   6      212.77      204.86      7.56 o 
   0   7   6      249.88      191.50      9.97 o 
   1   7   6       90.15       89.39      5.32 o 
   2   7   6      973.34      968.92     21.81 o 
   3   7   6       55.05      190.72      6.87 o 
   4   7   6      197.23      193.14      6.48 o 
   5   7   6       66.57       61.62      4.11 o 
   6   7   6      295.68      293.11      6.61 o 
  -6   8   6        7.03       12.37      1.67 o 
  -5   8   6       98.29       85.92      4.56 o 
  -4   8   6      276.77      271.94     12.37 o 
  -3   8   6     1729.48     1498.09     88.68 o 
  -2   8   6      531.36      512.59     19.17 o 
  -1   8   6      217.59      197.49     10.89 o 
   0   8   6      294.06      283.53      9.81 o 
   1   8   6        0.72        0.60      0.99 o 
   2   8   6       81.27       74.59      3.47 o 
   3   8   6      386.21      473.17     12.27 o 
   4   8   6       40.63       56.59      3.67 o 
   5   8   6       29.20       17.70      2.19 o 
  -5   9   6      165.80      167.99      9.08 o 
  -4   9   6      261.66      268.71     13.37 o 
  -3   9   6       59.88       52.65      6.97 o 
  -2   9   6       53.91       47.59      4.81 o 
  -1   9   6      329.49      323.74     15.33 o 
   0   9   6      109.27      106.51      6.33 o 
   1   9   6      935.05      816.52     22.65 o 
   2   9   6      360.76      315.97      8.17 o 
   3   9   6      182.72      295.42     10.52 o 
   4   9   6       70.01       65.13      3.66 o 
   5   9   6        2.59        1.33      0.86 o 
  -5  10   6        0.92        0.66      1.22 o 
  -4  10   6       18.83       14.34      3.19 o 
  -3  10   6      446.20      410.78     18.88 o 
  -2  10   6      244.04      226.03     11.40 o 
  -1  10   6       24.72       31.13      4.36 o 
   0  10   6      529.72      563.33     12.48 o 
   1  10   6      189.34      184.62      7.20 o 
   2  10   6      237.62      214.53      6.96 o 
   3  10   6       96.36      106.48      5.01 o 
   4  10   6        0.91        1.17      1.24 o 
   5  10   6       73.36       73.17      5.33 o 
  -5  11   6      168.54      192.53      8.14 o 
  -4  11   6        5.41       17.87      3.68 o 
  -3  11   6      146.47      152.98      7.38 o 
  -2  11   6       28.68       31.97      5.72 o 
  -1  11   6      101.84       90.62      9.15 o 
   0  11   6        4.13       -1.98      6.08 o 
   1  11   6      540.65      531.57     13.99 o 
   2  11   6      335.26      318.30     11.20 o 
   3  11   6      121.39      145.09      5.84 o 
   4  11   6        0.32        0.41      1.58 o 
  -4  12   6       45.05       45.03      4.38 o 
  -3  12   6        1.23        1.73      1.36 o 
  -2  12   6       43.30       38.27      3.94 o 
  -1  12   6       42.21       43.66      6.88 o 
   0  12   6       22.47       29.24      5.78 o 
   1  12   6      353.69      354.75     17.84 o 
   2  12   6      512.40      500.81     14.41 o 
   3  12   6       25.57       30.85      2.66 o 
   4  12   6      238.35      262.65     10.73 o 
  -4  13   6      115.67      107.21      5.59 o 
  -3  13   6       75.63       74.71      7.95 o 
  -2  13   6        3.10        0.48      2.88 o 
  -1  13   6       66.06       59.15      4.57 o 
   0  13   6        3.21        0.20      3.28 o 
   1  13   6       16.67       14.30      4.19 o 
   2  13   6        0.30        1.57      3.14 o 
   3  13   6       28.40       60.52      4.26 o 
  -3  14   6       23.72       29.61      2.19 o 
  -2  14   6       23.74       29.21      3.07 o 
  -1  14   6        1.19        7.09      3.58 o 
   0  14   6       13.15       20.41      5.12 o 
   1  14   6        2.24        2.67      3.14 o 
   2  14   6        4.46        2.18      2.37 o 
   3  14   6       20.43       32.60      4.74 o 
  -2  15   6        9.64        4.51      2.02 o 
  -1  15   6       92.79       95.02      8.35 o 
   0  15   6        4.57        6.48      3.06 o 
   1  15   6       80.46       89.30      8.21 o 
   2  15   6        9.06       12.64      3.37 o 
   0  16   6        3.96        5.23      2.53 o 
  -5   0   7       11.99        8.46      2.66 o 
  -3   0   7        2.18        5.03      2.85 o 
  -1   0   7     1074.49     1079.08     25.43 o 
   1   0   7     1238.04     1300.75     30.76 o 
   3   0   7      522.38      579.16     23.78 o 
   5   0   7        2.01        1.09      1.04 o 
  -6   1   7       67.15       80.33      3.42 o 
  -5   1   7       93.22       82.21      7.11 o 
  -4   1   7      648.04      581.04     10.92 o 
  -3   1   7      703.07      679.48     30.90 o 
  -2   1   7     3569.29     3406.10     38.64 o 
  -1   1   7      254.75      240.81      7.63 o 
   0   1   7      279.07      308.12     36.94 o 
   1   1   7      290.24      294.01     10.08 o 
   2   1   7       40.06       39.27      4.15 o 
   3   1   7     1826.74     1881.06     31.23 o 
   4   1   7      156.05      151.98      3.60 o 
   5   1   7       99.82       91.39      3.99 o 
   6   1   7       14.58       17.76      1.95 o 
  -6   2   7      136.11      165.88      5.11 o 
  -5   2   7        1.92        5.50      2.36 o 
  -4   2   7        7.00        4.93      0.98 o 
  -3   2   7        1.10      127.91      8.29 o 
  -2   2   7      153.20      140.27      6.97 o 
  -1   2   7     1979.13     1921.79     21.62 o 
   0   2   7     1176.60     1188.93     25.57 o 
   1   2   7      385.37      402.17     21.66 o 
   2   2   7       20.83       16.11      3.11 o 
   3   2   7      168.82      209.13      9.83 o 
   4   2   7       28.26       30.97      1.69 o 
   5   2   7        2.09        3.66      0.92 o 
   6   2   7        2.29        3.86      1.68 o 
  -6   3   7      137.14      126.74      5.19 o 
  -5   3   7      233.32      210.62      7.54 o 
  -4   3   7      257.72      218.01      5.33 o 
  -3   3   7      311.62      293.97     20.20 o 
  -2   3   7      389.01      396.25     11.70 o 
  -1   3   7      196.85      206.67      6.24 o 
   0   3   7      517.45      548.38     16.24 o 
   1   3   7      403.00      426.52     15.06 o 
   2   3   7       87.55      146.76      9.85 o 
   3   3   7      855.74      845.06     15.57 o 
   4   3   7        0.84        0.13      1.33 o 
   5   3   7       52.94       49.79      2.97 o 
   6   3   7        7.20       10.79      2.33 o 
  -6   4   7       42.18       54.32      4.97 o 
  -5   4   7      214.69      200.80      7.50 o 
  -4   4   7       36.63       34.11      2.83 o 
  -3   4   7       50.98       45.92      2.90 o 
  -2   4   7       51.38       49.79      5.06 o 
  -1   4   7      244.25      250.91      6.78 o 
   0   4   7     1225.62     1219.38     25.53 o 
   1   4   7     2286.95     2474.72     40.82 o 
   2   4   7       46.77       53.52      6.33 o 
   3   4   7       19.84       28.21      2.16 o 
   4   4   7       26.00       30.69      2.62 o 
   5   4   7        0.38       -0.15      0.87 o 
   6   4   7      110.30      103.33      6.42 o 
  -6   5   7       87.95       93.26      6.22 o 
  -5   5   7      166.42      161.74     12.15 o 
  -4   5   7        6.33        7.79      3.44 o 
  -3   5   7     1018.83      986.63     20.58 o 
  -2   5   7      151.40      136.83     10.92 o 
  -1   5   7      121.78       93.03      5.30 o 
   0   5   7        2.18        3.66      2.02 o 
   1   5   7     1026.38      981.00     24.59 o 
   2   5   7      199.54      183.27     12.94 o 
   3   5   7        3.17       28.55      2.98 o 
   4   5   7       52.34       53.25      3.43 o 
   5   5   7      161.00      140.99      6.37 o 
   6   5   7       10.42       11.10      2.25 o 
  -6   6   7       53.96       63.54      3.22 o 
  -5   6   7       11.64       12.97      3.02 o 
  -4   6   7      543.42      478.77     17.77 o 
  -3   6   7      214.09      204.30      7.26 o 
  -2   6   7        4.27        1.82      2.12 o 
  -1   6   7      236.76      189.67      7.64 o 
   0   6   7      265.60      275.89     12.17 o 
   1   6   7      917.16      840.99     23.65 o 
   2   6   7      339.44      361.83     16.70 o 
   3   6   7        6.53        7.11      1.27 o 
   4   6   7       27.16       22.29      2.45 o 
   5   6   7        8.23        8.71      1.89 o 
   6   6   7        4.72        7.31      1.72 o 
  -6   7   7       11.05        7.68      1.32 o 
  -5   7   7      115.72      107.12      7.54 o 
  -4   7   7      149.32      150.48      9.76 o 
  -3   7   7     1035.82      929.71     15.94 o 
  -2   7   7       27.40       24.40      3.37 o 
  -1   7   7       52.21       46.87      6.53 o 
   0   7   7       48.39       58.52      5.87 o 
   1   7   7       22.34       15.04      2.57 o 
   2   7   7      104.80       97.49      3.87 o 
   3   7   7       82.80       96.95      4.18 o 
   4   7   7        0.09        0.09      1.14 o 
   5   7   7      271.82      250.50      7.97 o 
  -6   8   7       11.97       22.36      1.60 o 
  -5   8   7      160.09      145.10      5.80 o 
  -4   8   7     1179.62     1128.77     26.50 o 
  -3   8   7      638.01      583.12     36.99 o 
  -2   8   7      499.76      438.26     13.64 o 
  -1   8   7      343.29      333.61     11.31 o 
   0   8   7       16.69       11.93      2.73 o 
   1   8   7     1880.75     1713.01     19.08 o 
   2   8   7        3.83        3.51      1.58 o 
   3   8   7       56.49      100.02      5.59 o 
   4   8   7      724.02      659.50     11.94 o 
   5   8   7       83.92       74.41      4.10 o 
  -5   9   7       16.76       20.34      3.36 o 
  -4   9   7       14.74       14.17      3.82 o 
  -3   9   7      693.40      653.86     24.27 o 
  -2   9   7      113.94       93.57      6.66 o 
  -1   9   7      219.59      193.49      9.08 o 
   0   9   7      163.78      170.29      6.51 o 
   1   9   7      298.17      259.04      8.18 o 
   2   9   7      109.92      111.62      4.53 o 
   3   9   7       13.12       59.52      6.96 o 
   4   9   7       75.84       74.06      3.78 o 
   5   9   7       24.27       22.14      4.22 o 
  -5  10   7       19.86       22.33      3.14 o 
  -4  10   7      262.21      274.14     12.61 o 
  -3  10   7       90.23       87.46      9.06 o 
  -2  10   7       33.39       23.65      5.09 o 
  -1  10   7       49.64       53.94      5.18 o 
   0  10   7       10.71       11.34      2.62 o 
   1  10   7     2206.53     1923.61     29.36 o 
   2  10   7      348.21      336.20      8.71 o 
   3  10   7        0.12        0.79      1.08 o 
   4  10   7       15.20       15.69      2.32 o 
   5  10   7        6.79        8.77      2.06 o 
  -5  11   7       10.03       10.84      2.08 o 
  -4  11   7       13.44       12.31      2.62 o 
  -3  11   7      223.31      221.60      8.87 o 
  -2  11   7       46.43       33.01      5.84 o 
  -1  11   7       45.67       38.22      6.25 o 
   0  11   7      807.98      790.07     26.19 o 
   1  11   7      122.94      108.37      6.34 o 
   2  11   7       51.44       49.91      3.49 o 
   3  11   7      130.12      147.99      5.73 o 
   4  11   7       10.15        9.31      2.39 o 
  -4  12   7       47.07       67.05      5.09 o 
  -3  12   7       36.94       39.82      6.32 o 
  -2  12   7       69.83       61.32      5.74 o 
  -1  12   7      262.02      251.65     15.46 o 
   0  12   7      372.50      415.06     19.49 o 
   1  12   7        1.53        0.48      1.22 o 
   2  12   7       13.88        9.21      2.17 o 
   3  12   7       46.83       54.89      3.33 o 
   4  12   7        8.83       16.05      2.72 o 
  -4  13   7        0.08       -0.37      0.85 o 
  -3  13   7      251.32      236.98     18.49 o 
  -2  13   7      193.66      162.98     13.31 o 
  -1  13   7        0.12        1.60      3.01 o 
   0  13   7        0.17       -0.40      3.18 o 
   1  13   7      117.95      117.83     10.26 o 
   2  13   7       18.50       18.11      2.62 o 
   3  13   7        0.00        1.06      0.95 o 
  -3  14   7        0.08        1.39      0.70 o 
  -2  14   7       63.07       65.47      4.52 o 
  -1  14   7       38.22       44.79      6.50 o 
   0  14   7       13.72       14.51      4.27 o 
   1  14   7      127.73      140.01     10.65 o 
   2  14   7       21.48       12.69      3.79 o 
   3  14   7        9.60        8.39      2.31 o 
  -2  15   7        2.91        4.86      2.37 o 
  -1  15   7        0.21        0.28      2.12 o 
   0  15   7       63.00       81.98      7.81 o 
   1  15   7       23.61       22.21      4.25 o 
   2  15   7        6.58        8.54      2.98 o 
  -6   0   8        0.01        3.93      1.50 o 
  -4   0   8      268.01      269.76     10.25 o 
  -2   0   8      261.93      223.26     13.14 o 
   0   0   8      518.94      636.15     24.63 o 
   2   0   8       35.72       34.58      6.45 o 
   4   0   8     2175.05     2122.52     68.46 o 
   6   0   8       51.54       60.07      4.58 o 
  -6   1   8       22.93       17.78      2.05 o 
  -5   1   8       11.36        7.78      1.79 o 
  -4   1   8      158.11      130.48      5.02 o 
  -2   1   8      137.45      140.80      7.43 o 
  -1   1   8      261.49      284.15      8.26 o 
   0   1   8      506.92      622.38     89.98 o 
   1   1   8        4.06        5.67      2.29 o 
   2   1   8      611.91      594.78     16.97 o 
   3   1   8      408.87      435.24     14.46 o 
   4   1   8      649.71      583.11      9.37 o 
   5   1   8        0.30       -0.62      1.12 o 
   6   1   8       37.13       37.22      2.51 o 
  -6   2   8      277.76      259.66      7.28 o 
  -5   2   8       74.98       65.38      6.38 o 
  -4   2   8       26.01       24.46      2.30 o 
  -3   2   8      326.62      314.74      8.86 o 
  -2   2   8     2164.21     2087.59     38.00 o 
  -1   2   8      555.33      553.69     11.44 o 
   0   2   8      342.34      418.52     17.18 o 
   1   2   8      758.92      795.02     18.50 o 
   2   2   8     1083.90     1154.54     23.80 o 
   3   2   8      619.59      581.92      9.31 o 
   4   2   8      148.83      134.15      4.47 o 
   5   2   8       23.37       22.38      1.96 o 
   6   2   8      196.37      185.05      8.33 o 
  -6   3   8        0.23       23.39      3.36 o 
  -5   3   8      131.14      119.26      8.68 o 
  -4   3   8      197.48      163.89      5.55 o 
  -3   3   8       41.45      144.16      7.09 o 
  -2   3   8      911.37      912.61     19.28 o 
  -1   3   8      579.87      561.66     11.47 o 
   0   3   8      358.05      344.61     14.71 o 
   1   3   8     1114.76     1246.45     29.40 o 
   2   3   8      318.31      294.62     15.25 o 
   3   3   8       80.53       82.36      3.68 o 
   4   3   8        2.69        1.30      1.01 o 
   5   3   8        3.44        4.00      1.55 o 
   6   3   8       35.92       48.30      4.26 o 
  -6   4   8       14.14       15.33      1.98 o 
  -5   4   8        2.66        0.57      1.43 o 
  -4   4   8       43.50       37.37      4.05 o 
  -3   4   8       60.98       69.33      4.19 o 
  -2   4   8       46.80       60.02      4.89 o 
  -1   4   8        5.35        3.72      1.27 o 
   0   4   8        0.39        2.62      2.10 o 
   1   4   8        4.37        0.60      2.17 o 
   2   4   8       17.59        5.48      2.73 o 
   3   4   8        0.00        7.46      1.29 o 
   4   4   8      186.17      176.19      6.19 o 
   5   4   8       26.83       21.21      2.60 o 
   6   4   8        6.25        6.42      1.74 o 
  -6   5   8       69.66       74.28     10.24 o 
  -5   5   8       25.10       18.36      2.30 o 
  -4   5   8        1.29        1.48      3.28 o 
  -3   5   8      209.30      189.73      7.07 o 
  -2   5   8      154.37      127.29     11.17 o 
  -1   5   8      816.52      788.16     19.56 o 
   0   5   8      193.31      220.92     11.57 o 
   1   5   8     1011.32     1001.18     27.13 o 
   2   5   8      274.26      251.21     10.12 o 
   3   5   8       25.93       74.33      6.61 o 
   4   5   8       35.78       37.60      2.97 o 
   5   5   8        1.53        0.65      2.24 o 
   6   5   8       21.15       30.24      3.26 o 
  -6   6   8       65.62       70.17      4.88 o 
  -5   6   8       13.94       14.69      2.95 o 
  -4   6   8      373.90      344.30     15.08 o 
  -3   6   8       23.87       20.30      2.44 o 
  -2   6   8      630.34      571.35     20.01 o 
  -1   6   8        0.18        1.70      1.59 o 
   0   6   8      264.27      249.26     12.47 o 
   1   6   8      243.35      231.49     13.09 o 
   2   6   8      678.62      748.24     16.34 o 
   3   6   8      812.45      810.52     13.58 o 
   4   6   8       28.74       19.06      2.23 o 
   5   6   8       19.36       13.45      2.18 o 
  -6   7   8       62.12       69.52      2.94 o 
  -5   7   8        1.65        0.77      1.39 o 
  -4   7   8       13.87       10.32      2.74 o 
  -3   7   8       83.49       92.80      5.12 o 
  -2   7   8      296.18      269.25      8.03 o 
  -1   7   8      118.51      111.81      6.51 o 
   0   7   8      160.97      134.80      6.36 o 
   1   7   8       11.42        6.46      1.12 o 
   2   7   8      940.72      968.34     75.22 o 
   3   7   8      207.16      262.95      6.99 o 
   4   7   8       86.97       81.32      4.19 o 
   5   7   8        0.61        0.80      1.12 o 
  -5   8   8       47.96       49.65      5.01 o 
  -4   8   8      189.87      196.48     10.60 o 
  -3   8   8      397.04      392.99     15.54 o 
  -2   8   8      139.96      129.43      7.71 o 
  -1   8   8       34.16       34.01      4.02 o 
   0   8   8      111.00      108.84      5.26 o 
   1   8   8        4.21        2.86      1.03 o 
   2   8   8      160.80      166.28      4.74 o 
   3   8   8       56.25       87.39      4.44 o 
   4   8   8        0.14        0.58      1.74 o 
   5   8   8      150.71      141.67      5.36 o 
  -5   9   8        9.00       11.62      2.51 o 
  -4   9   8       13.91       14.29      3.60 o 
  -3   9   8      374.36      335.98     17.57 o 
  -2   9   8      368.52      352.73     12.78 o 
  -1   9   8      798.51      735.83     17.93 o 
   0   9   8       57.81       54.81      3.85 o 
   1   9   8     1648.92     1504.17     20.95 o 
   2   9   8        7.56        6.11      1.42 o 
   3   9   8      118.30      103.22      4.69 o 
   4   9   8       22.51       19.26      1.99 o 
   5   9   8      103.90       96.16      7.38 o 
  -5  10   8        3.43        1.84      1.22 o 
  -4  10   8        3.68        3.53      2.27 o 
  -3  10   8        9.41       15.53      4.34 o 
  -2  10   8      103.24       81.22      8.94 o 
  -1  10   8       32.07       30.52      3.96 o 
   0  10   8      313.28      305.04     16.10 o 
   1  10   8      155.58      128.29      7.73 o 
   2  10   8      213.91      200.47      6.70 o 
   3  10   8        0.29       14.18      2.57 o 
   4  10   8        3.35        5.55      1.70 o 
  -4  11   8       49.80       46.93      4.65 o 
  -3  11   8       93.34      117.18      6.33 o 
  -2  11   8        9.22        8.82      4.10 o 
  -1  11   8      256.94      240.09     14.86 o 
   0  11   8      230.54      234.74     14.02 o 
   1  11   8      518.71      479.34     13.14 o 
   2  11   8      344.72      354.69     10.22 o 
   3  11   8       41.44       62.09      4.32 o 
   4  11   8        0.50        1.14      1.65 o 
  -4  12   8      238.27      228.12      8.97 o 
  -3  12   8       66.73       70.56      4.93 o 
  -2  12   8      129.52       97.93      6.79 o 
  -1  12   8       52.29       41.90      6.76 o 
   0  12   8       62.31       59.04      7.54 o 
   1  12   8      118.92      122.83      6.55 o 
   2  12   8       57.28       54.07      4.47 o 
   3  12   8      380.01      407.21     14.43 o 
  -3  13   8        0.01        0.07      1.88 o 
  -2  13   8        4.13        1.49      0.87 o 
  -1  13   8       10.04        7.86      3.27 o 
   0  13   8       35.16       40.52      6.34 o 
   1  13   8        3.14        1.49      1.03 o 
   2  13   8        0.45        0.45      1.25 o 
   3  13   8        0.29       -0.61      0.90 o 
  -3  14   8        8.75        7.99      1.59 o 
  -2  14   8       32.84       43.73      6.11 o 
  -1  14   8       15.19       12.94      4.24 o 
   0  14   8        0.00        0.35      2.51 o 
   1  14   8        2.28        1.90      2.40 o 
   2  14   8       45.84       46.89      5.94 o 
  -1  15   8        0.89        1.65      2.30 o 
   0  15   8        7.27        5.72      2.84 o 
   1  15   8       31.65       44.22      5.61 o 
  -5   0   9      123.11      100.16      7.78 o 
  -3   0   9     1155.44     1009.13     22.33 o 
  -1   0   9      111.50      116.27      9.36 o 
   1   0   9      291.23      260.60     16.89 o 
   3   0   9     2755.72     2693.05     64.89 o 
   5   0   9        1.15        0.14      1.50 o 
  -6   1   9       77.26       62.66      3.53 o 
  -5   1   9       40.74       43.42      3.69 o 
  -4   1   9      171.73      152.27      5.55 o 
  -3   1   9      148.41      194.36      5.83 o 
  -2   1   9      736.74      660.37     17.19 o 
  -1   1   9     1077.14     1050.59     20.10 o 
   0   1   9        9.84        9.70      4.57 o 
   1   1   9        0.05       -5.22      7.84 o 
   2   1   9       94.23       91.14      9.75 o 
   3   1   9       28.63       31.53      3.38 o 
   4   1   9      426.36      389.65     11.08 o 
   5   1   9      106.18       82.94      5.04 o 
   6   1   9      145.96      131.81      6.47 o 
  -6   2   9        9.29        9.85      1.46 o 
  -5   2   9      370.41      343.30     14.70 o 
  -4   2   9      324.45      285.13      7.59 o 
  -3   2   9       42.52      107.98      4.80 o 
  -2   2   9      274.49      268.30     10.85 o 
  -1   2   9      347.56      377.56     10.18 o 
   0   2   9      320.71      349.66     17.37 o 
   1   2   9        1.48        0.87      3.23 o 
   2   2   9        2.74        0.46      2.52 o 
   3   2   9       26.95       26.39      2.11 o 
   4   2   9      231.92      220.54      5.79 o 
   5   2   9       77.62       73.43      4.33 o 
   6   2   9       62.45       55.47      4.25 o 
  -6   3   9       31.09       33.53      3.71 o 
  -5   3   9        6.32        5.93      2.33 o 
  -4   3   9       70.44       57.89      4.24 o 
  -3   3   9       66.75       95.91      5.32 o 
  -2   3   9       75.53       54.61      4.97 o 
  -1   3   9      191.86      171.54      6.79 o 
   0   3   9       81.10       97.16      9.05 o 
   1   3   9        6.06        4.47      3.07 o 
   2   3   9      470.95      481.33     25.30 o 
   3   3   9       17.06       43.26      3.21 o 
   4   3   9      165.95      160.88      5.89 o 
   5   3   9       16.61       19.03      3.55 o 
   6   3   9       46.73       49.89      4.03 o 
  -6   4   9        0.76        9.79      2.17 o 
  -5   4   9      399.64      363.01     13.25 o 
  -4   4   9        0.22       -0.73      1.33 o 
  -3   4   9       66.66       55.18      4.70 o 
  -2   4   9     1539.49     1424.43     39.78 o 
  -1   4   9      488.23      494.12     17.66 o 
   0   4   9      304.26      286.55     14.50 o 
   1   4   9      459.44      392.21     17.62 o 
   2   4   9      132.20      129.72      6.61 o 
   3   4   9      165.36      286.71     16.29 o 
   4   4   9       18.54       19.35      2.23 o 
   5   4   9       31.40       25.42      3.92 o 
   6   4   9        0.05        3.15      1.09 o 
  -6   5   9        9.42        5.13      1.43 o 
  -5   5   9      131.11      120.97      5.74 o 
  -4   5   9      157.05      144.39      9.94 o 
  -3   5   9      416.67      388.26     10.59 o 
  -2   5   9      499.95      425.25     19.94 o 
  -1   5   9      133.44      105.75      7.05 o 
   0   5   9      127.25      145.68     10.34 o 
   1   5   9       66.44       51.88      6.99 o 
   2   5   9      194.25      186.51      8.33 o 
   3   5   9        0.28        0.06      1.04 o 
   4   5   9       86.47       84.90      4.35 o 
   5   5   9      109.71       95.40      4.94 o 
  -6   6   9       11.00       12.93      2.15 o 
  -5   6   9       32.42       23.58      2.61 o 
  -4   6   9      177.10      168.76     10.49 o 
  -3   6   9      128.83      240.69     10.29 o 
  -2   6   9        1.29       -1.01      1.79 o 
  -1   6   9        0.08        1.02      1.14 o 
   0   6   9       15.08        8.11      3.15 o 
   1   6   9        5.54        6.98      2.05 o 
   2   6   9       36.08       30.07      3.57 o 
   3   6   9      538.90      535.98     16.23 o 
   4   6   9      354.03      358.58      8.82 o 
   5   6   9       22.08       18.87      2.30 o 
  -5   7   9        1.50        3.96      1.75 o 
  -4   7   9        5.26        4.47      2.02 o 
  -3   7   9      538.27      540.59     12.64 o 
  -2   7   9      148.47      130.59     10.78 o 
  -1   7   9      290.69      254.43     10.39 o 
   0   7   9        4.88        2.84      1.29 o 
   1   7   9      198.66      172.52      5.26 o 
   2   7   9      246.99      257.39     14.28 o 
   3   7   9       39.08       79.60      4.28 o 
   4   7   9      377.05      323.51      8.19 o 
   5   7   9        0.23        1.38      1.25 o 
  -5   8   9       37.31       34.20      3.95 o 
  -4   8   9      348.54      331.10     13.60 o 
  -3   8   9      151.68      156.21      8.83 o 
  -2   8   9       14.04       15.08      3.84 o 
  -1   8   9      232.38      224.17     10.10 o 
   0   8   9      118.55      115.24      5.67 o 
   1   8   9        0.88        2.62      1.23 o 
   2   8   9      500.20      481.36     10.15 o 
   3   8   9        0.93        8.23      3.30 o 
   4   8   9       35.96       37.96      2.79 o 
   5   8   9       53.24       41.16      3.83 o 
  -5   9   9        4.94        4.90      1.71 o 
  -4   9   9       33.39       33.04      2.97 o 
  -3   9   9        0.48       16.72      4.41 o 
  -2   9   9      154.62      147.98     11.45 o 
  -1   9   9      274.51      243.82     12.48 o 
   0   9   9        8.40        8.60      2.27 o 
   1   9   9        5.73        4.55      1.37 o 
   2   9   9      108.42      100.01      4.74 o 
   3   9   9      106.02      106.18      4.70 o 
   4   9   9       56.69       62.31      3.26 o 
   5   9   9        0.70        1.99      0.91 o 
  -5  10   9       17.30       19.30      2.52 o 
  -4  10   9      101.61      106.53      7.44 o 
  -3  10   9      121.44      115.66     10.42 o 
  -2  10   9       94.59       71.51      8.43 o 
  -1  10   9      237.57      218.15     13.64 o 
   0  10   9      262.26      226.41     13.22 o 
   1  10   9      204.74      169.60     11.26 o 
   2  10   9       55.40       58.86      3.66 o 
   3  10   9       65.93       75.78      9.31 o 
   4  10   9        2.68        5.05      1.42 o 
  -4  11   9       37.26       35.01      3.92 o 
  -3  11   9      154.88      168.57      7.43 o 
  -2  11   9      187.88      191.69     13.49 o 
  -1  11   9       14.59       13.89      4.48 o 
   0  11   9      214.27      226.25     13.74 o 
   1  11   9      283.78      252.67      9.37 o 
   2  11   9      229.32      229.81      7.09 o 
   3  11   9        5.77       17.02      2.37 o 
  -4  12   9       24.44       29.79      3.09 o 
  -3  12   9       11.80       53.77      3.88 o 
  -2  12   9        0.15        4.77      1.62 o 
  -1  12   9        5.53        4.28      3.34 o 
   0  12   9       14.64        6.92      3.21 o 
   1  12   9       12.32        9.20      1.95 o 
   2  12   9       42.57       43.47      3.78 o 
   3  12   9       26.84       38.72      4.29 o 
  -3  13   9        3.89        5.50      1.70 o 
  -2  13   9       44.79       54.05      6.81 o 
  -1  13   9      158.90      167.04     12.00 o 
   0  13   9       31.34       28.59      5.42 o 
   1  13   9       46.73       40.85      3.52 o 
   2  13   9       50.74       48.05      3.59 o 
   3  13   9       98.72       93.69      5.35 o 
  -2  14   9      178.54      207.83     11.96 o 
  -1  14   9        2.73        1.77      2.28 o 
   0  14   9       30.84       37.38      5.55 o 
   1  14   9        0.72        4.62      2.35 o 
   2  14   9        4.57        5.44      2.55 o 
  -1  15   9       43.80       45.29      5.36 o 
   0  15   9        4.12        7.68      2.91 o 
  -6   0  10      170.72      164.60      7.70 o 
  -4   0  10      463.09      382.18     12.72 o 
  -2   0  10       97.13       76.73      8.75 o 
   0   0  10       63.82       82.99     11.27 o 
   2   0  10       51.97       33.93      7.85 o 
   4   0  10     2746.01     2507.50     43.84 o 
   6   0  10      113.17      114.35      5.20 o 
  -6   1  10        6.02        6.38      1.25 o 
  -5   1  10        6.31        8.25      1.69 o 
  -4   1  10      571.58      512.85     10.47 o 
  -3   1  10       21.86       26.84      2.91 o 
  -2   1  10        0.51        0.30      1.65 o 
  -1   1  10       26.96       23.81      3.38 o 
   0   1  10      183.46      211.52     16.53 o 
   1   1  10      130.87      146.46     15.13 o 
   2   1  10        0.19        2.36      1.35 o 
   3   1  10      157.13      192.39     31.41 o 
   4   1  10        2.69        2.72      1.35 o 
   5   1  10       17.34       16.69      2.14 o 
   6   1  10       20.09       19.94      2.34 o 
  -6   2  10       15.96       27.53      5.27 o 
  -5   2  10       37.88       38.17      3.38 o 
  -4   2  10       15.32       15.26      2.43 o 
  -3   2  10       13.35       10.94      1.82 o 
  -2   2  10       14.42       13.60      2.82 o 
  -1   2  10       71.19       50.94      4.07 o 
   0   2  10       96.99       79.42      9.79 o 
   1   2  10      103.62      101.34     10.64 o 
   2   2  10       46.91       42.96      4.36 o 
   3   2  10      404.19      359.08      7.94 o 
   4   2  10       55.39       50.79      3.23 o 
   5   2  10      233.64      223.76      7.22 o 
   6   2  10       77.32       72.12      4.38 o 
  -6   3  10      108.80      104.37      6.07 o 
  -5   3  10       12.98        6.25      2.13 o 
  -4   3  10       18.08       15.44      2.31 o 
  -3   3  10      264.00      239.83      6.70 o 
  -2   3  10       31.51       35.35      3.25 o 
  -1   3  10       17.15       14.48      2.75 o 
   0   3  10     1081.89     1145.78     34.51 o 
   1   3  10      227.88      215.46     15.14 o 
   2   3  10      469.67      423.21      8.17 o 
   3   3  10      279.45      264.21      8.20 o 
   4   3  10       12.27       11.92      1.76 o 
   5   3  10       29.49       27.08      3.87 o 
  -6   4  10        3.27        2.87      1.19 o 
  -5   4  10       20.70       21.06      2.39 o 
  -4   4  10      239.34      232.56     12.46 o 
  -3   4  10     1100.11     1019.64     22.35 o 
  -2   4  10       74.51       58.59      7.64 o 
  -1   4  10      380.02      299.67     13.88 o 
   0   4  10       59.76       60.42      7.92 o 
   1   4  10      180.39      156.69      7.37 o 
   2   4  10       14.89       16.84      1.73 o 
   3   4  10      100.95       96.33      4.27 o 
   4   4  10        0.86        0.07      0.98 o 
   5   4  10       83.75       72.96      6.18 o 
  -6   5  10      103.94      115.53      5.97 o 
  -5   5  10       41.01       34.18      3.03 o 
  -4   5  10       25.72       29.88      4.61 o 
  -3   5  10       10.91        8.21      2.09 o 
  -2   5  10       21.69       25.87      3.57 o 
  -1   5  10       75.16       63.90      4.45 o 
   0   5  10      847.62      846.41     19.44 o 
   1   5  10       14.60       10.73      1.39 o 
   2   5  10      430.70      441.41     33.53 o 
   3   5  10        0.41      105.68     10.02 o 
   4   5  10       56.43       52.90      3.46 o 
   5   5  10        0.24       -0.07      1.33 o 
  -5   6  10       25.40       21.77      2.37 o 
  -4   6  10       74.16       74.08      7.02 o 
  -3   6  10      245.57      312.88      9.82 o 
  -2   6  10      194.11      175.84      9.28 o 
  -1   6  10      102.37       78.66      5.93 o 
   0   6  10        0.21        1.34      1.09 o 
   1   6  10       20.20       21.92      2.75 o 
   2   6  10      102.19       92.37      6.37 o 
   3   6  10       64.93       87.84      4.51 o 
   4   6  10      281.89      261.89      7.38 o 
   5   6  10       23.74       23.45      3.41 o 
  -5   7  10       76.33       74.36      5.81 o 
  -4   7  10      386.38      384.36     15.50 o 
  -3   7  10      379.23      363.26     11.80 o 
  -2   7  10      176.40      149.08      8.68 o 
  -1   7  10      192.56      180.08      9.39 o 
   0   7  10      124.29      107.33      5.73 o 
   1   7  10       87.85       87.01      3.70 o 
   2   7  10     1188.35     1202.25     23.21 o 
   3   7  10      200.06      206.70      9.18 o 
   4   7  10      103.45       99.41      4.41 o 
   5   7  10       68.94       56.94      4.67 o 
  -5   8  10        6.57        8.24      2.12 o 
  -4   8  10        4.16        2.77      1.53 o 
  -3   8  10       92.30       82.22      6.76 o 
  -2   8  10      219.11      214.30     14.44 o 
  -1   8  10      271.04      227.70     10.48 o 
   0   8  10        0.78        4.73      1.70 o 
   1   8  10       44.39       36.81      4.09 o 
   2   8  10       68.54       68.45      3.85 o 
   3   8  10       24.91       20.14      2.32 o 
   4   8  10        0.95        1.93      1.07 o 
   5   8  10        3.07        3.49      1.18 o 
  -5   9  10        0.89        1.28      1.08 o 
  -4   9  10       11.05       11.69      2.35 o 
  -3   9  10       59.03       69.90      8.40 o 
  -2   9  10       16.37       17.32      4.53 o 
  -1   9  10      150.51      133.20     10.42 o 
   0   9  10      129.87      120.13     11.33 o 
   1   9  10      125.73       99.41      8.37 o 
   2   9  10       12.67       22.73      2.91 o 
   3   9  10       28.67       27.82      2.45 o 
   4   9  10        3.11        1.85      0.81 o 
  -4  10  10      122.19      120.71      7.61 o 
  -3  10  10      183.21      196.20     13.31 o 
  -2  10  10      212.14      188.87     13.17 o 
  -1  10  10      406.54      318.04     16.47 o 
   0  10  10      175.15      173.36     11.64 o 
   1  10  10        3.94        2.52      1.34 o 
   2  10  10        2.19        0.32      1.22 o 
   3  10  10        2.02       19.19      2.93 o 
   4  10  10        6.12        9.15      2.12 o 
  -4  11  10       85.11       77.48     13.04 o 
  -3  11  10      105.34       90.74      5.33 o 
  -2  11  10       24.89       12.50      4.17 o 
  -1  11  10       23.53       16.64      4.44 o 
   0  11  10      303.54      295.54     15.35 o 
   1  11  10        0.87        0.26      0.97 o 
   2  11  10      100.34       98.05      5.68 o 
   3  11  10      205.39      220.25     10.71 o 
  -3  12  10        6.81       11.69      2.19 o 
  -2  12  10       93.76       79.65      5.88 o 
  -1  12  10        0.17        0.76      2.41 o 
   0  12  10       23.41       23.61      4.86 o 
   1  12  10        2.99        2.91      1.22 o 
   2  12  10       92.00       99.96      5.36 o 
   3  12  10        1.49       -1.05      1.25 o 
  -3  13  10        9.92       17.53      2.17 o 
  -2  13  10        1.23        0.65      2.34 o 
  -1  13  10        0.03        1.72      2.62 o 
   0  13  10       45.12       49.05      3.68 o 
   1  13  10       28.33       24.37      3.37 o 
   2  13  10       90.40       76.64      7.89 o 
  -2  14  10      171.34      218.44     11.57 o 
  -1  14  10        2.16       -0.36      2.00 o 
   0  14  10       17.25       22.20      2.45 o 
   1  14  10        1.17        2.49      2.38 o 
  -5   0  11       94.02       84.90      6.96 o 
  -3   0  11      435.29      372.91     12.20 o 
  -1   0  11       21.91       18.19      4.39 o 
   1   0  11      575.21      605.56     31.65 o 
   3   0  11      196.76      188.58     20.25 o 
   5   0  11      205.30      173.74      8.87 o 
  -6   1  11       60.48       74.86      3.40 o 
  -5   1  11       67.61       54.14      3.86 o 
  -4   1  11       15.34        9.26      1.90 o 
  -3   1  11      237.88      239.80      8.54 o 
  -2   1  11       44.79       34.33      3.96 o 
  -1   1  11      639.83      580.54     16.70 o 
   0   1  11      120.12      180.60     17.14 o 
   1   1  11       19.37       14.52      1.76 o 
   2   1  11      311.50      284.27      7.63 o 
   3   1  11      143.94      144.23      7.90 o 
   4   1  11       42.02       42.75      3.69 o 
   5   1  11       49.16       43.58      3.14 o 
  -6   2  11        0.48        2.49      1.20 o 
  -5   2  11       16.25       12.36      2.51 o 
  -4   2  11      225.46      174.95      7.38 o 
  -3   2  11       21.14       62.40      4.46 o 
  -2   2  11      270.68      250.61      7.94 o 
  -1   2  11        4.99        3.73      2.07 o 
   0   2  11      208.24      250.19     18.40 o 
   1   2  11      161.17      152.02      5.65 o 
   2   2  11       99.54       90.40      4.64 o 
   3   2  11       45.02       74.71      4.36 o 
   4   2  11      141.80      118.28      6.00 o 
   5   2  11      120.11      104.00      7.01 o 
  -6   3  11        3.39        3.47      1.24 o 
  -5   3  11       85.33       86.38      7.11 o 
  -4   3  11      103.08       91.08      5.25 o 
  -3   3  11       44.51       73.80      4.29 o 
  -2   3  11       53.14       58.74      3.97 o 
  -1   3  11      138.82      133.29      5.23 o 
   0   3  11       23.40       28.90      2.54 o 
   1   3  11      241.91      224.15      8.41 o 
   2   3  11       11.88        9.65      1.54 o 
   3   3  11        0.36       -0.24      3.92 o 
   4   3  11        0.19       -0.57      1.09 o 
   5   3  11       78.59       81.88      6.30 o 
  -6   4  11       33.01       30.20      3.01 o 
  -5   4  11        2.11        0.82      1.32 o 
  -4   4  11        1.12       -0.16      1.49 o 
  -3   4  11       11.51       23.07      4.68 o 
  -2   4  11      246.47      212.63     10.35 o 
  -1   4  11      267.23      252.79      7.11 o 
   0   4  11        1.32        4.57      1.38 o 
   1   4  11      113.40      110.11      5.00 o 
   2   4  11        1.59        1.30      1.06 o 
   3   4  11        3.96       34.09      2.92 o 
   4   4  11       11.52        8.12      2.22 o 
   5   4  11        4.10        3.41      1.81 o 
  -5   5  11        9.57        9.34      1.56 o 
  -4   5  11        3.53        0.02      1.60 o 
  -3   5  11      787.73      767.08     23.30 o 
  -2   5  11       31.18       27.79      4.05 o 
  -1   5  11        2.63        0.88      0.97 o 
   0   5  11       20.37       21.22      2.47 o 
   1   5  11       20.99       21.05      2.29 o 
   2   5  11      125.85      114.90      5.75 o 
   3   5  11      344.61      401.31     11.01 o 
   4   5  11        4.00        3.39      1.45 o 
   5   5  11       22.19       24.33      3.41 o 
  -5   6  11       80.77       81.19      4.25 o 
  -4   6  11       17.85       12.07      3.04 o 
  -3   6  11      207.37      203.23     11.66 o 
  -2   6  11      351.89      317.08     13.06 o 
  -1   6  11      641.21      572.04     16.57 o 
   0   6  11       43.49       45.03      3.97 o 
   1   6  11       27.38       27.85      3.39 o 
   2   6  11      343.55      395.51     17.32 o 
   3   6  11      186.65      201.83      6.76 o 
   4   6  11       30.44       26.70      2.92 o 
   5   6  11       35.40       35.61      3.76 o 
  -5   7  11       36.05       31.76      3.57 o 
  -4   7  11        7.14        8.79      2.44 o 
  -3   7  11      283.64      315.23     14.36 o 
  -2   7  11        0.79       -4.30      4.43 o 
  -1   7  11       11.37        7.17      2.46 o 
   0   7  11        0.04        1.16      1.44 o 
   1   7  11      117.29      102.60      8.19 o 
   2   7  11       22.22       20.23      4.16 o 
   3   7  11      352.68      343.26      8.70 o 
   4   7  11       52.24       53.43      3.83 o 
   5   7  11       98.07       96.05      5.43 o 
  -5   8  11       13.90       13.06      2.17 o 
  -4   8  11       46.49       43.15      4.60 o 
  -3   8  11        1.21        1.88      2.10 o 
  -2   8  11      391.15      385.39     39.07 o 
  -1   8  11      119.29       83.75      6.68 o 
   0   8  11       51.85       50.86      4.33 o 
   1   8  11       32.22       26.04      2.97 o 
   2   8  11        2.85        2.97      2.24 o 
   3   8  11       42.28       37.33      2.87 o 
   4   8  11        4.94        1.59      0.94 o 
  -4   9  11       14.60       17.03      2.71 o 
  -3   9  11        0.87        1.59      1.26 o 
  -2   9  11       10.98        6.45      3.23 o 
  -1   9  11      139.05      133.27     10.41 o 
   0   9  11       41.98       41.68      5.78 o 
   1   9  11       15.76        7.49      2.01 o 
   2   9  11      166.00      160.17     10.41 o 
   3   9  11       25.05       32.62      2.99 o 
   4   9  11        9.72        6.63      1.84 o 
  -4  10  11       31.49       27.38      3.95 o 
  -2  10  11      218.23      196.47     13.34 o 
  -1  10  11       44.85       40.45      6.17 o 
   0  10  11        6.70        8.46      3.17 o 
   1  10  11       46.09       42.68      4.31 o 
   2  10  11       18.05       14.27      3.33 o 
   3  10  11       11.44        8.74      2.65 o 
   4  10  11        1.10        0.76      1.06 o 
  -4  11  11        6.55        6.67      1.53 o 
  -3  11  11       24.55       48.94      4.65 o 
  -2  11  11       24.05       17.51      4.35 o 
  -1  11  11        6.81        6.09      3.53 o 
   0  11  11       23.53       16.68      4.25 o 
   1  11  11      126.48      106.99      4.42 o 
   2  11  11       65.40       66.79      6.20 o 
   3  11  11       18.09       20.39      3.35 o 
  -3  12  11        0.06        2.17      1.20 o 
  -2  12  11       23.87       29.00      2.87 o 
  -1  12  11        0.01        0.76      2.61 o 
   0  12  11       34.81       35.27      3.30 o 
   1  12  11      140.02      136.76      6.27 o 
   2  12  11      180.87      193.50      9.31 o 
   3  12  11        1.92        1.32      1.01 o 
  -2  13  11       17.58       20.94      4.16 o 
  -1  13  11       45.13       50.71      6.12 o 
   0  13  11       33.47       36.67      2.39 o 
   1  13  11       13.62       18.72      2.23 o 
   2  13  11       50.16       58.51      4.25 o 
  -1  14  11        0.11       -0.25      0.81 o 
   0  14  11        1.75       -1.53      1.24 o 
  -6   0  12       21.74       31.47      2.87 o 
  -4   0  12      586.96      541.04     18.76 o 
  -2   0  12       17.72       10.66      2.07 o 
   0   0  12      169.62      145.03      8.47 o 
   2   0  12      261.86      252.15     14.54 o 
   4   0  12       56.96       55.95      5.80 o 
  -6   1  12       88.58       49.55     46.38 o 
  -5   1  12      201.30      195.88      7.12 o 
  -4   1  12       76.83       80.53      5.02 o 
  -3   1  12      154.34      175.32      7.47 o 
  -2   1  12     1051.38      964.22     13.21 o 
  -1   1  12      869.37      779.54     11.77 o 
   0   1  12       55.94       62.01      3.72 o 
   1   1  12      112.77      110.56      5.09 o 
   2   1  12      162.83      153.20      6.20 o 
   3   1  12     1700.31     1601.01     32.17 o 
   4   1  12      278.09      263.12      8.83 o 
   5   1  12       44.21       43.65      2.88 o 
  -6   2  12       13.69       19.85      2.39 o 
  -5   2  12       47.02       57.81      5.62 o 
  -4   2  12       87.06       76.03      5.01 o 
  -3   2  12      205.20      204.55      8.03 o 
  -2   2  12      116.17       89.04      4.96 o 
  -1   2  12      928.50      848.79     12.48 o 
   0   2  12      136.18      130.80      5.84 o 
   1   2  12       40.05       44.75      3.27 o 
   2   2  12      517.28      467.20     10.91 o 
   3   2  12        0.04       27.86      4.36 o 
   4   2  12        0.13       -1.31      1.12 o 
   5   2  12       21.80       20.23      3.04 o 
  -5   3  12       27.52       28.97      4.04 o 
  -4   3  12       14.17       11.77      3.22 o 
  -3   3  12       16.22       14.17      2.02 o 
  -2   3  12      328.70      319.33     11.12 o 
  -1   3  12      198.31      170.90      4.95 o 
   0   3  12       35.94       42.81      3.24 o 
   1   3  12       50.19       41.71      3.22 o 
   2   3  12      100.42       89.76      4.76 o 
   3   3  12       20.29       18.66      3.51 o 
   4   3  12      255.27      243.41     17.00 o 
   5   3  12       39.55       37.79      4.02 o 
  -5   4  12      131.92      123.64      5.20 o 
  -4   4  12        9.91        9.45      2.64 o 
  -3   4  12      227.88      228.99      8.11 o 
  -2   4  12        4.67        7.35      2.98 o 
  -1   4  12      113.62      106.71      4.15 o 
   0   4  12     1290.86     1332.62     18.69 o 
   1   4  12       89.71       85.24      4.61 o 
   2   4  12       22.56       16.91      2.44 o 
   3   4  12      685.07      691.47     28.73 o 
   4   4  12        0.29        0.37      0.96 o 
   5   4  12        9.17       10.05      2.14 o 
  -5   5  12      103.57      103.58      4.61 o 
  -4   5  12       84.26       68.44      6.55 o 
  -3   5  12      397.94      419.92     11.43 o 
  -2   5  12      157.58      149.77      6.67 o 
  -1   5  12        6.31        8.56      1.50 o 
   0   5  12      395.49      420.50     11.55 o 
   1   5  12        9.18       10.08      2.30 o 
   2   5  12       60.02       51.13      5.20 o 
   3   5  12      963.96      920.67     28.63 o 
   4   5  12        1.54        2.21      1.17 o 
   5   5  12       54.73       44.46      4.01 o 
  -5   6  12       64.33       62.04      3.44 o 
  -4   6  12       82.13       88.53      7.27 o 
  -3   6  12      113.71      140.52      6.57 o 
  -2   6  12      368.58      337.86     17.33 o 
  -1   6  12        4.65        4.07      3.03 o 
   0   6  12        0.01        0.56      0.94 o 
   1   6  12      101.39       90.36      6.09 o 
   2   6  12      384.77      298.01     12.03 o 
   3   6  12        0.81       17.99      2.73 o 
   4   6  12       12.65       12.03      1.94 o 
   5   6  12        6.52        3.39      1.37 o 
  -5   7  12       17.94       12.44      2.09 o 
  -4   7  12      313.08      319.03     13.18 o 
  -3   7  12       39.11       70.90      9.28 o 
  -2   7  12       43.85       42.27      6.46 o 
  -1   7  12       80.99       60.91      5.74 o 
   0   7  12       34.29       31.05      3.11 o 
   1   7  12       14.28       12.24      2.91 o 
   2   7  12        1.53        3.18      2.15 o 
   3   7  12       57.14       51.33      7.45 o 
   4   7  12       19.38        9.29      1.58 o 
  -4   8  12       10.34        9.62      2.25 o 
  -3   8  12        0.49        2.44      1.35 o 
  -2   8  12      115.98      124.48     10.51 o 
  -1   8  12      520.95      452.66     19.01 o 
   0   8  12      343.09      294.86      9.83 o 
   1   8  12       23.85       16.84      3.13 o 
   2   8  12      298.74      269.31      9.06 o 
   3   8  12       17.59       22.28      4.03 o 
   4   8  12        0.64        0.33      0.77 o 
  -4   9  12        0.98        4.06      1.16 o 
  -3   9  12        2.57        7.27      1.44 o 
  -2   9  12       38.83       37.45      6.07 o 
  -1   9  12        1.23        1.49      2.47 o 
   0   9  12      245.14      222.05      8.46 o 
   1   9  12        3.26        1.11      1.18 o 
   2   9  12       24.02       25.98      3.49 o 
   3   9  12       89.49       97.16      4.77 o 
   4   9  12        5.37        7.26      1.12 o 
  -4  10  12       10.84       12.10      2.19 o 
  -3  10  12        0.00        2.82      1.63 o 
  -2  10  12       89.44       84.95      8.61 o 
  -1  10  12      113.06      117.67      9.90 o 
   0  10  12      708.73      695.75     15.00 o 
   1  10  12       39.17       33.03      3.08 o 
   2  10  12        6.52        1.02      1.93 o 
   3  10  12       43.38       51.45      5.06 o 
  -3  11  12       41.00       45.81      3.01 o 
  -2  11  12       16.92       23.80      4.87 o 
  -1  11  12       91.59       73.51      7.63 o 
   0  11  12        3.09        3.56      1.39 o 
   1  11  12        2.18        2.40      0.93 o 
   2  11  12        0.03       -0.39      1.41 o 
   3  11  12        1.00        9.31      2.14 o 
  -3  12  12        1.46        1.67      0.68 o 
  -2  12  12      173.56      169.89      7.34 o 
  -1  12  12       70.85       78.16      4.72 o 
   0  12  12      131.39      138.78      4.71 o 
   1  12  12        1.58        0.13      1.09 o 
   2  12  12      104.64      118.49      6.79 o 
  -2  13  12        5.66        2.49      1.39 o 
  -1  13  12        5.45        3.07      1.22 o 
   0  13  12       10.71       12.49      1.33 o 
   1  13  12       16.36       13.60      2.84 o 
  -5   0  13      123.42      104.36      7.05 o 
  -3   0  13      191.46      190.78     11.16 o 
  -1   0  13      143.86      134.32      7.01 o 
   1   0  13     2709.12     2491.63     42.27 o 
   3   0  13     2310.14     2272.83     38.77 o 
   5   0  13       19.44       18.54      2.46 o 
  -5   1  13      101.90       80.33      4.29 o 
  -4   1  13       85.12       80.07      4.98 o 
  -3   1  13       56.88      263.94      9.27 o 
  -2   1  13      129.52      107.45      4.40 o 
  -1   1  13      106.33       99.04      4.33 o 
   0   1  13      386.93      410.30     10.93 o 
   1   1  13       57.28       50.80      3.72 o 
   2   1  13      278.07      245.62      8.71 o 
   3   1  13       76.30       68.85      6.01 o 
   4   1  13       81.87       74.72      4.50 o 
   5   1  13        9.18        1.27      0.55 o 
  -5   2  13       17.22       15.73      2.81 o 
  -4   2  13       92.36       85.46      5.06 o 
  -3   2  13      164.10      167.91      7.35 o 
  -2   2  13       31.78       29.27      2.39 o 
  -1   2  13       23.50       23.19      2.24 o 
   0   2  13        0.10        0.13      0.98 o 
   1   2  13        1.18        1.18      1.20 o 
   2   2  13      240.14      206.01      6.26 o 
   3   2  13      104.94      131.33      8.77 o 
   4   2  13      174.13      175.91      6.69 o 
   5   2  13      163.54      145.56      7.00 o 
  -5   3  13      104.39       91.33      6.50 o 
  -4   3  13      116.85      111.97      8.34 o 
  -3   3  13       42.62       39.27      3.55 o 
  -2   3  13     1331.19     1253.62     27.95 o 
  -1   3  13       65.37       63.61      3.97 o 
   0   3  13      186.96      183.54      6.91 o 
   1   3  13       21.23       20.50      2.48 o 
   2   3  13        1.71        0.46      1.09 o 
   3   3  13      307.93      289.48      9.40 o 
   4   3  13       89.56       98.57      7.47 o 
   5   3  13      293.00      272.08      9.58 o 
  -5   4  13        0.14        0.09      1.08 o 
  -4   4  13       23.91       17.43      3.44 o 
  -3   4  13      153.13      210.06     20.53 o 
  -2   4  13        1.67       -0.07      1.64 o 
  -1   4  13        1.09        0.02      0.93 o 
   0   4  13        3.16        6.64      1.61 o 
   1   4  13        5.85        4.77      1.43 o 
   2   4  13      406.64      382.50     13.21 o 
   3   4  13       41.55       45.07      6.13 o 
   4   4  13       29.22       21.23      2.35 o 
   5   4  13       12.12       16.85      2.44 o 
  -5   5  13       28.80       35.09      2.48 o 
  -4   5  13       19.90       20.68      3.47 o 
  -3   5  13        1.28      100.41     27.17 o 
  -2   5  13       27.01       26.61      4.42 o 
  -1   5  13      116.59      117.13      4.77 o 
   0   5  13        1.12        3.25      1.60 o 
   1   5  13       54.08       46.59      3.63 o 
   2   5  13        7.77        4.00      1.90 o 
   3   5  13      120.23      127.64      8.58 o 
   4   5  13       40.00       34.42      2.92 o 
  -5   6  13       15.38       17.89      2.38 o 
  -4   6  13        1.17        1.01      1.54 o 
  -3   6  13      127.82      126.50      6.20 o 
  -2   6  13       62.10       54.14      4.72 o 
  -1   6  13        1.69        0.97      1.41 o 
   0   6  13       69.72       55.42      5.29 o 
   1   6  13       48.24       37.20      4.87 o 
   2   6  13       22.91       26.68      2.92 o 
   3   6  13      102.35       92.20      5.31 o 
   4   6  13        8.33        8.49      1.54 o 
  -4   7  13       56.74       59.76      5.40 o 
  -3   7  13        5.29        8.34      1.73 o 
  -2   7  13        2.09       -0.23      1.47 o 
  -1   7  13       47.39       33.88      3.67 o 
   0   7  13      131.06      105.86      6.05 o 
   1   7  13       13.21       11.66      2.82 o 
   2   7  13       26.74       27.17      4.20 o 
   3   7  13        5.44        5.99      1.57 o 
   4   7  13        4.60        4.44      1.13 o 
  -4   8  13        0.72        2.35      1.31 o 
  -3   8  13       93.66       96.38      4.97 o 
  -2   8  13       46.09       46.98      3.33 o 
  -1   8  13      115.49       90.50      5.67 o 
   0   8  13      371.89      355.56     13.24 o 
   1   8  13       52.98       55.28      5.35 o 
   2   8  13       42.18       42.34      3.54 o 
   3   8  13       43.60       35.54      3.52 o 
   4   8  13       58.66       55.04      3.18 o 
  -4   9  13       47.55       53.89      4.48 o 
  -3   9  13       84.02       76.40      4.04 o 
  -2   9  13       77.04       83.28      5.36 o 
  -1   9  13       35.36       25.20      3.13 o 
   0   9  13        6.87        7.57      1.83 o 
   1   9  13      149.24      129.81      7.89 o 
   2   9  13        1.72        2.53      2.60 o 
   3   9  13        8.61       37.43      3.79 o 
  -3  10  13       16.24       21.20      2.99 o 
  -2  10  13        8.31        7.49      1.88 o 
  -1  10  13        2.41        1.38      1.29 o 
   0  10  13      126.09      134.38      6.25 o 
   1  10  13       47.12       42.64      5.83 o 
   2  10  13        9.25       12.72      2.86 o 
   3  10  13       28.80       28.52      3.51 o 
  -3  11  13       56.96       68.26      3.29 o 
  -2  11  13        2.87        3.48      1.39 o 
  -1  11  13       90.23       93.03      5.14 o 
   0  11  13      423.53      462.36     11.17 o 
   1  11  13       30.10       25.55      3.49 o 
   2  11  13       60.17       61.00      5.17 o 
  -2  12  13       29.34       32.58      2.26 o 
  -1  12  13        0.04        0.47      1.36 o 
   0  12  13       13.81        8.29      1.59 o 
   1  12  13       14.69       13.81      2.42 o 
   0  13  13       47.19       56.25      2.43 o 
  -4   0  14      239.50      243.51     11.91 o 
  -2   0  14      195.28      184.93      8.27 o 
   0   0  14       92.88       98.86      7.80 o 
   2   0  14      251.91      235.52     12.17 o 
   4   0  14       12.70       16.78      2.98 o 
  -5   1  14        6.33        5.58      1.18 o 
  -4   1  14       34.12       27.73      2.89 o 
  -3   1  14       14.57       28.28      3.13 o 
  -2   1  14      577.08      564.39     11.26 o 
  -1   1  14      184.94      169.77      5.86 o 
   0   1  14        0.56        1.53      1.23 o 
   1   1  14      530.60      516.73     12.95 o 
   2   1  14       71.72       74.71      4.84 o 
   3   1  14       92.94      130.36      6.29 o 
   4   1  14        2.87        1.62      0.94 o 
   5   1  14       59.27       47.11      3.40 o 
  -5   2  14       34.66       33.67      3.73 o 
  -4   2  14       32.20       32.53      3.08 o 
  -3   2  14      153.03      167.21      7.31 o 
  -2   2  14      828.80      818.30     15.23 o 
  -1   2  14      774.52      719.83     13.01 o 
   0   2  14        0.08       -0.15      1.20 o 
   1   2  14       50.96       53.85      3.92 o 
   2   2  14       27.07       28.54      3.11 o 
   3   2  14      191.21      186.76      7.43 o 
   4   2  14        3.40        1.48      1.55 o 
  -5   3  14        8.89        5.66      1.64 o 
  -4   3  14       28.54       29.37      4.25 o 
  -3   3  14       26.25       45.88      4.69 o 
  -2   3  14      686.53      675.50     20.64 o 
  -1   3  14       85.29       90.83      4.83 o 
   0   3  14       44.80       52.53      3.90 o 
   1   3  14       83.61       85.48      5.28 o 
   2   3  14        9.05        6.98      1.27 o 
   3   3  14        0.04        9.60      1.87 o 
   4   3  14       58.19       48.33      4.94 o 
  -5   4  14       19.79       32.47      3.49 o 
  -4   4  14      108.86      102.61      7.59 o 
  -3   4  14       37.21       35.99      3.24 o 
  -2   4  14      193.56      190.56     11.03 o 
  -1   4  14       21.63       23.24      2.85 o 
   0   4  14        8.84        6.53      2.17 o 
   1   4  14       38.44       31.69      3.34 o 
   2   4  14        2.00        0.68      1.95 o 
   3   4  14       90.04      102.64      9.85 o 
   4   4  14      153.41      151.70      8.44 o 
  -5   5  14      152.45       31.03     74.66 o 
  -4   5  14       31.34       28.90      3.96 o 
  -3   5  14      224.63      246.66      8.35 o 
  -2   5  14       17.62       15.18      3.47 o 
  -1   5  14        6.65        5.28      1.67 o 
   0   5  14      268.22      262.73      9.35 o 
   1   5  14       27.53       18.52      2.56 o 
   2   5  14        0.81        0.54      0.98 o 
   3   5  14       35.13       47.14      3.68 o 
   4   5  14        4.14        3.93      1.09 o 
  -4   6  14        6.27        7.23      2.05 o 
  -3   6  14        0.42        8.22      1.61 o 
  -2   6  14       17.90       20.12      3.97 o 
  -1   6  14      136.49      129.48      6.87 o 
   0   6  14       95.85      111.13      8.66 o 
   1   6  14      191.50      180.80     10.19 o 
   2   6  14      220.28      186.57      6.90 o 
   3   6  14       39.01       34.02      3.22 o 
   4   6  14      133.42      127.69      9.73 o 
  -4   7  14       45.33       42.26      4.19 o 
  -3   7  14        4.66        4.33      1.31 o 
  -2   7  14       13.29       16.38      3.61 o 
  -1   7  14        5.07        3.47      1.66 o 
   0   7  14       67.45       70.72      6.82 o 
   1   7  14      164.26      120.97      7.99 o 
   2   7  14      134.62      149.44      6.58 o 
   3   7  14       42.49       46.04      3.37 o 
   4   7  14        0.94        0.42      1.00 o 
  -4   8  14       14.10       16.76      2.36 o 
  -3   8  14       25.94       23.87      2.36 o 
  -2   8  14      107.38      123.03      5.86 o 
  -1   8  14        6.16        3.66      1.49 o 
   0   8  14       36.96       39.24      4.84 o 
   1   8  14      114.66       99.60      6.96 o 
   2   8  14       16.58       18.57      2.30 o 
   3   8  14        5.10        4.23      1.15 o 
  -3   9  14      146.55      160.86      5.41 o 
  -2   9  14       43.66       36.12      4.47 o 
  -1   9  14      527.95      488.11     46.36 o 
   0   9  14       11.45       14.98      2.29 o 
   1   9  14       26.60       29.12      3.64 o 
   2   9  14       54.65       56.03      7.80 o 
   3   9  14        0.10        0.92      1.61 o 
  -3  10  14        5.41        7.98      1.75 o 
  -2  10  14       18.12       22.98      3.40 o 
  -1  10  14        1.08        1.69      1.30 o 
   0  10  14        0.74       -0.56      4.61 o 
   1  10  14        1.11        0.89      0.94 o 
   2  10  14        0.31        0.14      1.38 o 
  -2  11  14      139.18      156.79      7.63 o 
  -1  11  14        5.05        4.53      1.46 o 
   0  11  14       27.17       29.40      2.62 o 
   1  11  14       89.84       42.72     60.42 o 
   2  11  14        0.77        0.63      1.12 o 
  -1  12  14        3.85        9.00      1.97 o 
   0  12  14       96.66      117.61      3.69 o 
  -5   0  15       65.51       69.18      4.71 o 
  -3   0  15       58.27       43.71      5.33 o 
  -1   0  15      275.83      266.69     12.82 o 
   1   0  15       23.22       19.11      3.97 o 
   3   0  15       94.29       93.74      7.08 o 
  -5   1  15       38.85       50.52      4.11 o 
  -4   1  15       15.97       13.67      2.01 o 
  -3   1  15      333.77      330.32     10.24 o 
  -2   1  15      457.46      470.88     11.37 o 
  -1   1  15      116.19      118.09      6.10 o 
   0   1  15      293.10      315.58     10.12 o 
   1   1  15      495.51      493.97     12.79 o 
   2   1  15      269.18      276.26      9.30 o 
   3   1  15      123.60      135.55      6.04 o 
   4   1  15       22.99       20.62      1.98 o 
  -5   2  15       12.18       16.64      2.43 o 
  -4   2  15      129.00      124.74      5.53 o 
  -3   2  15       23.92       48.20      3.98 o 
  -2   2  15      609.28      631.16     13.29 o 
  -1   2  15      402.37      417.39     11.54 o 
   0   2  15       62.51       77.89      5.09 o 
   1   2  15       33.28       36.88      3.70 o 
   2   2  15      159.91      149.81      6.75 o 
   3   2  15       43.03       48.18      3.66 o 
   4   2  15      692.42      668.36     17.00 o 
  -5   3  15        3.32        4.44      1.42 o 
  -4   3  15       26.22       33.30      4.24 o 
  -3   3  15       80.43       75.31      6.97 o 
  -2   3  15        4.81        5.21      2.28 o 
  -1   3  15       15.90       18.68      2.65 o 
   0   3  15        0.00        1.28      1.37 o 
   1   3  15        9.15        7.23      1.97 o 
   2   3  15       16.00       16.41      1.84 o 
   3   3  15      272.71      274.42     12.56 o 
   4   3  15       25.84       21.39      3.09 o 
  -4   4  15      106.52      117.45      7.50 o 
  -3   4  15      110.56      115.45      5.50 o 
  -2   4  15        8.59        9.97      2.76 o 
  -1   4  15       62.20       66.27      4.62 o 
   0   4  15       26.15       28.04      3.17 o 
   1   4  15        7.59        7.95      1.90 o 
   2   4  15       85.46       75.15      4.36 o 
   3   4  15        9.47        9.56      3.03 o 
   4   4  15      246.42      234.48      9.41 o 
  -4   5  15        2.31        1.92      1.14 o 
  -3   5  15       36.91       45.26      3.42 o 
  -2   5  15       38.02       40.07      5.23 o 
  -1   5  15      486.90      512.08     19.80 o 
   0   5  15      260.60      286.07      9.68 o 
   1   5  15       56.39       46.51      5.32 o 
   2   5  15       76.08       72.49      4.23 o 
   3   5  15       82.60       72.28      5.18 o 
   4   5  15        4.46        0.25      1.08 o 
  -4   6  15       34.18       36.78      3.83 o 
  -3   6  15        0.37        2.49      1.12 o 
  -2   6  15        1.62        0.48      1.61 o 
  -1   6  15       45.67       47.93      5.80 o 
   0   6  15        0.13        1.69      1.79 o 
   1   6  15       62.21       55.62      5.66 o 
   2   6  15       12.12       10.83      1.68 o 
   3   6  15       58.87       58.18      4.34 o 
  -4   7  15       26.98       30.31      3.20 o 
  -3   7  15       32.92       41.86      3.11 o 
  -2   7  15       39.53       45.15      3.64 o 
  -1   7  15       15.16       11.37      3.24 o 
   0   7  15        6.62        2.31      1.99 o 
   1   7  15      496.36      466.95     15.45 o 
   2   7  15       83.10       75.60      4.42 o 
   3   7  15        0.02       -0.72      0.99 o 
  -3   8  15        0.10        0.96      0.86 o 
  -2   8  15       90.40       92.48      4.86 o 
  -1   8  15      215.17      189.87     10.37 o 
   0   8  15      258.63      269.07     11.93 o 
   1   8  15      360.38      336.53     12.26 o 
   2   8  15        9.96        7.61      1.46 o 
   3   8  15        6.12        4.59      1.10 o 
  -3   9  15        2.24        5.14      1.50 o 
  -2   9  15       12.70       11.54      2.59 o 
  -1   9  15        2.37        0.95      1.63 o 
   0   9  15       16.85       16.54      3.02 o 
   1   9  15       14.93       12.93      1.79 o 
   2   9  15        1.33        2.46      1.72 o 
  -2  10  15       72.79       78.35      5.43 o 
  -1  10  15       41.97       43.45      4.33 o 
   0  10  15       50.76       64.25      5.03 o 
   1  10  15        2.26        2.67      0.89 o 
   2  10  15        2.83        1.89      1.29 o 
  -1  11  15       54.37       51.33      4.22 o 
   0  11  15       49.22       56.82      3.07 o 
   1  11  15       15.64       15.51      2.40 o 
  -4   0  16       26.32       29.08      3.71 o 
  -2   0  16        1.48        2.88      1.46 o 
   0   0  16       29.24       27.16      4.38 o 
   2   0  16       27.68       22.53      3.92 o 
   4   0  16       70.62       67.16      4.31 o 
  -4   1  16        7.52       12.51      1.75 o 
  -3   1  16        7.47       24.64      2.78 o 
  -2   1  16        1.07        2.93      1.15 o 
  -1   1  16       12.35       11.81      2.15 o 
   0   1  16      100.89      111.83      6.05 o 
   1   1  16       36.37       32.97      3.40 o 
   2   1  16      136.18      134.71      6.27 o 
   3   1  16        7.92       12.45      1.88 o 
   4   1  16        5.32        4.14      2.17 o 
  -4   2  16        3.28        2.08      1.45 o 
  -3   2  16       15.52       20.21      2.49 o 
  -2   2  16       13.14       11.80      1.89 o 
  -1   2  16       75.08       81.38      5.11 o 
   0   2  16       73.48       90.86      5.51 o 
   1   2  16        2.43        3.14      1.42 o 
   2   2  16       34.99       35.27      3.24 o 
   3   2  16       73.69       83.60      4.32 o 
   4   2  16        3.36        2.34      1.17 o 
  -4   3  16        1.66        2.38      1.34 o 
  -3   3  16       24.27       58.23      5.90 o 
  -2   3  16      298.68      323.32     13.93 o 
  -1   3  16       21.35       20.94      2.70 o 
   0   3  16       28.15       30.91      3.32 o 
   1   3  16       14.37       13.32      2.27 o 
   2   3  16       10.34        8.22      2.27 o 
   3   3  16        0.08        0.98      1.65 o 
   4   3  16      147.14      138.79      6.47 o 
  -4   4  16      111.88      121.56      7.00 o 
  -3   4  16        8.59        7.95      1.52 o 
  -2   4  16        1.76        1.82      1.82 o 
  -1   4  16      220.52      235.04      8.57 o 
   0   4  16       12.37       12.47      2.22 o 
   1   4  16        1.27        0.90      1.29 o 
   2   4  16      199.04      193.63      6.59 o 
   3   4  16       13.81       20.19      3.28 o 
  -4   5  16        8.10        8.77      1.82 o 
  -3   5  16       13.97       21.37      3.01 o 
  -2   5  16      229.24      247.90     12.13 o 
  -1   5  16        1.55        2.94      2.39 o 
   0   5  16       76.39       83.14      7.32 o 
   1   5  16        3.36        3.67      1.86 o 
   2   5  16        0.66        2.53      1.47 o 
   3   5  16        3.56        8.15      1.43 o 
  -4   6  16        3.18        2.06      0.93 o 
  -3   6  16        0.01        2.73      1.09 o 
  -2   6  16        0.01        2.33      1.24 o 
  -1   6  16       16.11       13.63      3.30 o 
   0   6  16      248.61      293.93     13.30 o 
   1   6  16       42.14       38.60      4.60 o 
   2   6  16        0.66        1.52      0.81 o 
   3   6  16        6.19        6.14      1.19 o 
  -3   7  16        5.30        5.06      1.08 o 
  -2   7  16      236.57      271.78     16.20 o 
  -1   7  16      146.62      166.43      9.61 o 
   0   7  16        9.46       11.59      2.87 o 
   1   7  16       38.45       33.15      3.93 o 
   2   7  16       24.37       28.12      2.58 o 
   3   7  16        1.40        6.52      1.10 o 
  -3   8  16        0.05       -0.99      0.62 o 
  -2   8  16       13.56       15.73      2.51 o 
  -1   8  16      103.67      113.18      7.43 o 
   0   8  16       35.51       42.81      4.62 o 
   1   8  16      176.65      180.41      8.34 o 
   2   8  16       62.43       66.54      3.48 o 
  -2   9  16        0.47        1.28      1.20 o 
  -1   9  16        0.05       -0.76      1.15 o 
   0   9  16       46.83       45.50      4.29 o 
   1   9  16        1.03        1.80      0.79 o 
   2   9  16        3.05        2.07      1.37 o 
  -1  10  16       17.35       11.22      2.14 o 
   0  10  16       19.68       18.20      2.65 o 
   1  10  16        0.94        1.32      1.30 o 
  -3   0  17       17.25       15.81      3.06 o 
  -1   0  17      167.53      178.25     10.31 o 
   1   0  17       40.64       41.99      5.29 o 
   3   0  17       94.03       96.82      6.07 o 
  -4   1  17        2.59        2.62      0.89 o 
  -3   1  17       19.66       16.40      2.12 o 
  -2   1  17      128.01      132.09      5.64 o 
  -1   1  17      172.85      189.32      7.60 o 
   0   1  17       81.62      107.48      5.87 o 
   1   1  17       98.15      104.83      5.81 o 
   2   1  17      155.78      170.16      6.64 o 
   3   1  17        4.63        6.73      1.28 o 
  -4   2  17       71.22       81.50      5.35 o 
  -3   2  17       48.25       48.31      3.43 o 
  -2   2  17       37.32       45.12      3.30 o 
  -1   2  17      191.10      206.38      7.91 o 
   0   2  17        0.91        0.54      1.26 o 
   1   2  17       24.22       21.39      2.71 o 
   2   2  17       15.85       13.94      2.86 o 
   3   2  17       25.78       26.99      3.39 o 
  -4   3  17        5.12        2.55      1.23 o 
  -3   3  17        9.72        7.78      2.29 o 
  -2   3  17        7.12       11.13      2.58 o 
  -1   3  17      148.63      162.77      6.88 o 
   0   3  17      386.76      489.06     12.45 o 
   1   3  17      155.23      178.06      7.20 o 
   2   3  17       22.85       22.93      3.36 o 
   3   3  17       60.58       66.40      5.21 o 
  -4   4  17       11.60        8.28      1.70 o 
  -3   4  17        8.96        8.08      2.02 o 
  -2   4  17       37.30       38.63      4.70 o 
  -1   4  17      174.77      194.24      7.43 o 
   0   4  17       32.83       35.13      3.40 o 
   1   4  17        0.14        0.14      1.29 o 
   2   4  17       17.21       21.59      2.95 o 
   3   4  17       19.02       25.79      3.20 o 
  -3   5  17       48.70       48.06      2.94 o 
  -2   5  17        1.02       -0.74      1.83 o 
  -1   5  17       37.64       54.83      5.85 o 
   0   5  17      115.64      124.69      8.62 o 
   1   5  17        1.73        1.63      1.27 o 
   2   5  17      127.85      131.94      5.03 o 
   3   5  17        6.47        7.62      1.82 o 
  -3   6  17       26.35       33.57      2.34 o 
  -2   6  17       83.79       86.47      4.80 o 
  -1   6  17       34.04       34.73      4.63 o 
   0   6  17        0.83       -0.35      1.75 o 
   1   6  17       20.85       28.69      2.58 o 
   2   6  17       41.38       38.95      2.76 o 
  -3   7  17       38.98       46.64      2.65 o 
  -2   7  17        5.88        7.50      1.32 o 
  -1   7  17      215.54      262.72     11.31 o 
   0   7  17        7.00        9.52      2.28 o 
   1   7  17        4.97        4.48      1.37 o 
   2   7  17        2.19        3.42      1.01 o 
  -2   8  17        1.00        1.99      0.86 o 
  -1   8  17        3.59        7.85      1.36 o 
   0   8  17       80.90       95.17      6.09 o 
   1   8  17       77.43       83.24      3.50 o 
  -1   9  17        2.11        2.32      1.24 o 
   0   9  17        6.80       10.37      1.87 o 
  -2   0  18        0.31       -0.75      1.24 o 
   0   0  18      148.37      184.79     10.47 o 
   2   0  18        0.01        0.07      1.15 o 
  -3   1  18        8.14        6.93      1.37 o 
  -2   1  18        0.54       -0.08      0.68 o 
  -1   1  18       11.80       14.44      2.78 o 
   0   1  18       19.69       23.64      2.85 o 
   1   1  18        4.54        6.83      1.65 o 
   2   1  18       29.19       23.78      3.23 o 
   3   1  18        6.94        2.05      3.67 o 
  -3   2  18       21.22       28.11      3.44 o 
  -2   2  18      350.76      403.54     29.62 o 
  -1   2  18       23.48       31.64      3.09 o 
   0   2  18        1.83        3.26      1.36 o 
   1   2  18       75.82       78.48      4.65 o 
   2   2  18      200.29      201.47      6.10 o 
   3   2  18       90.01      105.45      5.62 o 
  -3   3  18       75.12       93.10      6.03 o 
  -2   3  18        1.51        2.14      1.24 o 
  -1   3  18      113.81      121.45      8.29 o 
   0   3  18       19.70       30.32      3.01 o 
   1   3  18       13.80       18.96      3.34 o 
   2   3  18      120.30      110.80      6.23 o 
  -3   4  18        5.77        8.67      1.93 o 
  -2   4  18       68.95       83.61      7.57 o 
  -1   4  18        1.32       -0.09      1.40 o 
   0   4  18       16.23       16.97      3.26 o 
   1   4  18      215.03      217.99     13.05 o 
   2   4  18       17.35       23.40      2.75 o 
  -3   5  18        2.80        3.88      1.39 o 
  -2   5  18        1.84        5.01      1.26 o 
  -1   5  18      159.67      183.81      9.67 o 
   0   5  18       88.65      104.29      7.19 o 
   1   5  18       24.78       20.31      2.01 o 
   2   5  18       30.35       37.37      3.79 o 
  -2   6  18        0.65        1.14      0.81 o 
  -1   6  18       11.64        9.32      2.33 o 
   0   6  18       54.11       78.86      5.90 o 
   1   6  18        0.60       -0.03      0.64 o 
   2   6  18        0.31        0.03      1.18 o 
  -2   7  18       26.47       39.40      2.98 o 
  -1   7  18       18.43       16.87      1.82 o 
   0   7  18        3.32        3.88      1.60 o 
   1   7  18       88.41       85.75      3.20 o 
  -1   8  18        4.83        3.86      1.39 o 
   0   8  18       47.62       73.20      3.36 o 
  -3   0  19      441.03      507.01     12.55 o 
  -1   0  19        8.33       11.32      2.64 o 
   1   0  19      250.71      283.76     11.65 o 
  -3   1  19       11.79        2.40      6.47 o 
  -2   1  19       12.17       16.53      1.50 o 
  -1   1  19      222.70      261.17      7.89 o 
   0   1  19       59.26       74.15      4.39 o 
   1   1  19       21.63       22.95      2.41 o 
   2   1  19       35.33       42.82      2.55 o 
  -2   2  19       14.33       19.12      3.65 o 
  -1   2  19        1.51        2.79      1.14 o 
   0   2  19      139.03      195.52      6.94 o 
   1   2  19        1.90        3.66      1.58 o 
   2   2  19       30.25       37.00      2.49 o 
  -2   3  19       45.60       41.95      3.98 o 
  -1   3  19        3.63        4.13      1.78 o 
   0   3  19      185.15      259.86     11.16 o 
   1   3  19        0.05        0.59      1.18 o 
   2   3  19       99.05      105.92      9.25 o 
  -2   4  19       52.06       63.89      4.78 o 
  -1   4  19      299.92      415.55     13.72 o 
   0   4  19        0.59        0.44      1.23 o 
   1   4  19        9.06        9.24      2.04 o 
  -2   5  19        1.15        1.49      0.71 o 
  -1   5  19       39.13       50.90      4.60 o 
   0   5  19       92.97      150.96      7.63 o 
   1   5  19       30.83       30.83      3.09 o 
  -1   6  19       25.12       23.91      2.04 o 
   0   6  19       41.40       68.90      3.25 o 
  -2   0  20       69.43       67.23      4.36 o 
   0   0  20       88.91      129.42      7.24 o 
  -2   1  20        2.17        3.75      0.99 o 
  -1   1  20       38.68       50.03      3.05 o 
   0   1  20       83.96      121.99      4.96 o 
   1   1  20       77.83       92.41      5.63 o 
  -1   2  20        0.82       -0.01      1.04 o 
   0   2  20        4.47        6.29      1.88 o 
   1   2  20      128.94      149.28      6.93 o 
  -1   3  20       83.47      104.04      6.14 o 
   0   3  20       19.09       24.85      3.10 o 
                                                 
