# Supplementary material for: Photoswitching neutral homoaromatic hydrocarbons
Source: Nat Chem. 2023 Jan 26;15(3):377–85. doi: 10.1038/s41557-022-01121-w (PMC9986110; doi:10.1038/s41557-022-01121-w)
Supplement: Supplementary file 7 — Crystallographic data (.cif, .fcf and .hkl files) of compound 15 (CCDC 2128303). [file 41557_2022_1121_MOESM7_ESM.zip › CU-4142.CIF]

 
data_cu-4142 
 
_audit_creation_method            'CrysAlisPro 1.171.39.46 (Rigaku OD, 2018)'
_chemical_name_systematic 
; 
 ? 
; 
_chemical_name_common             ? 
_chemical_melting_point           ? 
_chemical_formula_moiety          ? 
_chemical_formula_sum 
 'C15 H12 O3' 
_chemical_formula_weight          240.25 
_chemical_absolute_configuration  ad
 
loop_ 
 _atom_type_symbol 
 _atom_type_description 
 _atom_type_scat_dispersion_real 
 _atom_type_scat_dispersion_imag 
 _atom_type_scat_source 
 'C'  'C'   0.0181   0.0091 
 'International Tables Vol C Tables 4.2.6.8 and 6.1.1.4' 
 'H'  'H'   0.0000   0.0000 
 'International Tables Vol C Tables 4.2.6.8 and 6.1.1.4' 
 'O'  'O'   0.0492   0.0322 
 'International Tables Vol C Tables 4.2.6.8 and 6.1.1.4' 
 
_symmetry_cell_setting            orthorhombic
_symmetry_space_group_name_H-M    Pna21 
 
loop_ 
 _symmetry_equiv_pos_as_xyz 
 'x, y, z' 
 '-x, -y, z+1/2' 
 'x+1/2, -y+1/2, z' 
 '-x+1/2, y+1/2, z+1/2' 
 
_cell_length_a                    12.5081(2) 
_cell_length_b                    13.8918(2) 
_cell_length_c                    6.63025(10) 
_cell_angle_alpha                 90.00 
_cell_angle_beta                  90.00 
_cell_angle_gamma                 90.00 
_cell_volume                      1152.07(3) 
_cell_formula_units_Z             4 
_cell_measurement_temperature     150(2) 
_cell_measurement_reflns_used     5276
_cell_measurement_theta_min       4.7190
_cell_measurement_theta_max       73.8330
 
_exptl_crystal_description        rod 
_exptl_crystal_colour             colourless
_exptl_crystal_size_max           0.27 
_exptl_crystal_size_mid           0.12 
_exptl_crystal_size_min           0.02 
_exptl_crystal_density_meas       ? 
_exptl_crystal_density_diffrn     1.385 
_exptl_crystal_density_method     'not measured' 
_exptl_crystal_F_000              504 
_exptl_absorpt_coefficient_mu     0.788 
_exptl_absorpt_correction_type    multi-scan
_exptl_absorpt_correction_T_min   0.8167 
_exptl_absorpt_correction_T_max   0.9860 
_exptl_absorpt_process_details
;
CrysAlisPro 1.171.39.46 (Rigaku Oxford Diffraction, 2018)
Empirical absorption correction using spherical harmonics,
 implemented in SCALE3 ABSPACK scaling algorithm.
;
 
_exptl_special_details 
; 
 ? 
; 
 
_diffrn_ambient_temperature       150.01(10) 
_diffrn_ambient_environment       N~2~
_diffrn_source                    'micro-focus sealed X-ray tube'
_diffrn_source_type               'SuperNova (Cu) X-ray Source'
_diffrn_radiation_probe           x-ray
_diffrn_radiation_type            'Cu K\a'
_diffrn_radiation_wavelength      1.54184
_diffrn_radiation_monochromator   mirror
_diffrn_measurement_device        'four-circle diffractometer'
_diffrn_measurement_device_type   'SuperNova, Single source at offset/far, Atlas'
_diffrn_detector                  'CCD plate'
_diffrn_detector_type             Atlas
_diffrn_detector_area_resol_mean  10.5435
_diffrn_standards_number          ? 
_diffrn_standards_interval_count  ? 
_diffrn_standards_interval_time   ? 
_diffrn_standards_decay_%         ? 
_diffrn_reflns_number             7091 
_diffrn_reflns_av_R_equivalents   0.0181 
_diffrn_reflns_av_sigmaI/netI     0.0149 
_diffrn_reflns_limit_h_min        -14 
_diffrn_reflns_limit_h_max        14 
_diffrn_reflns_limit_k_min        -16 
_diffrn_reflns_limit_k_max        16 
_diffrn_reflns_limit_l_min        -6 
_diffrn_reflns_limit_l_max        7 
_diffrn_reflns_theta_min          4.76 
_diffrn_reflns_theta_max          67.42 
_reflns_number_total              1779 
_reflns_number_gt                 1748 
_reflns_threshold_expression      >2sigma(I) 
 
_computing_data_collection        'CrysAlisPro 1.171.39.46 (Rigaku OD, 2018)'
_computing_cell_refinement        'CrysAlisPro 1.171.39.46 (Rigaku OD, 2018)'
_computing_data_reduction         'CrysAlisPro 1.171.39.46 (Rigaku OD, 2018)'
_computing_structure_solution     'SHELXS-97 (Sheldrick, 1990)' 
_computing_structure_refinement   'SHELXL-97 (Sheldrick, 1997)' 
_computing_molecular_graphics     ? 
_computing_publication_material   ? 
 
_refine_special_details 
; 
 Refinement of F^2^ against ALL reflections.  The weighted R-factor wR and 
 goodness of fit S are based on F^2^, conventional R-factors R are based 
 on F, with F set to zero for negative F^2^. The threshold expression of 
 F^2^ > 2sigma(F^2^) is used only for calculating R-factors(gt) etc. and is 
 not relevant to the choice of reflections for refinement.  R-factors based 
 on F^2^ are statistically about twice as large as those based on F, and R- 
 factors based on ALL data will be even larger. 
; 
 
_refine_ls_structure_factor_coef  Fsqd  
_refine_ls_matrix_type            full 
_refine_ls_weighting_scheme       calc  
_refine_ls_weighting_details 
 'calc w=1/[\s^2^(Fo^2^)+(0.0429P)^2^+0.1873P] where P=(Fo^2^+2Fc^2^)/3' 
_atom_sites_solution_primary      direct 
_atom_sites_solution_secondary    difmap 
_atom_sites_solution_hydrogens    geom 
_refine_ls_hydrogen_treatment     mixed 
_refine_ls_extinction_method      none 
_refine_ls_extinction_coef        ? 
_refine_ls_abs_structure_details 
 'Flack H D (1983), Acta Cryst. A39, 876-881' 
_refine_ls_abs_structure_Flack    0.17(19) 
_refine_ls_number_reflns          1779 
_refine_ls_number_parameters      176 
_refine_ls_number_restraints      1 
_refine_ls_R_factor_all           0.0278 
_refine_ls_R_factor_gt            0.0269 
_refine_ls_wR_factor_ref          0.0697 
_refine_ls_wR_factor_gt           0.0691 
_refine_ls_goodness_of_fit_ref    1.083 
_refine_ls_restrained_S_all       1.082 
_refine_ls_shift/su_max           0.000 
_refine_ls_shift/su_mean          0.000 
 
loop_ 
 _atom_site_label 
 _atom_site_type_symbol 
 _atom_site_fract_x 
 _atom_site_fract_y 
 _atom_site_fract_z 
 _atom_site_U_iso_or_equiv 
 _atom_site_adp_type 
 _atom_site_occupancy 
 _atom_site_symmetry_multiplicity 
 _atom_site_calc_flag 
 _atom_site_refinement_flags 
 _atom_site_disorder_assembly 
 _atom_site_disorder_group 
O1 O 0.39244(8) 0.33411(8) 0.2609(2) 0.0334(3) Uani 1 1 d . . . 
O2 O 0.32153(8) 0.53722(8) 0.06678(18) 0.0286(3) Uani 1 1 d . . . 
O3 O 0.40195(8) 0.54302(7) 0.36951(18) 0.0265(3) Uani 1 1 d . . . 
C1 C 0.25027(11) 0.44401(9) 0.3458(3) 0.0191(3) Uani 1 1 d . . . 
C2 C 0.21973(11) 0.46955(10) 0.5599(2) 0.0213(3) Uani 1 1 d . . . 
C3 C 0.21189(12) 0.39281(11) 0.7068(3) 0.0265(3) Uani 1 1 d . . . 
H3A H 0.1956(14) 0.4163(13) 0.851(3) 0.032 Uiso 1 1 d . . . 
C4 C 0.21846(12) 0.29967(11) 0.6547(3) 0.0280(4) Uani 1 1 d . . . 
H4A H 0.2079 0.2517 0.7549 0.034 Uiso 1 1 calc R . . 
C5 C 0.24223(12) 0.26907(10) 0.4408(3) 0.0272(4) Uani 1 1 d . . . 
H5A H 0.2816 0.2064 0.4390 0.033 Uiso 1 1 calc R . . 
C6 C 0.30665(12) 0.34611(10) 0.3410(2) 0.0235(3) Uani 1 1 d . . . 
C7 C 0.14051(11) 0.43466(10) 0.2499(2) 0.0205(3) Uani 1 1 d . . . 
C8 C 0.09535(12) 0.33884(10) 0.2347(3) 0.0265(3) Uani 1 1 d . . . 
H8A H 0.0319 0.3306 0.1579 0.032 Uiso 1 1 calc R . . 
C9 C 0.13846(12) 0.26123(11) 0.3233(3) 0.0286(4) Uani 1 1 d . . . 
H9A H 0.1036 0.2007 0.3125 0.034 Uiso 1 1 calc R . . 
C10 C 0.08510(12) 0.51604(11) 0.2015(3) 0.0257(3) Uani 1 1 d . . . 
H10A H 0.0229(14) 0.5069(14) 0.123(3) 0.031 Uiso 1 1 d . . . 
C11 C 0.10665(12) 0.60994(11) 0.2757(3) 0.0290(4) Uani 1 1 d . . . 
H11A H 0.0716(15) 0.6643(12) 0.203(3) 0.035 Uiso 1 1 d . . . 
C12 C 0.15443(12) 0.63065(11) 0.4575(3) 0.0288(4) Uani 1 1 d . . . 
H12A H 0.1513(14) 0.6990(13) 0.506(3) 0.035 Uiso 1 1 d . . . 
C13 C 0.18808(12) 0.56182(10) 0.6015(3) 0.0267(3) Uani 1 1 d . . . 
H13A H 0.1888 0.5813 0.7389 0.032 Uiso 1 1 calc R . . 
C14 C 0.32610(10) 0.51517(10) 0.2416(2) 0.0205(3) Uani 1 1 d . . . 
C15 C 0.49110(12) 0.59547(12) 0.2834(3) 0.0325(4) Uani 1 1 d . . . 
H15A H 0.5396 0.6158 0.3913 0.049 Uiso 1 1 calc R . . 
H15B H 0.4644 0.6523 0.2117 0.049 Uiso 1 1 calc R . . 
H15C H 0.5296 0.5538 0.1888 0.049 Uiso 1 1 calc R . . 
 
loop_ 
 _atom_site_aniso_label 
 _atom_site_aniso_U_11 
 _atom_site_aniso_U_22 
 _atom_site_aniso_U_33 
 _atom_site_aniso_U_23 
 _atom_site_aniso_U_13 
 _atom_site_aniso_U_12 
O1 0.0246(6) 0.0355(5) 0.0402(8) -0.0059(5) 0.0039(5) 0.0072(4) 
O2 0.0253(5) 0.0382(5) 0.0223(7) 0.0024(5) 0.0024(5) -0.0025(4) 
O3 0.0205(5) 0.0341(5) 0.0247(6) 0.0010(5) -0.0006(5) -0.0073(4) 
C1 0.0181(7) 0.0224(6) 0.0167(8) -0.0020(6) -0.0001(6) -0.0006(5) 
C2 0.0189(6) 0.0263(7) 0.0188(8) -0.0024(6) -0.0013(6) -0.0037(5) 
C3 0.0259(7) 0.0360(8) 0.0175(9) 0.0016(7) -0.0011(6) -0.0029(6) 
C4 0.0289(7) 0.0306(8) 0.0246(9) 0.0063(7) -0.0051(6) 0.0001(6) 
C5 0.0308(8) 0.0215(7) 0.0293(10) -0.0007(6) -0.0041(7) 0.0040(6) 
C6 0.0236(7) 0.0262(7) 0.0206(8) -0.0042(6) -0.0062(6) 0.0025(5) 
C7 0.0195(7) 0.0279(7) 0.0141(7) -0.0022(6) -0.0002(6) -0.0008(5) 
C8 0.0240(7) 0.0313(7) 0.0242(9) -0.0038(7) -0.0053(6) -0.0042(6) 
C9 0.0305(7) 0.0252(7) 0.0300(10) -0.0046(7) -0.0022(7) -0.0057(5) 
C10 0.0189(7) 0.0336(8) 0.0248(9) 0.0040(7) 0.0003(6) 0.0004(6) 
C11 0.0231(7) 0.0263(7) 0.0378(11) 0.0062(7) 0.0096(7) 0.0050(5) 
C12 0.0273(8) 0.0217(7) 0.0374(10) -0.0028(7) 0.0122(7) 0.0008(6) 
C13 0.0277(7) 0.0275(7) 0.0250(9) -0.0085(6) 0.0076(7) -0.0053(6) 
C14 0.0181(7) 0.0237(6) 0.0199(9) -0.0020(6) 0.0012(6) 0.0016(5) 
C15 0.0211(7) 0.0395(8) 0.0369(11) 0.0035(7) 0.0013(7) -0.0102(6) 
 
_geom_special_details 
; 
 All esds (except the esd in the dihedral angle between two l.s. planes) 
 are estimated using the full covariance matrix.  The cell esds are taken 
 into account individually in the estimation of esds in distances, angles 
 and torsion angles; correlations between esds in cell parameters are only 
 used when they are defined by crystal symmetry.  An approximate (isotropic) 
 treatment of cell esds is used for estimating esds involving l.s. planes. 
; 
 
loop_ 
 _geom_bond_atom_site_label_1 
 _geom_bond_atom_site_label_2 
 _geom_bond_distance 
 _geom_bond_site_symmetry_2 
 _geom_bond_publ_flag 
O1 C6 1.2088(19) . ? 
O2 C14 1.200(2) . ? 
O3 C14 1.3301(18) . ? 
O3 C15 1.4494(18) . ? 
C1 C2 1.512(2) . ? 
C1 C7 1.5187(18) . ? 
C1 C6 1.5323(18) . ? 
C1 C14 1.534(2) . ? 
C2 C13 1.370(2) . ? 
C2 C3 1.447(2) . ? 
C3 C4 1.342(2) . ? 
C3 H3A 1.03(2) . ? 
C4 C5 1.510(2) . ? 
C4 H4A 0.9500 . ? 
C5 C6 1.494(2) . ? 
C5 C9 1.517(2) . ? 
C5 H5A 1.0000 . ? 
C7 C10 1.364(2) . ? 
C7 C8 1.4495(19) . ? 
C8 C9 1.341(2) . ? 
C8 H8A 0.9500 . ? 
C9 H9A 0.9500 . ? 
C10 C11 1.420(2) . ? 
C10 H10A 0.946(19) . ? 
C11 C12 1.376(3) . ? 
C11 H11A 0.998(19) . ? 
C12 C13 1.416(2) . ? 
C12 H12A 1.002(19) . ? 
C13 H13A 0.9500 . ? 
C15 H15A 0.9800 . ? 
C15 H15B 0.9800 . ? 
C15 H15C 0.9800 . ? 
 
loop_ 
 _geom_angle_atom_site_label_1 
 _geom_angle_atom_site_label_2 
 _geom_angle_atom_site_label_3 
 _geom_angle 
 _geom_angle_site_symmetry_1 
 _geom_angle_site_symmetry_3 
 _geom_angle_publ_flag 
C14 O3 C15 116.34(13) . . ? 
C2 C1 C7 100.66(11) . . ? 
C2 C1 C6 110.12(13) . . ? 
C7 C1 C6 109.36(11) . . ? 
C2 C1 C14 115.33(12) . . ? 
C7 C1 C14 115.16(12) . . ? 
C6 C1 C14 106.14(12) . . ? 
C13 C2 C3 122.29(15) . . ? 
C13 C2 C1 118.80(14) . . ? 
C3 C2 C1 118.42(13) . . ? 
C4 C3 C2 122.19(16) . . ? 
C4 C3 H3A 123.8(10) . . ? 
C2 C3 H3A 113.9(10) . . ? 
C3 C4 C5 121.70(15) . . ? 
C3 C4 H4A 119.2 . . ? 
C5 C4 H4A 119.2 . . ? 
C6 C5 C4 108.67(12) . . ? 
C6 C5 C9 106.60(13) . . ? 
C4 C5 C9 109.49(13) . . ? 
C6 C5 H5A 110.7 . . ? 
C4 C5 H5A 110.7 . . ? 
C9 C5 H5A 110.7 . . ? 
O1 C6 C5 125.06(13) . . ? 
O1 C6 C1 122.69(14) . . ? 
C5 C6 C1 112.23(12) . . ? 
C10 C7 C8 123.13(13) . . ? 
C10 C7 C1 119.14(13) . . ? 
C8 C7 C1 117.39(12) . . ? 
C9 C8 C7 123.44(14) . . ? 
C9 C8 H8A 118.3 . . ? 
C7 C8 H8A 118.3 . . ? 
C8 C9 C5 120.73(13) . . ? 
C8 C9 H9A 119.6 . . ? 
C5 C9 H9A 119.6 . . ? 
C7 C10 C11 125.69(15) . . ? 
C7 C10 H10A 115.9(12) . . ? 
C11 C10 H10A 118.1(12) . . ? 
C12 C11 C10 125.31(15) . . ? 
C12 C11 H11A 117.2(12) . . ? 
C10 C11 H11A 116.4(11) . . ? 
C11 C12 C13 125.39(14) . . ? 
C11 C12 H12A 117.4(12) . . ? 
C13 C12 H12A 115.8(13) . . ? 
C2 C13 C12 125.60(16) . . ? 
C2 C13 H13A 117.2 . . ? 
C12 C13 H13A 117.2 . . ? 
O2 C14 O3 125.13(14) . . ? 
O2 C14 C1 124.75(14) . . ? 
O3 C14 C1 109.94(13) . . ? 
O3 C15 H15A 109.5 . . ? 
O3 C15 H15B 109.5 . . ? 
H15A C15 H15B 109.5 . . ? 
O3 C15 H15C 109.5 . . ? 
H15A C15 H15C 109.5 . . ? 
H15B C15 H15C 109.5 . . ? 
 
_diffrn_measured_fraction_theta_max    1.000 
_diffrn_reflns_theta_full              67.42 
_diffrn_measured_fraction_theta_full   1.000 
_refine_diff_density_max    0.251 
_refine_diff_density_min   -0.161 
_refine_diff_density_rms    0.036 
