# Supplementary material for: Photoswitching neutral homoaromatic hydrocarbons
Source: Nat Chem. 2023 Jan 26;15(3):377–85. doi: 10.1038/s41557-022-01121-w (PMC9986110; doi:10.1038/s41557-022-01121-w)
Supplement: Supplementary file 7 — Crystallographic data (.cif, .fcf and .hkl files) of compound 15 (CCDC 2128303). [file 41557_2022_1121_MOESM7_ESM.zip › CU-4142.hkl]

   0   0  -2 990047. 10467.7   3
   0   0  -1 9.95038 11.0605   3
   0   0   1-2.68145 21.0287   2
   0   0   2 999999. 10709.9   2
   0   0   3 0.76454 57.8240   2
   0   0   4 64721.6 1089.43   2
   0   0   5-34.5528 54.7400  14
   0   0   5-71.3598 66.4730   8
   0   0   5 67.3853 61.9769   2
   0   0   5-49.0582 85.8939   1
   0   0   5-77.0793 68.8126  15
   0   0   6 37095.4 834.654  15
   0   0   6 37227.3 809.657  14
   0   0   6 34772.8 771.507   7
   0   0   6 36900.5 794.712   8
   0   0   7-22.8019 41.2318   7
   0   0   8 18881.1 408.312  12
   0   1  -3 93743.1 1129.56   3
   0   1  -2 3.85559 25.2499   3
   0   1  -1 158767. 1753.30   3
   0  -1  -1 162406. 1700.53   4
   0  -1   0 15.7425 11.5859   4
   0   1   1 155441. 1747.11   2
   0  -1   1 152474. 1764.40   1
   0  -1   1 156880. 1730.09   2
   0  -1   2-5.57097 48.1306   2
   0   1   2-35.7161 52.3375   2
   0  -1   3 91673.3 1265.51   2
   0   1   3 92766.6 1303.19   2
   0  -1   4-69.7851 85.8143   1
   0  -1   4 12.9630 58.1246   2
   0   1   4 42.8271 65.8260   2
   0   1   5 4501.54 242.399  14
   0  -1   5 5048.56 309.852   1
   0  -1   5 4918.08 259.093  14
   0  -1   5 4763.81 262.297  15
   0  -1   5 4744.48 255.012   8
   0   1   5 4783.13 260.980  15
   0  -1   5 4860.32 273.024   2
   0   1   5 4675.10 277.222   2
   0   1   5 4815.27 253.246   8
   0   1   6 45.9999 70.1568   8
   0  -1   6-73.0559 64.8442   8
   0   1   6-25.6699 75.7252  15
   0  -1   6 68.5498 67.1432  14
   0  -1   6-0.60869 53.9220   7
   0   1   6 52.6129 70.8468  14
   0  -1   7 2210.11 169.280  14
   0   1   7 1888.50 148.199   7
   0  -1   8-57.4195 44.6207  12
   0   2  -3 40.3621 29.8502   3
   0  -2  -2 97859.6 1051.73   4
   0   2  -2 94970.5 1182.29   3
   0   2  -1 10.1790 30.6460   3
   0  -2  -1 11.5874 17.9059   4
   0  -2   0 492499. 5263.86   4
   0  -2   1 8.64304 31.8169   4
   0   2   1 26.7231 38.7059   2
   0  -2   1 16.6876 42.5332   1
   0   2   2 97080.4 1265.06   2
   0  -2   2 97546.1 1215.32   2
   0  -2   2 98041.7 1283.66   1
   0  -2   3 5.23773 48.0113   2
   0   2   3-77.5635 77.4321   2
   0  -2   3-85.1887 78.0814   1
   0  -2   4 55098.0 957.079   2
   0   2   4 58097.2 1040.30   2
   0  -2   4 55746.0 1045.81   1
   0   2   5 5.50968 56.2603   8
   0   2   5-31.2359 65.8733  15
   0  -2   5 29.7799 55.4569  14
   0  -2   5 94.0799 60.3203   6
   0  -2   5 30.7027 65.9857  15
   0  -2   5-24.8376 48.8357   8
   0  -2   5-27.4366 82.0493   1
   0   2   5 103.238 63.0145  14
   0   2   5-20.3569 71.5477   2
   0   2   6 72423.5 1265.34   8
   0  -2   6 75888.1 1314.12  14
   0   2   7-103.774 68.1279   7
   0  -2   7 48.1793 58.3348  14
   0  -2   8 6034.01 202.138  12
   0   3  -3 32051.1 554.819   3
   0   3  -2 54.4242 44.7957   3
   0  -3  -2 16.6745 17.4109   4
   0  -3  -1 345583. 3749.26   4
   0  -3   0 31.1651 38.5615   4
   0  -3   1 348083. 3828.31   4
   0   3   1 347005. 3838.39   2
   0  -3   2 2.97298 66.6487   1
   0   3   2 31.4654 58.8100   2
   0   3   3 31779.8 655.145   2
   0  -3   3 32634.8 665.658   1
   0  -3   4 79.6927 90.6518   1
   0   3   4-12.2680 70.5048   2
   0   3   5 25683.9 637.056   8
   0   3   5 25493.7 724.390   2
   0  -3   5 27521.5 752.959   1
   0  -3   5 25963.1 628.070   6
   0  -3   5 26293.6 664.391  14
   0  -3   5 25449.8 643.622   8
   0   3   5 26989.3 672.335  15
   0   3   6 74.8750 80.4137  15
   0  -3   6 28.3106 70.9090  14
   0   3   7 8763.61 328.495   7
   0  -3   7 8936.58 337.037  14
   0  -3   8 17.2039 28.5577  12
   0   4  -3-11.2112 38.8261   3
   0   4  -2 132521. 1665.84   3
   0  -4  -2 133903. 1534.78   4
   0  -4  -1-55.7213 38.1318   4
   0  -4   0 13083.5 277.561   4
   0  -4   1 60.3704 58.3522   4
   0   4   1 11.8168 49.7514   2
   0   4   2 127556. 1668.61   2
   0  -4   3 63.0822 91.3815   1
   0   4   3-18.7301 65.9606   2
   0   4   4 45263.2 940.530   2
   0  -4   4 45681.8 939.971   1
   0   4   5-15.6546 65.4937  15
   0  -4   5-81.0065 81.4861  14
   0   4   5 7.49667 74.5478   2
   0  -4   5 21.9441 53.8304   8
   0  -4   5 130.506 95.0261   1
   0  -4   5 125.017 66.5146   6
   0  -4   6 9284.97 391.025  14
   0   4   6 9505.58 390.278  15
   0  -4   7-18.0806 61.4034  14
   0  -4   7-73.8414 64.2765  12
   0   4   7-47.6562 67.3177   7
   0   5  -3 27946.5 577.701   3
   0   5  -2 0.19205 52.0160   3
   0  -5  -2 23.3553 28.3064   4
   0  -5  -1 163080. 1939.86   4
   0  -5   0-4.44665 56.1654   4
   0   5   1 158858. 1942.72   2
   0  -5   1 159067. 1960.35   4
   0   5   2-15.6240 68.4291   2
   0   5   3 28214.6 652.384   2
   0  -5   4 41.7911 52.4913  17
   0   5   4-47.5542 82.1028   2
   0  -5   4 19.7141 43.5314  14
   0   5   4 36.5725 53.7939  18
   0  -5   5 11190.9 396.295   6
   0   5   5 12679.6 510.853   2
   0   5   5 12017.9 432.947  15
   0  -5   5 11782.0 442.569  14
   0  -5   5 11612.5 421.573   8
   0   5   6 73.4370 77.7923  15
   0  -5   6-10.7359 69.2662  14
   0  -5   7 22962.7 517.715  12
   0  -5   7 23315.9 552.375  14
   0   5   7 23285.6 548.340   7
   0   6  -4 17106.7 471.293   3
   0   6  -3-38.1561 56.3282   3
   0   6  -2 49062.0 846.377   3
   0  -6  -1-18.1692 44.9718   4
   0   6  -1 36.7408 65.1450   3
   0  -6   0 3971.65 180.526   4
   0  -6   1-45.2553 71.6631   4
   0   6   1 42.1947 51.7069   2
   0   6   2 49407.8 874.128   2
   0   6   3 80.2890 79.0042   2
   0   6   4 17751.1 581.760   2
   0   6   4 17947.3 536.303  18
   0  -6   4 17780.9 522.045  14
   0  -6   4 18214.0 529.806  17
   0  -6   4 17636.6 479.438   6
   0   6   4 17354.3 500.553  10
   0  -6   5 20.3500 47.3842   6
   0  -6   5 19.3143 69.4329  14
   0   6   5 32.9763 67.6457  15
   0  -6   5-14.4755 51.1357   8
   0  -6   5-67.1889 62.5846  12
   0  -6   6 14690.0 488.915  14
   0  -6   6 13469.2 419.715  12
   0   6   6 15100.2 468.376  15
   0   6   7-41.4054 59.4757   7
   0  -6   7 12.4185 50.1654  14
   0  -6   7 14.9892 24.2785  12
   0   7  -4-12.2090 47.2198   3
   0   7  -3 158035. 2178.99   3
   0   7  -2-25.1321 61.7481   3
   0  -7  -1 54087.1 879.366   4
   0   7  -1 53128.1 910.169   3
   0  -7   0 3.61508 63.1634   4
   0   7   1 55010.8 902.011   2
   0   7   2-32.2836 30.5251   3
   0   7   2-33.6026 70.1061   2
   0   7   3 167321. 2352.18   2
   0  -7   4-2.81545 57.2310  17
   0   7   4-53.2785 64.7592  10
   0  -7   4-6.86247 43.3340   6
   0  -7   4 93.0228 61.6568  14
   0   7   4-37.5844 79.3118   2
   0   7   4-12.9920 59.2610  18
   0   7   5 4791.53 256.478  10
   0  -7   5 5058.57 256.051   6
   0  -7   5 4731.57 266.289   8
   0   7   5 5158.48 269.070  15
   0  -7   5 4963.66 287.670  14
   0   7   6 15.2280 54.8472  15
   0  -7   6 8.22064 77.7339  14
   0   7   7 9847.67 302.373   7
   0  -7   7 10637.8 319.613  14
   0   8  -4 38455.0 856.110   3
   0   8  -3 8.61661 72.4807   3
   0   8  -2 7483.11 324.881   3
   0   8  -1 1.72068 64.8670   3
   0   8   0 5907.24 262.457   3
   0   8   0 6269.06 247.356   2
   0   8   1 40.9577 52.4761   2
   0   8   1-7.82770 54.1889   3
   0   8   2 7378.51 322.271   2
   0  -8   3-60.2564 56.7563  14
   0   8   3 100.221 67.3176  10
   0   8   3-49.9515 68.3050  18
   0   8   3 20.9980 70.5691   2
   0  -8   3 16.8467 44.6866   6
   0  -8   3 96.9768 66.2789  17
   0  -8   4 38228.2 863.071  14
   0   8   4 40493.8 904.651  18
   0  -8   4 38952.4 841.027  17
   0  -8   4 38374.8 798.113   6
   0   8   4 38707.5 860.445  10
   0   8   5-70.4551 75.0282  10
   0   8   5-68.7021 68.2694  15
   0  -8   5 11.2664 72.1309  14
   0  -8   5 116.605 62.6109   6
   0  -8   6 1451.05 148.375  14
   0   8   6 1483.88 142.401   7
   0   8   6 1469.17 124.530  15
   0  -8   7-46.9871 36.6842  14
   0   8   7 10.5558 36.0426   7
   0   9  -3 15168.4 529.214   3
   0   9  -2-38.9521 61.1352   3
   0   9  -1 18312.9 528.178   3
   0   9   0 5.97143 60.4960   3
   0   9   0-3.51280 44.9156   2
   0   9   1 18737.1 512.110   2
   0   9   1 18477.1 503.494   3
   0   9   2-47.9780 69.6212   2
   0   9   2 25.4640 62.3551  10
   0  -9   3 14958.3 448.852   6
   0   9   3 15627.4 512.310  10
   0  -9   3 14958.3 490.810  14
   0   9   3 16031.8 508.419  18
   0   9   3 15470.3 550.324   2
   0  -9   4-132.005 65.7138   6
   0   9   4 25.2459 66.4405  10
   0  -9   4 47.9257 66.1192  14
   0   9   4-10.6044 79.6700  18
   0  -9   5 32927.3 781.968  14
   0   9   5 32259.5 739.070  10
   0  -9   5 34718.8 702.511   6
   0   9   6-26.2814 54.6268   7
   0  -9   6 7.74531 57.7426  14
   0  -9   7 15979.3 335.218  14
   0  10  -3 84.3188 72.7391   3
   0  10  -2 36536.6 870.227   3
   0  10  -1-6.95828 59.5072   3
   0  10   0 64020.1 1167.00   3
   0  10   1-8.07451 54.4980  10
   0  10   1 7.98297 46.9040   3
   0 -10   1 169.004 72.6739   6
   0  10   1 83.5090 63.2602   2
   0 -10   2 36699.9 758.406   6
   0  10   2 37120.8 861.897   2
   0  10   2 37522.1 790.754  18
   0  10   2 37372.9 835.430  10
   0  10   2 34824.1 768.097  16
   0  10   3-0.95583 67.6112   2
   0  10   3-30.9712 64.0877  18
   0 -10   3 102.420 73.5933  14
   0 -10   3 54.1689 57.5365   6
   0  10   3-15.5890 69.3629  10
   0  10   4 41671.3 915.383  10
   0 -10   4 41495.0 906.088  14
   0 -10   4 42722.5 836.468   6
   0  10   5-36.1047 67.2023  10
   0 -10   5 63.6772 75.7928  14
   0  10   6 2221.94 132.745   7
   0 -10   6 2495.79 157.215  14
   0  11  -2 56.0641 64.5041   3
   0  11  -1 315249. 4051.85   3
   0  11   0-13.2224 66.7765   3
   0  11   0 31.1957 57.2664  10
   0 -11   1 307289. 3784.74   6
   0  11   1 302625. 3874.00   3
   0  11   1 317439. 3882.03  10
   0  11   1 312980. 3869.85  16
   0  11   2 99.6293 84.7953  10
   0  11   2-26.4024 54.7259  16
   0  11   2 45.1767 70.2009  18
   0 -11   2-23.0350 57.7154   6
   0  11   3 13035.9 479.752  10
   0 -11   3 11918.8 445.533  14
   0 -11   3 12998.4 420.056   6
   0 -11   4 2.50120 68.6538  14
   0  11   4 40.4409 79.4632  10
   0  11   5 12820.5 399.782  10
   0 -11   5 13136.3 414.737  14
   0 -11   6 32.6821 35.4744  14
   0  12  -3 29.9647 53.8615  16
   0  12   0 1468.07 169.737   3
   0  12   0 1816.19 164.873  10
   0  12   1 49.6102 75.3851  16
   0  12   1-16.2042 78.5080  10
   0 -12   1-46.8356 65.5127   6
   0  12   2 53773.9 1066.72  10
   0  12   2 50974.3 1006.80  16
   0 -12   2 50633.2 1018.94  14
   0 -12   2 54300.1 984.870   6
   0  12   3-30.1032 84.1167  10
   0 -12   3 15.4208 48.3474   6
   0 -12   3-18.9197 60.4775  14
   0 -12   4 19362.4 532.437  14
   0  12   4 19895.0 558.338  10
   0 -12   5 33.8645 49.7218  14
   0  12   5 7.98969 44.3463  10
   0  13  -3 5463.27 260.703  16
   0  13  -2 7.67304 70.6765  16
   0  13  -1 25394.9 691.108  16
   0  13   0 22.4675 58.6916  10
   0  13   0 87.2788 82.6361  16
   0 -13   0 41.2881 63.7919   6
   0  13   1 24374.4 656.948  16
   0 -13   1 24889.6 610.184   6
   0  13   1 24508.3 648.916  10
   0  13   2 35.1829 77.2407  10
   0 -13   2-57.5941 67.8524  14
   0 -13   2 142.443 68.3531   6
   0  13   2-39.3980 61.4652  16
   0  13   3 5571.25 293.054  10
   0 -13   3 5264.57 265.201  14
   0  13   4-101.664 70.9087  10
   0 -13   4 73.7596 51.9294  14
   0 -13   5 1952.75 116.786  14
   0  13   5 1802.65 115.250  10
   0  14  -3 117.690 52.3695  16
   0  14  -2 581.805 109.240  16
   0  14  -1-13.1286 93.3473  16
   0 -14   0 9308.02 344.903   6
   0  14   0 9436.24 390.855  16
   0 -14   1 27.5893 40.4937  14
   0  14   1 77.7914 71.3392  10
   0  14   1-79.9587 75.7003  16
   0 -14   1 59.7537 51.0431   6
   0  14   2 582.797 95.1764  16
   0  14   2 517.147 100.699  10
   0 -14   2 506.888 83.2408  14
   0  14   3 95.6312 70.1431  10
   0 -14   3 45.3108 48.4276  14
   0  14   4 6804.74 256.094  10
   0 -14   4 6434.56 228.513  14
   0  15  -3 830.071 80.3483  16
   0  15  -2 60.9503 61.1123  16
   0  15  -1 2237.92 179.906  16
   0 -15  -1 2095.13 144.465   6
   0  15   0-12.6069 70.8655  16
   0 -15   0-9.67873 43.2954   6
   0  15   1 2248.42 157.899  10
   0  15   1 2046.78 164.069  16
   0 -15   2-39.4219 31.2302  14
   0  15   2-20.7171 41.6225  16
   0  15   2 59.3775 57.7533  10
   0 -15   3-10.9154 23.6918  14
   0  15   3 932.176 100.888  10
   0  15   4 50.2556 32.7978  10
   0 -16  -2 191.253 38.9532   6
   0  16  -2 254.207 54.6666  16
   0  16  -1-13.8005 56.1851  16
   0 -16  -1-16.0686 30.5045   6
   0  16   0 1916.11 146.418  16
   0  16   1 18.7553 44.3277  16
   0  16   1 8.31451 33.4541  10
   0  16   2-42.8568 19.5031  16
   0  16   2 283.673 53.5112  10
   0  16   3-5.04795 29.0715  10
   0  17  -1 3119.28 141.398  16
   0  17   0-29.9231 36.4842  16
  -1   0  -3-9.31247 23.7134   3
   1   0  -2 8.57640 11.2874   3
  -1   0  -2-11.3974 24.4961   3
  -1   0  -1 22.9320 20.7978   3
  -1   0   0 0.10526 9.94635   3
   1   0   1 19.9613 25.8082   2
  -1   0   1-6.09332 22.7298   2
  -1   0   1 4.02942 10.9171   4
   1   0   2 33.0032 56.8406   2
  -1   0   2-49.7615 49.5239   2
   1   0   3-49.9318 71.7700   2
  -1   0   3 28.9528 49.2863   2
   1   0   4 135.019 76.1234   2
  -1   0   4 36.2173 53.8212   2
   1   0   5 23.1673 64.8888   2
   1   0   5 41.1365 56.8827  14
  -1   0   5 141.944 77.3004  15
  -1   0   5-14.0923 87.0021   1
  -1   0   5 55.6601 66.3214   2
  -1   0   5-76.4082 69.1466  14
   1   0   5 12.5524 55.2630  15
   1   0   5-69.6287 80.3643   1
   1   0   5 192.507 75.1411   8
  -1   0   6 11.4568 63.9873  14
   1   0   6-29.6651 65.5521  14
   1   0   6 69.3867 79.3488  15
   1   0   6-16.8384 62.7625   8
  -1   0   6-89.8666 76.8624   7
  -1   0   7 23.5852 45.1084   7
   1   0   7 89.3274 55.0958   8
   1   0   7 26.8447 42.6815   7
  -1   0   8-17.2491 39.9321  12
   1   1  -3 106204. 1216.78   3
  -1   1  -3 103138. 1290.44   3
  -1  -1  -2 112453. 1282.57   4
  -1   1  -2 111937. 1330.59   3
   1   1  -2 113930. 1291.05   3
  -1  -1  -1 727378. 7716.52   4
  -1   1  -1 728112. 7743.24   3
  -1   1   0 412.772 27.3625   3
   1   1   0 466.844 20.0410   2
  -1  -1   0 441.160 28.9965   4
  -1  -1   1 692776. 7220.65   2
  -1   1   1 679306. 7275.52   2
   1   1   1 675639. 7276.12   2
  -1  -1   1 680556. 7228.63   4
  -1  -1   1 696668. 7311.23   1
   1  -1   1 666901. 7275.84   2
   1  -1   1 670251. 7253.38   1
   1   1   2 110161. 1406.04   2
  -1   1   2 113924. 1403.94   2
   1  -1   2 114028. 1399.22   2
  -1  -1   2 111793. 1362.37   2
  -1   1   3 102354. 1406.34   2
  -1  -1   3 101314. 1360.92   2
   1  -1   3 103403. 1393.89   2
   1   1   3 102484. 1414.47   2
  -1  -1   4 49892.0 1001.48   1
  -1  -1   4 51050.2 902.979   2
   1  -1   4 51877.5 935.870   2
   1   1   4 51703.7 956.420   2
  -1   1   4 52292.7 949.103   2
   1  -1   4 52798.1 976.758   1
  -1  -1   5 6321.18 299.030  14
  -1   1   5 6201.19 290.693  14
  -1   1   5 7050.49 315.796  15
   1  -1   5 6403.26 293.101  14
   1   1   5 6358.84 281.329  14
   1  -1   5 5662.57 291.075   8
   1   1   5 6274.85 302.476   8
  -1  -1   5 6436.55 304.992  15
   1   1   5 6392.76 332.002   2
   1  -1   5 6402.19 300.939  15
   1   1   5 6118.36 296.961  15
  -1  -1   5 6241.23 363.386   1
  -1  -1   5 6188.13 274.311   7
  -1   1   5 6293.39 318.942   2
   1  -1   5 6314.70 317.005   2
   1  -1   5 6981.65 351.754   1
  -1  -1   5 6697.53 309.838   2
  -1  -1   6 477.540 99.6872  14
  -1  -1   6 540.214 93.8112   7
  -1   1   6 663.392 124.590  15
  -1   1   6 766.439 118.033  14
   1  -1   6 474.232 93.1884  14
   1   1   6 681.957 103.895  14
   1   1   6 475.979 100.964   8
   1  -1   6 236.822 77.2274   8
   1   1   6 640.176 117.968  15
  -1   1   6 240.971 78.6369   7
   1  -1   6 574.855 109.890  15
  -1  -1   7 5230.20 259.297  14
   1  -1   7 5387.79 251.023  14
   1  -1   7 5127.38 236.516   8
   1   1   7 5151.65 237.024   7
  -1   1   7 4943.26 237.378   7
  -1   1   8 1639.87 108.938  12
  -1  -1   8 1589.49 109.731  12
   1  -1   8 1617.31 105.435  12
   1   2  -3 6557.95 179.005   3
  -1   2  -3 6455.99 198.980   3
   1   2  -2 247998. 2777.87   3
  -1   2  -2 249946. 2801.01   3
  -1  -2  -2 248383. 2716.14   4
  -1  -2  -1 22596.1 324.542   4
  -1   2  -1 22488.1 354.293   3
  -1  -2   0 138828. 1560.58   4
  -1   2   0 138233. 1554.17   3
   1   2   0 138760. 1511.78   2
  -1  -2   1 21491.5 340.619   4
  -1   2   1 22347.9 287.202   3
  -1  -2   1 21916.0 381.705   1
   1   2   1 21661.2 353.063   2
  -1  -2   2 247182. 2767.12   4
   1   2   2 249137. 2859.35   2
  -1  -2   2 252334. 2906.76   1
  -1   2   2 249209. 2866.40   2
   1  -2   2 247838. 2836.76   2
  -1  -2   2 248166. 2771.00   2
   1  -2   2 241175. 2852.63   1
   1   2   3 6143.19 253.538   2
  -1  -2   3 6476.58 271.053   1
   1  -2   3 5920.97 240.792   1
   1  -2   3 6291.69 234.556   2
  -1   2   3 6391.00 253.186   2
  -1  -2   3 6193.26 210.684   2
  -1   2   4 2961.92 202.673   2
  -1  -2   4 2713.76 166.115   2
   1  -2   4 2740.21 181.568   2
   1  -2   4 2855.68 197.508   1
  -1  -2   4 2561.11 202.251   1
   1   2   4 2346.82 188.054   2
  -1   2   5 337.507 83.0294  15
   1   2   5 220.621 76.6698   8
   1   2   5 327.640 69.8604  14
  -1  -2   5 279.253 79.0323  14
   1  -2   5 429.250 107.574   1
  -1  -2   5 132.481 82.2154   1
  -1  -2   5 329.713 87.0402  17
  -1   2   5 303.397 92.3589   2
  -1   2   5 271.210 76.6540  14
   1   2   5 243.124 96.5183   2
   1  -2   5 321.298 84.0253  15
   1   2   5 297.474 78.8825  15
   1  -2   5 434.615 94.9134  14
   1  -2   5 349.700 92.9620   8
  -1  -2   5 206.512 71.8544   6
   1   2   6 14748.5 485.101   8
  -1   2   6 15739.9 509.357  15
  -1  -2   6 14914.1 492.663  14
   1  -2   6 14748.0 482.151  14
   1   2   6 15595.6 514.416  15
  -1   2   6 14304.4 479.770   7
   1  -2   6 13415.6 470.510   8
   1   2   7 4492.79 228.752   7
   1  -2   7 4667.94 238.337  14
  -1   2   7 4470.30 228.267   7
  -1  -2   7 4743.57 247.703  14
  -1   2   8 1192.88 90.6677  12
   1  -2   8 1133.72 84.7068  12
  -1  -2   8 1131.59 89.2159  12
   1   3  -3 8738.78 238.972   3
  -1   3  -3 8507.13 254.518   3
  -1  -3  -2 24125.3 370.694   4
   1   3  -2 24320.7 431.824   3
  -1   3  -2 24110.6 435.994   3
  -1  -3  -1 51743.0 684.406   4
  -1   3  -1 54810.1 727.944   3
  -1   3   0 16614.0 294.006   3
  -1  -3   0 17480.3 303.727   4
   1   3   0 17497.6 264.896   2
  -1   3   1 52758.1 662.391   3
  -1  -3   1 53619.6 723.213   4
   1   3   1 52419.4 719.626   2
  -1  -3   2 23750.9 426.466   4
   1   3   2 23586.4 470.476   2
  -1  -3   2 24126.3 498.531   1
  -1   3   2 24259.5 477.261   2
   1  -3   2 23744.5 463.873   1
  -1  -3   3 8705.50 325.725   1
  -1   3   3 8767.75 313.137   2
   1  -3   3 8446.51 305.694   1
   1   3   3 8874.98 314.835   2
  -1   3   4 2802.71 203.284   2
  -1  -3   4 2859.54 211.822   1
   1  -3   4 3460.79 219.704   1
   1   3   4 3076.04 217.610   2
   1  -3   5 22001.3 615.214   8
   1   3   5 24096.4 698.610   2
  -1  -3   5 23374.9 710.826   1
   1  -3   5 25550.0 695.474   1
  -1   3   5 24098.9 623.641  15
   1   3   5 23395.2 625.530   8
  -1  -3   5 23338.0 602.843   6
   1   3   5 22664.9 597.666  18
  -1  -3   5 24119.8 631.664  14
   1  -3   5 23685.0 576.293   6
  -1   3   5 22445.3 578.923   8
   1  -3   5 22346.3 597.161  15
   1  -3   5 22732.3 617.206  14
  -1   3   5 23611.2 688.149   2
  -1  -3   5 22621.7 626.684  17
   1   3   5 23670.4 627.672  15
   1   3   6 1487.14 161.253  15
  -1  -3   6 1290.61 149.434  14
  -1   3   6 1567.73 167.575  15
   1  -3   6 1344.46 149.580   8
   1   3   6 1484.51 158.773   8
   1  -3   6 1625.73 162.874  14
  -1  -3   7 1823.09 155.476  14
   1  -3   7 1843.61 151.413  14
   1   3   7 1766.62 145.676   7
  -1   3   7 1868.76 153.767   7
  -1  -3   8 789.583 68.3666  12
  -1   3   8 866.391 70.6482  12
  -1   4  -3 23604.6 494.108   3
   1   4  -3 24224.9 488.963   3
  -1  -4  -2 32644.1 509.995   4
   1   4  -2 34403.3 582.067   3
  -1   4  -2 33253.3 579.842   3
  -1  -4  -1 138820. 1657.41   4
  -1   4  -1 142357. 1702.77   3
   1   4   0 289391. 3224.45   2
  -1  -4   0 298435. 3288.00   4
  -1   4   0 294917. 3281.71   3
  -1   4   1 133668. 1588.65   3
   1   4   1 137847. 1642.56   2
  -1  -4   1 137066. 1660.57   4
  -1   4   2 33583.2 620.669   2
  -1  -4   2 33480.0 641.592   1
  -1  -4   2 33807.1 578.531   4
   1   4   2 33096.9 607.066   2
  -1   4   2 32908.4 439.818   3
  -1  -4   3 24944.4 598.526   1
  -1   4   3 24840.3 584.462   2
   1   4   3 24992.5 580.649   2
   1  -4   3 24873.5 574.696   1
  -1   4   4 8902.62 377.734   2
   1  -4   4 10037.9 384.392   1
   1   4   4 9704.38 391.050   2
  -1  -4   4 9180.73 390.373   1
  -1   4   5 4413.52 252.700  15
  -1  -4   5 4273.07 270.964  17
   1  -4   5 3945.64 255.735   8
  -1  -4   5 4426.08 262.539  14
  -1  -4   5 4761.95 314.098   1
   1   4   5 4136.04 252.829   8
   1   4   5 4353.84 257.699  18
   1  -4   5 4317.78 231.728   6
  -1   4   5 4353.83 293.205   2
  -1  -4   5 4297.00 247.458   6
   1   4   5 4237.74 289.556   2
   1  -4   5 4180.76 256.533  14
   1  -4   6 3987.44 245.376   8
   1   4   6 4561.53 273.523  15
  -1   4   6 4161.13 252.495  15
   1  -4   6 4673.65 273.507  14
  -1  -4   6 4343.06 262.799  14
   1   4   7 3393.22 199.416   7
   1   4   7 3692.41 214.578  15
  -1  -4   7 3658.30 206.935  12
  -1   4   7 3681.45 211.764   7
  -1  -4   7 3754.39 213.116  14
   1  -4   7 3564.71 193.865  12
   1  -4   7 3403.68 202.293  14
  -1   5  -4 4520.76 219.880   3
  -1   5  -3 10446.5 329.252   3
   1   5  -3 10768.8 327.808   3
   1   5  -2 7260.98 254.966   3
  -1  -5  -2 7382.25 211.581   4
  -1   5  -2 6698.68 246.596   3
  -1  -5  -1 43623.9 673.722   4
  -1   5  -1 44715.0 712.199   3
   1   5   0 2722.79 114.855   2
  -1   5   0 2973.75 140.088   3
  -1  -5   0 2844.73 143.464   4
   1   5   1 43350.1 682.780   2
  -1   5   1 43226.6 650.514   3
  -1  -5   1 44665.4 715.220   4
   1   5   2 6720.33 256.409   2
  -1   5   2 6864.84 172.014   3
  -1   5   2 7557.25 276.089   2
  -1  -5   2 7160.49 252.857   4
  -1   5   3 11087.2 391.756   2
   1   5   3 11488.0 388.359   2
   1  -5   4 5014.35 257.499  17
  -1   5   4 4366.43 275.803   2
  -1   5   4 4341.74 245.923  18
  -1  -5   4 5152.27 265.027  17
  -1  -5   4 4587.40 237.385   6
   1   5   4 5083.82 259.458   8
  -1  -5   4 4804.13 254.912  14
   1   5   4 5159.79 294.561   2
   1  -5   4 4438.92 243.644  14
   1   5   4 4804.79 260.965  18
   1  -5   5 10769.0 436.405   8
  -1  -5   5 11543.2 439.084  14
   1  -5   5 12281.2 399.079   6
   1   5   5 11731.4 444.684  18
  -1   5   5 11837.1 427.260  15
   1  -5   5 12076.9 443.854  14
  -1  -5   5 12068.5 454.789  17
   1   5   5 12192.1 501.803   2
  -1   5   5 12616.2 516.561   2
  -1  -5   5 12047.1 425.429   6
  -1   5   6 5330.86 276.886  15
  -1  -5   6 5148.71 289.179  14
   1   5   6 5238.51 286.063  15
   1  -5   6 5169.31 282.371  14
  -1  -5   6 5009.98 266.247  12
   1  -5   6 4861.48 266.357   8
  -1  -5   7 8787.05 318.782  14
   1   5   7 8593.39 312.377  15
   1   5   7 8648.84 313.908   7
   1  -5   7 8587.72 278.894  12
   1  -5   7 8519.37 312.675  14
  -1   5   7 8490.88 312.149   7
  -1  -5   7 8499.13 303.179  12
  -1   6  -4 3318.99 200.545   3
   1   6  -3 20049.4 508.413   3
  -1   6  -3 20788.0 517.624   3
  -1   6  -2 21693.2 508.210   3
   1   6  -2 22406.9 522.201   3
  -1  -6  -2 23134.3 458.563   4
  -1  -6  -1 62069.2 915.467   4
  -1   6  -1 59200.7 937.328   3
  -1   6   0 1125.13 103.081   3
  -1  -6   0 1238.62 114.284   4
   1   6   0 1191.46 86.3360   2
   1   6   1 59924.8 901.926   2
  -1  -6   1 59938.4 944.957   4
  -1   6   1 58944.1 880.885   3
  -1   6   1 62037.4 955.812   2
  -1   6   2 22147.2 536.397   2
  -1  -6   2 22477.5 518.982   4
  -1   6   2 21660.4 395.319   3
   1   6   2 22091.4 519.287   2
   1   6   3 21476.7 576.534   2
  -1   6   3 21100.8 581.646   2
  -1  -6   4 3591.61 214.842   6
  -1   6   4 2902.92 200.409  10
  -1   6   4 3759.57 209.014  15
   1   6   4 3713.14 262.071   2
   1   6   4 3482.98 230.475  18
  -1  -6   4 3315.28 192.709  12
  -1  -6   4 3459.67 226.551  17
  -1  -6   4 3547.05 225.892  14
   1   6   4 3632.49 216.752  10
  -1   6   4 3443.58 258.832   2
   1  -6   4 3595.37 227.574  14
  -1  -6   5 1639.42 159.166   6
   1  -6   5 1503.41 161.977  14
  -1   6   5 1431.80 141.947  15
  -1  -6   5 1308.46 133.059  12
  -1  -6   5 1684.12 179.983  17
  -1  -6   5 1848.60 180.753  14
   1  -6   5 1258.67 158.780   8
   1  -6   5 1423.22 133.832   6
   1   6   5 1601.77 174.745  18
   1  -6   6 22461.8 613.359  14
  -1  -6   6 21782.1 606.063  14
  -1  -6   6 21426.8 556.921  12
  -1   6   6 21802.1 602.558   7
  -1   6   6 22724.4 576.061  15
   1   6   6 21210.4 583.646  15
   1  -6   6 20816.7 566.419   8
  -1  -6   6 22307.8 571.771   6
   1   6   7 2421.38 160.169   7
   1  -6   7 2530.81 161.113  14
  -1  -6   7 2442.20 144.594  12
  -1  -6   7 2479.99 162.277  14
  -1   6   7 2491.15 160.309   7
  -1   7  -4 6356.23 302.230   3
  -1   7  -3 21963.9 576.566   3
   1   7  -3 22083.3 580.709   3
  -1   7  -2 2696.51 179.328   3
   1   7  -2 2654.72 185.536   3
  -1  -7  -2 2498.77 147.771   4
  -1  -7  -1 44879.2 778.699   4
  -1   7  -1 45585.3 810.199   3
  -1   7   0 46.7691 49.7783   3
  -1  -7   0 28.2616 60.7993   4
   1   7   0 21.3871 33.1763   2
  -1   7   1 45848.4 765.750   3
  -1  -7   1 45667.6 830.908   4
   1   7   1 46150.2 783.358   2
   1   7   2 2530.70 176.969   2
  -1   7   2 2586.67 190.005   2
   1   7   3 23032.1 624.254   2
  -1   7   3 22185.1 629.417   2
  -1  -7   4 5822.97 261.634  12
  -1  -7   4 6635.47 318.507  14
  -1   7   4 5940.57 346.590   2
  -1  -7   4 6202.82 295.064   6
   1   7   4 6271.86 301.744  10
  -1  -7   4 6529.49 315.014  17
   1  -7   4 6345.76 314.101  14
   1   7   4 6257.44 319.447  18
   1   7   4 6944.47 366.095   2
  -1   7   4 6475.39 310.747  10
  -1   7   5 349.073 79.0754  15
   1  -7   5 535.544 108.787  14
  -1  -7   5 544.723 99.6436   6
  -1  -7   5 441.532 88.9991  12
  -1   7   5 392.346 85.4391  10
   1   7   5 410.209 105.786  18
  -1  -7   5 476.299 114.861  17
  -1  -7   5 352.590 99.2087  14
  -1   7   6 1474.45 150.643   7
  -1   7   6 1519.15 133.441  15
   1   7   6 1428.26 136.178  15
   1  -7   6 1285.36 129.731   8
  -1  -7   6 1547.18 157.337  14
  -1  -7   6 1314.77 127.367  12
   1  -7   6 1580.53 158.103  14
  -1  -7   6 1637.51 143.021   6
  -1   7   7 322.609 68.6642   7
   1   7   7 167.631 53.2024   7
  -1  -7   7 293.627 67.1981  14
   1  -7   7 222.682 58.2495  14
  -1   8  -4 22194.7 630.902   3
  -1   8  -3 6531.20 320.300   3
   1   8  -3 6503.65 322.364   3
   1   8  -2 11088.7 405.872   3
  -1  -8  -2 10711.5 346.553   4
  -1   8  -2 10456.4 387.072   3
  -1   8  -1 1299.98 132.595   3
  -1  -8  -1 1149.46 116.259   4
  -1  -8   0 18985.6 500.249   4
  -1   8   0 19243.2 488.494   3
   1   8   0 19257.0 426.364   2
  -1   8   1 1259.13 128.454   2
  -1  -8   1 1329.10 140.935   4
   1   8   1 1293.00 116.958   2
  -1   8   1 1282.91 117.412   3
   1   8   2 10537.0 382.499   2
  -1   8   2 10380.4 392.218   2
  -1  -8   3 6241.26 295.162  14
  -1   8   3 6781.06 312.326  10
  -1   8   3 6631.31 307.264  18
   1   8   3 6347.13 330.237   2
  -1  -8   3 6225.29 284.812   6
  -1   8   3 6129.24 334.588   2
   1  -8   3 6402.02 306.268  14
   1   8   3 6701.30 314.591  18
   1   8   3 6399.21 305.506  10
  -1  -8   3 6685.92 291.958  17
  -1  -8   4 21809.3 610.933  17
   1   8   4 24157.3 663.443  18
  -1  -8   4 21721.1 618.222  14
   1   8   4 23746.0 716.104   2
   1  -8   4 21485.2 621.587  14
  -1  -8   4 21365.1 589.104   6
  -1   8   4 22327.3 625.131  10
  -1   8   4 23768.8 727.766   2
   1   8   4 21427.5 603.461  10
  -1  -8   5 3350.64 216.668   6
   1  -8   5 3812.60 257.579  14
  -1  -8   5 3322.21 234.092  14
  -1   8   5 3235.29 219.601  10
   1   8   5 3338.13 212.035  10
   1   8   5 3806.81 230.921  15
   1  -8   6 400.624 95.4737  14
  -1  -8   6 422.891 82.1320   6
  -1  -8   6 358.132 88.4546  14
   1   8   6 259.478 69.0179  15
  -1   8   6 242.693 73.9248   7
  -1   8   7 4465.93 175.803   7
   1   8   7 4172.51 174.429   7
   1  -8   7 4459.85 182.535  14
  -1  -8   7 4440.66 180.666  14
   1   9  -3 19746.7 619.116   3
  -1   9  -3 20029.3 610.162   3
  -1   9  -2 9027.21 377.632   3
   1   9  -2 9195.92 386.777   3
  -1   9  -1 27096.6 663.563   3
  -1  -9  -1 27170.3 648.459   4
   1   9  -1 27723.9 681.581   3
  -1   9   0 27563.3 647.899   3
  -1  -9   0 27344.2 659.157   4
  -1   9   1 27043.2 617.292   3
   1   9   1 28734.2 629.539   2
  -1   9   1 27264.0 659.405   2
   1   9   2 10023.7 385.674  10
  -1   9   2 9756.36 374.949  10
  -1   9   2 9060.14 387.764   2
   1   9   2 9786.11 383.388   2
  -1  -9   2 9164.03 343.685   6
   1   9   2 9379.15 354.210  18
  -1  -9   3 18828.6 555.401  14
   1   9   3 20109.4 621.187   2
   1  -9   3 19343.5 570.878  14
   1   9   3 18844.0 576.032  10
   1   9   3 20288.7 583.599  18
  -1  -9   3 19243.6 542.027   6
  -1   9   3 19379.6 577.419  10
  -1   9   3 19310.1 567.107  18
  -1  -9   3 19536.6 527.628  17
  -1   9   3 20226.4 640.546   2
  -1  -9   4 2466.41 206.340  14
  -1  -9   4 2757.78 205.874  17
   1   9   4 2818.11 228.886  18
  -1   9   4 2524.89 206.885  10
   1   9   4 2497.37 198.758  10
  -1  -9   4 2531.50 193.254   6
   1  -9   4 2300.54 202.025  14
  -1  -9   5 11112.4 384.740   6
  -1  -9   5 10250.3 404.149  14
   1   9   5 10351.2 378.267  10
  -1   9   5 10127.4 387.982  10
   1  -9   5 10179.2 409.137  14
   1   9   5 11051.4 373.098  15
   1  -9   6 2867.37 187.325  14
   1   9   6 2872.77 156.318  15
  -1   9   6 2873.83 170.557   7
  -1  -9   6 2967.50 185.671  14
   1  -9   7 11686.6 276.573  14
  -1  -9   7 11950.5 271.665  14
   1  10  -3 9490.83 436.169   3
  -1  10  -3 9850.14 436.829   3
  -1  10  -2 29223.0 761.878   3
   1  10  -2 29943.9 782.419   3
   1  10  -1 1374.04 156.348   3
  -1  10  -1 1244.67 148.477   3
   1  10   0 22439.0 632.441   3
  -1  10   0 22959.7 588.338   2
  -1  10   0 21879.4 605.496   3
   1  10   0 23121.2 585.911  10
  -1  10   1 1479.92 150.496  16
   1  10   1 1236.08 136.854   3
  -1  10   1 1329.99 137.710  10
  -1  10   1 1460.21 153.931   2
  -1 -10   1 1523.78 146.584   6
   1  10   1 1566.21 160.159  10
  -1  10   1 1490.92 144.564   3
  -1  10   2 29463.8 725.127  10
  -1 -10   2 28840.5 688.637  14
  -1 -10   2 29705.6 689.679   6
   1  10   2 29244.5 692.657  18
  -1  10   2 28345.8 685.830  16
   1  10   2 28700.0 666.949  16
   1  10   2 30902.6 744.706  10
  -1  10   2 28268.4 757.701   2
   1  10   2 30495.5 738.963   2
   1  10   3 8833.96 379.769  18
  -1 -10   3 9155.91 369.521   6
  -1  10   3 9635.76 448.940   2
  -1 -10   3 9080.57 373.720  14
   1  10   3 9184.44 397.884  10
  -1  10   3 9029.05 391.672  10
   1  10   3 9540.23 426.656   2
   1 -10   3 9159.19 393.413  14
  -1  10   4 10661.8 424.790  10
   1  10   4 10581.3 420.596  10
  -1 -10   4 10220.4 405.971  14
  -1 -10   4 10504.2 388.833   6
   1  10   4 11191.5 440.925  18
   1 -10   4 10118.6 416.542  14
  -1 -10   5 2643.94 191.903  14
   1 -10   5 2680.13 208.593  14
  -1 -10   5 2870.28 181.285   6
  -1  10   5 2759.84 171.577   7
   1  10   5 2929.36 191.845  10
  -1  10   5 2580.14 189.049  10
   1  10   6 1068.74 95.3970   7
  -1 -10   6 1355.21 116.931  14
   1 -10   6 1423.43 124.117  14
  -1  10   6 1168.63 95.9064   7
  -1  11  -3 18791.3 524.171  16
   1  11  -2 1654.20 185.350   3
  -1  11  -2 1636.17 181.503   3
   1  11  -1 32579.6 833.499   3
  -1  11  -1 32881.3 825.895   3
  -1  11   0 38.3183 65.8642   3
   1  11   0 43.9425 62.2202  10
   1  11   0 128.720 70.0375   3
  -1  11   0 179.372 55.8112  10
   1  11   1 29928.0 761.563   3
  -1  11   1 33015.0 794.834   2
   1  11   1 32740.4 774.191  10
   1 -11   1 33116.2 697.220   6
  -1 -11   1 32512.5 732.070   6
  -1  11   1 31015.7 757.217  16
  -1  11   1 31607.5 748.896  10
  -1  11   2 1615.60 169.444  10
   1  11   2 1521.45 152.267  16
  -1  11   2 1528.16 158.695  16
  -1 -11   2 1544.81 153.957  14
  -1 -11   2 1437.06 148.551   6
  -1  11   2 1747.75 187.024   2
   1  11   2 1579.72 173.194  10
   1  11   2 1629.20 154.611  18
   1  11   3 18598.4 557.863  18
  -1  11   3 18835.1 581.427  10
   1  11   3 18049.0 577.533  10
   1 -11   3 17364.9 554.384  14
  -1 -11   3 17769.8 537.229  14
  -1 -11   3 19272.3 547.199   6
  -1 -11   4 6606.83 294.771   6
  -1 -11   4 6272.50 304.576  14
  -1  11   4 6418.60 325.323  10
   1 -11   4 6205.06 316.430  14
   1  11   4 6024.05 309.291  10
   1 -11   5 790.927 100.925   8
  -1 -11   5 1100.41 103.474   6
  -1  11   5 1038.88 116.379  10
   1  11   5 1131.65 101.333   7
   1 -11   5 1128.67 128.731  14
   1  11   5 1129.98 117.918  10
  -1 -11   5 949.661 109.024  14
   1 -11   6 8340.96 258.773  14
  -1 -11   6 8011.67 242.347  14
   1 -12  -5 622.130 106.855  11
   1 -12  -3 2997.56 242.572  11
  -1  12  -3 2708.06 190.115  16
  -1  12  -2 47665.8 971.578  16
  -1  12  -1 9589.38 402.798  16
  -1  12   0 22741.9 673.041   3
   1  12   0 22658.7 688.692   3
   1  12   0 23635.6 621.050  10
  -1  12   0 23797.0 598.107  10
  -1  12   0 22596.6 640.412  16
  -1  12   1 9149.87 390.358  16
   1  12   1 9504.52 394.135  10
  -1 -12   1 9575.75 374.094   6
  -1  12   1 9059.49 377.553  10
   1  12   2 48743.9 1009.19  10
  -1  12   2 45683.7 949.323  16
  -1  12   2 48254.5 993.344  10
  -1 -12   2 46541.5 931.235  14
  -1 -12   2 48065.2 941.850   6
   1  12   2 45863.3 928.928  16
   1 -12   3 2520.76 204.219  14
  -1 -12   3 2385.12 181.327   6
  -1  12   3 2651.78 215.285  10
   1  12   3 2678.98 222.426  10
  -1 -12   3 2567.18 191.271  14
   1 -12   4 5006.57 265.349  14
  -1 -12   4 5030.19 236.562   6
  -1 -12   4 4687.25 241.466  14
   1  12   4 5058.88 271.427  10
  -1  12   4 4752.78 265.337  10
   1 -12   5 261.379 65.4099  14
   1  12   5 325.091 60.2118  10
  -1 -12   5 355.522 69.7501  14
  -1  12   5 358.943 74.4155  10
   1 -13  -5 41.5083 24.3655  11
   1 -13  -4 1469.13 146.114  11
  -1  13  -3 4575.37 232.738  16
   1  13  -3 4478.18 239.609  16
   1 -13  -3 4507.64 266.871  11
  -1  13  -2 338.332 99.7435  16
  -1  13  -1 17544.8 558.652  16
   1  13   0 2110.87 176.117  10
  -1 -13   0 1702.35 163.238   6
   1 -13   0 2277.92 170.451   6
  -1  13   0 2379.66 210.684  16
   1  13   1 16222.5 520.494  16
  -1  13   1 17065.9 520.279  10
  -1  13   1 16372.7 527.682  16
  -1 -13   1 16385.7 497.174   6
   1  13   1 16703.5 527.228  10
  -1 -13   2 88.5912 57.3478   6
  -1  13   2 164.406 67.8859  16
  -1 -13   2 100.572 56.6443  14
   1  13   2 153.688 68.7821  16
  -1  13   2 279.135 101.468  10
   1 -13   2 215.858 86.1477  14
   1  13   2 127.202 84.8084  10
   1 -13   3 4643.42 257.601  14
  -1  13   3 4776.32 268.450  10
  -1 -13   3 4667.85 237.058  14
   1  13   3 4305.48 260.953  10
  -1 -13   3 4806.88 239.092   6
  -1  13   4 1640.62 146.801  10
  -1 -13   4 1769.48 122.190   6
  -1 -13   4 1666.14 131.374  14
   1  13   4 1764.16 152.857  10
   1 -13   4 1653.22 140.451  14
  -1  13   5 2133.55 125.046  10
  -1 -13   5 2053.66 109.538  14
   1 -13   5 2168.00 126.548  14
   1  13   5 2003.58 118.061  10
  -1  14  -3 568.742 83.2406  16
   1  14  -3 608.878 91.2909  16
  -1  14  -2 11352.9 400.088  16
   1  14  -2 12384.1 423.921  16
  -1  14  -1 1075.80 150.779  16
   1  14  -1 1058.44 144.589  16
   1  14   0 11314.0 426.459  16
   1  14   0 11440.1 382.768  10
  -1 -14   0 11108.2 391.596   6
  -1  14   0 11314.8 430.454  16
  -1  14   1 883.883 132.149  16
   1  14   1 944.329 129.644  16
  -1 -14   1 615.210 96.7662   6
  -1  14   1 1023.22 124.886  10
   1  14   1 924.578 121.050  10
  -1  14   2 11369.9 404.504  10
  -1  14   2 11336.1 389.499  16
   1  14   2 11627.1 380.237  16
   1 -14   2 12169.0 406.845  14
   1  14   2 12039.7 419.087  10
  -1 -14   2 12029.4 380.388   6
  -1  14   3 652.405 105.345  10
  -1 -14   3 628.803 80.4158   6
   1  14   3 687.950 111.111  10
  -1 -14   3 570.634 74.6870  14
   1 -14   3 707.413 96.9921  14
   1  14   4 830.635 96.9531  10
  -1  14   4 920.441 98.8581  10
   1 -14   4 821.119 86.9808  14
   1  15  -3 1208.15 97.6885  16
  -1  15  -3 1181.03 92.1427  16
   1 -15  -2 92.3025 40.5752   6
   1  15  -2 154.935 65.7549  16
  -1  15  -2 134.863 62.6521  16
   1  15  -1 5232.68 265.452  16
  -1  15  -1 4887.95 255.084  16
  -1 -15  -1 4730.85 225.801   6
  -1  15   0 5626.32 277.555  16
   1  15   0 5461.99 273.473  16
  -1 -15   0 5298.36 240.454   6
   1  15   1 4761.39 242.170  16
  -1  15   1 5082.41 231.013  10
  -1 -15   1 4806.96 221.246   6
   1  15   1 4676.27 229.393  10
   1 -15   1 4701.70 223.688  14
  -1  15   1 5200.58 255.878  16
  -1  15   2 101.272 48.6278  16
  -1  15   2 85.4829 49.6279  10
   1 -15   2 205.078 62.9430  14
  -1 -15   2 137.969 49.1041   6
   1  15   2 59.9519 54.5277  10
   1  15   2 167.006 47.0254  16
   1 -15   3 1261.69 103.064  14
   1  15   3 1392.28 119.446  10
  -1  15   3 1341.88 117.066  10
  -1  15   4 54.9548 30.0473  10
   1  15   4 89.8033 36.7038  10
   1  16  -2 3487.93 167.341  16
  -1  16  -2 3726.68 169.379  16
  -1 -16  -2 3398.08 148.363   6
   1  16  -1 559.167 85.8835  16
  -1 -16  -1 523.407 67.1262   6
  -1  16  -1 582.696 88.1111  16
  -1  16   0 8135.48 293.306  16
   1  16   0 7790.27 285.316  16
   1  16   1 570.798 76.8811  16
  -1 -16   1 351.567 54.5255   6
   1  16   1 384.036 58.8180  10
  -1  16   1 502.648 77.7547  16
  -1  16   2 3440.18 151.591  10
   1  16   2 3624.22 162.371  10
   1  16   3 3460.20 142.816  10
   1  17  -1 6440.72 203.137  16
  -1  17  -1 5975.38 196.363  16
   1  17   0 5075.83 183.600  16
  -1  17   0 5119.15 188.201  16
  -2   0  -3 176426. 2065.49   3
  -2   0  -2 126926. 1497.52   3
  -2   0  -1 166248. 1873.00   3
  -2   0   0 970695. 10136.2   1
  -2   0   0 943035. 10179.3   3
  -2   0   1 164370. 1814.16   4
   2   0   1 163660. 1882.25   2
  -2   0   1 165774. 1840.14   2
   2   0   2 129713. 1572.00   2
  -2   0   2 125032. 1527.54   2
  -2   0   2 126006. 1393.95   4
   2   0   3 166838. 2138.31   2
  -2   0   3 171704. 2106.59   2
  -2   0   4 26778.1 605.637   2
   2   0   4 26452.9 633.136   2
  -2   0   5 6022.52 292.991  15
  -2   0   5 4802.09 250.931   7
   2   0   5 5419.73 305.560   2
   2   0   5 5571.80 296.601   9
  -2   0   5 5551.90 354.707   1
   2   0   5 5087.06 281.449   8
  -2   0   5 5286.51 279.450   2
   2   0   5 5100.85 249.920  14
  -2   0   5 5780.23 284.919  14
   2   0   5 5224.85 276.165  15
  -2   0   5 5245.08 265.638  17
  -2   0   6 2487.01 188.894   7
   2   0   6 2820.90 189.186  14
  -2   0   6 2831.24 212.980  14
   2   0   6 2605.84 209.246   8
   2   0   6 2775.31 208.011  15
   2   0   7 13575.3 420.698   8
  -2   0   7 13188.9 388.716   7
  -2   0   8 18270.2 390.556  12
  -2  -1  -3 73588.4 929.721   4
  -2   1  -3 70316.9 979.084   3
  -2  -1  -2 16720.4 303.624   3
  -2   1  -2 17103.6 325.396   3
  -2  -1  -2 16668.8 297.660   4
  -2   1  -1 165160. 1876.07   3
  -2  -1  -1 165532. 1861.98   4
  -2  -1  -1 165101. 1865.70   3
  -2  -1   0 4092.06 113.051   4
  -2   1   0 4225.70 107.916   3
  -2  -1   1 165582. 1906.15   1
   2  -1   1 161782. 1794.67   1
  -2  -1   1 165598. 1790.77   2
  -2   1   1 165819. 1784.78   3
   2   1   1 163107. 1876.40   2
  -2  -1   1 161726. 1835.44   4
  -2  -1   2 16212.6 276.208   4
  -2  -1   2 17219.7 312.173   2
   2   1   2 17105.0 360.296   2
   2  -1   2 17230.0 363.758   2
  -2   1   2 17052.1 350.572   2
   2  -1   2 16080.5 328.600   1
  -2  -1   3 69883.1 998.186   2
  -2   1   3 71466.2 1053.91   2
   2  -1   3 68561.4 1036.37   1
   2  -1   3 68417.8 1049.73   2
   2   1   3 68690.4 1062.48   2
  -2  -1   4 7163.81 341.767   1
  -2   1   4 7370.29 307.736   2
   2   1   4 6812.34 305.969   2
   2  -1   4 6821.78 298.064   2
   2  -1   4 7326.69 306.300   1
  -2  -1   4 7243.45 276.710   2
   2  -1   5 3227.01 203.954  14
   2   1   5 3637.02 203.590  14
  -2  -1   5 3578.33 225.542   6
  -2  -1   5 3533.31 226.788  17
   2   1   5 3332.49 220.321  15
   2   1   5 3802.57 262.320   1
   2   1   5 3815.01 260.482   2
   2   1   5 3213.13 224.411   8
  -2   1   5 3819.61 248.557   2
  -2   1   5 3731.82 225.412  14
  -2   1   5 3382.40 220.592  15
   2  -1   5 3464.79 222.906  15
  -2  -1   5 3108.96 197.921   7
   2  -1   5 3453.08 233.799   8
  -2  -1   5 3375.66 216.248  14
  -2  -1   5 3621.22 288.417   1
   2   1   6 8191.78 363.041  15
  -2  -1   6 7745.28 322.226   7
   2  -1   6 8204.21 370.823   8
   2   1   6 7893.99 363.553   8
   2  -1   6 8097.44 357.848  15
   2   1   6 8568.00 326.320  14
  -2   1   6 8523.41 361.335  14
  -2  -1   6 8515.12 364.990  14
   2  -1   6 8277.42 340.450  14
  -2   1   6 7999.70 341.901   7
  -2   1   7 430.384 83.9574   7
   2  -1   7 491.052 86.5889   8
   2  -1   7 339.906 68.1853  14
   2   1   7 474.453 84.9407   8
  -2  -1   7 402.772 67.1210   7
   2   1   7 375.427 66.8130   7
  -2   1   8 325.444 52.3748  12
   2  -1   8 322.191 50.5650  12
  -2  -1   8 305.427 55.3459  12
  -2   2  -3 171692. 2090.71   3
   2   2  -3 173901. 1996.86   3
  -2  -2  -2 53668.0 717.986   4
  -2   2  -2 53462.7 756.178   3
  -2  -2  -1 41779.3 577.060   4
  -2   2  -1 42043.5 591.932   3
  -2   2   0 5140.36 132.578   3
  -2  -2   0 5213.62 142.891   4
   2   2   0 5004.16 97.9755   2
  -2   2   1 41539.5 504.429   3
   2   2   1 40361.2 573.439   2
  -2  -2   1 39894.9 563.732   4
  -2  -2   1 39810.2 609.540   1
  -2  -2   2 52417.5 717.402   4
  -2  -2   2 53128.6 685.134   2
  -2  -2   2 53569.5 843.640   1
  -2   2   2 53017.1 796.008   2
   2  -2   2 52887.2 749.701   1
   2   2   2 52390.5 795.016   2
   2  -2   3 169016. 2134.72   1
   2   2   3 172666. 2192.37   2
   2  -2   3 171016. 2160.97   2
  -2   2   3 173136. 2185.07   2
  -2  -2   3 168833. 2041.20   2
  -2  -2   3 173563. 2253.35   1
   2  -2   4 78188.8 1244.80   1
  -2   2   4 75988.8 1263.11   2
   2   2   4 74615.5 1261.42   2
  -2  -2   4 74886.7 1128.92   2
  -2  -2   4 77997.5 1343.94   1
  -2   2   5 5928.25 321.592   2
  -2   2   5 6105.29 294.055  14
  -2  -2   5 5761.48 358.260   1
  -2  -2   5 6037.58 295.206  14
   2  -2   5 5536.65 281.570  15
  -2  -2   5 5977.27 295.586   6
   2   2   5 5802.65 302.373   8
   2   2   5 5775.51 325.741   2
   2  -2   5 5773.84 281.820  14
  -2  -2   5 5699.72 290.653  17
   2  -2   5 5628.12 301.185   8
  -2   2   5 6068.60 292.409  15
  -2  -2   5 5632.80 256.230   7
   2   2   6 19059.1 575.447  15
  -2  -2   6 19823.6 574.533  14
   2  -2   6 18922.7 578.437   8
  -2  -2   6 18727.9 501.754   7
  -2   2   6 19556.3 563.550   7
   2  -2   6 19025.9 546.787  14
   2   2   6 18619.3 570.008   8
   2  -2   7 9764.78 330.113  14
   2  -2   7 9299.33 336.697   8
  -2   2   7 9602.96 340.425   7
   2   2   7 9140.95 326.851   7
  -2  -2   7 10027.1 360.613  14
   2   2   7 10096.6 371.605  15
  -2   2   8 3478.60 144.699  12
  -2  -2   8 3377.06 148.113  12
  -2   3  -4 561.649 70.3008   3
  -2   3  -3 43105.2 723.842   3
   2   3  -3 45224.8 682.185   3
  -2   3  -2 2680.03 132.058   3
  -2  -3  -2 2749.42 115.495   4
  -2  -3  -1 72333.5 936.972   4
  -2   3  -1 74261.2 960.753   3
  -2  -3   0 2319.55 106.184   4
   2   3   0 2309.75 69.8049   2
  -2   3   0 2257.97 99.6345   3
   2   3   1 70595.7 918.768   2
  -2   3   1 71216.8 863.348   3
  -2  -3   1 71480.0 936.260   4
  -2  -3   2 2892.19 168.852   1
   2   3   2 2664.60 144.916   2
  -2  -3   2 2741.88 128.803   4
  -2   3   2 2860.66 155.660   2
  -2   3   3 45642.7 829.082   2
   2   3   3 46189.7 830.998   2
   2  -3   3 44714.8 770.092   1
  -2  -3   3 46005.7 863.903   1
  -2   3   4 740.220 122.121   2
   2  -3   4 560.963 94.3175   1
   2   3   4 756.284 121.395   2
  -2  -3   4 689.821 134.388   1
  -2   3   5 43006.4 869.990  15
   2  -3   5 40285.5 911.506   8
  -2  -3   5 40708.3 873.853  14
   2   3   5 41286.9 852.649  18
  -2   3   5 41264.4 959.407   2
  -2  -3   5 42017.5 876.725   6
   2   3   5 42554.3 973.673   2
   2   3   5 41712.9 897.219   8
   2  -3   5 41154.5 869.481  14
   2  -3   5 40594.8 841.645  15
  -2  -3   5 39869.7 882.938  17
   2   3   6 31427.7 768.926   8
   2   3   6 32463.8 782.846  15
   2  -3   6 31915.2 750.212  14
  -2   3   6 31968.8 761.834   7
   2  -3   6 31792.6 778.490   8
  -2  -3   6 33318.5 775.783  14
  -2  -3   7 3842.67 219.689  14
   2   3   7 3800.25 223.862  15
  -2  -3   7 4009.17 221.425  12
   2  -3   7 3591.44 202.654   8
   2  -3   7 3923.77 206.344  14
  -2   3   7 3925.76 219.632   7
  -2  -3   8 2061.44 106.722  12
  -2   4  -4 19054.2 474.433   3
  -2   4  -3 17916.2 432.360   3
   2   4  -3 19132.4 422.278   3
  -2   4  -2 2955.30 153.923   3
  -2  -4  -2 3178.78 133.963   4
  -2   4  -1 742.239 77.1265   3
  -2  -4  -1 670.356 70.7782   4
  -2  -4   0 126583. 1513.01   4
  -2   4   0 125231. 1489.95   3
   2   4   1 678.847 67.0262   2
  -2  -4   1 728.125 82.4254   4
  -2   4   1 667.790 57.1218   3
   2   4   2 2838.98 158.220   2
  -2   4   2 2940.97 169.870   2
  -2  -4   2 2846.65 145.901   4
  -2  -4   2 3123.07 193.978   1
   2   4   3 19799.7 505.143   2
  -2  -4   3 20248.7 538.135   1
  -2   4   3 18981.2 505.983   2
  -2   4   4 19568.0 580.901   2
  -2  -4   4 20754.4 609.096   1
   2   4   4 20328.3 587.461   2
  -2  -4   5 28062.0 726.341  17
   2  -4   5 27970.8 706.161  14
   2   4   5 27808.1 698.711  18
  -2   4   5 28728.3 681.779  15
  -2   4   5 29890.7 812.844   2
   2  -4   5 26153.9 726.426   8
  -2  -4   5 28890.2 707.174   6
   2   4   5 30129.3 804.044   2
  -2  -4   5 28707.3 713.345  14
   2   4   5 29532.3 729.190   8
  -2  -4   5 29856.0 836.448   1
   2  -4   6 20989.7 613.162   8
   2   4   6 22294.1 626.039  15
  -2   4   6 21972.1 613.146   7
   2  -4   6 21314.5 600.381  14
  -2  -4   6 21683.7 610.125  14
   2  -4   7 5724.41 247.756  14
  -2  -4   7 5630.10 256.652  14
   2  -4   7 5152.82 232.043   8
  -2  -4   7 5859.43 260.700  12
  -2   4   7 5972.10 265.215   7
   2   4   7 5677.08 264.122  15
  -2   5  -4 39794.9 778.907   3
   2   5  -3 8195.81 286.238   3
  -2   5  -3 7845.17 289.214   3
  -2  -5  -2 132451. 1642.44   4
  -2   5  -2 128299. 1701.16   3
  -2  -5  -1 127093. 1611.15   4
  -2   5  -1 129967. 1639.95   3
  -2  -5   0 576824. 6132.06   4
  -2   5   0 574658. 6104.64   3
  -2  -5   1 128463. 1634.74   4
  -2   5   1 127870. 1545.43   3
   2   5   1 123837. 1567.14   2
   2   5   2 128639. 1714.68   2
  -2  -5   2 128633. 1708.64   4
   2   5   3 8593.15 334.918   2
  -2   5   3 8077.31 337.345   2
   2   5   4 40947.0 851.567   8
   2  -5   4 41495.2 850.847  14
   2   5   4 42354.9 871.110  18
   2   5   4 42690.0 928.663   2
  -2   5   4 38918.7 803.482  10
  -2  -5   4 40438.8 837.744  14
  -2  -5   4 42639.3 845.865   6
  -2   5   4 40691.9 921.112   2
  -2  -5   4 42248.3 867.950  17
   2   5   5 3092.38 225.706  18
  -2  -5   5 2985.70 227.577  17
  -2   5   5 3495.50 270.375   2
   2  -5   5 3182.31 230.385  14
  -2  -5   5 3132.33 222.999   6
   2   5   5 3312.79 256.544   2
  -2  -5   5 3201.23 229.519  14
   2  -5   5 2911.02 235.732   8
  -2   5   5 3239.51 211.016  15
   2  -5   6 767.978 122.409   8
  -2  -5   6 681.756 121.204  14
   2  -5   6 702.766 112.561  14
   2   5   6 760.796 119.889  15
  -2  -5   6 767.662 112.457  12
  -2   5   6 854.892 129.144   7
  -2  -5   6 1070.32 143.565   6
  -2  -5   7 1683.44 136.488  12
  -2  -5   7 1812.07 145.304  14
  -2   5   7 1805.56 145.369   7
   2  -5   7 1463.55 117.901   8
   2  -5   7 1462.37 124.800  14
   2   5   7 1731.85 143.302  15
  -2   6  -4 15705.4 469.932   3
  -2   6  -3 67646.9 1121.82   3
   2   6  -3 67416.2 1112.74   3
  -2  -6  -2 1548.85 116.051   4
  -2   6  -2 1617.38 131.079   3
  -2  -6  -1 63946.5 963.539   4
  -2   6  -1 64455.5 989.432   3
  -2   6   0 22153.8 457.492   3
   2   6   0 21233.3 372.995   2
  -2  -6   0 21959.9 473.822   4
  -2  -6   1 65093.8 1005.27   4
  -2   6   1 63160.5 915.363   3
   2   6   1 63254.8 922.992   2
   2   6   2 1740.08 139.152   2
  -2   6   2 1809.11 154.437   2
  -2  -6   2 1756.33 140.951   4
   2   6   3 70208.5 1190.98   2
  -2   6   3 67232.2 1210.23   2
  -2   6   4 16149.1 566.434   2
   2   6   4 17114.3 567.023   2
   2   6   4 15909.0 513.627  18
  -2  -6   4 16254.8 509.862  17
  -2   6   4 15595.0 483.860  10
  -2  -6   4 15712.5 491.245  14
  -2  -6   4 16463.0 496.948   6
   2   6   4 15274.6 462.956  10
  -2  -6   4 15194.6 453.274  12
   2  -6   4 16337.3 509.693  14
   2   6   5 14202.7 500.027  18
  -2  -6   5 15257.3 521.795  17
   2  -6   5 14637.2 501.902  14
  -2   6   5 15683.3 464.925  15
  -2  -6   5 14348.3 465.293  12
  -2   6   5 15062.7 470.294  10
  -2  -6   5 14536.3 485.556   6
  -2  -6   5 15582.5 511.797  14
  -2  -6   6 463.550 102.184  14
  -2  -6   6 632.128 111.954   6
   2  -6   6 488.166 103.829   8
   2  -6   6 516.872 103.015  14
   2   6   6 639.876 111.646  15
  -2   6   6 670.404 119.731   7
  -2  -6   6 602.166 108.027  12
  -2   6   7 1984.44 142.137   7
   2  -6   7 1748.63 129.730  14
   2   6   7 1829.65 135.701  15
  -2  -6   7 2036.77 143.271  14
  -2  -6   7 1944.69 133.137  12
   2   6   7 1802.30 136.537   7
  -2   7  -4 1832.60 163.098   3
   2   7  -3 3083.40 209.688   3
  -2   7  -3 3099.86 208.118   3
  -2   7  -2 15776.1 455.232   3
  -2  -7  -2 16849.7 428.997   4
  -2   7  -1 23606.6 539.649   3
  -2  -7  -1 23262.8 521.954   4
  -2   7   0 35227.0 660.429   3
   2   7   0 34666.4 549.074   2
  -2  -7   0 33395.2 670.620   4
  -2  -7   1 23585.2 556.512   4
  -2   7   1 24052.4 493.924   3
   2   7   1 23456.7 489.423   2
  -2   7   2 16172.6 484.252   2
   2   7   2 16285.6 447.931   2
  -2  -7   2 16574.9 471.095   4
   2   7   3 3418.22 220.980  18
  -2   7   3 2963.53 225.625   2
   2  -7   3 3450.79 215.624  14
  -2   7   3 3109.41 200.643  10
   2   7   3 3168.49 219.121   2
  -2  -7   4 2014.65 176.376  14
   2   7   4 1938.89 195.348   2
  -2   7   4 1878.36 173.603  10
   2  -7   4 1858.80 180.427  14
  -2  -7   4 2034.11 182.522  17
  -2   7   4 1883.46 203.179   2
   2   7   4 2001.10 188.170  18
  -2  -7   4 1966.54 172.137   6
   2   7   4 1988.45 170.729  10
  -2  -7   4 1557.22 144.093  12
   2  -7   5 39097.7 880.352  14
  -2  -7   5 38840.9 848.549   6
  -2   7   5 37987.5 827.974  10
  -2  -7   5 36426.2 792.575  12
  -2  -7   5 39134.0 887.627  17
   2   7   5 38497.1 879.664  18
  -2  -7   5 38433.3 861.571  14
   2   7   6 11744.7 401.452  15
   2  -7   6 10942.8 400.885   8
  -2  -7   6 11405.0 407.690  14
  -2   7   6 11651.0 399.643   7
  -2  -7   6 11659.4 382.511  12
  -2  -7   6 11492.0 396.964   6
   2  -7   6 11747.7 417.223  14
  -2   7   7 4909.78 195.298   7
   2  -7   7 4663.25 191.289  14
  -2  -7   7 5255.30 203.135  14
   2   7   7 4734.04 196.376   7
  -2   8  -4 20366.8 602.893   3
  -2   8  -3 28535.8 716.804   3
   2   8  -3 28180.9 723.531   3
   2   8  -2 9190.28 376.421   3
  -2   8  -2 8902.86 357.326   3
  -2  -8  -2 9433.58 335.372   4
  -2  -8  -1 26815.0 614.436   4
  -2   8  -1 28032.4 634.669   3
  -2   8   0 5066.58 236.707   3
  -2  -8   0 4711.05 244.175   4
  -2   8   1 28463.1 667.381   2
  -2  -8   1 28390.2 661.096   4
   2   8   1 29607.9 586.794   2
  -2   8   1 27898.7 587.522   3
  -2  -8   2 8993.20 368.401   4
  -2   8   2 9421.46 383.258   2
   2   8   2 9106.88 345.258   2
  -2  -8   3 27943.8 668.794  14
  -2  -8   3 28158.8 665.529  17
  -2   8   3 28175.6 691.373  10
   2   8   3 28235.4 721.822   2
   2  -8   3 29044.9 708.494  14
  -2  -8   3 29045.4 682.443   6
  -2   8   3 28703.2 767.478   2
   2   8   3 28956.4 702.225  10
   2   8   3 29587.2 718.435  18
  -2   8   4 22378.2 714.915   2
  -2  -8   4 20867.1 607.559  17
  -2  -8   4 20531.7 540.704  12
  -2  -8   4 20972.4 594.901  14
   2  -8   4 21626.4 624.739  14
  -2  -8   4 21118.8 597.280   6
   2   8   4 23368.3 698.629   2
  -2   8   4 20798.3 609.593  10
   2   8   4 19859.1 577.820  10
   2   8   4 22524.3 643.304  18
   2   8   5 8368.14 332.209  10
  -2  -8   5 8530.41 367.742  14
  -2  -8   5 8476.42 329.746  12
  -2  -8   5 9547.44 399.347  17
  -2  -8   5 8926.72 368.664   6
  -2   8   5 8235.01 354.012  10
  -2   8   5 8351.68 345.950   7
   2  -8   5 8950.58 390.454  14
   2   8   5 8759.05 390.596  18
  -2  -8   6 1879.02 151.343   6
   2   8   6 1956.90 151.656  15
  -2   8   6 2004.92 157.481   7
  -2  -8   6 1814.07 134.173  12
   2  -8   6 2054.79 168.686  14
   2  -8   6 2187.58 165.215   8
  -2  -8   6 1859.89 153.953  14
  -2   8   7 3610.60 151.715   7
   2   8   7 3422.95 154.144   7
  -2  -8   7 3634.13 155.535  14
   2  -8   7 3426.20 153.307  14
   2   9  -3 3752.82 264.693   3
  -2   9  -3 3945.03 264.250   3
   2   9  -2 1321.75 164.309   3
  -2   9  -2 1192.34 142.316   3
  -2  -9  -1 11388.6 406.121   4
  -2   9  -1 11847.1 413.764   3
  -2  -9   0 9319.10 372.864   4
  -2   9   0 10287.4 369.716   3
  -2  -9   1 11618.8 433.271   4
  -2   9   1 12628.9 387.279   3
  -2   9   1 12441.0 436.959   2
   2   9   2 1389.69 140.785   2
  -2   9   2 1276.08 132.396  16
   2   9   2 1331.77 147.449  10
  -2   9   2 1150.40 149.397   2
   2   9   2 1134.55 128.437  18
  -2  -9   2 1307.50 132.499   6
  -2   9   2 1211.08 134.241  10
   2   9   3 4048.34 254.699  18
  -2  -9   3 3994.78 235.033  17
   2  -9   3 3921.33 253.499  14
   2   9   3 3906.02 257.913   2
  -2  -9   3 3797.63 233.014  14
  -2   9   3 3743.38 250.390  10
   2   9   3 3886.37 253.613  10
  -2   9   3 4444.79 302.476   2
  -2  -9   3 3761.79 238.233   6
   2   9   4 23101.3 657.066  18
  -2  -9   4 21926.2 615.314  17
  -2  -9   4 21582.4 606.261   6
  -2   9   4 21878.5 631.113  10
   2  -9   4 22123.5 641.138  14
  -2  -9   4 21365.2 606.900  14
  -2   9   4 21824.0 559.138   7
   2   9   4 21286.8 606.948  10
   2  -9   5 34217.5 794.276  14
  -2   9   5 31254.2 734.229  10
  -2   9   5 32157.0 696.310   7
  -2  -9   5 31748.5 729.658   6
   2   9   5 32337.6 784.765  18
  -2  -9   5 32413.9 743.177  14
   2   9   5 31444.8 701.591  10
  -2  -9   6 5792.71 249.600  14
  -2   9   6 5613.26 230.260   7
  -2  -9   6 5733.17 237.020   6
   2  -9   6 5638.73 241.326   8
   2   9   6 5584.32 225.346  15
   2  -9   6 6011.48 267.137  14
  -2  10  -3 21099.7 658.786   3
   2  10  -3 21867.9 687.740   3
  -2  10  -2 12178.9 421.423  16
  -2  10  -2 12364.1 472.596   3
   2  10  -2 12348.9 492.806   3
  -2  10  -1 2628.13 197.816  16
  -2  10  -1 2163.59 189.617   3
   2  10  -1 2146.89 196.095   3
  -2 -10  -1 2015.66 185.285   4
   2 -10  -1 1931.97 192.832  11
  -2  10   0 16001.6 504.812   3
  -2  10   0 17012.4 509.114  16
   2  10   0 16981.9 498.433  10
   2  10   1 2629.16 197.504  10
  -2  10   1 2090.75 189.115   2
  -2  10   1 2120.85 166.354   3
  -2 -10   1 2353.05 178.387   6
  -2  10   1 2297.26 185.572  16
  -2  10   1 2491.61 185.753  10
  -2  10   2 12027.6 430.994  16
   2  10   2 11917.8 426.410  18
  -2 -10   2 11773.5 403.901  14
   2  10   2 12887.9 464.586  10
  -2  10   2 12356.2 445.037  10
  -2  10   2 11850.4 481.168   2
  -2 -10   2 12327.3 428.291   6
   2 -10   3 20172.0 607.760  14
  -2 -10   3 19062.7 554.445  14
   2  10   3 19583.9 597.441  10
  -2 -10   3 20226.7 579.782   6
  -2  10   3 20522.2 605.027  10
   2  10   3 21261.0 607.300  18
  -2  10   3 21331.3 690.654   2
  -2 -10   4 28066.2 691.928  14
  -2 -10   4 29338.0 704.054  17
   2  10   4 30352.7 759.628  18
   2 -10   4 27993.1 730.804  14
  -2  10   4 28562.9 738.846  10
  -2 -10   4 27812.9 698.927   6
   2  10   4 28366.6 714.912  10
  -2 -10   5 3597.11 212.422   6
  -2 -10   5 3738.24 219.574  14
  -2  10   5 3408.34 186.746   7
  -2  10   5 3892.76 232.824  10
   2  10   5 3568.12 210.756  10
   2 -10   5 3521.51 232.068  14
   2  10   5 3694.44 197.828  15
   2 -10   6 1709.34 131.250  14
  -2  10   6 1548.67 103.257   7
   2  10   6 1436.34 109.887   7
  -2 -10   6 1572.25 115.226  14
   2 -11  -6 704.153 99.5367  11
  -2  11  -3 10222.1 368.282  16
   2 -11  -2 8852.16 421.166  11
   2  11  -2 8465.86 416.438   3
  -2  11  -2 8634.40 361.173  16
  -2  11  -2 8855.65 409.976   3
  -2  11  -1 23392.8 630.451  16
   2  11  -1 22502.3 687.971   3
  -2  11  -1 21818.8 650.184   3
   2 -11  -1 21196.4 669.235  11
   2  11   0 365.070 98.6869   3
  -2  11   0 617.317 125.137  16
  -2  11   0 359.581 88.2717   2
  -2  11   0 283.265 74.6000   3
   2  11   0 584.016 106.039  10
  -2  11   1 21354.7 649.242   2
   2  11   1 21373.4 643.015   3
  -2  11   1 22585.3 609.526  10
   2  11   1 23168.0 646.343  10
  -2  11   1 21697.0 620.372  16
   2  11   2 9652.24 375.576  18
  -2  11   2 8604.01 372.206  16
   2  11   2 8484.78 343.871  16
  -2  11   2 8532.59 416.423   2
   2  11   2 8937.81 394.199  10
  -2  11   2 8432.98 374.568  10
  -2 -11   2 8356.75 359.862   6
  -2 -11   3 9766.22 373.830  14
  -2  11   3 10235.1 421.881  10
   2  11   3 9653.96 395.834  18
   2 -11   3 10075.1 419.280  14
   2  11   3 9881.04 416.961  10
  -2  11   3 9778.66 370.521  16
  -2 -11   3 9571.24 388.346   6
  -2  11   4 9375.33 392.928  10
   2  11   4 9950.30 401.142  18
   2 -11   4 9443.22 397.563  14
   2  11   4 9151.06 378.258  10
  -2 -11   4 9250.80 362.897   6
  -2 -11   4 9079.14 354.209  14
  -2  11   5 645.871 95.8691  10
  -2 -11   5 667.254 88.8485  14
   2 -11   5 775.226 110.746  14
   2  11   5 859.284 102.897  10
  -2 -11   5 853.551 98.6567   6
  -2 -11   6 659.515 63.6492  14
   2 -11   6 724.665 75.0037  14
   2 -12  -5 4913.19 258.592  11
   2 -12  -4 609.206 134.530  11
  -2  12  -3 6254.03 279.614  16
   2 -12  -3 6696.34 363.475  11
   2 -12  -2 9240.38 433.768  11
  -2  12  -2 9929.11 393.226  16
  -2  12  -1 6738.32 336.927  16
  -2  12   0 18840.3 582.814  16
   2  12   0 20101.7 580.151  10
  -2  12   1 6866.68 339.659  16
  -2  12   1 6398.66 315.354  10
   2  12   1 6934.16 341.014  10
  -2 -12   1 6774.79 321.428   6
  -2  12   2 9691.05 390.987  16
  -2  12   2 9957.11 405.000  10
   2  12   2 9232.86 362.866  16
  -2 -12   2 9906.13 389.685   6
   2  12   2 10083.2 418.533  10
   2  12   2 10095.5 377.545  18
  -2  12   3 6337.68 329.329  10
  -2 -12   3 6211.16 301.368   6
   2 -12   3 6024.09 315.287  14
  -2 -12   3 6046.97 277.518  14
   2  12   3 6490.57 307.253  18
   2  12   3 5928.45 318.095  10
  -2  12   3 5883.34 276.139  16
  -2 -12   4 545.015 92.5416   6
  -2 -12   4 404.279 72.4325  14
   2 -12   4 551.189 104.657  14
  -2  12   4 394.034 98.0588  10
   2  12   4 486.984 100.504  10
   2 -12   5 4369.59 203.892   8
  -2 -12   5 4471.20 188.502  14
  -2  12   5 4498.87 208.491  10
   2  12   5 4512.50 198.108  10
   2 -12   5 4828.87 223.085  14
  -2 -12   5 4263.80 181.232   6
   2 -13  -5 62.6914 45.8024  11
   2 -13  -4 464.704 100.366  11
  -2  13  -3 2389.36 163.805  16
   2 -13  -3 1886.63 191.661  11
  -2  13  -2 6461.63 310.750  16
   2 -13  -2 6374.34 336.833  11
  -2  13  -1 3553.92 248.397  16
  -2 -13   0 726.834 128.764   6
  -2  13   0 668.175 128.047  16
   2  13   0 594.618 103.166  10
  -2  13   1 3471.05 243.110  16
   2  13   1 3402.69 234.879  16
  -2  13   1 3535.84 227.858  10
   2  13   1 3454.84 238.037  10
  -2 -13   1 3454.18 225.336   6
   2 -13   2 6568.00 325.679  14
  -2  13   2 6712.88 315.071  16
   2  13   2 6673.66 295.140  16
  -2 -13   2 6607.61 306.636   6
  -2  13   2 6996.08 333.722  10
   2  13   2 6859.47 335.407  10
   2 -13   3 2201.51 183.980  14
  -2  13   3 2196.64 185.972  10
  -2 -13   3 2164.01 166.153   6
   2  13   3 2449.12 196.771  10
  -2 -13   4 294.078 63.2857   6
   2 -13   4 240.558 74.6589  14
  -2 -13   4 238.037 46.1766  14
  -2  13   4 293.005 81.7243  10
   2  13   4 221.800 70.6572  10
  -2  13   5 206.355 48.9641  10
   2 -13   5 185.284 48.0142  14
   2  13   5 117.629 33.4902  10
  -2  14  -3 978.017 96.3458  16
   2  14  -3 1088.13 112.688  16
  -2  14  -2 6455.32 288.301  16
  -2  14  -1 889.154 132.962  16
  -2 -14   0 630.872 111.127   6
  -2  14   0 513.328 112.164  16
   2  14   0 433.526 104.315  16
   2  14   0 379.032 79.1644  10
   2  14   1 825.066 120.201  10
  -2 -14   1 663.302 105.632   6
   2  14   1 685.894 112.732  16
  -2  14   1 659.296 111.866  16
  -2  14   1 818.493 106.421  10
   2  14   2 6599.97 271.272  16
   2  14   2 6808.46 312.242  10
  -2  14   2 6805.03 296.250  16
   2 -14   2 6844.82 310.038  14
  -2 -14   2 6402.79 280.787   6
  -2  14   2 6249.03 288.385  10
   2 -14   3 1198.36 124.418  14
  -2  14   3 1176.36 127.502  10
  -2 -14   3 1086.20 107.354   6
   2  14   3 985.773 121.109  10
   2  14   4 880.692 94.5347  10
  -2  14   4 813.544 89.4736  10
  -2 -14   4 680.886 67.1415   6
   2 -14   4 763.509 86.3206  14
   2  15  -3 969.320 87.7989  16
   2  15  -2 1342.24 130.043  16
  -2  15  -2 1199.16 117.076  16
  -2  15  -1 132.808 61.7264  16
   2  15  -1 174.836 86.7440  16
  -2 -15  -1 220.656 71.8323   6
   2  15   0 680.856 110.819  16
  -2  15   0 746.229 111.049  16
  -2 -15   0 646.743 96.7220   6
  -2 -15   1 209.036 65.3213   6
  -2  15   1 156.363 72.2897  16
   2  15   1 205.413 69.3782  16
  -2  15   1 216.308 60.1018  10
   2 -15   1 174.902 60.4766  14
   2  15   1 171.499 56.8380  10
  -2  15   2 1275.88 116.673  16
   2 -15   2 1198.41 115.425  14
  -2  15   2 1327.78 119.795  10
   2  15   2 1436.80 130.638  10
  -2 -15   2 1048.06 101.878   6
   2 -15   3 1028.76 95.2157  14
   2  15   3 1027.53 101.546  10
  -2  15   3 899.952 95.0064  10
  -2 -15   3 892.389 76.1537   6
  -2  16  -2 4049.73 169.992  16
   2  16  -2 4255.34 181.613  16
  -2 -16  -2 4103.80 164.436   6
  -2  16  -1 6672.25 253.883  16
  -2 -16  -1 5872.65 216.229   6
   2  16  -1 6400.48 247.582  16
   2  16   0 1023.54 104.054  16
  -2  16   0 1113.28 111.510  16
  -2 -16   0 857.439 88.0127   6
   2 -16   1 5714.42 206.403  14
   2  16   1 6125.21 226.100  16
   2  16   1 5697.84 207.695  10
  -2 -16   1 5653.56 207.695   6
  -2  16   2 3798.69 156.899  16
   2 -16   2 4008.84 158.229  14
  -2  16   2 3666.19 151.633  10
   2  17  -1 4143.07 155.384  16
   2  17   0 481.355 58.4996  16
  -2  17   0 492.500 63.3329  16
  -3   0  -3 26.6040 35.0708   3
  -3   0  -2 53.5094 43.8703   3
  -3   0  -1 36.4258 42.2419   3
  -3   0   0-6.96708 34.8571   3
  -3   0   0 16.2515 18.6454   1
  -3   0   1-11.2985 32.4586   4
  -3   0   2 20.5971 21.0510   4
  -3   0   2-10.7461 39.3183   2
  -3   0   3-23.7582 40.4385   2
   3   0   3 37.8434 76.8720   2
  -3   0   4 33.3494 50.0134   2
   3   0   4 98.1669 77.2422   2
   3   0   5 50.3823 62.7192  15
  -3   0   5-56.2034 65.1020  14
   3   0   5 74.7557 70.7846   8
  -3   0   5-10.9292 53.4383   7
   3   0   5 40.9869 62.5664   9
  -3   0   5-33.9820 52.6365  17
   3   0   5-42.3544 67.9539   2
  -3   0   5-92.6199 116.182   1
  -3   0   6 77.8032 60.7782   7
   3   0   6 4.42632 65.3544  15
  -3   0   6 160.065 90.4767  14
   3   0   7 48.3964 62.8743   8
  -3   0   7-65.8558 63.8945   7
  -3   0   8-23.5137 31.3823  12
  -3  -1  -3 41318.2 645.342   4
  -3   1  -3 40156.1 666.977   3
  -3  -1  -2 16049.3 325.326   3
  -3  -1  -2 15496.5 317.151   4
  -3   1  -2 16359.2 338.900   3
  -3   1  -1 556827. 5804.92   3
  -3  -1  -1 532804. 5787.68   4
  -3  -1   0 80131.8 1010.99   4
  -3   1   0 82549.0 999.080   3
  -3   1   1 521758. 5679.72   3
  -3  -1   1 531317. 5731.29   4
   3   1   1 532098. 5754.03   2
  -3  -1   1 527666. 5778.06   1
  -3  -1   1 535950. 5653.00   2
  -3  -1   2 15869.7 294.562   2
  -3   1   2 15558.4 343.240   2
  -3  -1   2 15847.8 391.550   1
   3  -1   2 16011.7 289.182   1
  -3   1   2 15587.6 240.889   4
  -3  -1   2 15226.0 284.614   4
   3   1   2 15650.1 357.611   2
   3  -1   2 15748.5 369.112   2
   3  -1   3 38150.4 717.517   2
  -3   1   3 38633.4 707.154   2
  -3  -1   3 39796.3 651.395   2
   3  -1   3 38854.4 664.940   1
  -3  -1   3 39528.9 788.563   1
   3   1   3 40532.5 732.419   2
  -3   1   4 16811.9 477.800   2
  -3  -1   4 17506.0 561.445   1
   3  -1   4 15830.7 478.165   2
   3   1   4 16331.2 490.959   2
  -3  -1   5 23522.6 596.422   7
  -3  -1   5 24273.0 631.505  17
   3  -1   5 24112.0 667.507   8
   3   1   5 24028.1 661.371   8
  -3   1   5 25444.5 636.868  14
  -3  -1   5 27320.0 820.721   1
   3  -1   5 24095.9 631.549  15
   3  -1   5 25108.9 602.148  14
  -3   1   5 23555.7 611.005   7
  -3   1   5 27456.8 829.840   1
  -3  -1   5 24726.2 632.933  14
  -3  -1   5 25009.5 637.501   6
   3   1   5 26501.3 680.030   9
   3  -1   5 24862.4 661.018   9
   3   1   5 25331.9 700.666   2
  -3  -1   6 11063.6 418.486  14
  -3  -1   6 10535.8 381.704   7
   3   1   6 10351.6 426.114   8
   3   1   6 10317.5 411.694  15
   3  -1   6 11124.1 377.830  14
  -3   1   6 10287.7 392.195   7
   3  -1   6 10335.9 405.853  15
   3  -1   6 9987.96 424.162   8
   3   1   7 6057.54 280.337   8
   3   1   7 5797.60 273.679  15
   3  -1   7 5682.47 270.606   8
  -3  -1   7 5947.90 238.314   7
  -3   1   7 5936.56 258.053   7
  -3  -1   7 6153.29 279.988  12
   3   1   7 5474.09 235.079   7
  -3   1   8 92.4515 32.0398  12
  -3  -1   8 139.418 38.3649  12
  -3   2  -4 36663.8 672.860   3
  -3   2  -3 14447.8 362.547   3
  -3  -2  -3 15684.1 340.579   4
  -3   2  -2 38633.2 622.166   3
  -3  -2  -2 38320.5 597.651   4
  -3   2  -1 200755. 2302.40   3
  -3  -2  -1 198719. 2298.46   4
  -3  -2   0 129510. 1553.69   4
  -3   2   0 129514. 1521.04   3
  -3  -2   1 194447. 2236.42   4
  -3   2   1 192495. 2164.17   3
   3   2   1 195926. 2227.36   2
  -3  -2   1 194142. 2266.36   1
  -3  -2   2 37482.8 684.302   1
   3   2   2 36127.8 628.110   2
  -3   2   2 37864.6 473.200   4
  -3   2   2 37369.7 634.022   2
  -3  -2   2 37966.2 495.035   2
   3  -2   2 38197.0 539.977   1
  -3  -2   3 14812.8 445.867   1
  -3   2   3 14615.1 405.376   2
   3  -2   3 14831.7 349.039   1
   3   2   3 14980.8 412.445   2
  -3  -2   4 36637.5 856.994   1
  -3   2   4 36715.3 790.600   2
   3   2   4 36567.6 791.794   2
   3  -2   5 1443.84 142.510  14
  -3  -2   5 1517.81 137.574   7
  -3  -2   5 1312.79 146.993  17
  -3   2   5 1365.58 158.099   2
   3   2   5 1481.63 180.586   2
   3   2   5 1544.50 158.353   9
  -3  -2   5 1499.62 153.468  14
   3  -2   5 1261.17 138.796  15
  -3   2   5 1473.45 149.512   7
  -3  -2   5 1256.31 145.698   6
   3  -2   5 1254.71 155.807   8
  -3  -2   5 1577.35 198.895   1
   3  -2   5 1383.72 153.175   9
   3   2   5 1340.66 154.766   8
   3   2   6 20695.4 603.185  15
  -3  -2   6 20820.6 592.820  14
  -3  -2   6 20926.2 538.689   7
   3  -2   6 21169.0 558.100  14
   3   2   6 20151.1 603.833   8
   3  -2   6 20901.4 622.978   8
  -3   2   6 20571.1 582.312   7
   3  -2   6 20615.2 576.648  15
   3  -2   7 12182.4 401.220   8
   3  -2   7 12631.0 348.545  14
   3   2   7 12352.7 403.874  15
  -3   2   7 12585.7 389.278   7
  -3  -2   7 12366.4 400.186  12
  -3  -2   8 3354.29 139.545  12
  -3   3  -4 11731.2 355.492   3
   3   3  -3 113775. 1440.43   3
  -3  -3  -3 115885. 1450.47   4
  -3   3  -2 10217.8 281.274   3
  -3  -3  -2 10258.4 264.955   4
  -3   3  -1 76476.5 1039.24   3
  -3  -3  -1 79075.6 1038.64   4
  -3   3   0 112154. 1388.82   3
   3   3   0 113981. 1281.89   2
  -3   3   1 76174.9 942.281   3
  -3  -3   1 76364.6 1026.93   4
   3   3   1 76258.2 988.946   2
  -3  -3   2 10464.5 326.269   1
   3   3   2 9854.94 289.896   2
  -3  -3   2 10192.5 268.062   4
  -3   3   2 10150.3 307.347   2
  -3  -3   3 114452. 1661.78   1
   3   3   3 115373. 1600.20   2
  -3  -3   3 110359. 1442.02   4
  -3   3   3 112789. 1607.25   2
  -3   3   4 11719.1 430.881   2
   3   3   4 11837.1 428.679   2
  -3  -3   4 12194.9 463.110   1
  -3  -3   5 11421.2 428.170   6
   3   3   5 11596.8 441.158   8
   3  -3   5 11091.3 394.048  15
  -3   3   5 11658.7 473.135   2
  -3  -3   5 11005.7 425.569  17
  -3  -3   5 11253.5 418.285  14
  -3   3   5 11232.6 413.676   7
   3  -3   5 11690.7 427.927   9
   3   3   5 11469.6 423.099   9
   3   3   5 12564.9 491.467   2
  -3  -3   5 12233.6 530.308   1
   3  -3   5 11969.7 463.121   8
   3  -3   5 11145.1 409.711  14
   3   3   5 10778.2 396.308  18
   3  -3   6 1738.50 183.231   8
   3   3   6 1763.34 181.102  15
  -3   3   6 1803.90 173.920   7
  -3  -3   6 1740.03 172.891  14
   3   3   6 1933.23 189.705   8
   3  -3   6 1804.83 165.022  14
   3  -3   7 6175.36 240.323  14
   3  -3   7 5960.65 270.106   8
  -3   3   7 6358.28 273.202   7
  -3  -3   7 6188.33 272.098  12
  -3  -3   7 6355.19 275.596  14
   3   3   7 6314.43 281.610  15
  -3   4  -4 11444.5 371.694   3
  -3   4  -3 10356.1 327.334   3
   3   4  -3 10676.9 304.300   3
  -3   4  -2 129422. 1702.16   3
  -3  -4  -2 134579. 1667.43   4
  -3  -4  -1 125439. 1569.65   4
  -3   4  -1 122755. 1568.85   3
  -3  -4   0 170239. 2045.81   4
   3   4   0 168103. 1864.48   2
  -3   4   0 169558. 2006.45   3
  -3   4   1 124058. 1477.03   3
   3   4   1 120776. 1508.19   2
  -3  -4   1 125211. 1578.46   4
  -3  -4   2 132480. 1688.95   4
  -3   4   2 132867. 1764.88   2
   3   4   2 128199. 1699.95   2
  -3  -4   2 135006. 1792.79   1
  -3  -4   3 11826.8 413.154   1
   3   4   3 11313.4 373.063   2
  -3  -4   3 10939.8 315.632   4
  -3   4   3 10742.2 380.332   2
   3   4   4 11489.2 412.008   8
  -3  -4   4 11213.2 401.570  17
   3  -4   4 11703.8 401.143  14
  -3  -4   4 12019.6 472.647   1
  -3   4   4 11315.8 438.756   2
   3   4   4 11503.6 434.483   2
  -3  -4   4 12284.2 408.735   6
  -3  -4   4 11698.2 392.667  14
   3   4   4 11470.8 404.623  18
  -3  -4   5 3845.96 246.907  14
   3  -4   5 3237.10 247.557   8
   3   4   5 3219.94 223.321  18
  -3   4   5 3706.77 237.632   7
  -3   4   5 3594.58 217.925  15
  -3   4   5 3686.60 271.434   2
   3  -4   5 3485.34 232.902  14
   3   4   5 3822.29 279.415   2
   3   4   5 3510.57 248.179   8
  -3  -4   5 3682.66 242.710   6
  -3  -4   5 3615.70 289.632   1
  -3  -4   5 3192.62 235.925  17
   3  -4   6 15946.4 537.748   8
   3   4   6 17014.3 538.402  15
   3  -4   6 16425.4 502.322  14
  -3   4   6 16023.7 511.214   7
  -3  -4   6 16790.3 522.057  14
  -3  -4   6 16397.8 512.664  12
  -3  -4   6 17265.9 535.624   6
   3  -4   7 6773.63 276.273   8
  -3  -4   7 6973.99 278.467  14
   3   4   7 7141.20 292.380  15
   3  -4   7 7006.70 256.028  14
  -3   4   7 7075.44 282.740   7
  -3  -4   7 6578.01 276.579  12
  -3   5  -4 28746.0 661.263   3
  -3   5  -3 2034.12 154.439   3
   3   5  -3 2372.74 154.738   3
  -3   5  -2 58830.3 954.170   3
  -3  -5  -2 60454.0 922.477   4
  -3  -5  -1 22029.2 462.265   4
  -3   5  -1 21594.8 463.163   3
   3   5   0 240429. 2645.77   2
  -3  -5   0 243299. 2865.55   4
  -3   5   0 240467. 2810.97   3
  -3   5   1 21956.7 409.214   3
  -3  -5   1 21849.5 475.642   4
   3   5   1 21411.3 409.714   2
  -3   5   2 60621.7 1019.28   2
  -3  -5   2 59722.9 956.699   4
   3   5   2 60373.0 950.563   2
  -3   5   3 2431.48 192.646   2
  -3  -5   3 2132.04 148.340   4
   3   5   3 2549.87 185.250   2
   3  -5   4 28975.1 692.256  14
  -3   5   4 28705.7 766.828   2
  -3  -5   4 29371.7 692.056   6
  -3  -5   4 28642.4 696.722  17
   3   5   4 29512.9 745.751   2
  -3  -5   4 27236.8 644.331  12
   3   5   4 29832.4 711.145   8
  -3  -5   4 27846.8 666.520  14
   3  -5   4 29131.4 649.398   9
  -3   5   4 27795.8 664.891  10
   3   5   4 28597.1 701.260  18
  -3  -5   5 8680.37 372.940  14
   3   5   5 8007.96 362.981  18
   3  -5   5 8021.82 392.548   8
  -3   5   5 9108.66 344.060  15
  -3  -5   5 8807.32 378.998   6
  -3  -5   5 8049.45 348.310  12
  -3   5   5 8516.37 360.943   7
   3  -5   5 8359.16 365.065  14
  -3  -5   5 8051.62 377.570  17
  -3   5   5 8467.58 342.954  10
  -3  -5   6 13960.5 463.748  12
  -3  -5   6 13655.8 462.651  14
  -3   5   6 14447.4 474.632   7
   3  -5   6 13749.1 457.632  14
   3   5   6 14589.2 486.656  15
   3  -5   6 12892.2 475.500   8
  -3  -5   6 14380.0 478.962   6
   3  -5   7 1895.86 140.021   8
   3  -5   7 1795.93 125.967  14
   3   5   7 2197.67 156.880  15
  -3  -5   7 2058.77 144.853  14
  -3  -5   7 2041.82 147.458  12
  -3   5   7 2313.90 160.390   7
  -3   6  -4 26952.7 666.353   3
   3   6  -3 5776.40 270.631   3
  -3   6  -3 5445.63 266.219   3
  -3  -6  -2 19258.4 463.094   4
  -3   6  -2 19678.4 493.326   3
  -3   6  -1 147576. 1906.08   3
  -3  -6  -1 145254. 1899.51   4
  -3   6   0 55405.0 867.013   3
  -3  -6   0 54523.0 904.294   4
  -3   6   1 149329. 1850.33   3
  -3  -6   1 151049. 1974.30   4
   3   6   1 149182. 1837.16   2
   3   6   2 20227.5 480.123   2
  -3  -6   2 19679.6 501.344   4
  -3   6   2 20927.9 545.977   2
   3   6   3 5383.78 276.110   2
  -3   6   3 5243.22 292.321   2
  -3  -6   3 5135.23 253.827   4
  -3   6   4 27788.0 689.554  10
  -3  -6   4 27497.6 657.924  12
   3   6   4 28290.1 719.569  18
   3   6   4 29214.6 765.085   2
  -3  -6   4 29330.5 722.696  17
  -3  -6   4 28295.4 685.380  14
   3  -6   4 28760.8 711.488  14
  -3   6   4 28908.8 792.795   2
  -3  -6   4 28890.2 701.084   6
  -3  -6   5 20584.6 619.104  17
  -3  -6   5 19711.3 587.879   6
  -3  -6   5 20085.7 586.311  14
  -3   6   5 19956.5 566.992   7
  -3   6   5 20139.9 562.787  10
  -3  -6   5 18827.8 552.581  12
   3   6   5 19479.1 587.310  18
   3  -6   5 20105.5 595.329  14
  -3  -6   6 12049.6 423.855  14
  -3  -6   6 12514.0 434.772   6
   3  -6   6 11764.0 442.400   8
   3   6   6 12477.1 435.940  15
   3  -6   6 11588.2 416.155  14
  -3  -6   6 12151.7 415.044  12
  -3   6   6 13162.5 434.458   7
  -3   6   7 3927.16 190.080   7
   3   6   7 3828.13 190.198  15
   3  -6   7 3362.76 165.777  14
  -3  -6   7 3644.77 179.423  12
  -3  -6   7 3849.92 184.640  14
   3  -6   7 3389.03 168.688   8
  -3   7  -4 8376.29 364.033   3
  -3   7  -3 3855.94 239.690   3
   3   7  -3 3979.26 243.600   3
  -3  -7  -2 67679.4 1095.97   4
  -3   7  -2 66769.0 1131.28   3
  -3  -7  -1 13585.6 401.490   4
  -3   7  -1 14505.5 415.102   3
  -3   7   0 127549. 1697.71   3
  -3  -7   0 123993. 1744.60   4
   3   7   1 14177.1 348.302   2
  -3   7   1 14615.4 367.644   3
  -3  -7   1 14729.3 440.316   4
   3   7   2 69804.9 1111.16   2
  -3  -7   2 67984.3 1169.13   4
  -3   7   2 70140.1 1221.69   2
  -3  -7   3 3646.18 219.567  17
   3   7   3 4180.27 248.216   2
   3   7   3 3951.03 234.564  10
  -3  -7   3 3763.86 212.802  12
  -3  -7   3 3916.51 228.896   6
  -3   7   3 3762.65 229.764  10
   3   7   3 4214.65 250.514  18
  -3   7   3 3622.61 255.264   2
  -3  -7   4 8496.37 344.308  12
  -3  -7   4 8917.13 366.691  14
   3  -7   4 9710.96 402.890  14
   3   7   4 9480.75 420.085   2
  -3   7   4 8646.85 344.869   7
  -3  -7   4 8992.90 384.293  17
  -3  -7   4 8555.55 372.453   6
  -3   7   4 9324.78 385.905  10
  -3   7   4 9506.14 447.212   2
   3   7   4 9259.16 398.179  18
   3   7   4 8988.35 359.646  10
   3  -7   5 13194.7 476.799  14
  -3  -7   5 12830.0 462.617   6
  -3   7   5 13308.5 457.151  10
  -3   7   5 12331.7 430.399   7
   3   7   5 12449.4 464.899  18
  -3  -7   5 12162.5 429.631  12
  -3  -7   5 13318.6 490.021  17
  -3  -7   5 13181.4 459.589  14
  -3   7   6 2127.29 169.578   7
   3   7   6 2072.92 171.668  15
  -3  -7   6 2021.27 163.755  14
   3  -7   6 1895.16 165.232  14
  -3  -7   6 2035.94 165.184  12
  -3  -7   6 2193.77 177.517   6
   3  -7   6 1858.47 170.952   8
  -3  -7   7 1959.42 120.953  14
   3  -7   7 1756.05 108.464  14
   3   7   7 2036.61 125.219  15
   3   7   7 1936.22 124.128   7
  -3   7   7 2072.69 125.135   7
  -3   8  -4 39634.6 903.448   3
  -3   8  -3 3757.72 247.531   3
   3   8  -3 3557.41 249.184   3
  -3   8  -2 28137.6 680.016   3
  -3  -8  -2 28287.4 656.660   4
  -3  -8  -1 20791.6 548.973   4
  -3   8  -1 22247.5 560.197   3
  -3  -8   0 6331.76 296.902   4
  -3   8   0 6430.04 270.518   3
  -3  -8   1 22497.4 596.567   4
  -3   8   1 22089.4 506.559   3
   3   8   2 30316.2 655.853   2
  -3  -8   2 28799.4 716.183   4
  -3   8   2 29046.1 738.909   2
  -3   8   2 30046.8 679.348  10
  -3  -8   2 30059.3 666.052   6
  -3   8   3 4137.26 287.260   2
  -3  -8   3 4058.17 239.233  17
  -3   8   3 3877.96 227.196  16
   3   8   3 4030.08 253.109  18
   3   8   3 4072.89 254.287   2
  -3  -8   3 3710.71 215.249  12
  -3  -8   3 3782.15 221.642  14
   3  -8   3 3729.96 229.195  11
  -3   8   3 3707.98 238.239  10
   3   8   3 3855.95 242.907  10
  -3  -8   3 3871.51 236.576   6
  -3  -8   4 40040.7 892.542  17
  -3  -8   4 40096.0 852.841  14
  -3   8   4 39772.5 889.144  10
  -3   8   4 39670.9 811.246   7
   3  -8   4 40312.8 905.965  14
  -3  -8   4 38232.1 813.050  12
  -3  -8   4 39200.4 869.641   6
   3   8   4 37767.5 843.232  10
   3   8   4 38634.6 896.362  18
  -3   8   5 3837.14 242.599  10
  -3  -8   5 3929.20 228.604  12
   3  -8   5 3902.83 260.945  14
  -3   8   5 4027.88 231.368   7
  -3  -8   5 4193.65 270.650  17
   3   8   5 4241.26 269.446  18
  -3  -8   5 4361.05 255.021  14
  -3  -8   5 4170.74 260.505   6
  -3  -8   6 18072.3 457.194  12
   3  -8   6 18010.8 508.597   8
  -3   8   6 18319.9 469.910   7
  -3  -8   6 19067.6 487.600  14
   3   8   6 18303.1 482.326  15
  -3  -8   6 18684.7 493.036   6
   3  -8   6 18335.9 501.302  14
  -3  -8   7 2426.36 115.291  14
   3  -8   7 2309.46 113.336  14
  -3   8   7 2363.68 115.059   7
   3   8   7 2407.32 123.719   7
   3   9  -3 1190.50 153.906   3
  -3   9  -3 1246.22 158.323   3
  -3  -9  -2 15240.8 486.491   4
   3   9  -2 15671.1 543.606   3
  -3   9  -2 15407.1 512.086   3
  -3   9  -2 15484.8 460.672  16
  -3   9  -1 2028.67 164.263  16
  -3  -9  -1 1798.68 168.971   4
  -3   9  -1 1804.09 166.298   3
  -3   9   0 33150.9 727.399   3
  -3  -9   0 32691.0 771.724   4
  -3   9   1 2058.75 151.097   3
  -3   9   1 2145.61 172.645  16
  -3   9   1 1891.24 184.722   2
  -3  -9   1 2186.47 169.695   6
  -3  -9   1 1967.03 182.499   4
   3   9   2 15462.2 488.613  18
  -3  -9   2 15594.7 545.172   4
   3  -9   2 14075.6 469.039  11
  -3   9   2 15258.4 539.499   2
  -3   9   2 16128.8 492.775  16
  -3   9   2 15875.1 492.995  10
   3   9   2 15684.1 505.115  10
  -3  -9   2 15923.7 480.805   6
  -3  -9   3 1135.22 138.381   6
  -3   9   3 1267.69 175.178   2
  -3  -9   3 1109.43 124.604  14
   3   9   3 1630.62 168.787  18
  -3  -9   3 1328.46 143.515  17
  -3   9   3 1384.67 142.001  16
   3   9   3 1425.95 165.366  10
  -3   9   3 1258.25 156.869  10
  -3  -9   4 2575.36 210.666  17
   3   9   4 2756.28 228.587  18
  -3  -9   4 2273.32 181.080  14
  -3  -9   4 2194.20 170.168  12
  -3   9   4 2466.73 174.307   7
   3   9   4 2304.16 192.726  10
   3  -9   4 2364.97 207.459  14
  -3   9   4 2353.10 207.023  10
  -3  -9   4 2666.10 208.337   6
   3  -9   5 16330.1 517.419  14
  -3  -9   5 15679.4 471.252  14
  -3   9   5 15175.4 438.780   7
   3   9   5 15910.2 520.795  18
  -3  -9   5 15710.0 489.010   6
  -3   9   5 15073.4 481.880  10
   3   9   5 14994.0 444.368  10
  -3  -9   5 16040.9 510.487  17
   3   9   6 5610.34 228.556  15
  -3  -9   6 5891.58 237.491  14
   3  -9   6 5899.94 255.495  14
  -3  -9   6 5826.18 242.490   6
  -3   9   6 5848.98 225.397   7
   3  -9   6 5948.88 255.131   8
  -3  10  -2 6206.11 296.181  16
  -3  10  -2 6103.58 330.851   3
   3  10  -2 6862.48 370.403   3
  -3 -10  -1 1720.01 176.947   4
  -3  10  -1 1906.12 170.956  16
  -3  10  -1 1797.12 172.898   3
   3 -10  -1 1922.72 211.376  11
  -3  10   0 86253.4 1437.39   3
  -3 -10   0 86457.6 1513.74   4
   3 -10   0 87944.1 1525.08  11
  -3  10   1 2070.72 181.278  16
   3  10   1 2106.52 169.658  18
  -3  10   1 1895.58 188.321   2
  -3  10   1 1762.08 160.758  10
   3  10   1 2179.23 187.575  10
   3 -10   1 2259.29 188.817  11
  -3 -10   1 2109.33 173.228   6
  -3 -10   1 1716.11 189.184   4
  -3 -10   2 6357.64 308.703   6
   3  10   2 6116.16 307.342  18
  -3  10   2 6320.46 313.501  16
  -3  10   2 6149.09 352.265   2
  -3  10   2 6375.29 317.903  10
   3  10   2 6490.67 331.711  10
  -3 -10   3 7027.54 336.708   6
  -3 -10   3 7088.59 308.797  14
  -3 -10   3 8111.52 342.598  17
   3 -10   3 7586.56 365.578  14
  -3  10   3 7256.49 325.815  16
  -3  10   3 7627.76 359.461  10
   3  10   3 7059.70 352.681  10
   3  10   3 7348.29 354.166  18
   3  10   4 13288.1 484.594  18
  -3 -10   4 12757.2 449.312  17
  -3 -10   4 12117.1 418.983  14
   3 -10   4 12191.2 468.270  14
  -3  10   4 12387.2 467.358  10
  -3 -10   4 12368.7 448.491   6
   3  10   4 12333.7 448.092  10
  -3 -10   5 1028.94 123.870   6
  -3 -10   5 938.841 108.746  14
   3 -10   5 896.159 126.882  14
  -3  10   5 998.372 100.994   7
  -3  10   5 765.476 111.553  10
   3  10   5 867.521 104.422  10
   3 -10   6 9359.54 283.968   8
   3 -10   6 9863.86 302.437  14
  -3  10   6 8875.44 238.042   7
   3  10   6 8739.28 244.294  15
  -3 -10   6 9431.60 266.305  14
  -3 -10   6 9686.06 280.257   6
   3 -11  -6 3028.95 178.413  11
  -3  11  -2 707.406 110.277  16
   3 -11  -2 697.644 153.172  11
  -3  11  -1 4613.04 269.747  16
  -3  11  -1 4731.75 293.725   3
   3 -11  -1 4054.71 299.886  11
   3  11  -1 4297.96 297.305   3
  -3 -11  -1 4359.27 291.475   4
   3  11  -1 4595.76 250.916  10
  -3 -11   0 297.557 106.797   4
   3  11   0 212.613 79.5933  10
  -3  11   0 299.233 84.8335   3
  -3  11   0 234.545 89.0479  16
  -3  11   0 94.0720 74.8117   2
   3 -11   0 178.160 91.0112  11
  -3  11   1 4435.92 274.655  16
  -3  11   1 4468.28 298.369   2
  -3  11   1 4154.67 248.973  10
   3  11   1 4762.12 282.464  10
  -3 -11   1 4843.95 271.779   6
  -3 -11   2 827.339 124.550   6
  -3  11   2 886.237 127.729  16
   3  11   2 830.504 116.953  18
  -3  11   2 948.270 136.350  10
   3  11   2 792.157 143.742  10
   3  11   3 6009.67 314.872  18
  -3  11   3 6262.06 299.621  16
  -3 -11   3 6206.74 311.360   6
   3 -11   3 5684.18 319.122  14
   3  11   3 5658.58 315.513  10
  -3  11   3 6093.25 322.876  10
  -3 -11   4 4226.13 223.071  14
   3 -11   4 4376.49 272.387  14
  -3  11   4 4045.80 258.669  10
  -3 -11   4 3889.26 239.844   6
   3  11   4 4054.72 250.001  10
   3  11   4 4208.34 259.516  18
  -3 -11   4 4092.27 231.732  17
  -3  11   5 1376.05 133.174  10
   3 -11   5 1283.12 133.319  14
   3  11   5 1281.84 116.745  10
  -3 -11   5 1242.84 109.244  14
  -3 -11   5 1202.25 118.260   6
   3 -11   6 2947.87 140.706  14
   3 -12  -5 1751.37 162.304  11
   3 -12  -4 7867.10 375.265  11
   3 -12  -3 629.226 142.872  11
  -3  12  -2 40495.5 855.160  16
   3 -12  -2 37676.0 957.355  11
  -3  12  -1 12457.5 458.591  16
   3 -12  -1 12227.4 494.851  11
  -3  12   0 13479.1 482.774  16
   3 -12   0 13193.4 471.532  11
   3  12   0 12544.4 455.729  10
  -3  12   1 12139.7 462.032  16
  -3  12   1 12948.8 447.380  10
   3  12   1 12930.6 474.278  10
  -3 -12   1 12734.5 448.052   6
  -3  12   2 41473.6 896.522  16
   3  12   2 40617.4 831.541  16
   3  12   2 42198.0 864.328  18
   3  12   2 42201.6 932.124  10
  -3 -12   2 40851.4 880.726   6
  -3  12   2 41326.7 899.627  10
  -3 -12   3 547.810 110.851   6
   3 -12   3 419.475 103.592  14
  -3  12   3 534.537 98.3482  16
   3  12   3 325.918 87.3372  18
  -3  12   3 560.160 119.988  10
   3  12   3 581.674 122.526  10
   3  12   4 7788.14 326.125  18
   3 -12   4 7519.04 330.655  14
  -3  12   4 8086.64 339.075  10
  -3 -12   4 7107.12 297.138   6
   3  12   4 7591.45 318.505  10
   3 -12   5 1834.38 136.803  14
   3 -12   5 1776.05 132.728   8
  -3 -12   5 1801.26 121.791   6
  -3  12   5 1772.32 130.211  10
   3  12   5 1649.47 114.528  10
   3 -13  -5 575.725 78.8254  11
   3 -13  -4 2025.51 181.169  11
   3 -13  -3 8870.57 395.354  11
  -3  13  -2 1806.87 162.563  16
   3 -13  -2 2044.47 202.372  11
  -3  13  -1 4866.80 284.986  16
   3 -13  -1 5120.62 289.927  11
  -3 -13   0-29.8869 71.3068   6
  -3  13   0-7.01158 89.0783  16
   3  13   0-120.696 77.9585  10
  -3  13   1 4760.96 280.322  16
  -3  13   1 5053.26 265.947  10
   3  13   1 4821.28 281.404  10
  -3 -13   1 4937.82 273.715   6
  -3  13   2 1916.67 171.674  16
   3  13   2 1905.83 154.088  16
  -3 -13   2 1944.55 176.413   6
  -3  13   2 2054.40 183.386  10
   3  13   2 2059.06 192.528  10
   3  13   3 9397.86 341.207  18
  -3 -13   3 9268.26 348.438   6
  -3  13   3 9563.35 330.700  16
   3 -13   3 9351.47 375.310  14
  -3  13   3 9717.67 374.103  10
   3  13   3 9525.57 378.029  10
   3 -13   4 1961.59 152.843  14
  -3  13   4 2144.94 159.092  10
  -3 -13   4 2031.40 141.616   6
   3  13   4 2000.36 150.782  10
   3 -13   5 605.615 68.4366  14
   3 -14  -4 1568.06 114.421  11
   3 -14  -3 3455.90 204.370  11
  -3  14  -2 11517.5 380.985  16
   3 -14  -2 12235.4 401.855  11
  -3  14  -1 2044.53 178.740  16
  -3 -14  -1 2320.36 187.012   6
  -3  14   0 4999.74 283.060  16
   3  14   0 4726.42 244.589  10
  -3 -14   0 4910.35 264.303   6
  -3  14   1 1871.74 173.175  16
   3  14   1 1885.23 162.666  16
  -3  14   1 1939.72 152.071  10
   3  14   1 1834.10 165.827  10
  -3 -14   1 1678.56 157.986   6
  -3  14   2 11580.0 392.621  16
   3 -14   2 12599.2 427.482  14
   3  14   2 12294.5 420.054  10
  -3  14   2 11489.5 388.436  10
  -3 -14   2 11718.6 390.316   6
   3 -14   3 3560.37 205.735  14
  -3  14   3 3541.79 201.158  10
   3  14   3 3411.19 202.907  10
  -3 -14   3 3362.02 183.511   6
   3 -14   4 1888.73 126.255  14
  -3  14   4 2074.75 130.704  10
   3  14   4 1744.42 119.661  10
   3  15  -3 12601.9 316.576  16
   3  15  -2 3911.36 203.442  16
  -3  15  -2 3553.07 183.214  16
  -3 -15  -2 3812.49 192.635   6
  -3  15  -1 7646.37 305.473  16
   3  15  -1 7135.09 299.440  16
  -3 -15  -1 7455.27 287.327   6
  -3  15   0 4523.56 243.529  16
   3  15   0 4573.74 237.907  16
   3  15   0 4100.50 197.860  10
  -3 -15   0 4547.05 229.148   6
   3  15   1 7021.47 275.258  16
   3  15   1 7297.25 284.197  10
  -3 -15   1 6837.47 275.150   6
  -3  15   1 7299.21 299.299  16
   3 -15   2 3707.63 200.335  14
  -3  15   2 3574.53 186.602  16
  -3  15   2 3517.79 180.750  10
   3  15   2 3676.79 199.111  10
  -3 -15   2 3608.26 184.846   6
   3 -15   3 13951.5 355.877  14
  -3  15   3 13892.4 348.205  10
   3  15   3 14755.6 369.257  10
   3  16  -2 7833.01 240.495  16
  -3 -16  -2 7532.94 222.372   6
  -3 -16  -1 543.999 69.7042   6
  -3  16  -1 537.434 76.2375  16
   3  16  -1 554.454 76.4866  16
  -3 -16   0 472.692 68.2421   6
  -3  16   0 508.859 81.8637  16
   3  16   0 495.982 74.7581  16
   3 -16   0 485.591 66.6277  14
  -3 -16   1 602.675 73.7027   6
   3 -16   1 491.424 68.4695  14
   3  16   1 508.947 65.7657  16
  -3  16   1 425.436 69.1384  16
   3  16   1 367.982 59.5208  10
   3 -16   2 7406.95 222.273  14
   3  16   2 7481.38 232.259  10
  -3 -16   2 6805.73 202.295   6
  -4   0  -3 16219.1 380.946   4
  -4   0  -3 15942.6 383.305   3
  -4   0  -2 195172. 2321.17   3
  -4   0  -1 885424. 9528.20   3
  -4   0   0 132638. 1598.78   4
  -4   0   0 132772. 1590.30   3
  -4   0   1 850839. 9198.94   4
  -4   0   1 864548. 9231.37   1
  -4   0   2 192328. 2190.01   4
  -4   0   2 189251. 2238.91   2
   4   0   2 191830. 2327.69   2
   4   0   3 16641.1 442.733   2
  -4   0   3 16899.2 398.036   2
  -4   0   4 61285.5 1198.42   1
   4   0   4 56560.3 1060.77   2
   4   0   5 7506.64 357.656   8
   4   0   5 7701.06 343.624  15
  -4   0   5 7558.68 334.150  14
  -4   0   5 7540.18 327.798   7
  -4   0   5 7228.06 319.354  17
  -4   0   5 8506.03 450.004   1
   4   0   5 8180.46 363.825   9
   4   0   6 16222.8 546.569   8
   4   0   6 16118.5 511.354  15
  -4   0   6 16396.9 496.379   7
  -4   0   7 22438.1 514.646   7
  -4   0   7 22597.6 547.402  12
   4   0   7 22342.4 567.857   8
  -4   1  -4 4149.69 201.737   3
  -4   1  -3 117092. 1586.28   3
  -4  -1  -3 123336. 1575.89   4
  -4  -1  -2 51919.0 787.278   4
  -4   1  -2 53445.2 807.809   3
  -4  -1  -1 234012. 2718.71   4
  -4   1  -1 239174. 2724.39   3
  -4  -1   0 8868.05 236.762   4
  -4   1   0 9549.65 156.859   1
  -4   1   0 9120.17 227.685   3
  -4  -1   1 233940. 2691.02   1
  -4  -1   1 232967. 2676.62   4
  -4   1   1 235440. 2650.15   4
  -4   1   2 51996.0 690.501   4
  -4  -1   2 50044.1 731.083   4
  -4   1   2 50580.7 786.095   2
  -4  -1   2 51265.3 858.891   1
   4   1   2 51349.1 814.527   2
  -4  -1   2 52708.5 703.149   2
  -4  -1   3 123108. 1773.77   1
   4   1   3 123128. 1694.99   2
  -4   1   3 121627. 1651.83   2
  -4   1   4 4732.64 243.335   2
  -4  -1   4 4223.05 281.741   1
   4   1   4 4480.58 254.738   2
  -4   1   5 1434.09 148.539   7
  -4  -1   5 1404.71 147.307  17
   4   1   5 1358.91 159.932   8
   4  -1   5 1375.00 159.011   8
  -4   1   5 1511.45 205.403   1
   4  -1   5 1467.75 151.046  15
   4   1   5 1590.68 178.817   2
  -4   1   5 1568.47 155.269  14
  -4  -1   5 1478.48 154.019  14
  -4  -1   5 1523.04 195.660   1
  -4  -1   5 1656.24 154.974   7
  -4  -1   5 1358.52 150.586   6
   4   1   5 1513.16 160.766   9
   4  -1   5 1528.67 163.385   9
   4  -1   6 325.501 104.501   8
   4   1   6 411.753 93.2848  15
  -4  -1   6 340.019 95.2039  14
  -4  -1   6 272.094 82.0105   7
  -4   1   6 462.408 106.429   7
   4   1   6 330.855 93.6081   8
   4  -1   6 482.082 97.4097  15
  -4  -1   7 1160.09 104.691   7
   4   1   7 1096.68 126.104   8
   4   1   7 1230.12 127.712  15
  -4   1   7 1032.91 108.835   7
  -4  -1   7 1057.98 118.517  12
  -4   1   7 853.270 107.854  12
   4  -1   7 1251.59 134.006   8
  -4   2  -4 56343.9 951.174   3
  -4  -2  -3 7035.71 240.543   4
  -4   2  -3 6341.01 246.496   3
  -4  -2  -2 7859.36 241.389   4
  -4   2  -2 8151.92 257.531   3
  -4  -2  -1 197308. 2314.25   4
  -4   2  -1 194774. 2312.96   3
  -4  -2   0 2767.26 139.095   4
  -4   2   0 2718.88 123.557   3
  -4  -2   1 194738. 2273.34   4
  -4  -2   1 188657. 2271.76   1
  -4   2   1 192308. 2195.45   3
   4   2   1 193335. 2233.73   2
  -4  -2   2 8197.41 290.104   1
  -4  -2   2 8131.52 233.447   4
  -4   2   2 7855.81 184.321   4
  -4   2   2 8263.40 266.434   2
   4   2   2 8046.56 262.025   2
   4   2   3 6650.63 275.090   2
  -4  -2   3 6735.36 307.874   1
  -4   2   3 6682.23 272.662   2
  -4   2   4 56331.2 1049.15   2
  -4  -2   4 58182.8 1153.98   1
  -4  -2   4 55518.5 998.494   6
  -4   2   4 56830.1 1002.13   7
   4   2   4 57065.8 1053.02   8
   4  -2   4 54225.7 1052.63   8
   4   2   4 56068.3 1057.08   2
  -4  -2   5 48578.9 970.379  14
   4   2   5 49519.7 1018.95   8
   4  -2   5 48878.3 949.564  15
  -4  -2   5 55243.1 1219.58   1
  -4   2   5 48814.1 968.666   7
  -4   2   5 52683.7 1220.76   1
  -4  -2   5 48716.0 985.300   6
   4  -2   5 48816.0 1037.92   8
  -4  -2   5 47654.0 920.769   7
   4   2   5 51143.3 1012.08   9
   4  -2   5 48381.1 995.354   9
  -4  -2   5 46394.7 979.227  17
   4   2   5 53852.6 1101.75   2
  -4  -2   6 4049.85 227.491   7
   4  -2   6 3975.13 235.677  15
  -4  -2   6 4167.67 256.793  17
  -4  -2   6 4498.99 264.289  14
   4   2   6 4291.87 274.356   8
  -4   2   6 4367.79 260.003   7
  -4  -2   6 3873.43 245.710  12
   4  -2   6 3986.98 269.977   8
   4   2   6 4231.80 262.911  15
  -4  -2   7 6331.58 273.119  12
  -4   2   7 6596.96 270.673   7
   4   2   7 6211.61 272.716  15
   4  -2   7 6402.38 283.174   8
  -4   2   7 6348.70 261.134  12
  -4   3  -4 25659.1 593.204   3
  -4   3  -3 47641.9 845.419   3
  -4  -3  -3 50246.9 812.162   4
  -4   3  -2 27965.3 549.013   3
  -4  -3  -2 28267.6 541.745   4
  -4   3  -1 28204.0 514.834   3
  -4  -3  -1 28363.6 524.736   4
  -4   3   0 191.285 52.6576   3
  -4  -3   0 185.908 62.0696   4
  -4  -3   1 27431.3 509.920   4
   4   3   1 26370.8 458.789   2
  -4   3   1 26868.7 443.446   3
  -4  -3   2 28217.0 531.301   4
  -4   3   2 28364.7 589.656   2
  -4  -3   2 29004.6 603.718   1
   4   3   2 28068.5 550.495   2
  -4   3   2 28589.6 437.093   4
  -4  -3   3 49144.9 951.027   1
  -4   3   3 48807.1 902.957   2
   4   3   3 49108.0 893.364   2
  -4  -3   4 25380.2 624.533   6
  -4  -3   4 25712.7 609.317  14
  -4  -3   4 24887.2 629.322  17
  -4   3   4 25797.0 676.665   2
  -4  -3   4 26191.6 722.920   1
   4   3   4 26604.1 674.517   2
  -4   3   4 26745.5 624.651   7
   4   3   4 26756.2 632.664   9
   4  -3   4 25460.9 622.166   9
   4   3   4 26572.2 657.762   8
  -4  -3   5 53870.0 1190.01   1
   4   3   5 45853.4 984.619   8
   4   3   5 47520.7 933.694  18
   4  -3   5 46194.3 1023.24   8
   4  -3   5 48456.1 930.765  14
  -4  -3   5 47522.0 953.350  14
  -4  -3   5 46511.8 887.173   7
  -4  -3   5 45320.6 978.784  17
  -4   3   5 46144.2 942.593   7
  -4  -3   5 46968.9 973.417   6
  -4   3   5 47698.3 1043.04   2
   4   3   5 52982.9 1093.58   2
   4   3   5 48945.5 978.951   9
   4  -3   5 45811.1 962.062   9
   4   3   6 18185.9 563.447   8
   4  -3   6 17576.4 572.547   8
  -4  -3   6 18123.6 536.440  14
  -4  -3   6 17501.8 535.576  12
   4   3   6 17421.9 544.606  15
   4  -3   6 18741.2 500.030  14
  -4  -3   6 16987.5 539.269  17
  -4   3   6 17458.1 531.398   7
   4  -3   7 4150.82 223.558   8
  -4   3   7 4511.91 223.128   7
  -4  -3   7 4291.08 225.111  12
  -4   3   7 4141.12 199.936  12
   4   3   7 4202.42 222.595  15
  -4   4  -4 13819.3 433.496   3
  -4  -4  -3 17946.6 432.059   4
  -4   4  -3 17371.5 462.646   3
  -4   4  -2 26665.6 551.899   3
  -4  -4  -2 27990.3 556.725   4
  -4   4  -1 47372.1 769.706   3
  -4  -4  -1 48984.6 792.809   4
  -4  -4   0 8199.20 265.517   4
  -4   4   0 7780.97 235.730   3
   4   4   1 48523.7 710.609   2
  -4  -4   1 47861.5 794.933   4
  -4   4   1 48546.2 704.986   3
  -4   4   2 27743.9 612.309   2
  -4  -4   2 27804.7 558.415   4
   4   4   2 27979.5 556.754   2
  -4  -4   3 17997.8 540.836   1
   4   4   3 17586.5 486.713   2
  -4  -4   3 17987.7 433.117   4
  -4   4   3 17365.3 511.440   2
  -4   4   4 13591.5 494.318   2
   4   4   4 13554.3 452.298  18
   4   4   4 14148.2 466.422   8
  -4  -4   4 13225.5 425.584  14
  -4  -4   4 13660.2 455.545  17
   4  -4   4 13953.8 439.153  14
  -4  -4   4 12838.5 419.650  12
  -4   4   4 13871.9 438.542   7
   4   4   4 14116.7 488.671   2
  -4   4   4 13474.8 436.570  10
  -4  -4   4 14639.1 533.250   1
  -4  -4   4 13325.6 439.848   6
   4   4   4 14376.3 439.845   9
   4  -4   4 13170.9 426.404   9
   4  -4   5 28253.7 690.665  14
  -4   4   5 27977.8 785.347   2
  -4   4   5 28479.0 698.600   7
  -4  -4   5 28083.8 695.071  14
   4  -4   5 27676.6 760.314   8
  -4  -4   5 27576.4 729.366  17
  -4  -4   5 27705.6 691.282  12
   4   4   5 28266.5 732.342   8
   4   4   5 27132.3 688.091  18
  -4  -4   5 28616.4 723.938   6
   4   4   5 28963.6 703.375   9
   4  -4   5 27801.3 694.976   9
  -4  -4   6 18445.0 534.470  14
   4  -4   6 17784.5 499.980  14
   4  -4   6 17268.3 566.363   8
  -4   4   6 17819.5 528.581   7
   4   4   6 16976.7 541.711  15
  -4  -4   6 17752.7 537.521  12
  -4  -4   6 19229.5 563.355   6
  -4  -4   6 17880.1 554.661  17
  -4  -4   7 168.129 67.7803  12
  -4   4   7-22.2770 40.1988  12
   4  -4   7 57.6087 53.8747   8
  -4   4   7-108.166 79.2638   7
   4   4   7 40.1285 55.8450  15
  -4   5  -4 15250.0 479.226   3
  -4   5  -3 742.086 101.777   3
  -4   5  -2 1924.37 142.325   3
  -4  -5  -2 1998.89 142.181   4
  -4   5  -1 54408.0 873.575   3
  -4  -5  -1 52734.4 881.755   4
  -4   5   0 119661. 1555.12   3
  -4  -5   0 119057. 1621.39   4
  -4   5   1 54234.6 802.206   3
  -4  -5   1 55633.1 917.943   4
   4   5   1 54708.5 793.621   2
  -4  -5   2 2047.06 150.838   4
   4   5   2 2096.68 142.597   2
  -4   5   2 2243.87 176.785   2
  -4   5   3 826.073 123.541   2
   4   5   3 741.400 107.170   2
  -4  -5   3 831.192 98.4987   4
  -4  -5   4 16384.9 519.626  17
  -4   5   4 16401.3 577.254   2
   4   5   4 17288.5 532.608   8
   4   5   4 16927.4 527.161  18
  -4   5   4 16001.8 497.347  10
  -4  -5   4 16376.5 486.572  14
   4  -5   4 16364.6 502.586  14
  -4  -5   4 16426.9 489.864  12
  -4   5   4 17050.5 490.050   7
   4   5   4 17110.1 552.520   2
  -4  -5   4 16501.1 507.600   6
   4   5   4 17212.4 483.420   9
   4  -5   4 16427.0 478.004   9
   4   5   5 12187.0 449.654  18
   4  -5   5 12553.5 500.025   8
  -4  -5   5 12932.7 448.422  14
   4  -5   5 12793.1 452.072  14
  -4  -5   5 12493.6 478.067  17
  -4   5   5 12489.9 438.632   7
  -4  -5   5 12684.8 451.226  12
  -4  -5   5 13470.0 478.319   6
   4   5   5 13320.2 489.102   8
  -4  -5   6 3763.53 256.869  17
   4   5   6 3765.48 245.759  15
   4  -5   6 3783.53 262.090   8
  -4  -5   6 3436.11 221.251  14
   4  -5   6 3492.17 211.214  14
  -4   5   6 3668.01 236.899   7
  -4  -5   6 3834.98 242.335  12
  -4  -5   6 3716.68 239.484   6
   4   5   7 4309.63 209.862  15
   4  -5   7 4030.78 163.407  14
  -4   5   7 4464.55 205.130   7
  -4  -5   7 3977.47 196.585  12
   4  -5   7 4194.45 203.290   8
  -4   6  -4 20558.6 587.695   3
  -4   6  -3 4673.61 253.049   3
  -4   6  -2 15745.1 451.256   3
  -4  -6  -2 15842.1 447.234   4
  -4  -6  -1 28755.4 626.370   4
  -4   6  -1 29932.6 619.109   3
  -4   6   0 59576.9 935.860   3
  -4  -6   0 57383.8 985.515   4
  -4   6   1 30504.6 557.599   3
  -4  -6   1 30541.3 662.659   4
   4   6   1 30901.6 528.996   2
   4   6   2 17193.9 436.398   2
  -4  -6   2 16820.8 475.221   4
  -4   6   2 17473.7 520.617   2
   4   6   3 4911.34 266.722  18
  -4  -6   3 5282.32 262.969  17
  -4  -6   3 4814.76 252.456   4
   4   6   3 5098.81 264.920   2
  -4  -6   3 4990.36 248.194  12
  -4   6   3 5272.64 264.635  10
  -4   6   3 5312.91 306.628   2
  -4  -6   3 5107.08 255.490   6
  -4   6   4 21953.9 691.607   2
   4   6   4 20677.1 609.027  18
  -4  -6   4 20974.2 566.973  14
   4  -6   4 21075.6 601.095  14
  -4  -6   4 22185.0 626.881  17
  -4  -6   4 20877.5 571.056  12
  -4   6   4 20457.9 552.973   7
   4   6   4 22328.1 647.479   2
  -4   6   4 21004.5 595.312  10
  -4  -6   4 21804.7 602.606   6
   4   6   5 1927.18 182.273  18
   4  -6   5 2015.62 206.688   8
  -4  -6   5 2112.93 204.065  17
  -4  -6   5 2018.71 176.121  14
   4  -6   5 1908.64 179.185  14
  -4  -6   5 1794.27 174.848  12
  -4   6   5 1846.16 165.871   7
  -4  -6   5 2045.60 184.442   6
  -4   6   5 1767.98 166.288  10
  -4  -6   6 3497.63 225.896   6
  -4  -6   6 3649.96 244.942  17
   4  -6   6 3144.61 200.099  14
  -4   6   6 3595.84 222.347   7
  -4  -6   6 3247.59 213.587  12
  -4  -6   6 3343.80 209.157  14
   4   6   6 3288.25 222.197  15
   4  -6   6 3216.46 229.613   8
   4  -6   7 2822.94 155.577   8
   4   6   7 3008.72 165.936  15
   4  -6   7 2571.05 123.295  14
  -4   6   7 3187.08 164.640   7
  -4  -6   7 2787.63 153.867  12
  -4   7  -4 10009.5 413.121   3
   4   7  -3 17907.8 546.775   3
  -4   7  -3 16958.8 524.877   3
  -4   7  -2 57209.6 1030.35   3
  -4  -7  -2 57184.5 1030.26   4
  -4   7  -1 6355.31 275.915   3
  -4  -7  -1 6201.59 284.433   4
  -4   7   0 2076.46 150.282   3
  -4  -7   0 2258.11 180.679   4
  -4   7   1 6245.71 234.123   3
  -4  -7   1 6127.81 290.796   4
  -4  -7   2 58374.0 1087.64   4
  -4   7   2 57783.3 1132.60   2
  -4   7   3 16768.4 485.403  16
   4   7   3 18098.9 546.954  18
  -4  -7   3 17381.7 516.602  17
  -4  -7   3 17146.8 529.118   4
  -4  -7   3 17302.3 495.988  12
   4   7   3 17341.0 518.466   2
  -4   7   3 17170.0 457.617   7
  -4   7   3 17521.2 524.176  10
  -4   7   3 17688.5 598.519   2
  -4  -7   3 18031.2 521.798   6
   4   7   3 17115.9 511.834  10
   4  -7   3 16569.8 523.179  11
  -4   7   4 10686.8 488.611   2
   4   7   4 10907.2 434.929  18
  -4   7   4 10045.5 370.815   7
  -4  -7   4 10799.7 430.855  17
  -4  -7   4 9956.16 376.899  14
   4  -7   4 10361.1 420.183  14
  -4  -7   4 9603.76 379.614  12
  -4   7   4 10108.8 408.494  10
  -4  -7   4 10466.1 412.917   6
   4   7   4 10321.9 387.285  10
   4   7   4 10970.8 446.485   2
   4   7   5 35694.5 835.766  18
  -4  -7   5 34295.2 780.978  12
  -4  -7   5 36038.6 792.893  14
   4  -7   5 36255.7 828.256  14
  -4   7   5 35731.1 776.689   7
  -4  -7   5 36658.1 865.976  17
  -4   7   5 36620.0 816.059  10
  -4  -7   5 37050.6 838.585   6
  -4  -7   6 4626.14 236.586  12
   4   7   6 4694.22 249.506  15
  -4  -7   6 4591.48 231.833  14
   4  -7   6 4333.96 230.317  14
  -4   7   6 4541.86 233.011   7
  -4  -7   6 4518.23 243.708   6
   4  -7   6 4526.28 258.604   8
   4   7   7 8495.69 250.534  15
  -4   7   7 8488.87 244.888   7
  -4   8  -3 39445.6 887.241   3
   4   8  -3 39273.4 912.176   3
  -4   8  -2 640.936 105.241   3
  -4  -8  -2 754.885 115.443   4
  -4  -8  -1 6582.85 310.843   4
  -4   8  -1 6656.08 303.112   3
  -4   8   0 1612.43 144.313   3
  -4  -8   0 1598.98 162.767   4
  -4   8   1 7300.70 274.080   3
  -4  -8   1 7450.00 343.886   4
  -4  -8   2 699.297 103.613   6
  -4   8   2 611.725 122.621   2
  -4   8   2 696.681 104.612  16
   4   8   2 506.269 94.4326  18
  -4  -8   2 666.659 117.940   4
   4  -8   2 528.804 99.5137  11
  -4   8   2 783.493 108.881  10
   4   8   3 41816.5 906.003  18
  -4  -8   3 40089.0 862.541  17
  -4   8   3 39099.5 869.954  10
  -4  -8   3 41085.1 866.881   6
  -4  -8   3 38960.9 815.387  12
   4   8   3 42295.0 871.686   2
  -4   8   3 38963.6 832.870  16
   4  -8   3 38970.6 864.925  11
  -4   8   3 41399.5 1001.52   2
   4   8   3 38995.5 866.625  10
  -4  -8   4 7603.34 334.276  12
   4  -8   4 7764.45 368.995  14
  -4  -8   4 7977.96 371.413  17
   4   8   4 7818.71 379.122  18
  -4  -8   4 7687.23 326.661  14
  -4   8   4 7380.65 357.084  10
  -4   8   4 7819.65 316.208   7
  -4  -8   4 7847.53 355.718   6
   4   8   4 7344.94 336.631  10
   4   8   5 11721.8 443.636  18
  -4  -8   5 12175.3 457.123  17
  -4  -8   5 11491.1 399.246  14
   4  -8   5 11467.4 431.562  14
  -4   8   5 11853.8 396.033   7
  -4  -8   5 10757.2 387.929  12
  -4   8   5 11907.9 432.308  10
  -4  -8   5 11963.2 435.299   6
   4  -8   6 15145.4 453.678   8
  -4  -8   6 14972.6 429.191   6
  -4  -8   6 14882.8 400.973  14
   4  -8   6 15009.5 422.059  14
   4   8   6 15094.4 427.444  15
  -4   8   6 14522.6 396.818   7
   4   8   7 1712.19 97.5063   7
  -4   9  -3 4096.94 272.125   3
   4   9  -3 3755.50 265.773   3
  -4  -9  -2 22823.8 637.259   4
  -4   9  -2 22156.3 632.297   3
  -4   9  -2 22094.4 564.782  16
  -4   9  -1 24000.8 638.365   3
  -4   9  -1 25083.1 615.689  16
  -4  -9  -1 22829.0 648.026   4
   4  -9  -1 22844.4 688.235  11
  -4   9   0 5877.82 284.153   3
  -4  -9   0 6111.58 325.949   4
  -4   9   0 6586.11 300.920  16
   4  -9   0 6133.55 335.814  11
   4   9   1 24530.5 609.804  18
  -4   9   1 23991.0 624.719  16
  -4  -9   1 24532.0 697.978   4
   4  -9   1 24590.7 665.220  11
  -4   9   1 24523.8 604.739  10
  -4  -9   1 24052.4 604.266   6
  -4  -9   2 21361.4 564.637  17
  -4  -9   2 22454.2 679.599   4
  -4   9   2 22108.1 610.726  16
   4   9   2 21875.0 621.251  10
   4  -9   2 21271.3 613.456  11
  -4   9   2 21699.0 680.172   2
  -4   9   2 22289.0 607.829  10
  -4  -9   2 23581.2 608.282   6
   4   9   2 22833.9 622.150  18
  -4  -9   3 3982.53 253.545  17
  -4   9   3 4016.03 245.565  16
   4  -9   3 4056.51 252.726  11
  -4   9   3 4460.76 271.541  10
   4   9   3 4023.71 262.040  10
  -4  -9   3 4335.59 261.345   6
  -4   9   3 4266.02 311.303   2
   4   9   3 4323.63 272.229  18
  -4  -9   4 11913.0 450.283  17
   4   9   4 11659.2 459.415  18
  -4  -9   4 11630.8 396.164  14
   4  -9   4 11726.9 459.765  14
  -4   9   4 12399.9 464.159  10
  -4  -9   4 11875.4 444.141   6
   4   9   4 10988.4 419.554  10
   4   9   5 1741.96 173.457  18
  -4  -9   5 1818.85 144.337  14
   4  -9   5 1950.96 177.010  14
  -4  -9   5 1569.42 166.338  17
  -4   9   5 1602.41 157.612  10
  -4  -9   5 1740.81 165.304   6
  -4   9   5 1726.96 139.981   7
   4  -9   6 12046.0 367.391   8
   4   9   6 11684.6 336.526  15
  -4  -9   6 12016.0 316.604  14
   4  -9   6 11750.7 343.265  14
  -4   9   6 11486.4 309.741   7
  -4  -9   6 12107.3 350.124   6
   4 -10  -6 338.546 87.0954  11
  -4  10  -2 10096.1 431.764   3
   4 -10  -2 10323.9 473.607  11
  -4  10  -2 10004.6 377.299  16
   4  10  -2 10931.7 479.160   3
  -4  10  -1 15108.5 519.082   3
   4 -10  -1 13438.7 546.671  11
  -4  10  -1 15190.7 485.926  16
  -4 -10  -1 15026.4 538.628   4
  -4  10   0 22432.9 615.813   3
  -4  10   0 23321.7 627.666  16
  -4 -10   0 22475.5 682.895   4
   4 -10   0 22819.8 681.179  11
   4  10   1 14800.8 467.473  18
  -4  10   1 14574.7 489.608  16
  -4 -10   1 14644.0 554.985   4
  -4  10   1 14801.8 551.439   2
   4 -10   1 14695.6 509.399  11
  -4  10   1 15336.9 477.691  10
   4  10   1 15447.0 513.994  10
  -4 -10   1 15871.5 489.639   6
   4  10   2 10109.0 405.850  18
  -4 -10   2 10586.0 472.055   4
  -4  10   2 10087.8 408.778  16
  -4  10   2 10271.0 471.607   2
  -4  10   2 9957.22 401.578  10
   4  10   2 9734.56 416.747  10
  -4 -10   2 9918.11 388.709   6
   4  10   3 15796.0 531.876  18
   4 -10   3 16239.2 548.395  14
   4 -10   3 14848.5 483.099  11
  -4 -10   3 16421.4 509.673  17
  -4  10   3 14739.0 486.456  16
  -4  10   3 15904.0 530.384  10
   4  10   3 14790.6 519.845  10
  -4 -10   3 15825.8 517.173   6
  -4 -10   4 986.499 144.298   6
   4  10   4 1100.65 160.156  18
  -4 -10   4 1312.88 155.957  17
   4 -10   4 1275.41 160.588  14
  -4  10   4 1009.65 146.280  10
   4  10   4 1045.50 133.647  10
   4  10   5 9568.43 369.969  18
  -4 -10   5 9292.70 350.286  17
  -4 -10   5 9285.24 303.333  14
   4 -10   5 9295.98 357.286  14
  -4 -10   5 9408.03 347.181   6
  -4  10   5 9457.27 352.377  10
   4  10   5 8839.05 306.962  10
   4 -10   6 415.617 63.9660   8
   4 -10   6 420.038 61.6647  14
   4  10   6 361.700 52.1948  15
  -4 -10   6 437.695 64.0460   6
   4 -11  -6 5815.44 229.029  11
   4 -11  -5 13781.5 469.109  11
   4 -11  -4 231.267 116.648  11
   4 -11  -3 30825.3 849.344  11
  -4  11  -2 25840.3 644.662  16
   4 -11  -2 23116.2 747.281  11
  -4  11  -1 19582.6 575.163  16
  -4 -11  -1 19086.0 645.665   4
   4 -11  -1 18815.5 657.697  11
  -4  11  -1 19939.1 618.844   3
   4  11  -1 19917.5 558.962  10
  -4  11   0 58196.4 1113.11  16
  -4 -11   0 59164.2 1244.70   4
   4 -11   0 56169.9 1164.15  11
  -4  11   0 54766.8 1093.05   3
   4  11   0 56164.1 1098.69  10
  -4  11   1 20108.2 598.097  16
   4 -11   1 19701.8 595.257  11
  -4  11   1 19988.9 662.387   2
  -4  11   1 19781.4 562.905  10
   4  11   1 20662.0 612.037  10
  -4 -11   1 20594.1 582.482   6
   4  11   2 25687.3 669.954  18
  -4  11   2 24874.8 676.115  16
   4 -11   2 25043.9 660.734  11
  -4  11   2 26046.5 681.951  10
   4  11   2 25528.8 707.489  10
  -4 -11   2 25698.7 670.270   6
   4 -11   3 31399.7 788.246  14
  -4 -11   3 30791.0 708.540  17
   4  11   3 30253.0 751.644  18
  -4  11   3 29927.3 717.028  16
  -4  11   3 30906.0 761.188  10
   4  11   3 29786.4 764.447  10
  -4 -11   3 30450.6 740.256   6
  -4 -11   4 138.605 75.8236   6
   4  11   4 166.896 83.4064  18
  -4 -11   4 202.888 76.9116  17
   4  11   4 148.123 74.4274  10
   4 -11   4 95.8976 75.3281  14
  -4  11   4 169.150 95.0809  10
   4 -11   5 13229.4 412.774   8
   4  11   5 12617.6 337.474  15
   4 -11   5 13462.5 399.428  14
  -4 -11   5 12727.4 372.921   6
   4  11   5 11905.6 335.421  10
   4 -12  -5 3107.19 204.056  11
   4 -12  -4 1327.81 170.360  11
   4 -12  -3 1346.35 191.866  11
  -4  12  -2 15140.4 475.145  16
   4 -12  -2 13943.9 559.797  11
  -4  12  -1 14554.0 499.251  16
   4 -12  -1 14896.5 551.037  11
   4  12  -1 14970.1 475.565  10
  -4  12   0 4133.67 273.196  16
   4 -12   0 3765.44 258.619  11
   4  12   0 3997.22 255.840  10
  -4 -12   0 4283.22 263.296   6
  -4  12   1 14682.3 510.072  16
   4 -12   1 14601.6 492.067  11
  -4  12   1 14948.9 474.418  10
   4  12   1 15402.6 526.607  10
  -4 -12   1 14812.3 489.996   6
   4  12   2 15378.8 482.127  18
  -4  12   2 15605.8 515.386  16
  -4  12   2 15568.5 504.889  10
   4  12   2 16003.2 545.268  10
  -4 -12   2 15594.8 501.303   6
  -4 -12   3 1400.10 152.302   6
   4  12   3 1077.42 132.680  18
   4 -12   3 1307.61 158.313  14
  -4  12   3 1198.18 130.267  16
   4  12   3 1422.20 167.093  10
  -4  12   3 1422.96 162.797  10
   4  12   4 1544.87 149.730  18
   4 -12   4 1561.25 154.056  14
  -4  12   4 1508.46 150.431  10
  -4 -12   4 1402.13 136.668   6
   4  12   4 1300.02 133.776  10
   4 -12   5 3327.48 175.671   8
   4 -12   5 3530.28 170.555  14
  -4 -12   5 3425.73 157.650   6
   4 -13  -4 473.997 104.765  11
   4 -13  -3 8950.08 393.299  11
  -4  13  -2 1014.79 123.568  16
   4 -13  -2 1059.04 158.049  11
  -4  13  -1 13359.7 465.138  16
   4 -13  -1 13876.8 490.533  11
  -4  13   0 28548.3 727.998  16
   4 -13   0 26924.7 683.376  11
   4  13   0 27709.1 687.177  10
  -4 -13   0 29429.5 709.587   6
  -4  13   1 13782.2 482.615  16
   4  13   1 14390.1 490.497  10
  -4  13   1 14075.4 439.526  10
  -4 -13   1 13760.5 463.188   6
  -4 -13   2 1152.66 142.228   6
   4  13   2 949.898 108.069  18
  -4  13   2 908.098 128.072  16
  -4  13   2 1090.84 132.964  10
   4  13   2 1053.70 144.949  10
   4  13   3 9144.82 329.415  18
   4 -13   3 8809.45 357.762  14
  -4  13   3 9497.34 355.346  10
   4  13   3 9220.43 362.573  10
  -4 -13   3 8931.38 338.696   6
  -4 -13   4 698.094 84.9321   6
   4 -13   4 766.521 98.0725  14
  -4  13   4 841.277 101.326  10
   4  13   4 740.812 94.2245  10
   4 -13   5 1095.98 80.7800  14
   4 -14  -4 3739.18 169.505  11
   4 -14  -3 759.715 101.969  11
  -4  14  -2 3841.92 204.841  16
   4 -14  -2 3979.12 228.214  11
  -4  14  -1 2559.06 192.943  16
  -4 -14  -1 2796.16 201.023   6
   4 -14  -1 2572.41 181.655  11
  -4 -14   0 386.652 102.588   6
   4  14   0 526.773 87.1105  10
  -4  14   0 479.230 109.926  16
  -4  14   1 2446.41 191.114  16
   4  14   1 2362.59 172.851  16
  -4  14   1 2696.73 168.064  10
   4  14   1 2232.95 177.874  10
  -4 -14   1 2420.61 185.445   6
  -4  14   2 3800.66 217.000  16
   4 -14   2 4063.42 236.331  14
  -4  14   2 3975.83 213.310  10
   4  14   2 3792.28 224.590  10
  -4 -14   2 4181.39 227.688   6
  -4 -14   3 760.111 95.1176   6
   4 -14   3 712.043 94.4603  14
  -4  14   3 774.408 97.0327  10
   4  14   3 729.689 100.981  10
   4 -14   4 3419.73 161.438  14
  -4 -14   4 3250.26 141.540   6
   4  14   4 3444.46 154.472  10
   4  15  -3 2911.85 137.010  16
  -4 -15  -3 3387.21 151.162   6
  -4  15  -2 1120.51 98.1444  16
   4  15  -2 1401.72 120.873  16
  -4 -15  -2 1436.47 118.026   6
  -4  15  -1 1797.77 143.131  16
  -4 -15  -1 1894.46 145.291   6
  -4 -15   0 148.715 69.1918   6
   4  15   0 155.267 70.2502  16
  -4  15   0 272.452 78.9140  16
   4  15   0 233.833 54.9641  10
  -4  15   1 1874.72 150.502  16
   4  15   1 1757.35 129.324  16
   4  15   1 1754.96 138.428  10
  -4 -15   1 1824.43 142.299   6
  -4  15   2 1362.22 113.593  16
   4 -15   2 1255.97 117.716  14
  -4  15   2 1115.60 97.3486  10
   4  15   2 1244.93 116.430  10
  -4 -15   2 1296.15 113.143   6
   4 -15   3 3104.59 154.302  14
  -4 -15   3 3133.70 141.709   6
   4  15   3 3431.22 159.929  10
  -4 -16  -2 457.356 53.1331   6
   4  16  -2 438.093 57.1092  16
  -4  16  -1 1869.41 119.992  16
   4  16  -1 2000.70 125.811  16
  -4 -16  -1 1900.02 116.655   6
  -4  16   0 2069.54 135.458  16
   4  16   0 1863.67 119.253  16
  -4 -16   0 1965.53 123.724   6
  -4  16   1 2021.31 125.799  16
   4 -16   1 1873.12 117.145  14
   4  16   1 1618.02 100.912  10
  -4 -16   1 1802.09 111.434   6
   4 -16   2 429.690 53.1147  14
   4  16   2 449.701 56.0398  10
  -5   0  -3 29.4279 47.4594   3
  -5   0  -3 34.9393 43.7334   4
  -5   0  -2-10.1575 57.2083   3
  -5   0  -1-3.57257 53.3130   3
  -5   0   0-22.7432 50.7514   4
  -5   0   1-17.5614 44.0827   1
  -5   0   1 13.0068 43.0386   4
  -5   0   2-15.8157 32.1424   2
  -5   0   2-35.1942 32.4167   4
  -5   0   2-42.4021 66.7324   1
  -5   0   3 6.93331 81.8823   1
   5   0   4 68.5013 68.2143   9
   5   0   4-64.8174 64.4316   8
  -5   0   4-5.96416 90.3736   1
  -5   0   4-2.61731 42.1841  14
  -5   0   4-20.3321 56.3666   5
  -5   0   4 97.3749 63.8457   7
  -5   0   4-58.7517 60.3112   6
  -5   0   5-34.0495 60.9141  17
   5   0   5 203.387 87.5390   8
  -5   0   5 79.1477 76.2562  14
   5   0   5-71.6667 81.6174   9
  -5   0   5 206.993 94.0691   7
  -5   0   5-180.398 123.627   1
   5   0   6-92.1723 94.2008   8
   5   0   6-20.4520 60.4649  15
  -5   0   6-21.1655 75.4269  12
  -5   0   6-54.7853 78.3879   7
   5   0   7 20.7842 60.5749   8
  -5   0   7-37.2099 61.5799  12
  -5   0   7 77.1253 56.9920   7
  -5   1  -4 52293.4 930.973   3
  -5  -1  -3 3875.64 191.456   4
  -5   1  -3 3615.31 190.480   3
  -5  -1  -2 56662.3 885.779   4
  -5   1  -2 56727.6 898.917   3
  -5  -1  -1 37635.2 638.715   4
  -5   1  -1 36997.6 634.119   3
  -5  -1   0 2322.34 135.065   4
  -5   1   0 2414.99 127.218   3
  -5  -1   1 35900.7 610.999   4
  -5   1   1 37052.6 596.805   4
  -5  -1   1 36588.0 599.583   1
  -5   1   2 58285.5 827.041   4
  -5   1   2 59022.3 901.819   2
  -5  -1   2 58891.9 862.859   4
  -5  -1   2 60087.3 967.175   1
  -5   1   3 3842.55 196.015   2
  -5  -1   3 4068.07 240.675   1
   5   1   3 4110.01 228.198   2
  -5  -1   4 50353.7 957.820   5
   5   1   4 54477.9 1023.52   8
   5  -1   4 53217.8 1032.36   8
  -5   1   4 50637.8 948.855   5
  -5   1   4 52423.3 953.434  14
  -5  -1   4 50441.2 938.139  14
  -5  -1   4 51202.8 936.181   7
  -5   1   4 53455.1 1138.33   1
  -5  -1   4 48599.2 948.629  17
  -5  -1   4 52028.5 1116.90   1
  -5   1   4 53030.0 962.374   7
  -5  -1   4 51798.4 956.720   6
   5   1   4 53786.9 1002.13   9
   5  -1   4 52129.7 989.307   9
   5   1   5 47032.0 993.172   8
  -5  -1   5 44914.4 941.119  17
   5  -1   5 45615.8 923.268  15
  -5  -1   5 46497.3 929.576  14
  -5  -1   5 49288.2 1162.20   1
   5  -1   5 46958.9 1002.15   8
  -5  -1   5 45615.3 941.440   6
  -5  -1   5 44899.6 911.888   7
  -5   1   5 48243.1 1165.49   1
   5   1   5 47641.7 979.753   9
   5  -1   5 45348.1 965.562   9
  -5   1   5 46163.5 933.947   7
   5  -1   6 2515.22 186.357  15
   5   1   6 2380.75 194.771  15
   5   1   6 2597.74 218.276   8
  -5  -1   6 2271.03 180.536   7
  -5   1   6 2706.24 201.252   7
  -5  -1   6 2426.70 192.010  12
  -5   1   6 2769.67 197.130  12
   5  -1   6 2508.66 214.256   8
   5   1   7 1262.32 132.612   8
   5  -1   7 1079.46 120.423   8
   5   1   7 1108.42 112.557  15
  -5  -1   7 1182.95 102.095   7
  -5  -1   7 1310.77 128.533  12
  -5   1   7 1085.53 107.979  12
  -5   1   7 1064.44 107.392   7
  -5   2  -4 5883.59 269.858   3
  -5  -2  -3 11275.2 342.595   4
  -5   2  -3 11514.8 361.669   3
  -5  -2  -2 37840.5 684.879   4
  -5   2  -2 39915.7 710.198   3
  -5  -2  -1 16726.3 390.601   4
  -5   2  -1 16470.5 388.236   3
  -5  -2   0 76723.3 1094.86   4
  -5   2   0 78505.5 1065.32   3
  -5  -2   1 16761.2 373.408   1
  -5  -2   1 17155.6 391.090   4
  -5   2   1 16715.7 342.432   3
  -5  -2   2 40739.6 684.736   4
  -5  -2   2 40764.0 761.806   1
  -5   2   2 40857.0 612.693   4
  -5   2   2 39498.4 728.965   2
   5   2   2 41177.1 720.203   2
  -5  -2   3 11492.4 412.166   1
  -5   2   3 11326.0 373.547   2
   5   2   3 11794.9 383.489   2
   5   2   4 6098.65 310.974   2
  -5   2   4 5519.24 269.762   5
   5   2   4 6534.97 311.750   8
   5  -2   4 6521.16 322.061   8
  -5  -2   4 5758.96 282.234  17
  -5  -2   4 5995.56 273.054  14
  -5   2   4 6342.35 301.838   2
  -5  -2   4 6375.46 354.187   1
  -5  -2   4 5842.23 263.879   7
  -5  -2   4 6060.26 276.089  12
  -5  -2   4 5856.12 281.140   6
   5   2   4 6523.87 302.287   9
   5  -2   4 5889.09 288.724   9
  -5   2   4 5823.96 280.184   7
   5   2   5 53286.6 1082.52   8
   5  -2   5 53364.9 993.039  15
  -5  -2   5 54053.6 1021.98  14
   5  -2   5 53671.1 1106.92   8
  -5  -2   5 52079.6 1042.57   6
  -5  -2   5 52071.8 992.161   7
  -5   2   5 52843.6 1033.50   7
  -5  -2   5 56053.7 1054.21  12
  -5  -2   5 52658.9 1063.73  17
   5   2   5 56250.2 1079.80   9
   5  -2   5 52972.5 1062.14   9
   5   2   6 529.004 121.196   8
   5  -2   6 540.902 123.635   8
   5  -2   6 507.037 87.5362  15
  -5  -2   6 648.997 113.612  14
   5   2   6 409.700 95.4209  15
  -5  -2   6 352.410 98.6350  12
  -5  -2   6 512.277 89.2975   7
  -5   2   6 621.002 130.284   7
  -5  -2   6 460.703 97.7066  17
   5  -2   7 19178.6 499.846   8
   5   2   7 19267.4 477.492  15
  -5   2   7 20019.5 477.425   7
  -5  -2   7 20057.5 486.952  12
  -5   2   7 19333.3 452.947  12
  -5   3  -4 47396.7 914.838   3
  -5  -3  -3 1350.91 118.843   4
  -5   3  -3 1272.12 128.728   3
  -5  -3  -2 79671.2 1182.26   4
  -5   3  -2 80331.9 1193.33   3
  -5  -3  -1 39559.1 703.423   4
  -5   3  -1 40717.7 701.094   3
  -5   3   0 2550.37 136.990   3
  -5  -3   0 2475.42 152.505   4
  -5  -3   1 40215.8 705.884   4
  -5   3   1 40899.0 635.846   3
  -5  -3   2 81174.8 1192.11   4
  -5  -3   2 83508.7 1268.63   1
  -5   3   2 82517.0 1264.49   2
   5   3   2 84749.6 1203.01   2
  -5   3   3 1139.71 132.711   2
   5   3   3 1522.03 144.704   2
  -5  -3   3 1338.56 155.925   1
  -5   3   4 48174.9 997.543   2
  -5  -3   4 46735.1 879.405   7
   5   3   4 50717.1 989.335   8
  -5  -3   4 46274.0 949.357  17
  -5  -3   4 48276.2 905.862  14
  -5   3   4 51112.2 949.270   7
   5   3   4 47919.5 943.276  18
  -5   3   4 47069.1 914.061   5
  -5  -3   4 50385.1 939.111  12
  -5  -3   4 48765.8 946.325   6
  -5  -3   4 50822.6 1087.92   1
   5   3   4 49567.5 1003.05   2
   5   3   4 51332.4 962.906   9
   5  -3   4 47539.4 939.253   9
   5   3   5 19934.7 553.323  18
  -5  -3   5 19372.4 525.758   7
  -5   3   5 19613.2 565.339   7
   5  -3   5 18878.3 614.362   8
   5   3   5 19897.8 604.036   8
  -5  -3   5 18959.6 547.497  14
  -5  -3   5 20133.0 578.792  12
  -5  -3   5 18606.8 589.937  17
  -5  -3   5 19209.1 572.742   6
   5   3   5 19981.1 581.349   9
   5  -3   5 19418.3 580.522   9
  -5   3   6 1408.23 161.686   7
  -5  -3   6 1132.96 141.224  17
   5   3   6 1229.09 153.618   8
   5  -3   6 1202.19 163.245   8
  -5  -3   6 1246.03 143.742  14
  -5  -3   6 1105.43 111.171   7
  -5  -3   6 1283.22 156.443  12
   5   3   6 945.463 133.438  15
  -5  -3   7 4250.67 209.342  12
   5   3   7 4434.52 216.238  15
   5  -3   7 4594.06 226.771   8
  -5   3   7 4748.58 217.873   7
  -5   3   7 4623.80 189.935  12
  -5   4  -4 35865.4 788.651   3
  -5  -4  -3 10460.3 350.647   4
  -5   4  -3 10760.0 370.120   3
  -5  -4  -2 1354.10 125.685   4
  -5   4  -2 1283.36 122.810   3
  -5  -4  -1 59537.9 974.173   4
  -5   4  -1 62200.0 967.008   3
  -5  -4   0 21489.3 497.990   4
  -5   4   0 22452.5 465.699   3
  -5  -4   1 63537.0 1010.89   4
  -5   4   1 61705.7 902.401   3
   5   4   1 64494.5 883.351   2
  -5  -4   2 1417.74 125.809   4
  -5   4   2 1488.94 149.829   2
   5   4   2 1450.49 121.184   2
  -5   4   3 11147.2 415.758   2
   5   4   3 10714.5 377.049   2
  -5  -4   3 11170.6 428.582   1
  -5   4   4 37728.6 902.854   2
   5   4   4 40327.7 860.266   8
  -5  -4   4 38122.2 846.827  17
   5   4   4 37931.1 833.086  18
  -5  -4   4 37100.3 774.133  14
   5  -4   4 38972.6 795.327  14
  -5  -4   4 37320.3 746.585   7
  -5   4   4 38272.6 806.803   7
  -5  -4   4 38300.4 810.522  12
  -5  -4   4 37088.0 816.446   6
  -5  -4   4 39806.3 948.921   1
   5   4   4 39304.3 877.331   2
   5   4   4 39991.4 820.097   9
   5  -4   4 36832.7 803.456   9
   5   4   5 7224.16 335.812  18
   5   4   5 8114.34 371.819   8
   5  -4   5 7755.51 386.882   8
  -5  -4   5 7067.20 319.982  14
   5  -4   5 7624.94 319.620  14
  -5   4   5 7911.56 348.260   7
  -5  -4   5 7538.56 348.280  12
  -5  -4   5 7404.82 364.794  17
  -5  -4   5 7452.89 347.698   6
   5   4   5 8144.40 350.251   9
   5  -4   5 7327.48 338.333   9
  -5  -4   6 5011.42 284.934  17
  -5  -4   6 4677.41 251.751  14
  -5   4   6 4847.28 268.322   7
  -5  -4   6 4742.69 273.244  12
  -5   4   6 4499.86 219.318  12
   5   4   6 4576.85 270.087  15
   5  -4   6 4948.35 292.145   8
   5  -4   7 461.682 78.1391   8
   5   4   7 340.873 80.1756  15
  -5  -4   7 302.747 73.5003  12
  -5   4   7 283.413 69.5611   7
  -5   5  -4 13090.6 457.112   3
  -5   5  -3 5923.75 283.977   3
  -5   5  -2 12926.8 401.176   3
  -5  -5  -2 12970.0 402.441   4
  -5   5  -1 21633.1 500.787   3
  -5  -5  -1 20722.6 513.860   4
  -5   5   0 7092.23 254.878   3
  -5  -5   0 7360.40 290.785   4
  -5  -5   1 22228.4 540.847   4
  -5   5   1 22212.9 451.342   3
   5   5   2 14480.6 386.247   2
  -5  -5   2 13914.9 421.779   4
  -5   5   2 14270.5 469.640   2
   5   5   3 6460.87 303.558  18
  -5  -5   3 6702.76 286.771   4
  -5  -5   3 6589.48 284.355  12
   5  -5   3 6807.20 320.292  11
  -5   5   3 6213.83 288.906  10
   5   5   3 6474.15 292.957   2
  -5   5   3 6060.44 323.028   2
  -5  -5   3 6344.88 284.433   6
   5   5   4 12910.9 465.190  18
   5   5   4 13562.2 473.939   8
  -5  -5   4 12576.0 413.340  14
   5  -5   4 13378.9 447.554  14
  -5  -5   4 13363.8 482.154  17
  -5   5   4 12667.5 428.047   7
  -5  -5   4 13325.7 450.940  12
  -5   5   4 13122.0 458.600  10
  -5  -5   4 12610.7 442.031   6
   5   5   4 13526.8 484.394   2
   5   5   4 14168.2 441.864   9
   5  -5   4 13532.1 438.485   9
  -5   5   4 12854.7 512.388   2
   5   5   5 5191.59 287.228  18
   5  -5   5 4917.67 311.589   8
  -5  -5   5 4969.39 309.664  17
  -5  -5   5 5260.05 271.832  14
   5  -5   5 4987.82 265.306  14
  -5   5   5 5461.11 287.950   7
  -5  -5   5 4945.60 282.133  12
  -5  -5   5 4847.58 283.414   6
   5   5   5 5430.48 279.049   9
   5  -5   5 5000.74 271.496   9
  -5  -5   6 16492.4 522.352  17
   5  -5   6 16072.8 522.460   8
   5   5   6 15592.9 501.533  15
  -5  -5   6 16381.5 471.032  14
   5  -5   6 16043.4 435.307  14
  -5  -5   6 16196.9 490.873  12
  -5  -5   6 17185.3 505.780   6
  -5   5   6 16557.3 484.419   7
   5  -5   7 356.499 65.6695   8
   5   5   7 362.983 65.5321  15
  -5  -5   7 376.540 72.9547  12
  -5   5   7 410.358 74.0359   7
   5  -6  -7 6165.82 243.236  11
  -5   6  -4 21026.3 615.705   3
  -5   6  -3 17076.7 523.681   3
  -5   6  -2 13897.0 433.404   3
  -5  -6  -2 13856.1 439.748   4
  -5  -6  -1 16066.8 472.228   4
  -5   6  -1 16349.8 448.508   3
  -5   6   0 18198.7 450.687   3
  -5  -6   0 17964.3 502.932   4
  -5  -6   1 17217.2 494.661   4
  -5   6   1 16962.5 403.387   3
  -5  -6   2 13693.4 447.758   4
  -5   6   2 14835.2 500.528   2
   5   6   2 14897.6 396.458   2
  -5  -6   3 17831.4 522.429   4
  -5   6   3 18245.6 475.162   7
  -5  -6   3 18063.0 506.723  12
   5  -6   3 17483.7 551.468  11
   5   6   3 18228.3 517.047   2
  -5   6   3 18437.2 535.483  10
  -5   6   3 17264.9 587.245   2
  -5  -6   3 17496.0 506.972   6
   5   6   3 16694.2 495.653  10
   5   6   3 17710.5 539.620  18
   5   6   4 22320.0 641.364  18
  -5  -6   4 23281.5 657.566  17
  -5  -6   4 22396.7 569.650  14
  -5   6   4 21669.7 575.497   7
   5  -6   4 22398.1 614.237  14
  -5  -6   4 21644.9 598.938  12
  -5   6   4 21631.0 621.460  10
  -5  -6   4 22076.2 612.035   6
   5   6   4 24097.1 664.002   2
  -5   6   4 22573.5 717.012   2
  -5  -6   5 5564.35 321.108  17
  -5  -6   5 5250.12 268.266  14
   5  -6   5 5529.58 283.842  14
  -5   6   5 5400.37 278.438   7
  -5  -6   5 5215.13 288.364  12
   5   6   5 5604.25 300.718  18
  -5  -6   5 5505.78 296.611   6
   5  -6   5 5094.79 318.483   8
  -5  -6   6 1243.66 152.064  17
   5   6   6 1144.12 136.260  15
  -5  -6   6 1284.04 125.576  14
   5  -6   6 1381.94 121.540  14
   5  -6   6 1422.85 153.477   8
  -5  -6   6 1353.70 140.947  12
  -5   6   6 1326.60 139.649   7
  -5  -6   6 1364.21 146.661   6
   5  -6   7 5697.77 210.138   8
   5   6   7 5674.11 211.190  15
  -5   6   7 5646.65 203.565   7
  -5   7  -3 16135.8 527.934   3
  -5   7  -2 4548.18 253.044   3
  -5  -7  -2 4696.64 263.101   4
  -5  -7  -1 16958.0 515.341   4
  -5   7  -1 17405.2 489.421   3
  -5   7   0 56583.9 966.810   3
  -5  -7   0 56276.6 1058.83   4
  -5  -7   1 17779.9 535.643   4
  -5   7   1 17719.1 439.815   3
   5   7   2 5172.22 273.436  18
  -5   7   2 5014.29 261.855  16
  -5  -7   2 4585.74 271.561   4
   5  -7   2 4699.29 270.806  11
  -5   7   2 4438.08 287.363   2
  -5   7   2 4973.11 257.860  10
  -5  -7   2 4730.96 242.988   6
   5   7   3 16201.9 530.846  18
  -5  -7   3 15460.1 503.207  17
  -5  -7   3 16208.9 525.696   4
  -5  -7   3 15504.1 484.944  12
  -5   7   3 16515.4 448.241   7
   5  -7   3 16134.6 534.041  11
  -5   7   3 16376.3 518.886  10
  -5   7   3 16149.3 586.606   2
  -5  -7   3 16090.7 499.380   6
   5   7   3 15336.6 495.349  10
  -5   7   4 11379.8 396.614   7
  -5  -7   4 12145.0 468.909  17
  -5  -7   4 11539.9 389.940  14
   5  -7   4 12029.8 443.677  14
   5   7   4 11289.6 453.321  18
  -5  -7   4 11438.4 423.379  12
  -5   7   4 11369.7 441.880  10
  -5  -7   4 11019.7 424.106   6
   5   7   4 11760.1 415.647  10
   5   7   5 1513.10 166.196  18
  -5  -7   5 1473.17 174.467  17
   5  -7   5 1445.49 181.253   8
  -5  -7   5 1162.24 125.266  14
   5  -7   5 1440.68 150.084  14
  -5   7   5 1289.21 142.204   7
  -5  -7   5 1240.04 150.490  12
  -5  -7   5 1394.56 156.125   6
  -5  -7   6 2612.66 194.087  17
   5   7   6 2318.84 176.266  15
  -5  -7   6 2365.57 151.173  14
   5  -7   6 2321.41 182.201   8
   5  -7   6 2326.29 151.760  14
  -5   7   6 2259.74 157.061   7
  -5  -7   6 2335.09 166.645  12
  -5  -7   6 2613.21 182.202   6
   5   7   7 1572.07 98.0559  15
  -5   7   7 1557.59 91.7644   7
  -5   8  -3 35936.0 855.820   3
   5   8  -3 34425.3 845.401   3
  -5   8  -2 899.645 125.364   3
  -5  -8  -2 846.782 125.885   4
  -5   8  -1 26880.9 665.956   3
  -5   8  -1 28073.4 646.702  16
  -5  -8  -1 26282.1 697.882   4
   5  -8  -1 26475.4 739.296  11
  -5   8   0 4395.68 235.826   3
  -5   8   0 4772.91 251.625  16
  -5  -8   0 4110.97 265.091   4
   5  -8   0 4727.22 294.569  11
   5   8   1 28528.4 673.776  18
  -5   8   1 27767.6 670.616  16
  -5  -8   1 28461.6 739.034   4
   5  -8   1 28174.5 713.316  11
  -5   8   1 27398.3 640.479  10
  -5  -8   1 27693.6 642.546   6
  -5  -8   2 959.337 122.050   6
   5   8   2 940.656 134.133  18
  -5   8   2 845.681 117.478  16
  -5  -8   2 1021.99 146.836   4
   5  -8   2 907.889 130.030  11
  -5   8   2 916.276 124.844  10
  -5   8   2 893.211 149.177   2
   5   8   3 36862.5 853.655  18
  -5   8   3 33258.9 778.753  16
  -5  -8   3 33730.4 797.284  17
  -5  -8   3 34248.8 851.543   4
   5  -8   3 34276.5 829.420  11
  -5   8   3 35292.5 820.255  10
  -5   8   3 35574.5 937.096   2
  -5  -8   3 34982.9 794.628   6
   5   8   3 34045.0 802.649  10
  -5  -8   4 18735.9 589.263  17
   5  -8   4 18007.4 563.646  14
  -5   8   4 19407.1 511.743   7
  -5  -8   4 17679.6 528.693  12
   5   8   4 18062.3 589.349  18
  -5   8   4 17773.2 566.255  10
  -5  -8   4 18018.8 554.920   6
   5   8   4 17932.0 540.381  10
   5   8   5 2966.37 220.798  18
  -5   8   5 2890.48 187.132   7
  -5  -8   5 3251.71 241.325  17
  -5  -8   5 2993.49 183.039  14
   5  -8   5 2901.87 204.887  14
  -5  -8   5 3070.12 217.403   6
   5  -8   5 2765.51 228.202   8
   5  -8   6 1797.20 150.985   8
   5   8   6 1629.46 134.855  15
  -5  -8   6 1886.82 120.244  14
   5  -8   6 1853.95 127.638  14
  -5   8   6 1840.17 130.092   7
  -5  -8   6 1925.16 142.746   6
   5  -9  -6 6703.37 291.270  11
  -5   9  -2 14425.6 504.992   3
  -5  -9  -2 14780.3 529.631   4
   5  -9  -2 14395.9 551.195  11
  -5   9  -2 14198.1 444.685  16
  -5   9  -1 2697.13 199.195  16
  -5  -9  -1 2716.03 226.339   4
   5  -9  -1 2398.73 237.460  11
  -5   9  -1 2613.05 203.360   3
   5  -9   0 15777.1 562.178  11
  -5   9   0 16316.6 507.663  16
  -5  -9   0 16812.0 570.043   4
  -5   9   0 15182.2 473.686   3
   5   9   1 2689.51 201.695  18
  -5   9   1 2592.37 203.844  16
  -5  -9   1 2589.80 229.918   4
   5  -9   1 3055.50 230.791  11
  -5   9   1 2777.88 195.795  10
  -5  -9   1 2853.34 197.285   6
   5   9   2 14378.0 496.083  18
  -5   9   2 13963.6 489.898  16
  -5  -9   2 14701.1 546.435   4
   5  -9   2 14225.3 511.567  11
  -5   9   2 15167.5 578.527   2
  -5   9   2 14190.1 478.124  10
   5   9   2 14299.3 498.001  10
  -5  -9   2 13449.3 453.367  17
  -5  -9   2 14127.6 466.794   6
  -5  -9   3 1768.15 173.182  17
   5   9   3 1841.59 193.208  18
  -5   9   3 1763.25 169.291  16
   5  -9   3 1699.65 173.480  11
  -5   9   3 2038.83 191.039  10
  -5  -9   3 1812.84 178.832   6
   5   9   3 1845.52 183.162  10
  -5  -9   4 6324.44 326.602  17
   5   9   4 6283.64 334.181  18
   5  -9   4 6769.15 335.042  14
  -5   9   4 5986.80 319.510  10
  -5  -9   4 6361.89 318.225   6
   5   9   4 5853.19 296.815  10
   5   9   5 9850.15 383.019  18
  -5  -9   5 10017.4 387.962  17
   5  -9   5 9204.21 385.204   8
   5  -9   5 9425.18 355.576  14
  -5   9   5 9967.93 318.340   7
  -5  -9   5 9574.18 364.149   6
   5  -9   6 6414.55 250.047   8
   5   9   6 5922.13 225.068  15
   5  -9   6 5675.54 206.979  14
  -5   9   6 5756.48 193.136   7
  -5  -9   6 6636.90 238.956   6
   5 -10  -6 11244.3 353.149  11
   5 -10  -5 3957.16 265.480  11
   5 -10  -4 16878.6 587.747  11
   5 -10  -3 5665.24 352.936  11
  -5  10  -2 2274.85 179.414  16
   5 -10  -2 2153.23 232.744  11
  -5  10  -1 67.1796 64.7335  16
  -5  10  -1 141.255 71.0798   3
  -5 -10  -1 164.124 82.4716   4
   5 -10  -1 170.565 126.627  11
  -5  10   0 25753.9 665.740   3
  -5  10   0 26718.0 695.563  16
  -5 -10   0 27382.6 784.076   4
   5 -10   0 26721.4 759.152  11
  -5 -10   1 92.1668 63.5681   6
  -5  10   1 231.217 104.228   2
   5  10   1 134.634 66.5993  18
   5 -10   1 300.082 112.408  11
  -5 -10   1 268.642 99.4973   4
  -5  10   1 111.771 72.4963  10
  -5  10   2 2099.92 192.786  16
   5  10   2 2091.73 191.172  18
  -5 -10   2 2061.90 171.313  17
   5 -10   2 2483.04 211.510  11
  -5  10   2 2304.14 198.684  10
   5  10   2 2644.93 222.955  10
  -5 -10   2 2204.87 190.561   6
  -5  10   3 5213.00 286.255  16
  -5 -10   3 5378.23 291.476  17
   5  10   3 5619.51 315.889  18
   5 -10   3 5396.46 314.810  14
   5 -10   3 4940.69 286.263  11
  -5  10   3 5347.34 303.000  10
  -5 -10   3 5728.33 302.437   6
   5  10   3 5249.12 304.248  10
   5  10   4 15444.9 519.094  18
  -5 -10   4 15832.0 501.193  17
   5 -10   4 15575.5 506.434  14
  -5  10   4 15814.0 515.236  10
  -5 -10   4 15410.9 494.798   6
   5  10   4 14512.3 473.238  10
   5  10   5 3829.73 224.864  18
   5 -10   5 3598.94 224.824   8
  -5 -10   5 3592.81 210.376  17
   5 -10   5 3809.19 210.636  14
  -5 -10   5 3724.89 208.671   6
   5 -10   6 11285.6 294.892   8
   5 -10   6 10548.4 256.666  14
   5 -11  -5 2225.10 188.409  11
   5 -11  -4 457.382 146.812  11
   5 -11  -3 524.310 154.543  11
  -5  11  -2 3162.30 208.841  16
   5 -11  -2 2742.37 267.712  11
  -5  11  -1 2068.24 187.281  16
   5 -11  -1 1845.23 215.500  11
  -5  11   0 6227.85 328.358  16
   5 -11   0 6607.69 357.237  11
  -5 -11   0 6288.14 314.081   6
   5  11   1 2239.06 178.575  18
  -5  11   1 2191.28 202.165  16
   5 -11   1 1929.52 191.311  11
  -5  11   1 2244.14 180.177  10
   5  11   1 2388.57 215.197  10
  -5 -11   1 1969.07 180.339   6
  -5  11   2 3299.09 241.521  16
   5  11   2 3173.20 227.883  18
   5 -11   2 3067.32 228.413  11
  -5  11   2 3141.45 225.501  10
   5  11   2 3287.51 250.187  10
  -5 -11   2 3472.52 236.742   6
  -5 -11   3 692.963 124.011   6
   5  11   3 694.587 124.361  18
   5 -11   3 579.554 124.096  14
  -5 -11   3 598.003 96.6922  17
   5 -11   3 471.125 92.3024  11
  -5  11   3 571.072 125.140  10
   5  11   3 457.388 113.886  10
  -5 -11   4 445.441 98.3079   6
  -5 -11   4 442.693 88.9852  17
   5  11   4 475.100 99.8346  18
   5 -11   4 367.583 90.7659  14
  -5  11   4 483.454 109.707  10
   5  11   4 406.646 86.8827  10
   5 -11   5 2726.39 176.051   8
   5  11   5 2330.06 134.253  15
   5 -11   5 2570.08 156.809  14
  -5 -11   5 2670.38 159.537   6
   5 -12  -5 532.067 93.8133  11
   5 -12  -4 6528.06 333.905  11
   5 -12  -3 22223.3 686.377  11
  -5  12  -2 12121.5 409.451  16
   5 -12  -2 11496.4 500.319  11
  -5  12  -1 15842.5 512.879  16
   5 -12  -1 15712.4 570.099  11
   5  12  -1 15579.2 486.265  10
  -5 -12   0 324.648 96.7792   6
  -5  12   0 340.609 105.076  16
   5 -12   0 277.432 110.562  11
   5  12   0 326.146 97.5363  10
  -5  12   1 15449.8 523.394  16
   5 -12   1 15434.2 515.201  11
  -5  12   1 15809.0 482.286  10
   5  12   1 16243.0 543.100  10
  -5 -12   1 15650.9 499.855   6
   5  12   2 12237.3 425.571  18
  -5  12   2 12279.8 451.253  16
   5 -12   2 12116.5 427.467  11
  -5  12   2 11903.3 430.053  10
   5  12   2 13101.0 480.053  10
  -5 -12   2 12627.4 443.907   6
   5  12   3 22669.6 594.371  18
   5 -12   3 23578.9 636.676  14
  -5  12   3 23446.9 610.091  10
  -5 -12   3 24218.5 607.628   6
   5  12   3 23905.0 629.889  10
   5  12   4 7032.55 288.964  18
   5 -12   4 7171.24 295.470  14
  -5 -12   4 7251.08 284.643   6
   5  12   4 6773.19 275.568  10
   5 -12   5 378.870 63.4376   8
   5 -12   5 353.184 54.5963  14
  -5 -12   5 324.807 53.7889   6
   5 -13  -4 3258.05 201.721  11
   5 -13  -3 14007.8 479.082  11
  -5  13  -2 5000.84 243.853  16
   5 -13  -2 5317.00 304.762  11
  -5 -13  -1 1053.33 137.234   6
  -5  13  -1 972.003 129.144  16
   5 -13  -1 1003.55 145.256  11
   5  13  -1 1047.98 115.173  10
  -5  13   0 10296.6 412.496  16
   5 -13   0 10249.2 399.078  11
   5  13   0 9684.10 383.129  10
  -5 -13   0 10729.9 399.245   6
  -5 -13   1 1025.41 139.145   6
  -5  13   1 1103.63 145.734  16
   5 -13   1 738.964 112.390  11
  -5  13   1 956.987 113.050  10
   5  13   1 1037.09 144.868  10
   5  13   2 4882.74 233.832  18
  -5  13   2 5175.41 271.516  16
  -5  13   2 4977.04 253.301  10
   5  13   2 5045.52 279.606  10
  -5 -13   2 4679.95 254.434   6
   5  13   3 12518.3 381.641  18
  -5  13   3 13752.4 415.582  10
   5 -13   3 14094.9 437.945  14
  -5 -13   3 13717.5 411.158   6
   5  13   3 13602.1 425.544  10
   5 -13   4 3459.82 178.218  14
  -5 -13   4 3379.37 168.281   6
   5  13   4 3168.50 164.475  10
   5 -14  -3 6534.86 261.848  11
  -5  14  -2 1066.95 102.109  16
   5 -14  -2 1153.97 129.832  11
  -5 -14  -2 1123.48 119.625   6
  -5  14  -1 3514.60 210.521  16
   5 -14  -1 3620.10 213.991  11
  -5 -14  -1 3684.99 214.581   6
   5 -14   0 4866.68 240.221  11
  -5  14   0 5547.51 278.913  16
   5  14   0 5346.34 252.747  10
  -5 -14   0 5047.20 257.221   6
   5  14   1 3326.15 191.525  16
  -5  14   1 3583.93 222.409  16
   5  14   1 3548.92 215.081  10
  -5 -14   1 3876.49 222.142   6
  -5  14   2 1291.40 127.844  16
   5 -14   2 1191.73 135.367  14
  -5  14   2 1142.66 112.296  10
  -5 -14   2 1205.55 120.621   6
   5  14   2 1046.14 124.045  10
   5 -14   3 6506.57 254.663  14
  -5 -14   3 6429.93 241.348   6
   5  14   3 6235.33 246.435  10
   5 -14   4 5487.80 194.480   8
   5 -14   4 5933.76 192.523  14
  -5 -15  -3 6331.58 189.052   6
  -5  15  -2 976.303 78.8433  16
  -5 -15  -2 1253.04 98.6314   6
  -5  15  -1 5854.90 239.832  16
  -5 -15  -1 6139.58 239.545   6
  -5  15   0 1993.55 149.092  16
   5  15   0 1971.08 140.425  16
   5  15   0 1622.76 116.970  10
  -5 -15   0 1958.07 144.287   6
   5  15   1 5413.92 203.148  16
  -5  15   1 6112.95 250.026  16
   5  15   1 5690.90 232.345  10
  -5 -15   1 6240.46 246.152   6
   5 -15   2 1450.58 117.635  14
   5  15   2 1427.27 113.762  10
  -5 -15   2 1366.83 110.703   6
   5 -15   3 6526.03 207.096  14
  -5 -15   3 6358.91 192.681   6
   5  15   3 6155.07 200.075  10
  -5 -16  -1 419.388 55.1771   6
   5  16  -1 358.982 52.7783  16
  -5 -16   0 92.4403 36.5417   6
  -5  16   0 27.2358 37.9807  16
   5  16   0 30.5195 26.8422  16
   5 -16   0 35.9016 32.0310  14
  -5 -16   1 394.900 53.4758   6
   5 -16   1 345.485 54.7762  14
  -6   0  -3 393.462 79.3590   4
  -6   0  -2 72166.9 1117.75   4
  -6   0  -2 72866.8 1121.82   3
  -6   0  -1 320095. 3728.28   4
  -6   0  -1 319043. 3723.39   3
  -6   0   0 10824.8 315.726   4
  -6   0   1 331807. 3701.83   1
  -6   0   1 321318. 3773.46   4
  -6   0   2 72700.3 1047.48   4
  -6   0   2 70995.0 1131.25   1
  -6   0   3 317.670 78.3422   1
  -6   0   4 35640.9 902.577   1
  -6   0   4 33975.7 777.503   5
  -6   0   4 34026.8 750.511  17
  -6   0   4 35806.1 769.932   7
  -6   0   4 36475.8 754.076  12
  -6   0   4 35423.9 752.387   6
   6   0   4 36987.8 826.282   8
   6   0   4 37238.7 823.818   9
  -6   0   5 9789.28 390.660   7
   6   0   5 10032.5 422.322   8
  -6   0   5 10472.4 390.884  12
   6   0   5 10740.7 430.943   9
   6   0   6 18076.5 559.141   8
   6   0   6 16951.4 490.009  15
  -6   0   6 17988.0 512.437   7
  -6   0   6 17950.1 509.066  12
  -6   0   7 6731.88 234.960   7
  -6   0   7 6378.70 240.333  12
   6   0   7 6873.76 268.579   8
  -6  -1  -3 3136.68 189.223   4
  -6   1  -3 3236.30 196.783   4
  -6   1  -3 3041.37 192.442   3
  -6  -1  -2 32552.8 654.159   4
  -6   1  -2 32978.2 656.645   3
  -6  -1  -1 31607.5 620.597   4
  -6   1  -1 31788.4 611.045   3
  -6  -1   0 22416.3 488.976   4
  -6   1   0 23113.2 477.588   3
  -6  -1   1 32694.6 617.485   4
  -6  -1   1 32964.4 574.337   1
  -6   1   1 33114.2 601.893   4
  -6   1   1 33255.9 558.909   1
  -6  -1   2 33052.3 672.619   1
  -6  -1   2 32924.4 618.406   4
  -6   1   2 34020.2 588.734   4
  -6   1   2 33174.3 673.903   1
  -6   1   2 32509.4 619.925   2
  -6  -1   3 3198.20 219.009   1
  -6   1   3 3369.68 230.858   1
  -6  -1   4 23073.7 604.463  17
  -6   1   4 22265.8 605.861   5
   6   1   4 23413.8 632.961   8
  -6  -1   4 23918.6 709.736   1
  -6  -1   4 22972.2 614.596   5
  -6  -1   4 23022.7 575.346  14
  -6  -1   4 23049.2 589.401   7
  -6   1   4 23206.4 604.651   7
  -6  -1   4 23481.3 590.738  12
  -6   1   4 23359.8 567.269  12
  -6  -1   4 22725.3 586.603   6
  -6   1   4 23703.1 717.464   1
   6   1   4 23409.3 630.828   9
   6  -1   4 23234.6 628.479   9
   6  -1   4 23435.8 643.773   8
   6   1   5 25481.7 699.793   8
  -6  -1   5 25524.9 671.446  17
   6  -1   5 25782.8 708.063   8
   6  -1   5 24951.1 628.946  15
  -6  -1   5 25886.8 654.501   7
  -6   1   5 25993.3 667.019   7
  -6  -1   5 26723.7 667.293  12
  -6   1   5 24838.7 631.401  12
   6   1   5 27648.8 717.640   9
   6  -1   5 25863.8 699.226   9
   6   1   6 2812.18 222.674   8
   6  -1   6 3043.35 226.888   8
   6  -1   6 2810.51 182.448  15
   6   1   6 2851.28 198.600  15
  -6  -1   6 2925.84 194.484  17
  -6  -1   6 2987.55 198.832   7
  -6   1   6 3000.88 205.459   7
  -6  -1   6 3134.37 215.545  12
  -6   1   6 2660.76 187.785  12
   6  -1   6 3213.00 233.618   9
   6   1   7 513.848 87.5417   8
   6  -1   7 465.416 82.8795   8
  -6  -1   7 596.929 85.1062  12
  -6   1   7 546.716 75.0546  12
  -6  -1   7 460.049 61.5986   7
  -6   1   7 570.465 81.2915   7
  -6   2  -4 27792.0 610.916  13
  -6   2  -4 27353.1 665.014   3
  -6  -2  -3 2145.30 159.225   4
  -6   2  -3 1797.42 154.308   3
  -6  -2  -2 51904.9 897.172   4
  -6   2  -2 52812.2 907.763   3
  -6  -2  -1 45953.9 803.758   4
  -6   2  -1 46364.8 797.529   3
  -6  -2   0 19502.0 464.675   4
  -6   2   0 20053.7 441.085   3
  -6  -2   1 46909.2 806.577   4
  -6   2   1 47488.2 770.296   4
  -6  -2   2 55475.2 937.897   1
  -6  -2   2 53612.2 884.145   4
  -6   2   2 52991.4 808.667   4
  -6   2   2 51893.4 911.907   2
  -6  -2   3 1749.63 172.136   1
  -6   2   3 1611.59 141.052   2
   6   2   4 27235.7 690.213   8
   6   2   4 27643.5 664.755  18
  -6  -2   4 26686.7 629.487  14
   6  -2   4 28195.9 722.120   8
  -6  -2   4 26538.9 638.855   7
  -6   2   4 26874.0 669.246   5
  -6   2   4 29455.5 682.267   7
  -6  -2   4 28301.0 669.586  12
  -6   2   4 28205.0 801.318   1
  -6  -2   4 26638.6 677.238  17
  -6  -2   4 26503.0 651.320   6
  -6  -2   4 27858.0 781.260   1
   6   2   4 27682.3 689.997   9
   6  -2   4 27142.1 690.959   9
   6  -2   5 53449.1 1091.96   8
  -6  -2   5 51282.0 1046.61  17
  -6  -2   5 49203.5 975.655   7
  -6  -2   5 51696.5 985.391  14
  -6   2   5 52321.3 1023.73   7
  -6   2   5 51730.6 980.777   5
  -6  -2   5 55090.8 1044.28  12
  -6   2   5 51689.2 955.344  12
  -6  -2   5 51251.6 1012.81   6
   6   2   5 51984.3 1058.49   8
   6   2   5 53050.0 1055.47   9
   6  -2   5 50110.8 1041.90   9
   6   2   6 51531.6 1012.89   8
  -6  -2   6 49135.1 957.780  17
   6  -2   6 50001.0 1017.25   8
   6   2   6 49092.4 965.348  15
  -6  -2   6 48773.5 906.728   7
  -6   2   6 51773.6 972.295   7
  -6  -2   6 52370.1 977.983  12
  -6   2   6 49881.9 899.576  12
   6  -2   7 3936.09 199.169   8
   6   2   7 3931.57 184.107  15
  -6   2   7 4245.33 192.369   7
  -6  -2   7 3782.94 187.344  12
  -6   3  -4 11200.0 410.860   3
  -6  -3  -3 5457.17 259.147   4
  -6   3  -3 5564.34 271.272   3
  -6  -3  -2 1300.20 124.059   4
  -6   3  -2 1252.42 130.791   3
  -6  -3  -1 1712.14 141.558   4
  -6   3  -1 1694.77 136.092   3
  -6  -3   0 3510.75 194.223   4
  -6   3   0 3640.85 180.056   3
  -6  -3   1 1623.09 137.522   4
  -6   3   1 1664.62 109.865   3
  -6   3   2 1827.22 158.636   2
  -6  -3   2 1203.19 117.518   4
  -6  -3   3 5781.37 310.081   1
   6  -3   3 5960.28 297.888  11
  -6   3   3 5537.94 282.454   2
   6   3   4 11719.2 434.588   8
  -6   3   4 11050.8 413.722   5
   6   3   4 11642.7 425.344  18
  -6  -3   4 11997.9 392.566  14
  -6  -3   4 12479.6 510.685   1
  -6  -3   4 11514.0 392.723   7
  -6  -3   4 11574.3 434.732  17
  -6   3   4 12661.7 427.848   7
  -6  -3   4 12152.6 423.357  12
   6  -3   4 11795.0 458.681   8
  -6  -3   4 11737.7 413.500   6
   6   3   4 12233.8 432.363   9
   6  -3   4 11799.3 429.844   9
   6   3   5 7688.64 364.117   8
   6  -3   5 8098.63 389.628   8
  -6  -3   5 8063.96 334.815  14
  -6  -3   5 7714.82 322.371   7
  -6  -3   5 7787.61 369.855  17
  -6   3   5 8556.77 367.340   7
  -6  -3   5 7994.90 360.511  12
  -6  -3   5 7894.24 347.725   6
   6   3   5 8318.65 368.249   9
   6  -3   5 7929.99 358.190   9
   6   3   6 885.174 132.772   8
   6  -3   6 951.417 145.937   8
   6   3   6 792.411 119.394  15
  -6  -3   6 777.493 126.147  12
  -6   3   6 905.837 101.245  12
  -6  -3   6 937.625 127.294  17
  -6  -3   6 1048.11 109.376   7
  -6   3   6 893.732 126.665   7
   6   3   7 4174.22 188.948  15
  -6   3   7 4646.05 199.786   7
   6  -3   7 4493.55 207.248   8
  -6  -3   7 4382.43 198.438  12
  -6   4  -4 20628.7 590.731   3
  -6  -4  -3 4350.77 238.492   4
  -6   4  -3 4263.22 248.516   3
  -6  -4  -2 47719.4 897.662   4
  -6   4  -2 50711.6 913.632   3
  -6  -4  -1 26593.4 604.383   4
  -6   4  -1 28045.8 602.407   3
  -6  -4   0 8146.37 309.659   4
  -6   4   0 8150.29 280.039   3
  -6  -4   1 28002.8 622.779   4
  -6   4   1 27331.4 531.004   3
  -6  -4   2 51610.8 928.684   4
  -6   4   2 49407.9 970.649   2
   6   4   3 4763.00 249.639   2
   6   4   3 4551.93 244.048   8
   6   4   3 4326.89 250.650  18
  -6   4   3 4394.07 226.932   7
  -6  -4   3 4373.40 234.575  12
   6  -4   3 4261.69 261.489  11
  -6   4   3 4088.22 259.046   2
  -6  -4   3 4309.93 229.145   6
   6   4   3 4377.45 233.898   9
   6  -4   3 4234.68 232.221   9
  -6   4   4 22071.8 663.402   2
   6   4   4 24446.7 668.552   2
   6   4   4 22667.7 634.478  18
   6   4   4 23258.3 632.811   8
  -6  -4   4 22483.6 640.105  17
  -6  -4   4 23354.0 567.457  14
  -6  -4   4 22773.3 559.014   7
  -6   4   4 23740.6 611.186   7
  -6  -4   4 23223.9 612.427  12
  -6   4   4 21858.6 594.265   5
  -6  -4   4 22604.4 604.559   6
   6   4   4 22925.0 613.310   9
   6  -4   4 22375.8 608.559   9
   6   4   5 3598.13 231.794  18
  -6  -4   5 3573.82 257.516  17
  -6  -4   5 3403.44 215.119  14
   6  -4   5 3798.94 267.595   8
  -6  -4   5 3767.98 210.250   7
  -6   4   5 3735.83 241.554   7
  -6  -4   5 3706.22 253.722  12
   6   4   5 3565.86 246.385   8
  -6  -4   5 3733.05 241.188   6
   6   4   5 3711.04 240.483   9
   6  -4   5 3607.68 236.846   9
   6  -4   6 8783.61 371.205   8
  -6  -4   6 8695.87 360.474  17
   6   4   6 8701.43 354.337  15
  -6   4   6 8598.04 340.052   7
  -6  -4   6 9121.07 358.530  12
   6  -4   7 14.5284 42.9943   8
   6   4   7 102.484 50.7936  15
  -6  -4   7 55.5782 47.5188  12
  -6   4   7 59.9936 50.3933   7
  -6   5  -4 1482.25 157.595   3
  -6  -5  -3 13827.0 450.292   4
  -6   5  -3 13080.1 451.363   3
  -6  -5  -2 36994.4 787.965   4
  -6   5  -2 38247.8 788.165   3
  -6  -5  -1 17634.4 497.434   4
  -6   5  -1 18752.5 493.106   3
  -6  -5   0 27861.0 649.452   4
  -6   5   0 29176.7 606.542   3
  -6  -5   1 18977.4 521.045   4
  -6   5   1 18479.8 431.003   3
   6   5   2 40789.2 726.180   2
  -6  -5   2 38747.6 817.938   4
  -6   5   2 38091.1 862.902   2
   6   5   3 13828.7 445.628   8
  -6   5   3 13489.0 411.922   7
   6  -5   3 13379.0 483.775  11
   6   5   3 12739.9 459.086  18
   6  -5   3 13852.6 430.630  14
  -6  -5   3 13553.5 439.275  12
  -6   5   3 13724.8 461.181  10
  -6   5   3 13132.7 497.980   2
  -6  -5   3 13330.2 430.977   6
   6   5   3 13856.5 438.969   2
   6   5   3 14156.2 428.343   9
   6  -5   3 12752.7 414.281   9
   6   5   4 1741.28 176.188   2
   6   5   4 1540.47 170.245  18
   6   5   4 1761.18 171.127   8
  -6   5   4 1381.20 171.300   2
   6  -5   4 1746.14 153.769  14
  -6   5   4 1690.31 163.775   7
  -6  -5   4 1680.34 173.260  12
  -6  -5   4 1507.91 174.984  17
  -6  -5   4 1558.12 159.157   6
   6   5   4 1521.91 147.295   9
   6  -5   4 1539.77 151.009   9
  -6  -5   5 3011.38 243.368  17
   6   5   5 2810.28 209.002  18
   6  -5   5 2862.97 232.000   8
  -6  -5   5 2483.98 178.663  14
  -6   5   5 2881.38 208.819   7
  -6  -5   5 2767.28 217.865  12
  -6  -5   5 2683.59 203.731   6
   6   5   5 3010.89 203.405   9
   6  -5   5 2867.98 203.638   9
   6   5   6 4715.57 225.280  18
   6   5   6 4648.28 256.206  15
  -6  -5   6 5118.23 261.887  12
  -6   5   6 5096.32 248.264   7
  -6  -5   6 5247.85 273.692  17
   6  -5   6 5115.99 274.425   8
   6  -5   7 5564.86 207.292   8
   6   5   7 5534.30 202.113  15
  -6   5   7 5564.59 198.503   7
  -6   6  -3 22840.4 636.745   3
  -6  -6  -2 46853.9 951.158   4
  -6   6  -2 47331.9 935.179   3
  -6  -6  -1 26876.0 669.959   4
  -6   6  -1 28579.9 653.656   3
  -6  -6   0 17406.0 518.264   4
  -6   6   0 17337.3 464.717   3
  -6  -6   1 28027.4 692.817   4
  -6   6   1 28421.5 579.555   3
   6   6   2 50491.5 977.354  18
  -6   6   2 47610.1 937.065  16
  -6  -6   2 47350.7 965.417   4
  -6   6   2 46427.2 1018.64   2
   6  -6   2 48899.0 986.716  11
  -6   6   2 49267.1 941.877  10
  -6  -6   2 47030.5 888.195   6
   6   6   3 23078.4 648.179  18
  -6   6   3 22797.1 558.241   7
  -6  -6   3 22762.0 602.019  12
   6  -6   3 22377.6 653.586  11
  -6   6   3 23514.0 633.924  10
  -6   6   3 21949.7 685.152   2
  -6  -6   3 22046.7 593.634   6
   6   6   4 7851.39 373.138  18
  -6  -6   4 8029.66 380.414  17
   6  -6   4 7912.63 339.669  14
  -6   6   4 7768.34 328.464   7
  -6  -6   4 7481.31 347.120  12
  -6  -6   4 7719.59 346.640   6
   6   6   5 5346.82 293.475  18
  -6  -6   5 6338.71 337.838  17
   6  -6   5 5952.47 330.803   8
  -6  -6   5 5615.00 256.802  14
   6  -6   5 5501.27 262.892  14
  -6   6   5 5841.25 284.358   7
  -6  -6   5 5891.47 304.193  12
  -6  -6   5 5452.24 288.191   6
  -6  -6   6 1632.57 157.672  17
   6  -6   6 1460.47 146.948   8
   6   6   6 1563.89 145.248  15
  -6   6   6 1488.78 134.379   7
  -6  -6   6 1619.43 145.147  12
  -6  -6   6 1639.77 145.129   6
   6  -6   7 3586.03 148.920   8
   6   6   7 3786.60 151.041  15
  -6   6   7 3922.73 147.330   7
   6  -7  -6-33.5319 76.4037  11
  -6   7  -3 17312.0 562.402   3
  -6  -7  -2 19041.3 587.269   4
  -6   7  -2 19699.6 580.265   3
  -6  -7  -1 15385.8 513.049   4
   6  -7  -1 15371.0 546.424  11
  -6   7  -1 16583.6 500.360   3
  -6  -7   0 1432.87 161.525   4
   6  -7   0 1411.28 171.118  11
  -6   7   0 1458.19 137.054   3
  -6   7   1 16412.5 496.241  16
   6   7   1 16354.0 497.658  18
  -6  -7   1 16459.9 539.316   4
   6  -7   1 16217.2 522.164  11
  -6   7   1 16188.6 469.225  10
  -6  -7   1 15689.8 454.071   6
   6   7   2 20674.0 595.586  18
  -6   7   2 19370.0 566.164  16
  -6  -7   2 19764.9 611.867   4
   6  -7   2 19617.2 595.903  11
  -6   7   2 19060.7 633.832   2
  -6   7   2 20225.2 564.955  10
  -6  -7   2 18811.0 528.587   6
   6   7   3 16552.2 552.641  18
  -6  -7   3 16632.6 540.790  17
  -6   7   3 17134.3 467.262   7
   6  -7   3 16410.8 553.763  11
  -6   7   3 16911.1 539.672  10
  -6   7   3 16698.0 613.740   2
  -6  -7   3 16427.2 509.494   6
   6   7   3 16296.9 520.000  10
   6   7   4 9483.27 414.151  18
   6  -7   4 9781.04 390.636  14
  -6   7   4 9732.34 361.469   7
  -6  -7   4 9334.88 380.427  12
  -6  -7   4 10024.2 427.640  17
  -6  -7   4 9062.00 383.031   6
   6   7   5 7649.87 348.780  18
  -6  -7   5 7885.13 375.317  17
   6  -7   5 6943.81 295.303  14
  -6   7   5 7268.55 302.228   7
   6  -7   5 7385.40 358.811   8
  -6  -7   5 7562.15 332.551  12
  -6  -7   5 7436.92 331.173   6
  -6  -7   6 96.5529 71.1695  17
   6  -7   6-26.9001 55.8148   8
   6   7   6-19.0372 59.1183  15
  -6   7   6-21.2916 54.6888   7
  -6  -7   6 49.9278 58.5199   6
   6  -8  -6 6685.80 288.571  11
  -6  -8  -2 26787.3 740.737   4
   6  -8  -2 28537.3 798.671  11
  -6   8  -2 28923.3 742.128   3
  -6   8  -1 17082.0 505.690  16
  -6  -8  -1 17062.6 567.667   4
   6  -8  -1 15740.7 583.924  11
  -6   8  -1 17833.7 542.770   3
   6   8   0 7005.98 311.127  18
  -6   8   0 6527.28 312.314  16
  -6  -8   0 6311.63 338.974   4
   6  -8   0 6288.52 347.053  11
  -6   8   0 7053.43 309.761   3
   6   8   1 17092.6 528.215  18
  -6   8   1 17169.9 530.618  16
  -6  -8   1 17101.6 581.929   4
   6  -8   1 16827.2 551.446  11
  -6   8   1 17245.9 498.162  10
  -6  -8   1 17546.2 500.913   6
   6   8   2 28796.1 734.970  18
  -6   8   2 27700.2 713.817  16
  -6  -8   2 28008.4 774.383   4
   6  -8   2 27699.6 740.221  11
  -6   8   2 27269.4 803.888   2
  -6   8   2 28691.6 705.234  10
  -6  -8   2 27286.6 674.505   6
   6   8   3 14938.4 527.336  18
  -6  -8   3 14187.1 496.603  17
   6  -8   3 14442.4 519.965  11
  -6   8   3 14715.5 505.913  10
  -6  -8   3 14486.1 485.482   6
   6   8   3 13568.9 486.944  10
  -6  -8   4 2922.19 234.802  17
   6   8   4 2318.51 209.331  18
   6  -8   4 2561.26 198.110  14
  -6   8   4 2649.91 179.302   7
  -6  -8   4 2471.23 204.321   6
   6   8   4 2600.04 195.253  10
   6   8   5 243.199 81.1825  18
  -6  -8   5 222.736 99.3770  17
   6  -8   5 212.319 96.6680   8
   6  -8   5 207.095 61.6452  14
  -6   8   5 306.293 70.7925   7
  -6  -8   5 243.018 89.5173   6
   6  -8   6 6571.61 259.428   8
   6   8   6 6531.02 253.000  15
  -6   8   6 6202.34 213.844   7
  -6  -8   6 6774.44 246.422   6
   6  -9  -6 12868.9 380.385  11
   6  -9  -5 18449.2 572.508  11
   6  -9  -4 6906.62 382.938  11
   6  -9  -3 13810.2 551.767  11
  -6   9  -2 16522.4 483.202  16
  -6  -9  -2 16474.0 575.867   4
  -6   9  -2 16968.2 564.208   3
  -6   9  -1 2604.56 201.626  16
  -6  -9  -1 2459.28 226.422   4
   6  -9  -1 2415.26 243.375  11
  -6   9  -1 2371.74 204.366   3
  -6   9   0-0.37276 65.7880  16
  -6   9   0 19.4662 53.3440   3
   6   9   0 27.2260 55.2299  18
  -6  -9   0 121.771 93.9333   4
   6  -9   0-37.3664 104.813  11
  -6   9   1 2460.30 209.403  16
  -6  -9   1 2466.90 227.767   4
   6   9   1 2261.11 192.812  18
   6  -9   1 2444.14 216.524  11
  -6   9   1 2584.44 191.787  10
  -6  -9   1 2426.34 188.947   6
  -6  -9   2 16898.0 601.816   4
  -6   9   2 15981.4 535.168  16
   6   9   2 16413.0 544.544  18
   6  -9   2 15920.6 551.925  11
  -6   9   2 15814.3 608.059   2
  -6   9   2 15968.7 515.755  10
  -6  -9   2 16650.2 518.383   6
   6  -9   3 12900.1 472.390  14
  -6  -9   3 12812.5 471.879  17
   6  -9   3 13335.4 491.596  11
  -6   9   3 13486.8 482.911  10
  -6  -9   3 13231.0 466.606   6
   6   9   3 13497.4 484.175  10
   6   9   3 13958.4 508.952  18
   6  -9   4 5996.87 298.116  14
  -6  -9   4 6180.35 322.526  17
   6   9   4 6389.78 333.978  18
  -6  -9   4 5941.67 303.074   6
   6   9   4 5122.15 270.053  10
  -6  -9   5 17946.9 509.494  17
   6   9   5 17360.7 499.637  18
   6  -9   5 17057.4 510.257   8
   6  -9   5 16349.9 445.080  14
  -6   9   5 17558.3 409.463   7
  -6  -9   5 17676.1 478.873   6
   6   9   6 13055.5 324.157  15
   6  -9   6 13524.3 347.011   8
   6 -10  -5 4488.78 270.294  11
   6 -10  -4 686.482 164.715  11
   6 -10  -3 9534.09 463.996  11
  -6  10  -2 19389.5 535.213  16
   6 -10  -2 17345.4 642.885  11
  -6  10  -1 3148.24 222.180  16
   6 -10  -1 3219.43 279.106  11
  -6  10   0 1593.33 179.328  16
  -6 -10   0 1492.43 182.750   4
   6 -10   0 1392.71 188.361  11
  -6 -10   0 1472.88 155.952   6
  -6  10   1 3181.74 233.641  16
   6  10   1 3216.54 224.828  18
   6 -10   1 3478.32 257.363  11
  -6  10   1 3286.17 215.589  10
  -6 -10   1 3462.48 228.463   6
  -6  10   2 19375.6 596.806  16
   6  10   2 18926.9 587.868  18
  -6 -10   2 19850.0 560.951  17
   6 -10   2 19238.2 603.948  11
  -6  10   2 19047.6 569.435  10
   6  10   2 19794.9 611.404  10
  -6 -10   2 19161.6 565.108   6
  -6 -10   3 10758.7 416.162  17
   6 -10   3 10544.8 422.180  14
   6 -10   3 9869.62 409.368  11
  -6  10   3 10155.1 413.380  10
  -6 -10   3 9781.21 397.484   6
   6  10   3 10053.5 412.772  10
   6  10   3 10612.1 432.374  18
  -6 -10   4 596.853 111.961   6
   6  10   4 715.565 127.925  18
   6 -10   4 647.410 105.757  14
  -6 -10   4 561.098 102.940  17
   6  10   4 471.718 87.2900  10
   6  10   5 4755.86 232.585  18
  -6 -10   5 4663.28 224.258  17
   6 -10   5 4514.53 236.939   8
   6 -10   5 4216.17 197.847  14
  -6 -10   5 4548.20 216.311   6
   6 -11  -5 4981.09 250.630  11
   6 -11  -4 2149.77 207.725  11
   6 -11  -3 2981.04 269.105  11
  -6  11  -2 8883.20 347.554  16
   6 -11  -2 8188.70 432.347  11
  -6  11  -1 2140.80 189.813  16
   6 -11  -1 2115.89 228.705  11
  -6  11   0 68996.5 1259.88  16
   6 -11   0 67718.8 1306.80  11
  -6 -11   0 67810.1 1207.54   6
   6  11   1 2113.13 175.295  18
  -6  11   1 2126.73 197.866  16
   6 -11   1 2308.15 209.381  11
  -6  11   1 1956.57 167.910  10
   6  11   1 2054.61 202.618  10
  -6 -11   1 2150.56 185.118   6
  -6  11   2 8992.88 391.444  16
   6  11   2 9045.17 381.163  18
   6 -11   2 8949.55 394.280  11
  -6  11   2 8805.38 370.456  10
   6  11   2 8990.41 402.598  10
  -6 -11   2 9033.66 377.522   6
   6  11   3 3007.66 220.420  18
  -6 -11   3 2810.39 195.124  17
   6 -11   3 3079.43 222.874  14
   6 -11   3 2743.30 198.651  11
  -6  11   3 3054.69 221.855  10
  -6 -11   3 3078.35 215.916   6
   6  11   3 2872.77 215.819  10
   6  11   4 2180.29 175.365  18
  -6 -11   4 2215.79 159.942  17
   6 -11   4 2006.44 160.202  14
  -6 -11   4 2328.18 172.513   6
   6  11   4 1939.61 150.078  10
   6 -11   5 4783.74 213.793   8
   6  11   5 4204.53 173.019  15
   6 -11   5 4430.38 180.039  14
  -6 -11   5 4721.88 194.086   6
   6 -12  -5 4194.78 185.213  11
   6 -12  -4 9633.66 370.752  11
   6 -12  -3 4558.23 290.987  11
   6 -12  -2 10071.3 443.974  11
  -6  12  -2 10144.1 357.566  16
  -6  12  -1 6099.75 305.544  16
   6 -12  -1 6401.37 355.781  11
   6  12  -1 6300.85 298.889  10
  -6 -12  -1 6349.87 306.136   6
  -6  12   0 462.425 112.733  16
  -6 -12   0 526.380 105.030   6
   6 -12   0 535.622 122.232  11
   6  12   0 515.064 114.043  10
  -6  12   1 6209.77 324.092  16
   6  12   1 6398.23 288.307  18
   6 -12   1 6292.74 323.724  11
  -6  12   1 6418.81 286.647  10
   6  12   1 6409.49 333.846  10
  -6 -12   1 6567.22 311.722   6
   6  12   2 10124.6 376.427  18
  -6  12   2 9868.44 394.742  16
   6 -12   2 10241.7 391.311  11
  -6  12   2 10385.1 382.860  10
   6  12   2 10370.0 418.521  10
  -6 -12   2 10425.6 390.889   6
   6  12   3 4661.87 246.571  18
   6 -12   3 4813.21 258.848  14
  -6 -12   3 4936.67 250.059   6
   6  12   3 4938.95 261.012  10
   6  12   4 9378.67 315.294  18
   6 -12   4 9537.36 313.046  14
  -6 -12   4 9078.69 273.457  17
  -6 -12   4 9473.88 308.997   6
   6  12   4 8998.95 293.997  10
   6 -12   5 3997.88 162.223   8
  -6 -12   5 4320.50 154.355   6
   6 -13  -4 3989.72 199.171  11
  -6 -13  -4 3656.43 145.230   6
   6 -13  -3 4653.80 252.069  11
  -6  13  -2 4881.93 223.615  16
   6 -13  -2 5207.35 287.295  11
  -6 -13  -2 4928.75 241.027   6
  -6  13  -1 4581.08 248.313  16
   6 -13  -1 5369.55 289.787  11
   6  13  -1 4750.56 237.585  10
  -6 -13  -1 5047.55 256.414   6
  -6  13   0 9852.51 390.212  16
   6 -13   0 10484.7 401.115  11
   6  13   0 9995.62 377.911  10
  -6 -13   0 10214.7 376.978   6
  -6  13   1 5120.12 279.463  16
   6 -13   1 5075.30 263.866  11
   6  13   1 5015.26 274.411  10
  -6 -13   1 4979.15 260.285   6
   6 -13   2 4471.80 223.702  11
   6  13   2 4512.66 253.797  10
  -6 -13   2 4643.96 243.229   6
   6  13   2 4556.26 218.866  18
   6  13   3 4390.86 205.188  18
   6 -13   3 4415.88 224.341  14
  -6 -13   3 4791.88 222.337   6
   6  13   3 4553.48 224.749  10
   6 -13   4 3633.43 163.100  14
   6  13   4 3427.90 149.161  10
  -6 -14  -3 152.786 43.9390   6
   6 -14  -3 205.686 58.9292  11
  -6  14  -2 1814.65 118.240  16
   6 -14  -2 1910.86 146.536  11
  -6 -14  -2 1941.40 136.004   6
  -6  14  -1 1742.14 142.649  16
   6 -14  -1 1642.66 142.434  11
  -6 -14  -1 1748.56 138.635   6
  -6  14   0 4789.28 245.795  16
   6 -14   0 4659.50 230.759  11
   6  14   0 4194.90 215.164  10
  -6 -14   0 4438.05 224.814   6
  -6  14   1 1748.48 151.219  16
   6  14   1 1488.10 115.566  16
   6 -14   1 1625.92 127.317  11
   6  14   1 1610.96 141.910  10
  -6 -14   1 1774.61 146.009   6
   6 -14   2 2080.04 153.774  14
   6  14   2 1774.85 141.030  10
  -6 -14   2 1944.72 143.091   6
  -6 -14   3 207.652 52.4809   6
   6 -14   3 234.967 59.6126  14
   6  14   3 159.118 48.7290  10
  -6 -15  -2 849.887 74.6312   6
   6 -15  -1 37.5033 27.2367  11
  -6 -15  -1 1401.82 105.150   6
  -6 -15   0 97.9998 47.0960   6
  -6  15   0 202.333 59.9982  16
   6  15   0 219.445 50.7236  16
   6  15   0 114.134 39.7158  10
   6 -15   1 1408.78 118.108  14
   6  15   1 1332.79 107.203  10
  -6 -15   1 1476.96 112.774   6
   6 -15   2 828.067 82.4753  14
   6  15   2 787.862 79.2579  10
  -6 -15   2 886.906 80.2420   6
  -7   0  -4 89.8550 53.7683  13
  -7   0  -3 29.5306 51.6041  13
  -7   0  -3 55.7481 59.5713   4
  -7   0  -2-0.86042 59.4037   4
  -7   0  -1 30.2526 58.1318   4
  -7   0   0 33.7859 61.8350   4
  -7   0   1-4.75303 51.1011   4
  -7   0   2 7.39446 47.4456   1
  -7   0   2-26.7008 44.6564   4
   7   0   3-71.1945 76.9800   9
  -7   0   3-130.753 80.2473   5
   7   0   3 89.0344 46.7339   8
  -7   0   3 102.883 58.9498   7
  -7   0   3-87.6001 76.8311   1
  -7   0   4-10.4164 47.6317  17
   7   0   4 8.24612 71.2523   9
  -7   0   4-31.4673 74.5191   1
  -7   0   4 70.3119 69.1329   5
   7   0   4 46.2155 67.1402   8
  -7   0   4 14.0722 60.9463  12
  -7   0   4-66.5481 88.8644   7
  -7   0   4 3.34962 42.6647   6
   7   0   5-82.7948 96.1222   8
  -7   0   5 5.67143 67.6976  12
  -7   0   5-32.0440 85.0574   7
   7   0   5-63.2781 80.3814   9
   7   0   6 20.8853 75.2687   9
   7   0   6 179.410 87.3438   8
   7   0   6 82.8502 58.4288  15
  -7   0   6 80.0728 63.9131  12
  -7   0   6 42.2960 70.3290   7
   7   0   7 11.8824 41.0669   8
  -7   0   7 5.32621 30.5399  12
  -7   0   7-65.1436 40.7389   7
  -7  -1  -4 1829.68 149.903  13
  -7   1  -4 1809.40 151.223  13
  -7  -1  -3 9170.94 333.737  13
  -7   1  -3 8831.37 326.227  13
  -7  -1  -3 8221.50 337.569   4
  -7   1  -3 8026.16 336.038   4
  -7  -1  -2 65648.2 1106.08   4
  -7   1  -2 65459.7 1110.59   4
  -7   1  -2 67172.4 1113.87   3
  -7  -1  -1 88193.0 1344.18   4
  -7   1  -1 90451.1 1349.21   4
  -7   1  -1 90272.6 1337.46   3
  -7  -1   0 30737.0 645.694   4
  -7   1   0 31950.2 645.384   4
  -7  -1   1 89377.2 1335.18   4
  -7   1   1 90484.4 1312.37   4
  -7   1   2 67471.7 1084.16   1
  -7  -1   2 65972.3 1068.13   4
  -7   1   2 67825.5 1028.58   4
  -7  -1   2 67375.8 1093.65   1
   7   1   3 9524.59 371.050   9
   7  -1   3 8377.96 352.686   9
  -7   1   3 8850.47 361.123   5
   7   1   3 8694.64 341.078   8
   7  -1   3 9067.12 355.815   8
  -7  -1   3 8898.43 333.863   7
  -7   1   3 8901.94 335.134   7
  -7  -1   3 8837.90 324.343  12
  -7  -1   3 9445.87 369.743   5
  -7  -1   3 8724.07 373.914   1
  -7   1   3 8784.65 375.756   1
  -7   1   4 1619.24 191.280   1
  -7   1   4 1810.05 172.404   5
  -7  -1   4 1626.89 159.634  17
   7  -1   4 1648.43 168.380   8
  -7  -1   4 1838.29 166.706   7
  -7  -1   4 1694.33 157.773  12
  -7   1   4 1761.71 149.343  12
   7   1   4 1598.58 161.158   8
  -7   1   4 1558.90 159.549   7
  -7  -1   4 1627.64 149.353   6
  -7  -1   4 1687.63 185.150   1
   7   1   4 1832.16 178.398   9
   7  -1   4 1524.13 166.914   9
   7  -1   5 16376.7 550.431   8
   7   1   5 17293.2 550.554   8
  -7  -1   5 16780.9 526.574  17
  -7  -1   5 17106.9 518.742   7
  -7   1   5 17476.5 536.103   7
  -7  -1   5 17072.8 518.956  12
  -7   1   5 17131.7 496.327  12
   7   1   5 17065.4 557.090   9
   7  -1   5 17001.3 554.767   9
   7   1   6 2996.28 208.666   8
   7  -1   6 3278.82 220.889   8
   7   1   6 3269.11 195.442  15
  -7  -1   6 3283.57 200.371   7
  -7   1   6 3227.41 207.808   7
  -7  -1   6 2872.32 192.892  12
  -7   1   6 2842.42 179.135  12
   7   1   6 3253.25 223.923   9
   7  -1   6 3375.45 226.953   9
   7  -1   7 2156.02 136.611   8
  -7  -1   7 2078.00 105.987   7
  -7   1   7 2248.09 125.937   7
  -7   1   7 1746.14 98.8748  12
  -7  -1   7 1919.39 117.575  12
  -7   2  -4 11493.6 385.289  13
  -7  -2  -3 23716.2 574.383  13
  -7  -2  -3 23321.1 599.962   4
  -7   2  -3 22669.4 603.574   3
  -7  -2  -2 19968.7 530.730   4
  -7   2  -2 20292.5 530.113   3
  -7  -2  -1 72507.7 1175.16   4
  -7   2  -1 74657.2 1166.29   3
  -7  -2   0 59151.9 999.237   4
  -7   2   0 57310.6 948.634   3
  -7  -2   1 74090.0 1182.89   4
  -7   2   1 74735.8 1137.21   4
  -7  -2   2 19593.4 500.331   4
  -7   2   2 20230.5 511.707   2
   7   2   3 24400.8 624.868   9
   7  -2   3 23118.4 614.346   9
   7   2   3 22395.6 595.336  18
   7   2   3 23263.5 585.459   8
  -7   2   3 23644.2 614.932   5
  -7  -2   3 23737.4 618.008   5
  -7  -2   3 22444.6 631.748   1
  -7  -2   3 22737.3 564.930   7
  -7   2   3 23757.7 582.684   7
   7  -2   3 23393.0 612.473   8
  -7  -2   3 23684.5 572.008  12
   7  -2   3 23420.5 622.578  11
  -7   2   3 23248.6 641.741   1
  -7  -2   3 22234.6 544.725   6
  -7  -2   4 10648.5 418.181  17
  -7   2   4 10607.2 414.369   5
   7   2   4 11143.2 407.563  18
   7   2   4 11326.0 422.304   8
   7  -2   4 10973.6 438.585   8
  -7  -2   4 11543.7 485.977   1
  -7  -2   4 10435.4 388.919   7
  -7   2   4 11913.2 423.872   7
  -7  -2   4 11467.5 410.751  12
  -7  -2   4 10517.9 388.147   6
  -7   2   4 11140.0 482.928   1
   7   2   4 11083.9 429.740   9
   7  -2   4 10865.8 430.059   9
   7   2   5 509.110 116.371   8
   7  -2   5 684.952 128.582   8
  -7   2   5 540.089 99.1228   5
   7  -2   5 504.537 109.473   9
  -7  -2   5 571.257 116.211  12
  -7   2   5 528.890 91.3270  12
  -7  -2   5 593.286 110.880   7
  -7   2   5 371.650 104.092   7
  -7  -2   5 566.819 119.045  17
  -7  -2   5 638.515 111.844   6
   7   2   5 617.950 124.205   9
   7   2   6 8589.88 348.343   8
  -7  -2   6 9320.67 338.632  17
   7  -2   6 9131.22 367.167   8
   7   2   6 9118.26 341.071  15
  -7  -2   6 8890.12 317.415   7
  -7   2   6 9403.84 351.820   7
  -7  -2   6 8631.96 335.245  12
  -7   2   6 8995.08 301.748  12
   7  -2   7 707.971 84.9584   8
  -7   2   7 827.596 84.7401   7
  -7  -2   7 574.479 72.0459  12
  -7   3  -4 4770.83 246.954  13
  -7   3  -4 4371.86 266.909   3
  -7  -3  -3 29149.8 693.167   4
  -7   3  -3 28755.3 698.230   3
  -7  -3  -2 14112.9 447.243   4
  -7   3  -2 14849.1 454.045   3
  -7  -3  -1 41332.1 821.825   4
  -7   3  -1 43487.7 816.675   3
  -7  -3   0 1948.49 163.977   4
  -7   3   0 1995.08 142.635   3
  -7  -3   1 42712.7 830.241   4
  -7   3   1 43081.2 776.908   4
  -7  -3   2 14756.0 445.946   4
  -7   3   2 14856.8 463.963   2
   7   3   3 29795.0 705.275   9
   7  -3   3 29207.5 704.748   9
   7   3   3 30354.4 683.396   8
   7   3   3 28613.4 706.033  18
  -7  -3   3 28878.3 652.080   7
  -7   3   3 30726.0 675.242   7
  -7  -3   3 30691.9 680.909  12
   7  -3   3 31139.4 746.857  11
  -7  -3   3 28685.2 649.153   6
  -7   3   3 29127.2 708.492   2
   7   3   4 4542.14 263.505   8
  -7   3   4 4366.67 259.499   5
   7   3   4 4606.76 269.855  18
  -7  -3   4 4684.90 281.008  17
  -7  -3   4 4793.53 252.938   7
   7  -3   4 4720.62 289.670   8
  -7   3   4 4348.14 258.188   7
  -7  -3   4 4907.39 271.220  12
  -7   3   4 4359.48 301.217   1
  -7  -3   4 4364.14 245.617   6
   7   3   4 4979.50 282.194   9
   7  -3   4 4600.31 270.798   9
   7  -3   5 73967.8 1335.04   8
  -7   3   5 70772.4 1218.34   5
   7   3   5 71368.9 1277.03   8
  -7  -3   5 71501.5 1199.44   7
  -7  -3   5 70301.2 1296.03  17
  -7   3   5 74185.3 1272.90   7
  -7  -3   5 75966.8 1289.48  12
  -7  -3   5 71810.7 1244.16   6
   7   3   5 71973.0 1285.67   9
   7  -3   5 71946.6 1289.54   9
  -7  -3   6 35.4766 54.0009  17
   7  -3   6-34.5781 87.3610   8
   7   3   6 83.8719 58.9959  15
  -7  -3   6 136.701 78.2639  12
  -7  -3   6-20.1931 49.4831   7
  -7   3   6 82.7456 75.7514   7
   7   3   7 6897.65 208.945  15
  -7   3   7 7491.63 230.212   7
   7  -3   7 7018.27 234.935   8
  -7  -4  -3 20824.5 584.614   4
  -7   4  -3 21163.3 598.395   3
  -7  -4  -2 38626.5 827.693   4
  -7   4  -2 40033.2 826.745   3
  -7  -4  -1 8249.92 336.152   4
  -7   4  -1 8883.33 336.674   3
  -7   4   0 155.590 56.5092   3
  -7  -4   0 253.025 87.0296   4
  -7  -4   1 8802.12 348.333   4
  -7   4   1 9041.46 296.410   3
  -7  -4   2 40709.4 849.081   4
  -7  -4   2 41660.3 811.311  12
  -7   4   2 40738.3 885.299   2
   7   4   3 20822.9 606.138  18
   7   4   3 22316.7 573.390   8
  -7  -4   3 20569.1 527.680   7
  -7   4   3 21135.1 549.611   7
  -7  -4   3 21272.2 564.655  12
   7  -4   3 22079.7 633.881  11
  -7  -4   3 20338.9 542.979   6
  -7   4   3 20945.1 617.035   2
   7   4   3 21361.4 577.364   9
   7  -4   3 20859.6 572.403   9
   7   4   4 35424.9 836.033  18
  -7   4   4 35712.2 811.290   5
   7   4   4 35738.0 812.007   8
  -7  -4   4 36061.4 856.812  17
  -7  -4   4 35912.1 754.046   7
  -7   4   4 37131.0 803.485   7
  -7  -4   4 37209.1 818.221  12
   7  -4   4 37914.2 884.177   8
  -7  -4   4 35106.8 786.301   6
   7   4   4 37879.4 829.519   9
   7  -4   4 36037.9 821.622   9
   7   4   5 40709.2 859.825  18
   7   4   5 41941.3 891.234   8
  -7  -4   5 40673.4 920.978  17
   7  -4   5 42347.3 940.836   8
  -7  -4   5 40859.9 794.565   7
  -7   4   5 42363.4 869.411   7
  -7  -4   5 41883.3 888.298  12
  -7   4   5 40909.5 835.091   5
  -7  -4   5 40700.1 861.340   6
   7   4   5 42306.1 880.157   9
   7  -4   5 40483.7 876.108   9
  -7  -4   6 443.018 87.3143  17
   7  -4   6 415.723 92.4125   8
   7   4   6 444.371 93.2772  15
  -7  -4   6 565.364 106.323  12
  -7   4   6 521.029 100.149   7
   7  -4   7 2202.02 121.804   8
   7   4   7 2086.31 108.888  15
  -7   4   7 2361.66 121.136   7
  -7  -5  -3 1618.60 160.376   4
  -7   5  -3 1548.25 165.974   3
  -7  -5  -2 12455.7 450.906   4
  -7   5  -2 13754.6 458.112   3
  -7  -5  -1 15190.3 483.685   4
  -7   5  -1 16160.4 479.894   3
  -7  -5   0 5281.09 279.113   4
  -7   5   0 5305.22 249.923   3
  -7  -5   1 16302.1 511.074   4
  -7   5   1 16556.2 424.916   3
   7   5   2 14036.9 478.997  18
  -7  -5   2 13066.4 460.779   4
  -7  -5   2 13149.5 394.543   7
  -7   5   2 13635.0 493.501   2
   7  -5   2 13131.2 461.694  11
  -7  -5   2 13165.4 408.734   6
  -7  -5   3 1470.15 136.952   7
  -7   5   3 1604.73 143.663   7
  -7  -5   3 1875.74 171.240  12
   7  -5   3 1703.86 177.568  11
   7   5   3 1561.42 166.368  18
  -7   5   3 1538.87 172.755   2
  -7  -5   3 1474.65 147.086   6
   7   5   3 1431.09 142.645   9
   7  -5   3 1410.82 143.919   9
   7   5   4 4445.51 277.185  18
  -7   5   4 4329.24 258.198   5
  -7  -5   4 4424.32 286.189  17
   7  -5   4 4899.17 299.730   8
  -7  -5   4 4608.98 233.747   7
  -7   5   4 4625.02 259.311   7
  -7  -5   4 4836.68 279.240  12
  -7  -5   4 4117.17 250.716   6
   7   5   4 4615.98 257.020   9
   7  -5   4 4563.79 259.193   9
  -7   5   5 2006.97 160.864   5
  -7  -5   5 2232.47 206.146  17
   7  -5   5 2130.68 203.909   8
   7   5   5 2077.97 181.464  18
  -7   5   5 1978.80 175.152   7
  -7  -5   5 2221.09 200.470  12
  -7  -5   5 1919.13 172.066   6
   7   5   5 2155.43 172.567   9
   7  -5   5 2125.90 171.886   9
  -7  -5   6 204.483 73.1923  17
   7  -5   6 338.898 83.4173   8
   7   5   6 146.204 61.7279  15
  -7  -5   6 253.695 84.0918  12
  -7   5   6 167.942 73.8892   7
   7  -6  -6 3640.11 204.839  11
  -7   6  -3 3375.11 241.368   3
  -7  -6  -2 7860.98 367.492   4
   7  -6  -2 7882.84 387.956  11
  -7   6  -2 7488.87 350.557   3
  -7   6  -1 7787.25 313.593  16
  -7  -6  -1 7214.16 309.358   7
  -7  -6  -1 7224.54 343.752   4
   7  -6  -1 7942.99 389.344  11
  -7   6  -1 7439.13 330.618   3
  -7   6   0 44874.3 886.897  16
  -7  -6   0 43102.9 928.665   4
   7  -6   0 45802.2 966.657  11
  -7   6   0 42336.8 847.611   3
  -7   6   1 8439.62 354.696  16
  -7  -6   1 7996.92 300.502   7
  -7  -6   1 8011.32 368.171   4
   7  -6   1 8531.02 367.666  11
  -7  -6   1 7363.92 297.203   6
   7   6   2 8254.05 372.803  18
  -7  -6   2 8246.03 376.534   4
  -7  -6   2 8125.03 306.367   7
   7  -6   2 7870.67 367.062  11
  -7   6   2 7524.76 381.861   2
  -7  -6   2 7971.13 323.867   6
   7   6   3 3247.06 243.057  18
   7  -6   3 3320.06 210.634  14
  -7   6   3 3227.06 201.630   7
   7  -6   3 3078.42 241.534  11
  -7   6   3 3113.71 250.682   2
  -7  -6   3 3040.23 210.395   6
  -7  -6   4 18613.8 599.799  17
  -7   6   4 19410.0 535.375   7
  -7  -6   4 19122.2 565.021  12
  -7  -6   4 18893.5 554.532   6
   7  -6   4 19162.8 532.120   9
   7   6   4 19042.6 602.063  18
   7  -6   5 4750.17 288.233   8
   7   6   5 5091.70 276.399  18
  -7   6   5 4573.75 230.092   5
  -7  -6   5 4934.33 290.241  17
  -7   6   5 4441.69 239.511   7
  -7  -6   5 4484.90 260.775  12
  -7  -6   5 4566.54 253.268   6
   7  -6   5 4494.30 230.813   9
  -7  -6   6 4056.07 214.475  17
   7   6   6 4227.97 214.765  15
  -7   6   6 3956.69 193.871   7
   7  -6   6 4160.75 220.313   8
   7  -7  -6 8945.35 316.143  11
   7  -7  -5 3113.71 237.697  11
   7  -7  -4 9964.47 447.892  11
   7  -7  -3 21539.1 681.088  11
  -7  -7  -2 10744.5 445.189   4
   7  -7  -2 10938.6 476.639  11
  -7   7  -2 10476.0 429.318   3
  -7   7  -1 18378.3 521.131  16
  -7  -7  -1 17747.1 577.936   4
   7  -7  -1 16911.1 602.943  11
  -7   7  -1 18470.2 554.365   3
  -7  -7   0 505.095 88.2075   6
  -7   7   0 393.420 91.6002  16
  -7   7   0 402.733 82.6879   3
  -7  -7   0 552.621 94.9358   7
   7  -7   0 460.195 118.134  11
  -7  -7   0 366.575 104.769   4
   7   7   1 18159.9 552.354  18
  -7   7   1 18813.2 560.158  16
  -7  -7   1 17252.5 472.975   7
  -7  -7   1 17784.4 590.582   4
   7  -7   1 17612.5 560.726  11
  -7  -7   1 17470.0 494.995   6
   7   7   2 11512.7 448.042  18
  -7  -7   2 11453.9 468.994   4
   7  -7   2 10897.0 445.899  11
  -7   7   2 10862.5 479.804   2
  -7   7   2 9926.47 404.432  10
  -7  -7   2 11074.7 404.141   6
   7   7   3 20272.3 627.327  18
   7  -7   3 20489.5 627.261  11
  -7  -7   3 20322.0 575.188   6
   7  -7   3 21377.8 577.427  14
   7   7   3 19217.7 579.103  10
   7   7   4 8800.47 397.295  18
  -7  -7   4 8806.36 401.639  17
   7  -7   4 8701.43 340.241  14
  -7   7   4 9274.76 347.642   7
  -7  -7   4 8317.88 360.027   6
   7   7   5 2729.20 201.167  18
  -7  -7   5 3340.58 231.989  17
  -7   7   5 2794.59 180.187   7
   7  -7   5 3043.23 220.416   8
  -7  -7   5 2674.83 191.549   6
  -7  -7   6 10342.1 331.891  17
   7  -7   6 10296.9 326.804   8
   7   7   6 10194.5 319.063  15
  -7   7   6 10036.6 285.987   7
   7  -8  -6 11739.0 340.878  11
   7  -8  -5 549.642 125.619  11
   7  -8  -4 28687.1 796.996  11
   7  -8  -3 7307.36 401.592  11
  -7  -8  -2 26871.6 759.988   4
   7  -8  -2 25710.4 780.583  11
  -7   8  -2 28524.4 749.675   3
  -7   8  -1 11673.2 419.907  16
  -7  -8  -1 11691.2 483.310   4
   7  -8  -1 11732.6 503.702  11
  -7   8  -1 11842.4 451.063   3
   7   8   0 12150.0 440.810  18
  -7   8   0 12578.3 450.021  16
  -7  -8   0 11125.7 390.104   7
  -7  -8   0 12442.2 498.551   4
   7  -8   0 13020.4 503.245  11
  -7   8   0 12020.0 427.021   3
  -7  -8   0 11748.8 403.923   6
   7   8   1 11670.0 444.469  18
  -7   8   1 11431.5 443.781  16
  -7  -8   1 12174.7 500.303   4
   7  -8   1 12267.6 473.803  11
  -7  -8   1 11462.0 408.380   6
   7   8   2 27831.6 733.828  18
  -7  -8   2 28273.7 789.848   4
  -7   8   2 27713.5 814.948   2
  -7   8   2 27535.8 703.148  10
  -7  -8   2 27223.2 679.603   6
  -7  -8   3 7233.07 355.712  17
   7   8   3 7606.94 379.629  18
   7  -8   3 7455.25 338.323  14
   7  -8   3 7834.50 378.738  11
  -7  -8   3 6939.09 331.150   6
   7   8   3 6833.11 338.398  10
   7   8   4 26533.4 715.202  18
   7  -8   4 26990.7 642.377  14
  -7   8   4 28248.1 609.819   7
  -7  -8   4 28033.8 729.212  17
  -7  -8   4 27105.2 676.519   6
   7   8   4 26351.8 637.068  10
   7   8   5 543.370 98.1062  18
  -7  -8   5 428.657 96.8172  17
   7  -8   5 582.102 103.871   8
   7  -8   5 627.576 78.1040  14
  -7   8   5 640.151 84.3704   7
  -7  -8   5 534.552 89.6240   6
   7  -8   6 12969.4 337.554   8
   7   8   6 13194.7 330.866  15
   7  -9  -5 176.325 98.9299  11
   7  -9  -4 3607.84 279.055  11
   7  -9  -3 4236.22 314.161  11
   7  -9  -2 9463.55 467.467  11
  -7   9  -1 17622.2 536.438  16
   7  -9  -1 18296.8 635.595  11
  -7   9  -1 18101.3 576.467   3
   7   9   0 11328.7 421.836  18
  -7   9   0 11909.7 449.788  16
  -7  -9   0 12315.3 511.398   4
   7  -9   0 12618.7 503.607  11
  -7  -9   0 11947.8 413.382   6
   7   9   1 18092.6 563.599  18
  -7   9   1 19016.7 580.362  16
   7  -9   1 17571.0 583.671  11
  -7  -9   1 17973.4 528.416   6
   7   9   2 10415.0 430.292  18
   7  -9   2 9883.95 432.093  11
  -7   9   2 8932.84 388.236  10
  -7  -9   2 9817.96 390.655   6
  -7  -9   3 4651.61 277.792  17
   7  -9   3 4792.71 268.345  14
   7  -9   3 4535.02 282.528  11
  -7  -9   3 4405.55 261.564   6
   7   9   3 4605.28 279.983  10
   7   9   3 4710.28 295.409  18
   7   9   4 3906.84 254.945  18
  -7  -9   4 3864.02 245.124  17
   7  -9   4 3458.49 207.548  14
  -7  -9   4 3985.43 234.176   6
   7   9   4 3832.33 220.614  10
   7   9   5 223.662 69.5587  18
  -7  -9   5 223.676 72.4734  17
   7  -9   5 220.136 67.0234   8
   7  -9   5 233.682 47.7283  14
  -7  -9   5 165.671 61.1091   6
   7  -9   6 2352.46 118.497   8
   7 -10  -5 112.839 71.6013  11
   7 -10  -4 873.595 157.603  11
   7 -10  -3 91.2658 143.438  11
  -7  10  -2 19461.1 523.954  16
   7 -10  -2 18532.4 648.616  11
  -7  10  -1 15205.2 500.567  16
   7 -10  -1 15865.0 582.974  11
  -7 -10   0 552.419 105.350   6
   7  10   0 703.844 111.803  18
  -7  10   0 499.582 111.507  16
   7 -10   0 658.572 147.121  11
   7  10   1 15625.7 514.376  18
  -7  10   1 16166.0 541.113  16
   7 -10   1 16225.8 560.870  11
  -7 -10   1 16635.4 509.114   6
   7  10   2 19119.4 584.362  18
  -7 -10   2 18126.1 542.918  17
   7 -10   2 18888.9 598.509  11
  -7 -10   2 18594.8 549.877   6
   7  10   2 18271.3 580.342  10
  -7 -10   3 195.932 87.4927   6
   7  10   3 169.732 86.9706  18
  -7 -10   3 158.154 73.9255  17
   7 -10   3 183.881 75.7055  14
   7 -10   3 101.368 78.2084  11
   7  10   3 23.9054 69.8845  10
  -7 -10   4 790.184 111.074   6
   7  10   4 785.144 122.739  18
  -7 -10   4 815.911 116.021  17
   7 -10   4 781.682 99.5163  14
   7  10   4 720.266 95.5459  10
   7  10   5 261.108 66.9341  18
  -7 -10   5 91.0262 50.3495  17
   7 -10   5 107.113 55.1942   8
   7 -10   5 139.084 35.7925  14
  -7 -10   5 76.6451 42.7160   6
   7 -11  -5 5537.30 224.025  11
   7 -11  -4 969.493 140.037  11
   7 -11  -3 2312.72 228.893  11
  -7  11  -2 12711.8 400.950  16
   7 -11  -2 12871.6 515.369  11
  -7  11  -1 11815.9 426.701  16
   7 -11  -1 11883.2 492.264  11
  -7 -11  -1 11390.0 404.957   6
  -7  11   0 19136.3 579.984  16
   7 -11   0 19486.5 619.725  11
  -7 -11   0 18967.6 538.402   6
  -7  11   1 11822.5 447.366  16
   7  11   1 10926.2 406.300  18
   7 -11   1 11356.7 453.134  11
   7  11   1 10843.3 439.207  10
  -7 -11   1 11282.7 411.120   6
   7  11   2 12710.2 449.381  18
  -7 -11   2 12689.1 413.561  17
   7 -11   2 12673.7 463.325  11
   7  11   2 13285.8 478.946  10
  -7 -11   2 13097.8 442.310   6
   7  11   3 2373.43 187.686  18
  -7 -11   3 1936.27 154.885  17
   7 -11   3 2062.87 167.219  14
   7 -11   3 1897.25 164.677  11
  -7 -11   3 2038.61 172.231   6
   7  11   3 1957.40 173.318  10
   7  11   4 1022.55 116.514  18
  -7 -11   4 1058.58 105.212  17
   7 -11   4 1008.38 100.421  14
  -7 -11   4 1079.10 111.443   6
   7  11   4 890.503 96.7958  10
   7 -11   5 5204.06 195.244   8
  -7 -11   5 5263.92 181.955   6
  -7 -12  -4-17.6131 15.7533   6
   7 -12  -4 1237.81 121.048  11
   7 -12  -3 9285.94 376.457  11
  -7 -12  -2 413.161 83.2327   6
  -7  12  -2 262.379 63.0976  16
   7 -12  -2 167.519 99.4847  11
  -7  12  -1 6346.33 295.977  16
   7 -12  -1 7369.86 358.521  11
   7  12  -1 6633.25 299.196  10
  -7 -12  -1 7046.66 299.863   6
  -7  12   0 7532.14 343.296  16
   7 -12   0 7150.51 350.451  11
   7  12   0 7255.62 333.636  10
  -7 -12   0 7276.97 316.767   6
   7  12   1 6362.17 277.992  18
  -7  12   1 6439.62 321.635  16
   7 -12   1 6902.15 331.966  11
   7  12   1 6847.69 333.510  10
  -7 -12   1 6783.34 305.106   6
  -7 -12   2 200.424 80.6010   6
   7  12   2 287.714 77.5063  18
   7 -12   2 217.934 73.4697  11
   7  12   2 188.133 85.8401  10
   7  12   3 8809.78 320.146  18
   7 -12   3 9459.52 330.875  14
  -7 -12   3 9583.90 328.923   6
   7  12   3 9300.23 333.766  10
   7  12   4 1446.51 113.303  18
   7 -12   4 1502.65 123.431   8
   7 -12   4 1370.20 101.316  14
  -7 -12   4 1389.64 105.727   6
   7  12   4 1183.95 90.4466  10
   7 -13  -3 7566.69 285.094  11
  -7 -13  -3 6507.22 216.480   6
   7 -13  -2 3219.88 207.649  11
  -7 -13  -2 2838.60 163.622   6
  -7  13  -1 3594.82 205.372  16
   7 -13  -1 3864.04 237.163  11
   7  13  -1 3561.55 195.481  10
  -7 -13  -1 4007.85 212.591   6
  -7  13   0 4917.86 255.913  16
   7 -13   0 5360.59 274.194  11
   7  13   0 4844.02 251.779  10
  -7 -13   0 5346.68 250.646   6
   7 -13   1 4010.37 226.476  11
   7  13   1 3819.51 229.719  10
  -7 -13   1 3722.56 211.416   6
   7  13   2 2708.57 156.408  18
   7 -13   2 3191.14 193.792  14
   7 -13   2 2978.17 175.877  11
  -7 -13   2 3100.75 183.570   6
   7  13   2 3087.26 195.924  10
   7  13   3 6193.07 226.324  18
   7 -13   3 6809.09 248.019  14
  -7 -13   3 7231.43 251.003   6
   7  13   3 6898.17 251.969  10
  -7 -13   4 2077.67 104.918   6
   7 -14  -3 2612.14 130.203  11
   7 -14  -2 3903.19 189.169  11
  -7 -14  -2 3764.05 162.896   6
   7 -14  -1 3723.44 196.957  11
  -7 -14  -1 3715.95 179.388   6
   7 -14   0 1995.12 145.410  11
   7  14   0 1877.36 135.655  10
  -7 -14   0 1988.70 141.523   6
   7 -14   1 3814.98 181.418  11
   7  14   1 3832.12 196.986  10
  -7 -14   1 4144.95 198.450   6
   7 -14   2 4197.99 192.371  14
  -7 -14   2 3825.23 176.707   6
   7  14   2 3872.41 185.786  10
   7 -14   3 2520.24 120.539  14
  -7 -14   3 2802.43 127.639   6
   7  14   3 2757.92 126.047  10
  -7 -15  -1 8595.00 233.248   6
   7  15   0 3547.18 142.828  16
  -7 -15   0 4155.49 165.503   6
   7 -15   1 9127.37 265.169  14
  -7 -15   1 8940.90 248.009   6
  -8   0  -4 5317.51 263.962  13
  -8   0  -3 29017.7 680.589  13
  -8   0  -3 27563.6 702.308   4
  -8   0  -2 123541. 1733.78  13
  -8   0  -2 116921. 1783.83   4
  -8   0  -1 37059.2 784.861   4
  -8   0   0 10281.9 367.859   4
  -8   0   1 38413.8 777.100   4
  -8   0   2 123081. 1800.33   5
   8   0   2 124243. 1842.44   9
  -8   0   2 123042. 1735.54   7
   8   0   3 29845.1 746.129   9
  -8   0   3 30096.3 743.611   5
   8   0   3 29280.9 687.903   8
  -8   0   3 28533.1 673.724   7
  -8   0   3 30245.3 647.243  12
  -8   0   4 5192.22 299.180   5
   8   0   4 5227.24 284.649   8
  -8   0   4 5258.37 274.445  17
  -8   0   4 5243.21 283.743   7
  -8   0   4 5752.86 274.774  12
   8   0   4 5504.98 311.712   9
   8   0   5 9902.18 400.003   8
  -8   0   5 10538.9 400.871   7
  -8   0   5 9807.23 362.831  12
   8   0   5 10690.3 432.790   9
   8   0   6 10404.6 363.598   8
  -8   0   6 10710.8 349.129   7
  -8   0   6 9879.36 314.674  12
   8   0   6 10621.9 381.430   9
  -8   1  -4 28165.9 656.499  13
  -8  -1  -3 2200.55 173.777  13
  -8   1  -3 1891.59 168.215  13
  -8  -1  -3 1808.87 170.965   4
  -8   1  -3 1692.94 169.539   4
  -8  -1  -2 21610.0 560.210   7
  -8  -1  -2 21309.9 544.658  13
  -8   1  -2 21751.8 545.336  13
  -8  -1  -2 20000.3 564.338   4
  -8   1  -2 20309.8 571.047   4
  -8  -1  -1 11057.8 392.651   4
  -8   1  -1 10858.4 386.075   4
  -8  -1   0 2657.64 190.184   4
  -8   1   0 2902.49 193.643   4
  -8  -1   1 11040.9 385.146   4
  -8   1   1 10874.4 367.874   4
   8  -1   2 20844.4 580.531   9
   8   1   2 22843.7 602.984   9
  -8   1   2 21350.4 570.912   5
  -8  -1   2 20265.0 527.365   7
  -8   1   2 21367.0 532.251   7
  -8  -1   2 20940.5 535.594   4
  -8  -1   2 20971.9 563.372   5
   8   1   3 1872.76 174.943   9
   8  -1   3 2115.05 186.140   9
  -8  -1   3 1943.19 185.642   5
   8   1   3 1816.09 159.712  18
  -8   1   3 1881.31 179.332   5
   8   1   3 2184.86 168.837   8
   8  -1   3 1960.87 169.107   8
  -8  -1   3 2143.23 177.071   7
  -8   1   3 1950.61 171.429   7
  -8  -1   3 1929.47 161.778  12
  -8   1   4 26654.2 704.676   5
   8   1   4 27673.8 691.351   8
   8  -1   4 27590.6 707.590   8
  -8  -1   4 25756.1 669.578  17
  -8  -1   4 26913.1 673.582   7
  -8   1   4 29270.7 706.124   7
  -8  -1   4 27621.1 666.664  12
  -8  -1   4 26471.9 628.551   6
   8   1   4 27612.5 733.518   9
   8  -1   4 26542.0 718.256   9
   8   1   5 6062.19 306.263   8
   8  -1   5 5813.15 304.376   8
  -8  -1   5 5706.43 280.613  17
  -8  -1   5 6002.88 292.268   7
  -8   1   5 5792.44 299.891   7
  -8  -1   5 5962.79 291.574  12
  -8   1   5 5986.50 267.579  12
   8   1   5 5669.99 311.925   9
   8  -1   5 5830.30 314.760   9
   8   1   6 2645.64 182.164   8
   8   1   6 2238.45 142.956  15
  -8  -1   6 2506.73 164.819   7
  -8   1   6 2387.21 170.290   7
  -8  -1   6 2135.62 153.369  12
  -8   1   6 2208.75 138.176  12
   8   1   6 2289.58 177.054   9
   8  -1   6 2495.65 185.615   9
   8  -1   6 2294.94 173.343   8
  -8   1   7 451.263 52.6926   7
  -8   2  -4 1579.65 146.835  13
  -8   2  -3 22099.2 585.353  13
  -8  -2  -3 22240.6 620.342   4
  -8   2  -3 21664.2 617.329   4
  -8  -2  -2 20715.8 559.842   7
  -8  -2  -2 20596.1 539.181  13
  -8  -2  -2 19064.7 556.253   4
  -8   2  -2 19612.1 559.502   4
  -8   2  -2 19685.7 555.966   3
  -8  -2  -1 11114.1 400.244   4
  -8   2  -1 10913.7 392.462   4
  -8   2  -1 11012.3 388.267   3
  -8  -2   0 47483.6 927.513   4
  -8   2   0 47688.4 901.992   4
  -8  -2   1 10911.0 393.698   4
  -8   2   1 10860.7 368.343   4
   8   2   2 21107.2 576.464   9
   8  -2   2 20762.4 576.105   9
  -8  -2   2 20358.6 551.727   5
  -8  -2   2 19709.9 513.222   7
  -8   2   2 19901.8 515.177   7
  -8  -2   2 19251.9 532.181   4
   8  -2   2 20243.8 554.766  11
   8   2   3 22345.5 620.112   9
   8  -2   3 20880.8 609.486   9
   8   2   3 21096.1 595.990  18
   8   2   3 23007.6 576.363   8
  -8   2   3 21231.1 611.856   5
  -8  -2   3 21215.7 564.858   7
  -8   2   3 22054.9 583.133   7
  -8  -2   3 21228.5 562.539  12
   8  -2   3 22512.3 606.236   8
  -8   2   4 1654.18 173.231   5
   8   2   4 1651.50 159.953   8
   8  -2   4 1754.02 177.274   8
  -8  -2   4 1445.19 156.050  17
  -8  -2   4 1669.00 165.853   7
  -8  -2   4 1637.09 163.262  12
  -8   2   4 1509.35 166.537   7
  -8  -2   4 1556.95 142.471   6
   8   2   4 1550.70 170.058   9
   8  -2   4 1640.63 175.138   9
   8   2   5 1472.18 162.258   9
   8  -2   5 1354.40 155.833   9
   8   2   5 1520.71 160.445   8
  -8  -2   5 1067.03 137.100  17
   8  -2   5 1462.62 163.624   8
  -8  -2   5 1344.26 146.084   7
  -8  -2   5 1580.41 162.805  12
  -8   2   5 1320.49 160.449   7
   8  -2   6 8866.46 332.366   8
  -8  -2   6 8561.24 290.862  17
   8   2   6 8431.43 291.601  15
  -8  -2   6 8644.31 288.722   7
  -8   2   6 9443.33 328.858   7
  -8  -2   6 8509.13 303.461  12
   8   2   6 8852.31 325.375   8
   8  -2   7 3138.61 134.553   8
  -8   2   7 3121.34 125.784   7
  -8   3  -4 7559.44 320.198  13
  -8  -3  -3 1705.55 169.880   4
  -8   3  -3 1827.09 177.829   4
  -8   3  -3 1727.88 172.424   3
  -8  -3  -2 19433.8 555.069   7
  -8  -3  -2 17610.0 543.600   4
  -8   3  -2 18333.1 542.857   3
  -8  -3  -1 12426.3 397.749   7
  -8  -3  -1 11075.6 411.977   4
  -8   3  -1 11718.4 405.463   3
  -8   3   0 232.699 72.4249   3
  -8  -3   0 127.988 72.8529   4
  -8  -3   1 12210.1 427.811   4
  -8   3   1 11907.0 387.778   4
   8   3   2 19719.8 550.715   9
   8  -3   2 18807.7 544.139   9
  -8  -3   2 19144.3 506.522   7
  -8  -3   2 18861.4 545.794   4
  -8   3   2 18748.0 495.807   7
   8  -3   2 19424.5 557.698  11
  -8   3   2 18662.2 542.442   2
   8   3   3 1683.80 168.690   9
   8  -3   3 1573.57 158.600   9
   8   3   3 1515.65 168.017  18
   8   3   3 1809.03 155.886   8
  -8   3   3 1614.72 169.449   5
   8  -3   3 1631.03 159.060   8
  -8  -3   3 1606.42 152.122   7
  -8   3   3 1569.58 157.679   7
  -8  -3   3 1791.86 164.968  12
   8  -3   3 1739.60 172.238  11
  -8  -3   3 1596.63 140.451   6
   8   3   4 7232.33 341.834  18
   8   3   4 7841.00 338.062   8
  -8   3   4 7173.82 341.699   5
  -8  -3   4 6533.63 338.136  17
   8  -3   4 7333.64 354.968   8
  -8  -3   4 7222.79 320.267   7
  -8   3   4 7780.42 346.580   7
  -8  -3   4 7701.49 341.996  12
  -8  -3   4 7465.72 319.954   6
   8   3   4 7307.63 350.714   9
   8  -3   4 7122.03 348.126   9
   8   3   5 6005.05 294.995   8
  -8  -3   5 6021.67 306.550  17
   8  -3   5 6171.80 317.709   8
  -8  -3   5 5633.60 268.969   7
  -8   3   5 6518.74 312.231   7
  -8   3   5 5793.78 280.135   5
  -8  -3   5 6252.68 307.394  12
  -8  -3   5 6123.09 282.814   6
   8   3   5 6109.51 308.238   9
   8  -3   5 5676.50 300.197   9
  -8  -3   6 8751.49 302.298  17
   8  -3   6 9070.07 330.779   8
   8   3   6 8355.87 295.312  15
  -8  -3   6 8668.46 270.183   7
  -8   3   6 8844.24 311.136   7
  -8  -3   6 9005.89 309.792  12
  -8   4  -4 13309.6 437.365  13
  -8  -4  -3 25169.2 682.751   4
   8  -4  -3 24092.4 671.329  11
  -8   4  -3 25280.7 687.667   3
  -8  -4  -2 23051.6 639.201   4
   8  -4  -2 22206.1 650.391  11
  -8   4  -2 23138.1 632.594   3
  -8  -4  -1 1935.23 161.121   7
  -8  -4  -1 1797.96 169.394   4
   8  -4  -1 1747.41 174.463  11
  -8   4  -1 1932.43 171.738   3
  -8  -4   0 4318.99 223.494   7
  -8  -4   0 3686.04 241.202   4
  -8   4   0 3794.83 219.355   3
  -8  -4   1 1932.39 152.491   7
  -8  -4   1 1890.18 181.287   4
   8  -4   1 1979.88 174.218  11
  -8   4   1 1754.94 148.577   4
   8   4   2 24795.4 620.394   9
   8  -4   2 23642.7 620.120   9
  -8  -4   2 23079.3 577.120   7
  -8  -4   2 22970.5 636.701   4
  -8   4   2 23856.1 571.340   7
   8  -4   2 24597.8 657.018  11
  -8   4   2 24633.4 664.254   2
   8   4   3 24802.9 682.621  18
  -8  -4   3 24765.3 606.918   7
  -8   4   3 24271.7 612.130   7
  -8  -4   3 27125.7 655.035  12
   8  -4   3 25790.4 698.418  11
  -8  -4   3 24931.6 611.531   6
   8   4   3 25822.7 663.295   9
   8  -4   3 24303.7 649.626   9
   8   4   4 12594.5 469.412  18
   8   4   4 13935.2 458.677   8
  -8   4   4 13077.4 465.340   5
  -8  -4   4 12805.4 480.668  17
   8  -4   4 13754.2 496.269   8
  -8  -4   4 13277.0 427.289   7
  -8   4   4 13882.0 464.769   7
  -8  -4   4 13336.1 461.726  12
  -8  -4   4 12954.5 433.633   6
   8   4   4 12757.8 455.429   9
   8  -4   4 13154.9 466.221   9
  -8   4   5 9840.80 362.827   5
   8   4   5 10174.8 368.201  18
  -8  -4   5 10125.2 403.431  17
   8  -4   5 10462.1 413.796   8
  -8  -4   5 9746.99 335.111   7
  -8   4   5 10237.1 382.017   7
  -8  -4   5 10846.5 399.052  12
  -8  -4   5 10218.3 367.801   6
   8   4   5 9633.61 372.882   9
   8  -4   5 9961.93 382.134   9
  -8  -4   6 10205.3 329.544  17
   8  -4   6 10296.3 345.492   8
   8   4   6 9841.50 318.670  15
  -8   4   6 10234.3 325.516   7
   8  -5  -5 46.1258 69.4201  11
   8  -5  -4 20342.1 625.162  11
   8  -5  -3 18128.5 597.266  11
  -8   5  -3 18974.8 592.522   3
  -8  -5  -2 10393.9 426.811   4
   8  -5  -2 10400.3 449.541  11
  -8   5  -2 11215.3 436.048   3
  -8  -5  -1 30744.1 709.022   7
  -8  -5  -1 30000.4 755.643   4
   8  -5  -1 30714.4 785.313  11
  -8   5  -1 31475.7 746.566   3
  -8   5   0-47.8083 50.8867   3
  -8  -5   0 61.8474 64.8848   7
   8  -5   0 189.483 95.7492  11
  -8  -5   0 185.215 76.6125   4
   8  -5   1 30707.2 712.219   9
  -8  -5   1 30547.6 674.872   7
  -8  -5   1 30896.6 782.965   4
   8  -5   1 32002.3 759.774  11
   8   5   2 11652.5 397.710   9
   8  -5   2 10424.8 385.998   9
   8   5   2 10959.7 437.307  18
  -8  -5   2 10933.1 439.113   4
  -8  -5   2 10788.1 374.907   7
  -8   5   2 11717.6 372.998   7
   8  -5   2 11897.0 450.002  11
  -8   5   2 11064.1 453.588   2
  -8  -5   2 10735.8 372.073   6
   8   5   3 18364.7 586.879  18
  -8  -5   3 18193.7 505.310   7
  -8   5   3 18455.8 516.422   7
   8  -5   3 18850.0 593.236  11
  -8  -5   3 18256.6 526.599   6
   8   5   3 19488.3 545.564   9
   8  -5   3 18072.5 537.014   9
   8   5   4 18558.3 586.640  18
  -8   5   4 19053.8 568.294   5
  -8  -5   4 19546.6 606.027  17
   8  -5   4 20151.9 607.614   8
  -8  -5   4 19013.7 506.563   7
  -8   5   4 19537.9 545.348   7
  -8  -5   4 19018.8 541.899   6
   8   5   4 20377.6 562.655   9
   8  -5   4 19031.6 552.952   9
   8   5   5-25.0270 55.3124   9
   8   5   5 15.9960 58.2555  18
   8  -5   5 27.2688 53.4300   9
  -8   5   5 80.4357 64.5076   5
   8  -5   5 29.5105 69.7414   8
  -8  -5   5 165.607 89.8121  17
  -8   5   5 37.4884 69.6614   7
  -8  -5   5 13.7386 58.0355   6
  -8  -5   6 1118.79 108.272  17
   8  -5   6 969.118 103.052   8
   8   5   6 1027.91 103.187  15
  -8   5   6 1131.35 108.407   7
   8  -6  -5 6258.33 305.880  11
   8  -6  -4 2819.18 242.610  11
   8  -6  -3 12278.1 502.308  11
  -8  -6  -2 30231.3 791.496   4
   8  -6  -2 28532.1 805.467  11
  -8   6  -2 30514.9 774.982   3
  -8  -6  -1 6452.26 305.410   7
  -8  -6  -1 6867.08 352.800   4
   8  -6  -1 7499.95 379.611  11
  -8   6  -1 7078.17 338.034   3
  -8  -6   0 40576.3 832.080   7
  -8  -6   0 40769.4 944.505   4
  -8   6   0 41200.0 858.356   3
  -8  -6   1 7180.11 304.077   7
  -8  -6   1 7548.27 376.702   4
   8  -6   1 7368.08 355.753  11
  -8  -6   1 7079.15 290.825   6
   8   6   2 29779.7 764.646  18
  -8  -6   2 29527.8 790.039   4
  -8  -6   2 30149.9 672.623   7
   8  -6   2 31193.9 776.199  11
  -8   6   2 29874.0 811.868   2
  -8  -6   2 29846.9 688.132   6
  -8  -6   3 13557.7 418.175   7
  -8   6   3 13779.0 428.258   7
   8  -6   3 13610.7 504.807  11
   8   6   3 13696.6 506.137  18
  -8  -6   3 12946.1 442.590   6
   8   6   4 2362.20 204.870  18
  -8   6   4 2466.35 196.726   5
  -8  -6   4 2558.69 216.348  17
   8  -6   4 2761.03 220.181   8
  -8   6   4 2393.35 183.212   7
  -8  -6   4 2358.40 186.320   6
   8  -6   4 2326.82 174.135   9
   8   6   5 6842.81 298.669  18
  -8   6   5 6567.32 268.968   5
  -8  -6   5 7078.98 325.545  17
   8  -6   5 6554.97 309.349   8
  -8   6   5 6589.33 275.305   7
  -8  -6   5 6623.30 283.402   6
   8  -6   5 6680.39 266.113   9
  -8  -6   6 914.735 95.4732  17
   8  -6   6 913.763 95.7889   8
   8   6   6 986.982 95.2274  15
  -8   6   6 900.078 85.2079   7
   8  -7  -5 9385.99 372.688  11
   8  -7  -4 18999.9 620.096  11
   8  -7  -3 10519.7 478.726  11
  -8  -7  -2 5044.43 313.408   4
   8  -7  -2 4888.71 333.738  11
  -8  -7  -1 20293.9 648.982   4
   8  -7  -1 21006.5 667.959  11
  -8   7  -1 21253.7 623.750   3
  -8   7   0 1242.18 145.695  16
  -8  -7   0 1136.93 125.460   7
   8  -7   0 1740.91 195.542  11
  -8  -7   0 1399.47 173.751   4
  -8   7   0 1411.55 146.364   3
  -8  -7   0 1235.48 125.087   6
   8   7   1 21298.1 626.689  18
  -8  -7   1 20524.4 544.918   7
  -8  -7   1 21274.5 677.385   4
   8  -7   1 22451.1 645.514  11
  -8  -7   1 20675.9 550.715   6
   8   7   2 5042.09 303.689  18
  -8  -7   2 5228.20 319.266   4
  -8  -7   2 5209.82 252.988   7
   8  -7   2 5784.92 325.189  11
  -8   7   2 4630.35 314.519   2
  -8  -7   2 5139.51 271.933   6
   8   7   3 10735.5 448.561  18
   8  -7   3 10907.1 451.626  11
  -8  -7   3 11392.2 413.825   6
   8   7   3 10933.1 418.438  10
   8   7   4 20409.5 612.069  18
  -8   7   4 20528.5 573.973   5
  -8  -7   4 20547.4 612.976  17
   8  -7   4 20991.4 612.755   8
  -8   7   4 21440.5 527.093   7
  -8  -7   4 20213.0 556.149   6
   8   7   5 9809.33 351.990  18
  -8   7   5 9732.39 311.125   5
  -8  -7   5 10183.2 376.178  17
   8  -7   5 10106.2 369.795   8
  -8   7   5 9856.94 312.041   7
  -8  -7   5 9877.68 338.618   6
   8  -7   6 321.784 55.7599   8
   8   7   6 458.348 62.0902  15
  -8   7   6 400.563 51.6878   7
   8  -8  -5 560.637 107.705  11
   8  -8  -4 4347.94 291.116  11
   8  -8  -3 4826.92 327.241  11
   8  -8  -2 16744.5 613.886  11
  -8   8  -1 15074.3 480.602  16
   8  -8  -1 15232.1 575.175  11
  -8  -8  -1 14879.8 444.137   6
   8   8   0 1802.50 182.018  18
  -8   8   0 1729.47 173.967  16
  -8  -8   0 1494.89 146.134   7
  -8  -8   0 1512.21 182.919   4
   8  -8   0 1550.12 195.831  11
  -8  -8   0 1578.81 146.812   6
   8   8   1 14878.1 512.867  18
  -8  -8   1 15105.2 454.610   7
   8  -8   1 16407.4 559.358  11
  -8  -8   1 14707.6 467.163   6
   8   8   2 17582.7 574.016  18
   8  -8   2 17285.4 579.894  11
  -8  -8   2 17650.7 525.281   6
   8   8   3 5142.63 309.448  18
  -8  -8   3 5346.67 303.983  17
   8  -8   3 5296.12 263.746  14
   8  -8   3 4704.01 292.947  11
  -8  -8   3 5121.41 274.116   6
   8   8   3 5069.96 282.428  10
   8   8   4 4538.83 273.547  18
  -8   8   4 4671.65 255.059   5
  -8  -8   4 5248.00 291.047  17
   8  -8   4 4618.34 270.702   8
  -8  -8   4 5054.61 258.092   6
   8   8   5 616.423 94.9721  18
  -8  -8   5 845.730 114.153  17
   8  -8   5 801.419 109.194   8
  -8   8   5 661.434 73.9207   7
  -8  -8   5 636.202 86.7594   6
   8  -9  -5 4537.95 227.408  11
   8  -9  -4 580.490 125.237  11
   8  -9  -3 418.082 142.443  11
   8  -9  -2 17182.2 608.981  11
  -8   9  -1 7287.18 330.771  16
   8  -9  -1 7632.95 394.385  11
  -8  -9  -1 6811.69 300.696   6
  -8  -9   0 303.506 80.9497   6
   8   9   0 188.886 80.0555  18
  -8   9   0 268.337 98.5035  16
   8  -9   0 374.324 122.485  11
   8   9   1 6757.90 338.087  18
   8  -9   1 7193.42 366.767  11
  -8  -9   1 6729.71 308.539   6
   8   9   2 17929.8 571.217  18
   8  -9   2 17849.3 580.963  11
  -8  -9   2 17897.8 530.185   6
  -8  -9   3 328.241 88.1331   6
   8   9   3 438.960 115.033  18
  -8  -9   3 366.431 104.548  17
   8  -9   3 329.439 79.6305  14
   8  -9   3 474.948 114.960  11
   8   9   3 520.982 105.941  10
  -8  -9   4 666.694 98.8985   6
   8   9   4 622.531 109.231  18
  -8  -9   4 597.512 109.009  17
  -8   9   4 546.258 94.5975   5
   8  -9   4 783.220 117.369   8
   8  -9   4 621.083 82.7575  14
   8   9   5 4441.37 202.564  18
  -8  -9   5 4548.56 211.517  17
   8  -9   5 4466.30 209.025   8
  -8  -9   5 4671.11 196.612   6
   8 -10  -5 2033.40 130.695  11
   8 -10  -4 6441.08 304.803  11
   8 -10  -3 13398.7 495.576  11
   8 -10  -2 5218.41 333.181  11
  -8 -10  -2 5280.18 249.726   6
  -8  10  -1 15211.2 481.829  16
  -8 -10  -1 14234.8 443.945   6
  -8 -10   0 61.8604 51.9310   6
   8  10   0 93.4847 73.3801  18
  -8  10   0 144.766 84.0851  16
   8 -10   0 173.438 117.805  11
   8  10   1 14403.4 486.634  18
   8 -10   1 15223.7 533.822  11
  -8 -10   1 14950.2 470.521   6
   8  10   2 5479.38 298.815  18
  -8 -10   2 5690.31 284.733  17
   8 -10   2 5561.48 308.366  11
  -8 -10   2 5520.01 279.471   6
   8  10   2 5310.48 296.884  10
  -8 -10   3 13714.9 445.179  17
   8  10   3 14372.8 475.435  18
   8 -10   3 13751.6 420.315  14
   8 -10   3 14246.6 468.056  11
  -8 -10   3 14476.5 441.028   6
   8  10   3 14149.0 453.146  10
   8  10   4 6840.42 285.357  18
  -8 -10   4 6713.70 276.296  17
  -8  10   4 6676.62 258.826   5
   8 -10   4 6527.84 278.525   8
   8 -10   4 6344.01 234.135  14
  -8 -10   4 6636.29 263.434   6
   8  10   4 6268.34 234.559  10
   8  10   5 1982.98 119.763  18
  -8 -10   5 2157.64 122.094  17
   8 -10   5 2058.88 122.284   8
  -8 -10   5 2165.30 116.891   6
   8 -11  -4 2618.91 174.332  11
   8 -11  -3 5028.02 277.767  11
  -8 -11  -3 4866.78 199.086   6
   8 -11  -2 821.408 138.366  11
  -8 -11  -2 979.882 107.048   6
   8 -11  -1 5566.09 322.285  11
  -8 -11  -1 5168.75 251.583   6
   8 -11   0 4574.86 287.712  11
  -8 -11   0 4713.92 245.319   6
   8  11   1 5138.48 266.862  18
   8 -11   1 5163.18 300.682  11
   8  11   1 5370.63 299.807  10
  -8 -11   1 5017.07 259.621   6
  -8 -11   2 690.907 100.824   6
  -8 -11   2 747.046 102.455  17
   8  11   2 796.300 118.951  18
   8 -11   2 977.013 137.541  11
   8  11   2 643.324 116.150  10
   8  11   3 4982.31 251.752  18
  -8 -11   3 5328.63 241.769  17
   8 -11   3 5118.44 235.174  14
  -8 -11   3 5459.42 247.939   6
   8  11   3 5300.69 249.949  10
   8  11   4 2552.70 153.106  18
  -8  11   4 2339.23 129.658   5
  -8 -11   4 2301.23 137.853  17
   8 -11   4 2310.25 147.918   8
   8 -11   4 2202.91 116.803  14
  -8 -11   4 2423.19 139.820   6
   8 -12  -4 1552.34 111.657  11
  -8 -12  -3-19.0817 16.9264   6
   8 -12  -3 6732.92 270.314  11
   8 -12  -2 2442.68 191.090  11
  -8 -12  -2 2090.69 139.480   6
   8 -12  -1 3377.30 229.001  11
   8  12  -1 3177.34 197.858  10
  -8 -12  -1 2992.37 181.375   6
  -8 -12   0 361.513 80.0242   6
   8 -12   0 321.197 101.267  11
   8  12   0 282.576 82.2358  10
   8  12   1 3082.94 183.351  18
   8 -12   1 3318.65 219.567  11
   8  12   1 3113.59 214.700  10
  -8 -12   1 3211.83 194.068   6
   8  12   2 2153.05 156.398  18
   8 -12   2 2254.10 162.428  14
   8 -12   2 2327.60 169.791  11
  -8 -12   2 2354.36 162.411   6
   8  12   2 2332.97 176.309  10
   8  12   3 6196.78 242.906  18
   8 -12   3 6455.08 237.349  14
  -8 -12   3 6828.29 248.233   6
   8  12   3 6611.65 250.650  10
   8  12   4 1562.56 98.8929  18
   8 -12   4 1471.82 98.1296   8
  -8 -12   4 1546.43 94.6223   6
   8 -13  -3 2521.05 143.028  11
   8 -13  -2 2428.70 161.893  11
  -8 -13  -2 2212.52 123.299   6
   8 -13  -1 2659.23 180.603  11
   8  13  -1 2649.60 156.646  10
  -8 -13  -1 2834.35 157.714   6
   8 -13   0 10331.0 358.555  11
   8  13   0 9571.53 331.194  10
  -8 -13   0 9631.20 310.623   6
   8 -13   1 2688.84 174.622  11
   8  13   1 2799.52 179.802  10
  -8 -13   1 2697.68 161.998   6
   8  13   2 2262.64 128.383  18
   8 -13   2 2495.86 150.821  14
   8 -13   2 2546.18 148.585  11
  -8 -13   2 2586.78 148.673   6
   8  13   2 2562.89 160.610  10
   8  13   3 2207.82 113.335  18
   8 -13   3 2222.46 113.731  14
  -8 -13   3 2475.49 125.927   6
   8  13   3 2470.95 127.766  10
   8 -14  -2 2403.24 127.652  11
  -8 -14  -1 186.244 42.7991   6
   8 -14  -1 212.204 54.6157  11
   8 -14   0 1339.17 109.905  11
   8  14   0 1405.08 107.010  10
  -8 -14   0 1575.61 107.295   6
  -8 -14   1 189.736 45.7642   6
   8 -14   1 202.708 56.6204  14
   8 -14   1 155.845 42.5568  11
   8  14   1 289.636 60.9575  10
   8 -14   2 2215.20 116.676  14
  -8 -14   2 2434.29 118.796   6
   8  14   2 2363.42 124.791  10
  -9   0  -4 81.9478 66.7850  13
  -9   0  -3 36.6442 64.4928  13
  -9   0  -3-25.2276 68.1393   4
  -9   0  -2-66.9066 72.4931  13
  -9   0  -2-31.7414 69.6531   7
  -9   0  -2 35.5713 74.0396   4
  -9   0  -1-1.83181 52.3090  13
  -9   0  -1-25.3759 48.8829   7
  -9   0  -1-41.9309 72.3986   4
  -9   0   0 63.6718 60.3129  13
  -9   0   0-87.5361 58.0773   7
  -9   0   0 0.35870 59.4671   4
  -9   0   1-52.4009 51.7189   5
  -9   0   1 30.0980 69.4321   7
  -9   0   1-3.83206 55.2172   4
   9   0   2 33.4373 61.9308   9
  -9   0   2 18.9564 67.6877   5
  -9   0   2-76.5816 75.9326   7
   9   0   3 19.8088 80.7543   9
  -9   0   3-53.3834 75.4470   5
  -9   0   3 50.2049 92.7872   7
   9   0   4-29.7748 88.1798   9
  -9   0   4 1.98990 77.2086   5
   9   0   4-46.8263 60.9393   8
  -9   0   4 71.9094 63.8860  12
  -9   0   4 114.100 100.076   7
   9   0   5-23.2572 84.7042   9
   9   0   5-75.3038 70.3474   8
  -9   0   5 80.0807 59.9091  12
  -9   0   5 101.240 86.4133   7
   9   0   6-52.1081 62.3615   9
   9   0   6-40.8882 51.0345   8
  -9   0   6-63.3471 57.1069   7
  -9   1  -4 6136.31 291.218  13
  -9  -1  -3 815.721 122.299  13
  -9   1  -3 568.960 102.685  13
  -9  -1  -3 486.255 100.437   4
  -9   1  -3 801.979 124.053   4
  -9   1  -2 41396.3 821.483   7
  -9  -1  -2 40770.0 842.851   7
  -9  -1  -2 42343.5 872.136  13
  -9   1  -2 41970.6 862.191  13
  -9  -1  -2 41573.1 923.925   4
  -9   1  -2 41050.6 916.099   4
  -9  -1  -1 610.492 95.7282  13
  -9   1  -1 744.764 103.804  13
  -9  -1  -1 622.883 101.969   7
  -9   1  -1 459.507 83.6976   7
  -9  -1  -1 556.724 104.748   4
  -9   1  -1 452.828 105.634   4
  -9  -1   0 12194.0 394.653   7
  -9   1   0 12246.5 383.054   7
  -9  -1   0 12460.7 401.203  13
  -9   1   0 11821.7 384.926  13
  -9  -1   0 12480.3 449.322   4
  -9   1   0 12143.9 434.963   4
  -9  -1   1 601.157 96.1466   5
  -9   1   1 505.768 92.8511   5
  -9  -1   1 730.242 113.474   7
  -9   1   1 616.506 101.837   7
  -9  -1   1 641.372 106.567   4
  -9   1   1 641.627 105.225   4
   9   1   2 42833.2 918.737   9
   9  -1   2 41854.9 915.993   9
  -9   1   2 42067.2 899.600   5
  -9  -1   2 42948.2 852.401   7
  -9   1   2 42645.2 844.133   7
   9  -1   2 41317.2 850.128  11
  -9  -1   2 43565.5 905.606   5
   9   1   3 628.984 123.568   9
   9   1   3 826.894 123.125  18
  -9  -1   3 664.479 128.021   5
  -9   1   3 906.145 133.282   5
   9  -1   3 424.397 96.9939   9
  -9  -1   3 633.955 119.330   7
  -9   1   3 1052.69 142.902   7
  -9   1   4 5903.13 318.056   5
   9   1   4 6291.60 298.372   8
   9  -1   4 5757.13 297.652   8
  -9  -1   4 5568.11 285.952  17
  -9  -1   4 6374.46 312.894   7
  -9   1   4 6195.56 314.304   7
  -9  -1   4 5979.70 281.181  12
   9   1   4 6211.82 335.373   9
   9  -1   4 5908.83 321.560   9
   9   1   5 5912.62 278.752   8
   9  -1   5 5840.78 284.404   8
  -9  -1   5 6244.35 287.359   7
  -9   1   5 6993.65 310.579   7
  -9  -1   5 6203.74 272.039  12
   9   1   5 6061.42 308.047   9
   9  -1   5 6221.20 311.739   9
   9   1   6 9200.65 300.208   8
   9  -1   6 8913.60 299.933   8
  -9  -1   6 9688.70 289.655   7
  -9   1   6 9449.04 298.453   7
  -9   2  -4 5082.00 266.013  13
  -9   2  -3 3783.79 238.757  13
  -9  -2  -3 3865.30 261.206   4
  -9   2  -3 4345.39 275.716   4
  -9  -2  -2 2836.50 203.832   7
  -9  -2  -2 3180.67 214.860  13
  -9   2  -2 3019.91 207.117  13
  -9  -2  -2 3155.81 234.999   4
  -9   2  -2 2843.74 218.866   4
  -9  -2  -1 44092.3 867.740   7
  -9   2  -1 44627.4 835.156   7
  -9  -2  -1 43897.7 877.842  13
  -9   2  -1 46050.2 875.006  13
  -9  -2  -1 44625.2 959.703   4
  -9   2  -1 44558.4 945.008   4
  -9   2   0 493.897 82.9190  13
  -9  -2   0 723.275 106.711   7
  -9   2   0 440.728 82.5173   7
  -9  -2   0 475.628 114.155   4
  -9   2   0 521.027 113.406   4
  -9  -2   1 45905.7 883.145   5
  -9  -2   1 44863.0 866.184   7
  -9   2   1 47613.9 862.257   7
  -9  -2   1 42694.7 934.338   4
  -9   2   1 43867.2 892.133   4
   9  -2   1 44163.2 880.955  11
   9   2   2 3261.62 233.341   9
   9  -2   2 3107.36 226.797   9
  -9  -2   2 3209.61 225.696   5
  -9   2   2 2929.76 220.339   5
  -9  -2   2 3078.58 212.802   7
  -9   2   2 3168.56 205.114   7
   9  -2   2 3034.70 212.252  11
   9   2   3 3850.49 254.613   9
   9  -2   3 3923.41 261.732   9
   9   2   3 3418.97 235.546  18
  -9   2   3 3880.95 260.313   5
   9  -2   3 3956.16 238.147   8
  -9  -2   3 3794.82 234.336   7
  -9   2   3 4293.80 253.345   7
  -9   2   4 5039.50 292.578   5
   9  -2   4 5053.72 282.365   8
  -9  -2   4 4930.93 278.155  17
   9   2   4 5434.39 272.667   8
  -9  -2   4 5090.24 272.450   7
  -9   2   4 5621.32 296.284   7
  -9  -2   4 5276.44 274.128  12
   9   2   4 5448.01 308.076   9
   9  -2   4 5151.66 299.302   9
   9  -2   5 1778.43 158.531   8
  -9  -2   5 1987.17 160.985  17
  -9  -2   5 2211.14 170.922   7
  -9   2   5 2216.76 185.860   7
   9   2   5 1990.02 161.513   8
   9   2   5 2004.12 179.538   9
   9  -2   5 1943.03 178.145   9
   9  -2   6 1327.07 114.892   8
  -9  -2   6 1383.52 103.216   7
  -9   2   6 1327.33 115.989   7
  -9   3  -4 21609.3 571.852  13
  -9   3  -3 10276.4 391.202  13
  -9  -3  -2 4552.71 286.507   4
  -9   3  -2 4326.86 273.646   4
  -9   3  -2 4762.49 284.121   3
  -9   3  -1 244.914 89.7179   3
  -9  -3  -1 158.650 66.6954   7
  -9  -3  -1 283.606 93.1990   4
  -9   3  -1 259.039 93.2049   4
  -9  -3   0 13083.8 421.944   7
  -9  -3   0 12406.1 467.992   4
   9  -3   0 12902.1 435.370  11
  -9   3   0 12567.4 449.410   4
  -9  -3   1 302.697 86.1063   7
  -9   3   1 312.998 77.5571   7
   9  -3   1 45.8690 80.6619  11
  -9  -3   1 254.687 86.8422   4
  -9   3   1 366.688 82.4347   4
   9   3   2 3848.15 247.369   9
   9  -3   2 4367.38 267.062   9
  -9  -3   2 4095.07 237.750   7
  -9  -3   2 4607.61 273.626   4
  -9   3   2 4131.78 232.284   7
   9  -3   2 4072.57 252.956  11
   9   3   3 10613.6 422.532   9
   9  -3   3 10686.3 425.988   9
   9   3   3 10003.5 417.029  18
  -9   3   3 10566.3 425.491   5
   9  -3   3 10582.9 401.745   8
  -9  -3   3 10105.5 376.011   7
  -9   3   3 10808.7 394.179   7
   9   3   4 21794.6 603.567  18
   9   3   4 22994.9 581.639   8
  -9   3   4 21167.0 613.171   5
   9  -3   4 22386.4 615.051   8
  -9  -3   4 20884.3 604.145  17
  -9  -3   4 21043.0 564.627   7
  -9   3   4 22754.3 602.272   7
  -9  -3   4 21771.7 548.793   6
   9   3   4 22300.7 625.352   9
   9  -3   4 21465.6 620.451   9
  -9  -3   5 6685.02 301.494  17
  -9  -3   5 6853.80 276.914   7
  -9   3   5 7076.12 304.906   7
   9  -3   5 6603.57 302.674   8
   9   3   5 6975.93 308.471   9
   9  -3   5 7066.28 315.786   9
  -9   3   6 9433.21 282.100   7
   9  -3   6 8873.25 281.932   8
  -9   4  -4 6855.99 305.724  13
  -9  -4  -2 12585.2 485.930   4
   9  -4  -2 12526.3 462.284  11
  -9   4  -2 12242.2 468.198   3
  -9  -4  -1 12652.6 437.633   7
  -9  -4  -1 12753.0 483.090   4
   9  -4  -1 13970.6 478.656  11
  -9   4  -1 12895.3 464.868   3
  -9  -4   0 108162. 1640.18   7
  -9  -4   0 110758. 1784.59   4
   9  -4   0 111252. 1708.80  11
  -9   4   0 110121. 1722.34   4
   9   4   1 13291.7 463.453   9
  -9  -4   1 13486.5 436.846   7
  -9   4   1 14331.2 415.811   7
  -9  -4   1 13883.8 506.947   4
   9  -4   1 13359.1 467.934  11
  -9   4   1 13284.8 444.407   4
   9   4   2 12262.7 437.351   9
   9  -4   2 11781.0 433.962   9
   9   4   2 12383.6 469.060  18
  -9  -4   2 12257.6 415.663   7
  -9  -4   2 12297.2 467.211   4
  -9   4   2 12308.7 402.226   7
   9  -4   2 12620.7 464.252  11
   9   4   3 3599.81 253.381  18
  -9   4   3 3960.23 259.249   5
   9  -4   3 3828.72 242.074   8
  -9  -4   3 3756.53 228.506   7
  -9   4   3 3863.92 230.473   7
   9  -4   3 3608.42 250.065  11
   9   4   3 3997.37 251.238   9
   9  -4   3 3791.46 248.727   9
   9   4   4 6879.33 331.609  18
  -9   4   4 7198.12 338.236   5
  -9  -4   4 6334.69 324.623  17
   9  -4   4 6914.76 331.832   8
  -9  -4   4 6733.01 293.933   7
  -9   4   4 6997.40 314.630   7
  -9  -4   4 6843.48 292.113   6
   9   4   4 6990.18 323.040   9
   9  -4   4 6541.42 317.335   9
  -9   4   5 13982.0 420.079   5
   9  -4   5 13523.2 436.893   8
  -9  -4   5 14635.5 452.389  17
  -9  -4   5 14607.5 394.575   7
  -9   4   5 14882.5 429.199   7
   9   4   5 13764.0 422.138   9
   9  -4   5 13875.5 432.268   9
   9  -4   6 4601.76 195.000   8
  -9  -4   6 4410.21 179.414  17
   9   4   6 4219.66 169.840  15
  -9   4   6 4651.38 189.636   7
  -9   5  -5 2510.37 141.755  13
  -9   5  -4 228.400 78.2908  13
   9  -5  -4 147.478 83.8760  11
   9  -5  -3 5154.55 304.672  11
  -9  -5  -2 9476.82 424.210   4
   9  -5  -2 8974.07 405.348  11
  -9   5  -2 9591.43 411.265   3
  -9  -5  -1 23604.1 624.851   7
  -9  -5  -1 24415.1 707.344   4
   9  -5  -1 25370.9 696.914  11
  -9   5  -1 25123.8 684.469   3
  -9  -5   0 14054.3 460.240   7
  -9  -5   0 14570.7 531.821   4
   9  -5   0 14660.8 503.643  11
  -9   5   0 14043.5 471.383   3
   9   5   1 25437.4 633.309   9
   9  -5   1 24864.0 646.826   9
  -9  -5   1 24170.8 619.646   7
  -9  -5   1 25692.1 734.320   4
   9  -5   1 24012.4 665.743  11
   9   5   2 9618.43 369.733   9
   9  -5   2 9529.84 376.709   9
   9   5   2 9489.37 416.331  18
  -9  -5   2 9277.65 363.349   7
  -9  -5   2 9980.45 430.834   4
  -9   5   2 10142.3 348.878   7
   9  -5   2 10269.1 424.405  11
   9  -5   3 5567.32 295.126   8
  -9  -5   3 5584.70 274.342   7
  -9   5   3 5936.91 278.187   7
   9  -5   3 5717.20 314.763  11
  -9  -5   3 5833.71 270.922   6
   9   5   3 5387.95 309.335  18
   9   5   3 5561.49 285.147   9
   9  -5   3 5205.15 282.009   9
   9   5   4 201.841 70.3810   9
   9  -5   4 171.111 72.9583   9
   9   5   4 190.238 83.4283  18
  -9  -5   4 135.665 84.5623  17
  -9   5   4 73.3381 73.7626   5
   9  -5   4 212.295 87.2257   8
  -9  -5   4 219.572 72.1118   7
  -9   5   4 249.529 89.6880   7
  -9  -5   4 185.005 64.7822   6
   9   5   5 2684.53 169.241  18
  -9   5   5 2520.08 167.072   5
  -9  -5   5 2953.08 198.529  17
   9  -5   5 2676.04 186.530   8
  -9   5   5 2573.46 169.598   7
  -9  -5   5 2718.22 166.372   6
   9   5   5 2411.70 155.337   9
   9  -5   5 2806.97 175.029   9
   9  -5   6 358.881 56.3252   8
   9   5   6 463.788 58.6927  15
  -9   5   6 385.012 58.5022   7
  -9   6  -5 9440.96 273.438  13
  -9   6  -4 1531.71 143.884  13
   9  -6  -4 1425.29 160.251  11
   9  -6  -3 9022.36 414.000  11
   9  -6  -2 11274.4 469.210  11
  -9  -6  -1 21622.2 599.230   7
  -9  -6  -1 22136.6 684.738   4
   9  -6  -1 22267.0 667.863  11
  -9   6  -1 22677.1 652.996   3
  -9  -6   0 145107. 2074.42   7
  -9  -6   0 151732. 2281.86   4
   9  -6   0 150009. 2192.38  11
  -9  -6   1 21743.1 583.434   7
  -9  -6   1 23425.1 713.318   4
   9  -6   1 22647.3 655.629  11
   9   6   2 11004.2 453.981  18
  -9  -6   2 11481.5 401.221   7
   9  -6   2 11733.7 462.670  11
  -9  -6   2 11503.4 390.554   6
   9   6   3 8980.96 406.491  18
  -9  -6   3 9176.24 343.374   7
  -9   6   3 10172.3 351.191   7
   9  -6   3 9494.61 412.637  11
  -9  -6   3 9250.12 354.404   6
   9  -6   3 9594.18 362.692   9
   9   6   4 1441.46 160.877  18
  -9   6   4 1511.42 155.644   5
   9  -6   4 1348.86 149.034   8
  -9  -6   4 1439.13 165.019  17
  -9  -6   4 1353.96 119.357   7
  -9   6   4 1648.70 144.387   7
  -9  -6   4 1601.08 142.250   6
   9  -6   4 1593.20 137.943   9
   9   6   5 9824.12 326.114  18
  -9   6   5 9874.68 313.827   5
  -9  -6   5 10375.3 360.460  17
   9  -6   5 9986.17 344.849   8
  -9   6   5 9769.29 304.173   7
  -9  -6   5 10104.0 319.159   6
   9  -6   6 1564.45 98.2850   8
   9   6   6 1596.49 94.0269  15
   9  -7  -5 59.4041 44.7224  11
  -9   7  -4 4291.89 225.737  13
   9  -7  -4 4134.73 260.509  11
   9  -7  -3 6936.74 365.842  11
   9  -7  -2 4497.03 301.104  11
   9  -7  -1 62917.5 1249.94  11
  -9  -7   0 639.469 106.160   7
   9  -7   0 815.496 147.969  11
   9   7   1 61103.8 1191.60  18
  -9  -7   1 60629.2 1099.22   7
   9  -7   1 64016.0 1228.73  11
   9   7   2 4641.81 293.269  18
  -9  -7   2 4851.04 252.174   7
   9  -7   2 4234.29 283.297  11
  -9  -7   2 4873.36 251.465   6
   9   7   3 7019.70 354.126  18
  -9  -7   3 7000.37 348.935  17
   9  -7   3 7327.62 358.844  11
  -9  -7   3 7212.28 309.845   6
   9   7   3 7176.51 322.632  10
   9   7   4 4358.21 256.775  18
  -9   7   4 4212.06 242.734   5
  -9  -7   4 4051.18 254.150  17
   9  -7   4 4111.98 240.276   8
  -9   7   4 4547.86 211.747   7
  -9  -7   4 4274.96 224.704   6
   9   7   5 155.813 56.3061  18
  -9   7   5 160.152 47.8904   5
  -9  -7   5 117.350 57.6238  17
   9  -7   5 118.683 56.0840   8
  -9   7   5 227.237 56.0391   7
  -9  -7   5 166.909 52.4361   6
   9  -8  -5 15573.5 378.900  11
  -9   8  -4 1065.49 115.306  13
   9  -8  -4 923.905 133.251  11
   9  -8  -3 3047.93 246.206  11
   9  -8  -2 5460.27 332.575  11
   9  -8  -1 6058.22 351.482  11
   9   8   0 32.0636 75.1442  18
  -9  -8   0 34.2276 65.7666   7
   9  -8   0-57.9936 98.0730  11
   9   8   1 5347.91 303.357  18
  -9  -8   1 5648.35 274.417   7
   9  -8   1 5778.71 327.146  11
  -9  -8   1 5368.78 261.876   6
   9   8   2 6093.46 328.918  18
   9  -8   2 6041.60 334.659  11
  -9  -8   2 5895.84 280.769   6
  -9  -8   3 2983.32 220.926  17
   9   8   3 3083.56 233.642  18
   9  -8   3 3035.14 231.558  11
  -9  -8   3 2759.85 188.060   6
   9   8   3 2943.38 203.077  10
   9   8   4 1004.90 126.138  18
  -9  -8   4 1044.89 129.050  17
   9  -8   4 1253.55 132.798   8
  -9   8   4 991.399 121.870   5
  -9  -8   4 984.608 109.745   6
   9   8   5 17138.9 359.415  18
  -9  -8   5 18573.3 400.094  17
   9  -8   5 17075.5 366.538   8
  -9  -8   5 18118.9 345.744   6
  -9   9  -4 1009.45 99.3074  13
   9  -9  -4 934.946 128.505  11
   9  -9  -3 1790.28 184.455  11
   9  -9  -2 14203.5 517.807  11
   9   9  -1 5750.08 281.343  18
   9  -9  -1 5784.58 331.304  11
   9   9   0 22238.2 613.355  18
   9  -9   0 23507.4 677.538  11
  -9  -9   0 21967.6 548.942   6
   9   9   1 5268.01 294.268  18
   9  -9   1 6024.35 331.048  11
  -9  -9   1 5334.70 261.798   6
   9   9   2 13997.8 486.561  18
   9  -9   2 14278.1 502.322  11
  -9  -9   2 13928.9 434.279   6
  -9  -9   3 1878.71 172.994  17
   9  -9   3 1649.35 161.198  11
  -9  -9   3 2189.58 164.487   6
   9   9   3 1982.98 164.649  10
   9   9   3 2182.29 189.775  18
  -9  -9   4 1126.98 124.489  17
  -9   9   4 999.589 105.749   5
   9  -9   4 970.270 107.414   8
  -9  -9   4 981.189 99.3640   6
   9   9   4 1018.16 119.176  18
   9   9   5 435.159 56.3024  18
  -9  -9   5 446.994 61.5068  17
   9  -9   5 526.037 60.7382   8
  -9  10  -4 326.624 57.5561  13
   9 -10  -4 225.557 69.1772  11
   9 -10  -3 1327.84 151.997  11
   9 -10  -2 2006.94 199.983  11
   9 -10  -1 13922.4 498.857  11
  -9 -10  -1 13429.6 390.899   6
   9  10   0 3957.44 232.692  18
   9 -10   0 4416.09 286.373  11
  -9 -10   0 3961.51 215.603   6
   9  10   1 12984.0 447.429  18
   9 -10   1 13713.7 490.477  11
  -9 -10   1 13216.6 413.537   6
   9  10   2 1777.43 169.252  18
  -9 -10   2 1777.47 156.367  17
   9 -10   2 2036.92 187.753  11
  -9 -10   2 1648.25 143.205   6
   9  10   2 1746.77 165.745  10
   9  10   3 1101.26 128.388  18
  -9 -10   3 1257.11 126.564  17
   9 -10   3 1101.37 99.7906  14
  -9 -10   3 1204.14 117.135   6
   9  10   3 1041.58 111.991  10
   9  10   4 375.188 71.0298  18
  -9 -10   4 194.494 56.0724  17
  -9  10   4 289.717 55.4608   5
   9 -10   4 307.817 60.2695   8
  -9 -10   4 336.290 57.5482   6
  -9  11  -4 5329.77 172.211  13
   9 -11  -4 6050.84 211.134  11
   9 -11  -3 1012.45 118.051  11
   9 -11  -2 931.250 128.597  11
   9 -11  -1 4588.26 267.677  11
  -9 -11  -1 4378.09 205.957   6
  -9 -11   0 13.0338 50.1450   6
   9  11   0-11.0428 47.0756  18
   9 -11   0 24.4870 89.5820  11
   9  11   1 4334.36 229.096  18
  -9 -11   1 4183.33 206.393  17
   9 -11   1 4578.15 265.306  11
  -9 -11   1 4433.24 220.173   6
   9  11   1 4237.78 249.209  10
   9  11   2 948.648 111.311  18
  -9 -11   2 897.445 100.421  17
   9 -11   2 1157.25 114.812  14
   9 -11   2 976.670 121.586  11
  -9 -11   2 1005.94 105.078   6
   9  11   2 1068.53 123.285  10
   9  11   3 721.471 92.9014  18
  -9 -11   3 677.984 84.0577  17
   9 -11   3 686.470 73.8661  14
  -9 -11   3 867.678 90.1543   6
   9  11   3 747.889 90.0175  10
   9  11   4 5757.31 198.941  18
   9 -11   4 5292.08 180.165   8
  -9 -11   4 5528.63 174.972   6
   9 -12  -3 306.269 59.3043  11
   9 -12  -2 547.051 92.0221  11
   9 -12  -1 9944.12 357.660  11
   9  12  -1 10022.7 328.956  10
  -9 -12  -1 10012.9 292.470   6
   9 -12   0 5279.22 262.513  11
   9  12   0 4956.59 242.146  10
  -9 -12   0 4725.40 208.284   6
   9  12   1 10125.4 308.096  18
   9 -12   1 10385.6 358.677  11
  -9 -12   1 9850.78 310.681   6
   9  12   1 10379.4 356.610  10
  -9 -12   2 368.094 61.3468   6
   9  12   2 494.436 72.9863  18
   9 -12   2 451.524 66.8558  14
   9 -12   2 490.901 86.0865  11
   9  12   2 483.031 80.7496  10
  -9 -12   3 298.339 48.5606   6
   9  12   3 349.892 55.9451  18
  -9  12   3 339.974 56.5569   5
   9 -12   3 339.648 50.2387   8
   9  12   3 422.745 58.3783  10
   9 -13  -2 7816.25 249.881  11
  -9 -13  -1-15.6551 18.4551   6
   9 -13  -1 52.4911 47.8237  11
   9 -13   0 5301.69 226.011  11
  -9 -13   0 4958.72 186.716   6
   9  13   0 5213.07 216.971  10
  -9 -13   1 150.271 42.2645   6
   9 -13   1 37.0156 43.2044  11
   9  13   1 142.508 53.8131  10
  -9 -13   2 7660.40 215.919   6
   9  13   2 7754.80 240.427  10
 -10   0  -3 20082.9 576.647  13
 -10   0  -2 67580.2 1206.21  13
 -10   0  -2 68032.5 1299.83   4
 -10   0  -1 632.276 102.811  13
 -10   0  -1 756.174 113.749   7
 -10   0  -1 939.476 142.825   4
 -10   0   0 91707.6 1430.44   7
 -10   0   0 88777.0 1426.22  13
 -10   0   0 91202.2 1554.59   4
 -10   0   1 797.224 114.715   5
 -10   0   1 741.553 125.873   7
 -10   0   1 709.940 114.689   4
  10   0   2 66075.4 1230.25   9
 -10   0   2 63834.1 1199.35   5
 -10   0   2 65390.3 1137.01   7
  10   0   3 19303.0 595.247   9
 -10   0   3 19705.1 604.655   5
 -10   0   3 19263.6 549.502   7
  10   0   4 4476.92 234.099   8
 -10   0   4 4498.27 257.946   7
  10   0   4 4643.20 279.260   9
  10   0   5 7581.25 284.555   8
 -10   0   5 8304.52 313.466   7
  10   0   5 8106.20 328.699   9
 -10   0   6 9083.70 254.867   7
 -10   1  -4 2079.94 171.843  13
 -10   1  -3 914.114 128.398  13
 -10  -1  -2 576.410 108.124  13
 -10   1  -2 464.355 102.664  13
 -10  -1  -2 400.091 97.7351   4
 -10   1  -2 588.052 118.990   4
 -10  -1  -1 1788.71 164.076   7
 -10   1  -1 1810.45 161.591   7
 -10  -1  -1 1746.39 162.405  13
 -10   1  -1 1849.27 168.363  13
 -10  -1  -1 1763.65 186.312   4
 -10   1  -1 1741.75 181.628   4
 -10  -1   0 17654.3 514.805   7
 -10   1   0 18115.2 503.364   7
 -10   1   0 16988.0 498.987  13
 -10  -1   0 17648.1 579.016   4
 -10   1   0 17408.6 566.769   4
 -10  -1   1 1718.48 163.639   5
 -10   1   1 1885.83 169.278   5
 -10  -1   1 2058.08 175.797   7
 -10   1   1 1519.14 153.878   7
 -10  -1   1 1828.68 179.300   4
 -10   1   1 1730.48 168.917   4
  10   1   2 483.541 116.428   9
  10  -1   2 502.424 113.785   9
 -10  -1   2 556.366 114.895   5
 -10   1   2 607.786 120.579   5
 -10  -1   2 616.148 119.570   7
 -10   1   2 746.695 126.486   7
  10   1   3 741.771 129.476   9
  10  -1   3 948.537 139.534   9
  10   1   3 745.300 113.198  18
 -10   1   3 981.481 147.511   5
 -10  -1   3 860.880 132.731   7
 -10   1   3 862.442 139.672   7
 -10   1   4 1937.01 184.820   5
  10  -1   4 1914.03 158.369   8
 -10  -1   4 1764.75 152.293  17
 -10  -1   4 1892.91 177.202   7
 -10   1   4 2075.06 187.272   7
  10   1   4 1897.66 182.656   9
  10  -1   4 2107.86 195.529   9
  10   1   5 720.994 107.267   9
  10  -1   5 685.467 110.641   9
  10   1   5 735.866 91.8350   8
  10  -1   5 736.033 97.6600   8
 -10  -1   5 576.637 97.6957   7
 -10   1   5 575.496 106.857   7
  10  -1   6 3631.43 149.467   8
 -10  -1   6 3781.28 151.432   7
 -10   1   6 3655.39 158.401   7
 -10   2  -4 3815.39 224.282  13
 -10   2  -3 1236.06 142.733  13
 -10   2  -2 8635.21 359.727  13
 -10  -2  -1 12313.2 425.479   7
 -10   2  -1 12643.7 413.314   7
 -10   2  -1 10972.8 409.608  13
 -10  -2  -1 11806.4 479.735   4
 -10   2  -1 12348.7 481.592   4
 -10   2   0 13965.0 430.582   5
 -10  -2   0 14004.0 453.581   7
 -10   2   0 14287.9 439.759   7
 -10   2   0 13248.5 432.770  13
 -10  -2   0 14031.0 518.745   4
 -10   2   0 13530.8 492.081   4
 -10   2   1 11432.6 420.835   5
 -10  -2   1 12787.3 432.818   7
 -10   2   1 12127.6 407.455   7
 -10  -2   1 12394.8 477.746   4
 -10   2   1 11685.9 436.571   4
  10  -2   1 11832.1 413.938  11
  10   2   2 8408.25 373.874   9
  10  -2   2 7894.04 367.028   9
 -10   2   2 8119.94 372.162   5
 -10  -2   2 8331.83 350.765   7
 -10   2   2 8042.69 333.887   7
  10  -2   2 7861.13 343.265  11
  10   2   3 1396.75 166.959   9
  10  -2   3 1320.94 156.913   9
  10   2   3 1277.70 147.463  18
 -10   2   3 1236.07 161.473   5
 -10  -2   3 1438.74 162.307   7
 -10   2   3 1399.72 159.558   7
 -10   2   4 3958.95 254.331   5
  10  -2   4 4052.95 228.366   8
 -10  -2   4 3699.72 227.383  17
 -10  -2   4 3846.38 232.872   7
 -10   2   4 4047.04 247.467   7
  10   2   4 4142.21 257.791   9
  10  -2   4 3739.45 250.474   9
  10  -2   5 2364.11 158.691   8
 -10  -2   5 2693.67 162.785  17
 -10  -2   5 2510.90 167.921   7
 -10   2   5 2735.74 182.400   7
  10   2   5 2552.45 177.851   9
  10  -2   5 2573.32 180.635   9
  10  -2   6 228.745 44.3329   8
 -10  -2   6 247.934 41.6162   7
 -10   2   6 220.919 52.9107   7
 -10   3  -4 2566.89 185.885  13
 -10   3  -3 27056.1 672.895  13
 -10   3  -2 2868.81 208.156  13
 -10  -3  -1 23351.4 618.532   7
 -10   3  -1 21892.9 598.084  13
 -10  -3  -1 22922.2 692.312   4
 -10   3  -1 23865.3 687.233   4
 -10   3   0 83.7442 58.8613  13
 -10  -3   0 282.334 104.664   7
 -10   3   0 210.812 74.2449   7
  10  -3   0 46.7385 65.0971  11
 -10  -3   0 112.178 70.9994   4
 -10   3   0 224.360 86.6067   4
  10   3   1 21777.3 633.834   9
  10  -3   1 22105.1 643.922   9
 -10   3   1 22546.0 612.066   5
 -10  -3   1 23036.4 605.816   7
 -10   3   1 23719.5 583.622   7
 -10  -3   1 23522.7 687.700   4
  10  -3   1 23229.8 625.785  11
  10   3   2 2838.95 218.742   9
  10  -3   2 2951.07 226.332   9
 -10   3   2 3070.95 233.666   5
 -10  -3   2 2950.22 211.990   7
 -10   3   2 3037.77 205.990   7
  10  -3   2 3037.29 221.144  11
  10   3   3 25530.1 680.394  18
 -10   3   3 26436.9 706.329   5
 -10  -3   3 25592.0 640.391   7
 -10   3   3 26644.6 641.480   7
  10   3   3 27327.5 696.946   9
  10  -3   3 26727.9 695.975   9
  10   3   4 2351.50 176.831  18
 -10   3   4 2733.74 211.375   5
  10  -3   4 2467.03 181.907   8
 -10  -3   4 2591.33 198.382  17
 -10  -3   4 2602.91 185.471   7
 -10   3   4 2668.63 199.692   7
  10   3   4 2498.58 192.270   9
  10  -3   4 2478.98 197.015   9
  10  -3   5 1269.46 118.330   8
 -10  -3   5 1280.11 119.097  17
 -10  -3   5 1133.28 112.377   7
 -10   3   5 1388.70 129.016   7
  10   3   5 1207.43 119.379   9
  10  -3   5 1402.51 130.829   9
 -10   3   6 1376.24 93.8928   7
 -10   4  -4 8132.12 322.244  13
 -10   4  -3 1915.70 176.458  13
 -10   4  -2 33995.2 774.596  13
 -10  -4  -1 8770.68 373.016   7
 -10  -4  -1 8597.98 414.523   4
 -10   4  -1 8215.44 351.524  13
  10  -4  -1 9223.89 376.087  11
 -10   4  -1 9173.45 414.257   4
 -10  -4   0 19729.9 568.674   7
 -10  -4   0 21007.1 660.872   4
 -10   4   0 18864.7 535.053  13
  10  -4   0 19694.4 578.468  11
 -10   4   0 20497.2 620.702   4
  10   4   1 8577.34 370.648   9
  10  -4   1 8257.37 378.509   9
 -10  -4   1 8887.01 365.361   7
 -10   4   1 9079.10 336.278   7
 -10  -4   1 9364.35 430.059   4
  10  -4   1 9213.21 389.760  11
  10   4   2 35509.7 796.307   9
  10  -4   2 34023.8 802.325   9
  10   4   2 33599.6 831.907  18
 -10   4   2 36152.9 835.280   5
 -10  -4   2 35048.9 773.200   7
 -10   4   2 34389.7 730.602   7
  10  -4   2 34315.4 813.745  11
  10   4   3 2100.49 192.037  18
 -10   4   3 1741.01 180.778   5
 -10  -4   3 1863.84 166.172   7
 -10   4   3 1966.09 168.814   7
  10   4   3 1797.08 171.483   9
  10  -4   3 1879.13 176.267   9
  10   4   4 8441.01 342.174  18
 -10   4   4 8734.61 358.624   5
  10  -4   4 8496.60 332.590   8
 -10  -4   4 8421.64 356.201  17
 -10  -4   4 8772.66 325.522   7
 -10   4   4 8984.13 334.601   7
  10   4   4 8256.24 333.778   9
  10  -4   4 8558.19 347.504   9
  10  -4   5 4184.76 202.850   8
 -10  -4   5 4191.39 212.000  17
 -10  -4   5 4224.33 187.471   7
 -10   4   5 4350.87 204.308   7
  10   4   5 4090.85 198.576   9
  10  -4   5 4415.29 210.633   9
 -10   4   6 1600.47 91.3117   7
 -10   5  -4 573.462 94.4733  13
 -10   5  -3 16738.6 500.865  13
  10  -5  -2 2111.52 189.515  11
 -10  -5  -1 116531. 1801.93   7
  10  -5  -1 120674. 1834.98  11
 -10  -5   0 4329.18 258.730   7
  10  -5   0 4152.48 262.567  11
  10   5   1 121481. 1794.02   9
  10  -5   1 118935. 1814.05   9
 -10  -5   1 121163. 1806.97   7
  10  -5   1 121365. 1882.05  11
  10   5   2 2323.26 181.590   9
  10  -5   2 1953.31 168.655   9
  10   5   2 2132.16 204.758  18
 -10  -5   2 2260.97 180.998   7
 -10   5   2 2360.79 169.740   7
  10  -5   2 1817.56 186.296  11
  10   5   3 16662.8 538.376  18
 -10   5   3 16558.3 531.876   5
 -10  -5   3 15214.5 462.488   7
 -10   5   3 15794.9 449.901   7
  10   5   3 16237.4 481.893   9
  10  -5   3 15874.8 490.899   9
  10  -5   4 685.709 100.822   9
  10   5   4 609.581 89.7204   9
  10   5   4 606.440 103.843  18
 -10   5   4 869.724 124.421   5
 -10  -5   4 645.431 111.481  17
  10  -5   4 647.774 95.2828   8
 -10  -5   4 689.583 96.6780   7
 -10   5   4 827.492 104.383   7
  10  -5   5 1280.09 109.189   8
 -10  -5   5 1545.69 130.833  17
 -10   5   5 1381.53 113.788   7
  10   5   5 1501.20 106.549   9
  10  -5   5 1460.79 110.976   9
 -10   6  -4 701.135 97.8169  13
 -10   6  -3 741.289 114.565  13
  10  -6  -3 664.463 112.803  11
  10  -6  -2 14457.8 498.077  11
  10  -6  -1 3663.10 255.354  11
 -10  -6   0 26982.3 678.832   7
  10  -6   0 26750.1 714.554  11
  10  -6   1 3519.66 216.496   9
  10   6   1 3912.72 271.484  18
 -10  -6   1 3590.19 230.932   7
  10  -6   1 3422.96 252.083  11
  10  -6   2 14128.6 445.112   9
  10   6   2 13728.6 505.035  18
 -10  -6   2 13777.1 447.840   7
  10  -6   2 14004.1 500.232  11
  10  -6   3 668.121 97.5680   9
  10   6   3 558.814 119.819  18
 -10   6   3 769.670 135.354   5
  10  -6   3 483.252 87.4149   8
 -10  -6   3 964.780 117.003   7
 -10   6   3 591.381 88.9086   7
  10  -6   4 729.778 86.4210   9
  10   6   4 615.723 101.896  18
 -10  -6   4 565.528 101.412  17
 -10   6   4 631.329 107.119   5
  10  -6   4 584.531 91.0219   8
 -10  -6   4 721.402 87.1008   7
 -10   6   4 770.527 92.8797   7
 -10  -6   4 757.327 88.1870   6
  10   6   5 426.730 58.0446  18
 -10  -6   5 623.453 85.7164  17
  10  -6   5 505.301 68.8562   8
 -10   6   5 457.909 65.4495   7
 -10   7  -4 3161.67 179.693  13
  10  -7  -4 3032.03 179.748  11
  10  -7  -3 21840.2 593.760  11
  10  -7  -2 3481.74 249.939  11
  10  -7  -1 13094.8 484.000  11
 -10  -7   0 7740.62 340.209   7
  10  -7   0 7997.03 379.301  11
  10   7   1 13512.8 492.237  18
 -10  -7   1 12659.9 432.124   7
  10  -7   1 13123.5 492.044  11
  10   7   2 3533.93 252.663  18
 -10  -7   2 3450.05 215.668   7
  10  -7   2 3758.12 258.897  11
  10   7   3 23208.1 629.281  18
 -10   7   3 23891.2 626.378   5
 -10  -7   3 23272.2 626.137  17
  10  -7   3 22171.6 556.584   8
 -10  -7   3 23031.6 526.309   7
 -10  -7   3 22386.7 523.259   6
  10   7   3 21880.2 549.423  10
  10   7   4 2906.30 188.298  18
 -10   7   4 2713.62 180.445   5
 -10  -7   4 2963.37 197.145  17
  10  -7   4 2988.67 177.941   8
 -10  -7   4 2888.37 156.541   6
  10   7   5 7899.74 227.408  18
  10  -7   5 7733.09 231.050   8
 -10   8  -4 2705.32 154.964  13
  10  -8  -4 2511.89 158.615  11
  10  -8  -3 1842.85 167.418  11
  10  -8  -2 8849.77 379.257  11
  10   8  -1 2870.93 205.912  18
  10  -8  -1 3026.14 235.420  11
  10   8   0 2061.29 188.433  18
  10  -8   0 2039.35 200.830  11
  10   8   1 2881.47 222.895  18
 -10  -8   1 2534.39 182.083   7
  10  -8   1 2638.74 223.277  11
  10   8   2 9715.45 399.015  18
 -10  -8   2 8875.78 316.981   7
  10  -8   2 9853.90 403.942  11
  10   8   3 1807.00 171.155  18
 -10   8   3 2056.87 178.544   5
 -10  -8   3 1921.82 168.069  17
  10  -8   3 1722.44 140.446   8
 -10  -8   3 1661.72 129.271   6
  10   8   3 1557.67 134.820  10
  10   8   4 2819.01 173.640  18
 -10   8   4 2968.77 173.590   5
 -10  -8   4 2696.78 174.379  17
  10  -8   4 2445.23 148.034   8
 -10  -8   4 2584.70 139.926   6
 -10  -8   5 539.995 61.1892  17
 -10   9  -4 27.0852 34.7194  13
  10  -9  -4 148.171 56.3144  11
  10  -9  -3 5954.50 274.325  11
  10  -9  -2 4873.71 269.847  11
  10   9  -1 1478.25 140.658  18
  10  -9  -1 1394.09 165.241  11
  10   9   0 1363.31 144.981  18
  10  -9   0 1414.74 168.962  11
  10   9   1 1189.64 143.490  18
  10  -9   1 1281.62 158.863  11
  10   9   2 4714.89 263.937  18
  10  -9   2 4810.49 269.952  11
 -10  -9   2 4562.97 210.414   6
  10   9   3 6044.83 275.174  18
 -10   9   3 6364.43 277.694   5
 -10  -9   3 6228.40 276.751  17
  10  -9   3 5803.18 236.547   8
 -10  -9   3 5733.66 225.453   6
  10   9   3 5776.47 242.596  10
  10   9   4 48.1133 46.2172  18
 -10  -9   4 72.2633 49.8696  17
 -10   9   4 64.3910 44.2440   5
  10  -9   4-5.51085 31.0985   8
 -10  -9   4-21.3221 19.7714   6
 -10  10  -3 1408.52 112.279  13
  10 -10  -3 1398.04 127.706  11
  10 -10  -2 2863.62 194.866  11
  10 -10  -1 7545.75 332.034  11
  10  10   0 1779.13 148.738  18
  10 -10   0 1730.13 172.085  11
  10  10   1 7176.99 306.530  18
  10 -10   1 7658.24 336.252  11
 -10 -10   1 7201.18 259.316   6
  10  10   2 2960.29 192.394  18
 -10 -10   2 3048.76 186.009  17
  10 -10   2 2842.01 195.769  11
 -10 -10   2 2767.98 154.593   6
  10  10   2 2847.11 186.168  10
  10  10   3 1367.91 121.634  18
 -10  10   3 1288.87 118.520   5
 -10 -10   3 1332.98 117.216  17
  10 -10   3 1049.01 90.2257   8
 -10 -10   3 1395.00 100.300   6
  10  10   3 1177.82 101.558  10
  10  10   4 2738.05 133.118  18
 -10 -10   4 2807.31 132.588  17
 -10  11  -3 2655.42 131.756  13
  10 -11  -3 2622.97 145.266  11
  10 -11  -2 3864.35 203.242  11
  10 -11  -1 14495.6 429.847  11
  10  11   0 205.210 53.0164  18
  10 -11   0 64.2736 75.0874  11
  10  11   1 12908.7 366.298  18
 -10 -11   1 12707.0 332.057  17
  10 -11   1 14516.8 420.832  11
  10  11   1 14024.9 406.904  10
  10  11   2 3836.05 189.153  18
 -10 -11   2 3366.70 167.581  17
  10 -11   2 3694.11 195.015  11
 -10 -11   2 3575.45 156.919   6
  10  11   2 4100.06 200.576  10
  10  11   3 2599.95 138.024  18
 -10  11   3 2678.36 141.012   5
 -10 -11   3 2159.38 117.090  17
  10  11   3 2166.05 112.526  10
 -10  12  -2 1462.19 97.4561  13
  10 -12  -2 1509.62 109.883  11
  10 -12  -1 46.8432 47.9683  11
  10  12  -1 101.077 44.7280  10
  10 -12   0 1330.33 122.902  11
  10  12   0 1441.27 121.817  10
  10  12   1 128.735 39.4948  18
  10 -12   1 74.7533 37.1884  14
  10 -12   1 92.8440 56.7629  11
  10  12   1 69.1794 54.2758  10
  10  12   2 1270.61 89.2110  18
  10  12   2 1571.63 108.948  10
  10 -13  -1 261.781 48.8960  11
  10 -13   0 1261.74 95.2144  11
  10  13   0 1082.93 82.6164  10
  10 -13   1 291.841 48.8953  11
  10  13   1 248.149 44.0161  10
 -11   0  -2-29.6731 78.7447  13
 -11   0  -1-34.4528 70.4075  13
 -11   0  -1-97.4861 77.7326   7
 -11   0   0 216.207 89.4521   7
  11   0   1-33.9024 86.8875   9
 -11   0   1 81.1669 62.3120   5
 -11   0   1 54.0035 79.3105   7
  11   0   2-69.7783 82.4319   9
 -11   0   2-107.772 95.3282   5
 -11   0   2 154.358 102.689   7
  11   0   3-18.9034 88.8552   9
 -11   0   3 129.153 112.453   7
  11   0   4 5.58786 78.8880   9
 -11   0   4-53.5155 84.1471   7
  11   0   5 61.9101 51.3236   9
 -11   0   5-27.7563 55.3246   7
 -11   1  -3 9576.06 379.253  13
 -11   1  -2 3183.12 224.994  13
 -11  -1  -1 3893.44 239.762   7
 -11   1  -1 4174.19 244.114   7
 -11   1  -1 4430.31 257.834  13
 -11  -1   0 57667.0 1073.71   7
 -11   1   0 57705.3 1057.72   7
 -11   1   0 54812.6 1044.61  13
  11   1   1 4458.52 285.883   9
  11  -1   1 4264.89 281.977   9
 -11   1   1 4020.58 242.930   5
 -11  -1   1 4344.57 259.725   7
 -11   1   1 4376.92 252.654   7
  11   1   2 3342.90 238.710   9
  11  -1   2 3391.89 244.768   9
 -11   1   2 3708.93 249.500   5
 -11  -1   2 3756.11 240.366   7
 -11   1   2 3366.12 225.667   7
  11   1   3 10376.1 412.916   9
  11  -1   3 9523.19 397.663   9
 -11   1   3 10899.6 424.999   5
  11   1   3 9135.36 348.739  18
 -11  -1   3 9500.44 373.939   7
 -11   1   3 10110.9 378.849   7
 -11  -1   4 10815.7 372.912   7
 -11   1   4 10947.3 375.018   7
  11   1   4 10564.8 389.463   9
  11  -1   4 10520.5 391.206   9
 -11  -1   5 1240.73 110.590   7
 -11   1   5 1439.71 120.051   7
  11   1   5 1218.27 113.381   9
  11  -1   5 1152.26 112.917   9
 -11   2  -3 8903.83 359.328  13
 -11   2  -2 3553.88 234.458  13
 -11  -2  -1 8087.62 354.579   7
 -11   2  -1 8305.41 341.061   7
 -11   2  -1 7766.79 343.293  13
 -11  -2   0 5776.30 305.741   7
 -11   2   0 6078.43 291.307   7
 -11   2   0 5528.46 279.517  13
  11   2   1 8454.62 386.932   9
  11  -2   1 8057.50 379.938   9
 -11   2   1 8028.13 348.381   5
 -11  -2   1 8771.30 365.043   7
 -11   2   1 8123.20 336.495   7
  11   2   2 3375.84 240.444   9
  11  -2   2 3413.43 239.388   9
 -11   2   2 3633.21 249.420   5
 -11  -2   2 3360.39 226.149   7
 -11   2   2 3591.51 224.241   7
 -11   2   3 9532.01 397.372   5
  11   2   3 8490.50 347.707  18
 -11  -2   3 8459.49 345.810   7
 -11   2   3 9149.91 350.217   7
  11   2   3 8640.81 370.107   9
  11  -2   3 8766.32 376.680   9
 -11  -2   4 8281.07 317.920  17
 -11  -2   4 8997.40 333.032   7
 -11   2   4 8813.93 328.095   7
  11   2   4 8962.96 348.043   9
  11  -2   4 8717.27 345.825   9
  11   2   5 556.408 82.2488   9
  11  -2   5 572.418 83.2722   9
 -11  -2   5 517.790 74.1577   7
 -11   2   5 550.501 87.0651   7
 -11   3  -4 8135.09 306.300  13
 -11   3  -3 18495.4 524.525  13
 -11   3  -2 1091.89 140.888  13
 -11  -3  -1 25912.1 663.383   7
 -11   3  -1 24681.5 640.911  13
 -11   3   0 2181.60 167.513   5
 -11   3   0 2377.22 182.030   7
 -11   3   0 2130.88 173.007  13
  11   3   1 25004.8 672.050   9
  11  -3   1 24658.2 681.505   9
 -11   3   1 25172.1 651.509   5
 -11  -3   1 25948.4 663.627   7
 -11   3   1 25780.8 619.590   7
  11  -3   1 25555.2 647.502  11
  11   3   2 1141.55 145.274   9
  11  -3   2 1154.52 146.483   9
  11   3   2 1101.37 144.806  18
 -11   3   2 1094.22 147.719   5
 -11   3   2 1331.19 142.652   7
 -11  -3   2 1093.52 141.970   7
  11   3   3 17919.3 530.754  18
 -11   3   3 19522.6 576.563   5
 -11  -3   3 18230.8 518.172   7
 -11   3   3 18832.4 506.682   7
  11   3   3 18435.4 540.500   9
  11  -3   3 18738.7 550.119   9
 -11   3   4 8143.45 331.246   5
 -11  -3   4 7782.35 313.244  17
 -11  -3   4 7986.51 304.136   7
 -11   3   4 7869.10 298.917   7
  11   3   4 7767.31 311.074   9
  11  -3   4 7934.13 319.058   9
 -11  -3   5 2452.06 134.290   7
 -11   3   5 2510.87 142.669   7
  11   3   5 2273.78 135.103   9
  11  -3   5 2625.01 144.612   9
 -11   4  -4 3653.46 198.206  13
 -11   4  -3 37513.7 791.605  13
 -11   4  -2 20647.0 574.008  13
 -11  -4  -1 3777.38 245.772   7
 -11   4  -1 4015.94 245.958  13
 -11   4   0 29526.0 681.235   5
 -11  -4   0 29894.2 737.353   7
 -11   4   0 29684.7 693.786  13
  11  -4   0 30361.4 718.393  11
  11   4   1 3841.82 242.685   9
  11  -4   1 3980.29 255.031   9
 -11   4   1 3905.87 246.697   5
 -11  -4   1 4142.37 258.862   7
 -11   4   1 4001.07 220.075   7
  11  -4   1 3743.13 242.462  11
  11   4   2 21800.6 584.246   9
  11  -4   2 20027.3 574.539   9
  11   4   2 20378.8 608.070  18
 -11   4   2 21401.1 611.465   5
 -11  -4   2 20753.7 568.525   7
 -11   4   2 19903.0 518.506   7
  11  -4   2 20509.2 586.256  11
  11   4   3 35814.3 794.276  18
 -11  -4   3 36015.1 753.648   7
 -11   4   3 35460.5 720.625   7
  11   4   3 34667.7 761.148   9
  11  -4   3 36090.0 783.239   9
  11   4   4 3593.80 194.873  18
 -11   4   4 3796.13 221.611   5
 -11  -4   4 3606.11 210.728  17
 -11  -4   4 3549.87 192.795   7
 -11   4   4 3727.33 196.534   7
  11   4   4 3536.85 195.675   9
  11  -4   4 3554.78 205.136   9
 -11  -4   5 4629.19 183.185  17
 -11  -4   5 4694.91 167.826   7
 -11   4   5 4806.75 182.774   7
  11  -4   5 4951.92 187.889   9
 -11   5  -4 6334.38 251.139  13
 -11   5  -3 148.064 75.4294  13
 -11   5  -2 4168.35 247.104  13
 -11   5  -1 1958.15 175.336  13
 -11  -5  -1 1673.02 169.242   7
  11  -5  -1 2186.61 178.788  11
  11   5   0 5501.45 288.764   9
 -11  -5   0 5059.01 285.417   7
 -11   5   0 5663.94 275.035  13
  11  -5   0 5339.77 290.254  11
  11   5   1 1728.14 157.968   9
  11  -5   1 1827.12 162.941   9
 -11   5   1 1753.04 168.792   5
 -11  -5   1 2195.50 188.632   7
  11  -5   1 1877.11 181.178  11
  11   5   2 4347.46 239.994   9
  11  -5   2 4398.89 247.384   9
  11   5   2 4263.65 270.645  18
 -11   5   2 4527.70 274.255   5
 -11  -5   2 4379.55 248.752   7
 -11   5   2 4176.52 212.136   7
  11  -5   2 4003.43 248.517  11
  11   5   3 250.836 70.0171   9
  11  -5   3 177.350 66.1995   9
  11   5   3 210.161 89.6346  18
 -11   5   3 228.359 83.6720   5
 -11  -5   3 301.314 87.0854   7
 -11   5   3 218.819 70.3308   7
  11   5   4 6055.95 251.570  18
 -11   5   4 6492.54 277.845   5
 -11  -5   4 5928.15 263.771  17
 -11  -5   4 6332.05 240.509   7
 -11   5   4 6192.00 235.135   7
  11   5   4 5768.51 228.586   9
  11  -5   4 5846.00 238.570   9
 -11  -5   5 1145.52 89.3400  17
 -11   5   5 1141.41 82.8212   7
 -11   6  -4 6163.64 236.512  13
 -11   6  -3 21184.1 533.801  13
 -11   6  -2 12414.6 419.298  13
  11  -6  -2 12117.8 408.151  11
 -11   6  -1 11801.2 412.283  13
  11  -6  -1 11912.4 424.079  11
  11  -6   0 4107.61 235.369   9
 -11  -6   0 3929.38 249.496   7
 -11   6   0 3791.71 221.202  13
  11  -6   0 3972.13 251.377  11
  11  -6   1 11499.5 392.648   9
  11   6   1 11618.6 454.294  18
 -11  -6   1 11807.4 415.839   7
  11  -6   1 11577.6 439.251  11
  11   6   2 12305.5 456.115  18
 -11  -6   2 13441.1 424.173   7
  11  -6   2 13182.2 457.035  11
  11  -6   2 12881.0 406.045   9
  11   6   3 21480.7 570.391  18
 -11   6   3 22071.9 579.527   5
 -11  -6   3 20785.4 564.064  17
 -11  -6   3 21107.9 509.700   7
  11  -6   3 20785.9 498.787   9
  11   6   4 5937.01 235.692  18
 -11   6   4 6470.68 255.751   5
 -11  -6   4 6102.82 250.440  17
 -11   6   4 6240.42 200.727   7
 -11  -6   5 2418.84 117.997  17
 -11   7  -4 4054.63 178.226  13
 -11   7  -3 1192.21 121.029  13
  11  -7  -3 1094.41 109.070  11
 -11   7  -2 4541.09 242.047  13
  11  -7  -2 4457.53 240.887  11
 -11   7  -1 5739.65 277.123  13
  11  -7  -1 5101.06 275.461  11
  11   7   0 3755.57 249.818  18
 -11  -7   0 3547.85 226.248   7
 -11   7   0 3381.72 199.737  13
  11  -7   0 3333.59 236.324  11
  11   7   1 5721.66 307.125  18
 -11  -7   1 5305.22 267.914   7
  11  -7   1 5534.58 297.332  11
  11   7   2 4181.63 256.837  18
 -11   7   2 4850.15 265.559   5
 -11  -7   2 4704.30 234.002   7
  11  -7   2 4543.41 260.014  11
  11   7   3 1259.47 137.102  18
 -11   7   3 1386.71 142.242   5
 -11  -7   3 1361.75 139.306  17
 -11  -7   3 1201.65 105.749   7
  11   7   4 4060.07 190.149  18
 -11   7   4 4445.92 200.705   5
 -11  -7   4 4094.72 200.966  17
 -11   8  -4 6998.26 215.765  13
 -11   8  -3 7671.18 274.040  13
  11  -8  -3 6832.34 258.496  11
  11   8  -2 1841.16 137.841  18
 -11   8  -2 2141.32 160.838  13
  11  -8  -2 2018.70 163.745  11
  11   8  -1 1639.35 148.447  18
 -11   8  -1 1762.85 147.130  13
  11  -8  -1 1613.82 158.450  11
  11   8   0 19158.5 543.949  18
 -11   8   0 19961.5 490.942  13
  11  -8   0 18905.8 552.121  11
  11   8   1 1656.01 160.030  18
  11  -8   1 1751.73 171.713  11
  11   8   2 2168.75 179.278  18
 -11   8   2 2070.40 170.680   5
 -11  -8   2 2101.91 141.018   7
  11  -8   2 2046.95 171.926  11
  11   8   3 7470.61 293.459  18
 -11   8   3 7641.30 293.875   5
 -11  -8   3 7541.60 295.235  17
  11   8   4 7268.73 235.480  18
 -11   8   4 7376.46 234.699   5
 -11  -8   4 7560.73 251.118  17
 -11   9  -3 4467.54 189.195  13
  11  -9  -3 3833.67 180.252  11
 -11   9  -2 1106.44 109.745  13
  11  -9  -2 1026.43 114.420  11
  11   9  -1 2642.58 167.842  18
 -11   9  -1 2701.38 170.326  13
  11  -9  -1 2767.07 191.033  11
  11   9   0-64.4824 61.7680  18
 -11   9   0 14.9659 37.4902  13
  11  -9   0-130.316 87.6933  11
  11   9   1 2470.91 180.441  18
  11  -9   1 2669.17 194.567  11
  11   9   2 1226.66 129.047  18
 -11   9   2 1188.02 123.524   5
 -11  -9   2 1008.31 114.336  17
  11  -9   2 997.992 116.034  11
  11   9   2 1099.25 115.543  10
  11   9   3 4437.27 199.896  18
 -11   9   3 4427.54 196.657   5
 -11  -9   3 4467.17 199.143  17
 -11  10  -3 1955.82 108.409  13
  11 -10  -3 1554.53 98.7930  11
 -11  10  -2 2845.64 152.811  13
  11 -10  -2 2495.20 154.449  11
 -11  10  -1 916.799 92.6185  13
  11 -10  -1 827.174 109.179  11
  11  10   0 453.960 72.9502  18
 -11  10   0 353.818 57.7888  13
  11 -10   0 457.180 96.9908  11
  11  10   1 1012.80 108.473  18
 -11 -10   1 902.456 95.8380  17
  11 -10   1 853.545 111.012  11
  11  10   2 2896.24 165.681  18
 -11  10   2 2922.38 164.759   5
 -11 -10   2 2654.41 153.056  17
  11 -10   2 2681.52 160.886  11
  11  10   2 2985.72 163.562  10
  11  10   3 1857.79 115.278  18
 -11  10   3 1875.47 116.439   5
 -11 -10   3 1816.30 110.130  17
 -11  11  -2 3263.82 140.182  13
  11 -11  -2 2936.02 144.471  11
 -11  11  -1 3278.11 146.585  13
  11 -11  -1 2809.17 156.874  11
  11  11  -1 2814.99 150.908  10
  11 -11   0 8684.01 290.617  11
  11  11   0 9018.22 291.204  10
  11  11   1 2935.06 145.434  18
  11 -11   1 3263.45 171.112  11
  11  11   1 3157.52 166.543  10
  11  11   2 3056.39 140.519  18
 -11  11   2 3044.31 147.180   5
  11  11   2 2776.96 134.416  10
  11 -12  -1 5525.37 184.945  11
  11 -12   0 7494.70 229.296  11
  11  12   0 7671.58 227.292  10
  11 -12   1 5166.16 178.763  11
  11  12   1 5801.31 188.040  10
 -12   0  -1 45995.0 920.765   7
 -12   0   0 18520.6 545.340   7
  12   0   1 46626.7 991.615   9
 -12   0   1 46475.0 920.389   7
  12   0   2 5516.95 299.587   9
  12   0   2 5601.55 273.975  18
 -12   0   2 5679.12 282.415   7
 -12   0   3 11976.3 393.863   7
  12   0   3 11729.8 416.416   9
 -12   0   4 1677.77 140.523   7
  12   0   4 1324.52 129.492   9
 -12   0   5 4988.14 180.516   7
  12   0   5 5008.41 187.815   9
 -12   1  -2 6974.36 319.239  13
 -12   1  -1 683.218 110.838  13
 -12   1  -1 480.216 93.9327   7
 -12  -1  -1 520.884 108.426   7
 -12  -1   0 16879.0 520.819   7
 -12   1   0 16653.0 503.007   7
  12   1   1 577.436 119.780   9
  12  -1   1 523.622 126.630   9
 -12   1   1 763.516 114.395   5
 -12   1   1 828.584 130.968   7
  12   1   2 7201.16 336.903   9
  12  -1   2 7070.01 333.185   9
 -12   1   2 7583.29 337.869   5
  12   1   2 6415.18 303.949  18
 -12  -1   2 6837.67 312.707   7
 -12   1   2 7130.55 309.425   7
 -12  -1   3 3303.53 194.429  17
 -12  -1   3 3724.66 221.916   7
 -12   1   3 3961.11 223.038   7
  12   1   3 3463.07 221.453   9
  12  -1   3 3434.56 224.307   9
 -12  -1   4 2695.81 172.034   7
 -12   1   4 2537.98 165.144   7
  12   1   4 2548.30 169.693   9
  12  -1   4 2522.55 169.314   9
 -12  -1   5 2270.35 120.189   7
 -12   1   5 2406.36 124.578   7
  12   1   5 2162.37 120.874   9
  12  -1   5 2456.25 128.526   9
 -12   2  -3 1020.78 125.886  13
 -12   2  -2 13715.3 457.393  13
 -12   2  -1 5638.45 268.185   7
 -12  -2  -1 5399.17 288.703   7
 -12   2  -1 5532.09 286.504  13
 -12  -2   0 26392.2 672.024   7
 -12   2   0 26010.5 631.903   7
  12   2   1 5880.86 315.357   9
  12  -2   1 5477.74 301.664   9
 -12   2   1 5984.68 288.963   5
 -12  -2   1 6419.48 310.439   7
 -12   2   1 5799.87 279.581   7
  12   2   2 13788.3 464.772   9
  12  -2   2 13666.6 464.395   9
 -12   2   2 14510.8 474.508   5
  12   2   2 12959.4 447.767  18
 -12  -2   2 14335.7 456.545   7
 -12   2   2 13928.7 429.349   7
  12   2   3 1101.90 131.036   9
  12  -2   3 1019.85 129.710   9
  12   2   3 924.120 106.211  18
 -12   2   3 1006.68 134.242   5
 -12  -2   3 871.740 111.198  17
 -12  -2   3 937.413 126.742   7
 -12   2   3 1030.80 121.649   7
 -12  -2   4 2007.78 144.703   7
 -12   2   4 1950.53 139.698   7
  12   2   4 2047.92 147.862   9
  12  -2   4 1910.72 143.488   9
 -12  -2   5 735.511 68.0205   7
 -12   2   5 631.548 67.0262   7
  12   2   5 585.656 61.5371   9
  12  -2   5 614.301 65.1160   9
 -12   3  -3 3059.88 195.051  13
 -12   3  -2 9998.54 377.938  13
 -12   3  -1 861.060 124.703  13
 -12  -3  -1 609.430 111.291   7
 -12   3   0 1163.11 124.956   7
 -12   3   0 1112.47 129.645  13
 -12  -3   0 1231.91 148.323   7
  12   3   1 815.557 131.442   9
  12  -3   1 812.119 125.707   9
 -12   3   1 794.745 116.848   5
 -12   3   1 1019.91 125.715   7
 -12  -3   1 966.820 143.081   7
  12   3   2 10383.6 386.257   9
  12  -3   2 10648.6 397.467   9
 -12   3   2 10610.0 399.076   5
  12   3   2 10042.1 394.078  18
 -12  -3   2 10831.6 391.795   7
 -12   3   2 9750.32 342.057   7
 -12   3   3 3211.57 213.921   5
  12   3   3 2788.41 182.962  18
 -12  -3   3 2824.85 190.663  17
 -12  -3   3 3211.18 202.942   7
 -12   3   3 3066.17 182.312   7
  12   3   3 2850.73 189.866   9
  12  -3   3 3035.59 196.989   9
 -12  -3   4 2766.22 157.617  17
 -12  -3   4 3292.16 174.494   7
 -12   3   4 2598.85 151.703   7
  12   3   4 2714.07 160.282   9
  12  -3   4 3158.63 172.911   9
 -12   4  -3 1124.59 121.184  13
 -12   4  -2 3745.48 225.289  13
 -12   4  -1 1376.92 145.766  13
  12   4   0 8853.39 369.267   9
  12  -4   0 8262.43 359.896   9
 -12  -4   0 8352.93 362.301   7
 -12   4   0 8516.17 331.229  13
  12   4   1 1620.97 154.840   9
  12  -4   1 1240.19 139.522   9
 -12   4   1 1221.93 138.992   5
  12  -4   1 1182.17 125.220  11
 -12  -4   1 1272.91 154.364   7
  12   4   2 3591.06 217.694   9
  12  -4   2 4152.02 233.989   9
  12   4   2 4252.11 252.331  18
 -12   4   2 3979.25 241.345   5
 -12  -4   2 4207.05 239.979   7
 -12   4   2 3418.88 192.402   7
  12   4   3 844.129 104.663   9
  12  -4   3 813.123 104.297   9
  12   4   3 801.723 104.303  18
 -12   4   3 1103.85 133.281   5
 -12  -4   3 778.971 112.054  17
 -12  -4   3 991.344 119.214   7
 -12   4   3 1013.11 106.231   7
 -12  -4   4 4500.14 200.583  17
 -12  -4   4 4535.80 189.512   7
 -12   4   4 4205.98 179.046   7
  12   4   4 3840.16 175.002   9
  12  -4   4 4337.52 189.067   9
 -12   5  -3 8235.04 300.158  13
 -12   5  -2 6627.94 290.741  13
 -12   5  -1 7155.89 305.670  13
  12   5   0 34.4114 59.1980   9
  12  -5   0 156.659 81.0572   9
 -12   5   0 16.4381 48.6840   5
 -12   5   0 123.847 70.0319  13
 -12  -5   0 51.3607 81.1185   7
  12  -5   0 67.4166 60.5866  11
  12   5   1 7009.15 291.248   9
  12  -5   1 7136.99 301.332   9
  12   5   1 7286.69 347.867  18
 -12   5   1 7181.86 308.167   5
 -12  -5   1 7471.92 325.752   7
  12  -5   1 7013.58 305.797  11
  12   5   2 6630.02 310.173  18
 -12   5   2 6668.59 303.902   5
 -12  -5   2 6993.37 297.122   7
  12   5   2 6738.89 272.549   9
  12  -5   2 6592.02 280.482   9
  12   5   3 8088.13 308.999  18
 -12   5   3 8644.59 324.469   5
 -12  -5   3 8319.47 318.429  17
 -12  -5   3 8205.41 290.244   7
 -12   5   3 8242.29 261.222   7
  12   5   3 8039.36 274.325   9
  12  -5   3 7860.15 282.029   9
 -12  -5   4 4133.99 183.631  17
 -12  -5   4 4059.96 158.672   7
 -12   5   4 3703.84 143.379   7
 -12   6  -3 1742.50 132.343  13
 -12   6  -2 9694.30 342.228  13
  12  -6  -1 920.055 106.468   9
 -12   6  -1 986.538 117.239  13
  12  -6  -1 882.330 102.985  11
  12  -6   0 1216.32 118.575   9
 -12   6   0 1096.24 113.073   5
 -12   6   0 1147.04 114.216  13
 -12  -6   0 906.011 116.910   7
  12  -6   0 1091.87 122.204  11
  12  -6   1 1053.75 107.163   9
  12   6   1 1015.87 140.570  18
 -12   6   1 1093.70 123.383   5
 -12  -6   1 1022.73 125.162   7
  12  -6   1 1015.46 125.056  11
  12   6   2 9869.09 372.192  18
 -12   6   2 9588.49 352.605   5
 -12  -6   2 9558.36 332.319   7
  12  -6   2 9584.06 311.148   9
  12   6   3 1835.69 146.260  18
 -12   6   3 1848.25 146.791   5
 -12  -6   3 1604.93 139.975  17
 -12  -6   3 1735.60 122.792   7
  12   6   4 5711.49 189.601  18
 -12  -6   4 6743.46 227.511  17
 -12   7  -3 2594.06 150.196  13
  12   7  -2 2510.19 161.653  18
 -12   7  -2 2711.87 169.404  13
  12  -7  -2 2427.70 147.929  11
  12   7  -1 2513.72 181.195  18
 -12   7  -1 2545.41 168.568  13
  12  -7  -1 2189.87 160.612  11
  12   7   0 1285.32 140.288  18
 -12   7   0 1447.30 122.389   5
 -12   7   0 1451.90 118.589  13
  12  -7   0 1372.31 139.209  11
  12   7   1 2669.33 198.211  18
 -12   7   1 2512.20 173.288   5
 -12  -7   1 2656.58 175.750   7
  12  -7   1 2709.36 187.477  11
  12   7   2 2553.58 181.449  18
 -12   7   2 2591.06 174.920   5
 -12  -7   2 2427.43 151.406   7
  12   7   3 2492.31 156.177  18
 -12   7   3 2499.36 156.587   5
 -12  -7   3 2508.25 158.115  17
 -12  -7   4 176.720 38.6024  17
 -12   8  -3 866.463 82.2221  13
 -12   8  -2 2686.33 154.880  13
  12  -8  -2 2237.09 138.692  11
  12   8  -1 4204.63 208.462  18
 -12   8  -1 4373.28 204.278  13
  12  -8  -1 4105.14 207.143  11
  12   8   0 784.844 104.871  18
 -12   8   0 903.378 91.7346   5
 -12   8   0 796.140 83.4721  13
  12  -8   0 819.283 104.262  11
  12   8   1 3970.55 219.279  18
 -12   8   1 4042.94 205.209   5
  12  -8   1 3871.94 210.615  11
  12   8   2 2838.17 177.456  18
 -12   8   2 3059.86 173.848   5
 -12  -8   2 2942.25 175.375  17
  12   8   2 2758.31 156.360  10
  12   8   3 859.274 88.1510  18
 -12  -8   3 957.466 93.0889  17
 -12   8   3 739.937 80.7140   5
 -12   9  -3 1154.40 77.0434  13
 -12   9  -2 1322.00 100.706  13
  12  -9  -2 1010.58 87.4356  11
  12   9  -1 2294.51 132.320  18
 -12   9  -1 2523.65 138.284  13
  12  -9  -1 2322.78 148.649  11
  12   9   0 1544.88 120.795  18
 -12   9   0 1386.74 99.5115   5
  12  -9   0 1334.03 120.334  11
  12   9   1 2661.82 162.304  18
 -12   9   1 2546.41 147.828   5
  12  -9   1 2384.39 156.082  11
  12   9   2 1313.63 109.759  18
 -12   9   2 1228.73 104.657   5
 -12  -9   2 1243.81 104.714  17
  12   9   2 1324.87 98.9880  10
  12   9   3 1205.82 85.9113  18
 -12   9   3 1295.26 88.3284   5
 -12  10  -2 407.292 49.9125  13
 -12  10  -1 14026.5 301.916  13
  12 -10  -1 12519.8 321.333  11
  12  10   0 1598.82 101.330  18
 -12 -10   0 1478.75 92.1234  17
  12 -10   0 1657.36 115.860  11
  12  10   1 13809.5 331.731  18
 -12  10   1 14147.3 320.884   5
 -12 -10   1 12410.0 302.685  17
  12 -10   1 13098.7 336.141  11
  12  10   1 14684.2 353.391  10
  12  10   2 337.769 50.8623  18
 -12  10   2 345.254 50.5473   5
  12  11   0 6156.93 193.338  10
  13   0   0 118.965 100.248   9
 -13   0   0-5.56268 69.7645   7
  13   0   1 47.3813 78.5568   9
 -13   0   1 114.778 79.8427   7
  13   0   2-8.68100 70.9951   9
 -13   0   2 202.991 88.7767   7
  13   0   3-15.0764 59.0539   9
 -13   0   3 244.593 85.8258   7
  13   0   4-68.7082 43.8436   9
 -13   0   4 147.193 60.3097   7
  13   1   0 11372.5 429.896   9
  13  -1   0 10739.6 419.066   9
 -13  -1   0 11313.1 395.420   7
 -13   1   0 10820.8 374.100   7
  13   1   1 54726.4 1029.19   9
  13  -1   1 53465.4 1021.44   9
 -13  -1   1 54859.4 984.816   7
 -13   1   1 52368.1 950.861   7
  13   1   2 79.7775 77.6735   9
  13  -1   2 86.7300 70.0826   9
  13   1   2 48.3232 52.8905  18
 -13   1   2 254.445 86.7802   7
 -13  -1   3 2592.65 170.578   7
 -13   1   3 2283.24 153.813   7
  13   1   3 2193.70 160.115   9
  13  -1   3 2305.73 160.988   9
 -13  -1   4 2064.92 126.892   7
 -13   1   4 2132.44 126.240   7
  13   1   4 1689.33 114.511   9
  13  -1   4 1891.37 120.979   9
  13   2   0 15140.8 492.067   9
  13  -2   0 15306.6 493.369   9
 -13  -2   0 14991.4 467.999   7
 -13   2   0 14634.6 423.964   7
  13   2   1 7913.84 334.483   9
  13  -2   1 7727.65 333.892   9
 -13  -2   1 8268.63 333.057   7
 -13   2   1 7903.54 302.983   7
  13   2   2 3097.60 198.682   9
  13  -2   2 2842.36 190.525   9
  13   2   2 2872.16 187.044  18
 -13  -2   2 3302.37 201.056   7
 -13   2   2 3433.13 192.788   7
 -13  -2   3 23176.2 501.509  17
 -13  -2   3 25134.3 542.694   7
 -13   2   3 23286.6 505.058   7
  13   2   3 23876.4 538.003   9
  13  -2   3 24385.2 546.509   9
  13   2   4 547.162 67.4518   9
  13  -2   4 494.635 68.0924   9
 -13  -2   4 612.408 76.2326   7
 -13   2   4 719.438 77.3945   7
  13   3   0 1934.46 167.504   9
  13  -3   0 2108.33 176.551   9
 -13  -3   0 2015.85 170.955   7
  13   3   1 224.803 75.4539   9
  13  -3   1 298.843 78.3489   9
  13   3   1 370.459 99.2816  18
 -13   3   1 307.842 70.5901   5
 -13  -3   1 236.763 85.5967   7
 -13   3   1 303.240 68.1788   7
  13   3   2 3331.94 198.515   9
  13  -3   2 3324.77 198.485   9
 -13   3   2 3518.69 204.559   5
  13   3   2 3311.11 204.244  18
 -13  -3   2 3648.52 209.845   7
 -13   3   2 3682.67 187.490   7
  13   3   3 15374.4 381.487  18
 -13  -3   3 15876.5 406.064  17
 -13  -3   3 16985.2 419.797   7
 -13   3   3 15893.9 383.579   7
  13   3   3 15443.1 400.496   9
  13  -3   3 16239.1 413.340   9
  13   3   4 375.498 48.5484   9
  13  -3   4 327.515 48.9867   9
 -13  -3   4 428.536 59.4188   7
 -13   3   4 467.460 58.1115   7
 -13   4  -2 4538.52 223.093  13
  13   4  -1 2857.66 184.981   9
 -13   4  -1 2873.56 184.633  13
  13   4   0 38543.8 767.552   9
  13  -4   0 37218.1 765.932   9
 -13  -4   0 39650.9 803.461   7
  13   4   1 2592.24 172.851   9
  13  -4   1 2612.21 176.016   9
 -13   4   1 2912.55 178.040   5
  13   4   1 2858.77 207.416  18
 -13  -4   1 2850.25 194.350   7
 -13   4   2 4546.57 226.745   5
  13   4   2 4591.35 234.652  18
 -13  -4   2 4756.81 229.820   7
 -13   4   2 4642.87 193.868   7
  13   4   2 4556.59 214.939   9
  13  -4   2 4551.67 219.558   9
  13   4   3 4093.67 184.966  18
 -13  -4   3 4366.84 199.489  17
 -13  -4   3 4511.25 197.286   7
 -13   4   3 3865.90 163.005   7
  13   4   3 3892.82 176.946   9
  13  -4   3 4041.24 182.773   9
 -13   5  -2 5698.66 237.953  13
  13   5  -1 4495.81 211.022   9
  13  -5  -1 4196.16 208.026   9
 -13   5  -1 4597.82 222.289  13
  13   5   0 15981.5 419.453   9
  13  -5   0 15727.8 421.802   9
  13   5   1 4425.25 204.668   9
  13  -5   1 4111.25 202.669   9
 -13   5   1 4528.93 213.324   5
  13   5   1 4540.22 249.282  18
 -13  -5   1 4231.54 220.195   7
 -13   5   2 5643.37 242.262   5
  13   5   2 5940.73 260.114  18
 -13  -5   2 6093.90 244.632   7
  13   5   2 5440.51 213.546   9
  13  -5   2 5543.12 221.737   9
 -13   5   3 2733.90 152.221   5
  13   5   3 2516.94 140.226  18
 -13  -5   3 2721.42 151.335  17
 -13  -5   3 2676.45 137.324   7
 -13   6  -2 4119.48 191.159  13
  13   6  -1 12248.8 383.702  18
 -13   6  -1 12888.4 360.131  13
  13   6   0 11544.3 381.087  18
 -13   6   0 10106.8 291.750  13
 -13   6   1 12667.2 352.596   5
  13   6   1 12808.4 400.481  18
 -13  -6   1 12075.3 359.709   7
 -13   6   2 4114.60 193.044   5
  13   6   2 4090.11 205.528  18
 -13  -6   2 3851.73 178.945   7
 -13   6   3 1276.89 99.9511   5
  13   6   3 1178.65 92.9224  18
 -13  -6   3 1285.16 101.025  17
 -13  -6   3 1103.85 76.8426   7
  13   7  -2 357.211 56.4775  18
 -13   7  -2 441.979 65.7727  13
  13   7  -1 6314.27 244.173  18
 -13   7  -1 6177.53 224.727  13
  13   7   0 6634.46 264.062  18
  13  -7   0 5518.93 212.386  11
  13   7   1 6850.58 265.655  18
 -13   7   1 6093.31 221.821   5
  13   7   2 425.339 76.2008  18
 -13   7   2 413.861 66.9830   5
 -13  -7   2 396.168 69.1686  17
 -13   7   3 12727.5 290.916   5
 -13  -7   3 12526.2 297.534  17
 -13   8  -2 16253.7 341.255  13
  13   8  -1 910.729 82.8270  18
 -13   8  -1 972.364 79.4119  13
  13   8   0 61.3114 48.7361  18
  13  -8   0-18.9744 32.6828  11
  13   8   1 1071.87 99.7936  18
 -13   8   1 935.605 77.2694   5
  13   8   2 16517.7 370.497  18
 -13   8   2 15972.2 343.568   5
 -13  -8   2 16629.4 367.950  17
  13   9   0 1516.06 95.2103  18
  13   9   1 813.877 71.8889  18
  13   9   1 786.245 68.3553  10
  14   0  -1 884.897 115.223   9
  14   0   0 8999.58 333.254   9
 -14   0   0 7966.26 288.300   7
  14   0   1 869.002 110.322   9
  14   0   1 978.386 105.711  18
 -14   0   1 863.444 101.432   7
 -14   0   2 5807.98 230.630   7
  14   0   2 6099.71 249.698   9
 -14   0   3 7964.47 246.166   7
  14   0   3 7892.03 253.110   9
  14   1  -1 4454.83 233.712   9
  14  -1  -1 4367.15 234.592   9
  14   1   0 5530.18 258.666   9
  14  -1   0 5622.26 262.058   9
 -14   1   0 4949.94 216.319   7
 -14  -1   0 5025.53 231.622   7
  14   1   1 4542.84 225.569   9
  14  -1   1 4530.75 224.298   9
  14   1   1 4249.65 210.089  18
 -14  -1   1 4236.06 208.790   7
 -14   1   1 4020.06 191.447   7
 -14  -1   2 1325.40 116.609   7
 -14   1   2 1123.63 104.227   7
  14   1   2 1247.57 116.491   9
  14  -1   2 1146.92 111.887   9
 -14  -1   3 3486.09 161.665   7
 -14   1   3 3182.46 147.556   7
  14   1   3 3281.70 156.118   9
  14  -1   3 3127.67 155.143   9
  14   2  -1 3415.30 195.697   9
  14  -2  -1 3473.55 200.507   9
  14   2   0 3673.92 203.336   9
  14  -2   0 3749.56 207.686   9
 -14  -2   0 3529.58 194.510   7
  14   2   1 3454.59 193.644   9
  14  -2   1 3794.12 199.603   9
  14   2   1 3396.81 191.644  18
 -14  -2   1 3063.21 178.604   7
 -14   2   1 3249.49 165.403   7
  14   2   2 453.145 75.4499   9
  14  -2   2 429.599 71.4529   9
  14   2   2 341.510 60.3201  18
 -14  -2   2 451.358 77.0710   7
 -14   2   2 363.355 63.2089   7
 -14  -2   3 3116.65 149.303   7
 -14   2   3 2771.61 126.781   7
  14   2   3 2973.61 142.154   9
  14  -2   3 2838.65 141.440   9
  14   3  -2 930.877 93.5724   9
  14  -3  -2 873.575 96.6036   9
  14   3  -1 108.244 60.3236   9
  14  -3  -1 102.013 59.7675   9
  14   3   0 900.683 97.0404   9
  14  -3   0 922.374 103.736   9
  14   3   1-25.6267 49.6836   9
  14  -3   1 6.08980 47.0036   9
  14   3   1 53.3083 58.5463  18
 -14  -3   1-84.8185 69.7322   7
  14   3   2 766.496 82.3092   9
  14   3   2 800.689 86.0737  18
 -14   3   2 803.407 73.8818   7
 -14  -3   2 743.889 88.8287   7
  14  -3   2 973.115 94.6029   9
 -14  -3   3 1327.34 93.5712   7
  14   3   3 1085.97 78.5596   9
  14  -3   3 1067.58 80.0013   9
  14   4  -2 1262.83 95.0492   9
  14  -4  -2 1311.54 98.6796   9
  14   4  -1 1722.97 119.470   9
  14  -4  -1 1632.96 119.226   9
  14   4   0 165.366 50.2672   9
  14  -4   0 193.096 54.4184   9
  14   4   0 172.863 66.8513  18
  14   4   1 1631.73 116.216   9
  14  -4   1 1679.69 119.207   9
  14   4   1 1875.37 140.414  18
 -14  -4   1 1537.25 123.879   7
  14   4   2 1069.30 95.3481  18
 -14  -4   2 1416.84 106.586  17
 -14  -4   2 1060.99 95.4435   7
  14   4   2 1175.51 88.1959   9
  14  -4   2 1259.16 95.3093   9
  14   5  -2 8005.49 249.916  18
  14  -5  -1 2127.39 114.002   9
  14   5  -1 8256.89 268.363  18
  14   5   0 81.9323 34.2045   9
  14  -5   0 242.007 44.0991   9
  14   5   0 245.700 69.6964  18
  14   5   1 8076.31 266.295  18
  14  -5   1 2352.35 120.603   9
  14   5   2 8080.54 248.095  18
 -14  -5   2 8005.96 246.474  17
 -14  -5   2 7896.28 236.318   7
  14   6  -1 4123.15 179.458  18
  14   6   0 5458.05 216.437  18
  14   6   1 4519.94 192.907  18
  14   6   2 16656.1 353.450  18
 -14  -6   2 16708.1 352.846  17
  14   7   0 4379.78 172.764  18
  14   7   1 1146.12 87.2437  18
 -14  -7   1 1304.83 90.8327  17
  15   0  -2 18.2552 32.8345   9
  15   0  -1-17.8781 34.1310   9
  15   0   0-32.1352 39.7146   9
  15   0   0 80.7614 38.1062  18
  15   0   1-45.0662 41.9083   9
  15   0   2 6.33562 27.4847   9
  15   1  -2 695.316 65.5870   9
  15  -1  -2 589.406 60.5786   9
  15   1  -1 1631.90 109.852   9
  15  -1  -1 1640.55 111.137   9
  15   1   0 3270.30 158.564   9
  15  -1   0 3308.56 160.656   9
  15   1   0 3170.99 154.702  18
  15   1   1 1692.45 110.219   9
  15  -1   1 1766.72 114.738   9
  15   1   2 466.340 55.8491   9
 -15  -1   2 536.687 59.5796   7
  15  -1   2 647.904 65.1332   9
  15   2  -1 466.403 57.7681   9
  15  -2  -1 311.291 53.1329   9
  15   2   0 65.8351 36.1976   9
  15  -2   0 61.1207 35.8622   9
  15   2   0 35.7892 36.0448  18
  15   2   1 407.647 57.4097   9
  15  -2   1 406.641 58.8434   9
  15   2   1 419.681 54.6734  18
 -15  -2   2 11836.4 271.497   7
  15   3  -1 1295.70 84.2549   9
  15  -3  -1 1500.20 92.2397   9
  15   3  -1 1546.82 105.574  18
  15   3   0 10894.2 268.984   9
  15  -3   0 11518.0 281.160   9
  15   3   0 11774.9 304.590  18
  15   3   1 1327.79 89.6070  18
  15  -3   1 1392.29 88.3636   9
  15   4  -1 673.580 66.3413  18
  15   4   0 3136.99 143.264  18
   0   0   0    0.00    0.00   0

TITL CU-4142 in Pna2(1) 
REM Pna2(1) (#33, found as P2(1)nb in bca setting)
CELL 1.54184  12.508118  13.891803   6.630253  90.0000  90.0000  90.0000
ZERR    4.00   0.000198   0.000223   0.000102   0.0000   0.0000   0.0000
LATT -1
SYMM -x,-y, z+1/2 
SYMM  x+1/2,-y+1/2, z 
SYMM -x+1/2, y+1/2, z+1/2 
SFAC C H O
UNIT 60.00 48.00 12.00
TREF
HKLF 4
END
