# Supplementary material for: Photoswitching neutral homoaromatic hydrocarbons
Source: Nat Chem. 2023 Jan 26;15(3):377–85. doi: 10.1038/s41557-022-01121-w (PMC9986110; doi:10.1038/s41557-022-01121-w)
Supplement: Supplementary file 7 — Crystallographic data (.cif, .fcf and .hkl files) of compound 15 (CCDC 2128303). [file 41557_2022_1121_MOESM7_ESM.zip › CU-4142.FCF]

# 
# h,k,l, Fc-squared, Fo-squared, sigma(Fo-squared) and status flag 
# 
data_cu-4142 
_shelx_title ' CU-4142 in Pna2(1)' 
_shelx_refln_list_code          4 
_shelx_F_calc_maximum      114.10 
_exptl_crystal_F_000       504.00 
_reflns_d_resolution_high  0.8349 
 
loop_ 
 _symmetry_equiv_pos_as_xyz 
 'x, y, z' 
 '-x, -y, z+1/2' 
 'x+1/2, -y+1/2, z' 
 '-x+1/2, y+1/2, z+1/2' 
 
_cell_length_a    12.5081 
_cell_length_b    13.8918 
_cell_length_c     6.6303 
_cell_angle_alpha  90.000 
_cell_angle_beta   90.000 
_cell_angle_gamma  90.000 
 
_shelx_F_squared_multiplier     1.000 
 
loop_ 
 _refln_index_h 
 _refln_index_k 
 _refln_index_l 
 _refln_F_squared_calc 
 _refln_F_squared_meas 
 _refln_F_squared_sigma 
 _refln_observed_status 
   7   6  -6       46.89       41.67      2.34 o 
   6   7  -6        0.01       -0.38      0.87 o 
   7   7  -6      103.29      102.40      3.62 o 
   6   8  -6       67.82       76.53      3.30 o 
   5   9  -6       68.33       76.73      3.33 o 
   8   5  -5        0.93        0.53      0.79 o 
   9   5  -5       32.65       28.74      1.62 o 
   8   6  -5       73.91       71.64      3.50 o 
   9   6  -5      114.46      108.07      3.13 o 
   7   7  -5       33.57       35.64      2.72 o 
   8   7  -5      113.46      107.44      4.27 o 
   9   7  -5        1.33        0.68      0.51 o 
   7   8  -5        6.60        6.29      1.44 o 
   8   8  -5        6.18        6.42      1.23 o 
   9   8  -5      191.52      178.27      4.34 o 
   6   9  -5      180.58      211.19      6.55 o 
   7   9  -5        2.64        2.02      1.13 o 
   8   9  -5       48.74       51.95      2.60 o 
   5  10  -5       43.59       45.30      3.04 o 
   6  10  -5       45.17       51.38      3.09 o 
   7  10  -5        1.25        1.29      0.82 o 
   4  11  -5      158.68      157.76      5.37 o 
   5  11  -5       29.47       25.47      2.16 o 
   6  11  -5       51.57       57.02      2.87 o 
   1  12  -5        4.42        7.12      1.22 o 
   2  12  -5       50.19       56.24      2.96 o 
   3  12  -5       20.07       20.05      1.86 o 
   4  12  -5       33.06       35.57      2.34 o 
   8   0  -4       59.57       60.87      3.02 o 
   4   1  -4       51.36       47.50      2.31 o 
   5   1  -4      597.18      598.60     10.66 o 
   7   1  -4       22.45       20.83      1.22 o 
   8   1  -4      301.45      322.41      7.51 o 
   9   1  -4       66.63       70.24      3.33 o 
  10   1  -4       24.99       23.81      1.97 o 
   3   2  -4      387.80      419.69      7.70 o 
   4   2  -4      634.43      644.97     10.89 o 
   5   2  -4       71.89       67.35      3.09 o 
   6   2  -4      325.20      315.85      5.15 o 
   7   2  -4      133.06      131.57      4.41 o 
   8   2  -4       19.43       18.08      1.68 o 
   9   2  -4       58.05       58.17      3.05 o 
  10   2  -4       47.27       43.67      2.57 o 
   2   3  -4        5.71        6.43      0.80 o 
   3   3  -4      141.68      134.29      4.07 o 
   4   3  -4      301.75      293.72      6.79 o 
   5   3  -4      563.99      542.55     10.47 o 
   6   3  -4      147.71      128.21      4.70 o 
   7   3  -4       53.05       52.60      2.28 o 
   8   3  -4       86.58       86.53      3.67 o 
   9   3  -4      249.45      247.36      6.55 o 
  10   3  -4       28.37       29.38      2.13 o 
  11   3  -4       99.28       93.12      3.51 o 
   2   4  -4      220.84      218.11      5.43 o 
   3   4  -4      133.38      131.00      4.25 o 
   4   4  -4      148.85      158.19      4.96 o 
   5   4  -4      436.80      410.55      9.03 o 
   6   4  -4      259.66      236.14      6.76 o 
   8   4  -4      156.22      152.35      5.01 o 
   9   4  -4       81.74       78.48      3.50 o 
  10   4  -4       97.55       93.09      3.69 o 
  11   4  -4       43.44       41.82      2.27 o 
   1   5  -4       49.59       51.75      2.52 o 
   2   5  -4      451.31      455.53      8.92 o 
   3   5  -4      313.38      329.05      7.57 o 
   4   5  -4      191.94      174.57      5.49 o 
   5   5  -4      153.31      149.85      5.23 o 
   6   5  -4       20.46       16.97      1.80 o 
   8   5  -4      225.97      232.85      7.16 o 
   9   5  -4        1.97        2.17      0.66 o 
  10   5  -4        7.69        6.56      1.08 o 
  11   5  -4       73.53       72.51      2.87 o 
   0   6  -4      186.85      195.82      5.39 o 
   1   6  -4       40.96       37.99      2.30 o 
   2   6  -4      175.61      179.78      5.38 o 
   3   6  -4      338.99      308.53      7.63 o 
   4   6  -4      252.33      235.33      6.73 o 
   5   6  -4      261.54      240.69      7.05 o 
   8   6  -4       28.87       32.27      2.78 o 
   9   6  -4       16.90       17.01      1.23 o 
  10   6  -4        6.77        8.03      1.12 o 
  11   6  -4       65.24       70.55      2.71 o 
   1   7  -4       65.68       72.76      3.46 o 
   2   7  -4       22.24       20.98      1.87 o 
   3   7  -4       92.46       95.88      4.17 o 
   4   7  -4      120.58      114.58      4.73 o 
   7   7  -4      107.68      114.06      5.13 o 
   8   7  -4      232.82      217.49      7.10 o 
   9   7  -4       53.61       48.37      1.95 o 
  10   7  -4       35.62       35.47      1.45 o 
  11   7  -4       44.35       46.41      2.04 o 
   0   8  -4      454.80      440.19      9.80 o 
   1   8  -4      267.53      254.06      7.22 o 
   2   8  -4      247.39      233.14      6.90 o 
   3   8  -4      476.39      453.70     10.34 o 
   7   8  -4      307.52      328.38      9.12 o 
   8   8  -4       54.04       49.77      3.33 o 
   9   8  -4       10.13       11.56      1.00 o 
  10   8  -4       31.17       29.93      1.27 o 
   6   9  -4       74.66       79.06      4.38 o 
   7   9  -4       40.21       41.30      3.19 o 
   8   9  -4        9.36        6.64      1.43 o 
   9   9  -4        8.88       11.25      0.90 o 
  10   9  -4        0.41        0.84      0.69 o 
   5  10  -4      161.82      193.21      6.73 o 
   6  10  -4        5.40        7.86      1.89 o 
   7  10  -4        8.78       10.00      1.80 o 
   8  10  -4       72.24       73.73      3.49 o 
   9  10  -4        2.39        3.36      0.58 o 
   4  11  -4        3.31        2.65      1.34 o 
   5  11  -4        3.75        5.24      1.68 o 
   6  11  -4       25.07       24.61      2.38 o 
   7  11  -4       14.04       11.10      1.60 o 
   8  11  -4       34.77       29.98      2.00 o 
   2  12  -4        4.46        6.97      1.54 o 
   3  12  -4       86.93       90.05      4.30 o 
   4  12  -4       16.67       15.20      1.95 o 
   5  12  -4       78.30       74.73      3.82 o 
   6  12  -4      109.57      110.28      4.24 o 
   7  12  -4       14.22        4.21      7.19 o 
   1  13  -4       19.27       16.82      1.67 o 
   2  13  -4        3.99        5.32      1.15 o 
   3  13  -4       24.05       23.19      2.07 o 
   4  13  -4       10.30        5.43      1.20 o 
   5  13  -4       38.22       37.29      2.31 o 
   2   0  -3     1886.11     2019.54     23.64 o 
   4   0  -3      202.29      184.10      3.09 o 
   6   0  -3        6.25        4.50      0.91 o 
   8   0  -3      301.65      324.32      8.32 o 
  10   0  -3      238.00      229.89      6.60 o 
   0   1  -3     1037.09     1073.07     12.93 o 
   1   1  -3     1143.66     1199.45     17.55 o 
   2   1  -3      730.11      825.03     18.72 o 
   3   1  -3      457.42      466.63      6.65 o 
   4   1  -3     1397.26     1377.25     35.74 o 
   5   1  -3       35.51       42.92      1.55 o 
   6   1  -3       42.12       35.93      1.27 o 
   7   1  -3       96.03       98.37      2.90 o 
   8   1  -3       18.65       21.90      1.05 o 
   9   1  -3        6.07        7.70      0.93 o 
  10   1  -3       14.21       10.46      1.47 o 
  11   1  -3      105.30      109.62      4.34 o 
   1   2  -3       70.23       74.55      1.52 o 
   2   2  -3     1846.62     1978.65     16.53 o 
   3   2  -3      183.64      173.19      7.08 o 
   4   2  -3       78.57       76.86      3.98 o 
   5   2  -3      136.91      130.38      2.85 o 
   6   2  -3       17.43       22.68      1.99 o 
   7   2  -3      272.53      266.26      3.91 o 
   8   2  -3      245.01      251.91      4.01 o 
   9   2  -3       47.90       45.65      1.85 o 
  10   2  -3       14.66       14.15      1.63 o 
  11   2  -3       93.00      101.92      4.11 o 
  12   2  -3       10.98       11.68      1.44 o 
   0   3  -3      371.93      366.89      6.35 o 
   1   3  -3       90.40       98.81      1.99 o 
   2   3  -3      470.31      506.56     12.13 o 
   3   3  -3     1249.68     1314.48     12.08 o 
   4   3  -3      521.81      561.26     14.91 o 
   5   3  -3       14.33       15.06      1.00 o 
   6   3  -3       73.36       63.06      2.14 o 
   7   3  -3      332.74      331.45      5.63 o 
   8   3  -3       20.43       20.07      1.15 o 
   9   3  -3      120.68      117.63      4.48 o 
  10   3  -3      312.22      309.71      7.70 o 
  11   3  -3      204.21      211.72      6.00 o 
  12   3  -3       31.86       35.03      2.23 o 
   1   4  -3      266.75      273.83      3.98 o 
   2   4  -3      228.72      212.44      6.96 o 
   3   4  -3      122.55      120.54      2.55 o 
   4   4  -3      213.53      202.42      3.61 o 
   5   4  -3      116.17      121.39      2.91 o 
   6   4  -3       52.77       49.33      1.97 o 
   7   4  -3      233.63      240.29      4.79 o 
   8   4  -3      290.30      284.44      4.50 o 
  10   4  -3       20.64       21.93      2.02 o 
  11   4  -3      419.61      429.42      9.06 o 
  12   4  -3       11.67       12.87      1.39 o 
   0   5  -3      328.15      319.90      6.61 o 
   1   5  -3      118.49      121.46      2.66 o 
   2   5  -3       95.80       91.87      2.33 o 
   3   5  -3       28.56       25.37      1.94 o 
   4   5  -3        6.91        8.49      1.17 o 
   5   5  -3       75.35       67.81      3.25 o 
   6   5  -3      157.83      154.13      4.27 o 
   7   5  -3       18.37       18.15      1.32 o 
   8   5  -3      219.50      212.51      4.84 o 
   9   5  -3       59.19       59.00      3.49 o 
  10   5  -3      202.18      191.61      5.73 o 
  11   5  -3        3.22        1.69      0.86 o 
  12   5  -3       90.31       94.27      3.44 o 
   1   6  -3      211.86      233.73      4.23 o 
   2   6  -3      784.38      773.02      9.04 o 
   3   6  -3       65.17       64.25      2.17 o 
   4   6  -3       59.62       53.50      2.90 o 
   5   6  -3      196.87      195.48      5.99 o 
   6   6  -3      261.89      261.45      7.29 o 
   7   6  -3       38.11       38.63      2.76 o 
   8   6  -3      157.71      140.55      5.75 o 
   9   6  -3      109.82      103.28      4.74 o 
  10   6  -3        9.53        8.06      0.92 o 
  11   6  -3      234.24      242.49      6.11 o 
  12   6  -3       20.77       19.95      1.51 o 
   0   7  -3     1843.25     1809.02     24.94 o 
   1   7  -3      258.92      252.10      4.68 o 
   2   7  -3       35.91       35.39      1.69 o 
   3   7  -3       48.05       44.84      1.96 o 
   4   7  -3      220.80      199.48      5.43 o 
   5   7  -3      190.01      184.71      6.04 o 
   6   7  -3      208.17      198.17      6.44 o 
   7   7  -3      233.90      246.56      7.80 o 
   8   7  -3      130.06      120.42      5.48 o 
   9   7  -3       82.79       79.40      4.19 o 
  10   7  -3      252.19      250.00      6.80 o 
  11   7  -3       13.31       13.05      0.93 o 
  12   7  -3       26.59       29.69      1.72 o 
   1   8  -3       79.98       74.61      2.60 o 
   2   8  -3      318.81      324.65      5.83 o 
   3   8  -3       40.42       41.91      2.01 o 
   4   8  -3      431.57      450.58      7.28 o 
   5   8  -3      396.05      402.79      8.65 o 
   7   8  -3       88.80       83.65      4.60 o 
   8   8  -3       60.78       55.25      3.75 o 
   9   8  -3       36.83       34.89      2.82 o 
  10   8  -3       20.14       21.09      1.92 o 
  11   8  -3       87.75       83.01      4.80 o 
   0   9  -3      179.52      173.63      6.06 o 
   1   9  -3      217.03      227.69      4.97 o 
   2   9  -3       43.01       44.09      2.14 o 
   3   9  -3       16.53       13.94      1.26 o 
   4   9  -3       43.66       44.98      2.18 o 
   6   9  -3      153.06      158.08      6.32 o 
   7   9  -3       60.59       48.49      3.60 o 
   8   9  -3        3.97        4.79      1.63 o 
   9   9  -3       25.68       20.49      2.11 o 
  10   9  -3       61.82       68.16      3.14 o 
  11   9  -3       47.47       47.61      3.63 o 
   1  10  -3      116.20      110.73      3.53 o 
   2  10  -3      234.23      245.81      5.45 o 
   5  10  -3       64.62       64.85      4.04 o 
   6  10  -3      121.26      109.14      5.31 o 
   7  10  -3        1.18        1.04      1.64 o 
   8  10  -3      169.77      153.37      5.67 o 
   9  10  -3       15.03       15.20      1.74 o 
  10  10  -3       14.81       16.07      0.97 o 
   1  11  -3      200.37      215.10      6.00 o 
   2  11  -3      111.15      117.01      4.22 o 
   4  11  -3      335.87      352.86      9.72 o 
   5  11  -3        4.90        6.00      1.77 o 
   6  11  -3       34.29       34.12      3.08 o 
   7  11  -3       26.90       26.47      2.62 o 
   8  11  -3       63.36       56.35      1.85 o 
   9  11  -3        8.94       11.59      1.35 o 
   1  12  -3       30.42       32.34      1.71 o 
   2  12  -3       67.01       73.55      2.54 o 
   3  12  -3        6.75        7.20      1.64 o 
   4  12  -3       15.80       15.41      2.20 o 
   5  12  -3      269.95      254.39      7.86 o 
   6  12  -3       57.79       52.18      3.33 o 
   7  12  -3      107.90      106.30      4.31 o 
   8  12  -3       77.76       26.22     38.64 o 
   0  13  -3       53.55       62.54      2.98 o 
   1  13  -3       54.82       51.77      1.62 o 
   2  13  -3       27.52       25.25      2.88 o 
   3  13  -3      109.43      101.54      4.53 o 
   4  13  -3      101.88      102.45      4.50 o 
   5  13  -3      164.53      160.35      5.48 o 
   6  13  -3       46.95       53.27      2.89 o 
   7  13  -3       75.39       79.36      6.06 o 
   1  14  -3        8.05        6.73      0.70 o 
   2  14  -3       11.73       11.76      0.84 o 
   3  14  -3       39.17       39.56      2.34 o 
   4  14  -3       10.85        8.70      1.17 o 
   5  14  -3       77.43       74.80      3.00 o 
   0  15  -3       11.07        9.50      0.92 o 
   1  15  -3       14.06       13.67      0.77 o 
   2  15  -3       11.22       11.10      1.01 o 
   3  15  -3      157.10      144.25      3.62 o 
   0   0  -2    13018.90    11333.01    119.82 o 
   2   0  -2     1494.55     1452.91     17.14 o 
   4   0  -2     2199.20     2234.12     26.57 o 
   6   0  -2      774.56      830.10      9.06 o 
   8   0  -2     1366.06     1378.40     37.89 o 
  10   0  -2      717.28      775.99     10.12 o 
   1   1  -2     1305.34     1291.16      8.60 o 
   2   1  -2      205.15      192.52      2.04 o 
   3   1  -2      172.17      182.67      2.57 o 
   4   1  -2      545.18      602.95      8.74 o 
   5   1  -2      597.57      648.98      7.22 o 
   6   1  -2      378.79      375.07      5.30 o 
   7   1  -2      743.84      756.63      7.34 o 
   8   1  -2      224.46      240.84      3.80 o 
   9   1  -2      457.78      475.29      4.07 o 
  10   1  -2        4.43        5.83      0.61 o 
  11   1  -2       46.20       36.44      2.58 o 
  12   1  -2       82.81       79.84      3.65 o 
   0   2  -2     1160.34     1105.83     16.54 o 
   1   2  -2     2845.96     2847.61     18.27 o 
   2   2  -2      633.34      613.22      5.96 o 
   3   2  -2      430.80      440.38      4.93 o 
   4   2  -2       95.15       91.56      2.02 o 
   5   2  -2      452.44      444.92     11.88 o 
   6   2  -2      588.66      599.33      7.30 o 
   7   2  -2      237.66      230.45      4.29 o 
   8   2  -2      232.91      228.50      3.33 o 
   9   2  -2       31.30       34.42      1.10 o 
  10   2  -2       97.74       98.85      4.12 o 
  11   2  -2       45.37       40.68      2.68 o 
  12   2  -2      156.04      157.00      5.24 o 
   1   3  -2      285.21      276.79      2.71 o 
   2   3  -2       31.17       31.13      1.00 o 
   3   3  -2      115.17      117.21      2.21 o 
   4   3  -2      322.07      321.88      4.41 o 
   5   3  -2      905.08      915.75      9.61 o 
   6   3  -2       14.89       14.63      1.03 o 
   7   3  -2      166.78      165.81      4.21 o 
   8   3  -2      222.17      211.49      5.31 o 
   9   3  -2       47.59       52.07      1.86 o 
  10   3  -2       33.67       32.84      2.38 o 
  11   3  -2       12.62       12.50      1.61 o 
  12   3  -2      123.26      114.45      4.33 o 
  14   3  -2       10.38       10.35      0.77 o 
   0   4  -2     1415.71     1525.56     12.92 o 
   1   4  -2      357.86      382.06      5.08 o 
   2   4  -2       24.18       35.33      1.28 o 
   3   4  -2     1523.97     1512.19     29.52 o 
   4   4  -2      307.85      312.94      7.58 o 
   5   4  -2       15.93       15.10      1.01 o 
   6   4  -2      560.16      563.59     17.13 o 
   7   4  -2      450.16      450.36      8.05 o 
   8   4  -2      274.47      261.17      4.23 o 
   9   4  -2      142.89      142.52      3.12 o 
  10   4  -2      402.15      389.14      8.87 o 
  11   4  -2      232.89      236.35      6.57 o 
  12   4  -2       49.02       42.87      2.58 o 
  13   4  -2       49.80       51.95      2.55 o 
  14   4  -2       14.46       14.73      0.78 o 
   1   5  -2       65.76       81.87      2.14 o 
   2   5  -2     1558.45     1493.61     23.76 o 
   3   5  -2      657.36      683.16      9.29 o 
   4   5  -2       30.34       22.46      1.15 o 
   5   5  -2      162.48      148.22      3.25 o 
   6   5  -2      459.22      430.76      7.17 o 
   7   5  -2      152.52      150.26      7.43 o 
   8   5  -2      121.80      122.31      2.98 o 
   9   5  -2      103.97      107.02      2.73 o 
  10   5  -2       26.83       24.17      2.17 o 
  11   5  -2       47.51       47.71      2.83 o 
  12   5  -2       70.91       75.87      3.33 o 
  13   5  -2       66.02       65.23      2.72 o 
   0   6  -2      573.92      561.61      9.69 o 
   1   6  -2      219.63      257.32      4.08 o 
   2   6  -2       23.59       18.08      0.99 o 
   3   6  -2      220.09      222.73      3.86 o 
   4   6  -2      205.48      180.80      3.64 o 
   5   6  -2      165.48      158.85      3.53 o 
   6   6  -2      537.75      539.13      7.63 o 
   7   6  -2       89.27       88.55      2.43 o 
   8   6  -2      373.42      341.23      6.49 o 
   9   6  -2      131.90      129.06      5.37 o 
  10   6  -2      146.64      165.50      5.70 o 
  11   6  -2      145.16      140.39      3.35 o 
  12   6  -2      102.98      110.97      3.92 o 
  13   6  -2       43.50       47.16      2.19 o 
   1   7  -2       30.73       29.79      1.11 o 
   2   7  -2      181.36      187.30      6.14 o 
   3   7  -2      741.87      769.71      9.01 o 
   4   7  -2      647.95      654.73      8.34 o 
   5   7  -2       52.24       52.89      2.09 o 
   6   7  -2      211.62      221.84      4.72 o 
   7   7  -2      123.90      122.57      2.97 o 
   8   7  -2       60.31       56.92      2.62 o 
   9   7  -2       52.82       51.48      3.45 o 
  10   7  -2       39.10       39.86      2.86 o 
  11   7  -2       52.30       51.51      1.95 o 
  12   7  -2       31.41       29.11      1.05 o 
  13   7  -2        4.47        4.55      0.49 o 
   0   8  -2       96.17       85.66      3.72 o 
   1   8  -2      114.26      123.00      2.49 o 
   2   8  -2       88.26      105.22      2.35 o 
   3   8  -2      327.80      322.98      5.41 o 
   4   8  -2        7.67        7.98      0.89 o 
   5   8  -2       10.15       10.01      1.02 o 
   6   8  -2      313.49      321.56      6.97 o 
   7   8  -2      311.86      310.46      8.27 o 
   8   8  -2      208.86      191.67      7.03 o 
   9   8  -2       63.93       62.50      3.81 o 
  10   8  -2      103.85      101.30      4.34 o 
  11   8  -2       25.54       22.79      1.01 o 
  12   8  -2       31.93       28.13      2.57 o 
   1   9  -2       95.72      104.29      3.09 o 
   2   9  -2       12.69       14.32      1.23 o 
   3   9  -2      181.69      176.78      2.85 o 
   4   9  -2      245.11      255.72      4.02 o 
   5   9  -2      154.57      165.18      2.88 o 
   6   9  -2      178.40      190.54      3.54 o 
   7   9  -2      117.20      108.33      5.35 o 
   8   9  -2      188.67      196.68      6.97 o 
   9   9  -2      164.26      162.59      5.93 o 
  10   9  -2       53.98       55.79      3.09 o 
  11   9  -2       10.50       12.24      0.91 o 
  12   9  -2       13.92       13.34      1.78 o 
   0  10  -2      434.74      418.23      9.96 o 
   1  10  -2      336.67      338.58      6.25 o 
   2  10  -2      147.80      140.65      3.03 o 
   3  10  -2       78.33       72.80      2.46 o 
   4  10  -2      115.33      117.87      2.49 o 
   5  10  -2       29.01       25.54      1.63 o 
   6  10  -2      228.48      213.00     11.70 o 
   7  10  -2      222.83      218.70      5.32 o 
   8  10  -2       66.51       60.19      2.29 o 
   9  10  -2       23.85       22.97      2.29 o 
  10  10  -2       35.55       32.78      2.23 o 
  11  10  -2       35.58       30.72      2.01 o 
   1  11  -2       15.45       18.83      1.48 o 
   2  11  -2      102.58       99.59      2.29 o 
   3  11  -2        7.72        8.06      1.02 o 
   4  11  -2      269.89      283.33     15.59 o 
   5  11  -2       32.18       34.54      2.40 o 
   6  11  -2      105.28       98.72      3.97 o 
   7  11  -2      149.75      146.21      3.62 o 
   8  11  -2        9.84       10.61      0.97 o 
   9  11  -2       13.72       10.66      1.47 o 
  10  11  -2       38.44       44.23      2.33 o 
   1  12  -2      557.33      545.63     11.12 o 
   2  12  -2      116.42      110.24      3.94 o 
   3  12  -2      465.73      449.80     16.14 o 
   4  12  -2      169.05      167.85      6.85 o 
   5  12  -2      139.41      135.97      3.63 o 
   6  12  -2      117.76      115.79      3.19 o 
   7  12  -2        3.07        3.45      0.77 o 
   8  12  -2       25.90       25.48      2.01 o 
   9  12  -2        5.48        6.26      1.05 o 
   1  13  -2        2.93        3.87      1.14 o 
   2  13  -2       80.36       73.51      2.61 o 
   3  13  -2       17.51       21.83      1.45 o 
   4  13  -2       10.94       11.81      1.11 o 
   5  13  -2       61.49       58.71      2.18 o 
   6  13  -2       52.15       57.03      1.63 o 
   7  13  -2       38.20       34.30      2.18 o 
   8  13  -2       30.59       26.29      1.24 o 
   0  14  -2        7.18        6.66      1.25 o 
   1  14  -2      142.01      135.77      5.90 o 
   2  14  -2       80.58       73.89      3.30 o 
   3  14  -2      133.51      135.85      4.11 o 
   4  14  -2       47.66       44.69      1.74 o 
   5  14  -2       13.01       12.69      0.76 o 
   6  14  -2       20.29       21.55      0.87 o 
   7  14  -2       45.24       43.78      1.41 o 
   1  15  -2        1.65        1.39      0.35 o 
   2  15  -2       14.15       14.51      1.00 o 
   3  15  -2       47.73       42.96      1.27 o 
   4  15  -2       12.72       14.99      1.10 o 
   5  15  -2       12.26       12.60      1.58 o 
   0  16  -2        2.69        2.48      0.36 o 
   1  16  -2       42.48       40.41      1.06 o 
   2   0  -1     2015.47     1903.03     21.44 o 
   4   0  -1    10579.59    10135.40    109.07 o 
   6   0  -1     3461.44     3658.09     30.16 o 
   8   0  -1      445.12      424.21      8.98 o 
  10   0  -1       10.65        8.73      0.85 o 
  12   0  -1      511.13      526.50     10.54 o 
  14   0  -1       13.03       10.13      1.32 o 
   0   1  -1     1954.68     1839.10     20.83 o 
   1   1  -1     8891.98     8330.44     62.57 o 
   2   1  -1     2067.36     1891.78     12.34 o 
   3   1  -1     6500.89     6239.09    137.49 o 
   4   1  -1     2671.17     2708.53     29.54 o 
   5   1  -1      419.09      427.16      5.15 o 
   6   1  -1      330.70      362.86      4.98 o 
   7   1  -1      976.11     1026.23      8.88 o 
   8   1  -1      114.12      125.43      3.15 o 
   9   1  -1        8.69        6.70      0.46 o 
  10   1  -1       21.85       20.44      0.79 o 
  11   1  -1       47.50       47.67      1.63 o 
  12   1  -1        7.39        6.47      0.68 o 
  14   1  -1       57.69       50.50      1.90 o 
   1   2  -1      284.72      258.09      2.74 o 
   2   2  -1      501.94      479.72      4.73 o 
   3   2  -1     2376.25     2286.42     18.62 o 
   4   2  -1     2185.01     2244.16     18.73 o 
   5   2  -1      188.65      190.00      3.15 o 
   6   2  -1      528.34      528.41      6.48 o 
   7   2  -1      771.10      842.57     12.30 o 
   8   2  -1      116.20      126.06      2.60 o 
   9   2  -1      513.49      511.16      4.16 o 
  10   2  -1      133.89      137.74      2.85 o 
  11   2  -1       90.93       92.26      2.29 o 
  12   2  -1       67.24       63.31      1.85 o 
  14   2  -1       38.68       39.42      1.60 o 
   0   3  -1     4365.56     3955.87     42.92 o 
   1   3  -1      655.83      609.28     17.55 o 
   2   3  -1      910.05      838.90     11.03 o 
   3   3  -1      858.08      890.56     14.88 o 
   4   3  -1      305.51      323.75      4.21 o 
   5   3  -1      477.26      459.58      6.63 o 
   6   3  -1       17.66       19.50      1.12 o 
   7   3  -1      479.89      485.85     12.34 o 
   8   3  -1      143.68      134.87      3.82 o 
   9   3  -1        1.47        2.63      0.48 o 
  10   3  -1      259.91      262.95      3.97 o 
  11   3  -1      283.70      289.50      7.04 o 
  12   3  -1        8.79        8.50      1.44 o 
  14   3  -1        0.27        1.20      0.49 o 
   1   4  -1     1713.39     1609.02     20.24 o 
   2   4  -1       10.56        8.07      0.60 o 
   3   4  -1     1466.11     1420.69     15.36 o 
   4   4  -1      558.89      551.38      9.23 o 
   5   4  -1      698.99      697.21     15.24 o 
   6   4  -1      297.46      312.97      8.31 o 
   7   4  -1       93.24       98.19      3.63 o 
   8   4  -1       18.94       21.29      0.97 o 
   9   4  -1      158.75      149.59      2.98 o 
  10   4  -1       99.36      100.61      1.96 o 
  11   4  -1       47.67       44.65      1.99 o 
  12   4  -1       13.95       15.76      1.67 o 
  13   4  -1       32.63       32.80      1.50 o 
  14   4  -1       18.34       19.22      0.97 o 
   0   5  -1     1978.69     1866.77     22.21 o 
   1   5  -1      519.31      505.34      6.24 o 
   2   5  -1     1397.88     1471.17     16.45 o 
   3   5  -1      248.95      249.71      3.75 o 
   4   5  -1      584.63      613.47      9.58 o 
   5   5  -1      222.15      242.67      5.21 o 
   6   5  -1      199.88      208.51      6.40 o 
   7   5  -1      177.10      179.65      5.55 o 
   8   5  -1      348.88      351.97      4.28 o 
   9   5  -1      277.63      281.55      4.09 o 
  10   5  -1     1390.71     1357.62     23.71 o 
  11   5  -1       19.13       22.35      1.40 o 
  12   5  -1       78.65       81.91      3.50 o 
  13   5  -1       52.80       50.69      1.41 o 
  14   5  -1       91.10       53.25     35.08 o 
   1   6  -1      668.02      694.86     16.42 o 
   2   6  -1      765.90      734.84      7.90 o 
   3   6  -1     1591.98     1676.06     15.40 o 
   4   6  -1      326.16      336.11      6.74 o 
   5   6  -1      205.66      185.63      3.72 o 
   6   6  -1      328.52      317.94      9.75 o 
   7   6  -1       84.10       85.97      1.71 o 
   8   6  -1       75.03       79.44      2.08 o 
   9   6  -1      244.11      253.63      3.71 o 
  10   6  -1       38.11       41.93      2.92 o 
  11   6  -1      132.44      135.71      3.38 o 
  12   6  -1       11.50       10.61      0.72 o 
  13   6  -1      148.28      144.20      3.66 o 
   0   7  -1      589.92      613.88      7.24 o 
   1   7  -1      575.69      517.64      6.43 o 
   2   7  -1      265.11      268.20      4.29 o 
   3   7  -1      141.05      160.78      5.27 o 
   4   7  -1       77.37       71.91      2.27 o 
   5   7  -1      188.51      196.84      4.06 o 
   6   7  -1      185.83      181.23      4.48 o 
   7   7  -1      206.09      205.53      3.62 o 
   8   7  -1      233.90      238.87      4.27 o 
   9   7  -1      708.27      720.21     14.31 o 
  10   7  -1      144.21      149.90      5.54 o 
  11   7  -1       62.02       62.24      3.65 o 
  12   7  -1       33.06       27.65      1.22 o 
  13   7  -1       75.88       71.44      1.89 o 
   1   8  -1       18.40       13.96      1.00 o 
   2   8  -1      346.10      313.85      6.97 o 
   3   8  -1      260.25      246.45      8.33 o 
   4   8  -1       77.60       75.79      2.48 o 
   5   8  -1      309.70      309.10      4.03 o 
   6   8  -1      181.27      194.65      3.68 o 
   7   8  -1      130.99      134.32      2.64 o 
   8   8  -1      178.35      172.10      3.25 o 
   9   8  -1       66.01       69.35      4.02 o 
  10   8  -1       30.15       33.66      1.77 o 
  11   8  -1       20.08       19.20      1.00 o 
  12   8  -1       48.48       48.44      1.37 o 
  13   8  -1       11.89       10.80      0.66 o 
   0   9  -1      225.51      209.63      6.05 o 
   1   9  -1      347.99      312.77      4.39 o 
   2   9  -1      148.29      132.99      3.32 o 
   3   9  -1       21.71       21.58      1.10 o 
   4   9  -1      276.09      272.33      5.63 o 
   5   9  -1       30.79       30.02      1.23 o 
   6   9  -1       29.56       28.29      1.24 o 
   7   9  -1      207.57      205.75      3.82 o 
   8   9  -1       74.62       82.29      2.48 o 
   9   9  -1       66.25       65.99      2.45 o 
  10   9  -1       15.67       16.53      1.23 o 
  11   9  -1       32.20       30.90      1.16 o 
  12   9  -1       29.83       27.30      0.92 o 
   1  10  -1       15.77       14.99      1.23 o 
   2  10  -1       29.13       25.14      1.10 o 
   3  10  -1       17.25       21.00      1.04 o 
   4  10  -1      166.13      169.04      3.89 o 
   5  10  -1        1.23        1.47      0.45 o 
   6  10  -1       30.74       36.36      1.99 o 
   7  10  -1      169.90      177.34      4.35 o 
   8  10  -1      180.78      168.26      5.59 o 
   9  10  -1      150.17      155.92      3.52 o 
  10  10  -1       78.52       86.38      3.80 o 
  11  10  -1       11.69       10.09      0.81 o 
   0  11  -1     3650.68     3608.64     46.38 o 
   1  11  -1      363.84      374.69      6.72 o 
   2  11  -1      263.68      255.09      4.76 o 
   3  11  -1       53.06       51.16      1.32 o 
   4  11  -1      220.79      223.46      3.11 o 
   5  11  -1       23.25       22.65      1.62 o 
   6  11  -1       29.55       24.39      1.67 o 
   7  11  -1      127.53      133.62      2.89 o 
   8  11  -1       58.68       60.97      2.27 o 
   9  11  -1       51.61       51.04      1.87 o 
  10  11  -1      164.33      165.93      4.92 o 
  11  11  -1       34.50       34.28      1.75 o 
   1  12  -1      105.84      109.77      4.61 o 
   2  12  -1       77.72       77.13      3.86 o 
   3  12  -1      134.01      141.40      3.85 o 
   4  12  -1      166.42      169.52      3.34 o 
   5  12  -1      203.32      179.80      3.43 o 
   6  12  -1       62.70       71.91      1.80 o 
   7  12  -1       75.03       78.11      2.37 o 
   8  12  -1       36.73       36.18      1.32 o 
   9  12  -1      121.49      114.44      2.13 o 
  10  12  -1        0.93        0.86      0.37 o 
   0  13  -1      275.52      290.69      7.91 o 
   1  13  -1      193.56      200.83      6.39 o 
   2  13  -1       41.26       40.68      2.84 o 
   3  13  -1       55.97       57.17      2.33 o 
   4  13  -1      146.42      155.79      3.86 o 
   5  13  -1       10.24       11.70      0.75 o 
   6  13  -1       55.38       56.28      1.79 o 
   7  13  -1       38.68       42.92      1.21 o 
   8  13  -1       31.34       31.15      1.08 o 
   9  13  -1        1.29        0.04      0.39 o 
   1  14  -1       10.69       12.21      1.19 o 
   2  14  -1        9.76       10.18      1.52 o 
   3  14  -1       22.88       25.01      1.58 o 
   4  14  -1       30.30       30.22      1.26 o 
   5  14  -1       41.26       41.29      1.41 o 
   6  14  -1       20.18       19.61      0.93 o 
   7  14  -1       44.25       42.58      1.52 o 
   0  15  -1       24.01       24.65      1.29 o 
   1  15  -1       55.77       56.47      1.63 o 
   2  15  -1        2.03        1.99      0.47 o 
   3  15  -1       81.86       84.89      1.96 o 
   4  15  -1       17.66       21.14      1.17 o 
   5  15  -1       67.89       68.69      1.94 o 
   6  15  -1       18.43        8.79      7.81 o 
   1  16  -1        6.36        6.30      0.52 o 
   2  16  -1       65.56       71.96      2.47 o 
   3  16  -1        6.37        6.24      0.49 o 
   2   0   0    12502.39    10956.14    158.31 o 
   4   0   0     1495.49     1519.07     12.91 o 
   6   0   0      134.63      123.91      3.61 o 
   8   0   0       95.90      117.70      4.21 o 
  10   0   0      988.61     1036.44      9.69 o 
  12   0   0      183.96      212.00      6.24 o 
  14   0   0       87.27       96.61      5.91 o 
   1   1   0        3.98        5.12      0.16 o 
   2   1   0       41.02       47.65      0.89 o 
   3   1   0      953.56      931.47     13.83 o 
   4   1   0       91.38      106.41      2.31 o 
   5   1   0       22.55       27.16      1.06 o 
   6   1   0      279.02      260.74      3.99 o 
   7   1   0      377.13      358.93      6.94 o 
   8   1   0       40.34       31.86      1.55 o 
   9   1   0      140.22      139.84      1.90 o 
  10   1   0      195.75      201.13      2.71 o 
  11   1   0      662.16      649.45     10.32 o 
  12   1   0      181.23      191.88      4.14 o 
  13   1   0      122.41      126.58      2.31 o 
  14   1   0       63.40       60.12      1.94 o 
   0   2   0     6169.30     5637.61     60.26 o 
   1   2   0     1732.89     1586.66     10.19 o 
   2   2   0       58.96       58.28      0.79 o 
   3   2   0     1497.14     1482.52     12.44 o 
   4   2   0       37.99       31.37      1.06 o 
   5   2   0      893.52      888.84     10.20 o 
   6   2   0      269.04      226.60      3.66 o 
   7   2   0      637.92      666.19     10.54 o 
   8   2   0      529.58      544.75      7.40 o 
   9   2   0        6.41        6.13      0.50 o 
  10   2   0      148.02      158.56      2.14 o 
  11   2   0       56.06       66.35      1.93 o 
  12   2   0      275.51      299.81      5.27 o 
  13   2   0      167.84      171.61      2.67 o 
  14   2   0       43.11       41.76      1.33 o 
   1   3   0      201.69      197.15      3.08 o 
   2   3   0       20.82       26.32      0.58 o 
   3   3   0     1299.21     1295.20     10.78 o 
   4   3   0        3.15        2.16      0.46 o 
   5   3   0       39.61       28.82      1.17 o 
   6   3   0       42.51       41.00      1.51 o 
   7   3   0       22.09       22.61      1.23 o 
   8   3   0        0.77        2.09      0.60 o 
   9   3   0      139.79      146.13      2.53 o 
  10   3   0        0.26        1.67      0.41 o 
  11   3   0       25.17       25.51      1.15 o 
  12   3   0       12.06       13.34      0.88 o 
  13   3   0       23.84       23.11      1.13 o 
  14   3   0       12.73       10.43      0.81 o 
   0   4   0      136.76      149.77      3.18 o 
   1   4   0     3537.26     3368.06     26.25 o 
   2   4   0     1471.02     1441.17     12.15 o 
   3   4   0     1889.52     1937.20     13.00 o 
   4   4   0       95.13       91.24      2.39 o 
   5   4   0      212.80      251.99      5.51 o 
   6   4   0       76.74       93.28      2.38 o 
   7   4   0        2.11        2.22      0.56 o 
   8   4   0       36.79       45.36      2.16 o 
   9   4   0     1245.50     1259.52      9.80 o 
  10   4   0      206.15      227.57      3.54 o 
  11   4   0      343.88      341.77      4.04 o 
  12   4   0       94.77       97.29      2.03 o 
  13   4   0      421.13      440.24      6.79 o 
  14   4   0        1.80        2.03      0.37 o 
   1   5   0       34.13       32.43      0.86 o 
   2   5   0     6736.92     6590.44     49.52 o 
   3   5   0     2782.16     2762.63     18.30 o 
   4   5   0     1257.59     1366.45     12.85 o 
   5   5   0       78.56       82.55      2.19 o 
   6   5   0      316.73      327.14      7.53 o 
   7   5   0       67.43       60.61      2.13 o 
   8   5   0        0.26        0.86      0.60 o 
   9   5   0      169.21      163.80      2.80 o 
  10   5   0       47.82       48.58      2.11 o 
  11   5   0       62.56       61.88      1.63 o 
  12   5   0        0.72        0.78      0.30 o 
  13   5   0      188.12      181.51      3.40 o 
  14   5   0        3.00        2.17      0.58 o 
   0   6   0       53.66       45.46      2.07 o 
   1   6   0        5.00       13.56      0.66 o 
   2   6   0      240.85      248.47      3.17 o 
   3   6   0      618.35      629.42      7.16 o 
   4   6   0      696.78      670.30     12.55 o 
   5   6   0      211.24      207.13      3.84 o 
   6   6   0      186.94      198.81      3.96 o 
   7   6   0      497.51      503.42      8.65 o 
   8   6   0      489.14      467.60      5.78 o 
   9   6   0     1664.53     1703.14     21.18 o 
  10   6   0      294.79      307.61      5.63 o 
  11   6   0       44.25       45.20      1.36 o 
  12   6   0       11.71       12.60      0.60 o 
  13   6   0      128.73      122.29      8.23 o 
   1   7   0        0.13        0.35      0.29 o 
   2   7   0      408.37      394.74      5.43 o 
   3   7   0     1307.83     1440.54     20.35 o 
   4   7   0       29.58       24.66      1.32 o 
   5   7   0      584.94      646.12      8.17 o 
   6   7   0       12.31       16.46      1.02 o 
   7   7   0        5.94        5.23      0.44 o 
   8   7   0       13.50       15.25      0.80 o 
   9   7   0        9.90        8.12      1.01 o 
  10   7   0       92.64       89.94      2.90 o 
  11   7   0       40.27       40.01      1.29 o 
  12   7   0       15.90       16.04      0.74 o 
  13   7   0       78.93       68.76      6.38 o 
   0   8   0       62.96       69.87      2.07 o 
   1   8   0      225.23      219.49      3.09 o 
   2   8   0       56.74       56.10      2.03 o 
   3   8   0       75.01       73.10      2.29 o 
   4   8   0       16.13       18.39      1.24 o 
   5   8   0       52.03       51.59      1.64 o 
   6   8   0       67.50       76.47      1.85 o 
   7   8   0      137.58      138.39      2.14 o 
   8   8   0       17.61       18.43      0.79 o 
   9   8   0        0.28        0.11      0.51 o 
  10   8   0       25.29       23.48      1.57 o 
  11   8   0      219.69      222.08      3.50 o 
  12   8   0        8.62        9.50      0.54 o 
  13   8   0        0.05        0.15      0.46 o 
   1   9   0      319.51      314.29      5.29 o 
   2   9   0      108.30      112.54      5.54 o 
   3   9   0      354.87      377.02      6.06 o 
   4   9   0       67.17       70.79      1.77 o 
   5   9   0      188.62      182.93      3.58 o 
   6   9   0        0.14        0.28      0.34 o 
   7   9   0      138.24      137.12      2.33 o 
   8   9   0        3.52        3.18      0.52 o 
   9   9   0      262.78      257.39      4.82 o 
  10   9   0       17.10       15.86      1.26 o 
  11   9   0        0.00       -0.45      0.46 o 
  12   9   0       14.83       16.28      0.74 o 
   0  10   0      773.34      732.83     13.36 o 
   1  10   0      271.00      259.02      3.45 o 
   2  10   0      191.06      190.93      3.54 o 
   3  10   0     1030.61      994.33      9.85 o 
   4  10   0      258.16      260.70      3.72 o 
   5  10   0      329.31      304.37      4.13 o 
   6  10   0       20.50       17.08      1.00 o 
   7  10   0        7.14        6.95      0.66 o 
   8  10   0        2.67        1.22      0.41 o 
   9  10   0       42.46       46.65      1.58 o 
  10  10   0       21.86       20.13      1.29 o 
  11  10   0        5.34        4.70      0.47 o 
   1  11   0        0.15        1.16      0.37 o 
   2  11   0        4.55        5.04      0.72 o 
   3  11   0        1.54        2.48      0.40 o 
   4  11   0      656.55      650.55      8.12 o 
   5  11   0       57.18       72.84      2.19 o 
   6  11   0      795.45      780.45      8.30 o 
   7  11   0      218.91      219.50      3.81 o 
   8  11   0       53.93       53.30      2.14 o 
   9  11   0        0.08        0.07      0.37 o 
  10  11   0        2.94        1.78      0.81 o 
  11  11   0      100.39      101.35      2.35 o 
   0  12   0       21.06       19.07      1.99 o 
   1  12   0      252.68      264.93      3.29 o 
   2  12   0      203.73      223.15      7.22 o 
   3  12   0      141.32      149.56      3.10 o 
   4  12   0       40.32       46.35      1.50 o 
   5  12   0        1.69        3.65      0.58 o 
   6  12   0        4.92        5.85      0.65 o 
   7  12   0       95.56       83.63      1.92 o 
   8  12   0        5.19        3.74      0.57 o 
   9  12   0       60.31       56.72      1.55 o 
  10  12   0       19.23       15.89      0.99 o 
   1  13   0       24.52       24.22      1.40 o 
   2  13   0        8.50        7.52      0.78 o 
   3  13   0        0.64       -0.62      0.52 o 
   4  13   0      321.23      322.22      5.53 o 
   5  13   0      121.74      117.23      2.28 o 
   6  13   0      128.88      116.04      2.21 o 
   7  13   0       60.42       58.61      1.56 o 
   8  13   0      107.39      112.43      2.56 o 
   9  13   0       58.48       58.81      1.37 o 
   0  14   0      105.22      107.20      2.96 o 
   1  14   0      118.04      129.30      2.32 o 
   2  14   0        6.17        5.56      0.56 o 
   3  14   0       49.83       55.72      1.74 o 
   4  14   0        5.73        5.48      0.65 o 
   5  14   0       54.43       59.42      1.62 o 
   6  14   0       46.55       51.64      1.35 o 
   7  14   0       24.49       22.35      0.93 o 
   8  14   0       13.86       16.58      0.75 o 
   1  15   0       61.86       62.38      1.73 o 
   2  15   0        5.57        7.89      0.70 o 
   3  15   0       47.64       50.53      1.29 o 
   4  15   0        3.14        2.38      0.38 o 
   5  15   0       20.19       21.41      0.92 o 
   6  15   0        1.73        1.83      0.35 o 
   0  16   0       16.47       21.93      1.68 o 
   1  16   0       79.05       91.14      2.34 o 
   2  16   0       12.97       11.31      0.79 o 
   3  16   0        6.38        5.60      0.41 o 
   4  16   0       19.41       22.45      0.83 o 
   2   0   1     1989.72     1884.37     12.19 o 
   4   0   1    10625.71     9818.32     78.46 o 
   6   0   1     3480.77     3740.26     60.03 o 
   8   0   1      443.75      439.72      8.90 o 
  10   0   1       10.86        8.61      0.78 o 
  12   0   1      515.63      532.80      7.72 o 
  14   0   1       13.18       10.38      0.70 o 
   0   1   1     1960.85     1774.07     13.13 o 
   1   1   1     8919.43     7789.05     38.96 o 
   2   1   1     2064.16     1876.81      8.86 o 
   3   1   1     6476.21     6064.71     29.28 o 
   4   1   1     2667.22     2680.07     17.66 o 
   5   1   1      420.93      418.15      3.98 o 
   6   1   1      333.34      377.99      3.36 o 
   7   1   1      971.26     1029.58     10.71 o 
   8   1   1      115.09      125.40      3.05 o 
   9   1   1        8.22        7.12      0.48 o 
  10   1   1       21.54       20.51      0.78 o 
  11   1   1       48.84       49.07      1.35 o 
  12   1   1        7.56        7.96      0.81 o 
  13   1   1      617.66      616.25      6.20 o 
  14   1   1       57.51       49.24      1.08 o 
   1   2   1      285.90      250.78      1.92 o 
   2   2   1      503.28      463.66      4.10 o 
   3   2   1     2373.24     2223.40     12.72 o 
   4   2   1     2191.00     2201.18     12.84 o 
   5   2   1      188.36      193.02      2.43 o 
   6   2   1      526.89      540.45      6.38 o 
   7   2   1      771.89      851.96      9.38 o 
   8   2   1      118.20      124.59      3.08 o 
   9   2   1      512.73      514.77      6.72 o 
  10   2   1      134.08      137.86      2.01 o 
  11   2   1       90.72       94.85      1.85 o 
  12   2   1       67.00       67.77      1.53 o 
  13   2   1       92.86       91.07      1.86 o 
  14   2   1       39.09       38.74      1.09 o 
   0   3   1     4374.91     3978.34     31.03 o 
   1   3   1      657.04      605.83      4.63 o 
   2   3   1      904.98      813.88      5.98 o 
   3   3   1      861.57      872.95      6.50 o 
   4   3   1      306.19      307.47      3.09 o 
   5   3   1      478.07      464.70      5.41 o 
   6   3   1       17.86       18.87      0.98 o 
   7   3   1      478.99      491.19      6.49 o 
   8   3   1      142.30      137.89      3.29 o 
   9   3   1        1.47        3.09      0.47 o 
  10   3   1      258.86      261.90      2.80 o 
  11   3   1      283.79      290.51      3.06 o 
  12   3   1        8.95       10.14      0.65 o 
  13   3   1        3.80        3.36      0.36 o 
  14   3   1        0.28       -0.11      0.31 o 
   1   4   1     1714.53     1558.56     13.73 o 
   2   4   1       10.69        7.85      0.44 o 
   3   4   1     1466.66     1411.77     13.92 o 
   4   4   1      558.09      553.41      4.85 o 
   5   4   1      708.35      724.21      8.25 o 
   6   4   1      295.68      316.14      4.63 o 
   7   4   1       94.06      102.36      2.58 o 
   8   4   1       19.34       21.58      0.93 o 
   9   4   1      160.50      156.05      2.12 o 
  10   4   1      100.50      101.84      1.75 o 
  11   4   1       47.40       45.07      1.14 o 
  12   4   1       14.06       14.97      0.72 o 
  13   4   1       32.18       31.60      0.94 o 
  14   4   1       18.33       19.19      0.71 o 
   0   5   1     1961.89     1819.62     15.80 o 
   1   5   1      520.68      500.37      4.86 o 
   2   5   1     1395.21     1450.56     15.58 o 
   3   5   1      246.74      248.76      2.83 o 
   4   5   1      587.94      627.26      5.50 o 
   5   5   1      221.52      254.34      3.97 o 
   6   5   1      196.66      213.89      3.80 o 
   7   5   1      179.59      188.34      3.74 o 
   8   5   1      351.48      354.97      4.17 o 
   9   5   1      277.61      284.06      3.43 o 
  10   5   1     1393.03     1382.09     10.44 o 
  11   5   1       19.47       21.42      0.87 o 
  12   5   1       78.37       82.12      1.46 o 
  13   5   1       52.45       49.93      1.11 o 
  14   5   1       91.78       54.00     32.76 o 
   1   6   1      668.77      688.77      5.90 o 
   2   6   1      769.54      730.03      6.62 o 
   3   6   1     1599.04     1714.80     12.45 o 
   4   6   1      326.35      351.09      3.80 o 
   5   6   1      206.01      195.34      3.58 o 
   6   6   1      327.94      323.50      5.09 o 
   7   6   1       84.86       91.90      1.86 o 
   8   6   1       75.81       83.12      1.87 o 
   9   6   1      245.59      257.70      4.90 o 
  10   6   1       37.94       41.23      1.37 o 
  11   6   1      130.52      133.07      2.42 o 
  12   6   1       11.94       11.94      0.63 o 
  13   6   1      148.30      143.17      2.44 o 
   0   7   1      587.69      629.71     10.33 o 
   1   7   1      576.41      525.38      5.23 o 
   2   7   1      265.32      271.38      3.38 o 
   3   7   1      141.44      165.68      2.51 o 
   4   7   1       76.95       70.97      2.09 o 
   5   7   1      188.95      203.11      3.89 o 
   6   7   1      186.71      185.45      2.31 o 
   7   7   1      204.44      203.91      2.49 o 
   8   7   1      234.94      242.43      3.08 o 
   9   7   1      708.87      707.86     11.12 o 
  10   7   1      145.21      149.60      3.10 o 
  11   7   1       62.29       63.03      1.91 o 
  12   7   1       33.13       30.15      1.05 o 
  13   7   1       75.92       73.56      4.33 o 
   1   8   1       18.49       14.76      0.71 o 
   2   8   1      346.87      327.68      3.56 o 
   3   8   1      261.40      254.83      4.42 o 
   4   8   1       77.24       84.24      2.45 o 
   5   8   1      307.30      320.26      3.16 o 
   6   8   1      181.90      196.68      2.47 o 
   7   8   1      130.69      134.74      2.31 o 
   8   8   1      176.85      174.22      3.56 o 
   9   8   1       65.59       63.26      1.65 o 
  10   8   1       30.28       30.58      1.36 o 
  11   8   1       20.06       19.48      1.34 o 
  12   8   1       47.48       45.38      1.40 o 
  13   8   1       12.22       11.34      0.78 o 
   0   9   1      224.40      212.98      4.11 o 
   1   9   1      348.16      317.14      5.75 o 
   2   9   1      148.16      140.51      3.17 o 
   3   9   1       22.56       23.61      0.87 o 
   4   9   1      276.25      278.87      2.95 o 
   5   9   1       30.32       31.64      0.97 o 
   6   9   1       29.47       27.96      0.95 o 
   7   9   1      205.20      207.98      3.22 o 
   8   9   1       75.41       78.69      2.22 o 
   9   9   1       67.12       63.07      2.51 o 
  10   9   1       15.68       14.11      1.22 o 
  11   9   1       32.59       29.38      1.51 o 
  12   9   1       30.02       29.00      1.02 o 
   1  10   1       16.27       16.48      0.63 o 
   2  10   1       28.69       26.71      0.86 o 
   3  10   1       17.48       23.17      0.72 o 
   4  10   1      165.00      172.27      2.04 o 
   5  10   1        1.14        1.97      0.39 o 
   6  10   1       30.46       38.03      1.18 o 
   7  10   1      170.16      185.12      3.03 o 
   8  10   1      180.70      169.96      3.27 o 
   9  10   1      152.30      152.05      2.96 o 
  10  10   1       79.18       83.76      1.95 o 
  11  10   1       11.35       10.61      0.69 o 
   0  11   1     3652.72     3550.21     33.88 o 
   1  11   1      365.62      366.83      4.53 o 
   2  11   1      264.71      252.59      3.89 o 
   3  11   1       53.97       51.88      1.40 o 
   4  11   1      221.71      230.57      2.80 o 
   5  11   1       23.31       24.76      0.89 o 
   6  11   1       29.12       24.17      0.88 o 
   7  11   1      126.30      128.69      2.20 o 
   8  11   1       58.89       59.09      1.60 o 
   9  11   1       50.96       49.71      1.18 o 
  10  11   1      163.11      153.91      4.83 o 
  11  11   1       34.86       35.54      1.06 o 
   1  12   1      105.53      106.78      2.20 o 
   2  12   1       77.60       77.13      1.88 o 
   3  12   1      133.45      145.36      2.62 o 
   4  12   1      165.25      170.39      2.55 o 
   5  12   1      203.70      179.90      2.62 o 
   6  12   1       62.22       73.13      1.45 o 
   7  12   1       75.30       76.15      1.60 o 
   8  12   1       35.86       36.36      1.15 o 
   9  12   1      121.59      116.33      1.89 o 
  10  12   1        0.78        1.07      0.26 o 
   0  13   1      278.40      281.68      4.21 o 
   1  13   1      192.40      189.48      2.65 o 
   2  13   1       41.16       39.66      1.20 o 
   3  13   1       55.52       56.10      1.57 o 
   4  13   1      147.34      160.28      2.68 o 
   5  13   1       10.28       11.05      0.66 o 
   6  13   1       54.63       57.76      1.54 o 
   7  13   1       38.49       44.06      1.47 o 
   8  13   1       30.76       31.21      1.13 o 
   9  13   1        1.35        1.27      0.39 o 
   1  14   1       10.19       10.02      0.61 o 
   2  14   1        9.61        8.42      0.57 o 
   3  14   1       22.44       21.14      0.83 o 
   4  14   1       30.30       28.02      0.91 o 
   5  14   1       41.25       40.91      1.21 o 
   6  14   1       20.54       18.74      0.69 o 
   7  14   1       44.29       44.97      1.27 o 
   0  15   1       24.58       24.68      1.30 o 
   1  15   1       56.08       55.71      1.09 o 
   2  15   1        1.96        2.18      0.30 o 
   3  15   1       80.87       81.37      1.62 o 
   4  15   1       17.65       20.60      0.80 o 
   5  15   1       67.44       66.75      2.06 o 
   6  15   1       18.10       16.10      0.74 o 
   1  16   1        6.31        5.07      0.56 o 
   2  16   1       66.43       66.28      1.21 o 
   3  16   1        6.32        5.53      0.37 o 
   0   0   2    13005.82    11446.93    122.60 o 
   2   0   2     1485.73     1451.92     14.88 o 
   4   0   2     2197.02     2188.04     14.87 o 
   6   0   2      773.65      823.30      9.76 o 
   8   0   2     1372.50     1412.96     11.84 o 
  10   0   2      711.07      745.29      7.84 o 
  12   0   2       68.51       64.14      1.88 o 
  14   0   2       62.98       68.06      1.94 o 
   1   1   2     1307.16     1287.70      9.91 o 
   2   1   2      207.39      191.98      2.36 o 
   3   1   2      170.93      179.43      1.25 o 
   4   1   2      545.93      588.31      3.63 o 
   5   1   2      607.66      675.45      5.07 o 
   6   1   2      376.57      379.64      3.24 o 
   7   1   2      745.46      768.97      6.11 o 
   8   1   2      225.86      242.71      2.50 o 
   9   1   2      462.64      486.09      3.82 o 
  10   1   2        4.49        6.78      0.55 o 
  11   1   2       45.72       40.25      1.23 o 
  12   1   2       83.00       80.51      1.50 o 
  13   1   2        1.46        1.21      0.42 o 
  14   1   2       15.66       13.85      0.64 o 
   0   2   2     1169.47     1116.68      8.29 o 
   1   2   2     2847.51     2837.38     12.27 o 
   2   2   2      634.97      605.41      3.55 o 
   3   2   2      427.28      430.63      2.62 o 
   4   2   2       96.53       92.25      1.22 o 
   5   2   2      451.24      465.17      3.56 o 
   6   2   2      590.45      612.03      6.94 o 
   7   2   2      236.15      227.91      4.10 o 
   8   2   2      232.61      230.82      2.35 o 
   9   2   2       31.77       35.64      0.95 o 
  10   2   2       99.02       92.82      1.66 o 
  11   2   2       44.45       39.80      1.20 o 
  12   2   2      155.98      158.79      2.13 o 
  13   2   2       37.04       35.71      1.19 o 
  14   2   2        5.15        4.63      0.35 o 
   1   3   2      284.70      273.38      2.38 o 
   2   3   2       31.55       31.82      0.84 o 
   3   3   2      116.15      116.24      1.69 o 
   4   3   2      325.09      325.65      2.72 o 
   5   3   2      904.82      950.08      7.54 o 
   6   3   2       15.32       17.02      3.57 o 
   7   3   2      165.89      169.47      3.68 o 
   8   3   2      224.85      218.04      2.31 o 
   9   3   2       46.35       47.86      1.17 o 
  10   3   2       32.94       34.14      1.02 o 
  11   3   2       12.86       13.28      0.68 o 
  12   3   2      123.07      118.58      1.79 o 
  13   3   2       38.19       39.82      0.94 o 
  14   3   2       10.14        9.36      0.43 o 
   0   4   2     1419.35     1460.13     19.10 o 
   1   4   2      357.57      381.31      2.87 o 
   2   4   2       23.73       33.42      0.94 o 
   3   4   2     1524.68     1512.10     13.15 o 
   4   4   2      307.01      318.79      3.79 o 
   5   4   2       15.53       16.59      0.86 o 
   6   4   2      562.96      579.01     12.61 o 
   7   4   2      449.32      470.11      5.60 o 
   8   4   2      275.48      273.84      2.94 o 
   9   4   2      142.09      140.44      1.90 o 
  10   4   2      404.28      397.57      3.44 o 
  11   4   2      232.56      236.56      2.54 o 
  12   4   2       49.07       44.71      1.51 o 
  13   4   2       49.20       52.76      1.02 o 
  14   4   2       14.20       13.74      0.65 o 
   1   5   2       66.06       80.41      1.87 o 
   2   5   2     1561.11     1472.49     13.85 o 
   3   5   2      658.30      689.41      6.44 o 
   4   5   2       31.29       24.26      1.02 o 
   5   5   2      164.20      163.00      2.79 o 
   6   5   2      456.43      451.18      9.08 o 
   7   5   2      152.14      152.69      2.08 o 
   8   5   2      125.24      127.45      1.69 o 
   9   5   2      104.44      111.69      1.67 o 
  10   5   2       26.38       24.77      0.89 o 
  11   5   2       47.55       49.16      1.07 o 
  12   5   2       71.19       77.00      1.49 o 
  13   5   2       66.03       65.41      1.28 o 
   0   6   2      568.91      565.57     10.01 o 
   1   6   2      221.27      252.18      2.75 o 
   2   6   2       23.40       20.22      0.95 o 
   3   6   2      222.83      231.85      3.44 o 
   4   6   2      206.55      196.33      3.13 o 
   5   6   2      165.67      166.11      4.12 o 
   6   6   2      535.72      551.47      5.62 o 
   7   6   2       90.06       91.75      1.64 o 
   8   6   2      371.19      344.21      3.48 o 
   9   6   2      130.91      130.98      2.42 o 
  10   6   2      147.85      159.32      2.70 o 
  11   6   2      145.99      148.56      2.49 o 
  12   6   2      103.38      110.34      1.94 o 
  13   6   2       43.97       45.91      1.27 o 
   1   7   2       31.13       29.27      1.48 o 
   2   7   2      181.81      187.12      3.09 o 
   3   7   2      741.63      793.47      7.70 o 
   4   7   2      647.04      664.98      8.98 o 
   5   7   2       52.35       55.18      1.15 o 
   6   7   2      209.38      224.90      2.52 o 
   7   7   2      123.83      125.27      2.05 o 
   8   7   2       60.09       59.36      1.37 o 
   9   7   2       52.29       53.68      1.53 o 
  10   7   2       39.36       40.84      1.59 o 
  11   7   2       52.18       52.49      1.45 o 
  12   7   2       30.26       28.80      1.11 o 
  13   7   2        4.54        4.71      0.47 o 
   0   8   2       95.40       84.46      3.69 o 
   1   8   2      115.74      119.75      3.13 o 
   2   8   2       88.54      104.95      2.41 o 
   3   8   2      329.22      340.16      3.53 o 
   4   8   2        7.37        7.43      0.46 o 
   5   8   2       10.27       10.59      0.57 o 
   6   8   2      314.32      319.81      3.17 o 
   7   8   2      313.95      316.90      3.78 o 
   8   8   2      208.27      200.53      3.69 o 
   9   8   2       64.74       68.66      2.06 o 
  10   8   2      104.96      107.62      3.49 o 
  11   8   2       26.13       24.00      0.94 o 
  12   8   2       31.64       33.16      0.97 o 
   1   9   2       96.67      109.04      1.73 o 
   2   9   2       12.84       14.44      0.59 o 
   3   9   2      182.24      177.55      2.02 o 
   4   9   2      246.06      253.84      2.37 o 
   5   9   2      153.95      162.94      1.90 o 
   6   9   2      177.71      185.90      2.38 o 
   7   9   2      116.79      111.63      2.78 o 
   8   9   2      190.89      204.82      3.70 o 
   9   9   2      162.77      160.88      3.12 o 
  10   9   2       54.92       53.52      1.61 o 
  11   9   2       10.55       12.64      0.61 o 
  12   9   2       14.21       14.65      0.60 o 
   0  10   2      435.62      419.93      4.39 o 
   1  10   2      337.47      335.66      2.92 o 
   2  10   2      146.25      139.16      1.90 o 
   3  10   2       76.79       72.17      1.50 o 
   4  10   2      113.99      115.31      1.82 o 
   5  10   2       28.57       25.86      0.84 o 
   6  10   2      228.93      221.45      2.53 o 
   7  10   2      220.47      212.79      2.92 o 
   8  10   2       66.64       63.16      1.50 o 
   9  10   2       23.72       20.44      0.83 o 
  10  10   2       36.28       33.04      0.93 o 
  11  10   2       36.01       32.37      0.83 o 
   1  11   2       16.01       17.97      0.65 o 
   2  11   2      101.87       99.88      1.62 o 
   3  11   2        8.14        9.84      0.66 o 
   4  11   2      272.58      291.69      3.17 o 
   5  11   2       32.01       37.09      1.10 o 
   6  11   2      106.18      102.66      1.80 o 
   7  11   2      149.27      147.47      2.29 o 
   8  11   2       10.01        8.78      0.58 o 
   9  11   2       13.41       11.56      0.52 o 
  10  11   2       37.81       42.29      1.14 o 
   0  12   2      581.91      600.58     10.68 o 
   1  12   2      557.51      539.89      5.95 o 
   2  12   2      116.59      112.39      1.82 o 
   3  12   2      465.60      474.23      4.12 o 
   4  12   2      168.82      178.77      2.60 o 
   5  12   2      140.13      141.50      2.07 o 
   6  12   2      116.46      117.19      1.83 o 
   7  12   2        3.14        2.61      0.45 o 
   8  12   2       25.76       26.13      0.84 o 
   9  12   2        5.47        5.19      0.37 o 
   1  13   2        2.89        1.73      0.30 o 
   2  13   2       79.63       77.05      1.48 o 
   3  13   2       17.41       22.55      0.89 o 
   4  13   2       10.81       11.74      0.66 o 
   5  13   2       59.99       56.62      1.32 o 
   6  13   2       51.47       52.03      1.34 o 
   7  13   2       38.44       34.30      0.92 o 
   8  13   2       30.61       28.39      0.75 o 
   0  14   2        7.07        6.13      0.61 o 
   1  14   2      142.98      134.67      1.85 o 
   2  14   2       80.73       75.69      1.36 o 
   3  14   2      133.12      136.42      2.32 o 
   4  14   2       47.79       45.37      1.14 o 
   5  14   2       13.07       13.48      0.63 o 
   6  14   2       19.96       22.12      0.96 o 
   7  14   2       44.92       45.35      1.25 o 
   1  15   2        1.77        1.45      0.24 o 
   2  15   2       14.16       14.32      0.62 o 
   3  15   2       47.46       41.36      0.97 o 
   4  15   2       12.55       14.33      0.57 o 
   5  15   2       13.09       16.19      0.75 o 
   0  16   2        2.71        0.97      1.87 o 
   1  16   2       43.04       40.39      1.27 o 
   2   0   3     1892.76     1938.45     27.85 o 
   4   0   3      205.18      192.13      3.39 o 
   6   0   3        6.59        3.64      0.90 o 
   8   0   3      305.74      338.83      3.57 o 
  10   0   3      234.73      222.23      3.84 o 
  12   0   3      144.25      135.77      3.28 o 
   0   1   3     1047.72     1055.49     10.39 o 
   1   1   3     1133.37     1171.94      7.98 o 
   2   1   3      730.07      794.74      5.85 o 
   3   1   3      453.92      449.34      3.60 o 
   4   1   3     1399.77     1403.32     11.27 o 
   5   1   3       35.98       45.68      1.45 o 
   6   1   3       41.48       37.56      1.82 o 
   7   1   3       96.55      102.11      1.22 o 
   8   1   3       18.35       22.70      0.63 o 
   9   1   3        5.50        8.57      0.79 o 
  10   1   3       13.63        9.77      0.62 o 
  11   1   3      105.41      113.23      2.75 o 
  12   1   3       34.61       40.95      1.22 o 
  13   1   3       24.23       26.83      0.92 o 
   1   2   3       68.95       71.31      1.13 o 
   2   2   3     1842.05     1960.75     10.09 o 
   3   2   3      184.22      169.55      2.28 o 
   4   2   3       78.89       76.54      1.88 o 
   5   2   3      137.60      132.09      2.57 o 
   6   2   3       17.21       19.11      1.25 o 
   7   2   3      273.12      266.06      1.84 o 
   8   2   3      245.26      248.98      2.71 o 
   9   2   3       47.80       44.40      1.07 o 
  10   2   3       14.92       15.41      0.74 o 
  11   2   3       94.41      101.09      1.70 o 
  12   2   3       12.06       11.23      0.53 o 
  13   2   3      292.74      274.12      3.58 o 
   0   3   3      370.32      368.66      5.34 o 
   1   3   3       93.62       99.56      1.80 o 
   2   3   3      469.99      522.00      4.70 o 
   3   3   3     1247.85     1294.61     11.03 o 
   4   3   3      519.97      561.09      6.05 o 
   5   3   3       13.66       15.35      1.04 o 
   6   3   3       73.47       65.89      1.96 o 
   7   3   3      332.69      340.23      3.13 o 
   8   3   3       20.65       18.90      0.55 o 
   9   3   3      123.12      119.98      1.76 o 
  10   3   3      309.15      301.86      3.16 o 
  11   3   3      205.90      212.94      2.50 o 
  12   3   3       32.58       34.28      0.84 o 
  13   3   3      186.00      182.66      2.18 o 
   1   4   3      266.26      285.17      3.34 o 
   2   4   3      230.98      225.13      3.78 o 
   3   4   3      124.42      127.87      2.41 o 
   4   4   3      214.10      203.20      2.79 o 
   5   4   3      118.07      125.82      2.68 o 
   6   4   3       52.94       50.09      0.87 o 
   7   4   3      234.52      242.17      2.08 o 
   8   4   3      288.84      288.69      3.30 o 
   9   4   3       51.82       43.56      0.99 o 
  10   4   3       20.40       21.67      0.82 o 
  11   4   3      420.13      407.59      3.90 o 
  12   4   3       11.20       10.38      0.52 o 
  13   4   3       49.52       47.08      1.03 o 
   0   5   3      324.07      322.97      7.47 o 
   1   5   3      117.78      129.27      3.16 o 
   2   5   3       94.40       95.53      2.95 o 
   3   5   3       28.54       26.86      1.36 o 
   4   5   3        7.12        9.17      0.72 o 
   5   5   3       75.14       74.02      1.20 o 
   6   5   3      155.68      154.57      1.46 o 
   7   5   3       17.78       17.83      0.59 o 
   8   5   3      216.28      211.99      2.34 o 
   9   5   3       58.96       64.26      1.16 o 
  10   5   3      201.54      183.36      2.29 o 
  11   5   3        3.06        2.65      0.36 o 
  12   5   3       89.89       93.72      1.26 o 
  13   5   3       33.49       30.45      0.83 o 
   1   6   3      211.33      243.73      4.69 o 
   2   6   3      788.31      787.28     17.03 o 
   3   6   3       64.04       60.09      1.80 o 
   4   6   3       59.15       58.30      1.07 o 
   5   6   3      197.25      203.41      1.89 o 
   6   6   3      261.93      259.47      2.69 o 
   7   6   3       37.78       36.39      1.05 o 
   8   6   3      159.07      154.72      2.33 o 
   9   6   3      109.49      108.48      1.72 o 
  10   6   3        9.22        7.76      0.67 o 
  11   6   3      235.27      242.89      2.77 o 
  12   6   3       21.04       20.10      0.79 o 
   0   7   3     1851.34     1915.31     26.93 o 
   1   7   3      257.55      258.93      5.07 o 
   2   7   3       35.81       37.00      1.11 o 
   3   7   3       47.84       44.43      0.95 o 
   4   7   3      217.30      198.39      1.71 o 
   5   7   3      189.62      183.20      1.84 o 
   6   7   3      208.95      190.61      2.16 o 
   7   7   3      233.70      233.05      3.05 o 
   8   7   3      129.35      126.05      2.47 o 
   9   7   3       83.19       81.87      1.73 o 
  10   7   3      254.03      260.81      2.79 o 
  11   7   3       13.70       14.77      0.73 o 
  12   7   3       26.90       28.62      1.04 o 
   1   8   3       81.55       73.98      1.11 o 
   2   8   3      320.68      327.87      2.68 o 
   3   8   3       41.54       44.44      0.82 o 
   4   8   3      430.88      459.42      4.50 o 
   5   8   3      394.06      396.81      3.52 o 
   6   8   3      150.57      164.66      2.35 o 
   7   8   3       88.50       83.59      1.65 o 
   8   8   3       59.94       58.67      1.34 o 
   9   8   3       37.29       33.74      1.09 o 
  10   8   3       20.50       20.21      0.72 o 
  11   8   3       87.39       86.44      1.94 o 
   0   9   3      181.96      176.14      2.55 o 
   1   9   3      215.68      223.11      2.08 o 
   2   9   3       42.57       45.01      0.96 o 
   3   9   3       16.50       15.04      0.60 o 
   4   9   3       44.26       47.82      1.07 o 
   5   9   3       22.37       20.86      0.78 o 
   6   9   3      153.47      152.37      2.09 o 
   7   9   3       60.25       52.85      1.29 o 
   8   9   3        4.16        4.66      0.46 o 
   9   9   3       25.76       22.74      0.97 o 
  10   9   3       62.16       68.27      1.18 o 
  11   9   3       46.77       50.87      1.31 o 
   1  10   3      116.73      105.12      1.60 o 
   2  10   3      234.89      231.98      2.89 o 
   3  10   3       94.01       84.59      1.38 o 
   4  10   3      194.95      178.14      2.53 o 
   5  10   3       65.80       61.34      1.21 o 
   6  10   3      120.35      117.36      1.79 o 
   7  10   3        1.23        1.55      0.36 o 
   8  10   3      169.64      161.53      2.10 o 
   9  10   3       14.68       13.04      0.59 o 
  10  10   3       15.15       14.46      0.54 o 
   0  11   3      139.18      145.02      3.90 o 
   1  11   3      200.25      209.84      3.01 o 
   2  11   3      111.13      112.65      1.72 o 
   3  11   3       63.80       68.70      1.47 o 
   4  11   3      335.14      349.11      3.23 o 
   5  11   3        4.88        6.66      0.48 o 
   6  11   3       33.92       33.70      0.92 o 
   7  11   3       27.01       23.36      0.79 o 
   8  11   3       64.21       60.01      1.25 o 
   9  11   3        8.50        8.47      0.44 o 
   1  12   3       30.37       29.20      1.03 o 
   2  12   3       67.01       70.14      1.31 o 
   3  12   3        6.75        5.68      0.49 o 
   4  12   3       15.70       14.83      0.69 o 
   5  12   3      268.95      269.72      3.15 o 
   6  12   3       56.94       55.37      1.45 o 
   7  12   3      108.02      106.35      1.88 o 
   8  12   3       79.16       74.70      1.40 o 
   0  13   3       53.84       61.89      2.25 o 
   1  13   3       54.44       53.25      1.29 o 
   2  13   3       27.61       25.73      1.04 o 
   3  13   3      110.31      108.40      1.67 o 
   4  13   3      102.88      104.44      1.78 o 
   5  13   3      165.39      154.67      2.42 o 
   6  13   3       46.58       51.94      1.25 o 
   7  13   3       74.97       77.53      1.98 o 
   1  14   3        8.24        7.33      0.46 o 
   2  14   3       12.35       12.74      0.68 o 
   3  14   3       39.30       39.66      1.13 o 
   4  14   3       11.15        8.53      0.55 o 
   5  14   3       76.45       73.15      1.63 o 
   0  15   3       11.12        4.41      5.40 o 
   1  15   3       14.34       15.19      0.74 o 
   2  15   3       11.29       10.94      0.52 o 
   3  15   3      157.12      162.46      2.98 o 
   0   0   4      679.58      740.86     12.47 o 
   2   0   4      283.04      304.76      5.01 o 
   4   0   4      666.49      672.28     27.04 o 
   6   0   4      408.93      408.47      4.02 o 
   8   0   4       60.87       61.51      1.34 o 
  10   0   4       47.99       51.87      1.69 o 
  12   0   4       16.42       17.26      2.02 o 
   1   1   4      536.31      590.98      4.45 o 
   2   1   4       67.44       81.62      1.42 o 
   3   1   4      196.33      189.78      3.56 o 
   4   1   4       50.59       51.65      1.71 o 
   5   1   4      594.46      594.30      4.01 o 
   6   1   4      260.69      265.52      1.82 o 
   7   1   4       22.42       19.26      0.52 o 
   8   1   4      304.00      311.48      2.84 o 
   9   1   4       65.91       68.91      1.17 o 
  10   1   4       24.95       22.12      0.76 o 
  11   1   4      129.36      122.74      2.19 o 
  12   1   4       32.52       29.49      0.97 o 
   0   2   4      558.28      644.18      9.52 o 
   1   2   4       34.02       30.98      0.88 o 
   2   2   4      821.56      873.02      7.97 o 
   3   2   4      386.67      419.42      5.36 o 
   4   2   4      640.78      644.35      4.54 o 
   5   2   4       72.42       69.38      0.89 o 
   6   2   4      321.85      314.46      2.20 o 
   7   2   4      131.88      126.39      1.34 o 
   8   2   4       18.62       18.38      0.59 o 
   9   2   4       57.90       59.87      1.09 o 
  10   2   4       47.73       44.95      1.05 o 
  11   2   4      108.80      100.17      1.71 o 
  12   2   4       18.26       22.65      0.82 o 
   1   3   4       33.35       35.01      1.45 o 
   2   3   4        5.55        7.77      0.66 o 
   3   3   4      141.79      136.30      2.91 o 
   4   3   4      299.71      297.71      2.33 o 
   5   3   4      556.38      559.46      4.75 o 
   6   3   4      148.13      135.84      1.36 o 
   7   3   4       53.36       52.76      0.89 o 
   8   3   4       86.45       84.18      1.17 o 
   9   3   4      250.07      250.39      2.31 o 
  10   3   4       28.92       29.12      0.78 o 
  11   3   4       97.09       90.56      1.46 o 
  12   3   4       39.05       33.22      1.46 o 
   0   4   4      495.94      520.53      7.61 o 
   1   4   4      104.69      108.43      2.74 o 
   2   4   4      220.36      231.36      3.91 o 
   3   4   4      133.04      133.20      1.59 o 
   4   4   4      147.87      156.67      1.38 o 
   5   4   4      438.46      438.74      2.95 o 
   6   4   4      259.98      262.31      1.95 o 
   7   4   4      435.11      416.27      3.04 o 
   8   4   4      155.04      151.55      1.59 o 
   9   4   4       81.31       78.17      1.21 o 
  10   4   4       98.75       98.34      1.38 o 
  11   4   4       43.75       41.45      0.87 o 
  12   4   4       49.58       48.98      1.20 o 
   1   5   4       49.37       54.68      1.04 o 
   2   5   4      449.72      473.44      4.08 o 
   3   5   4      312.03      328.22      2.38 o 
   4   5   4      190.41      190.63      1.62 o 
   5   5   4      153.85      151.16      1.44 o 
   6   5   4       20.45       18.46      0.57 o 
   7   5   4       58.42       52.03      0.96 o 
   8   5   4      225.37      221.63      2.14 o 
   9   5   4        1.94        2.07      0.29 o 
  10   5   4        8.18        7.99      0.41 o 
  11   5   4       73.79       69.62      1.07 o 
  12   5   4       47.55       45.12      1.48 o 
   0   6   4      183.96      203.43      2.44 o 
   1   6   4       41.23       39.99      0.76 o 
   2   6   4      175.14      182.65      1.82 o 
   3   6   4      338.70      326.46      2.72 o 
   4   6   4      250.17      243.72      2.21 o 
   5   6   4      262.48      256.17      2.26 o 
   6   6   4       87.27       89.17      1.64 o 
   7   6   4      214.68      218.18      2.63 o 
   8   6   4       28.25       28.05      0.85 o 
   9   6   4       16.96       17.15      0.59 o 
  10   6   4        6.76        7.87      0.38 o 
  11   6   4       65.41       70.86      1.33 o 
   1   7   4       66.58       72.39      1.13 o 
   2   7   4       20.86       21.82      0.64 o 
   3   7   4       93.11      103.56      1.31 o 
   4   7   4      119.50      118.46      1.42 o 
   5   7   4      134.00      132.19      1.63 o 
   6   7   4      111.31      109.52      1.83 o 
   7   7   4      107.68      100.68      1.88 o 
   8   7   4      228.77      237.16      2.71 o 
   9   7   4       52.78       49.01      1.11 o 
  10   7   4       34.62       33.12      0.91 o 
  11   7   4       44.81       48.10      1.33 o 
   0   8   4      455.85      445.52      4.36 o 
   1   8   4      271.20      255.74      3.85 o 
   2   8   4      247.91      243.99      3.20 o 
   3   8   4      472.57      449.78      3.29 o 
   4   8   4       80.76       88.06      1.33 o 
   5   8   4      210.81      208.74      2.24 o 
   6   8   4       24.87       29.65      0.94 o 
   7   8   4      306.39      311.81      3.22 o 
   8   8   4       54.15       55.31      1.49 o 
   9   8   4       10.60       12.09      0.63 o 
  10   8   4       31.55       30.77      0.88 o 
   1   9   4       25.18       29.27      0.89 o 
   2   9   4      259.56      250.35      2.48 o 
   3   9   4       27.69       27.79      0.74 o 
   4   9   4      137.21      134.28      1.90 o 
   5   9   4       72.69       71.63      1.50 o 
   6   9   4       74.35       67.51      1.94 o 
   7   9   4       40.38       43.47      1.18 o 
   8   9   4        9.16        7.31      0.47 o 
   9   9   4        8.79       11.62      0.56 o 
  10   9   4        0.43        0.21      0.22 o 
   0  10   4      487.29      480.93      5.84 o 
   1  10   4      119.19      120.66      1.94 o 
   2  10   4      333.88      327.77      3.20 o 
   3  10   4      140.05      142.89      1.96 o 
   4  10   4       13.95       12.87      0.70 o 
   5  10   4      160.65      176.54      2.34 o 
   6  10   4        5.56        6.77      0.54 o 
   7  10   4        8.94        8.88      0.55 o 
   8  10   4       72.37       75.01      1.12 o 
   9  10   4        2.42        3.50      0.30 o 
   1  11   4       72.40       72.30      1.58 o 
   2  11   4      113.92      107.17      1.78 o 
   3  11   4       44.68       47.24      1.07 o 
   4  11   4        3.36        1.75      0.37 o 
   5  11   4        3.99        4.99      0.44 o 
   6  11   4       24.58       24.39      0.83 o 
   7  11   4       14.06       11.56      0.54 o 
   8  11   4       34.88       26.84      0.64 o 
   0  12   4      218.41      224.59      4.41 o 
   1  12   4       57.69       56.19      1.30 o 
   2  12   4        4.46        5.44      0.47 o 
   3  12   4       87.13       87.06      1.64 o 
   4  12   4       17.16       16.71      0.74 o 
   5  12   4       78.14       80.76      1.64 o 
   6  12   4      107.33      106.23      1.53 o 
   7  12   4       14.01       15.63      0.54 o 
   1  13   4       19.42       19.49      0.70 o 
   2  13   4        3.89        2.94      0.32 o 
   3  13   4       23.77       23.29      0.86 o 
   4  13   4       10.20        8.69      0.54 o 
   5  13   4       38.44       38.16      1.12 o 
   0  14   4       70.68       75.59      2.12 o 
   1  14   4       10.63        9.80      0.62 o 
   2  14   4        6.78        8.84      0.47 o 
   2   0   5       55.47       61.32      0.97 o 
   4   0   5       85.57       88.09      1.52 o 
   6   0   5      116.13      117.42      2.33 o 
   8   0   5      113.26      116.87      2.51 o 
  10   0   5       98.93       91.33      2.30 o 
   0   1   5       66.24       54.73      1.01 o 
   1   1   5       70.76       72.91      0.85 o 
   2   1   5       32.77       39.98      0.65 o 
   3   1   5      291.65      285.07      2.84 o 
   4   1   5       15.59       16.98      0.49 o 
   5   1   5      542.66      530.97      3.77 o 
   6   1   5      297.66      295.90      2.43 o 
   7   1   5      195.04      195.09      2.03 o 
   8   1   5       68.85       67.26      1.13 o 
   9   1   5       71.43       71.10      1.26 o 
  10   1   5        9.60        7.80      0.47 o 
  11   1   5       13.31       14.49      0.65 o 
   1   2   5        4.38        3.47      0.25 o 
   2   2   5       55.50       66.68      0.94 o 
   3   2   5       11.15       16.12      0.47 o 
   4   2   5      533.46      568.58      6.49 o 
   5   2   5      612.32      613.28      3.78 o 
   6   2   5      603.18      594.00      3.66 o 
   7   2   5        5.75        6.41      0.38 o 
   8   2   5       15.64       15.93      0.63 o 
   9   2   5       22.93       23.11      0.74 o 
  10   2   5       30.40       29.43      0.80 o 
  11   2   5        6.41        6.27      0.47 o 
   0   3   5      350.76      299.58      2.93 o 
   1   3   5      267.61      267.06      2.00 o 
   2   3   5      496.54      472.94      3.07 o 
   3   3   5      125.17      131.20      1.33 o 
   4   3   5      564.00      546.16      5.67 o 
   5   3   5      228.57      222.86      1.98 o 
   6   3   5       82.23       91.61      1.29 o 
   7   3   5      816.16      828.48      5.32 o 
   8   3   5       70.23       68.95      1.07 o 
   9   3   5       82.36       78.72      1.41 o 
  10   3   5        9.66       14.63      0.57 o 
  11   3   5       30.53       28.22      0.80 o 
   1   4   5       49.16       49.24      0.87 o 
   2   4   5      303.06      328.08      3.21 o 
   3   4   5       43.92       40.62      0.81 o 
   4   4   5      294.82      321.13      2.36 o 
   5   4   5       89.43       86.91      1.20 o 
   6   4   5       36.30       41.82      0.82 o 
   7   4   5      468.87      473.52      3.01 o 
   8   4   5      116.91      115.73      1.36 o 
   9   4   5      171.17      162.58      2.13 o 
  10   4   5       49.50       48.56      0.94 o 
  11   4   5       59.46       54.58      1.03 o 
   0   5   5      125.35      135.07      2.23 o 
   1   5   5      140.08      136.38      1.61 o 
   2   5   5       38.65       36.27      0.89 o 
   3   5   5      106.76       96.52      1.32 o 
   4   5   5      139.69      146.16      1.77 o 
   5   5   5       55.46       58.53      1.03 o 
   6   5   5       34.50       32.17      0.80 o 
   7   5   5       23.21       23.90      0.69 o 
   8   5   5        1.04        0.42      0.25 o 
   9   5   5       32.60       30.44      0.70 o 
  10   5   5       14.60       16.42      0.58 o 
   1   6   5       16.73       17.31      0.61 o 
   2   6   5      159.83      170.90      2.09 o 
   3   6   5      234.84      227.24      2.35 o 
   4   6   5       24.15       22.11      0.69 o 
   5   6   5       58.93       61.80      1.19 o 
   6   6   5       67.46       65.47      1.18 o 
   7   6   5       51.91       53.21      1.03 o 
   8   6   5       74.80       76.62      1.24 o 
   9   6   5      114.77      114.18      1.53 o 
  10   6   5        7.10        5.65      0.40 o 
   0   7   5       56.51       56.59      1.36 o 
   1   7   5        3.67        5.02      0.39 o 
   2   7   5      451.80      438.47      3.69 o 
   3   7   5      138.33      146.90      1.85 o 
   4   7   5      421.75      412.35      3.30 o 
   5   7   5       15.59       15.54      0.62 o 
   6   7   5       81.16       84.92      1.43 o 
   7   7   5       32.83       33.17      1.24 o 
   8   7   5      113.01      113.44      1.59 o 
   9   7   5        1.35        1.85      0.25 o 
   1   8   5       39.19       39.74      1.12 o 
   2   8   5       91.97       99.12      1.38 o 
   3   8   5       44.34       46.68      1.02 o 
   4   8   5      125.83      133.36      1.70 o 
   5   8   5       31.63       34.05      0.90 o 
   6   8   5        1.97        2.80      0.37 o 
   7   8   5        6.45        6.60      0.42 o 
   8   8   5        6.27        8.03      0.50 o 
   9   8   5      191.68      202.85      4.09 o 
   0   9   5      374.40      382.33      7.91 o 
   1   9   5      126.38      120.71      2.00 o 
   2   9   5      364.62      368.49      3.19 o 
   3   9   5      181.25      178.34      1.95 o 
   4   9   5       16.01       19.93      0.69 o 
   5   9   5      110.87      110.96      1.70 o 
   6   9   5      179.35      198.29      2.20 o 
   7   9   5        2.51        2.48      0.31 o 
   8   9   5       48.75       51.93      1.17 o 
   1  10   5       35.06       31.52      0.88 o 
   2  10   5       40.67       41.49      0.91 o 
   3  10   5       12.20       10.57      0.52 o 
   4  10   5      104.16      106.33      1.46 o 
   5  10   5       43.28       42.51      1.10 o 
   6  10   5       45.54       51.83      1.13 o 
   7  10   5        1.25        1.53      0.30 o 
   0  11   5      142.17      148.52      3.29 o 
   1  11   5       12.39       11.96      0.48 o 
   2  11   5        8.94        8.74      0.50 o 
   3  11   5       14.51       14.58      0.62 o 
   4  11   5      158.48      145.74      2.49 o 
   5  11   5       29.55       29.24      0.88 o 
   6  11   5       51.69       51.66      1.44 o 
   1  12   5        4.49        3.74      0.38 o 
   2  12   5       50.41       51.26      0.93 o 
   3  12   5       19.88       20.17      0.65 o 
   4  12   5       33.92       39.28      1.11 o 
   0   0   6      429.11      417.59      5.77 o 
   2   0   6       32.96       30.98      1.03 o 
   4   0   6      190.66      186.02      3.42 o 
   6   0   6      198.39      202.87      2.95 o 
   8   0   6      116.14      118.78      2.00 o 
   1   1   6        7.59        6.18      0.47 o 
   2   1   6       92.48       93.93      1.27 o 
   3   1   6      114.73      120.51      1.63 o 
   4   1   6        4.11        4.38      0.41 o 
   5   1   6       26.70       28.87      0.80 o 
   6   1   6       35.85       33.60      0.74 o 
   7   1   6       38.14       36.02      0.78 o 
   8   1   6       19.82       26.83      0.62 o 
   9   1   6      102.32      106.79      1.70 o 
   0   2   6      910.40      848.57     19.83 o 
   1   2   6      164.02      169.14      2.54 o 
   2   2   6      229.89      218.62      2.41 o 
   3   2   6      236.58      237.48      2.36 o 
   4   2   6       47.93       47.58      0.97 o 
   5   2   6        5.92        5.84      0.39 o 
   6   2   6      584.67      575.76      5.08 o 
   7   2   6      110.23      103.16      1.36 o 
   8   2   6       99.58      100.06      1.33 o 
   9   2   6       17.17       15.45      0.73 o 
   1   3   6       16.17       16.79      0.74 o 
   2   3   6      377.55      368.05      3.60 o 
   3   3   6       24.62       20.57      0.83 o 
   4   3   6      196.69      203.57      2.18 o 
   5   3   6       16.15       13.59      0.58 o 
   6   3   6       11.88       10.42      0.49 o 
   7   3   6        2.00        0.51      0.29 o 
   8   3   6      110.28      100.40      1.41 o 
   9   3   6      100.05      104.87      3.20 o 
   0   4   6      103.97      107.56      3.16 o 
   1   4   6       54.12       49.66      1.34 o 
   2   4   6      219.97      247.86      3.14 o 
   3   4   6      188.34      189.50      2.26 o 
   4   4   6      196.87      205.01      2.18 o 
   5   4   6       56.34       54.23      1.14 o 
   6   4   6       95.89      100.50      1.82 o 
   7   4   6        5.70        5.46      0.49 o 
   8   4   6      110.67      116.07      1.89 o 
   9   4   6       56.13       51.05      1.05 o 
   1   5   6       55.26       58.66      1.30 o 
   2   5   6        9.39        9.17      0.53 o 
   3   5   6      159.78      159.86      2.09 o 
   4   5   6       38.42       42.03      0.96 o 
   5   5   6      200.28      186.78      1.98 o 
   6   5   6       55.53       57.00      1.19 o 
   7   5   6        3.06        2.55      0.38 o 
   8   5   6       12.51       12.17      0.60 o 
   0   6   6      143.56      164.55      5.25 o 
   1   6   6      230.22      249.77      2.36 o 
   2   6   6        7.34        6.59      0.47 o 
   3   6   6      136.36      140.28      1.91 o 
   4   6   6       37.85       38.56      0.89 o 
   5   6   6       14.08       15.10      0.56 o 
   6   6   6       17.96       17.94      0.68 o 
   7   6   6       47.03       46.87      1.20 o 
   8   6   6       13.49       10.63      0.53 o 
   1   7   6       16.15       16.82      0.57 o 
   2   7   6      138.29      131.94      1.73 o 
   3   7   6       23.13       23.26      0.73 o 
   4   7   6       52.88       52.05      1.04 o 
   5   7   6       29.43       27.31      0.68 o 
   6   7   6        0.00        0.14      0.30 o 
   7   7   6      103.38      116.82      1.80 o 
   0   8   6       19.51       16.81      0.91 o 
   1   8   6        3.29        3.89      0.41 o 
   2   8   6       19.30       22.42      0.66 o 
   3   8   6      220.24      210.65      2.10 o 
   4   8   6      167.04      170.85      1.96 o 
   5   8   6       20.79       20.94      0.62 o 
   6   8   6       67.56       74.42      1.38 o 
   1   9   6       35.93       33.12      0.99 o 
   2   9   6       60.89       65.45      1.12 o 
   3   9   6       74.58       66.77      1.12 o 
   4   9   6      137.46      135.51      1.57 o 
   5   9   6       68.68       69.18      1.99 o 
   0  10   6       33.33       26.83      1.57 o 
   1  10   6       16.01       14.17      0.89 o 
   2  10   6       14.85       17.86      0.65 o 
   3  10   6      113.89      106.23      1.85 o 
   2   0   7      151.56      153.04      3.27 o 
   4   0   7      258.83      257.12      3.58 o 
   6   0   7       72.72       76.17      1.63 o 
   0   1   7       19.34       23.36      1.84 o 
   1   1   7       64.07       59.12      1.25 o 
   2   1   7        3.31        4.75      0.35 o 
   3   1   7       66.75       67.03      1.13 o 
   4   1   7       13.81       12.58      0.51 o 
   5   1   7       12.56       13.20      0.50 o 
   6   1   7        5.78        5.99      0.36 o 
   7   1   7       26.44       23.06      0.92 o 
   1   2   7       60.82       52.53      1.35 o 
   2   2   7      106.41      110.36      1.60 o 
   3   2   7      142.72      142.40      1.98 o 
   4   2   7       77.07       73.04      1.39 o 
   5   2   7      213.85      224.09      2.45 o 
   6   2   7       46.46       45.54      1.09 o 
   0   3   7      115.52      101.29      2.69 o 
   1   3   7       29.64       20.89      0.87 o 
   2   3   7       48.06       44.05      1.01 o 
   3   3   7       73.20       71.24      1.25 o 
   4   3   7       45.59       48.74      1.12 o 
   5   3   7       53.05       51.93      1.08 o 
   6   3   7       48.41       50.62      1.13 o 
   1   4   7       41.49       41.10      0.89 o 
   2   4   7       68.91       64.79      1.19 o 
   3   4   7       84.43       79.30      1.29 o 
   4   4   7        0.67        0.30      0.42 o 
   5   4   7        2.75        4.07      0.43 o 
   6   4   7        0.00        0.64      0.27 o 
   0   5   7      240.04      265.34      3.56 o 
   1   5   7      109.60       98.31      1.33 o 
   2   5   7       18.48       18.88      0.69 o 
   3   5   7       18.62       23.34      0.72 o 
   4   5   7       47.69       47.87      0.99 o 
   5   5   7        5.20        4.30      0.40 o 
   1   6   7       26.67       28.30      0.80 o 
   2   6   7       23.09       21.65      0.64 o 
   3   6   7       40.33       41.86      1.03 o 
   4   6   7       33.27       32.61      0.99 o 
   0   7   7      119.18      117.17      4.52 o 
   1   7   7        2.99        2.91      0.37 o 
   2   7   7       55.00       56.00      1.27 o 
   3   7   7       22.66       22.29      0.62 o 
                                                 
