# Supplementary material for: Photoswitching neutral homoaromatic hydrocarbons
Source: Nat Chem. 2023 Jan 26;15(3):377–85. doi: 10.1038/s41557-022-01121-w (PMC9986110; doi:10.1038/s41557-022-01121-w)
Supplement: Supplementary file 8 — Crystallographic data (.cif, .fcf and .hkl files) of compound 15 (CCDC 2128308). [file 41557_2022_1121_MOESM8_ESM.zip › CU-4220.hkl]

   0   0  -1 100.519 12.7255   2
   0   0   2 139291. 433.575   4
   0   0   3 6.35983 7.81400   4
   0   0   4 639328. 1298.91   4
   0   0   4 648200. 2194.97   1
   0   0   5 2167.42 82.5449   4
   0   0   5 4.22085 31.2607   1
   0   0   6 49609.1 789.031   1
   0   0   7 8.37616 41.0216   1
   0   0   8 13308.6 512.374   1
   0   0   9 103.385 55.0466   8
   0   0   9-59.9849 71.1741   6
   0   0   9 78.7015 70.7865   1
   0   0  10 5096.29 346.069   8
   0   0  10 5251.76 382.659   1
   0   0  11 63.2998 66.1915   8
   0   0  12 88.8170 59.0800   7
   0   0  13-31.0326 46.6127   7
   0   0  14 1763.24 154.297   7
   0   0 -14 1935.24 119.105  11
   0  -1   0 15.0098 5.44179   4
   0  -1   0 3.36147 4.66236   3
   0   1  -1 4337.27 59.6434   2
   0  -1   1 4346.61 88.3411   4
   0  -1   1 4373.10 100.397   1
   0  -1   2 548667. 1481.51   1
   0   1  -3 453747. 1188.57   2
   0   1   3 455490. 551.138   4
   0  -1   4 70134.5 746.690   1
   0  -1   4 69060.6 522.218   4
   0  -1   5 11174.8 228.394   4
   0   1   5 11220.4 333.869   1
   0  -1   5 11141.2 344.700   1
   0   1   6 48765.3 786.397   1
   0  -1   6 48795.7 803.575   1
   0  -1   6 47821.3 504.784   4
   0   1   7 7206.97 338.480   1
   0  -1   7 7737.14 355.201   1
   0  -1   8 379.078 95.8666   1
   0   1   8 314.568 81.5234   1
   0   1   9 7135.17 381.545   8
   0   1   9 6797.37 353.404   6
   0  -1   9 7280.12 377.695   8
   0   1   9 7093.66 407.360   1
   0  -1   9 7076.15 413.003   1
   0   1  10 1099.69 150.932   6
   0  -1  10 946.683 152.040   8
   0   1  10 1253.29 185.386   1
   0   1  10 1028.30 158.754   8
   0  -1  10 1399.85 194.446   1
   0  -1  11 4999.08 320.187   7
   0   1  11 4995.01 349.696   8
   0  -1  12 155.778 76.3521   7
   0  -1  13 295.840 81.1548   7
   0   1  13 412.911 90.1271   7
   0  -1  14 5912.48 280.195   7
   0  -1 -14 6012.22 206.442  11
   0   1 -14 5999.57 207.055  11
   0   1  14 5514.26 267.418   7
   0  -2   0 44415.0 308.277   4
   0  -2   0 44343.0 328.163   3
   0  -2  -1 60982.7 291.265   4
   0  -2   1 62114.3 422.836   4
   0   2  -2 70650.7 325.387   2
   0  -2   2 70903.0 583.988   1
   0  -2   2 71121.9 509.332   4
   0   2  -3 3271.46 90.8503   2
   0  -2   3 3461.98 123.466   4
   0  -2   3 3446.94 150.607   1
   0  -2   4 435.411 50.3058   4
   0  -2   4 349.663 62.1931   1
   0  -2   5 81878.7 710.904   4
   0  -2   5 82822.7 963.909   1
   0  -2   6 41079.9 760.694   1
   0   2   6 42414.2 732.696   1
   0  -2   6 41103.5 534.714   4
   0  -2   7 1192.35 94.9212   4
   0  -2   7 1234.01 149.723   1
   0   2   7 1236.30 142.133   1
   0  -2   8 20361.0 648.945   1
   0   2   8 20796.4 634.532   1
   0   2   9 17120.5 598.048   8
   0  -2   9 17449.6 569.302   8
   0   2   9 17486.2 563.514   6
   0   2   9 17659.3 636.452   1
   0  -2   9 17586.7 657.483   1
   0   2  10 276.107 94.9392   1
   0  -2  10 267.286 84.5421   8
   0  -2  10 327.034 95.7182   7
   0   2  10 239.047 73.7014   6
   0   2  10 287.988 102.728   8
   0  -2  10 468.370 125.993   1
   0  -2  11 23.1875 53.9564   7
   0   2  11 46.5897 55.2263   6
   0  -2  12 659.411 121.748   7
   0   2  13 595.001 106.779   7
   0  -2  13 510.613 102.104   7
   0  -2  14 627.027 93.3344   7
   0  -2 -14 709.547 69.9445  11
   0   2 -14 781.896 74.6821  11
   0   2  14 633.669 89.8705   7
   0  -3   0 17.0086 13.9980   4
   0  -3   0 7.81307 15.2298   3
   0  -3  -1 6824.09 129.739   4
   0  -3   1 7086.72 179.536   3
   0  -3   1 7101.41 168.965   4
   0  -3   2 28859.5 371.426   4
   0   3  -2 30202.2 239.908   2
   0   3  -3 63662.3 357.739   2
   0  -3   3 62860.4 696.363   1
   0  -3   3 63399.9 591.771   4
   0  -3   4 127.756 36.5140   4
   0  -3   4 172.217 54.0455   1
   0  -3   5 814.188 82.4027   4
   0  -3   5 709.021 103.847   1
   0  -3   6 8752.19 276.090   4
   0  -3   6 8866.10 367.979   1
   0  -3   7 8959.56 404.154   1
   0  -3   7 9288.09 295.245   4
   0   3   7 9246.33 385.771   1
   0   3   8 5949.15 338.229   1
   0  -3   8 6468.98 374.178   1
   0   3   8 6598.57 351.566   8
   0   3   8 6587.74 320.876   6
   0  -3   8 6667.63 320.810   7
   0  -3   9 33811.2 788.738   7
   0   3   9 32157.2 770.537   6
   0   3   9 32543.7 848.592   8
   0  -3   9 32331.9 748.416   8
   0  -3   9 34591.8 938.768   1
   0   3   9 34154.5 872.369   1
   0  -3  10 287.953 94.1074   7
   0   3  10 287.557 109.302   8
   0   3  10 239.020 73.8365   6
   0  -3  10 188.095 66.3329   8
   0   3  11 7688.89 403.889   6
   0  -3  11 7750.13 412.414   7
   0  -3  12 10952.8 478.487   7
   0  -3  13 1243.66 147.649   7
   0   3 -13 1338.37 110.936  11
   0   3  13 1221.09 138.670   7
   0   3 -14 10131.7 238.697  11
   0  -3 -14 10858.1 254.058  11
   0  -3  14 10643.4 357.671   7
   0  -4   0 38680.2 455.848   3
   0  -4   0 38618.2 409.638   4
   0  -4   1 471.809 51.5606   4
   0  -4  -1 434.495 42.1578   4
   0   4  -2 34992.3 354.251   2
   0  -4   2 35752.9 511.383   3
   0  -4   3 30.6396 27.2351   4
   0   4  -3 59.1634 13.3461   2
   0  -4   4 47892.6 616.925   4
   0  -4   4 47770.5 727.347   1
   0  -4   5 56707.8 879.342   1
   0  -4   5 57770.5 721.501   4
   0  -4   6 83881.3 1170.33   1
   0  -4   6 86310.8 940.028   4
   0   4   7 4736.67 277.605   1
   0  -4   7 4439.81 224.649   4
   0  -4   7 4433.88 296.503   1
   0   4   8 2664.09 225.528   1
   0   4   8 2546.41 229.047   8
   0  -4   8 2627.87 211.772   7
   0   4   8 2864.42 218.655   6
   0   4   9 9325.67 424.370   6
   0   4   9 9413.46 469.604   8
   0  -4   9 9661.94 436.977   7
   0   4  10 55385.0 1188.65   8
   0  -4  10 55820.4 1094.32   7
   0   4  10 55458.3 1081.04   6
   0  -4  11 39770.9 934.586   7
   0   4  11 36781.1 884.024   6
   0  -4  12 246.696 94.3487   7
   0  -4  13 818.605 120.450   7
   0   4  13 855.356 108.788   7
   0   4 -13 854.618 81.8020  11
   0  -4 -14 42.7288 19.0321  11
   0   4 -14 21.7143 10.9703  11
   0  -5   0 98.5089 31.1208   3
   0  -5   0 41.4804 23.8762   4
   0  -5   1 4667.97 189.291   3
   0  -5   1 4962.69 178.608   4
   0  -5  -1 4936.34 152.660   4
   0   5  -2 25939.2 358.819   2
   0  -5   2 26909.6 481.057   3
   0  -5   3 393.145 70.1928   3
   0  -5   3 520.688 71.3137   4
   0  -5   4 238669. 1505.61   4
   0  -5   5 19028.9 451.826   4
   0  -5   6 5545.55 260.805   4
   0  -5   7 47611.5 874.855   7
   0  -5   7 46848.6 788.634   4
   0   5   8 6031.70 329.816   6
   0  -5   8 5726.62 278.212   4
   0   5   8 5846.95 361.253   8
   0  -5   8 5573.20 325.610   7
   0   5   9 38795.0 988.670   8
   0   5   9 38740.8 888.014   6
   0  -5   9 38271.8 898.475   7
   0   5  10-110.928 100.016   6
   0  -5  10 115.650 72.6177   7
   0   5  11 1870.38 202.747   6
   0  -5  11 2310.24 233.188   7
   0  -5  12 314.762 92.6179   7
   0   5 -12 449.029 65.4515  11
   0   5  12 210.004 66.9485   6
   0   5  13 1883.52 145.646   7
   0  -5 -13 1834.15 109.739  11
   0  -5  13 1676.58 133.814  10
   0  -5  13 1941.34 169.194   7
   0   5 -13 1879.03 102.615  11
   0  -6   0 5159.34 210.137   3
   0  -6   0 5100.13 190.101   4
   0  -6  -1 236165. 1182.53   4
   0  -6   1 234151. 1469.68   3
   0  -6   2 80107.6 836.026   4
   0  -6   2 79044.2 928.714   3
   0  -6   3 4258.06 233.279   3
   0  -6   3 4441.05 210.177   4
   0  -6   4 2403.73 189.679   3
   0  -6   4 2351.56 162.607   4
   0  -6   5 152303. 1641.05   3
   0  -6   5 151991. 1365.79   4
   0  -6   6 5697.02 281.824   4
   0  -6   6 5397.58 336.805   3
   0   6   7 61320.7 1014.37   6
   0  -6   7 61534.9 1063.33   7
   0  -6   7 60626.0 950.592   4
   0  -6   7 60740.4 1224.70   3
   0   6   7 61204.0 1160.12   8
   0  -6   8 1789.12 194.693   7
   0   6   8 1833.00 190.331   6
   0  -6   8 1554.17 211.748   3
   0   6   8 1870.05 221.070   8
   0  -6   9 32242.5 842.646   7
   0   6   9 34135.0 845.980   6
   0   6  10 12697.6 526.598   6
   0  -6  10 11778.0 522.933   7
   0  -6  11 9751.02 461.433   7
   0   6  11 9281.11 439.678   6
   0   6  12 129.236 59.9044   6
   0  -6  12 222.496 70.8579   7
   0  -6  12 132.628 33.3482  10
   0  -7   0 48.2760 29.8649   4
   0  -7   1 4268.93 200.255   4
   0  -7   1 4412.32 222.756   3
   0  -7  -1 4647.37 180.824   4
   0  -7   2 8169.13 291.389   4
   0  -7   2 8147.22 320.028   3
   0  -7   3 21118.1 555.702   3
   0  -7   3 20936.9 493.080   4
   0  -7   4 3854.51 223.254   4
   0  -7   4 3800.78 251.846   3
   0  -7   5 11674.7 403.924   4
   0  -7   5 11758.4 473.125   3
   0  -7   6 2495.14 214.924   7
   0   7   6 2656.21 215.081   6
   0  -7   6 2134.23 188.385  10
   0  -7   6 2213.44 186.213   4
   0  -7   6 2078.55 219.030   3
   0  -7   7 41.6562 54.9489   7
   0  -7   7 31.7584 35.4264   4
   0   7   7 61.5963 49.1942   6
   0  -7   7 71.4258 61.8833   3
   0  -7   8 5656.46 349.160   7
   0  -7   8 5650.84 406.654   3
   0   7   8 5426.08 336.510   6
   0  -7   9 11474.9 510.958   7
   0  -7   9 11508.1 477.403  10
   0   7   9 12446.5 517.117   6
   0   7  10 3704.34 285.424   6
   0  -7  10 3293.50 248.363  10
   0  -7  10 3380.12 278.830   7
   0  -7  11 536.572 91.8786  10
   0   7  11 428.128 99.0790   6
   0  -7  12 3159.51 182.107  10
   0   7  12 2991.60 213.902   6
   0  -8   0 10142.9 311.220   4
   0  -8   1 1347.63 123.519   4
   0  -8   1 1407.25 134.790   3
   0  -8   2 4580.19 235.953   4
   0  -8   2 4696.48 259.626   3
   0  -8   3 10992.4 382.247   4
   0  -8   3 10963.9 423.162   3
   0  -8   4 2842.54 233.172   3
   0  -8   4 2777.15 201.166   4
   0  -8   5 44.5493 43.7230   4
   0  -8   5-24.7094 28.1241  10
   0  -8   5 77.2324 51.7452   3
   0  -8   6 10143.2 502.337   3
   0   8   6 10206.0 444.890   6
   0  -8   6 9468.94 391.048  10
   0  -8   6 10078.6 410.593   4
   0  -8   7 11417.2 446.464  10
   0  -8   7 12407.1 469.484   4
   0  -8   7 12015.0 573.445   3
   0   8   7 11989.0 491.705   6
   0   8   8 1197.72 166.478   6
   0  -8   8 1041.40 140.679  10
   0  -8   9 683.440 117.362  10
   0   8   9 527.142 116.859   6
   0   8  10 70.1850 70.9606   6
   0  -8  10 58.9518 44.4528  10
   0   8  11 276.423 65.2503   6
   0  -8  11 424.564 70.7656  10
   0   8  12 7090.01 299.015   6
   0  -9   0 7.41990 20.7847   4
   0  -9   1 27486.5 579.513   4
   0  -9   2 132.790 44.6492   4
   0  -9   3 201.033 51.5054  10
   0  -9   3 262.101 68.1035   4
   0  -9  -3 190.683 49.9794  10
   0  -9  -4 13179.2 391.158  10
   0  -9   4 13821.8 535.404   3
   0  -9   4 12829.2 453.107   4
   0  -9   4 12555.2 421.060  10
   0  -9   5 24617.2 604.675  10
   0  -9   5 25693.8 774.373   3
   0  -9   5 25181.4 655.401   4
   0  -9   6 380.565 85.7261   4
   0  -9   6 314.563 71.1374  10
   0   9   6 21.8081 64.8015   6
   0  -9   6-63.9861 71.7870   3
   0  -9   7 1507.58 158.278  10
   0   9   7 1441.56 183.079   6
   0   9   8 9493.48 446.477   6
   0  -9   8 9295.63 386.358  10
   0   9   9 460.744 107.773   6
   0  -9   9 530.859 94.5422  10
   0   9  10 28147.9 711.965   6
   0  -9  10 28792.6 590.778  10
   0   9  11 487.877 92.4472   6
   0 -10   0 8988.96 331.749  10
   0 -10  -1 22217.9 519.776  10
   0 -10   1 21719.3 519.465  10
   0 -10  -2 5488.85 258.489  10
   0 -10   2 5554.75 269.691  10
   0 -10   2 5357.79 285.130   4
   0 -10  -3 8748.33 326.979  10
   0 -10   3 8772.00 344.529  10
   0 -10   3 9463.58 393.925   4
   0 -10  -4 64292.6 902.495  10
   0 -10   4 63820.3 952.676  10
   0 -10   5 5295.86 281.380  10
   0 -10   6 2473.87 195.929  10
   0  10   6 2287.35 229.577   6
   0  10   7 2820.48 244.512   6
   0 -10   7 2540.47 194.555  10
   0  10   8 23316.7 684.205   6
   0 -10   8 22796.4 558.663  10
   0  10   9 2400.04 212.251   6
   0 -10   9 2710.36 178.602  10
   0  10  10 3162.07 224.040   6
   0  10  11-11.1139 33.9558   6
   0 -11   0-2.05312 35.7691  10
   0 -11  -1 50952.2 811.219  10
   0 -11   1 50777.0 820.355  10
   0 -11  -2 31313.0 638.076  10
   0 -11   2 30158.3 641.219  10
   0 -11   3 15351.3 463.120  10
   0 -11  -3 15591.7 450.902  10
   0 -11   4 1662.96 157.337  10
   0 -11  -4 1829.16 156.725  10
   0 -11   5 7077.71 316.034  10
   0  11   5 7437.32 413.826   6
   0 -11   6 13906.2 433.378  10
   0  11   6 14064.4 544.531   6
   0 -11   7 8099.72 320.762  10
   0  11   7 8230.93 407.276   6
   0  11   8 4067.00 275.071   6
   0 -11   8 4175.48 213.469  10
   0  11   9 1616.28 164.150   6
   0  11  10 7188.60 304.239   6
   0 -12   0 16936.1 473.692  10
   0 -12   1 507.260 84.9765  10
   0 -12  -1 397.521 74.5956  10
   0 -12  -2 39689.8 716.861  10
   0 -12   2 37918.3 715.708  10
   0 -12   3 8743.62 338.551  10
   0 -12  -3 8825.79 338.058  10
   0 -12   4 77797.9 1000.40  10
   0  12   5 1390.62 184.441   6
   0 -12   5 1402.37 134.564  10
   0  12   6-101.448 79.4688   6
   0 -12   6 59.5543 36.9555  10
   0  12   7 87.8266 62.7645   6
   0 -12   7 84.5471 34.3991  10
   0  12   8 3008.42 220.008   6
   0  12   9 6.09826 36.3139   6
   0 -13   0 2.14808 35.1121  10
   0 -13  -1 20647.3 501.820  10
   0 -13   1 19714.8 497.021  10
   0 -13  -2 2651.43 181.262  10
   0 -13   2 2621.44 179.112  10
   0 -13   3 1895.23 149.270  10
   0 -13  -3 1864.10 149.816  10
   0 -13   4 3271.97 189.186  10
   0  13   4 3390.56 272.062   6
   0  13   5-7.23845 55.1943   6
   0 -13   5 20.3659 18.6515  10
   0  13   6 2.70371 45.8669   6
   0  13   7 54.5289 46.2901   6
   0  13   8-87.2116 46.2538   6
   0 -14   0 15178.7 396.360  10
   0 -14   1 16129.2 406.742  10
   0 -14  -1 16421.5 413.047  10
   0 -14   2 179.101 45.3597  10
   0 -14  -2 75.5349 32.7516  10
   0 -14   3 1789.37 127.143  10
   0  14   4 67.6895 47.6162   6
   0 -14   4 31.0559 21.8286  10
   0  14   5 10783.7 405.889   6
   0  14   6 3179.85 208.303   6
   0  14   7 1037.00 108.490   6
   0 -15   0 21.9057 22.1807  10
   0 -15   1 4026.31 170.999  10
   0 -15   2 334.381 44.9405  10
   0  15   3 1183.04 131.126   6
   0  15   4 742.945 100.234   6
   0  15   5 15759.0 403.899   6
   0  16   1 735.211 83.4961   6
   0  16   2 988.784 93.1145   6
   0  16   3 294.140 50.5202   6
   1   0 -15 59.5966 22.7395  11
  -1   0  14-46.9513 40.0951   7
   1   0 -14-31.7465 38.4736  11
   1   0 -13 1384.92 126.384  11
  -1   0  13 1417.48 162.871   7
  -1   0  12-33.8569 65.2413   7
  -1   0  11 5873.13 336.900   7
  -1   0  10 20.9742 61.5987   1
  -1   0   9 42293.8 1014.04   1
  -1   0   8 139.197 100.388   1
  -1   0   7 31482.1 719.980   1
   1   0  -6 444.664 67.6556   2
   1   0  -5 12484.2 310.393   2
   1   0  -4 32.3390 24.8448   2
   1   0  -3 999999. 2201.31   2
   1   0  -2 33.9810 19.3435   2
   1   0  -1 13806.2 221.037   2
   1   0   0 27.6040 13.7926   3
   1   0   0 41.6211 22.7266   2
   1   0   1 47531.1 408.598   3
   1   0   2 24.8408 19.8228   1
   1   0   3 36778.0 493.834   1
   1   0   4 29.9589 31.9756   1
   1   0   5 8722.43 315.581   1
   1   0   6 118.471 46.5449   1
   1   0   7 23846.5 646.489   1
   1   0   8 22.0385 45.4847   1
   1   0   8-8.60833 44.1898   8
   1   0   9 1082.04 164.116   8
   1   0   9 1340.04 167.567   6
   1   0  10-8.46546 45.8813   8
   1   0  11 9232.29 470.535   8
   1   0  12 96.1815 68.7991   7
   1   0  13 1430.43 152.935   7
   1   0  14-12.4281 36.9910   7
  -1   0 -14 0.69684 19.7379  11
   1   1 -15 5856.53 174.091  11
   1  -1 -15 5840.90 171.959  11
  -1  -1  14 155.668 55.7893   7
   1   1 -14 120.821 37.6459  11
   1  -1 -14 169.642 42.7755  11
  -1   1  14 93.6166 36.3365   7
   1   1 -13 4168.47 212.308  11
  -1  -1  13 4103.32 277.148   7
  -1   1  13 4211.11 272.161   7
  -1   1  12 108.867 58.2005   7
  -1  -1  12 99.0276 62.1830   7
  -1  -1  11 1953.24 203.518   7
  -1   1  10 413.050 124.410   1
  -1   1  10 358.151 83.7556   6
  -1  -1  10 529.106 121.587   1
  -1  -1  10 486.647 99.3846   7
  -1  -1   9 20872.7 713.476   1
  -1   1   9 21018.1 712.371   1
  -1   1   9 21164.4 577.013   6
  -1  -1   8 35673.0 848.132   1
  -1   1   8 35945.9 854.428   1
  -1  -1   7 94301.0 1251.73   1
  -1  -1   7 92663.4 823.122   4
   1   1  -6 203797. 1330.12   2
  -1  -1   6 202920. 1165.09   4
  -1  -1   6 202753. 1650.99   1
   1  -1  -5 141483. 1088.92   2
   1   1  -5 138884. 1020.33   2
   1   1  -4 19214.5 337.665   2
   1  -1  -4 19856.9 368.131   2
   1  -1  -3 297559. 1259.14   2
   1   1  -3 298036. 1165.87   2
   1  -1  -2 607.247 52.5397   2
   1   1  -2 515.640 49.5464   2
   1   1  -1 575495. 1732.85   2
   1  -1  -1 565024. 1281.40   2
   1  -1   0 298319. 864.957   2
   1  -1   0 302168. 1098.57   3
   1   1   1 35019.8 287.313   3
   1  -1   1 34987.7 400.066   3
   1  -1   1 35573.3 331.431   2
   1   1   2 34277.3 369.655   1
   1   1   3 4943.95 174.926   1
   1  -1   3 5114.16 198.806   1
   1   1   4 30992.2 506.840   1
   1  -1   4 32504.3 558.675   1
   1  -1   5 67037.8 899.010   1
   1   1   5 66356.4 837.072   1
   1  -1   6 86227.7 1132.85   1
   1   1   6 88554.2 1087.94   1
   1  -1   7 23544.4 655.871   1
   1   1   7 24116.7 635.677   1
   1   1   8 403.714 92.2484   1
   1   1   8 208.994 59.5988   6
   1  -1   8 371.952 99.1443   6
   1  -1   8 359.296 92.3752   8
   1   1   8 294.496 84.2696   8
   1   1   9 169.229 68.6500   6
   1  -1   9 29.4856 48.6195   8
   1   1   9 26.0185 48.5061   8
   1  -1  10 4320.87 317.668   8
   1   1  10 3738.42 280.880   6
   1   1  10 3816.38 309.982   8
   1  -1  11 12703.9 537.826   8
   1   1  11 12999.5 568.872   8
   1  -1  12 349.213 91.5441   7
   1  -1  13 11932.3 432.613   7
   1   1  13 11820.0 426.530   7
   1   1  14 1181.78 114.096   7
   1  -1  14 1276.83 116.401   7
  -1  -1 -14 1269.82 84.0168  11
  -1   1 -14 1214.31 77.8557  11
   1  -2 -15 23.2622 13.5817  11
   1   2 -15 64.6396 21.9852  11
  -1  -2  14 6599.16 303.141   7
   1  -2 -14 6506.31 228.294  11
   1   2 -14 6816.89 234.664  11
  -1  -2  13 20.5430 41.5348   7
   1   2 -13 32.8404 33.1340  11
   1  -2 -13-8.71440 33.4005  11
  -1   2  13 14.3440 40.4938   7
  -1  -2  12 4420.27 307.750   7
  -1   2  12 4605.69 293.692   7
  -1  -2  11 13640.5 533.642   7
  -1   2  10 2724.70 279.952   1
  -1   2  10 2871.62 230.065   6
  -1  -2  10 3332.39 314.656   1
  -1  -2  10 2715.19 229.955   7
  -1  -2   9 16375.1 636.797   1
  -1  -2   9 16481.3 520.926   7
  -1   2   9 16136.4 625.671   1
  -1   2   9 16401.5 514.256   6
  -1  -2   8 2814.89 244.192   1
  -1  -2   7 13845.9 352.220   4
  -1  -2   7 13694.4 480.759   1
  -1  -2   6 10657.2 293.926   4
   1   2  -6 10562.4 296.410   2
  -1  -2   6 10343.9 377.724   1
   1   2  -5 3345.12 151.825   2
  -1  -2   5 3632.36 200.420   1
   1   2  -4 51980.4 539.118   2
  -1  -2   4 52090.8 659.701   1
   1  -2  -4 51831.1 627.804   2
   1   2  -3 837969. 2027.67   2
   1  -2  -3 858179. 2269.90   2
   1   2  -2 120800. 840.754   2
   1  -2  -2 120053. 747.550   2
   1  -2  -1 28632.2 309.236   2
   1   2  -1 29459.0 425.670   2
   1  -2   0 70250.2 387.250   2
   1  -2   0 70383.4 605.106   3
   1  -2   1 182578. 437.024   2
   1  -2   1 181591. 1029.45   3
   1  -2   2 22539.6 406.285   3
   1  -2   2 22443.9 150.804   2
   1   2   2 22117.0 265.702   1
   1   2   3 286314. 1252.62   1
   1   2   4 4036.38 177.691   1
   1   2   5 25361.7 503.869   1
   1   2   6 24882.2 568.259   1
   1   2   7 2707.75 211.106   1
   1   2   8 11563.3 474.305   1
   1   2   8 11181.4 484.792   8
   1   2   8 11965.0 455.518   6
   1  -2   8 11518.0 466.972   8
   1   2   9 404.356 101.863   6
   1  -2   9 492.496 113.229   8
   1   2   9 469.425 113.861   8
   1  -2  10 34224.5 863.113   8
   1   2  10 33361.1 917.454   8
   1   2  10 34227.4 857.329   6
   1  -2  11 4301.61 302.517   8
   1   2  11 4438.70 335.256   8
   1  -2  11 5177.90 327.431   7
   1  -2  12 14.9859 49.5499   7
   1   2  13 99.5515 51.5631   7
   1  -2  13 99.4658 50.2911   7
  -1  -2 -14 128.395 27.8796  11
  -1   2 -14 121.007 24.3802  11
   1  -2  14 173.508 47.9594   7
   1   2  14 184.783 47.5617   7
   1   3 -14 3340.01 157.198  11
   1  -3 -14 3409.03 156.340  11
  -1  -3  14 3538.23 217.342   7
   1   3 -13 615.162 82.7029  11
  -1  -3  13 498.108 102.379   7
   1  -3 -13 475.839 69.8693  11
  -1   3  12 211.894 72.2013   7
   1   3 -12 61.8772 36.5847  11
  -1  -3  12 104.609 64.7834   7
  -1   3  11 27510.3 739.622   6
  -1  -3  11 27178.2 765.575   7
  -1   3  10 36304.8 991.229   1
  -1   3  10 38745.8 851.354   6
  -1  -3  10 39971.9 1080.16   1
  -1  -3  10 37785.1 863.189   7
  -1  -3   9 954.589 129.475   7
  -1   3   9 1186.10 139.041   6
  -1  -3   9 929.643 159.097   1
  -1   3   9 875.125 147.065   1
  -1  -3   8 8782.24 436.635   1
  -1  -3   8 8713.12 311.708   4
  -1  -3   7 953.625 100.361   4
  -1  -3   7 944.687 131.896   1
   1   3  -6 46676.0 585.621   2
  -1  -3   6 46656.2 666.527   4
  -1  -3   6 46953.1 825.768   1
   1   3  -5 52332.3 576.789   2
  -1  -3   5 52596.6 775.823   1
  -1  -3   5 51149.3 640.835   4
   1   3  -4 23568.2 358.912   2
  -1  -3   4 23956.8 464.472   1
   1   3  -3 173298. 994.451   2
  -1  -3   3 173809. 1074.92   1
  -1  -3   2 47932.7 465.226   1
   1   3  -2 47997.4 602.150   2
   1  -3  -2 47839.6 507.298   2
  -1  -3   1 1018.55 50.8372   1
   1  -3  -1 1116.21 67.0394   2
   1  -3   0 816.479 76.3526   3
   1  -3   1 188407. 1182.29   3
   1   3   2 102378. 510.083   1
   1  -3   2 104258. 947.311   3
   1  -3   3 65602.1 828.095   3
   1   3   3 64939.9 553.989   1
   1   3   4 26472.6 432.167   1
   1   3   5 22815.8 465.908   1
   1   3   6 14.0504 33.8992   1
   1   3   7 1364.49 147.694   1
   1   3   8 17416.2 631.637   8
   1  -3   8 16556.4 539.746   8
   1   3   8 17020.4 555.154   6
   1  -3   9 6676.84 438.305   3
   1  -3   9 6784.75 372.510   7
   1  -3   9 6739.79 362.457   8
   1   3   9 6396.80 367.579   6
   1   3   9 6540.54 407.841   8
   1   3  10 12506.0 575.430   8
   1   3  10 13175.8 537.644   6
   1  -3  10 12757.3 502.171   8
   1  -3  10 12947.3 527.234   7
   1   3  11 6234.10 368.805   6
   1   3  11 6788.61 414.186   8
   1  -3  11 6211.73 332.183   8
   1  -3  11 6332.30 366.883   7
   1  -3  12 2716.90 229.289   7
   1  -3  13 528.602 91.6103   7
   1   3  13 580.638 96.0013   7
   1  -3  14 15440.5 371.680   7
   1  -4 -14 166.764 30.7807  11
   1   4 -14 146.722 33.1821  11
   1   4 -13 20758.8 436.735  11
  -1  -4  13 19690.2 580.469   7
   1  -4 -13 20726.0 420.402  11
  -1  -4  12 9801.42 451.782   7
   1   4 -12 10480.4 343.894  11
  -1  -4  11 126.434 75.6941   7
  -1   4  11 97.2630 55.9226   6
   1   4 -11 230.017 55.1334  11
  -1  -4  10 6893.31 453.721   1
  -1   4  10 6968.75 427.000   1
  -1   4  10 7330.89 377.652   6
  -1  -4  10 7192.86 387.895   7
  -1   4   9 1465.86 194.814   1
  -1   4   9 1805.28 178.599   6
  -1  -4   9 1770.88 220.236   1
  -1  -4   9 1992.32 198.226   7
  -1  -4   8 11518.3 511.329   1
  -1  -4   8 12080.7 398.629   4
  -1  -4   8 12342.5 452.326   7
  -1  -4   7 1384.88 165.664   1
  -1  -4   7 1122.50 117.326   4
  -1  -4   6 10930.1 345.101   4
  -1  -4   6 11090.7 413.278   1
  -1  -4   5 115241. 1041.51   4
   1   4  -5 113249. 820.054   2
  -1  -4   5 116812. 1190.77   1
   1   4  -4 44242.4 500.394   2
  -1  -4   4 45294.6 601.470   4
  -1  -4   4 45989.7 665.965   1
   1   4  -3 63184.4 664.323   2
  -1  -4   3 62229.1 675.945   1
   1   4  -2 137359. 1114.28   2
  -1  -4   2 138467. 840.077   1
  -1  -4   1 94344.3 559.805   3
   1  -4   0 29326.2 489.841   3
   1  -4   1 302988. 1639.68   3
   1   4   2 148.217 16.8271   1
  -1  -4  -2 193.699 25.2521   4
   1   4   3 35480.2 381.690   1
   1  -4   3 34831.2 647.244   3
   1  -4   3 35362.8 501.965   4
   1   4   4 31399.3 447.758   1
   1  -4   4 32213.2 673.617   3
   1  -4   5 201.052 71.8859   3
   1  -4   6 3823.17 274.933   3
   1   4   7 49365.0 885.021   6
   1  -4   7 46907.7 1040.84   3
   1   4   7 47198.3 1001.25   8
   1  -4   7 48006.5 880.881   7
   1   4   8 13764.1 511.151   6
   1   4   8 13353.1 569.719   8
   1  -4   8 14060.6 515.864   7
   1  -4   8 13637.2 606.736   3
   1   4   9 4128.52 303.415   6
   1  -4   9 4325.95 359.001   3
   1   4   9 4240.76 339.304   8
   1  -4   9 4472.67 309.895   7
   1   4  10 258.165 87.4161   6
   1   4  10 185.122 81.2462   8
   1  -4  10 365.500 105.338   7
   1   4  11 7599.77 409.653   6
   1   4  11 6650.74 409.876   8
   1  -4  11 6955.68 390.545   7
   1  -4  12-5.92063 41.6065   7
  -1   4 -13 784.118 60.8906  11
   1  -4  13 933.567 114.944   7
   1   4  13 923.379 110.174   7
  -1  -5  14 4757.16 212.036  10
   1   5 -13 1.87719 19.8788  11
   1  -5 -13 30.4481 20.9163  11
  -1  -5  12 2163.67 209.907   7
   1  -5 -12 2257.85 145.165  11
   1   5 -12 2302.71 153.397  11
   1   5 -11 9933.04 332.300  11
  -1   5  11 9680.96 440.434   6
  -1  -5  11 9186.47 448.034   7
   1   5 -10 457.853 75.9305  11
  -1  -5  10 279.071 90.9453   7
  -1  -5   9 9483.83 435.409   7
   1   5  -9 9733.86 315.176  11
  -1   5   9 8723.46 450.619   1
  -1   5   9 9558.38 420.279   6
  -1  -5   8 264.249 83.1070   1
  -1   5   8 297.297 76.7156   6
  -1  -5   8 371.335 76.5590   4
  -1  -5   8 295.263 80.8477   7
  -1  -5   7 5494.08 331.465   1
  -1  -5   7 5572.00 277.655   4
  -1  -5   6 2671.66 179.839   4
  -1  -5   6 2569.34 207.066   1
  -1  -5   5 5865.99 254.482   4
  -1  -5   5 5995.99 282.758   1
   1   5  -4 1060.68 78.1142   2
  -1  -5   4 1097.55 104.828   4
  -1  -5   4 1058.53 109.935   1
   1   5  -3 10351.0 296.126   2
  -1  -5   3 10607.8 300.893   4
   1   5  -2 55664.4 768.879   2
  -1  -5   2 56839.3 646.780   4
  -1  -5   2 55635.8 597.050   3
  -1  -5   1 67.9700 23.2641   3
   1  -5   0 49784.1 698.998   3
  -1  -5   0 50427.9 539.691   4
   1  -5   1 141689. 1226.11   3
  -1  -5  -1 141990. 845.493   4
   1  -5   2 332216. 1616.82   4
   1  -5   2 330206. 2021.19   3
  -1  -5  -2 334266. 1109.65   4
   1  -5   3 68226.6 962.689   3
   1  -5   3 67995.3 769.733   4
   1  -5   4 156825. 1570.62   3
   1  -5   5 818.711 125.548   3
   1  -5   6 16117.9 594.057   3
   1  -5   7 2417.70 207.458   7
   1  -5   7 2119.56 231.015   3
   1   5   7 2302.36 235.858   8
   1   5   7 2382.90 208.156   6
   1   5   8 11955.6 493.971   6
   1   5   8 12100.7 568.412   8
   1  -5   8 12686.7 599.505   3
   1  -5   8 12095.0 496.126   7
   1  -5   9 447.462 111.524   7
   1   5   9 454.180 104.475   6
   1   5   9 485.674 128.201   8
   1   5  10 3661.83 298.041   6
   1   5  10 3358.60 313.198   8
   1  -5  10 3427.21 283.220   7
   1  -5  11 8846.41 431.437   7
   1   5  11 8297.20 425.177   6
   1  -5  12 694.367 115.660   7
   1   5  13 122.757 45.2119   7
   1  -5  13 239.653 58.6657   7
  -1  -6  13 7297.15 306.671  10
  -1  -6  12 1626.61 177.880  10
  -1   6  12 1467.82 158.750   6
  -1  -6  11 32.9375 51.2253   7
   1   6 -11 24.5266 30.0050  11
  -1   6  10 7402.12 383.820   6
   1   6 -10 7699.68 286.441  11
  -1  -6  10 6968.18 392.770   7
  -1   6   9 10916.3 457.156   6
  -1  -6   9 10478.5 471.631   7
  -1  -6   9 11678.0 448.066   4
  -1   6   8 529.258 100.963   6
  -1  -6   8 534.923 93.6014   4
  -1  -6   8 566.785 105.617   7
  -1  -6   7 5454.32 314.066   7
  -1   6   7 5292.68 278.676   6
  -1  -6   7 4892.04 278.121   4
  -1  -6   6 5696.56 279.393   4
  -1  -6   5 10055.7 348.774   4
  -1  -6   4 13.6408 35.2381   4
  -1  -6   3 4214.63 206.204   4
   1   6  -3 4151.16 197.580   2
  -1  -6   3 4249.15 206.282   3
  -1  -6   2 3834.26 171.815   3
   1   6  -2 3774.42 218.673   2
  -1  -6   2 3996.65 190.370   4
  -1  -6   1 24166.4 442.649   4
  -1  -6   1 24520.7 362.969   3
   1  -6   0 85058.9 1000.88   3
  -1  -6   0 84820.7 780.583   4
   1  -6   1 1495.14 141.136   3
  -1  -6  -1 1566.50 98.4399   4
  -1  -6  -2 270.962 37.2582   4
   1  -6   2 187.985 61.2407   3
   1  -6   3 17586.7 528.959   3
   1  -6   3 16358.6 414.226   4
   1  -6   4 25052.4 668.432   3
   1  -6   5 51434.9 1032.90   3
   1  -6   6 1782.14 207.625   3
   1   6   6 2047.58 187.828   6
   1  -6   6 1927.91 181.208   7
   1  -6   7 534.413 117.477   3
   1   6   7 658.770 141.948   8
   1  -6   7 553.252 110.618   7
   1   6   7 489.898 96.9567   6
   1   6   8 1274.55 173.940   6
   1  -6   8 1142.81 185.116   3
   1   6   8 1468.53 215.546   8
   1  -6   8 1253.07 173.311   7
   1   6   9 26135.1 773.203   6
   1   6   9 26144.5 882.140   8
   1  -6   9 26538.4 784.049   7
   1  -6  10 9199.89 457.770   7
   1   6  10 9302.22 461.562   6
   1   6  11 1781.80 196.314   6
   1  -6  11 1868.04 197.082   7
   1   6  12 323.902 83.2467   6
   1  -6  12 389.049 87.4364   7
  -1  -7  13 1370.23 118.271  10
  -1   7  12 5962.42 287.764   6
  -1  -7  12 7022.84 332.452  10
  -1  -7  11 5461.96 332.458  10
  -1   7  11 5646.38 315.958   6
  -1  -7  10 8993.48 449.873  10
  -1   7  10 9366.16 428.251   6
  -1  -7   9 1092.02 161.241   7
  -1   7   9 1181.57 158.718   6
  -1   7   8 198.915 55.1126   6
  -1  -7   8 250.181 69.6481   4
  -1  -7   8 153.162 75.3074   3
  -1  -7   8 134.841 67.0969   7
  -1   7   7 75433.9 1108.57   6
  -1  -7   7 78113.4 1227.94   7
  -1  -7   7 74389.6 1137.52   4
  -1  -7   7 75618.4 1341.13   3
  -1  -7   6 372.413 92.1558   3
  -1  -7   6 532.176 101.053  10
  -1  -7   6 466.480 85.9290   4
  -1  -7   5 1602.09 166.197   3
  -1  -7   5 1314.57 138.047   4
  -1  -7   4 28214.4 616.838   3
  -1  -7   4 27128.8 581.786   4
  -1  -7   3 245.984 56.9048   3
  -1  -7   3 271.843 60.6938   4
   1   7  -2 6024.20 296.109   2
  -1  -7   2 5667.40 241.644   4
  -1  -7   1 2352.67 148.478   4
  -1  -7   0 71975.2 775.158   4
   1  -7   1 9272.89 368.640   3
  -1  -7  -1 9594.77 264.166   4
   1  -7   2 58215.1 979.173   3
   1  -7   3 9507.58 411.713   3
   1  -7   4 9220.47 435.701   3
   1  -7   5 691.463 135.834   3
   1   7   5 973.902 135.736   6
   1  -7   6 135165. 1900.74   3
   1   7   6 138597. 1594.06   6
   1  -7   6 136725. 1586.51   7
   1   7   7 160113. 1797.34   6
   1   7   7 157433. 2075.59   8
   1  -7   7 158782. 2154.09   3
   1  -7   7 156819. 1807.54   7
   1   7   8 283.252 107.080   6
   1   7   8 258.642 98.3262   8
   1  -7   8 215.464 77.7440   7
   1   7   9 7238.55 409.595   6
   1  -7   9 7350.07 411.420   7
   1   7  10 3325.04 274.059   6
   1  -7  10 3681.66 282.477   7
   1   7  11 21648.9 631.774   6
   1   7  12 5148.42 266.733   6
  -1  -8  13 903.963 76.0409  10
  -1  -8  12 519.260 82.2282  10
  -1  -8  11 29.1907 44.2935  10
  -1   8  11 96.7553 53.8141   6
  -1   8  10 126.015 65.8408   6
  -1  -8  10 26.3451 53.6308  10
  -1   8   9 43534.5 909.852   6
  -1  -8   9 42782.6 941.011  10
  -1  -8   8 84.1480 51.3706  10
  -1   8   8 85.6009 66.2315   6
  -1   8   7 46091.8 901.571   6
  -1  -8   7 46433.4 931.499   4
  -1  -8   7 46391.0 954.856  10
  -1  -8   6 170.211 61.9094  10
  -1  -8   6 217.113 65.8339   4
  -1   8   6 118.872 55.5972   6
  -1  -8   5 64.2794 46.6747   4
  -1  -8   5 36.8596 39.0566  10
  -1  -8   4 1851.52 163.793   4
  -1  -8   3 33015.5 662.173   4
  -1  -8   2 32925.2 633.852   4
  -1  -8   1 4704.13 227.606   4
  -1  -8   0 1354.93 115.426   4
   1  -8   1 76177.5 1134.34   3
  -1  -8  -1 77105.6 812.983   4
   1  -8   2 35796.6 810.676   3
   1  -8   3 5553.68 337.638   3
   1  -8   4 11064.1 504.424   3
  -1  -8  -4 11977.0 382.147  10
   1  -8   5 72701.9 1369.06   3
   1   8   5 76607.2 1210.16   6
   1   8   6 23820.7 696.031   6
   1  -8   6 24375.5 834.466   3
   1  -8   6 23645.4 672.055   7
   1   8   7 18258.9 630.649   6
   1  -8   7 17601.8 604.084   7
   1   8   8 12557.1 530.443   6
   1  -8   8 12988.5 524.906   7
   1   8   9 720.006 135.131   6
   1   8  10 4254.37 296.508   6
   1   8  11 9.25785 54.3655   6
  -1  -9  12 3089.13 162.521  10
  -1   9  11 655.748 99.1229   6
  -1  -9  11 998.634 114.591  10
  -1  -9  10 882.705 124.087  10
  -1   9  10 836.111 124.114   6
  -1   9   9 29272.1 727.015   6
  -1  -9   9 28787.8 732.707  10
  -1   9   8 53.9956 63.7083   6
  -1  -9   8-6.98888 55.3183  10
  -1  -9   7 2905.21 237.500  10
  -1   9   7 2997.83 239.194   6
  -1   9   6 3191.76 242.980   6
  -1  -9   6 3253.39 238.592  10
  -1  -9   6 3633.82 262.994   4
  -1  -9   5 2328.59 198.776  10
  -1  -9   5 2089.47 194.955   4
  -1  -9   4 3320.33 225.760  10
   1  -9  -4 3211.55 183.824  10
  -1  -9   4 3429.88 240.045   4
  -1  -9   3 3551.52 224.109  10
  -1  -9   3 3749.59 238.163   4
   1  -9  -3 3537.12 188.113  10
  -1  -9   2 38000.2 709.187  10
  -1  -9   2 36254.2 712.033   4
  -1  -9   1 9566.92 352.795   4
  -1  -9   0 5727.40 255.834   4
  -1  -9  -1 2092.13 161.186  10
   1  -9   2 13364.6 524.437   3
  -1  -9  -2 13903.6 414.419  10
  -1  -9  -3 1472.59 140.235  10
   1  -9   3 997.373 153.361   3
  -1  -9  -4 29.7045 39.0346  10
   1  -9   4-80.8028 56.7287   3
   1  -9   5 1477.69 203.094   3
   1   9   5 1667.70 188.098   6
   1   9   6 5147.64 336.718   6
   1   9   7 593.632 125.915   6
   1   9   8 2990.61 261.327   6
   1   9   9-25.9381 80.6008   6
   1   9  10 7232.73 359.069   6
   1   9  11 772.363 107.307   6
  -1 -10  11 102.163 36.6742  10
  -1 -10  10 1517.54 143.901  10
  -1  10  10 1407.89 138.649   6
  -1 -10   9 434.100 87.4146  10
  -1  10   9 339.344 74.2954   6
  -1  10   8 11370.2 451.370   6
  -1 -10   8 11758.1 446.723  10
  -1 -10   7 15987.4 527.514  10
  -1  10   7 15707.8 537.978   6
  -1  10   6 113.769 67.4310   6
  -1 -10   6 115.775 52.7683  10
  -1 -10   5 7884.87 363.350  10
  -1 -10   5 8111.38 398.223   4
  -1 -10   4 1460.94 152.335  10
  -1 -10   4 1830.09 184.953   4
  -1 -10   3 7673.76 342.018  10
   1 -10  -3 7633.23 291.369  10
  -1 -10   3 7835.98 368.791   4
   1 -10  -2 57961.2 793.461  10
  -1 -10   2 59489.5 919.906  10
  -1 -10   2 59757.3 972.443   4
  -1 -10   1 1927.34 167.205   4
  -1 -10   1 1933.91 162.835  10
   1 -10  -1 1813.24 139.516  10
  -1 -10   0 56214.0 878.569  10
  -1 -10  -1 12682.2 411.640  10
  -1 -10  -2 1938.19 163.085  10
  -1 -10  -3 3096.37 206.799  10
   1 -10   3 3376.20 288.699   3
   1 -10   4 4446.32 340.797   3
  -1 -10  -4 4582.95 253.642  10
   1  10   5 1910.17 210.083   6
   1  10   6 5076.42 330.887   6
   1  10   7 156.478 72.9300   6
   1  10   8 3636.41 276.502   6
   1  10   9 45.3120 54.3006   6
   1  10  10 1515.82 154.012   6
   1  10  11-93.9233 37.4318   6
  -1 -11  10 2212.34 145.122  10
  -1 -11   9 8477.16 323.053  10
  -1  11   9 7437.27 324.000   6
  -1 -11   8 1855.51 165.376  10
  -1  11   8 1822.10 175.977   6
  -1 -11   7-11.3813 40.8994  10
  -1  11   7-29.3070 60.3689   6
  -1 -11   6 2021.51 182.892  10
  -1  11   6 2127.11 203.573   6
  -1 -11   5 47223.2 872.683  10
  -1  11   5 46209.2 963.821   6
  -1 -11   4 49088.4 881.623  10
   1 -11  -3 44076.3 717.866  10
  -1 -11   3 43447.3 822.124  10
  -1 -11   2 5267.24 281.073  10
  -1 -11   2 5445.44 300.993   4
   1 -11  -2 5324.66 247.600  10
  -1 -11   1 125.954 46.6606  10
   1 -11  -1 178.470 47.1751  10
  -1 -11   0 5904.62 291.691  10
  -1 -11  -1 62129.1 939.498  10
  -1 -11  -2 4216.15 247.863  10
  -1 -11  -3 17301.0 494.552  10
  -1 -11  -4 239.196 64.6619  10
   1  11   5 2473.42 238.742   6
   1  11   6 6406.52 370.232   6
   1  11   7 8883.97 423.384   6
   1  11   8 127.550 58.3924   6
   1  11   9 2343.08 192.678   6
   1  11  10 360.807 70.6344   6
  -1 -12   9 86.1468 33.4329  10
  -1  12   8 103.939 42.7910   6
  -1 -12   8 87.6048 35.7795  10
  -1 -12   7 4892.88 250.458  10
  -1  12   7 4829.62 277.835   6
  -1  12   6 3577.93 250.477   6
  -1 -12   6 3810.45 231.583  10
  -1  12   5 27066.4 733.273   6
  -1 -12   5 27028.8 629.801  10
  -1 -12   4 2951.72 212.343  10
  -1 -12   3 31.0610 31.4436  10
  -1 -12   2 9097.84 367.793  10
   1 -12  -2 9205.07 323.389  10
  -1 -12   1 23713.1 587.786  10
   1 -12  -1 23393.8 507.655  10
  -1 -12   0 1907.64 168.726  10
  -1 -12  -1 1488.94 149.852  10
  -1 -12  -2 54813.3 879.659  10
  -1 -12  -3 4144.39 240.727  10
   1  12   4 47.2780 70.4430   6
   1  12   5 13196.5 516.625   6
   1  12   6 1451.27 172.132   6
   1  12   7 305.484 90.9737   6
   1  12   8 64.5344 45.5194   6
   1  12   9 4172.98 220.592   6
  -1 -13   8 1615.24 110.637  10
  -1 -13   7 2548.11 156.697  10
  -1  13   7 2315.45 174.507   6
  -1  13   6 10460.0 400.088   6
  -1 -13   6 10972.7 350.811  10
  -1 -13   5 918.539 108.335  10
  -1  13   5 791.180 119.661   6
  -1  13   4 7779.00 389.805   6
  -1 -13   4 7424.86 312.130  10
  -1 -13   3 234.414 61.6749  10
  -1 -13   2 9736.88 365.214  10
  -1 -13   1 3953.09 233.674  10
  -1 -13   0 206.486 61.5749  10
  -1 -13  -1 8874.75 346.865  10
  -1 -13  -2 3198.39 206.202  10
  -1 -13  -3 4427.03 234.770  10
   1  13   4 747.633 123.938   6
   1  13   5 1413.23 160.226   6
   1  13   6 10680.9 407.517   6
   1  13   7 5757.18 276.422   6
   1  13   8 3838.70 201.521   6
  -1 -14   7 3892.71 152.201  10
  -1 -14   6 7870.56 248.212  10
  -1  14   6 7588.67 297.695   6
  -1  14   5 152.322 46.7565   6
  -1 -14   5 184.289 45.5882  10
  -1 -14   4 671.497 82.8333  10
  -1  14   4 590.767 108.054   6
  -1 -14   3 7071.17 278.727  10
  -1 -14   2 4179.56 220.007  10
  -1 -14   1 224.461 55.0555  10
  -1 -14   0 1957.79 150.792  10
  -1 -14  -1 9329.25 324.315  10
  -1 -14  -2 21.1553 31.5196  10
   1  14   3 4130.56 257.317   6
   1  14   4 1476.72 148.009   6
   1  14   5 2908.55 195.952   6
   1  14   6 1960.88 150.453   6
   1  14   7 216.251 49.1155   6
  -1 -15   5 20.0415 17.5137  10
  -1  15   4 190.790 54.4477   6
  -1 -15   4 61.5533 21.1422  10
  -1  15   3 2642.03 184.684   6
  -1 -15   3 2858.06 149.795  10
  -1 -15   2 1630.91 118.732  10
  -1 -15   1-14.2013 23.1763  10
  -1 -15   0 2546.16 149.624  10
  -1 -15  -1 33.1324 20.8916  10
   1  15   2 6190.69 272.893   6
   1  15   3 1436.77 126.889   6
   1  15   4 57.3594 35.9744   6
   1  15   5 1453.96 112.216   6
  -1 -16   2 2237.41 102.027  10
   1  16   1 4037.88 179.913   6
   1  16   2 6602.35 218.561   6
   2   0 -15 4.63528 16.4053  11
   2   0 -14 4438.83 197.719  11
   2   0 -13-3.43945 39.4279  11
   2   0 -12 909.247 110.337  11
   2   0 -11 19.7657 39.8133  11
  -2   0  10 2897.06 304.390   1
  -2   0   9 47.0988 72.1110   1
   2   0  -8 1698.64 163.370   2
   2   0  -7 20.6800 33.0248   2
   2   0  -6 92220.4 1026.72   2
   2   0  -5 29.9600 39.6012   2
   2   0  -4 24234.3 449.084   2
   2   0  -3 3.72666 25.5782   2
   2   0  -2 61260.8 631.850   2
   2   0  -1 139.371 42.3356   2
   2   0   0 500033. 1725.71   3
   2   0   0 503375. 2057.02   2
   2   0   1 17.6880 19.3535   3
   2   0   1 12.1737 31.4945   2
   2   0   2 74152.9 758.595   3
   2   0   3 46.3447 31.0153   3
   2   0   4 37751.1 666.725   3
   2   0   5 11.7638 37.4247   3
   2   0   6 10044.8 417.677   3
   2   0   7 29.4532 40.3310   6
   2   0   7 45.1662 44.3350   3
   2   0   8 3034.16 271.478   3
   2   0   8 2957.33 237.881   6
   2   0   9 55.6427 65.5097   8
   2   0  10 7226.08 418.948   8
   2   0  11 27.5616 45.7962   8
   2   0  12 2016.84 186.705   8
   2   0  12 2172.14 187.695   7
   2   0  13 35.8957 31.6380   7
   2   1 -15 1175.05 82.9664  11
   2  -1 -15 969.991 74.5157  11
   2   1 -14 11857.3 320.996  11
   2  -1 -14 11983.2 318.142  11
   2   1 -13 215.483 57.3684  11
   2  -1 -13 208.347 59.2326  11
   2   1 -12 1839.17 155.034  11
   2  -1 -12 1746.37 151.559  11
  -2  -1  12 1766.13 185.244   7
   2   1 -11 53663.5 833.988  11
   2  -1 -11 51898.6 825.378  11
  -2  -1  11 52128.6 996.503   7
  -2  -1  10 9853.22 418.192   7
  -2  -1  10 9521.89 539.633   1
  -2  -1   9 11335.1 549.288   1
   2   1  -8 104.953 42.1770   2
  -2  -1   8 385.696 107.674   1
   2   1  -7 45355.9 761.312   2
   2  -1  -7 45025.5 790.436   2
   2   1  -6 45577.3 711.619   2
   2  -1  -6 46052.1 742.706   2
   2  -1  -5 1747.32 136.320   2
   2   1  -5 1909.18 138.294   2
   2  -1  -4 4095.88 189.947   2
   2   1  -4 4386.53 190.840   2
   2  -1  -3 147296. 1029.54   2
   2   1  -3 148924. 1054.72   2
   2  -1  -2 389855. 1528.98   2
   2   1  -2 391432. 1785.64   2
   2  -1  -1 58958.0 570.966   2
   2   1  -1 57818.7 744.111   2
   2  -1   0 4464.76 180.087   3
   2   1   0 4586.95 215.716   2
   2  -1   0 4928.31 173.486   2
   2   1   1 15995.6 282.870   3
   2  -1   1 16329.4 344.781   2
   2  -1   1 15872.4 347.180   3
   2  -1   2 1918.20 135.516   3
   2   1   2 1953.01 111.063   3
   2  -1   2 1849.97 124.191   2
   2  -1   3 229.993 57.0615   3
   2   1   3 306.139 55.3033   3
   2   1   4 92.5490 41.5488   3
   2  -1   4 89.8949 51.7711   3
   2   1   5 9915.69 357.100   3
   2  -1   5 9303.68 385.215   3
   2   1   6 20362.0 565.339   3
   2  -1   6 18636.4 594.038   3
   2   1   7 12588.4 461.649   6
   2   1   7 12339.9 481.008   3
   2  -1   7 12290.7 523.122   3
   2  -1   7 12713.0 468.425   6
   2  -1   8 2230.06 238.176   3
   2   1   8 2002.68 195.720   6
   2   1   9 1198.14 180.200   8
   2  -1   9 1471.45 192.088   8
   2   1   9 1347.77 171.705   6
   2   1  10 5283.27 363.331   8
   2  -1  10 5066.64 345.765   8
   2   1  11 22.1400 51.3328   8
   2  -1  11 157.223 68.7902   8
   2  -1  11 133.311 65.3638   7
   2  -1  12 12616.7 441.952   8
   2   1  12 12631.3 468.361   8
   2  -1  12 13112.4 452.390   7
   2   1  12 12870.7 446.469   7
   2  -1  13 1020.85 111.063   7
   2   1  13 831.242 103.353   7
   2  -2 -15-4.68178 15.3799  11
   2   2 -15-13.1505 17.1094  11
   2   2 -14 1944.69 129.520  11
   2  -2 -14 1945.49 126.763  11
   2   2 -13 1.75030 36.1125  11
   2  -2 -13-6.86064 38.8178  11
  -2  -2  13 26.3551 48.9539   7
   2   2 -12 315.160 76.9674  11
   2  -2 -12 199.337 49.0451  11
  -2  -2  12 261.807 78.5024   7
   2   2 -11 8788.81 335.096  11
   2  -2 -11 8836.70 337.894  11
  -2  -2  11 8824.51 421.998   7
  -2   2  10 375.961 118.823   1
   2   2 -10 215.282 52.5638  11
  -2  -2  10 269.606 89.2384   1
  -2  -2  10 264.868 82.9184   7
  -2  -2   9 48029.1 898.871   7
  -2  -2   9 47201.9 1111.47   1
  -2  -2   8 3041.68 194.396   4
  -2  -2   8 2875.88 259.632   1
   2   2  -8 2914.20 198.734   2
   2   2  -7 10596.4 361.625   2
  -2  -2   7 10710.4 449.618   1
   2   2  -6 36321.7 630.575   2
   2  -2  -6 37769.5 688.913   2
   2  -2  -5 76625.4 907.676   2
   2   2  -5 76048.2 847.805   2
   2  -2  -4 35733.2 567.292   2
   2   2  -4 36006.1 551.825   2
   2  -2  -3 111.605 38.6816   2
   2   2  -3 83.5461 39.1172   2
   2  -2  -2 117642. 853.524   2
   2   2  -2 117425. 1097.88   2
   2  -2  -1 835.869 68.0477   2
   2   2  -1 853.410 102.436   2
   2  -2   0 2859.40 156.705   3
   2  -2   0 3094.22 119.280   2
   2  -2   1 27271.9 496.578   3
   2  -2   1 27415.5 341.285   2
   2   2   2 166.037 30.7164   3
   2  -2   2 214.673 32.7202   2
   2   2   3 71378.8 673.102   3
   2  -2   3 71249.6 932.781   3
   2  -2   4 1354.78 144.863   3
   2   2   4 1267.45 107.748   3
   2  -2   5 31147.4 733.188   3
   2   2   5 31365.2 593.273   3
   2  -2   6 12984.9 513.714   3
   2  -2   7 79017.5 930.416   5
   2  -2   7 78297.6 1355.94   3
   2   2   7 81610.1 1162.88   6
   2   2   8 6221.86 346.520   6
   2  -2   8 6255.00 410.925   3
   2   2   9 849.612 138.831   6
   2   2   9 914.068 157.024   8
   2  -2   9 883.670 150.559   8
   2  -2  10 7706.45 410.681   8
   2   2  10 8012.96 454.442   8
   2  -2  10 8109.91 398.568   7
   2   2  10 8460.67 421.813   6
   2  -2  11 271.969 73.8458   8
   2   2  11 264.973 96.2313   8
   2  -2  11 230.804 74.3028   7
   2   2  12 1439.40 163.847   8
   2  -2  12 1386.03 148.688   7
   2   2  13 3456.21 197.247   7
   2  -2  13 3670.31 200.501   7
   2   3 -15 1233.31 76.6698  11
  -2  -3  15 1278.81 107.055  10
   2   3 -14 922.577 87.2699  11
   2  -3 -14 774.357 76.0241  11
   2   3 -13 4109.46 207.275  11
   2  -3 -13 4350.68 209.311  11
   2  -3 -12 24210.0 532.073  11
   2   3 -12 24572.4 543.306  11
  -2  -3  12 24400.7 693.039   7
   2  -3 -11 1959.29 156.850  11
   2   3 -11 1886.96 155.413  11
  -2  -3  11 1907.50 203.230   7
   2   3 -10 5901.36 264.927  11
  -2   3  10 5778.91 437.249   1
  -2  -3  10 5983.56 427.974   1
  -2  -3  10 5963.49 346.868   7
   2   3  -9 759.704 98.3873  11
  -2  -3   9 960.661 167.173   1
  -2  -3   9 935.792 135.415   7
  -2  -3   8 18933.4 660.573   1
   2   3  -8 19063.7 478.299   2
  -2  -3   8 18675.0 509.678   4
   2   3  -7 21494.1 498.467   2
  -2  -3   7 21481.4 637.703   1
   2   3  -6 186665. 1398.39   2
  -2  -3   6 183218. 1675.97   1
  -2  -3   5 110067. 1159.75   1
   2   3  -5 109829. 1025.55   2
   2  -3  -5 110219. 1126.71   2
   2  -3  -4 26854.8 507.823   2
   2   3  -4 27143.6 495.801   2
   2  -3  -3 29807.3 491.496   2
   2   3  -3 29746.0 550.070   2
   2  -3  -2 30268.3 446.300   2
   2   3  -2 29899.9 599.599   2
   2  -3  -1 124256. 825.630   2
   2   3  -1 124919. 1237.62   2
   2  -3   0 49653.7 465.456   2
   2  -3   0 49925.0 698.902   3
   2  -3   1 121453. 1138.06   3
   2  -3   1 121932. 603.130   2
   2  -3   2 9682.24 348.654   3
   2  -3   3 122534. 1307.02   3
   2  -3   4 27582.9 664.393   3
   2  -3   5 25209.9 685.287   3
   2  -3   6 11784.0 507.962   3
   2   3   7 71.3906 43.3008   6
   2  -3   7 132.234 82.2187   3
   2   3   8 2019.08 203.929   6
   2   3   8 2036.28 232.783   8
   2  -3   8 2062.07 243.191   3
   2   3   9-56.4787 74.7832   6
   2   3   9 27.0509 61.1529   8
   2  -3   9 82.8010 53.5362   8
   2  -3   9 45.8951 47.7459   7
   2   3  10 19443.1 705.531   8
   2  -3  10 19252.7 601.457   8
   2  -3  10 19297.5 624.111   7
   2   3  10 19265.2 636.669   6
   2  -3  11 20830.9 562.432   8
   2   3  11 21246.3 688.484   8
   2  -3  11 21826.6 626.700   7
   2  -3  12 550.199 92.0830   7
   2  -3  13 20.3236 21.9890   7
   2   3  13-39.6766 33.1979   7
   2  -4 -14 715.818 65.8979  11
   2   4 -14 821.749 77.7802  11
   2   4 -13 63.1571 33.2412  11
   2  -4 -13 43.9875 23.0391  11
   2   4 -12 95.6327 46.2321  11
   2  -4 -12 97.9653 40.0036  11
  -2  -4  12 84.0744 57.1304   7
   2   4 -11 8820.07 325.986  11
   2  -4 -11 9022.95 320.084  11
  -2  -4  11 8345.89 416.771   7
   2   4 -10 6421.81 281.373  11
   2  -4 -10 6184.75 266.412  11
  -2   4  10 5268.98 417.760   1
  -2  -4  10 6206.21 357.782   7
   2   4  -9 1123.49 112.573  11
  -2  -4   9 1262.32 189.158   1
  -2  -4   9 1047.98 147.189   7
  -2  -4   9 927.583 124.177   4
  -2  -4   8 34711.1 903.643   1
  -2  -4   8 34168.5 728.680   4
  -2  -4   8 36341.5 799.596   7
  -2  -4   7 2860.57 202.763   4
  -2  -4   7 3249.35 255.771   1
   2   4  -7 2958.40 175.359   2
  -2  -4   6 20852.4 571.552   1
   2   4  -6 21421.5 471.971   2
   2   4  -5 8390.86 287.839   2
  -2  -4   5 8184.98 313.920   1
   2  -4  -4 33140.8 586.470   2
  -2  -4   4 32328.7 549.235   1
   2   4  -4 32998.0 577.345   2
  -2  -4   3 50988.5 581.359   1
   2  -4  -3 50766.9 661.402   2
   2   4  -3 51000.4 779.065   2
  -2  -4   2 11561.1 212.160   1
   2  -4  -2 11564.8 289.100   2
   2   4  -2 11751.0 397.210   2
   2  -4  -1 30409.3 416.259   2
   2   4  -1 31010.9 652.938   2
   2  -4   0 159304. 1363.14   3
   2  -4   0 156667. 801.435   2
   2  -4   1 193600. 1572.13   3
   2  -4   2 1351.64 144.095   3
   2  -4   3 90606.6 1203.76   3
   2  -4   4 3585.56 256.868   3
   2  -4   5 1858.51 199.244   3
   2  -4   6 2210.94 228.051   3
   2   4   6 2312.88 188.869   6
   2  -4   7 5424.60 379.065   3
   2   4   7 5476.03 316.694   6
   2  -4   7 5401.12 307.665   7
   2  -4   8 104268. 1739.26   3
   2   4   8 101689. 1440.71   6
   2   4   8 101284. 1667.88   8
   2  -4   8 100316. 1352.45   8
   2  -4   8 99709.2 1414.79   7
   2   4   9 1043.57 156.155   6
   2   4   9 1043.18 173.638   8
   2  -4   9 938.319 124.646   8
   2  -4   9 1088.37 154.292   7
   2   4  10 30209.4 878.004   8
   2  -4  10 31069.8 792.618   7
   2   4  10 31148.6 808.704   6
   2   4  11 71.4958 56.6537   6
   2   4  11 133.848 66.9035   8
   2  -4  11 8.86008 38.2237   7
   2  -4  12 971.884 114.173   7
   2   4  13 517.534 67.0892   7
   2   5 -14 34.6379 19.8216  11
  -2  -5  14 82.2852 41.1069  10
   2   5 -13 4819.29 201.447  11
   2  -5 -13 4107.32 168.324  11
   2  -5 -12 3505.77 178.819  11
   2   5 -12 3363.70 184.380  11
   2   5 -11 4199.07 216.679  11
   2  -5 -11 4264.13 214.187  11
   2   5 -10 295.599 63.7919  11
   2  -5 -10 245.872 51.4427  11
  -2  -5  10 194.840 77.4799   7
   2   5  -9 11689.5 360.371  11
  -2  -5   9 12024.8 579.798   1
  -2  -5   9 12058.2 493.844   7
  -2  -5   9 11322.3 448.608   4
  -2  -5   8 7628.45 381.031   7
   2   5  -8 8659.35 302.150  11
  -2  -5   8 7603.32 360.715   4
  -2  -5   8 7830.12 435.131   1
  -2  -5   7 18509.1 539.366   4
  -2  -5   7 18291.0 604.161   1
  -2  -5   6 43.7062 34.4522   4
   2   5  -6-9.47195 21.6277   2
  -2  -5   6 5.83727 31.2976   1
   2   5  -5 59320.5 776.247   2
  -2  -5   5 56236.1 836.807   1
  -2  -5   4 317.412 58.0116   1
   2   5  -4 531.421 80.8178   2
  -2  -5   3 665.067 67.6570   1
   2   5  -3 687.378 102.419   2
   2   5  -2 60202.1 950.902   2
   2   5  -1 84326.7 1138.10   2
   2  -5   0 18926.8 507.654   3
   2  -5   1 26247.5 620.741   3
   2  -5   2 49406.2 892.181   3
   2  -5   3 9821.61 418.606   3
   2  -5   4 3322.54 261.623   3
   2  -5   5 17064.5 627.012   3
   2  -5   6 10006.6 508.997   3
   2   5   6 9502.29 401.196   6
   2  -5   6 9554.84 392.615   7
   2  -5   7 12907.6 608.581   3
   2   5   7 12692.9 492.484   6
   2   5   7 12408.3 581.038   8
   2  -5   7 12474.1 482.741   7
   2   5   8 6476.30 434.005   8
   2   5   8 6232.52 362.470   6
   2  -5   8 6468.86 365.063   7
   2   5   9 12223.6 514.356   6
   2   5   9 12366.8 591.654   8
   2  -5   9 12624.0 514.786   7
   2   5  10 10889.2 474.167   6
   2   5  10 9582.48 495.637   8
   2  -5  10 10669.5 457.105   7
   2  -5  11 12048.9 442.996   7
   2   5  11 11709.6 448.494   6
   2  -5  12 85.9550 39.3994   7
  -2  -6  14 1917.46 130.551  10
   2   6 -13 3709.12 159.138  11
  -2  -6  13 3848.04 235.669  10
  -2  -6  12 132.246 71.5716  10
   2   6 -12 159.302 46.4216  11
   2   6 -11 28.4681 24.9765  11
   2   6 -10 5332.20 237.525  11
  -2  -6   9 226.674 70.2365   4
   2   6  -9 402.334 69.1865  11
   2   6  -8 1628.72 131.412  11
  -2  -6   8 1338.81 154.526   4
  -2  -6   7 1176.22 143.699   4
  -2  -6   7 1415.31 171.411   1
  -2  -6   6 969.473 125.362   4
  -2  -6   6 802.887 117.039   1
   2   6  -5 5277.85 231.959   2
  -2  -6   5 4863.24 265.292   4
   2   6  -4 39345.8 690.633   2
   2   6  -3 3653.51 240.305   2
   2   6  -2 23040.2 630.198   2
   2   6  -1 17925.8 560.771   2
   2  -6   0 40508.0 800.227   3
   2  -6   1 60539.2 1007.18   3
   2  -6   2 62.4328 61.8808   3
   2  -6   3 2206.32 214.095   3
   2  -6   4 75.1635 54.6465   3
   2   6   5 15018.1 482.458   6
   2   6   5 14960.2 429.400   5
   2  -6   5 15004.5 615.941   3
   2  -6   6 28441.5 895.988   3
   2   6   6 26502.6 686.252   6
   2   6   6 27730.9 859.604   8
   2  -6   6 26623.3 674.404   7
   2  -6   7 4034.72 348.916   3
   2   6   7 3758.06 274.141   6
   2   6   7 3990.49 344.921   8
   2  -6   7 4089.59 279.344   7
   2   6   8 2433.95 230.248   6
   2   6   8 2527.61 278.271   8
   2  -6   8 2109.86 212.560   7
   2   6   9 13927.4 541.466   6
   2   6   9 12949.7 597.513   8
   2  -6   9 14342.8 539.282   7
   2   6  10 3827.73 274.292   6
   2   6  10 4107.67 314.707   8
   2  -6  10 4450.30 285.375   7
   2  -6  11 2093.15 172.736   7
   2   6  11 2053.26 180.910   6
  -2  -7  13 55.4374 33.1258  10
  -2  -7  12 22449.5 607.979  10
  -2  -7  11 12471.8 498.326  10
  -2  -7  10 16710.9 600.403  10
  -2  -7   9 7.18147 50.4216  10
  -2  -7   8 8474.01 421.428  10
  -2  -7   8 8257.06 402.244   4
  -2  -7   7 157.077 69.8153  10
  -2  -7   7 53.1278 31.8756   4
  -2  -7   6 3774.20 259.748   4
  -2  -7   6 3866.84 267.162  10
  -2  -7   5 1747.03 168.986  10
  -2  -7   5 1584.08 161.871   4
  -2  -7   4 23636.8 586.710   4
   2   7  -4 24992.8 554.510   2
  -2  -7   3 628.355 93.5646   4
   2   7  -3 696.163 114.200   2
  -2  -7   2 24084.8 540.671   4
   2   7  -2 24630.1 696.629   2
  -2  -7   1-1.57513 31.1480   4
   2   7  -1 27.2049 48.0930   2
  -2  -7   0 2092.54 143.346   4
   2  -7   1 2700.63 230.876   3
   2  -7   2 782.731 132.623   3
   2  -7   3 2141.69 222.506   3
   2  -7   4 22350.8 747.207   3
  -2  -7  -4 21295.8 472.903  10
   2   7   4 23124.5 596.616   6
   2   7   5 167.926 50.3172   6
   2  -7   5 380.865 108.491   3
   2   7   6 31721.8 764.900   6
   2  -7   6 33227.7 995.752   3
   2  -7   6 32422.5 757.211   7
   2   7   7 16844.1 585.324   6
   2   7   7 16845.0 664.708   8
   2  -7   7 16850.8 568.347   7
   2   7   8 1812.19 200.732   6
   2   7   8 1971.79 228.286   8
   2  -7   8 2113.95 205.027   7
   2   7   9 2867.93 247.061   6
   2   7   9 2567.08 250.290   8
   2  -7   9 2611.69 220.066   7
   2   7  10 2184.77 201.358   6
   2  -7  10 2341.02 192.901   7
   2   7  11 3036.40 203.413   6
  -2  -8  13 405.788 61.8706  10
  -2  -8  12 510.644 88.2197  10
  -2  -8  11 5620.55 311.532  10
  -2  -8  10 1289.40 164.312  10
  -2  -8   9 8023.92 405.693  10
  -2  -8   8 773.498 128.614  10
  -2  -8   7 667.580 116.563   4
  -2  -8   7 713.612 122.708  10
  -2  -8   6 3721.30 262.817  10
  -2  -8   6 3781.07 266.884   4
  -2  -8   5 2589.65 211.016  10
  -2  -8   5 2520.39 209.762   4
  -2  -8   4 69844.6 1037.07  10
  -2  -8   4 66573.3 1048.43   4
  -2  -8   3 50748.3 846.956  10
   2   8  -3 52697.3 948.389   2
  -2  -8   2 14255.4 442.702   4
   2   8  -2 14869.3 570.384   2
  -2  -8   1 599.288 89.0716   4
   2   8  -1 544.714 116.274   2
  -2  -8   0 854.382 97.8059   4
   2  -8   1 1006.32 157.061   3
  -2  -8  -2 3972.48 218.868  10
   2  -8   2 3638.19 294.541   3
  -2  -8  -3 103.742 40.6332  10
   2  -8   3 54.5358 59.5090   3
   2   8   4 40080.8 827.627   6
  -2  -8  -4 40618.2 711.808  10
   2  -8   4 40415.3 1063.08   3
   2   8   5 2611.40 218.852   6
   2  -8   5 3047.48 305.410   3
   2   8   6 5249.19 320.697   6
   2   8   7 9100.42 426.070   6
   2   8   8 554.580 117.719   6
   2   8   9 8431.83 395.927   6
   2   8  10 6007.55 306.425   6
   2   8  11 55.5297 40.6132   6
  -2  -9  12 149.775 45.6838  10
  -2  -9  11 2391.43 184.010  10
  -2  -9  10 2172.20 196.867  10
  -2  -9   9 8862.75 409.509  10
  -2  -9   8 42877.3 910.428  10
  -2  -9   7 2036.57 200.922  10
  -2  -9   6 305.562 85.1709   4
  -2  -9   6 382.735 84.3086  10
  -2  -9   5 15403.2 517.452  10
  -2  -9   5 15912.7 557.128   4
  -2  -9   4 2540.58 207.824  10
  -2  -9   4 2157.78 196.824   4
  -2  -9   3 739.814 112.632  10
  -2  -9   3 719.936 110.079   4
  -2  -9   2 15117.8 472.570  10
  -2  -9   2 13973.4 457.409   4
  -2  -9   1 48768.7 837.367  10
  -2  -9   1 47700.5 811.424   4
  -2  -9   0 473.935 87.0307  10
   2   9   0 528.093 139.652   2
  -2  -9  -1 1336.36 136.461  10
  -2  -9  -2 2867.11 200.368  10
   2  -9   2 2650.54 261.285   3
   2  -9   3 21395.2 766.844   3
  -2  -9  -3 22374.9 549.659  10
   2   9   4 58617.5 1027.70   6
  -2  -9  -4 62118.1 922.168  10
   2  -9   4 62047.1 1349.74   3
   2   9   5 5328.19 318.113   6
   2   9   6 6643.37 356.912   6
   2   9   7 1048.05 153.517   6
   2   9   8 18550.2 582.610   6
   2   9   9 2381.01 198.385   6
   2   9  10 2962.55 197.507   6
   2   9  11 3336.21 165.955   6
  -2 -10  12 4851.28 179.902  10
  -2 -10  11 5434.98 242.434  10
  -2 -10  10 7237.67 319.958  10
  -2 -10   9 4399.12 268.857  10
  -2 -10   8 9.15304 50.6250  10
  -2 -10   7 11009.3 446.779  10
  -2 -10   6-25.1695 52.9546  10
  -2 -10   5 32642.6 755.815  10
  -2 -10   4 35839.1 776.936  10
  -2 -10   4 37259.3 852.617   4
  -2 -10   3 19829.7 562.628  10
  -2 -10   3 19362.5 593.948   4
  -2 -10   2 26194.0 636.620  10
  -2 -10   2 24847.3 641.940   4
  -2 -10   1 5215.49 279.757  10
  -2 -10   0 7842.54 338.466  10
   2  10   0 8306.60 511.188   2
  -2 -10  -1 2607.74 195.066  10
  -2 -10  -2 38659.4 749.120  10
  -2 -10  -3 8843.61 357.110  10
   2  10   4 10846.9 454.688   6
  -2 -10  -4 12462.9 420.118  10
   2  10   5 32.0960 55.4026   6
   2  10   6 5922.58 334.019   6
   2  10   7 5432.61 317.542   6
   2  10   8 6968.31 337.247   6
   2  10   9 4281.49 241.466   6
   2  10  10 65.8531 32.1084   6
  -2 -11  11 146.783 36.3644  10
  -2 -11  10 6185.43 256.526  10
  -2 -11   9 76.8467 40.6999  10
  -2 -11   8 3741.88 239.040  10
  -2 -11   7 757.915 118.084  10
  -2 -11   6 40610.6 826.449  10
  -2 -11   5 15046.1 501.755  10
  -2 -11   4 3904.65 256.728  10
  -2 -11   3 3446.65 238.549  10
  -2 -11   2 2064.51 183.023  10
  -2 -11   1 29983.0 684.288  10
  -2 -11   0 8393.29 359.004  10
  -2 -11  -1 4606.88 265.092  10
  -2 -11  -2 24.7267 40.3719  10
  -2 -11  -3 1192.32 137.038  10
   2  11   4 72.5153 62.4405   6
   2  11   5 473.703 101.104   6
   2  11   5 351.628 73.5974   5
   2  11   6 261.856 89.5119   6
   2  11   7 504.116 98.4870   6
   2  11   8 2987.11 201.674   6
   2  11   9 104.540 43.6057   6
  -2 -12  10 4596.23 181.127  10
  -2 -12   9 663.703 80.9853  10
  -2 -12   8 3194.11 194.587  10
  -2 -12   7 5741.49 279.487  10
  -2 -12   6 1207.44 135.146  10
  -2 -12   5 116.733 59.8708  10
  -2 -12   4 5001.92 279.485  10
  -2 -12   3 5836.54 300.386  10
  -2 -12   2 54.0389 46.3257  10
  -2 -12   1 13440.7 452.317  10
  -2 -12   0 1920.97 170.749  10
  -2 -12  -1 0.23027 35.9533  10
  -2 -12  -2-47.6741 48.2200  10
   2  12   3 525.163 103.912   6
  -2 -12  -3 605.316 98.0954  10
   2  12   4 2620.59 212.213   6
   2  12   5 545.116 99.5790   6
   2  12   5 436.147 74.9237   5
   2  12   6 935.227 116.475   6
   2  12   7 1689.68 147.758   6
   2  12   8 11647.1 338.303   6
  -2 -13   9 2300.37 120.812  10
  -2 -13   8 3089.25 162.485  10
  -2 -13   7 18152.1 432.293  10
  -2 -13   6 3157.64 193.895  10
  -2 -13   5 14149.7 425.549  10
  -2 -13   4 4315.47 242.461  10
  -2 -13   3 6455.09 299.390  10
  -2 -13   2 4539.28 252.088  10
  -2 -13   1-9.05321 34.5245  10
  -2 -13   0 4763.25 256.728  10
  -2 -13  -1 3246.18 208.924  10
  -2 -13  -2 53.6156 42.4696  10
   2  13   3 128.496 54.6110   6
   2  13   4 477.499 85.6050   6
   2  13   5 3078.87 196.169   6
   2  13   6 3302.83 189.978   6
   2  13   7 787.660 85.8826   6
  -2 -14   7 1975.12 116.814  10
  -2 -14   6 4613.47 196.933  10
  -2 -14   5 5364.63 227.862  10
  -2 -14   4 3116.13 180.919  10
  -2 -14   3 142.100 49.2709  10
  -2 -14   2 44.7894 30.3936  10
  -2 -14   1 8293.60 309.361  10
  -2 -14   0 3373.84 195.282  10
  -2 -14  -1 248.396 54.7907  10
   2  14   2 8026.56 308.715   6
   2  14   3 1952.25 148.689   6
   2  14   4 2128.95 147.434   6
   2  14   4 1747.71 110.208   5
   2  14   5 4333.86 195.052   6
   2  14   6 2919.67 141.910   6
  -2 -15   5 271.928 42.3525  10
  -2 -15   4 65.4375 30.7054  10
  -2 -15   3 10553.6 286.641  10
  -2 -15   2 14185.7 341.819  10
  -2 -15   1 8508.01 265.141  10
  -2 -15   0 341.246 55.3157  10
   2  15   1 310.487 56.6702   6
   2  15   2 871.896 87.3132   6
   2  15   3 337.447 54.2653   6
   2  15   3 256.774 39.4451   5
   2  15   4 582.130 63.2276   6
   2  16  -1 728.998 66.1446   6
   2  16   0 208.656 36.6154   6
   3   0 -15 9252.19 226.639  11
   3   0 -14-19.1047 30.1042  11
   3   0 -13 2308.39 162.909  11
   3   0 -12-30.3851 47.9649  11
   3   0 -11 163.162 76.6243  11
   3   0 -10 46.4174 40.6446  11
  -3   0  10-81.9208 80.3024   1
   3   0  -9 42361.0 721.103  11
   3   0  -9 41090.5 911.906   2
   3   0  -8 17.5610 26.1996  11
   3   0  -8-30.4161 51.9445   2
   3   0  -7 675.433 108.987   2
   3   0  -6-8.35767 43.8871   2
   3   0  -5 388663. 2201.74   2
   3   0  -4 42.7653 40.5708   2
   3   0  -3 117777. 1093.22   2
   3   0  -2 57.9284 39.5604   2
   3   0  -1 3568.60 198.420   2
   3   0   0 22.5774 38.1720   2
   3   0   1 22960.7 477.484   3
   3   0   1 22656.6 556.155   2
   3   0   2-2.09191 29.1386   3
   3   0   2 126.285 43.4568   2
   3   0   3 50346.0 800.055   3
   3   0   3 46726.9 864.890   2
   3   0   4 19.3802 27.4328   3
   3   0   5 7050.89 346.443   3
   3   0   6 41.8399 39.1586   6
   3   0   6 265.470 60.8553   5
   3   0   7 455.957 83.2653   5
   3   0   8 15.0398 38.2000   5
   3   0   9 12766.1 556.649   8
   3   0  10 85.9178 64.4036   8
   3   0  11 5713.70 309.825   8
   3   0  11 5935.42 286.152   7
   3   0  12 31.0753 21.7670   7
   3   1 -15 6308.09 187.070  11
   3  -1 -15 6302.39 180.921  11
   3  -1 -14 8458.40 264.544  11
   3   1 -14 8789.69 273.658  11
   3  -1 -13 1504.61 132.101  11
   3   1 -13 1752.10 140.964  11
   3   1 -12 1710.15 151.699  11
   3  -1 -12 1734.03 152.273  11
   3   1 -11 65524.7 934.820  11
   3  -1 -11 66469.1 941.183  11
   3   1 -10 740.160 106.854  11
   3  -1 -10 933.504 115.452  11
  -3  -1  10 817.697 164.370   1
  -3   1  10 699.801 165.915   1
   3   1  -9 113.125 45.6628  11
   3  -1  -9 137.621 55.2440  11
   3   1  -9 135.722 67.0639   2
  -3  -1   9 138.662 68.9653   1
   3   1  -8 20405.5 474.640  11
   3  -1  -8 20831.7 477.548  11
   3   1  -8 20858.9 616.007   2
   3  -1  -8 20836.3 626.358   2
   3  -1  -7 371.244 86.6964   2
   3   1  -7 236.523 72.1792   2
   3  -1  -6 615.618 102.109   2
   3   1  -6 769.605 112.971   2
   3   1  -5 100.097 49.6024   2
   3  -1  -5 36.1979 39.7518   2
   3  -1  -4 55078.2 784.793   2
   3   1  -4 56762.9 800.122   2
   3  -1  -3 143717. 1184.42   2
   3   1  -3 142327. 1241.72   2
   3  -1  -2 26369.6 485.323   2
   3   1  -2 26278.5 557.430   2
   3   1  -1 124714. 1295.50   2
   3  -1  -1 121215. 1031.14   2
   3   1   0 9458.72 375.338   2
   3  -1   0 9171.86 290.333   2
   3  -1   1 11754.5 363.107   3
   3   1   1 12477.3 445.676   2
   3  -1   1 12015.0 352.700   2
   3   1   2 53413.0 686.157   3
   3  -1   2 54131.5 834.236   3
   3   1   2 52332.5 929.622   2
   3  -1   2 54824.3 790.290   2
   3  -1   3 5662.71 289.855   3
   3   1   3 5752.15 245.157   3
   3   1   3 5855.84 322.620   2
   3  -1   4 54759.0 963.103   3
   3  -1   5 39308.7 875.868   3
   3  -1   5 38973.3 693.112   5
   3   1   6 1266.42 138.270   6
   3   1   6 1298.28 130.469   5
   3  -1   6 1460.58 182.830   3
   3  -1   6 1180.72 125.225   5
   3   1   7 416.802 83.5855   6
   3  -1   7 459.527 82.0797   5
   3   1   7 448.376 82.8297   5
   3   1   8-50.7394 68.3107   6
   3  -1   8-3.90254 43.2284   5
   3   1   8-18.9933 37.5224   5
   3   1   9 88.7218 71.6627   8
   3  -1   9 93.9263 56.7035   8
   3   1  10 2307.83 228.333   8
   3  -1  10 2407.88 220.922   8
   3  -1  11 1333.19 148.068   8
   3   1  11 1290.86 151.345   8
   3  -1  11 1321.39 134.975   7
   3  -1  12 626.592 79.6019   7
   3   1  12 600.678 79.6882   7
   3   2 -15 1641.78 94.0560  11
  -3  -2  15 1521.55 120.844  10
   3   2 -14 19169.0 398.872  11
   3  -2 -14 18296.5 375.746  11
   3   2 -13 9433.36 320.326  11
   3  -2 -13 9362.15 311.209  11
   3   2 -12 29979.2 613.866  11
   3  -2 -12 29845.4 601.486  11
   3   2 -11 2280.11 177.996  11
   3  -2 -11 2366.91 178.188  11
   3   2 -10 16640.1 464.956  11
   3  -2 -10 16566.9 460.865  11
  -3  -2  10 15854.3 698.436   1
   3   2  -9 47256.7 761.406  11
   3  -2  -9 47632.9 759.472  11
  -3  -2   9 44512.7 1122.08   1
   3   2  -9 45640.8 921.417   2
   3   2  -8 64993.6 848.155  11
   3  -2  -8 65032.2 844.100  11
   3   2  -8 64099.2 1063.26   2
   3  -2  -8 64929.1 1117.15   2
   3   2  -7 6939.10 334.361   2
   3  -2  -7 6772.67 344.633   2
   3   2  -6 24304.5 586.118   2
   3  -2  -6 22958.5 586.879   2
   3  -2  -5 956.626 116.218   2
   3   2  -5 809.442 106.190   2
   3   2  -4 341.316 71.9551   2
   3  -2  -4 374.404 72.2301   2
   3  -2  -3 2069.55 147.077   2
   3   2  -3 1990.56 162.947   2
   3  -2  -2 101451. 948.214   2
   3   2  -2 101962. 1195.96   2
   3  -2  -1 53428.3 649.721   2
   3   2  -1 52412.9 920.080   2
   3  -2   0 132203. 997.487   2
   3   2   0 131537. 1502.76   2
   3  -2   1 23553.0 554.849   3
   3   2   1 23067.1 643.091   2
   3  -2   1 23770.0 410.286   2
   3  -2   2 27.2231 41.5936   3
   3  -2   3 46872.5 892.117   3
   3  -2   4 75661.6 1196.68   3
   3  -2   5 9347.84 453.870   3
   3  -2   5 9756.88 352.350   5
   3   2   5 9732.33 345.998   5
   3   2   6 2605.05 200.142   6
   3  -2   6 3028.75 276.117   3
   3   2   6 2789.00 193.905   5
   3  -2   6 2815.41 193.553   5
   3   2   7 3640.61 223.118   5
   3  -2   7 3861.81 325.370   3
   3  -2   7 3741.85 225.736   5
   3   2   7 3783.87 254.839   6
   3   2   8 5932.99 277.624   5
   3   2   8 5751.63 325.361   6
   3   2   9 69.0966 79.0452   8
   3  -2   9 155.230 72.4817   8
   3   2  10 7052.18 396.608   8
   3  -2  10 6767.22 354.849   8
   3  -2  10 7248.77 337.225   7
   3  -2  11 360.138 76.7271   8
   3   2  11 423.237 93.8815   8
   3  -2  11 349.645 73.1703   7
   3  -2  12 173.140 40.2303   7
   3   2  12 312.242 58.8411   7
   3   3 -14 5687.09 209.837  11
   3  -3 -14 5483.14 191.647  11
   3  -3 -13 1234.65 108.177  11
   3   3 -13 1382.85 121.883  11
   3   3 -12 5614.36 259.838  11
   3  -3 -12 5688.13 251.689  11
   3   3 -11 5187.39 257.882  11
   3  -3 -11 5185.58 252.331  11
   3   3 -10 2037.94 165.237  11
   3  -3 -10 1902.35 151.749  11
  -3  -3   9 14226.0 518.682   4
   3  -3  -9 15297.1 424.852  11
   3   3  -9 15472.1 435.218  11
   3   3  -9 15687.9 519.436   2
  -3  -3   9 15762.4 666.591   1
   3   3  -8 30418.8 595.063  11
   3  -3  -8 29751.2 560.813  11
   3   3  -8 31041.4 721.789   2
  -3  -3   8 30155.7 866.614   1
   3   3  -7 4527.64 270.123   2
  -3  -3   7 4687.59 317.500   1
   3  -3  -7 4061.11 271.227   2
   3   3  -6 42229.4 777.612   2
   3  -3  -6 39319.3 782.668   2
   3  -3  -5 28336.0 621.814   2
   3   3  -5 29135.3 617.477   2
   3  -3  -4 59200.9 837.933   2
   3   3  -4 60530.9 881.790   2
   3  -3  -3 15320.6 398.818   2
   3   3  -3 15266.7 463.284   2
   3  -3  -2 10677.2 314.888   2
   3   3  -2 10740.5 423.887   2
   3  -3  -1 3511.55 169.326   2
   3   3  -1 3250.47 245.397   2
   3  -3   0 104.161 32.9721   2
   3   3   0 105.536 72.0303   2
   3  -3   1 48483.2 848.959   3
   3   3   1 49390.8 1001.44   2
   3  -3   2 124.459 60.5195   3
   3  -3   3 45432.1 930.019   3
   3  -3   4 13473.2 535.993   3
   3   3   5 534.602 87.4365   6
   3  -3   5 536.388 115.733   3
   3  -3   5 664.632 98.0235   5
   3   3   5 600.113 91.7921   5
   3   3   6 13084.5 455.190   6
   3  -3   6 13264.2 594.778   3
   3  -3   6 13501.5 432.108   5
   3   3   6 13300.9 429.430   5
   3  -3   7 53017.0 851.569   5
   3   3   7 54183.7 875.224   5
   3   3   7 52887.5 975.163   6
   3   3   8 21978.1 636.386   6
   3  -3   8 22209.4 627.505   7
   3   3   9 415.729 91.6820   6
   3   3   9 306.232 100.910   8
   3  -3   9 490.379 102.686   8
   3  -3   9 609.119 104.239   7
   3   3  10 2918.82 252.548   8
   3  -3  10 3233.03 225.411   8
   3  -3  10 3309.81 223.272   7
   3  -3  11 1149.57 111.448   8
   3   3  11 1476.04 165.467   8
   3  -3  11 1534.14 136.057   7
   3   3  12 4327.64 194.705   7
   3   4 -14 1486.49 103.821  11
  -3  -4  14 1410.03 134.756  10
   3  -4 -13 3425.38 165.529  11
   3   4 -13 3373.94 180.282  11
   3   4 -12 398.061 71.7556  11
   3  -4 -12 442.737 69.6076  11
   3   4 -11 724.129 98.1357  11
   3  -4 -11 964.784 106.316  11
   3  -4 -10 631.351 88.6171  11
   3   4 -10 551.861 85.1091  11
   3   4  -9 190.151 56.5989  11
   3  -4  -9 93.8300 31.6937  11
  -3  -4   9 221.932 71.4522   4
  -3  -4   9 177.211 82.9579   1
   3   4  -8 8414.11 317.825  11
   3  -4  -8 8469.19 290.597  11
   3   4  -8 8776.11 374.930   2
  -3  -4   8 8617.59 463.263   1
   3   4  -7 34303.7 733.475   2
   3   4  -7 34938.5 620.446  11
  -3  -4   7 33379.7 828.186   1
   3   4  -6 1188.41 134.601   2
  -3  -4   6 1102.54 137.292   1
   3  -4  -6 1213.58 145.968   2
   3   4  -5 11608.6 403.734   2
  -3  -4   5 10557.4 375.479   1
   3  -4  -5 10898.0 396.834   2
   3   4  -4-0.44395 35.7200   2
   3  -4  -4 11.1112 30.2980   2
   3  -4  -3 14768.2 402.816   2
   3   4  -3 14748.3 487.440   2
   3  -4  -2 11620.7 333.108   2
   3   4  -2 11259.7 455.511   2
   3  -4  -1 247.078 45.7518   2
   3   4  -1 220.339 91.9437   2
   3   4   0 209.396 86.3633   2
   3  -4   1 41265.2 835.600   3
   3  -4   2 43.7028 52.9793   3
   3  -4   3 397.511 106.320   3
   3  -4   4 216.832 81.0809   3
   3  -4   4 258.953 57.4023   5
   3   4   4 312.303 67.0708   5
   3  -4   5 23818.9 787.131   3
   3   4   5 23838.8 582.696   6
   3   4   5 24502.0 574.655   5
   3  -4   5 25516.5 585.546   5
   3   4   6 31057.3 713.306   6
   3  -4   6 32581.0 959.928   3
   3   4   6 32094.2 678.429   5
   3  -4   6 32181.0 698.210   7
   3   4   7 11610.5 412.139   5
   3   4   7 11865.2 458.338   6
   3  -4   7 12232.9 456.511   7
   3   4   8 8833.63 402.317   6
   3   4   8 8471.60 483.493   8
   3  -4   8 8726.22 392.632   7
   3   4   9 357.710 90.0327   6
   3   4   9 345.185 98.7490   8
   3  -4   9 288.738 71.6873   8
   3  -4   9 303.283 68.8889   7
   3   4  10 4773.50 316.196   8
   3  -4  10 4719.23 259.504   7
   3   4  11 6713.30 322.684   8
   3  -4  11 7003.04 267.235   7
   3   4  12 409.374 57.2848   7
  -3  -5  14 9547.33 315.689  10
   3   5 -14 9032.44 225.640  11
   3   5 -13 3.45309 21.7923  11
  -3  -5  13-15.5905 45.5906  10
   3   5 -12 3375.09 185.847  11
   3   5 -11 1743.80 142.876  11
   3   5 -10 11908.6 376.173  11
   3   5  -9 10051.4 350.882  11
  -3  -5   9 9358.15 448.500   4
   3   5  -8 17929.6 463.704  11
  -3  -5   8 17200.7 593.525   4
   3   5  -7 5460.64 291.904   2
   3   5  -7 5823.72 261.580  11
   3   5  -6 48018.1 853.279   2
   3   5  -5 15221.2 476.179   2
   3  -5  -4 28469.2 620.062   2
   3   5  -4 29439.2 670.331   2
   3  -5  -3 26095.9 546.950   2
   3   5  -3 25874.3 676.885   2
   3  -5  -2 8545.39 288.791   2
   3   5  -2 8253.80 413.401   2
   3   5  -1 68663.2 1231.06   2
   3   5   0 9943.44 481.359   2
   3  -5   1 357.638 94.9705   3
   3  -5   2 20450.7 660.236   3
   3  -5   3 41143.1 689.872   5
   3  -5   3 40825.5 974.816   3
   3   5   4 262.799 53.4619   6
   3  -5   4 405.565 105.025   3
   3  -5   5 2260.95 251.508   3
   3   5   5 2227.19 185.619   6
   3   5   5 2060.91 173.595   5
   3   5   6 213.632 65.3131   6
   3  -5   6 344.969 103.772   3
   3   5   6 283.295 72.3050   5
   3   5   7 4173.20 276.453   6
   3   5   7 4331.14 252.423   5
   3   5   7 4072.65 339.152   8
   3  -5   7 4318.08 268.769   7
   3   5   8 4539.26 287.828   6
   3   5   8 4480.22 349.661   8
   3  -5   8 4388.45 272.787   7
   3   5   9 7687.60 359.610   6
   3   5   9 7767.30 428.580   8
   3  -5   9 7742.06 345.789   7
   3   5  10-0.65749 48.9502   6
   3   5  10 193.364 63.2546   8
   3  -5  10 131.096 46.6704   7
   3  -5  11 40.2020 18.7993   7
  -3  -6  14 4.54729 23.2436  10
   3   6 -13 5781.94 199.831  11
  -3  -6  13 6016.00 277.499  10
  -3  -6  12 3.65985 40.8829  10
   3   6 -12 40.8615 28.0203  11
   3   6 -11 2248.39 153.408  11
  -3  -6  11 2438.69 220.587  10
   3   6 -10 802.587 100.184  11
  -3  -6  10 794.568 133.097  10
   3   6  -9 5529.37 257.787  11
  -3  -6   9 5451.21 340.320  10
  -3  -6   8 14972.3 566.950   4
   3   6  -8 15619.7 432.845  11
  -3  -6   8 14928.4 550.096  10
   3   6  -7 3709.17 207.621  11
  -3  -6   7 3385.12 266.852   4
  -3  -6   7 3198.11 249.335  10
   3   6  -6 14585.7 397.831  11
   3   6  -6 15456.2 482.830   2
  -3  -6   6 15013.9 512.298  10
   3   6  -5 14715.1 479.740   2
  -3  -6   5 14271.4 469.400  10
   3   6  -4 85536.4 1196.95   2
   3   6  -3 1369.77 162.421   2
   3   6  -2 749.309 140.106   2
   3   6  -1 331.083 107.213   2
   3   6   0 59267.9 1232.78   2
   3  -6   1 54540.6 1104.25   3
   3  -6   2 267.812 92.8459   3
   3   6   3 629.677 91.6814   6
   3  -6   3 507.670 120.341   3
   3   6   4 7873.93 336.986   6
   3  -6   4 8271.89 479.291   3
   3   6   4 8392.94 336.749   5
   3  -6   5 14200.9 654.158   3
   3   6   5 13156.0 457.152   6
   3   6   5 13497.0 443.928   5
   3   6   6 20545.3 596.547   6
   3   6   6 20994.9 559.705   5
   3   6   6 21119.7 743.950   8
   3   6   7-32.8250 51.7456   6
   3   6   7 99.7458 51.6907   5
   3   6   7 53.1841 54.2876   8
   3   6   8 6896.72 347.088   6
   3   6   8 6731.45 408.326   8
   3  -6   8 6114.05 308.170   7
   3   6   9 95.9581 50.5823   6
   3   6   9-38.6508 68.9040   8
   3  -6   9 10.3164 28.3505   7
   3   6  10 1969.20 174.023   8
   3   6  10 2366.54 169.231   6
  -3  -7  13 379.601 64.7002  10
  -3  -7  12 206.110 55.2255  10
   3   7 -11 69.5550 32.5149  11
  -3  -7  11 75.3038 57.0502  10
  -3  -7  10 31122.0 771.005  10
   3   7 -10 30909.8 570.378  11
  -3  -7   9 4214.22 292.292  10
   3   7  -9 4407.64 223.394  11
  -3  -7   8 469.278 100.545  10
  -3  -7   7 5424.66 323.641  10
  -3  -7   7 5856.14 360.789   4
  -3  -7   6 2907.04 250.645   4
  -3  -7   6 2668.31 219.767  10
   3   7  -5 4716.45 278.573   2
  -3  -7   5 4373.63 270.578  10
  -3  -7   5 4263.09 286.269   4
  -3  -7   4 1139.54 128.306  10
   3   7  -4 1046.86 139.912   2
   3   7  -3 1503.83 179.823   2
   3   7  -2 178.557 87.5568   2
   3   7  -1 4468.77 349.713   2
   3   7   0 2825.27 285.409   2
   3   7   1 479.814 95.5042  12
  -3  -7  -1 537.757 78.2501  10
   3   7   1 575.646 148.966   2
  -3  -7  -2 1526.14 121.415  10
   3  -7   2 2117.67 238.726   3
   3   7   2 1977.36 192.746  12
   3   7   3 2866.57 203.448   6
  -3  -7  -3 2475.51 152.065  10
   3  -7   3 3055.89 291.994   3
   3   7   4 9958.64 387.333   6
   3  -7   4 10395.1 558.015   3
   3   7   4 9969.81 374.286   5
   3   7   5 20777.0 581.441   6
   3   7   5 22329.2 571.337   5
   3   7   6 21666.6 612.254   6
   3   7   6 23448.2 580.882   5
   3   7   7 26103.9 667.604   6
   3   7   7 26178.5 587.501   5
   3   7   7 25687.6 745.166   8
   3   7   8 1613.49 163.969   6
   3   7   8 1425.11 162.783   8
   3   7   9 11699.1 399.963   6
   3   7   9 11176.5 412.894   8
   3   7  10 223.605 51.1264   6
  -3  -8  13 6.02454 23.2987  10
  -3  -8  12 10957.7 354.718  10
  -3  -8  11 913.792 118.554  10
  -3  -8  10 3710.16 255.404  10
  -3  -8   9 156.294 66.3840  10
  -3  -8   8 955.811 139.419  10
  -3  -8   7 531.502 109.299  10
  -3  -8   6 77.0328 49.1988   4
  -3  -8   6-83.5328 68.9253  10
  -3  -8   5 29976.0 710.474  10
  -3  -8   5 31987.8 824.311   4
  -3  -8   4 36140.7 756.049  10
  -3  -8   4 35588.0 832.364   4
   3   8  -4 37872.6 830.734   2
  -3  -8   3 31.7495 41.8374  10
  -3  -8   3 10.1463 39.3724   4
   3   8  -3-29.5320 62.7049   2
   3   8  -2 5604.80 283.151  12
  -3  -8   2 5996.37 288.772  10
   3   8  -2 5891.44 401.081   2
  -3  -8   2 5954.25 309.923   4
  -3  -8   1 60449.0 938.457   4
  -3  -8   1 61510.2 899.615  10
   3   8  -1 61016.2 967.926  12
   3   8   0 1249.23 146.546  12
  -3  -8   0 1272.76 129.396  10
   3   8   0 1593.42 228.905   2
   3   8   1 3897.45 271.210  12
  -3  -8  -1 3795.97 215.602  10
   3   8   1 3900.63 363.760   2
  -3  -8  -2 162.925 53.0710  10
   3   8   3 13679.6 450.190   6
  -3  -8  -3 12804.3 377.268  10
   3   8   4-8.58019 39.5952   6
   3   8   4-63.6011 52.4515   5
   3   8   5 5808.36 310.115   6
   3   8   5 6475.63 304.372   5
   3   8   6 805.345 117.050   6
   3   8   6 893.151 116.449   5
   3   8   7 79.6087 51.1812   6
   3   8   8 495.953 90.3503   6
   3   8   9 14629.7 412.062   6
   3   8  10-37.0818 20.9277   6
  -3  -9  12 1861.69 128.443  10
  -3  -9  11 12152.8 384.317  10
  -3  -9  10 3462.62 225.482  10
  -3  -9   9 17048.5 534.664  10
  -3  -9   8 1573.43 167.406  10
  -3  -9   7 3320.47 249.908  10
  -3  -9   6 2386.14 210.064  10
  -3  -9   5 9783.51 411.540  10
  -3  -9   4 1893.50 198.420   4
  -3  -9   4 1771.05 174.321  10
  -3  -9   3 844.296 113.753  10
  -3  -9   3 784.125 122.334   4
  -3  -9   2-90.4682 44.0363   4
   3   9  -2 59.0719 48.2315  12
  -3  -9   2-69.1982 48.2900  10
   3   9  -1 5098.42 288.697  12
  -3  -9   1 5095.35 272.733  10
   3   9  -1 5095.36 401.851   2
  -3  -9   0 8335.71 340.874  10
   3   9   0 8362.05 532.093   2
  -3  -9  -1 1392.69 140.353  10
   3   9   1 1468.64 235.081   2
  -3  -9  -2 78.3724 38.5745  10
   3   9   2 222.591 122.185   2
   3   9   3-33.2673 38.7844   6
  -3  -9  -3 3.57102 26.2538  10
   3   9   4 3217.34 224.928   6
   3   9   4 2990.45 200.880   5
   3   9   5 829.827 117.636   6
   3   9   5 1033.13 120.874   5
   3   9   6 875.810 118.326   6
   3   9   6 1056.99 120.521   5
   3   9   7 903.012 117.393   6
   3   9   8-14.6977 35.5021   6
   3   9   9 73.9956 34.9979   6
  -3 -10  12 1226.50 85.1481  10
  -3 -10  11 3010.86 166.289  10
  -3 -10  10 6616.39 281.477  10
  -3 -10   9 1403.78 143.316  10
  -3 -10   8 152.918 55.0428  10
  -3 -10   7 1263.45 148.038  10
  -3 -10   6 19158.6 573.336  10
  -3 -10   5 1174.75 145.599  10
  -3 -10   4 7647.50 354.490  10
  -3 -10   3 748.892 114.786  10
  -3 -10   2 10313.5 399.601  10
  -3 -10   1 20524.1 555.635  10
  -3 -10   0 11122.5 403.103  10
  -3 -10  -1 48594.0 828.041  10
   3  10   2 257.896 70.3357   6
  -3 -10  -2 287.127 63.1248  10
   3  10   3 2370.24 188.532   6
  -3 -10  -3 2449.39 178.979  10
   3  10   4 19682.5 542.295   6
   3  10   4 19732.4 507.830   5
   3  10   5 13476.7 442.440   6
   3  10   5 12935.7 402.029   5
   3  10   6 789.462 96.3068   5
   3  10   6 899.742 116.404   6
   3  10   7 120.937 43.2108   6
   3  10   8 64.8277 35.8710   6
   3  10   9 2869.29 137.425   6
  -3 -11  11 4499.73 166.324  10
  -3 -11  10 1097.16 99.6511  10
  -3 -11   9 118.460 35.2679  10
  -3 -11   8 7329.97 310.661  10
  -3 -11   7 629.704 98.6008  10
  -3 -11   6 69.9011 44.7078  10
  -3 -11   5 6118.51 314.903  10
  -3 -11   4 18693.1 547.850  10
  -3 -11   3 3765.10 243.509  10
  -3 -11   2 469.211 93.6983  10
  -3 -11   1 174.338 62.5813  10
  -3 -11   0 138.544 50.5956  10
  -3 -11  -1 58749.2 913.209  10
   3  11   2 1686.53 160.358   6
  -3 -11  -2 1515.07 145.854  10
   3  11   3 2476.98 190.419   6
  -3 -11  -3 2401.37 178.232  10
   3  11   4 9.28865 38.6874   6
   3  11   4 51.4086 41.2951   5
   3  11   5 3107.81 185.313   5
   3  11   5 3263.42 206.923   6
   3  11   6 668.410 91.7053   6
   3  11   6 593.328 74.3539   5
   3  11   7 209.976 50.0849   6
   3  11   8 662.204 69.7952   6
  -3 -12  10 560.149 58.3560  10
  -3 -12   9 340.125 57.1077  10
  -3 -12   8 13739.0 374.853  10
  -3 -12   7 872.653 107.545  10
  -3 -12   6 17416.3 479.019  10
  -3 -12   5 13314.1 432.754  10
  -3 -12   4 495.810 91.2118  10
  -3 -12   3 13256.2 434.582  10
  -3 -12   2 2109.27 174.710  10
  -3 -12   1 39135.5 733.282  10
  -3 -12   0 3133.03 208.047  10
  -3 -12  -1 603.514 88.7833  10
   3  12   2 4992.36 254.882   6
  -3 -12  -2 5090.43 249.902  10
   3  12   3 59.5034 35.7997   6
   3  12   4 4994.03 239.984   6
   3  12   4 4659.31 215.897   5
   3  12   5 13034.4 365.628   6
   3  12   5 12052.8 317.650   5
   3  12   6 933.159 93.0037   6
   3  12   7 3320.31 146.379   6
  -3 -13   8 44.7894 29.5934  10
  -3 -13   7 11590.6 318.319  10
  -3 -13   6 2708.70 167.495  10
  -3 -13   5 2280.60 160.094  10
  -3 -13   4 1779.38 146.989  10
  -3 -13   3 50.3993 40.4579  10
  -3 -13   2 1564.48 138.580  10
  -3 -13   1 2433.09 170.995  10
  -3 -13   0 8901.05 320.581  10
   3  13   1 184.703 47.7694   6
  -3 -13  -1 198.485 54.3217  10
   3  13   2 1942.97 144.730   6
   3  13   3 6190.03 246.613   6
   3  13   3 5765.80 224.646   5
   3  13   4 309.879 54.7268   6
   3  13   4 219.216 44.3635   5
   3  13   5 794.814 79.8833   6
  -3 -14   7 565.591 56.7577  10
  -3 -14   6 7470.88 225.411  10
  -3 -14   5 9.21923 19.6111  10
  -3 -14   4 1114.61 99.4167  10
  -3 -14   3 864.480 91.4508  10
  -3 -14   2 40.8352 27.2629  10
  -3 -14   1 301.156 59.6020  10
   3  14   0 2319.40 143.893   6
  -3 -14   0 2590.59 153.080  10
   3  14   1 1935.03 126.862   6
   3  14   2 1670.11 114.075   6
   3  14   2 1612.58 108.288   5
   3  14   3 1113.19 89.1142   6
   3  14   3 1020.97 78.6459   5
   3  14   4 1237.04 84.0125   6
  -3 -15   4 800.962 67.2833  10
  -3 -15   3 117.263 29.9553  10
  -3 -15   2 410.921 53.4700  10
   3  15  -2 292.161 41.8561   6
   3  15  -1 1549.76 93.3301   6
  -3 -15   1 1830.02 108.013  10
   3  15   0 1798.62 98.9334   6
   3  15   1 1324.39 83.7841   5
   4   0 -14-2.81163 27.1122  11
   4   0 -13 10.8277 31.5964  11
   4   0 -12 3536.10 212.656  11
   4   0 -11 113.114 73.8769  11
   4   0 -10 17980.1 497.381  11
   4   0  -9 8.03781 38.4195  11
   4   0  -9 20.5517 55.3666   2
   4   0  -8 4176.53 232.680  11
   4   0  -8 4826.47 325.877   2
   4   0  -7 3.11757 29.3655  11
   4   0  -7 53.3981 40.9224   2
   4   0  -6 13043.2 483.276   2
   4   0  -5 47.5621 49.6437   2
   4   0  -4 346296. 2245.91   2
   4   0  -3 48.9821 44.0213   2
   4   0  -2 31856.1 656.053   2
   4   0  -1 32.4814 34.1084   2
   4   0   0 47915.7 838.902   2
   4   0   1 23.4036 35.1429   2
   4   0   2 3144.88 231.254   2
   4   0   3 11.3102 52.5029   9
   4   0   3 42.6587 38.2675   5
   4   0   4 51792.8 847.123   5
   4   0   5-34.3452 49.5210   5
   4   0   6 20532.2 543.658   5
   4   0   7 86.1785 50.6504   5
   4   0   8 3261.84 201.720   5
   4   0   9 7.16572 55.1268   8
   4   0  10 15727.2 482.636   8
   4   0  10 15412.2 386.316   7
   4   0  11-14.4927 20.8224   8
   4  -1 -14 32.6701 27.9876  11
   4   1 -14-2.94111 22.0666  11
   4  -1 -13 54.7738 34.9525  11
   4   1 -13-18.8653 34.3463  11
   4   1 -12 367.442 73.0246  11
   4  -1 -12 478.897 81.2084  11
   4   1 -11 29503.9 636.980  11
   4  -1 -11 29115.5 626.935  11
   4   1 -10 29746.5 642.207  11
   4  -1 -10 30212.4 643.280  11
   4   1  -9 197.839 68.9993  11
   4  -1  -9 147.771 58.5502  11
   4   1  -9 268.570 79.6713   2
   4  -1  -9 128.311 44.9044   2
   4   1  -8 1946.69 162.249  11
   4  -1  -8 1937.02 156.452  11
   4   1  -8 1675.20 193.341   2
   4  -1  -8 2043.94 214.536   2
   4  -1  -7 12713.5 393.802  11
   4   1  -7 13345.7 510.018   2
   4   1  -7 13064.7 402.909  11
   4  -1  -7 13355.6 514.986   2
   4   1  -6 34077.9 634.417  11
   4   1  -6 33570.2 768.958   2
   4  -1  -6 32579.9 761.039   2
   4   1  -5 10033.8 403.777   2
   4  -1  -5 10851.0 420.272   2
   4   1  -4 19964.9 549.569   2
   4  -1  -4 21401.1 556.875   2
   4   1  -3 10083.9 386.403   2
   4  -1  -3 10055.9 366.744   2
   4  -1  -2 3860.80 221.991   2
   4   1  -2 3913.63 245.294   2
   4  -1  -1 39625.3 698.993   2
   4   1  -1 39771.0 805.325   2
   4   1   0 28311.9 716.867   2
   4  -1   0 30477.0 604.009   2
   4   1   1 72373.1 1205.74   2
   4  -1   1 75864.4 958.880   2
   4   1   2 11355.5 495.963   2
   4   1   3 13335.6 410.988   5
   4   1   3 13060.3 525.424   9
   4  -1   3 12165.9 493.002   9
   4  -1   3 12940.3 410.395   5
   4   1   3 12097.5 521.370   2
   4  -1   4 18169.1 503.330   5
   4   1   4 17739.7 500.014   5
   4  -1   5 4597.45 258.703   5
   4   1   5 4487.30 258.774   5
   4  -1   6 3915.78 238.367   5
   4   1   6 4229.30 250.241   5
   4  -1   7 18607.1 506.663   5
   4   1   7 18170.7 504.536   5
   4  -1   8 1054.43 114.067   5
   4   1   8 1162.74 118.651   5
   4   1   9 282.863 84.5745   8
   4  -1   9 325.912 85.2316   8
   4  -1   9 289.392 65.8100   7
   4   1  10 20.3264 43.8483   8
   4  -1  10 61.6046 37.5192   8
   4  -1  10 139.424 40.2427   7
   4   1  10 130.527 41.8453   7
   4   1  11 2444.96 147.125   8
   4   2 -14 444.186 60.7353  11
   4  -2 -14 469.154 57.6327  11
  -4  -2  14 314.328 58.1868  10
   4  -2 -13 540.709 75.7912  11
   4   2 -13 464.457 72.3415  11
   4   2 -12 2713.26 185.873  11
   4  -2 -12 2692.31 178.139  11
   4   2 -11 6577.35 299.438  11
   4  -2 -11 6390.79 287.756  11
   4   2 -10 8105.65 336.998  11
   4  -2 -10 7744.47 321.640  11
   4   2  -9 2460.49 187.883  11
   4  -2  -9 2653.74 188.495  11
   4   2  -9 2607.85 243.446   2
  -4  -2   9 2478.27 268.268   1
   4  -2  -9 3039.84 268.195   2
   4   2  -8 101169. 1163.99  11
   4  -2  -8 97605.3 1106.49  11
   4   2  -8 103100. 1466.58   2
   4  -2  -8 99123.5 1489.47   2
   4   2  -7 3020.77 199.327  11
   4  -2  -7 2731.96 179.706  11
   4   2  -7 2979.44 244.623   2
   4  -2  -7 2572.76 228.919   2
   4   2  -6 562.907 103.965   2
   4   2  -6 482.016 83.0290  11
   4  -2  -6 387.872 91.0669   2
   4   2  -5 15807.2 506.937   2
   4  -2  -5 15612.8 503.456   2
   4   2  -4 656.979 103.114   2
   4  -2  -4 740.418 106.127   2
   4  -2  -3 2069.46 169.577   2
   4   2  -3 2200.82 190.809   2
   4  -2  -2 3236.92 200.353   2
   4   2  -2 2915.28 227.298   2
   4  -2  -1 280.169 63.3166   2
   4   2  -1 113.822 60.9066   2
   4  -2   0 1792.15 139.346   2
   4   2   0 1889.45 205.307   2
   4   2   1 5649.79 364.707   2
   4   2   2 884.171 102.936   5
   4  -2   2 1002.79 109.844   5
   4  -2   2 840.312 124.684   9
   4   2   2 733.451 142.332   2
   4  -2   3 360.841 96.3721   3
   4   2   3 298.921 102.962   9
   4  -2   3 265.278 84.3063   9
   4  -2   3 212.019 58.9936   5
   4   2   3 174.360 50.1904   5
   4   2   3 64.9901 53.6939   2
   4  -2   4 225.162 79.0695   3
   4  -2   4 175.341 57.8623   5
   4   2   4 164.211 58.6976   5
   4  -2   5 121.612 55.8153   5
   4   2   5 88.3084 51.1160   5
   4  -2   6 3589.28 229.015   5
   4   2   6 3909.43 241.047   5
   4  -2   7 401.154 81.7917   5
   4   2   7 348.851 77.1394   5
   4   2   8 7948.52 315.541   5
   4  -2   8 7549.26 315.072   7
   4  -2   9 11345.9 444.733   8
   4  -2   9 11181.4 355.766   7
   4   2  10 14.5359 40.3140   8
   4  -2  10-9.88133 35.3517   8
   4   2  11 160.460 39.6487   8
   4   3 -14 2996.02 145.337  11
  -4  -3  14 2708.66 162.802  10
   4  -3 -13 1016.13 92.9574  11
   4   3 -13 1158.26 108.213  11
  -4  -3  13 1112.31 128.207  10
   4   3 -12 458.204 82.5879  11
   4  -3 -12 468.105 72.3003  11
   4   3 -11 121.548 60.0469  11
   4  -3 -11 86.8021 41.6176  11
   4   3 -10 28909.9 632.888  11
   4  -3 -10 28657.9 600.079  11
   4   3  -9 4150.47 240.728  11
   4  -3  -9 3990.62 224.414  11
   4   3  -8 1084.14 125.092  11
   4  -3  -8 989.617 111.861  11
   4   3  -8 1126.95 155.561   2
   4  -3  -8 883.584 147.778   2
   4   3  -7 1534.34 146.339  11
   4  -3  -7 1569.27 135.157  11
   4   3  -7 1984.00 197.721   2
   4  -3  -7 1515.69 180.700   2
   4   3  -6 23118.1 537.893  11
   4   3  -6 21571.4 626.165   2
   4  -3  -6 21509.3 635.494   2
   4  -3  -5 7739.32 360.714   2
   4   3  -5 7780.77 362.944   2
   4   3  -4 15232.8 506.795   2
   4  -3  -4 14831.3 472.397   2
   4  -3  -3 1371.27 139.756   2
   4   3  -3 1408.51 161.514   2
   4  -3  -2 5839.32 269.489   2
   4   3  -2 5600.93 338.744   2
   4  -3  -1 20989.0 480.682   2
   4   3  -1 19899.3 668.688   2
   4   3   0 4745.43 347.442   2
   4   3   1 2193.38 248.212   2
   4  -3   2 10752.3 359.744   5
   4  -3   2 10496.1 482.404   3
   4   3   2 10420.0 456.000   9
   4   3   2 10605.1 360.275   5
   4  -3   2 9927.57 420.646   9
   4   3   2 9593.23 523.219   2
   4   3   2 9854.14 413.854  12
   4  -3   3 5620.44 271.887   5
   4  -3   3 5648.73 369.437   3
   4  -3   3 5464.58 328.266   9
   4   3   3 6044.92 282.694   5
   4   3   3 5530.89 417.571   2
   4  -3   4 17217.9 497.024   5
   4  -3   4 16825.7 656.179   3
   4   3   4 16653.9 485.815   5
   4   3   4 15924.5 711.413   2
   4  -3   5 9388.11 373.725   5
   4  -3   5 9811.42 513.334   3
   4   3   5 9518.08 375.562   5
   4  -3   6 42956.6 792.443   5
   4   3   6 42607.2 795.665   5
   4   3   7 293.524 69.2437   6
   4   3   7 465.201 83.6865   5
   4   3   8 8515.35 320.211   5
   4   3   8 8807.08 454.994   8
   4   3   9 479.389 107.645   8
   4  -3   9 502.226 90.5006   8
   4  -3  10 4445.76 201.674   8
   4   3  10 4358.03 245.234   8
   4   4 -14 143.687 34.5500  11
  -4  -4  14 153.710 43.4865  10
   4   4 -13 12169.1 323.902  11
  -4  -4  13 11784.3 389.241  10
   4  -4 -12 2112.87 136.936  11
   4   4 -12 2158.64 154.158  11
  -4  -4  12 2132.38 187.430  10
   4   4 -11 337.955 73.3088  11
   4  -4 -11 316.729 58.9487  11
  -4  -4  11 393.966 97.3735  10
   4   4 -10 3683.43 223.610  11
   4  -4 -10 3816.78 208.563  11
   4   4  -9 22401.8 558.516  11
   4  -4  -9 21550.9 497.169  11
   4   4  -8 28418.3 627.950  11
   4   4  -8 28963.6 780.294   2
   4   4  -7 101.886 60.1219   2
   4   4  -7 253.007 65.2892  11
   4  -4  -7 146.471 63.7287   2
  -4  -4   7 271.394 75.5770  10
   4   4  -6 41.1654 34.9602  11
   4   4  -6 11.4555 50.6325   2
   4   4  -5 643.669 93.6935  11
   4  -4  -5 557.797 99.9200   2
   4   4  -5 499.921 94.7033   2
   4  -4  -4 788.008 113.446   2
   4   4  -4 718.494 123.614   2
   4  -4  -3 7666.88 326.758   2
   4   4  -3 7795.96 393.048   2
   4  -4  -2 1279.29 125.123   2
   4   4  -2 1432.17 182.784   2
   4   4  -1 685.237 138.321   2
   4   4   0 1047.56 179.970   2
   4  -4   1 69275.5 877.235   5
   4   4   1 70020.5 1078.81  12
   4  -4   1 67180.8 1052.90   9
   4   4   1 68829.9 903.835   5
   4   4   1 68181.9 1431.47   2
   4  -4   2 3458.39 207.969   5
   4  -4   2 3089.13 234.415   9
   4   4   2 3288.88 204.755   5
   4   4   2 3356.36 336.802   2
   4   4   2 3420.07 253.053  12
   4  -4   3 40621.8 743.833   5
   4  -4   3 39744.3 1029.17   3
   4   4   3 40008.0 747.284   5
   4   4   3 38694.9 1144.00   2
   4  -4   4 9913.23 382.453   5
   4  -4   4 9605.31 519.383   3
   4   4   4 9510.09 373.514   5
   4   4   4 9171.30 567.785   2
   4  -4   5 954.706 123.471   5
   4   4   5 925.531 122.852   5
   4   4   6 4035.26 244.969   6
   4   4   6 4035.56 245.367   5
   4   4   7 2312.78 176.500   5
   4   4   7 1997.73 173.967   6
   4   4   8 12306.1 370.930   5
   4   4   8 12764.0 526.782   8
   4  -4   8 12439.0 439.432   8
   4   4   9 131.264 62.0851   8
   4  -4   9 62.1619 37.9758   8
   4   4  10 26.6249 28.9798   8
   4   5 -13 2653.64 142.920  11
  -4  -5  13 2923.12 180.741  10
   4   5 -12 83.8970 33.2124  11
  -4  -5  12 6.07866 38.5970  10
   4   5 -11 4575.83 228.304  11
  -4  -5  11 4783.81 290.923  10
   4   5 -10 8610.26 330.342  11
  -4  -5  10 8555.13 406.773  10
   4   5  -9 239.922 60.3166  11
  -4  -5   9 225.975 68.7938  10
   4   5  -8 28338.5 629.067  11
  -4  -5   8 27076.4 719.930  10
   4   5  -7 386.115 82.8371  11
   4   5  -7 401.641 95.6027   2
  -4  -5   7 385.797 80.6496  10
   4   5  -6 7980.62 328.498  11
   4   5  -6 7760.44 384.394   2
  -4  -5   6 7852.50 352.619  10
   4   5  -5 9597.19 352.200  11
   4   5  -5 9459.57 421.924   2
   4  -5  -5 9486.12 412.405   2
   4   5  -4 8630.54 326.006  11
   4  -5  -4 8304.93 365.831   2
   4   5  -4 8194.84 396.574   2
   4   5  -3 3135.65 200.455  11
   4  -5  -3 3399.19 221.053   2
   4   5  -3 3185.00 264.175   2
   4   5  -2 238.192 54.1904  12
   4   5  -2 220.328 61.3325  11
   4   5  -2 269.910 89.6671   2
   4   5  -1 73083.3 1033.12  12
   4   5  -1 76275.5 1463.66   2
   4   5   0 63796.3 1006.62  12
   4  -5   0 63454.9 981.033   9
   4   5   0 63292.6 1388.48   2
   4   5   1 4129.32 273.104  12
   4  -5   1 4273.28 224.205   5
   4  -5   1 3984.54 256.063   9
   4   5   1 4198.73 231.020   5
   4   5   1 4009.64 370.504   2
   4  -5   2 19408.7 496.320   5
   4  -5   2 17741.6 550.389   9
   4   5   2 20026.0 525.657   5
   4   5   2 19095.9 823.347   2
   4   5   2 18313.6 597.081  12
   4  -5   3 824.073 162.583   3
   4   5   3 907.071 117.137   5
   4  -5   3 783.437 122.068   9
   4   5   3 807.955 181.623   2
   4  -5   4 115.819 81.8855   3
   4   5   4 138.383 54.2484   5
   4   5   4 253.880 84.0423   2
   4   5   5 40830.1 776.656   5
   4   5   5 40137.8 763.676   6
   4   5   6 68614.6 1020.41   6
   4   5   6 70355.8 1005.78   5
   4   5   7-15.8998 32.9090   6
   4   5   7 101.553 52.1104   5
   4   5   7 102.182 56.3209   8
   4   5   8 8445.82 291.626   5
   4   5   8 8267.99 398.653   8
   4   5   8 8455.34 323.697   6
   4   5   9 4554.46 252.828   8
  -4  -6  13 5148.75 220.496  10
   4   6 -13 5079.38 170.880  11
   4   6 -12 183.875 47.2310  11
  -4  -6  12 236.916 60.7933  10
   4   6 -11 33806.1 584.097  11
  -4  -6  11 34765.7 737.095  10
   4   6 -10 1364.92 132.222  11
  -4  -6  10 1349.19 160.490  10
   4   6  -9 8073.80 324.159  11
  -4  -6   9 8447.10 397.650  10
   4   6  -8 743.946 101.493  11
  -4  -6   8 705.322 122.840  10
  -4  -6   7 40572.2 857.012  10
   4   6  -7 42510.0 767.735  11
   4   6  -6 20434.6 627.785   2
  -4  -6   6 19829.7 572.477  10
   4   6  -6 20286.8 522.312  11
   4   6  -5 6114.44 279.250  11
   4   6  -5 6054.10 343.597   2
  -4  -6   5 6142.24 301.741  10
  -4  -6   4 42935.1 760.730  10
   4   6  -4 41763.9 726.913  11
   4   6  -4 41448.4 915.893   2
   4   6  -3 3424.19 213.621  11
   4   6  -3 3335.97 279.626   2
   4   6  -2 37956.6 746.996  12
   4   6  -2 38413.8 1008.66   2
   4   6  -1 11489.5 422.141  12
   4   6  -1 12515.7 615.062   2
   4   6   0 334.438 80.7494  12
   4  -6   0 305.300 67.7186   9
   4   6   1 59984.8 1077.21  12
   4   6   1 63482.6 1510.73   2
   4   6   2 16697.9 487.953   5
   4   6   2 16470.9 786.697   2
   4   6   3 63520.4 978.792   5
   4   6   3 62657.5 1550.27   2
   4   6   4 17973.5 518.881   5
   4   6   5 61389.3 945.968   6
   4   6   5 60848.1 944.023   5
   4   6   6 17036.5 482.414   5
   4   6   6 16908.6 495.818   6
   4   6   6 17256.8 593.358   8
   4   6   7 5039.33 260.257   6
   4   6   7 4958.87 244.331   5
   4   6   7 5047.18 306.976   8
   4   6   8 2030.09 172.209   8
   4   6   8 2137.11 155.666   6
   4   6   9 1245.53 112.143   8
  -4  -7  13 1136.05 91.4335  10
  -4  -7  12 284.735 59.4583  10
   4   7 -11 1205.30 101.774  11
  -4  -7  11 1297.69 137.663  10
   4   7 -10 2414.38 158.234  11
  -4  -7  10 2167.15 184.462  10
   4   7  -9 6431.05 278.239  11
  -4  -7   9 6307.90 334.465  10
   4   7  -8 934.938 113.548  11
  -4  -7   8 1088.70 144.417  10
   4   7  -7 764.627 103.470  11
  -4  -7   7 546.994 104.851  10
  -4  -7   6 18185.2 554.999  10
   4   7  -6 18404.3 487.345  11
   4   7  -5 3962.53 224.444  11
  -4  -7   5 3748.71 242.980  10
   4   7  -5 3899.04 280.114   2
   4   7  -4 6975.39 303.049  11
  -4  -7   4 7010.17 318.143  10
   4   7  -4 7213.03 393.117   2
  -4  -7   3 7937.74 324.779  10
   4   7  -3 7878.34 434.593   2
  -4  -7   2 20146.9 494.264  10
   4   7  -2 20420.9 565.926  12
   4   7  -2 20585.3 756.133   2
   4   7  -1 628.026 112.043  12
   4   7  -1 672.108 155.263   2
   4   7   0-39.0575 59.1711  12
   4   7   0-104.814 86.5684   2
   4   7   1 36108.5 852.673  12
   4   7   1 41706.5 1246.02   2
   4   7   2 84914.1 1819.27   2
   4   7   2 87206.8 1132.33   5
   4   7   3 220.340 71.5370   5
   4   7   4 31273.0 661.523   6
   4   7   4 32322.4 694.861   5
   4   7   5 994.888 121.847   6
   4   7   5 917.398 116.832   5
   4   7   6 4890.96 246.966   5
   4   7   6 4989.80 262.133   6
   4   7   7 745.619 95.8939   6
   4   7   7 987.366 105.078   5
   4   7   8 9440.27 295.991   6
  -4  -8  12 397.947 61.9738  10
  -4  -8  11 950.902 106.274  10
  -4  -8  10 3998.43 235.621  10
  -4  -8   9 6077.20 309.885  10
  -4  -8   8 6623.62 332.774  10
  -4  -8   7 37664.5 802.693  10
  -4  -8   6 1027.44 133.179  10
  -4  -8   5 8716.45 373.398  10
  -4  -8   4 18260.4 525.660  10
   4   8  -4 19778.5 653.138   2
   4   8  -3 36526.5 748.135  12
  -4  -8   3 37889.0 729.322  10
   4   8  -2 4122.26 256.061  12
  -4  -8   2 4407.61 241.501  10
   4   8  -2 4905.99 371.608   2
  -4  -8   1 1871.64 151.674  10
   4   8  -1 1672.62 171.285  12
   4   8  -1 1853.83 244.178   2
   4   8   0 121.299 58.6406  12
  -4  -8   0 112.811 35.9080  10
   4   8   0 212.767 71.1842   2
   4   8   1 7564.69 388.941  12
  -4  -8  -1 6743.50 270.020  10
   4   8   2 28.3376 48.6453   5
   4   8   3 4966.61 258.888   6
   4   8   3 5139.59 276.239   5
   4   8   4 10596.6 386.893   5
   4   8   4 10186.0 372.312   6
   4   8   5 873.050 109.367   6
   4   8   5 925.086 113.134   5
   4   8   6 450.060 74.4301   6
   4   8   6 433.696 67.5990   5
   4   8   7 855.550 94.3514   6
   4   8   7 937.134 91.7194   5
   4   8   8 12.9364 15.7771   6
  -4  -9  11 1397.82 111.739  10
  -4  -9  10 535.225 81.8072  10
  -4  -9   9 5761.08 278.100  10
  -4  -9   8 160.766 57.3077  10
  -4  -9   7 3120.06 223.180  10
  -4  -9   6 46464.7 860.144  10
  -4  -9   5 4564.05 265.608  10
   4   9  -4 35.3905 37.8872  12
  -4  -9   4 69.1646 45.2744  10
   4   9  -3 16702.1 498.114  12
  -4  -9   3 17128.6 495.990  10
   4   9  -2 14.0272 34.2887  12
  -4  -9   2-3.75755 27.8994  10
   4   9  -1 2710.75 216.853  12
  -4  -9   1 2737.55 188.522  10
   4   9   0 226.524 73.8992  12
  -4  -9   0 242.890 58.7989  10
  -4  -9  -1 1308.04 120.885  10
   4   9   2 1244.97 125.982   6
  -4  -9  -2 1223.44 115.740  10
   4   9   2 1262.10 141.885   5
   4   9   3 1197.31 124.292   6
   4   9   3 1270.48 137.341   5
   4   9   4 313.232 68.8636   6
   4   9   4 321.513 69.6401   5
   4   9   5 256.468 59.2805   6
   4   9   5 341.944 62.1814   5
   4   9   6 222.326 50.3479   6
   4   9   6 272.712 55.4090   5
   4   9   7 374.648 55.8468   6
  -4 -10  11-61.6853 28.6479  10
  -4 -10  10 12.9834 26.6983  10
  -4 -10   9 3085.65 184.643  10
  -4 -10   8 2898.23 192.033  10
  -4 -10   7 6825.20 306.928  10
  -4 -10   6 2571.58 195.315  10
   4  10  -6 2291.27 171.644  12
   4  10  -5 23066.6 553.093  12
  -4 -10   5 22369.6 574.179  10
   4  10  -4 18431.7 496.408  12
  -4 -10   4 18792.0 520.571  10
   4  10  -3 298.477 68.0382  12
  -4 -10   3 417.956 85.5390  10
  -4 -10   2 710.735 100.952  10
   4  10  -2 529.450 91.3379  12
   4  10  -1 4659.11 271.141  12
  -4 -10   1 4490.58 240.824  10
  -4 -10   0 17924.8 469.874  10
  -4 -10  -1 10422.7 346.632  10
   4  10   2 4882.15 241.957   6
   4  10   2 5421.08 272.510   5
   4  10   3 937.817 106.073   6
   4  10   3 934.065 117.739   5
   4  10   4 4202.35 220.450   5
   4  10   4 4405.64 221.629   6
   4  10   5 1338.58 114.803   6
   4  10   5 1385.09 117.052   5
   4  10   6 4857.84 196.979   6
   4  10   6 4495.60 179.873   5
  -4 -11  10 723.452 66.2026  10
  -4 -11   9 54.9593 27.3336  10
   4  11  -8 9074.03 266.029  12
  -4 -11   8 8563.47 291.931  10
   4  11  -7 422.414 63.8264  12
  -4 -11   7 446.245 76.5291  10
   4  11  -6 2379.87 157.059  12
  -4 -11   6 2316.52 171.327  10
   4  11  -5 4311.74 217.146  12
  -4 -11   5 4731.64 249.424  10
   4  11  -4 2912.48 185.566  12
  -4 -11   4 3003.91 200.225  10
  -4 -11   3 28851.2 608.831  10
  -4 -11   2 42644.5 732.221  10
  -4 -11   1 5996.24 269.874  10
  -4 -11   0 30.6860 31.8976  10
   4  11   1 1731.85 136.746   6
  -4 -11  -1 1884.61 142.301  10
   4  11   2 33.8823 35.5652   6
   4  11   2-15.8728 36.3249   5
   4  11   3 46.7555 31.1069   6
   4  11   3 71.4545 35.9064   5
   4  11   4 1262.54 106.488   6
   4  11   4 1426.20 115.824   5
   4  11   5 76.0153 24.1183   6
   4  11   5 828.521 79.6857   5
  -4 -12   9 3895.53 143.460  10
  -4 -12   8 31.3910 24.3394  10
  -4 -12   7 504.102 68.6466  10
  -4 -12   6 17575.4 415.774  10
  -4 -12   5 116.681 41.6875  10
  -4 -12   4 2612.28 169.883  10
  -4 -12   3 10019.8 332.369  10
  -4 -12   2 14866.6 401.864  10
  -4 -12   1 814.886 94.3148  10
  -4 -12   0 17156.0 408.866  10
   4  12   1 2659.79 153.341   6
  -4 -12  -1 2927.08 161.534  10
   4  12   1 2992.22 180.103   5
   4  12   2 1412.64 109.353   6
   4  12   2 1788.21 136.179   5
   4  12   3-76.5568 24.0345   6
   4  12   3 2079.97 134.143   5
   4  12   4 2835.98 137.401   5
  -4 -13   7 5838.32 181.744  10
  -4 -13   6 3504.05 155.709  10
  -4 -13   5 451.899 60.9749  10
  -4 -13   4 85.8264 30.3333  10
  -4 -13   3 6713.29 240.985  10
  -4 -13   2 4827.72 203.751  10
  -4 -13   1 358.013 55.2322  10
  -4 -13   0 1023.67 88.5447  10
   4  13   0 1105.23 102.752   5
   4  13   1 8833.33 269.929   5
   4  13   2 12099.2 293.995   5
   4  13   3 17.9952 19.2652   5
  -4 -14   4 11941.9 253.507  10
  -4 -14   3 557.459 58.5201  10
   4  14  -3 517.324 53.0336   5
  -4 -14   2 706.849 65.4831  10
   4  14  -2 567.526 58.4124   5
   4  14  -1 5493.88 185.618   5
   4  14   0 1082.67 83.0140   5
   4  14   1 97.2598 25.6932   5
   5   0 -14-2.08956 15.7048  11
   5   0 -13-24.6438 29.4498  11
   5   0 -12-3.74059 36.5267  11
   5   0 -11 2357.44 178.561  11
   5   0 -10 126.756 56.4924  11
   5   0  -9 12832.9 436.082  11
   5   0  -8-46.0795 47.8297  11
   5   0  -7 57507.6 933.381  11
   5   0  -7 58911.1 1152.30   2
   5   0  -6-13.3766 52.4123   2
   5   0  -6 34.8058 39.2957  11
   5   0  -5 71346.2 1011.09  11
   5   0  -5 69467.4 1189.17   2
   5   0  -4 8.99542 34.3588  12
   5   0  -4 101.731 61.7158   2
   5   0  -4-6.50874 31.5658  11
   5   0  -3 5831.39 267.454  12
   5   0  -3 5821.27 289.379  11
   5   0  -3 5388.02 314.697   2
   5   0  -2-9.95930 42.2007  12
   5   0  -2 46.6407 36.7048   2
   5   0  -1 15316.9 514.080   2
   5   0  -1 16371.6 427.089   5
   5   0  -1 16929.4 481.752  12
   5   0  -1 16408.8 512.859   9
   5   0   0 17.4839 30.5023   2
   5   0   0-53.3171 38.7421  12
   5   0   0-24.9470 44.0186   9
   5   0   0-18.2621 44.5626   5
   5   0   1 3476.92 211.897   5
   5   0   1 3785.80 271.197   9
   5   0   2 11.8439 48.4455   9
   5   0   2 76.1042 45.9739   5
   5   0   3 11046.1 394.014   5
   5   0   3 11197.6 501.165   9
   5   0   4-44.8721 55.2675   5
   5   0   5 4094.91 244.067   5
   5   0   6-34.0163 55.8599   5
   5   0   7 24602.5 523.820   5
   5   0   8 14.5938 37.4061   8
   5   0   9 14372.7 379.674   8
   5   1 -14 4141.23 153.028  11
   5  -1 -13 12453.6 319.253  11
   5   1 -13 13222.6 341.355  11
   5  -1 -12 75.1749 33.7348  11
   5   1 -12 83.5723 47.4499  11
   5  -1 -11 160.716 53.3636  11
   5   1 -11 127.973 56.5975  11
   5  -1 -10 6450.03 300.784  11
   5   1 -10 6496.30 304.302  11
   5  -1  -9 9508.35 370.343  11
   5   1  -9 9376.64 374.106  11
   5  -1  -8 7483.00 333.449  11
   5   1  -8 7820.14 343.156  11
   5  -1  -7 218.857 65.1105  11
   5   1  -7 288.933 76.5947  11
   5   1  -7 177.738 83.0132   2
   5  -1  -7 190.701 67.3318   2
   5   1  -6 144.945 77.2478   2
   5  -1  -6 79.6040 49.3379  11
   5   1  -6 88.8733 50.5763  11
   5  -1  -6 116.541 54.4236   2
   5  -1  -5 6426.02 300.149  11
   5   1  -5 6108.12 299.591  11
   5   1  -5 6399.82 365.264   2
   5  -1  -5 6407.57 360.964   2
   5  -1  -4 1300.84 137.051  11
   5   1  -4 1254.63 161.673   2
   5  -1  -4 1310.27 158.397   2
   5   1  -4 1410.65 147.715  11
   5   1  -3 162.831 63.8383   2
   5  -1  -3 234.571 73.6337   2
   5  -1  -3 46.5762 33.4296  11
   5   1  -3 155.164 54.5097  11
   5  -1  -2 11083.5 432.217   2
   5   1  -2 11888.6 401.381  12
   5   1  -2 11336.2 466.657   2
   5   1  -2 11688.7 413.536   9
   5  -1  -1 524.830 95.7357   2
   5   1  -1 484.550 85.9261  12
   5   1  -1 450.779 103.318   2
   5   1  -1 329.401 78.4171   9
   5  -1  -1 405.306 66.1655   5
   5   1  -1 433.393 72.4871   5
   5   1   0 45922.3 848.750  12
   5  -1   0 44061.0 722.322   5
   5   1   0 44039.1 729.411   5
   5   1   0 44832.6 893.086   9
   5  -1   0 45353.1 899.393   9
   5   1   0 42304.3 903.269   2
   5  -1   1 1740.83 149.841   5
   5   1   1 1737.38 153.801   5
   5   1   1 1849.61 194.365   9
   5  -1   1 1656.29 186.354   9
   5   1   1 1763.69 188.328   2
   5   1   2 139.988 72.2408   9
   5  -1   2 7.30721 56.7190   9
   5  -1   2 102.642 41.6505   5
   5   1   2 70.1809 35.6140   5
   5  -1   3 70474.2 992.323   5
   5   1   3 69128.6 997.726   5
   5  -1   3 68536.1 1230.83   9
   5  -1   4 28735.0 643.645   5
   5   1   4 28796.2 646.472   5
   5  -1   5 2713.20 198.500   5
   5   1   5 2452.90 190.343   5
   5  -1   6 230.379 64.2381   5
   5   1   6 126.448 43.4689   5
   5  -1   7 34997.5 622.884   5
   5   1   7 34139.7 615.867   5
   5   1   8 46.5846 35.8966   8
   5  -1   8 1.37403 39.2514   8
   5   1   9 16102.7 404.093   8
   5  -1   9 16685.6 395.751   8
   5   2 -14 31.0578 18.9957  11
   5  -2 -13 519.445 62.8499  11
   5   2 -13 521.393 71.0489  11
   5  -2 -12 378.921 66.3218  11
   5   2 -12 380.260 71.0770  11
   5  -2 -11 480.005 77.6428  11
   5   2 -11 444.065 88.9149  11
   5  -2 -10-19.9275 34.1540  11
   5   2 -10 16.6900 50.5371  11
   5  -2  -9 14.0982 39.3446  11
   5   2  -9-34.0012 54.1395  11
   5  -2  -8 2853.06 204.181  11
   5   2  -8 2978.52 216.312  11
   5   2  -7 33076.1 713.329  11
   5  -2  -7 33620.4 872.232   2
   5  -2  -7 31969.6 677.362  11
   5  -2  -6 4003.95 234.304  11
   5   2  -6 4421.43 263.181  11
   5   2  -6 4577.33 316.685   2
   5  -2  -6 4258.23 301.981   2
   5  -2  -5 2744.90 191.604  11
   5   2  -5 2757.88 203.408  11
   5   2  -5 2367.35 227.842   2
   5  -2  -5 2835.42 237.818   2
   5  -2  -4 2817.11 195.494  11
   5   2  -4 2813.70 206.387  11
   5   2  -4 2717.96 237.317   2
   5  -2  -4 2698.90 228.430   2
   5   2  -3 269.366 83.5328   2
   5   2  -3 267.008 68.7854  12
   5  -2  -3 384.540 91.9752   2
   5   2  -3 384.696 81.7426  11
   5   2  -2 85.6275 68.3897   2
   5   2  -2-10.3486 42.2556  12
   5  -2  -2 76.5773 44.4722   2
   5   2  -2 17.3365 34.3307   9
   5   2  -2 46.0146 24.5535   5
   5  -2  -1 2828.18 174.389   5
   5   2  -1 2905.97 212.286  12
   5   2  -1 2734.58 178.002   5
   5   2  -1 2890.11 217.283   9
   5  -2  -1 2749.97 212.883   9
   5   2  -1 2443.09 229.952   2
   5   2   0 6670.53 330.209  12
   5  -2   0 6275.29 272.563   5
   5   2   0 6519.10 286.404   5
   5   2   0 6222.69 332.104   9
   5  -2   0 6405.53 338.096   9
   5   2   0 6173.70 370.982   2
   5  -2   1 66753.5 922.646   5
   5   2   1 65135.6 925.777   5
   5   2   1 67223.0 1129.51   9
   5  -2   1 66355.2 1130.49   9
   5   2   1 64487.6 1233.35   2
   5  -2   2 4067.31 237.210   5
   5   2   2 4064.31 238.938   5
   5   2   2 4326.42 305.196   9
   5  -2   2 3952.88 284.851   9
   5  -2   3 8887.79 356.775   5
   5   2   3 9102.49 363.076   5
   5  -2   3 8839.84 441.027   9
   5  -2   4 3320.61 218.406   5
   5   2   4 3224.56 218.814   5
   5  -2   5 9226.61 358.658   5
   5   2   5 9485.49 365.795   5
   5  -2   6 47141.1 775.322   5
   5   2   6 46720.6 774.565   5
   5   2   7 280.227 61.9031   5
   5   2   8 291.845 50.4105   5
   5   2   8 231.119 62.7453   8
   5  -2   8 304.922 67.7211   8
   5   2   9 23.0998 24.4034   8
   5  -2   9 30.7773 21.5718   8
   5   3 -13 448.914 61.4300  11
   5  -3 -12 2695.25 150.320  11
   5   3 -12 2781.58 171.390  11
   5  -3 -11 1632.88 132.193  11
   5   3 -11 1876.16 155.438  11
   5  -3 -10 596.987 90.4216  11
   5   3 -10 593.927 97.6658  11
   5  -3  -9 7161.46 302.738  11
   5   3  -9 7462.33 336.061  11
   5  -3  -8 2197.18 172.094  11
   5   3  -8 2629.89 206.042  11
   5  -3  -7 7147.01 303.092  11
   5   3  -7 7588.32 346.036  11
   5  -3  -6 5308.93 260.171  11
   5   3  -6 5685.80 296.963  11
   5   3  -6 5572.94 351.175   2
   5  -3  -6 4846.27 320.479   2
   5  -3  -5 1899.62 157.756  11
   5   3  -5 1821.17 165.895  11
   5   3  -5 1685.81 196.143   2
   5  -3  -5 1877.63 195.531   2
   5   3  -4 1985.75 173.534  11
   5  -3  -4 1745.42 180.348   2
   5   3  -4 1607.51 183.336   2
   5  -3  -4 1927.31 158.267  11
   5   3  -3 2833.60 248.901   2
   5   3  -3 3159.08 217.150  11
   5  -3  -3 3216.88 232.544   2
   5   3  -3 3019.01 201.344   9
   5   3  -3 2918.91 205.315  12
   5   3  -2 28108.1 638.250  12
   5   3  -2 27779.8 554.820   5
   5   3  -2 28054.4 629.774   9
   5   3  -2 27143.4 780.027   2
   5   3  -1 18413.4 535.998  12
   5  -3  -1 18530.4 442.428   5
   5   3  -1 17967.6 462.499   5
   5   3  -1 18257.1 531.930   9
   5  -3  -1 18260.6 552.924   9
   5   3  -1 18690.2 668.422   2
   5   3   0 435.210 84.5753  12
   5   3   0 380.765 86.4117   9
   5  -3   0 598.915 108.611   9
   5  -3   0 584.746 86.6755   5
   5   3   0 485.911 87.1705   5
   5   3   0 400.673 109.153   2
   5  -3   1 2779.30 187.658   5
   5   3   1 2760.73 192.936   5
   5   3   1 2965.72 238.507   9
   5  -3   1 2781.72 234.414   9
   5   3   1 2844.20 278.218   2
   5   3   1 2830.47 225.434  12
   5  -3   2 593.973 116.902   9
   5  -3   2 662.868 97.0400   5
   5   3   2 777.249 106.035   5
   5   3   2 918.069 163.371   2
   5  -3   3 19.9521 62.3868   9
   5  -3   3-76.5066 55.9565   5
   5   3   3 86.8520 41.1426   5
   5  -3   4 1391.99 143.752   5
   5   3   4 1332.21 145.126   5
   5  -3   5 916.217 116.764   5
   5   3   5 452.938 83.5391   5
   5   3   6 1518.31 139.351   5
   5   3   7 4034.93 202.266   5
   5   3   8 10594.2 272.257   5
   5   3   8 10845.4 378.457   8
   5  -3   8 11555.9 358.035   8
   5   3   9 3243.11 160.836   8
   5   4 -13 1027.36 84.3361  11
   5   4 -12 559.021 75.6452  11
   5   4 -11 384.743 72.5556  11
   5   4 -10 318.018 74.6192  11
   5   4  -9 971.943 126.007  11
   5   4  -8 6431.51 314.395  11
   5   4  -7 2444.32 199.711  11
   5   4  -6 5558.83 295.936  11
   5   4  -6 5714.07 350.567   2
   5  -4  -6 5308.09 338.075   2
   5   4  -5 6837.77 324.570  11
   5   4  -5 7094.19 393.284   2
   5  -4  -5 6305.14 350.546   2
   5   4  -4 16393.1 601.153   2
   5   4  -4 16596.3 501.276  11
   5   4  -3 120.704 61.6640   2
   5   4  -3 125.808 53.5513  12
   5   4  -2 74.1113 48.5082  12
   5   4  -2 68.6285 46.9614   5
   5   4  -2 74.7868 56.9636   2
   5   4  -1 55742.0 948.912  12
   5  -4  -1 55183.0 768.420   5
   5   4  -1 54533.3 900.686   9
   5   4  -1 53772.6 829.255   5
   5  -4  -1 55203.5 971.321   9
   5   4  -1 57409.6 1234.39   2
   5   4   0 6514.05 338.186  12
   5  -4   0 6113.78 270.032   5
   5   4   0 6348.53 321.947   9
   5   4   0 6727.57 301.250   5
   5  -4   0 6510.74 348.083   9
   5   4   0 7250.49 460.344   2
   5  -4   1 18891.2 490.304   5
   5   4   1 18785.3 580.254   9
   5   4   1 19546.6 520.081   5
   5  -4   1 18473.7 596.638   9
   5   4   1 19321.8 770.964   2
   5   4   1 18477.8 583.660  12
   5  -4   2 711.951 101.950   5
   5  -4   2 519.793 114.313   9
   5   4   2 479.376 87.3773   5
   5  -4   3 38736.9 739.385   5
   5  -4   3 38080.9 875.729   9
   5   4   4 25513.2 612.204   5
   5   4   5 31036.2 657.882   5
   5   4   6 89.3890 48.6579   5
   5   4   7-2.68802 25.8942   5
   5   4   7 43.7896 42.9374   8
   5   4   8 576.288 61.5342   5
   5   4   8 519.004 75.4865   8
   5   5 -13 911.522 70.1067  11
   5   5 -12 58.8111 35.7040  11
   5   5 -11 10028.4 318.393  11
  -5  -5  11 10393.2 335.500  10
   5   5 -10 12201.6 386.897  11
   5   5  -9 3072.85 209.240  11
   5   5  -8 4099.59 249.867  11
   5   5  -7 1766.64 169.195  11
   5   5  -6 197.685 61.1602  11
   5   5  -5-3.38871 43.3850  11
   5   5  -4 1122.93 168.772   2
   5   5  -4 768.789 114.594  11
   5   5  -3 66249.6 1020.71  12
   5   5  -3 65167.5 878.142   5
   5   5  -2 49261.2 878.284  12
   5   5  -2 49145.7 787.825   5
   5  -5  -2 49558.7 904.478   9
   5   5  -2 51880.0 1159.69   2
   5   5  -1 39259.5 808.793  12
   5   5  -1 38356.1 719.623   5
   5  -5  -1 38872.5 817.072   9
   5   5   0 15463.8 526.928  12
   5   5   0 14640.5 457.593   5
   5  -5   0 14697.5 514.837   9
   5   5   0 15150.4 690.991   2
   5   5   1 893.007 132.900  12
   5   5   1 843.771 118.149   5
   5  -5   1 970.463 136.430   9
   5  -5   2 4593.22 298.154   9
   5   5   2 4160.40 252.918   5
   5   5   3 18590.4 523.817   5
   5   5   4 431.961 91.8045   5
   5   5   5 501.350 86.0864   5
   5   5   6 4365.57 220.139   5
   5   5   6 4165.97 250.046   8
   5   5   7 7785.68 254.503   5
   5   5   7 7586.54 299.432   8
   5   5   8 75.4261 27.6505   8
   5   6 -12-22.1740 23.6854  11
   5   6 -11 630.271 75.8276  11
  -5  -6  11 675.363 83.0646  10
   5   6 -10 2638.96 168.434  11
  -5  -6  10 2784.98 181.341  10
   5   6  -9 9785.33 348.177  11
  -5  -6   9 9609.04 352.681  10
   5   6  -8 10291.8 375.437  11
   5   6  -7 12001.1 419.049  11
   5   6  -6 566.857 99.6102  11
   5   6  -5 40326.1 774.477  11
   5   6  -4 63618.1 1024.64  12
   5   6  -3 4901.66 282.443  12
   5   6  -3 4959.82 245.964   5
   5   6  -2 5721.15 305.817  12
   5   6  -2 5611.42 273.881   5
   5  -6  -2 5943.84 313.200   9
   5   6  -1 19339.0 577.926  12
   5  -6  -1 19090.4 566.803   9
   5   6  -1 18512.1 507.344   5
   5   6   0 63055.3 1073.38  12
   5  -6   0 64701.1 1046.09   9
   5   6   0 65150.0 971.140   5
   5  -6   1 2889.57 223.903   9
   5   6   1 3053.99 220.467   5
   5  -6   2 21949.9 611.400   9
   5   6   2 22168.6 576.301   5
   5   6   3 9972.35 382.924   5
   5   6   4 1400.80 146.319   5
   5   6   5 1452.04 136.768   5
   5   6   5 1488.24 142.370   8
   5   6   6 1303.72 115.855   5
   5   6   6 1102.05 111.770   8
   5   6   7 689.056 71.1387   5
   5   6   7 715.924 75.1396   8
   5   7 -11 460.913 55.6309  11
  -5  -7  11 548.324 67.3648  10
   5   7 -10 1418.44 111.279  11
  -5  -7  10 1428.20 121.792  10
   5   7  -9 1698.80 134.820  11
  -5  -7   9 1781.06 145.668  10
   5   7  -8 6332.99 276.922  11
  -5  -7   8 6411.02 283.236  10
   5   7  -7 403.559 78.6462  11
   5   7  -6 3289.49 214.311  11
   5   7  -5 44186.9 847.143  12
   5   7  -4 45491.6 853.600  12
   5   7  -3 4284.41 262.489  12
   5  -7  -3 3717.42 239.529   9
   5   7  -3 4009.05 223.188   5
   5   7  -2 3475.44 238.353  12
   5  -7  -2 3603.04 235.263   9
   5   7  -2 3452.96 215.287   5
   5   7  -1 21779.7 612.068  12
   5  -7  -1 22081.1 589.394   9
   5   7  -1 21096.0 541.331   5
   5   7   0 7559.05 368.811  12
   5  -7   0 8069.44 349.293   9
   5   7   0 8172.55 347.367   5
   5   7   1 3782.33 244.029   5
   5   7   2 52825.8 881.089   5
   5   7   3 39.7878 53.0673   5
   5   7   4 2178.26 169.637   5
   5   7   5 1762.65 139.418   5
   5   7   6 4175.39 186.109   5
   5   7   7 137.448 28.9746   5
  -5  -8  10 9972.03 288.325  10
  -5  -8   9 404.896 68.1249  10
  -5  -8   8 275.722 56.9824  10
  -5  -8   7 394.748 66.6648  10
   5   8  -6 3651.48 239.037  12
  -5  -8   6 3288.07 197.156  10
   5   8  -5 1316.84 149.433  12
   5   8  -4 3535.25 235.698  12
   5   8  -4 3474.78 197.782   5
   5   8  -3 29167.0 670.253  12
   5   8  -3 28212.3 583.428   5
   5   8  -2 3851.90 250.661  12
   5   8  -2 3420.23 213.720   5
   5   8  -1 348.911 81.0807  12
   5   8  -1 246.742 73.1650   5
   5   8   0 1616.03 157.262   5
   5   8   0 1313.82 153.030  12
   5   8   1 12912.5 430.297   5
   5   8   2 17086.8 488.400   5
   5   8   3 140.368 51.5785   5
   5   8   4 13.3087 36.1090   5
   5   8   5 2656.24 155.448   5
   5   8   6 62.8140 25.6047   5
   5   9 -10 3732.71 159.476  12
  -5  -9  10 3444.33 144.606  10
   5   9  -9 223.717 48.2777  12
  -5  -9   9 208.378 43.8490  10
   5   9  -8 1249.32 118.189  12
  -5  -9   8 1239.84 111.403  10
   5   9  -7 7402.91 303.481  12
  -5  -9   7 6965.06 271.736  10
   5   9  -6 1572.40 147.035  12
  -5  -9   6 1677.30 136.741  10
   5   9  -5 15036.5 452.145  12
  -5  -9   5 15390.6 408.160  10
   5   9  -4 7873.69 329.646  12
   5   9  -4 7270.26 273.130   5
   5   9  -3 73.7797 47.2534  12
   5   9  -3 37.0656 31.5082   5
   5   9  -2 278.000 71.3678  12
   5   9  -2 213.805 62.2466   5
   5   9  -1 15521.9 479.220  12
   5   9  -1 15812.2 448.260   5
   5   9   0 506.119 95.4328   5
   5   9   1 1048.82 126.909   5
   5   9   2 1189.37 126.124   5
   5   9   3-1.72929 34.0927   5
   5   9   4 3031.46 168.701   5
   5   9   5 163.133 37.7607   5
   5  10  -9 1567.80 100.937  12
  -5 -10   9 1400.18 89.6931  10
   5  10  -8 58.1214 29.8178  12
  -5 -10   8 43.4348 25.1707  10
   5  10  -7 81.2691 42.6759  12
  -5 -10   7 114.356 30.4016  10
   5  10  -6 6184.48 257.611  12
  -5 -10   6 6098.39 240.010  10
   5  10  -5 902.153 103.300  12
  -5 -10   5 821.400 90.2147  10
   5  10  -4 3658.56 210.808  12
  -5 -10   4 3861.71 190.328  10
   5  10  -4 3660.19 182.708   5
   5  10  -3 2858.41 189.777  12
   5  10  -3 2925.41 174.509   5
   5  10  -2 9351.14 340.414  12
   5  10  -2 9750.52 325.839   5
   5  10  -1 3630.58 204.842   5
   5  10   0 58.0388 44.1821   5
   5  10   1 8843.54 318.333   5
   5  10   2 8635.18 299.075   5
   5  10   3 514.009 73.7495   5
   5  10   4 7278.39 227.269   5
   5  10   5 686.040 58.6808   5
   5  11  -7 1200.32 91.7483  12
  -5 -11   7 1065.72 82.5241  10
   5  11  -6 8479.84 262.578  12
  -5 -11   6 8122.28 241.352  10
   5  11  -5 554.986 74.1921  12
  -5 -11   5 515.887 63.1289  10
   5  11  -4 1129.44 106.075  12
  -5 -11   4 1208.55 97.5698  10
   5  11  -4 1097.51 90.9772   5
   5  11  -3 1278.95 105.781   5
   5  11  -3 1324.12 113.895  12
   5  11  -2 1312.40 112.694   5
   5  11  -1 8439.39 287.621   5
   5  11   0 483.264 74.3060   5
   5  11   1 1517.73 122.131   5
   5  11   2 199.389 46.4524   5
   5  11   3 9436.56 249.445   5
   5  11   4 225.772 34.2966   5
  -5 -12   5 3565.37 136.824  10
  -5 -12   4 416.290 50.8496  10
   5  12  -4-9.74655 7.41631   5
   5  12  -3 1293.97 92.4839   5
   5  12  -2 5133.80 193.389   5
   5  12  -1 17.6059 21.2789   5
   5  12   0 1661.60 113.248   5
   5  12   1 80.4652 30.5809   5
   5  12   2 1197.44 82.8640   5
   5  13  -1 3421.04 128.459   5
   6   0 -12 1646.12 116.241  11
   6   0 -11 66.1590 39.1008  11
   6   0 -10 20513.2 495.686  11
   6   0  -9 8.92997 43.9150  11
   6   0  -8 2470.67 191.570  11
   6   0  -7-64.5042 55.2657  11
   6   0  -6 2534.45 204.825  11
   6   0  -5-46.1194 50.7729  11
   6   0  -4 35.2935 51.2988   9
   6   0  -3-32.6276 41.6658  12
   6   0  -3-60.6417 54.3825   9
   6   0  -2 29975.1 644.121  12
   6   0  -2 30068.7 723.264   9
   6   0  -1-9.01329 48.0407   9
   6   0  -1 66.8631 40.5739   5
   6   0   0 7397.25 300.632   5
   6   0   0 7610.27 371.713   9
   6   0   1 29.5975 55.5700   9
   6   0   1 55.3670 32.9826   5
   6   0   2 87270.6 1053.51   5
   6   0   2 90768.1 1304.48   9
   6   0   3-30.7721 54.1946   5
   6   0   4 5944.74 262.196   5
   6   0   5-5.76762 28.8658   5
   6   0   6 35109.9 534.828   5
   6   0   7 45.0684 25.7260   8
   6  -1 -12 310.585 50.4640  11
   6   1 -12 211.685 45.9787  11
   6  -1 -11 525.529 74.2028  11
   6   1 -11 436.405 75.8387  11
   6  -1 -10 8995.83 320.680  11
   6   1 -10 9296.69 335.602  11
   6  -1  -9 269.569 64.8784  11
   6   1  -9 155.028 52.3845  11
   6   1  -8 2836.74 188.135  12
   6  -1  -8 3003.52 205.613  11
   6   1  -8 2763.17 204.987  11
   6   1  -7 10471.1 372.326  12
   6  -1  -7 9971.86 385.081  11
   6   1  -7 10072.5 396.819  11
   6   1  -6 441.986 84.6891  12
   6  -1  -6 521.884 96.6010  11
   6   1  -6 436.282 87.3513  11
   6   1  -5 8378.59 339.289  12
   6   1  -5 8338.52 370.899  11
   6   1  -4 2.96986 40.9421  12
   6   1  -4 36.9168 44.4946   9
   6   1  -3 6002.90 297.193  12
   6   1  -3 6054.80 317.030   9
   6  -1  -3 6226.40 330.609   9
   6   1  -2 4642.88 266.720  12
   6   1  -2 4482.22 276.649   9
   6  -1  -2 4736.79 293.102   9
   6  -1  -1 2107.33 154.008   5
   6   1  -1 1912.29 154.862   5
   6   1  -1 2028.14 192.062   9
   6  -1  -1 1968.43 194.319   9
   6  -1   0 17963.7 467.563   5
   6   1   0 17923.2 473.639   5
   6   1   0 18844.6 577.585   9
   6  -1   0 19687.3 600.060   9
   6  -1   1 3223.68 201.476   5
   6   1   1 3100.70 200.598   5
   6   1   1 3287.59 251.282   9
   6  -1   1 3159.58 246.155   9
   6  -1   2 6262.50 280.328   5
   6   1   2 6329.72 284.183   5
   6  -1   2 6580.64 354.871   9
   6  -1   3 8947.58 329.161   5
   6   1   3 9173.26 338.885   5
   6  -1   4-18.9426 36.1250   5
   6   1   4-9.55693 47.9675   5
   6  -1   5 1979.56 140.800   5
   6   1   5 1637.23 131.142   5
   6   1   6 14907.5 347.706   5
   6   1   7 2093.39 133.063   8
   6  -1   7 2057.02 132.090   8
   6   2 -12 1631.23 114.442  11
   6  -2 -12 369.282 46.5658  11
   6  -2 -11 782.577 83.9098  11
   6   2 -11 813.968 93.9609  11
   6  -2 -10 11299.2 343.453  11
   6   2 -10 12153.4 381.437  11
   6  -2  -9 778.826 102.586  11
   6   2  -9 863.063 116.061  11
   6  -2  -8 4888.48 250.814  11
   6   2  -8 5217.78 278.541  11
   6   2  -7 24359.2 590.102  12
   6   2  -7 24113.2 617.174  11
   6  -2  -7 23527.9 568.859  11
   6   2  -6 1262.15 139.481  12
   6  -2  -6 1397.14 141.349  11
   6   2  -6 1397.23 155.909  11
   6   2  -5-29.7477 47.3212  12
   6   2  -5-15.5343 53.3003  11
   6   2  -5 26.4176 42.9623   9
   6   2  -4 1486.94 152.304  12
   6   2  -4 1577.44 156.368   9
   6   2  -3 35230.1 741.933  12
   6   2  -3 34970.8 743.881   9
   6  -2  -3 36983.6 810.490   9
   6   2  -2 1005.91 128.750  12
   6   2  -2 918.770 103.881   5
   6   2  -2 1159.76 138.876   9
   6  -2  -2 827.742 130.596   9
   6  -2  -1 1039.97 106.259   5
   6   2  -1 1043.76 115.840   5
   6   2  -1 1087.08 136.841   9
   6  -2  -1 1152.19 151.038   9
   6   2  -1 977.588 129.258  12
   6  -2   0 42522.9 708.031   5
   6   2   0 42162.4 737.199   5
   6   2   0 43207.3 859.406   9
   6  -2   0 42889.7 886.124   9
   6  -2   1 33562.4 640.071   5
   6   2   1 33683.3 664.310   5
   6   2   1 33789.6 770.816   9
   6  -2   1 34526.1 807.246   9
   6  -2   2 10530.3 359.597   5
   6   2   2 10609.8 374.079   5
   6  -2   2 11115.1 455.364   9
   6  -2   3 32788.1 625.365   5
   6   2   3 32883.3 643.040   5
   6  -2   4 20.6129 33.6710   5
   6   2   4 58.8768 44.7923   5
   6   2   5-2.37668 34.4511   5
   6   2   6 9.89067 28.6408   5
   6   2   7 91.7927 29.0362   8
   6  -2   7 83.5133 26.6534   8
   6   3 -12 1764.51 99.6306  12
   6   3 -12 1996.23 121.257  11
   6   3 -11 7585.36 268.366  11
   6  -3 -10 13135.6 337.009  11
   6   3 -10 13810.3 398.266  11
   6  -3  -9 164.255 46.7483  11
   6   3  -9 164.919 62.1310  11
   6  -3  -8 10096.7 338.941  11
   6   3  -8 11037.8 401.149  11
   6   3  -7 6136.84 299.595  12
   6  -3  -7 5876.63 265.887  11
   6   3  -7 6596.66 322.387  11
   6   3  -6 3133.27 220.949  12
   6   3  -6 3141.89 229.944  11
   6   3  -6 3040.46 204.812   9
   6   3  -5 185.213 65.9339  12
   6   3  -5 203.207 62.4313   9
   6   3  -4 139.787 59.9227  12
   6   3  -4 215.889 66.5149   9
   6   3  -3 17064.9 525.550  12
   6   3  -3 16573.5 495.383   9
   6  -3  -3 16906.4 549.318   9
   6   3  -2 4412.33 272.062  12
   6   3  -2 3964.66 216.048   5
   6   3  -2 4215.56 253.898   9
   6  -3  -2 4287.85 277.322   9
   6   3  -1 15541.3 509.208  12
   6  -3  -1 14930.2 398.827   5
   6   3  -1 14761.1 432.437   5
   6   3  -1 15257.9 484.205   9
   6  -3  -1 15287.1 528.400   9
   6  -3   0 1124.58 116.098   5
   6   3   0 1058.86 120.776   5
   6   3   0 1219.23 142.727   9
   6  -3   0 1148.44 149.845   9
   6  -3   1 1703.00 145.429   5
   6   3   1 2012.99 162.598   5
   6  -3   1 2079.23 199.265   9
   6  -3   2 1018.83 112.634   5
   6   3   2 936.525 116.659   5
   6  -3   2 909.018 134.691   9
   6   3   3 4829.55 247.236   5
   6   3   4 9716.87 332.617   5
   6   3   5 2113.91 144.282   5
   6   3   6 1189.54 92.7046   5
   6   3   6 1255.82 111.077   8
   6   4 -12 61.9343 21.9563  12
   6   4 -12 40.9710 21.5284  11
   6   4 -11 739.525 84.0490  11
   6   4 -10 218.997 57.7145  11
   6   4  -9 1255.37 129.751  11
   6   4  -8 45839.0 798.831  11
   6   4  -7 213.078 68.8293  12
   6   4  -7 54.4036 52.3971  11
   6   4  -6 451.692 88.7248  12
   6   4  -6 469.317 91.9124  11
   6   4  -5 591.571 99.1068  12
   6   4  -4 47760.7 868.640  12
   6   4  -3 10886.0 423.165  12
   6  -4  -3 10175.1 420.991   9
   6   4  -2 101.037 54.3801  12
   6   4  -2 245.595 66.4921   9
   6  -4  -2 212.482 74.2292   9
   6   4  -2 194.615 53.3893   5
   6   4  -1-82.6373 58.7669  12
   6   4  -1 57.6777 44.5096   9
   6  -4  -1 85.0630 55.0216   9
   6   4  -1 32.4730 29.0507   5
   6   4   0 11497.3 386.457   5
   6  -4   0 12739.8 472.161   9
   6   4   1 7330.07 312.042   5
   6  -4   1 7631.68 367.272   9
   6   4   2 33.1583 39.6019   5
   6   4   3 2165.50 164.913   5
   6   4   4 178.067 51.2152   5
   6   4   5 3877.03 186.166   5
   6   4   6 186.815 38.3288   5
   6   4   6 81.7380 30.2350   8
   6   5 -11 441.024 59.4141  12
   6   5 -11 327.542 52.2326  11
   6   5 -10 3428.13 182.388  12
   6   5 -10 3296.81 176.924  11
   6   5  -9-0.36076 33.3513  11
   6   5  -8 4370.90 238.834  12
   6   5  -8 4497.35 242.227  11
   6   5  -7 29.1385 49.6315  12
   6   5  -7-59.5623 49.3190  11
   6   5  -6 1801.15 170.584  12
   6   5  -5 13318.2 457.339  12
   6   5  -4 1816.17 174.862  12
   6  -5  -4 1885.96 176.674   9
   6   5  -3 9182.36 391.697  12
   6  -5  -3 8866.91 390.817   9
   6   5  -2 17364.4 539.765  12
   6   5  -2 16923.3 446.473   5
   6  -5  -2 17624.1 551.450   9
   6   5  -1 2511.62 208.638  12
   6   5  -1 2505.92 179.842   5
   6  -5  -1 2503.20 206.684   9
   6  -5   0-2.87085 36.6269   9
   6   5   0 56.3944 41.7224   5
   6   5   1 1594.45 148.041   5
   6  -5   1 1624.98 165.589   9
   6   5   2 2456.19 180.218   5
   6   5   3 1091.81 117.473   5
   6   5   4 1056.37 107.725   5
   6   5   5 482.220 66.2649   5
   6   5   5 424.578 56.6096   8
   6   5   6 18.1064 19.2966   5
   6   6 -11 44.2196 20.3769  12
   6   6 -10 53.2040 31.9664  12
   6   6  -9 1038.75 109.009  12
   6   6  -8 393.848 74.6842  12
   6   6  -7 471.396 85.8555  12
   6   6  -6 3401.16 223.759  12
   6   6  -5 848.480 116.998  12
   6   6  -4 1622.69 164.438  12
   6  -6  -4 1537.48 154.071   9
   6   6  -3 327.619 81.1591  12
   6  -6  -3 328.016 70.1873   9
   6   6  -3 299.016 58.7045   5
   6   6  -2 957.053 128.348  12
   6   6  -2 893.544 103.304   5
   6  -6  -2 920.189 123.841   9
   6   6  -1 6050.24 269.950   5
   6  -6  -1 6215.84 307.346   9
   6   6  -1 6327.80 321.191  12
   6   6   0 20956.3 508.965   5
   6  -6   0 21116.3 558.571   9
   6   6   1 7987.26 314.977   5
   6  -6   1 8214.93 337.607   9
   6   6   2 2207.87 165.661   5
   6   6   3 557.027 84.3759   5
   6   6   4 1209.84 106.906   5
   6   6   5 220.661 41.8243   5
   6   7 -10 1326.68 99.0689  12
   6   7  -9 573.548 77.2579  12
   6   7  -8 388.925 70.7437  12
   6   7  -7 1537.36 142.955  12
   6   7  -6 3473.21 217.265  12
   6   7  -5 79.7794 48.4317  12
   6  -7  -5 59.4171 39.0967   9
   6   7  -4 7553.97 337.115  12
   6  -7  -4 6744.00 297.668   9
   6   7  -3 1215.45 137.932  12
   6   7  -3 1447.13 120.629   5
   6  -7  -3 1296.10 132.411   9
   6   7  -2 1088.61 128.919  12
   6   7  -2 1214.05 116.790   5
   6  -7  -2 1179.64 125.689   9
   6   7  -1 14667.9 406.482   5
   6  -7  -1 14524.9 430.068   9
   6  -7   0 125.323 43.7215   9
   6   7   0 163.742 54.9617   5
   6   7   1 2665.76 174.558   5
   6   7   2 2738.45 170.236   5
   6   7   3 1692.68 127.330   5
   6   7   4 2145.54 127.251   5
   6   7   5 1265.25 80.9241   5
   6   8 -10 869.552 68.7367  12
   6   8  -9 2708.00 139.724  12
   6  -8  -9 2252.44 115.891   9
   6   8  -8 248.325 53.8303  12
   6  -8  -8 257.762 46.1822   9
   6   8  -7 22744.0 489.216  12
   6  -8  -7 19629.0 412.149   9
   6   8  -6 860.381 103.929  12
   6  -8  -6 895.383 93.7484   9
   6   8  -5 486.908 88.3234  12
   6  -8  -5 399.980 65.0990   9
   6   8  -4 9763.19 359.625  12
   6  -8  -4 9105.32 307.600   9
   6   8  -3 5744.30 278.187  12
   6   8  -3 4942.84 208.915   5
   6   8  -2 311.011 73.2202  12
   6   8  -2 213.396 50.4930   5
   6   8  -1 5242.06 229.138   5
   6   8   0 1992.31 143.071   5
   6   8   1 5050.54 221.462   5
   6   8   2 111.772 36.8763   5
   6   8   3 266.505 50.0078   5
   6   8   4 4.66927 17.7553   5
   6   9  -9 430.911 48.2732  12
   6   9  -8 186.359 42.1094  12
   6   9  -7 3641.19 176.987  12
   6   9  -6 3142.53 176.180  12
   6   9  -5 3174.45 184.869  12
   6   9  -4 203.726 53.5779  12
   6   9  -3 461.325 77.4031  12
   6   9  -3 504.817 61.9457   5
   6   9  -2 5646.49 214.174   5
   6   9  -1 7428.33 250.422   5
   6   9   0 13174.8 333.108   5
   6   9   1 3969.57 178.442   5
   6   9   2 110.805 37.2424   5
   6   9   3 4773.12 166.205   5
   6  10  -7 295.683 43.3022  12
   6  10  -6 2022.58 121.440  12
   6  10  -5 448.202 60.5146  12
   6  10  -4 4076.50 185.053  12
   6  10  -3-7.28199 6.92102   5
   6  10  -2 10630.5 257.016   5
   6  10  -1 5907.12 197.402   5
   6  10   0 1007.79 82.8687   5
   6  10   1 4963.80 174.488   5
   6  10   2 1184.05 78.9940   5
   7   0 -10 10.6319 17.5746   9
   7   0  -9 1370.51 112.690   9
   7   0  -8-6.68705 25.9714   9
   7   0  -7 614.659 90.3398   9
   7   0  -6-61.3777 52.7596   9
   7   0  -5 39.8862 40.4922   9
   7   0  -4 65.2703 45.5038   9
   7   0  -3 138.939 59.3452   9
   7   0  -2 59.2022 45.1990   9
   7   0  -1 186.328 63.0120   9
   7   0  -1 187.621 40.1189   5
   7   0   0-4.25586 35.4256   9
   7   0   0 2.08848 21.3420   5
   7   0   1 56.1211 30.3172   5
   7   0   2 15.8377 26.2880   5
   7   0   3 5003.15 189.549   5
   7  -1 -10 4266.04 180.874   9
   7   1  -9 600.960 69.7991   9
   7  -1  -9 581.637 78.0252   9
   7   1  -8 5680.25 234.978   9
   7  -1  -8 5999.76 256.171   9
   7   1  -7 1595.25 135.722   9
   7  -1  -7 1832.42 152.876   9
   7   1  -6 1049.80 119.381   9
   7  -1  -6 1224.56 132.725   9
   7   1  -5 448.862 85.9977   9
   7  -1  -5 412.523 81.6685   9
   7   1  -4 305.083 73.5138   9
   7  -1  -4 367.092 88.0843   9
   7   1  -3 401.080 85.8831   9
   7  -1  -3 319.111 80.1355   9
   7   1  -2 10166.9 382.078   9
   7  -1  -2 10390.0 399.138   9
   7   1  -1 2525.75 148.034   5
   7   1  -1 2461.45 189.829   9
   7  -1  -1 2686.94 202.453   9
   7  -1   0 10400.7 294.819   5
   7   1   0 10466.9 304.920   5
   7  -1   1 1171.43 99.9687   5
   7   1   1 1275.96 106.334   5
   7   1   2 3367.06 166.172   5
   7   1   3 3.23985 21.6471   5
   7  -2 -10 858.781 83.8046   9
   7  -2  -9 33.6762 28.2828   9
   7   2  -8-14.2315 13.9161  12
   7  -2  -8 8.09767 29.5792   9
   7   2  -7 6868.74 254.990  12
   7   2  -7 6947.86 262.376   9
   7  -2  -7 7317.77 302.418   9
   7   2  -6 99.5069 38.6471  12
   7   2  -6 65.5725 35.3421   9
   7  -2  -6 130.315 52.8987   9
   7   2  -5 18677.9 463.722  12
   7   2  -5 18474.6 480.920   9
   7  -2  -5 19364.8 533.356   9
   7   2  -4 1272.38 122.894  12
   7   2  -4 1343.80 134.364   9
   7  -2  -4 1295.90 142.898   9
   7   2  -3 823.815 108.257   9
   7  -2  -3 988.898 127.715   9
   7   2  -2 15358.1 458.090   9
   7  -2  -2 16717.7 501.986   9
   7   2  -1 2634.18 151.177   5
   7   2  -1 2736.80 191.779   9
   7  -2  -1 2951.08 210.546   9
   7   2   0 6090.73 233.295   5
   7  -2   0 6590.64 303.531   9
   7   2   1-15.2678 28.3975   5
   7   2   2 7.27104 22.2114   5
   7   2   3 444.089 59.1519   5
   7   2   4 88.0670 21.8094   5
   7  -3 -10 539.966 68.4407   9
   7   3  -9 4721.69 179.371  12
   7  -3  -9 5662.72 231.486   9
   7   3  -8 7901.04 259.522  12
   7  -3  -8 8447.32 302.087   9
   7   3  -7 1271.34 113.787  12
   7  -3  -7 1488.84 137.645   9
   7   3  -6 8411.85 306.999  12
   7  -3  -6 9463.68 355.920   9
   7   3  -5 6568.21 282.149  12
   7   3  -5 6124.04 253.075   9
   7  -3  -5 7014.65 318.140   9
   7   3  -4 4819.71 246.456  12
   7   3  -4 4861.89 233.118   9
   7  -3  -4 5297.33 284.532   9
   7   3  -3 269.338 57.0880   9
   7  -3  -3 300.313 72.2299   9
   7   3  -2 463.796 74.5129   9
   7  -3  -2 424.536 91.8676   9
   7   3  -1 2406.31 143.866   5
   7  -3  -1 2537.31 193.289   9
   7   3   0 659.315 77.9815   5
   7  -3   0 686.071 101.547   9
   7   3   1 3930.63 183.810   5
   7   3   2 12.0905 21.8609   5
   7   3   3 575.725 64.7642   5
   7   3   4 7867.88 201.255   5
   7  -4 -10 2208.16 122.932   9
   7   4  -9 455.106 56.0547  12
   7  -4  -9 543.821 74.1438   9
   7   4  -8 1927.93 127.575  12
   7  -4  -8 2096.20 147.333   9
   7   4  -7 1292.95 114.126  12
   7  -4  -7 1400.97 128.906   9
   7   4  -6 1399.25 124.134  12
   7  -4  -6 1488.19 140.455   9
   7   4  -5 2630.34 179.138  12
   7  -4  -5 2593.95 190.005   9
   7   4  -4 7493.55 306.004  12
   7  -4  -4 7131.18 317.226   9
   7  -4  -3 26091.5 604.085   9
   7  -4  -2 8381.55 338.021   9
   7   4  -1 1113.77 96.9799   5
   7  -4  -1 1280.49 133.776   9
   7  -4   0-42.1797 44.9743   9
   7   4   0-7.60874 23.6766   5
   7   4   1 114.921 34.8815   5
   7   4   2 7.62411 20.1871   5
   7   4   3 4821.64 172.387   5
   7   5  -9 2140.77 115.948  12
   7  -5  -9 2481.54 136.545   9
   7   5  -8 2977.69 152.562  12
   7  -5  -8 3123.68 168.192   9
   7   5  -7 126.922 41.4533  12
   7  -5  -7 86.5807 39.6735   9
   7   5  -6 15712.2 402.709  12
   7  -5  -6 15770.2 418.792   9
   7   5  -5 63.5857 34.5964  12
   7  -5  -5 61.6354 38.2143   9
   7   5  -4 2468.05 171.333  12
   7  -5  -4 2726.17 184.889   9
   7  -5  -3 9875.95 347.923   9
   7  -5  -2 179.217 57.4388   9
   7   5  -1 1342.79 101.166   5
   7  -5  -1 1543.42 134.259   9
   7   5   0 8760.84 259.810   5
   7   5   1 3101.86 150.439   5
   7   5   2 2674.73 132.169   5
   7   5   3 97.8277 25.7416   5
   7   6  -8 1606.47 106.690  12
   7  -6  -8 1587.15 108.524   9
   7   6  -7 6060.56 223.762  12
   7  -6  -7 5785.04 219.307   9
   7   6  -6 40.1252 33.1453  12
   7  -6  -6 11.6921 23.8789   9
   7   6  -5 4978.70 228.365  12
   7  -6  -5 4680.14 214.597   9
   7   6  -4 3397.86 194.533  12
   7  -6  -4 3367.33 184.410   9
   7  -6  -3 3076.10 177.088   9
   7  -6  -2 2205.18 148.433   9
   7   6  -1 862.346 77.1083   5
   7  -6  -1 835.124 88.7897   9
   7   6   0 4111.63 164.231   5
   7   6   1 1543.79 97.9352   5
   7   6   2 2561.06 116.754   5
   7   7  -8 639.317 61.3292  12
   7   7  -7 879.577 80.7062  12
   7  -7  -7 771.333 68.6851   9
   7   7  -6 32.7895 23.5727  12
   7  -7  -6 43.0954 20.7232   9
   7   7  -5 5226.15 215.838  12
   7  -7  -5 4515.64 181.689   9
   7  -7  -4 3273.07 156.651   9
   7  -7  -3 24.8102 19.8956   9
   7  -7  -2 49.9606 18.7764   9
   7   7  -1 925.664 70.5636   5
   7   7   0 301.568 41.8081   5
   7   7   1 11.6861 14.9005   5
   7   8  -6 741.483 69.6565  12
   8   0  -6 495.517 58.2996   9
   8   0  -5 17.3490 22.6521   9
   8   0  -4 5969.98 217.835   9
   8   0  -3 16.5085 23.3188   9
   8  -1  -7 293.314 44.4182   9
   8  -1  -6 140.755 38.5433   9
   8   1  -5 22469.1 374.291   9
   8  -1  -5 23501.7 421.834   9
   8   1  -4 949.897 84.0628   9
   8  -1  -4 1087.07 95.2588   9
   8  -1  -3 4195.71 186.771   9
   8  -2  -7 475.833 54.6989   9
   8  -2  -6 158.681 39.1915   9
   8  -2  -5 1073.90 92.2163   9
   8  -2  -4 3375.74 166.671   9
   8  -2  -3 6417.79 229.017   9
   8  -3  -6 870.433 76.7032   9
   8  -3  -5 6693.77 217.610   9
   8  -3  -4 1027.28 90.6670   9
   8  -3  -3 1481.88 106.257   9
   8  -4  -5 550.727 59.6456   9
   8  -4  -4 14500.3 304.051   9
   0   0   0    0.00    0.00   0

TITL CU-4220 in P2(1)/n 
REM P2(1)/n (#14 in standard setting)
CELL 1.54184   6.662936  13.317428  12.355926  90.0000 104.5736  90.0000
ZERR    4.00   0.000200   0.000427   0.000375   0.0000   0.0032   0.0000
LATT  1
SYMM -x+1/2, y+1/2,-z+1/2 
SFAC C H O
UNIT 56.00 40.00 12.00
TREF
HKLF 4
END
