# Supplementary material for: Photoswitching neutral homoaromatic hydrocarbons
Source: Nat Chem. 2023 Jan 26;15(3):377–85. doi: 10.1038/s41557-022-01121-w (PMC9986110; doi:10.1038/s41557-022-01121-w)
Supplement: Supplementary file 8 — Crystallographic data (.cif, .fcf and .hkl files) of compound 15 (CCDC 2128308). [file 41557_2022_1121_MOESM8_ESM.zip › CU-4220.FCF]

# 
# h,k,l, Fc-squared, Fo-squared, sigma(Fo-squared) and status flag 
# 
data_cu-4220 
_shelx_title ' CU-4220 in P2(1)/n' 
_shelx_refln_list_code          4 
_shelx_F_calc_maximum      117.69 
_exptl_crystal_F_000       472.00 
_reflns_d_resolution_high  0.8347 
 
loop_ 
 _symmetry_equiv_pos_as_xyz 
 'x, y, z' 
 '-x+1/2, y+1/2, -z+1/2' 
 '-x, -y, -z' 
 'x-1/2, -y-1/2, z-1/2' 
 
_cell_length_a     6.6629 
_cell_length_b    13.3174 
_cell_length_c    12.3559 
_cell_angle_alpha  90.000 
_cell_angle_beta  104.574 
_cell_angle_gamma  90.000 
 
_shelx_F_squared_multiplier     1.000 
 
loop_ 
 _refln_index_h 
 _refln_index_k 
 _refln_index_l 
 _refln_F_squared_calc 
 _refln_F_squared_meas 
 _refln_F_squared_sigma 
 _refln_observed_status 
   2   0   0     6950.20     6433.86     21.44 o 
   4   0   0      618.69      614.82     10.76 o 
   6   0   0      103.84       96.02      3.00 o 
   1   1   0     4265.17     3846.88     24.69 o 
   2   1   0       75.52       60.11      1.70 o 
   3   1   0      134.13      119.09      2.95 o 
   4   1   0      376.13      380.02     13.89 o 
   5   1   0      584.76      569.96      5.45 o 
   6   1   0      249.23      237.11      4.90 o 
   7   1   0      148.94      133.87      2.72 o 
   0   2   0      562.43      569.47      2.88 o 
   1   2   0      948.91      901.90      4.19 o 
   2   2   0       35.37       38.65      1.51 o 
   3   2   0     1686.86     1693.73     10.66 o 
   4   2   0       25.70       23.40      1.48 o 
   5   2   0       98.34       81.97      1.66 o 
   6   2   0      560.58      547.12      5.05 o 
   7   2   0       81.63       80.65      3.21 o 
   1   3   0        6.45       10.48      0.98 o 
   2   3   0      644.74      638.20      4.97 o 
   3   3   0        1.69        1.34      0.38 o 
   4   3   0       54.09       60.89      4.46 o 
   5   3   0        8.85        6.32      0.48 o 
   6   3   0       13.31       14.53      0.83 o 
   7   3   0       12.45        8.59      0.79 o 
   0   4   0      505.86      495.88      3.91 o 
   1   4   0      359.27      376.29      6.29 o 
   2   4   0     2171.64     2019.04     16.92 o 
   3   4   0        1.38        2.69      1.11 o 
   4   4   0       13.01       13.44      2.31 o 
   5   4   0       85.55       83.48      1.71 o 
   6   4   0      156.41      154.32      7.97 o 
   7   4   0        0.79       -0.25      0.27 o 
   1   5   0      665.30      644.00      5.48 o 
   2   5   0      256.37      242.86      6.51 o 
   3   5   0      133.94      127.59      6.18 o 
   4   5   0      783.54      815.49      8.04 o 
   5   5   0      200.57      191.79      3.40 o 
   6   5   0        0.43        0.32      0.38 o 
   7   5   0      119.10      112.41      3.33 o 
   0   6   0       71.34       65.79      1.81 o 
   1   6   0     1041.99     1089.52      7.90 o 
   2   6   0      451.72      519.77     10.27 o 
   3   6   0      705.41      760.49     15.82 o 
   4   6   0        5.52        4.08      0.67 o 
   5   6   0      801.77      826.06      7.61 o 
   6   6   0      272.33      269.83      4.83 o 
   7   6   0       49.43       52.76      2.11 o 
   1   7   0      851.62      923.54      9.95 o 
   2   7   0       22.95       26.85      1.84 o 
   3   7   0       44.68       36.25      3.66 o 
   4   7   0        0.42       -0.84      0.63 o 
   5   7   0       90.37      102.09      2.63 o 
   6   7   0        0.63        1.83      0.44 o 
   0   8   0      120.48      130.15      3.99 o 
   1   8   0       22.51       17.39      1.48 o 
   2   8   0       12.67       10.96      1.25 o 
   3   8   0       15.20       16.98      1.19 o 
   4   8   0        2.61        1.78      0.36 o 
   5   8   0       18.80       18.94      1.94 o 
   6   8   0       28.35       25.56      1.84 o 
   1   9   0       70.53       73.49      3.28 o 
   2   9   0        6.60        6.29      0.95 o 
   3   9   0      111.26      107.06      3.68 o 
   4   9   0        1.05        3.04      0.59 o 
   5   9   0        5.57        6.49      1.22 o 
   6   9   0      154.32      169.05      4.27 o 
   0  10   0      121.09      115.34      4.26 o 
   1  10   0      774.36      721.30     11.27 o 
   2  10   0      104.92      102.52      3.62 o 
   3  10   0      142.99      142.72      5.17 o 
   4  10   0      241.61      230.00      6.03 o 
   5  10   0        0.12        0.74      0.57 o 
   6  10   0        6.32       12.93      1.06 o 
   1  11   0       80.30       75.76      3.74 o 
   2  11   0      115.03      107.70      4.61 o 
   3  11   0        0.02        1.78      0.65 o 
   4  11   0        0.04        0.39      0.41 o 
   5  11   0        8.98        6.20      0.95 o 
   0  12   0      222.20      217.31      6.08 o 
   1  12   0       29.10       24.48      2.16 o 
   2  12   0       16.85       24.65      2.19 o 
   3  12   0       34.78       40.20      2.67 o 
   4  12   0      254.13      220.13      5.25 o 
   5  12   0       18.30       21.32      1.45 o 
   1  13   0        3.84        2.65      0.79 o 
   2  13   0       56.19       61.12      3.29 o 
   3  13   0      113.80      114.21      4.11 o 
   4  13   0        9.75       13.60      0.86 o 
   0  14   0      184.26      194.76      5.09 o 
   1  14   0       24.32       25.12      1.93 o 
   2  14   0       44.71       43.29      2.51 o 
   3  14   0       28.24       31.49      1.74 o 
   1  15   0       31.25       32.67      1.92 o 
   2  15   0        2.95        4.38      0.71 o 
  -7   0   1        3.89        2.40      0.43 o 
  -5   0   1      193.84      209.25      3.29 o 
  -3   0   1       35.57       45.79      2.55 o 
  -1   0   1      181.40      177.15      2.84 o 
   1   0   1      660.61      609.89      5.24 o 
   3   0   1      294.31      292.97      4.65 o 
   5   0   1       66.05       46.20      2.14 o 
   7   0   1        0.30        0.72      0.39 o 
  -7   1   1       36.48       32.73      1.30 o 
  -6   1   1       27.88       25.78      1.09 o 
  -5   1   1        5.81        5.60      0.42 o 
  -4   1   1      478.16      509.25      6.77 o 
  -3   1   1     1467.57     1573.06     22.45 o 
  -2   1   1      740.65      751.16      7.31 o 
  -1   1   1     8240.39     7298.06     67.18 o 
   0   1   1       65.54       55.77      0.57 o 
   1   1   1      501.12      451.64      2.45 o 
   2   1   1      246.13      206.06      2.37 o 
   3   1   1      157.02      154.47      2.82 o 
   4   1   1      961.98      956.58     22.40 o 
   5   1   1       22.74       22.43      0.98 o 
   6   1   1       40.61       40.90      1.42 o 
   7   1   1       15.33       15.69      0.93 o 
  -7   2   1       36.33       35.24      1.33 o 
  -6   2   1       14.19       13.54      0.72 o 
  -5   2   1       36.75       35.61      1.05 o 
  -4   2   1        5.29        2.71      1.07 o 
  -3   2   1      683.46      681.28      6.81 o 
  -2   2   1        9.91       10.80      0.73 o 
  -1   2   1      381.78      371.12      5.30 o 
   0   2   1      802.89      787.22      7.26 o 
   1   2   1     2569.60     2340.79      6.33 o 
   2   2   1      350.37      351.19      3.61 o 
   3   2   1      293.93      302.38      3.77 o 
   4   2   1       81.41       72.49      4.68 o 
   5   2   1      852.62      847.38      6.01 o 
   6   2   1      456.59      434.15      4.56 o 
   7   2   1        0.64       -0.20      0.36 o 
  -7   3   1       28.45       31.50      1.48 o 
  -6   3   1      198.11      193.91      2.66 o 
  -5   3   1      242.76      235.20      2.72 o 
  -4   3   1      258.02      264.72      6.99 o 
  -3   3   1       41.36       44.03      1.79 o 
  -2   3   1     1688.52     1597.00      8.81 o 
  -1   3   1       11.68       13.55      0.63 o 
   0   3   1       85.81       89.42      1.19 o 
   1   3   1     2566.27     2417.51     15.17 o 
   2   3   1     1604.90     1563.20      6.84 o 
   3   3   1      613.34      627.03      8.31 o 
   4   3   1       21.27       28.14      3.18 o 
   5   3   1       40.40       36.17      1.15 o 
   6   3   1       26.41       24.51      1.45 o 
   7   3   1       58.63       50.44      2.36 o 
  -7   4   1       16.95       15.10      1.07 o 
  -6   4   1        0.09        0.36      0.37 o 
  -5   4   1      764.75      706.96      4.82 o 
  -4   4   1        7.68        8.79      1.77 o 
  -3   4   1        6.20        3.10      0.53 o 
  -2   4   1      431.85      392.45      4.50 o 
  -1   4   1     1288.30     1210.56      7.18 o 
   0   4   1        4.69        5.78      0.42 o 
   1   4   1     3930.72     3887.73     21.04 o 
   2   4   1     2355.25     2484.14     20.17 o 
   3   4   1      518.37      529.49     10.72 o 
   4   4   1      876.74      882.80      5.87 o 
   5   4   1      252.13      242.82      3.00 o 
   6   4   1       92.42       95.72      3.05 o 
   7   4   1        0.51        1.47      0.45 o 
  -7   5   1       15.25       18.25      1.29 o 
  -6   5   1       33.70       32.17      1.46 o 
  -5   5   1      521.12      497.78      5.76 o 
  -4   5   1      901.28      951.77     20.48 o 
  -3   5   1      790.79      881.04     15.80 o 
  -2   5   1     1053.69     1082.02     14.60 o 
  -1   5   1        2.90        0.87      0.30 o 
   0   5   1       57.87       62.54      1.27 o 
   1   5   1     1826.54     1820.68      8.93 o 
   2   5   1      335.91      336.79      7.96 o 
   3   5   1        4.46        4.59      1.22 o 
   4   5   1       51.95       53.21      1.49 o 
   5   5   1       12.95       11.54      0.95 o 
   6   5   1       19.76       20.63      1.42 o 
   7   5   1       37.27       39.80      1.93 o 
  -7   6   1       12.39       10.92      0.75 o 
  -6   6   1       75.45       79.34      2.20 o 
  -5   6   1      242.91      243.11      4.06 o 
  -4   6   1      155.05      151.89      6.58 o 
  -3   6   1        3.17        4.25      1.38 o 
  -2   6   1      202.41      230.01      7.20 o 
  -1   6   1      284.83      312.82      3.60 o 
   0   6   1     2976.64     3020.20     12.92 o 
   1   6   1       15.40       19.81      1.04 o 
   2   6   1      764.29      776.80     12.92 o 
   3   6   1      617.64      699.83     14.17 o 
   4   6   1      797.95      785.39     22.44 o 
   5   6   1       39.92       38.18      2.02 o 
   6   6   1      101.27      103.87      2.96 o 
   7   6   1       26.67       19.81      1.26 o 
  -7   7   1        9.08       11.88      0.91 o 
  -6   7   1      179.74      187.35      3.79 o 
  -5   7   1      282.31      277.47      4.29 o 
  -4   7   1        6.96        8.26      1.17 o 
  -3   7   1       53.46       57.34      4.49 o 
  -2   7   1        1.22        0.12      0.34 o 
  -1   7   1       23.78       30.19      1.91 o 
   0   7   1       63.97       57.31      1.48 o 
   1   7   1      122.48      121.74      2.76 o 
   2   7   1       34.25       34.65      2.96 o 
   3   7   1        6.33        6.74      0.72 o 
   4   7   1      477.60      488.53     35.91 o 
   5   7   1       43.04       48.53      3.13 o 
   6   7   1       29.56       34.21      2.24 o 
  -6   8   1       68.90       67.26      2.94 o 
  -5   8   1        1.98        3.87      0.70 o 
  -4   8   1       21.76       23.11      1.32 o 
  -3   8   1      796.42      782.83      6.92 o 
  -2   8   1        9.17        7.45      0.91 o 
  -1   8   1       58.45       60.36      2.92 o 
   0   8   1       22.69       17.65      1.17 o 
   1   8   1      938.81      985.36      8.48 o 
   2   8   1       11.56       12.91      2.02 o 
   3   8   1       50.84       49.37      1.96 o 
   4   8   1       88.43       90.23      5.27 o 
   5   8   1      161.26      165.68      5.52 o 
   6   8   1       58.80       64.81      2.84 o 
  -6   9   1       89.82       95.32      3.21 o 
  -5   9   1      197.35      201.17      4.20 o 
  -4   9   1       35.53       34.98      1.83 o 
  -3   9   1       71.45       65.40      2.28 o 
  -2   9   1      594.97      618.77      7.48 o 
  -1   9   1      122.07      122.76      4.53 o 
   0   9   1      393.37      352.69      7.44 o 
   1   9   1       33.04       26.84      2.07 o 
   2   9   1       12.84       17.15      1.75 o 
   3   9   1       19.99       18.14      1.55 o 
   4   9   1       26.18       16.78      1.55 o 
   5   9   1       14.45       13.46      1.63 o 
   6   9   1       46.93       50.93      2.29 o 
  -6  10   1       63.95       75.80      2.53 o 
  -5  10   1       39.25       46.59      2.63 o 
  -4  10   1       49.44       58.59      2.31 o 
  -3  10   1      258.68      263.35      7.13 o 
  -2  10   1       61.45       66.92      3.59 o 
  -1  10   1       25.10       24.18      1.15 o 
   0  10   1      268.67      281.92      4.71 o 
   1  10   1      170.15      162.73      5.28 o 
   2  10   1       39.98       33.46      2.50 o 
   3  10   1      577.21      623.52     10.62 o 
   4  10   1      141.29      133.74      4.45 o 
   5  10   1      105.76      113.47      4.08 o 
  -5  11   1       87.12      108.29      3.69 o 
  -4  11   1       82.45       76.94      3.46 o 
  -3  11   1        0.73        2.24      0.80 o 
  -2  11   1      368.62      384.72      8.78 o 
  -1  11   1        0.85        1.99      0.43 o 
   0  11   1      708.26      652.67      7.40 o 
   1  11   1      815.71      797.20     12.05 o 
   2  11   1       58.26       59.11      3.40 o 
   3  11   1      795.86      753.83     11.72 o 
   4  11   1       29.07       23.20      1.27 o 
   5  11   1       18.00       19.47      1.57 o 
  -5  12   1        0.56        0.23      0.27 o 
  -4  12   1       12.14       10.46      1.21 o 
  -3  12   1      499.93      502.16      9.41 o 
  -2  12   1      173.49      172.46      5.80 o 
  -1  12   1      308.81      301.94      4.93 o 
   0  12   1        6.28        5.80      0.72 o 
   1  12   1       18.23       19.11      1.92 o 
   2  12   1        0.83        0.00      0.46 o 
   3  12   1        6.69        7.74      1.14 o 
   4  12   1       41.31       36.58      1.24 o 
  -4  13   1        5.22        4.59      0.71 o 
  -3  13   1       26.35       31.22      2.19 o 
  -2  13   1        0.18       -0.12      0.44 o 
  -1  13   1       46.07       50.72      3.00 o 
   0  13   1      261.73      259.03      5.98 o 
   1  13   1      108.66      113.87      4.45 o 
   2  13   1       38.61       41.65      2.68 o 
   3  13   1        3.92        2.45      0.46 o 
   4  13   1      103.31      113.34      3.46 o 
  -3  14   1        2.77        3.86      0.76 o 
  -2  14   1       94.20      106.42      3.97 o 
  -1  14   1        1.85        2.88      0.71 o 
   0  14   1      201.86      208.82      3.72 o 
   1  14   1      112.82      119.71      4.16 o 
   2  14   1        6.24        3.19      0.70 o 
   3  14   1       24.58       24.83      1.63 o 
  -2  15   1       99.18      109.17      3.40 o 
  -1  15   1        0.02       -0.18      0.30 o 
   0  15   1       47.78       51.66      2.19 o 
   1  15   1        1.21        0.43      0.27 o 
   2  15   1        2.35        3.98      0.73 o 
  -6   0   2      341.60      385.15      6.17 o 
  -4   0   2      363.58      408.76      8.42 o 
  -2   0   2      843.31      786.06      8.11 o 
   0   0   2     1944.02     1787.29      5.56 o 
   2   0   2      993.56      951.48      9.73 o 
   4   0   2       35.35       40.35      2.97 o 
   6   0   2     1165.55     1137.94     22.44 o 
  -7   1   2      127.69      131.84      3.54 o 
  -6   1   2       58.60       59.27      2.06 o 
  -5   1   2      142.06      147.98      2.74 o 
  -4   1   2       56.23       49.85      2.11 o 
  -3   1   2      339.90      337.85      4.70 o 
  -2   1   2     5383.82     5010.93     14.90 o 
  -1   1   2       12.73        7.22      0.59 o 
   0   1   2     7784.15     7040.12     19.01 o 
   1   1   2      455.02      439.82      4.74 o 
   2   1   2       21.85       24.52      0.91 o 
   3   1   2      619.25      689.68      5.95 o 
   4   1   2      140.24      145.71      6.36 o 
   5   1   2        1.10        1.00      0.31 o 
   6   1   2       88.09       81.69      2.23 o 
   7   1   2       51.54       43.20      2.13 o 
  -7   2   2      197.02      205.36      8.72 o 
  -6   2   2        9.88       12.56      0.79 o 
  -5   2   2        1.85        0.50      0.21 o 
  -4   2   2       48.79       39.83      2.06 o 
  -3   2   2     1220.64     1304.29      9.53 o 
  -2   2   2     1543.14     1508.45      8.65 o 
  -1   2   2     1672.42     1544.68      7.17 o 
   0   2   2      917.46      908.57      3.18 o 
   1   2   2      275.93      287.19      1.60 o 
   2   2   2        9.21        2.46      0.31 o 
   3   2   2        0.15        0.35      0.53 o 
   4   2   2        9.73       11.45      0.75 o 
   5   2   2       59.12       52.52      1.68 o 
   6   2   2      137.75      137.39      2.89 o 
   7   2   2        0.00        0.09      0.29 o 
  -7   3   2        5.37        5.76      0.74 o 
  -6   3   2       48.51       53.82      1.61 o 
  -5   3   2      373.38      357.09      4.08 o 
  -4   3   2       64.59       73.77      2.71 o 
  -3   3   2      140.38      137.29      3.24 o 
  -2   3   2      401.52      386.71      4.59 o 
  -1   3   2      668.02      614.83      3.82 o 
   0   3   2      432.83      382.62      8.61 o 
   1   3   2     1350.97     1319.14     12.06 o 
   2   3   2      126.15      124.24      4.47 o 
   3   3   2        1.33        1.60      0.78 o 
   4   3   2      126.95      132.35      2.04 o 
   5   3   2        8.83        9.31      0.81 o 
   6   3   2        9.82       12.35      0.89 o 
   7   3   2        0.11        0.16      0.28 o 
  -7   4   2      106.67      107.55      4.34 o 
  -6   4   2        1.71        2.40      0.39 o 
  -5   4   2        0.51        0.93      0.37 o 
  -4   4   2       20.12       17.09      1.32 o 
  -3   4   2      166.88      147.53      3.45 o 
  -2   4   2      127.49      148.74      2.02 o 
  -1   4   2     1832.94     1771.59      8.61 o 
   0   4   2      480.93      452.21      4.88 o 
   1   4   2        5.50        2.12      0.29 o 
   2   4   2       16.09       17.34      1.85 o 
   3   4   2        0.39        0.56      0.68 o 
   4   4   2       36.67       42.69      1.36 o 
   5   4   2        6.64        7.47      0.89 o 
   6   4   2        0.87        0.43      0.51 o 
   7   4   2        1.09        0.10      0.26 o 
  -7   5   2        1.81        2.30      0.74 o 
  -6   5   2      234.46      221.39      3.75 o 
  -5   5   2      612.59      637.91      6.19 o 
  -4   5   2        2.58        3.06      0.47 o 
  -3   5   2      103.56      108.45      3.04 o 
  -2   5   2      840.61      772.47     12.20 o 
  -1   5   2      706.62      719.40      4.89 o 
   0   5   2      347.15      337.39      6.23 o 
   1   5   2     3955.19     4273.32     14.76 o 
   2   5   2      573.49      633.95     11.45 o 
   3   5   2      235.17      262.41      8.47 o 
   4   5   2      254.32      243.81      4.46 o 
   5   5   2       57.09       55.84      2.78 o 
   6   5   2       26.76       31.52      2.31 o 
  -7   6   2       27.19       28.30      1.90 o 
  -6   6   2       11.51       11.80      0.87 o 
  -5   6   2       79.24       73.75      2.19 o 
  -4   6   2      469.63      489.13      7.70 o 
  -3   6   2       11.38        9.61      1.80 o 
  -2   6   2      309.23      295.64      8.09 o 
  -1   6   2       31.94       49.73      1.41 o 
   0   6   2      918.30     1021.82      7.97 o 
   1   6   2        1.03        3.26      0.53 o 
   2   6   2        1.18        0.80      0.79 o 
   3   6   2        0.77        3.44      1.19 o 
   4   6   2      206.35      213.45      5.32 o 
   5   6   2      275.11      283.14      5.38 o 
   6   6   2       29.18       28.33      2.13 o 
  -7   7   2        3.08        0.64      0.24 o 
  -6   7   2       12.84       14.97      0.91 o 
  -5   7   2       45.15       45.02      1.70 o 
  -4   7   2      268.76      260.85      4.29 o 
  -3   7   2        1.72        2.29      1.12 o 
  -2   7   2      286.97      311.71      5.48 o 
  -1   7   2       93.66       74.62      2.40 o 
   0   7   2      102.23      104.69      2.76 o 
   1   7   2      783.41      746.98     12.56 o 
   2   7   2        9.05       10.04      1.70 o 
   3   7   2       25.79       22.63      2.44 o 
   4   7   2     1116.84     1110.92     14.71 o 
   5   7   2      624.93      677.82     11.31 o 
   6   7   2       39.89       35.14      2.18 o 
  -6   8   2        4.25        3.25      0.63 o 
  -5   8   2       47.55       46.38      2.77 o 
  -4   8   2       55.22       56.54      2.37 o 
  -3   8   2       71.95       75.14      2.00 o 
  -2   8   2      202.85      185.96      4.49 o 
  -1   8   2      455.75      422.47      8.13 o 
   0   8   2       63.74       59.45      2.24 o 
   1   8   2      463.92      459.32     10.40 o 
   2   8   2       46.65       49.53      2.25 o 
   3   8   2        0.04        2.09      0.68 o 
   4   8   2        0.63        0.36      0.62 o 
   5   8   2      197.03      219.25      6.27 o 
   6   8   2        3.13        1.43      0.47 o 
  -6   9   2       79.27       72.45      2.75 o 
  -5   9   2        2.03        3.15      0.60 o 
  -4   9   2        0.01        0.05      0.28 o 
  -3   9   2        0.14       -0.45      0.55 o 
  -2   9   2      179.65      186.69      7.34 o 
  -1   9   2      480.89      476.70     11.20 o 
   0   9   2        0.33        1.70      0.57 o 
   1   9   2      183.56      175.81      4.17 o 
   2   9   2       38.76       35.81      2.04 o 
   3   9   2        0.14        1.45      0.93 o 
   4   9   2       13.54       15.93      0.94 o 
   5   9   2       18.84       15.26      1.62 o 
   6   9   2        0.56        1.42      0.48 o 
  -6  10   2      138.78      136.40      3.30 o 
  -5  10   2      127.98      122.72      3.02 o 
  -4  10   2        7.65        8.01      1.16 o 
  -3  10   2      152.88      132.34      5.13 o 
  -2  10   2      325.20      327.76      8.64 o 
  -1  10   2      745.71      756.29      7.09 o 
   0  10   2       72.80       70.22      2.00 o 
   1  10   2       25.77       24.87      2.09 o 
   2  10   2      445.40      496.05      9.61 o 
   3  10   2        0.60        3.53      0.60 o 
   4  10   2       68.14       65.87      3.46 o 
   5  10   2       89.47      110.80      3.84 o 
  -5  11   2       21.66       16.84      1.45 o 
  -4  11   2      550.03      547.19      9.40 o 
  -3  11   2        5.90        6.02      1.20 o 
  -2  11   2       24.40       26.49      2.35 o 
  -1  11   2       67.53       68.53      2.03 o 
   0  11   2      418.98      394.55      7.41 o 
   1  11   2       48.96       54.10      3.18 o 
   2  11   2        0.02        0.32      0.52 o 
   3  11   2       15.37       20.50      1.38 o 
   4  11   2        0.53        0.12      0.33 o 
   5  11   2        1.88        2.56      0.60 o 
  -5  12   2       59.89       65.87      2.48 o 
  -4  12   2      194.18      190.76      5.16 o 
  -3  12   2       22.50       27.06      2.24 o 
  -2  12   2        0.82        0.69      0.59 o 
  -1  12   2      117.82      117.52      3.12 o 
   0  12   2      525.12      498.15     11.37 o 
   1  12   2      678.81      703.33     11.29 o 
   2  12   2        0.99       -0.61      0.62 o 
   3  12   2       73.39       64.71      2.29 o 
   4  12   2       26.11       20.29      2.41 o 
  -4  13   2       53.46       61.95      2.61 o 
  -3  13   2       23.23       20.07      1.78 o 
  -2  13   2       53.66       58.24      3.23 o 
  -1  13   2      118.51      124.94      4.69 o 
   0  13   2       31.71       33.83      1.63 o 
   1  13   2       43.53       41.04      2.65 o 
   2  13   2        1.92        0.69      0.54 o 
   3  13   2       23.24       24.93      1.86 o 
   4  13   2      150.22      155.25      3.77 o 
  -3  14   2        0.35        0.52      0.35 o 
  -2  14   2        1.28        0.57      0.39 o 
  -1  14   2       51.94       53.63      2.82 o 
   0  14   2        2.16        1.62      0.66 o 
   1  14   2        0.01        0.27      0.40 o 
   2  14   2      106.90      102.99      3.96 o 
   3  14   2       18.22       21.05      1.01 o 
  -2  15   2      154.95      182.02      4.39 o 
  -1  15   2       21.62       20.93      1.52 o 
   0  15   2       14.56        4.29      0.58 o 
   1  15   2       80.32       79.43      3.50 o 
   2  15   2        9.05       11.19      1.12 o 
  -7   0   3        1.22        1.78      0.76 o 
  -5   0   3       57.57       73.27      2.14 o 
  -3   0   3     1485.91     1511.23     14.03 o 
  -1   0   3    13851.80    12831.30     28.25 o 
   1   0   3      493.84      471.91      6.34 o 
   3   0   3      614.74      625.45     23.22 o 
   5   0   3      149.76      142.48      3.97 o 
   7   0   3       64.35       64.20      2.43 o 
  -7   1   3        4.13        4.64      0.75 o 
  -6   1   3       77.46       78.12      2.33 o 
  -5   1   3        1.14        1.67      0.46 o 
  -4   1   3      135.07      129.20      3.41 o 
  -3   1   3     1718.57     1835.62     11.00 o 
  -2   1   3     1922.01     1900.25     10.44 o 
  -1   1   3     4072.57     3821.37     10.98 o 
   0   1   3     6407.02     5840.59     11.18 o 
   1   1   3       69.41       64.41      1.69 o 
   2   1   3        4.20        3.52      0.51 o 
   3   1   3       70.66       73.80      2.08 o 
   4   1   3      180.75      164.34      2.91 o 
   5   1   3      906.01      891.80      7.84 o 
   6   1   3      121.10      116.23      3.03 o 
   7   1   3        0.10        0.04      0.28 o 
  -7   2   3       10.48       11.55      1.06 o 
  -6   2   3      468.21      457.81      7.44 o 
  -5   2   3        5.35        4.22      0.51 o 
  -4   2   3       15.43       27.32      1.63 o 
  -3   2   3       11.40       26.11      1.40 o 
  -2   2   3        0.06        1.25      0.35 o 
  -1   2   3    11739.17    10868.86    129.66 o 
   0   2   3       53.50       43.13      0.84 o 
   1   2   3     3900.41     3673.79     16.07 o 
   2   2   3      794.48      915.32      7.00 o 
   3   2   3      606.55      601.44     11.45 o 
   4   2   3        2.96        2.70      0.46 o 
   5   2   3      121.29      114.92      2.83 o 
   6   2   3      427.13      421.31      5.75 o 
   7   2   3        6.58        5.70      0.76 o 
  -7   3   3        3.50        3.62      0.57 o 
  -6   3   3      216.44      216.05      3.87 o 
  -5   3   3       44.29       38.97      1.26 o 
  -4   3   3       18.16       17.80      1.36 o 
  -3   3   3      193.63      196.29      3.88 o 
  -2   3   3      353.82      382.12      4.70 o 
  -1   3   3     2479.08     2226.67      9.37 o 
   0   3   3      847.70      814.47      3.60 o 
   1   3   3      872.08      835.91      5.91 o 
   2   3   3     1449.27     1572.27     16.77 o 
   3   3   3      559.70      582.95     11.93 o 
   4   3   3       81.01       73.17      1.84 o 
   5   3   3        0.30        0.23      0.50 o 
   6   3   3       64.56       61.97      3.17 o 
   7   3   3        7.53        7.39      0.83 o 
  -7   4   3      310.86      334.79      7.75 o 
  -6   4   3      141.77      135.25      4.56 o 
  -5   4   3        0.07        1.58      0.52 o 
  -4   4   3      100.03       99.06      3.22 o 
  -3   4   3      193.62      189.39      3.98 o 
  -2   4   3      700.57      653.35      4.89 o 
  -1   4   3      779.27      804.76      6.13 o 
   0   4   3        1.04        0.67      0.18 o 
   1   4   3      427.04      453.32      3.53 o 
   2   4   3     1099.27     1162.60     15.45 o 
   3   4   3        3.51        5.10      1.36 o 
   4   4   3      483.30      513.13      5.57 o 
   5   4   3      509.65      493.58      7.25 o 
   6   4   3       28.08       27.79      2.12 o 
  -7   5   3      108.53      126.72      4.46 o 
  -6   5   3      126.16      115.83      3.55 o 
  -5   5   3      833.01      842.15      8.54 o 
  -4   5   3       42.19       41.60      1.66 o 
  -3   5   3      329.94      333.73      5.46 o 
  -2   5   3       12.43        8.62      0.72 o 
  -1   5   3      132.20      134.46      2.71 o 
   0   5   3        8.74        5.96      0.82 o 
   1   5   3      827.96      873.63      7.71 o 
   2   5   3      131.23      126.02      5.37 o 
   3   5   3      499.74      526.57      7.23 o 
   4   5   3       11.06       10.79      0.89 o 
   5   5   3      246.32      238.54      6.72 o 
   6   5   3       15.74       14.01      1.51 o 
  -7   6   3       39.91       39.47      2.27 o 
  -6   6   3        5.16        4.05      0.51 o 
  -5   6   3       63.22       63.32      2.38 o 
  -4   6   3       42.77       43.53      2.18 o 
  -3   6   3       23.86       17.58      2.08 o 
  -2   6   3       49.11       46.88      3.08 o 
  -1   6   3       43.15       53.94      1.51 o 
   0   6   3       45.00       55.96      2.00 o 
   1   6   3      174.22      216.16      7.88 o 
   2   6   3       17.02       28.31      2.75 o 
   3   6   3        7.32        7.58      0.94 o 
   4   6   3      776.68      811.93     10.62 o 
   5   6   3      112.38      127.96      4.91 o 
   6   6   3       10.14        7.15      1.08 o 
  -7   7   3        0.34        0.32      0.26 o 
  -6   7   3       14.74       17.16      0.96 o 
  -5   7   3       56.33       51.33      1.78 o 
  -4   7   3      111.39      101.58      3.34 o 
  -3   7   3       16.27       19.30      2.31 o 
  -2   7   3        7.46        8.43      0.93 o 
  -1   7   3        3.09        3.32      0.53 o 
   0   7   3      261.37      269.68      4.73 o 
   1   7   3      111.76      121.99      5.28 o 
   2   7   3       34.93       27.48      2.86 o 
   3   7   3       35.67       34.66      2.26 o 
   4   7   3        2.93        2.83      0.92 o 
   5   7   3        1.61        0.51      0.68 o 
   6   7   3       20.01       21.72      1.63 o 
  -6   8   3       62.57       67.49      5.14 o 
  -5   8   3      386.72      367.38      6.13 o 
  -4   8   3      491.51      477.81      8.74 o 
  -3   8   3        0.50        0.11      0.33 o 
  -2   8   3      586.71      662.50     12.50 o 
  -1   8   3      438.28      423.63      8.50 o 
   0   8   3      146.40      140.88      3.64 o 
   1   8   3       70.60       71.26      4.33 o 
   2   8   3        2.78        1.07      0.43 o 
   3   8   3      181.46      169.11      5.62 o 
   4   8   3       74.82       64.78      2.42 o 
   5   8   3        0.95        1.80      0.66 o 
   6   8   3        2.56        3.42      0.64 o 
  -6   9   3        7.60        6.27      0.62 o 
  -5   9   3        0.42        0.66      0.34 o 
  -4   9   3      247.85      217.09      4.51 o 
  -3   9   3       10.07       10.49      1.07 o 
  -2   9   3        5.90        9.36      1.01 o 
  -1   9   3       51.12       46.20      1.58 o 
   0   9   3        2.84        2.74      0.41 o 
   1   9   3       11.20       16.69      3.05 o 
   2   9   3      262.26      282.96      6.29 o 
   3   9   3        0.00       -0.14      0.28 o 
   4   9   3       11.04       15.80      1.18 o 
   5   9   3        0.48       -0.02      0.44 o 
  -6  10   3        7.91       -0.09      0.09 o 
  -5  10   3       33.97       37.15      1.65 o 
  -4  10   3        3.54        4.55      0.77 o 
  -3  10   3        8.93        9.61      1.47 o 
  -2  10   3      260.23      251.64      5.24 o 
  -1  10   3      100.67       98.81      2.44 o 
   0  10   3      127.96      114.94      2.72 o 
   1  10   3       40.61       41.02      2.16 o 
   2  10   3      100.96      113.48      4.58 o 
   3  10   3       26.93       30.96      1.67 o 
   4  10   3       15.24       12.01      1.01 o 
   5  10   3        6.55        6.60      0.95 o 
  -5  11   3       16.72       16.68      0.99 o 
  -4  11   3      347.43      370.20      7.81 o 
  -3  11   3       44.86       48.31      3.12 o 
  -2  11   3       46.67       44.23      3.06 o 
  -1  11   3      559.51      562.09      6.94 o 
   0  11   3      214.86      198.57      4.15 o 
   1  11   3      244.52      221.99      6.35 o 
   2  11   3       19.13       15.30      1.76 o 
   3  11   3       37.91       31.27      1.67 o 
   4  11   3        0.01        0.75      0.30 o 
  -5  12   3       14.13       16.60      1.19 o 
  -4  12   3      116.15      128.57      4.26 o 
  -3  12   3      153.15      170.09      5.58 o 
  -2  12   3       79.86       74.89      3.85 o 
  -1  12   3        0.29        0.40      0.40 o 
   0  12   3      125.28      112.72      3.07 o 
   1  12   3       64.12       53.18      3.09 o 
   2  12   3        7.06        7.32      0.92 o 
   3  12   3        1.94        0.76      0.46 o 
   4  12   3       28.59       12.32     13.84 o 
  -4  13   3       86.27       86.14      3.09 o 
  -3  13   3        0.46        0.65      0.52 o 
  -2  13   3       87.67       82.83      3.84 o 
  -1  13   3        2.87        3.01      0.79 o 
   0  13   3       15.59       24.12      1.36 o 
   1  13   3       50.43       56.80      3.01 o 
   2  13   3        1.14        1.65      0.70 o 
   3  13   3       77.09       76.55      2.72 o 
  -3  14   3       11.09       11.09      1.17 o 
  -2  14   3        1.92        1.82      0.63 o 
  -1  14   3       81.63       90.73      3.58 o 
   0  14   3       24.70       22.96      1.63 o 
   1  14   3       48.58       53.00      3.30 o 
   2  14   3       25.26       25.05      1.91 o 
  -2  15   3      122.94      135.42      3.68 o 
  -1  15   3       36.13       35.62      1.49 o 
   0  15   3       16.73       15.18      1.68 o 
   1  15   3       21.85       18.44      1.63 o 
  -6   0   4        0.13        0.45      0.66 o 
  -4   0   4     4337.81     4443.43     28.82 o 
  -2   0   4      275.47      310.96      5.76 o 
   0   0   4     8936.83     8233.25     56.92 o 
   2   0   4      451.54      484.40      8.55 o 
   4   0   4      584.89      664.57     10.87 o 
   6   0   4       70.03       76.28      3.36 o 
  -7   1   4        6.10        4.28      0.72 o 
  -6   1   4        0.24        0.25      0.39 o 
  -5   1   4       18.18       16.99      0.96 o 
  -4   1   4      261.92      265.59      9.21 o 
  -3   1   4      682.23      717.49     10.81 o 
  -2   1   4       54.01       54.48      1.86 o 
  -1   1   4      290.09      250.38      4.12 o 
   0   1   4      975.57      890.71      6.89 o 
   1   1   4      426.26      406.66      9.70 o 
   2   1   4        0.00        1.17      0.42 o 
   3   1   4      643.65      702.63     12.36 o 
   4   1   4      222.21      230.39      4.55 o 
   5   1   4      361.70      369.10      5.85 o 
   6   1   4        0.05       -0.19      0.37 o 
  -7   2   4       14.34       16.72      0.98 o 
  -6   2   4       26.71       19.66      1.40 o 
  -5   2   4       31.63       35.55      1.38 o 
  -4   2   4        4.44        8.98      0.95 o 
  -3   2   4        1.18        4.60      0.65 o 
  -2   2   4      459.79      460.31      5.08 o 
  -1   2   4      681.75      666.79      4.46 o 
   0   2   4        2.23        5.21      0.55 o 
   1   2   4       46.41       51.79      2.28 o 
   2   2   4       18.79       16.68      1.11 o 
   3   2   4      940.63      970.84     15.35 o 
   4   2   4        1.69        2.37      0.47 o 
   5   2   4       48.02       42.00      1.98 o 
   6   2   4        0.95        0.48      0.35 o 
  -7   3   4       75.56       63.76      1.87 o 
  -6   3   4        0.84        2.28      0.57 o 
  -5   3   4       18.61       23.62      1.11 o 
  -4   3   4      182.90      192.73      4.43 o 
  -3   3   4      780.83      767.82      8.53 o 
  -2   3   4      349.86      346.49      4.55 o 
  -1   3   4      344.68      304.29      3.64 o 
   0   3   4        2.81        1.86      0.39 o 
   1   3   4      341.56      339.68      5.55 o 
   2   3   4      379.91      353.92      8.53 o 
   3   3   4      196.71      172.88      6.88 o 
   4   3   4      215.07      215.10      3.62 o 
   5   3   4       17.09       17.49      1.31 o 
   6   3   4      118.20      124.68      4.27 o 
  -7   4   4       80.34       93.97      2.83 o 
  -6   4   4      588.77      612.83     11.15 o 
  -5   4   4      200.31      211.89      4.94 o 
  -4   4   4        7.11        9.72      1.07 o 
  -3   4   4        0.27        0.07      0.30 o 
  -2   4   4      427.04      420.95      4.23 o 
  -1   4   4      525.30      577.59      6.13 o 
   0   4   4      631.58      613.87      6.04 o 
   1   4   4      338.08      406.15      5.22 o 
   2   4   4       46.84       46.01      3.30 o 
   3   4   4        0.85        3.47      0.49 o 
   4   4   4      107.04      123.38      2.81 o 
   5   4   4      299.21      327.37      7.86 o 
   6   4   4        2.43        2.28      0.66 o 
  -7   5   4       29.20       33.28      1.66 o 
  -6   5   4       22.22       23.76      1.59 o 
  -5   5   4       12.11       11.69      2.27 o 
  -4   5   4       98.07      107.92      2.66 o 
  -3   5   4      394.12      371.14      6.22 o 
  -2   5   4        6.22        5.34      1.37 o 
  -1   5   4       20.70       13.73      0.70 o 
   0   5   4     2921.96     3062.44     19.32 o 
   1   5   4     1856.64     2012.27     20.15 o 
   2   5   4       44.36       42.63      3.36 o 
   3   5   4        4.87        3.90      0.92 o 
   4   5   4        1.19        2.11      0.51 o 
   5   5   4        5.56        5.54      1.18 o 
   6   5   4       12.96       13.55      1.38 o 
  -7   6   4       38.80       43.39      1.72 o 
  -6   6   4       18.07       20.25      1.44 o 
  -5   6   4      770.74      816.30     13.15 o 
  -4   6   4      572.96      540.40      5.85 o 
  -3   6   4     1094.22     1097.54     15.36 o 
  -2   6   4      480.71      504.86      8.86 o 
  -1   6   4        0.91        0.18      0.45 o 
   0   6   4       22.78       30.46      1.58 o 
   1   6   4      308.81      321.46      8.58 o 
   2   6   4        0.84        0.96      0.70 o 
   3   6   4      104.97      104.81      2.74 o 
   4   6   4      221.42      230.62      6.66 o 
   5   6   4       12.19       17.97      1.88 o 
   6   6   4       13.65       15.52      1.37 o 
  -7   7   4       46.27       42.00      2.01 o 
  -6   7   4       85.29       91.38      5.20 o 
  -5   7   4      527.04      583.72     10.95 o 
  -4   7   4       91.29       90.41      2.46 o 
  -3   7   4       17.80       14.10      1.21 o 
  -2   7   4      297.13      312.72      8.70 o 
  -1   7   4      355.36      354.79      6.96 o 
   0   7   4       59.79       49.16      2.14 o 
   1   7   4      102.59      118.31      5.59 o 
   2   7   4      290.81      283.57      6.29 o 
   3   7   4      127.38      128.94      3.11 o 
   4   7   4      392.40      407.79      6.73 o 
   5   7   4       26.94       27.95      2.18 o 
   6   7   4       27.52       27.53      1.63 o 
  -6   8   4      114.83      120.54      4.22 o 
  -5   8   4       42.86       44.91      1.94 o 
  -4   8   4      219.13      242.34      9.74 o 
  -3   8   4      442.25      468.78      8.10 o 
  -2   8   4      849.04      875.94     20.99 o 
  -1   8   4       21.58       23.76      2.10 o 
   0   8   4       27.87       36.00      1.95 o 
   1   8   4      156.91      149.62      5.86 o 
   2   8   4      506.47      518.34      6.17 o 
   3   8   4        0.52       -0.41      0.41 o 
   4   8   4      131.93      133.28      3.44 o 
   5   8   4        0.41        0.17      0.46 o 
  -6   9   4        4.70        2.61      0.69 o 
  -5   9   4       99.31       96.59      3.87 o 
  -4   9   4        1.69        0.65      0.37 o 
  -3   9   4       22.16       23.44      1.68 o 
  -2   9   4       33.57       30.21      2.46 o 
  -1   9   4       39.42       42.38      1.57 o 
   0   9   4      170.20      167.42      2.99 o 
   1   9   4        0.06       -0.20      0.71 o 
   2   9   4      828.87      781.54     14.03 o 
   3   9   4       34.74       39.72      1.92 o 
   4   9   4        3.40        4.07      0.63 o 
   5   9   4       41.13       38.90      2.16 o 
  -6  10   4       49.24       52.31      2.37 o 
  -5  10   4       45.83       47.88      1.43 o 
  -4  10   4      243.61      238.73      4.61 o 
  -3  10   4       99.83       98.13      4.55 o 
  -2  10   4      475.66      468.31      9.11 o 
  -1  10   4       26.81       20.92      2.37 o 
   0  10   4      853.23      822.10      8.41 o 
   1  10   4       61.35       58.19      2.61 o 
   2  10   4      142.08      151.08     10.37 o 
   3  10   4      295.17      252.89      4.76 o 
   4  10   4       56.17       55.25      2.01 o 
   5  10   4       81.59       93.39      2.92 o 
  -5  11   4       16.21       14.70      0.72 o 
  -4  11   4       41.23       37.92      1.75 o 
  -3  11   4      245.18      239.86      7.03 o 
  -2  11   4       42.53       50.10      3.29 o 
  -1  11   4      622.69      629.87     11.31 o 
   0  11   4       23.62       22.46      1.42 o 
   1  11   4        3.45        3.07      0.83 o 
   2  11   4        3.09        0.93      0.80 o 
   3  11   4        0.23        0.38      0.36 o 
   4  11   4       25.14       17.23      1.05 o 
  -5  12   4        7.31        1.43      2.73 o 
  -4  12   4       30.89       33.52      2.18 o 
  -3  12   4        6.45        6.36      1.17 o 
  -2  12   4       65.97       64.18      3.59 o 
  -1  12   4       32.41       37.87      2.72 o 
   0  12   4     1023.09      998.25     12.84 o 
   1  12   4        2.83        0.61      0.90 o 
   2  12   4       27.26       33.63      2.72 o 
   3  12   4       65.22       61.78      2.15 o 
   4  12   4       32.70       36.39      1.76 o 
  -4  13   4        1.61        1.10      0.39 o 
  -3  13   4       25.19       22.83      1.89 o 
  -2  13   4       58.71       55.37      3.11 o 
  -1  13   4       95.06       97.10      3.13 o 
   0  13   4       48.07       42.49      1.99 o 
   1  13   4       10.25        9.59      1.59 o 
   2  13   4        7.12        6.13      1.10 o 
   3  13   4        3.75        3.37      0.58 o 
  -3  14   4       12.04       14.30      1.28 o 
  -2  14   4       33.09       39.98      2.32 o 
  -1  14   4        6.72        8.26      0.84 o 
   0  14   4        1.44        0.55      0.25 o 
   1  14   4       18.85       18.95      1.90 o 
   2  14   4       28.29       24.41      2.45 o 
  -2  15   4        0.04        0.84      0.39 o 
  -1  15   4        1.23        1.31      0.83 o 
   0  15   4        9.35        9.53      1.29 o 
   1  15   4        0.62        0.74      0.46 o 
  -7   0   5        0.90        0.51      0.52 o 
  -5   0   5      861.46      905.51     12.05 o 
  -3   0   5     4531.24     4987.06     28.25 o 
  -1   0   5      180.74      160.19      3.98 o 
   1   0   5      104.08      111.92      4.05 o 
   3   0   5       76.20       90.47      4.45 o 
   5   0   5       52.25       52.54      3.13 o 
  -7   1   5        7.84        5.52      0.76 o 
  -6   1   5       93.57      107.27      3.21 o 
  -5   1   5       94.33       81.16      2.10 o 
  -4   1   5      104.04      133.99      5.24 o 
  -3   1   5        0.39        0.83      0.41 o 
  -2   1   5       20.46       23.49      1.25 o 
  -1   1   5     1893.22     1797.81     16.67 o 
   0   1   5      166.83      143.43      2.12 o 
   1   1   5      812.21      855.52      7.86 o 
   2   1   5      111.99      123.73      3.93 o 
   3   1   5      448.93      501.74      6.97 o 
   4   1   5       56.29       58.29      2.35 o 
   5   1   5       31.47       33.16      1.76 o 
   6   1   5       24.71       23.26      2.20 o 
  -7   2   5      231.06      241.33      3.63 o 
  -6   2   5        0.35       -0.06      0.35 o 
  -5   2   5       32.34       34.58      1.37 o 
  -4   2   5      175.88      201.58      4.58 o 
  -3   2   5       16.88       11.32      1.01 o 
  -2   2   5      959.10      979.26      7.95 o 
  -1   2   5       70.10       44.34      1.84 o 
   0   2   5      998.84     1054.91      7.34 o 
   1   2   5      295.76      325.42      6.47 o 
   2   2   5      414.50      401.36      5.92 o 
   3   2   5      107.99      123.91      2.78 o 
   4   2   5        0.40        1.34      0.48 o 
   5   2   5      123.52      120.04      3.29 o 
   6   2   5        0.18       -0.03      0.44 o 
  -7   3   5       89.98       83.68      2.83 o 
  -6   3   5        0.88        2.50      0.58 o 
  -5   3   5       20.73       23.52      1.13 o 
  -4   3   5       97.05       99.57      3.28 o 
  -3   3   5      344.04      368.82      5.62 o 
  -2   3   5     1519.72     1411.76      8.14 o 
  -1   3   5      669.28      667.17      5.39 o 
   0   3   5       15.14        9.97      0.83 o 
   1   3   5      292.41      292.76      5.98 o 
   2   3   5      310.93      323.48      8.79 o 
   3   3   5        5.76        7.56      0.62 o 
   4   3   5      108.62      122.29      3.02 o 
   5   3   5        6.95        8.84      2.97 o 
   6   3   5       21.25       27.12      1.85 o 
  -7   4   5       25.54       33.53      1.67 o 
  -6   4   5       10.51        7.59      1.27 o 
  -5   4   5       92.34       86.51      2.68 o 
  -4   4   5        5.35        7.37      0.71 o 
  -3   4   5      144.72      141.33      3.53 o 
  -2   4   5      124.36      106.48      2.72 o 
  -1   4   5     1428.96     1471.29     12.52 o 
   0   4   5      692.05      735.85      7.16 o 
   1   4   5        2.93        2.58      0.92 o 
   2   4   5       16.07       23.85      2.56 o 
   3   4   5      306.12      314.53      4.41 o 
   4   4   5       12.31       12.06      1.12 o 
   5   4   5      375.71      398.24      8.44 o 
   6   4   5       50.50       49.75      2.39 o 
  -7   5   5        0.59        0.80      0.33 o 
  -6   5   5      170.71      170.89      5.87 o 
  -5   5   5        0.00       -0.04      0.56 o 
  -4   5   5      117.96      122.21      2.90 o 
  -3   5   5      185.18      195.31      6.11 o 
  -2   5   5      727.10      743.38     19.79 o 
  -1   5   5       83.90       76.02      2.43 o 
   0   5   5      265.02      244.17      5.80 o 
   1   5   5       22.84       10.51      1.61 o 
   2   5   5      202.96      218.96      8.05 o 
   3   5   5       28.95       27.80      1.45 o 
   4   5   5      527.62      519.43      6.99 o 
   5   5   5        7.12        6.43      1.10 o 
   6   5   5        8.91        5.78      0.55 o 
  -7   6   5       61.95       61.91      2.01 o 
  -6   6   5       10.66       10.89      1.50 o 
  -5   6   5      501.87      517.44      9.94 o 
  -4   6   5       77.57       78.38      2.26 o 
  -3   6   5      174.98      185.95      4.31 o 
  -2   6   5       61.02       65.52      2.66 o 
  -1   6   5      112.50      129.03      4.48 o 
   0   6   5     1957.96     1951.88     13.47 o 
   1   6   5      676.75      659.98     13.25 o 
   2   6   5      186.95      192.34      3.65 o 
   3   6   5      167.99      173.33      3.67 o 
   4   6   5      776.98      784.24      8.57 o 
   5   6   5       26.70       18.86      1.27 o 
  -7   7   5       67.44       62.05      4.56 o 
  -6   7   5        1.48        0.88      0.39 o 
  -5   7   5      542.31      566.98     10.87 o 
  -4   7   5       55.58       49.73      1.82 o 
  -3   7   5       47.18       57.24      2.06 o 
  -2   7   5       23.09       21.38      1.50 o 
  -1   7   5       18.19       18.55      1.84 o 
   0   7   5      149.48      150.26      3.94 o 
   1   7   5        9.84       10.99      1.81 o 
   2   7   5        3.67        3.05      1.37 o 
   3   7   5      269.13      277.09      9.96 o 
   4   7   5       13.15       12.27      1.08 o 
   5   7   5       21.80       22.62      1.79 o 
  -6   8   5        5.37        5.58      0.67 o 
  -5   8   5       13.29       16.90      1.92 o 
  -4   8   5      126.47      111.84      4.79 o 
  -3   8   5      412.13      396.05     12.91 o 
  -2   8   5       26.48       32.79      1.91 o 
  -1   8   5        0.04        0.63      0.38 o 
   0   8   5        0.22        0.27      0.38 o 
   1   8   5      931.65      961.64     25.06 o 
   2   8   5       41.59       35.60      2.80 o 
   3   8   5       76.21       79.12      4.28 o 
   4   8   5        9.69       11.53      1.01 o 
   5   8   5       30.20       34.08      1.99 o 
  -6   9   5       39.28       40.73      2.37 o 
  -5   9   5      208.30      195.47      3.89 o 
  -4   9   5       61.93       58.56      3.41 o 
  -3   9   5      132.79      125.54      5.28 o 
  -2   9   5      199.26      200.72      4.86 o 
  -1   9   5       29.13       28.40      1.79 o 
   0   9   5      337.59      321.89      4.95 o 
   1   9   5       19.37       20.35      1.77 o 
   2   9   5       63.85       68.37      4.08 o 
   3   9   5       14.93       12.06      1.30 o 
   4   9   5        6.18        3.89      0.55 o 
   5   9   5        2.85        2.09      0.48 o 
  -6  10   5        6.08        5.75      0.78 o 
  -5  10   5        9.55       11.01      0.87 o 
  -4  10   5      283.45      291.74      5.11 o 
  -3  10   5       10.87       15.07      1.87 o 
  -2  10   5      402.54      418.85      9.70 o 
  -1  10   5       88.34      102.51      3.44 o 
   0  10   5       82.05       67.95      3.61 o 
   1  10   5       26.49       24.51      2.70 o 
   2  10   5        0.35        0.41      0.71 o 
   3  10   5      189.15      169.19      3.82 o 
   4  10   5       16.83       17.47      1.05 o 
  -5  11   5        6.32        6.84      0.62 o 
  -4  11   5       64.98       57.77      2.69 o 
  -3  11   5       82.53       78.51      4.04 o 
  -2  11   5      192.05      193.06      6.44 o 
  -1  11   5      602.22      600.14      8.30 o 
   0  11   5       99.38       92.57      3.22 o 
   1  11   5       31.97       31.74      3.06 o 
   2  11   5        2.99        5.16      0.78 o 
   3  11   5       42.90       40.79      1.77 o 
   4  11   5        8.65        5.80      4.83 o 
  -5  12   5       50.80       45.75      1.76 o 
  -4  12   5        0.80        1.50      0.53 o 
  -3  12   5      164.92      170.84      5.55 o 
  -2  12   5        0.23        1.50      0.77 o 
  -1  12   5      346.70      347.02      6.13 o 
   0  12   5       22.75       17.94      1.39 o 
   1  12   5      179.94      169.33      6.63 o 
   2  12   5        8.48        6.18      0.77 o 
   3  12   5      158.19      160.31      6.30 o 
  -4  13   5        4.38        5.80      0.78 o 
  -3  13   5       32.91       29.26      2.05 o 
  -2  13   5      177.64      181.56      5.46 o 
  -1  13   5       12.23       11.11      1.03 o 
   0  13   5        0.09        0.17      0.23 o 
   1  13   5       18.67       18.13      2.06 o 
   2  13   5       36.23       39.51      2.52 o 
  -3  14   5        0.01        0.12      0.25 o 
  -2  14   5       58.98       68.84      2.92 o 
  -1  14   5        2.36        2.18      0.42 o 
   0  14   5      126.14      138.37      5.21 o 
   1  14   5       36.40       37.32      2.51 o 
  -1  15   5        0.37        0.26      0.22 o 
  -6   0   6       26.26       32.52      2.63 o 
  -4   0   6      139.11      167.36      6.20 o 
  -2   0   6     1072.73     1183.31     13.17 o 
   0   0   6      604.99      636.55     10.12 o 
   2   0   6      135.07      128.89      5.36 o 
   4   0   6      262.42      263.46      6.98 o 
   6   0   6      444.08      450.51      6.86 o 
  -7   1   6       14.32       14.56      1.14 o 
  -6   1   6        3.41        5.98      0.66 o 
  -5   1   6        0.10        1.33      0.35 o 
  -4   1   6      389.85      429.92      5.28 o 
  -3   1   6       10.95        8.90      0.99 o 
  -2   1   6      554.09      587.75      6.59 o 
  -1   1   6     2683.08     2607.08      9.93 o 
   0   1   6      609.67      619.16      4.82 o 
   1   1   6     1084.84     1122.14     14.93 o 
   2   1   6      234.30      251.24     11.07 o 
   3   1   6       14.13       16.47      0.90 o 
   4   1   6       48.22       52.24      2.21 o 
   5   1   6        4.92        2.22      0.67 o 
   6   1   6      187.97      191.28      4.46 o 
  -7   2   6        1.85        1.21      0.30 o 
  -6   2   6       15.78       17.34      1.07 o 
  -5   2   6       50.47       55.00      1.75 o 
  -4   2   6        7.36        6.17      0.68 o 
  -3   2   6      300.97      303.48      8.64 o 
  -2   2   6      410.85      474.70      9.29 o 
  -1   2   6      113.79      135.36      2.34 o 
   0   2   6      478.56      531.86      5.08 o 
   1   2   6      281.71      319.27      7.29 o 
   2   2   6      162.01      166.61      6.59 o 
   3   2   6       32.16       35.76      1.34 o 
   4   2   6       47.02       48.09      2.13 o 
   5   2   6      611.93      602.19      7.03 o 
   6   2   6        0.45        0.13      0.37 o 
  -7   3   6      127.91      114.08      6.75 o 
  -6   3   6       41.58       39.80      1.61 o 
  -5   3   6       74.03       68.91      2.04 o 
  -4   3   6      272.21      284.99      6.80 o 
  -3   3   6      508.48      523.98     18.67 o 
  -2   3   6     2272.00     2377.20     22.11 o 
  -1   3   6      548.36      599.62      4.98 o 
   0   3   6       99.94      112.83      2.83 o 
   1   3   6        0.21        0.18      0.43 o 
   2   3   6      148.46      151.20      6.52 o 
   3   3   6      169.41      170.64      2.99 o 
   4   3   6      509.93      548.97      7.20 o 
   5   3   6       18.31       19.48      1.79 o 
   6   3   6       13.35       15.62      0.91 o 
  -7   4   6       16.00       18.47      1.19 o 
  -6   4   6        7.06        5.91      0.82 o 
  -5   4   6       70.33       70.96      2.41 o 
  -4   4   6        0.97        0.37      0.37 o 
  -3   4   6       18.05       14.99      1.03 o 
  -2   4   6      270.06      271.95      4.67 o 
  -1   4   6      127.22      141.10      3.40 o 
   0   4   6     1061.02     1095.47     15.59 o 
   1   4   6       43.77       49.06      3.53 o 
   2   4   6       28.98       29.16      1.87 o 
   3   4   6      418.20      409.58      4.76 o 
   4   4   6       55.86       51.78      2.22 o 
   5   4   6        1.67        1.15      0.62 o 
  -7   5   6      200.30      201.97      3.72 o 
  -6   5   6       17.86       23.11      2.19 o 
  -5   5   6        4.11        2.54      0.78 o 
  -4   5   6       99.58      101.07      2.61 o 
  -3   5   6      543.66      616.14     10.95 o 
  -2   5   6        0.85        0.12      0.20 o 
  -1   5   6       21.56       33.73      1.74 o 
   0   5   6       75.23       71.16      3.35 o 
   1   5   6      223.41      206.81      7.62 o 
   2   5   6      117.21      123.75      3.15 o 
   3   5   6        3.04        3.49      0.56 o 
   4   5   6      882.15      891.89     11.17 o 
   5   5   6       53.57       54.93      2.12 o 
  -7   6   6        0.00        0.30      0.25 o 
  -6   6   6       39.20       43.64      2.87 o 
  -5   6   6        6.88        7.27      1.28 o 
  -4   6   6      251.93      258.93      4.22 o 
  -3   6   6      194.34      192.04      3.38 o 
  -2   6   6       12.56       11.40      1.10 o 
  -1   6   6       79.89       73.09      3.58 o 
   0   6   6       69.16       71.57      2.77 o 
   1   6   6       16.30       24.81      1.42 o 
   2   6   6      348.85      348.39      5.64 o 
   3   6   6      247.23      267.72      4.59 o 
   4   6   6      219.69      218.74      3.83 o 
   5   6   6       20.36       15.50      1.29 o 
  -7   7   6        0.60        0.49      0.20 o 
  -6   7   6       34.04       44.57      2.79 o 
  -5   7   6       41.30       42.21      2.75 o 
  -4   7   6      259.00      234.94      4.70 o 
  -3   7   6       37.94       35.63      2.12 o 
  -2   7   6       50.60       49.01      2.39 o 
  -1   7   6        5.93        5.93      0.68 o 
   0   7   6       33.99       29.78      1.34 o 
   1   7   6     1783.25     1758.20     12.42 o 
   2   7   6      412.66      415.04      6.07 o 
   3   7   6      299.71      290.49     11.43 o 
   4   7   6       61.59       63.36      2.31 o 
   5   7   6       57.25       53.58      2.39 o 
  -6   8   6       13.91       11.29      0.89 o 
  -5   8   6       48.70       44.20      2.33 o 
  -4   8   6       13.01       13.18      1.71 o 
  -3   8   6        0.62        0.13      1.03 o 
  -2   8   6       45.04       48.13      2.40 o 
  -1   8   6        3.53        2.15      0.45 o 
   0   8   6      116.12      127.60      2.77 o 
   1   8   6      307.95      306.61      5.37 o 
   2   8   6       60.85       67.35      4.11 o 
   3   8   6       10.79       10.93      1.06 o 
   4   8   6        5.61        5.66      0.64 o 
   5   8   6        0.80        0.81      0.33 o 
  -6   9   6       37.42       40.32      2.26 o 
  -5   9   6       20.32       20.92      1.28 o 
  -4   9   6      568.08      596.20     11.04 o 
  -3   9   6       30.91       30.62      2.70 o 
  -2   9   6        5.49        4.48      0.77 o 
  -1   9   6       42.79       43.05      1.83 o 
   0   9   6        1.83        2.39      1.37 o 
   1   9   6       77.66       66.05      4.32 o 
   2   9   6      101.83       85.24      4.58 o 
   3   9   6       17.72       12.49      1.16 o 
   4   9   6        3.04        3.18      0.48 o 
  -5  10   6       74.73       78.77      2.25 o 
  -4  10   6       29.67       31.07      1.80 o 
  -3  10   6      239.47      245.83      7.36 o 
  -2  10   6        0.03       -0.32      0.68 o 
  -1  10   6        1.65        1.47      0.53 o 
   0  10   6       36.15       30.78      1.91 o 
   1  10   6       53.72       65.14      4.25 o 
   2  10   6       66.92       75.99      4.29 o 
   3  10   6       16.18       10.75      0.95 o 
   4  10   6       66.02       59.89      2.32 o 
  -5  11   6      105.92      106.37      2.29 o 
  -4  11   6       34.14       30.17      1.49 o 
  -3  11   6        0.00        0.90      0.57 o 
  -2  11   6      508.01      521.09     10.60 o 
  -1  11   6       23.35       26.56      1.75 o 
   0  11   6      193.83      179.23      4.35 o 
   1  11   6       75.36       82.20      4.75 o 
   2  11   6        1.49        3.36      1.15 o 
   3  11   6        9.88        8.02      0.74 o 
  -4  12   6      217.89      225.52      5.33 o 
  -3  12   6      210.24      223.47      6.15 o 
  -2  12   6       17.53       15.49      1.73 o 
  -1  12   6       52.23       47.56      2.18 o 
   0  12   6        0.75        0.11      1.03 o 
   1  12   6       18.66       18.62      2.21 o 
   2  12   6       11.34       12.00      1.49 o 
   3  12   6       14.28       11.97      1.19 o 
  -4  13   6       43.86       44.96      2.00 o 
  -3  13   6       32.57       34.76      2.15 o 
  -2  13   6       40.61       40.52      2.49 o 
  -1  13   6      123.64      138.01      3.38 o 
   0  13   6        0.23        0.03      0.59 o 
   1  13   6      140.09      137.05      5.23 o 
   2  13   6       40.50       42.38      2.44 o 
  -2  14   6       59.99       59.20      2.53 o 
  -1  14   6      105.84       99.54      2.45 o 
   0  14   6       36.89       40.80      2.67 o 
   1  14   6       27.06       25.16      1.93 o 
  -7   0   7        5.26        7.89      1.16 o 
  -5   0   7      777.82      745.14      9.31 o 
  -3   0   7        7.30        8.67      1.40 o 
  -1   0   7      334.57      403.96      9.24 o 
   1   0   7      299.87      305.98      8.30 o 
   3   0   7        4.44        5.85      1.07 o 
   5   0   7      330.20      315.68      6.72 o 
  -7   1   7       29.11       21.92      1.52 o 
  -6   1   7      123.63      130.69      2.85 o 
  -5   1   7        0.67        2.86      0.46 o 
  -4   1   7      145.17      167.65      2.85 o 
  -3   1   7        5.07        3.94      0.86 o 
  -2   1   7      572.48      579.94      7.04 o 
  -1   1   7     1179.36     1195.41     10.51 o 
   0   1   7       87.12       95.83      3.40 o 
   1   1   7      305.28      305.94      5.86 o 
   2   1   7      163.41      160.37      3.09 o 
   3   1   7        3.92        5.68      0.61 o 
   4   1   7      251.28      235.98      4.59 o 
   5   1   7      448.50      443.57      5.62 o 
  -7   2   7       96.77       90.10      2.01 o 
  -6   2   7      306.82      307.83      4.38 o 
  -5   2   7      403.31      420.60      5.89 o 
  -4   2   7       37.84       36.36      1.34 o 
  -3   2   7       83.26       88.02      3.08 o 
  -2   2   7      131.60      136.54      3.62 o 
  -1   2   7      188.20      176.99      3.65 o 
   0   2   7       15.54       15.56      0.90 o 
   1   2   7       35.78       34.74      2.71 o 
   2   2   7      964.80     1022.21     11.98 o 
   3   2   7       41.03       47.98      1.60 o 
   4   2   7        5.10        4.82      0.72 o 
   5   2   7        3.67        3.60      0.79 o 
  -7   3   7       17.26       17.55      1.40 o 
  -6   3   7       81.30       79.19      2.28 o 
  -5   3   7       88.85       94.25      2.93 o 
  -4   3   7       20.59       20.94      1.17 o 
  -3   3   7       61.40       56.66      2.23 o 
  -2   3   7      266.86      275.74      5.04 o 
  -1   3   7       18.30       12.19      1.02 o 
   0   3   7      127.12      118.00      2.60 o 
   1   3   7       15.14       17.51      1.90 o 
   2   3   7        1.26        1.19      0.49 o 
   3   3   7      718.76      685.12      6.64 o 
   4   3   7        8.03        4.91      1.10 o 
   5   3   7       62.01       51.77      2.60 o 
  -7   4   7       17.27       17.23      1.10 o 
  -6   4   7        2.20        1.59      1.02 o 
  -5   4   7       32.41       31.36      2.56 o 
  -4   4   7        2.26        2.51      0.51 o 
  -3   4   7      414.09      440.96      5.28 o 
  -2   4   7       44.28       38.42      1.51 o 
  -1   4   7       19.01       15.69      1.68 o 
   0   4   7       52.44       58.12      1.93 o 
   1   4   7      591.01      615.99      6.06 o 
   2   4   7       69.26       69.73      2.45 o 
   3   4   7      159.87      152.54      3.26 o 
   4   4   7       31.48       27.77      2.02 o 
   5   4   7        0.08        0.19      0.30 o 
  -7   5   7        0.89        1.37      0.37 o 
  -6   5   7        0.00       -0.20      0.57 o 
  -5   5   7       23.64       22.67      2.17 o 
  -4   5   7        5.26        5.01      0.63 o 
  -3   5   7       75.71       72.72      2.50 o 
  -2   5   7      246.40      236.26      5.16 o 
  -1   5   7       67.18       71.09      2.73 o 
   0   5   7      551.83      605.56      7.52 o 
   1   5   7       27.77       29.79      1.41 o 
   2   5   7      151.84      161.80      3.42 o 
   3   5   7       46.56       54.48      1.79 o 
   4   5   7        0.66        0.63      0.52 o 
   5   5   7      120.84       98.84      2.49 o 
  -7   6   7       73.23       76.00      2.01 o 
  -6   6   7        4.05        6.05      1.10 o 
  -5   6   7      160.24      153.99      5.38 o 
  -4   6   7      515.70      534.67     12.43 o 
  -3   6   7       42.13       44.70      1.84 o 
  -2   6   7       13.14       16.50      1.53 o 
  -1   6   7       69.97       66.78      2.14 o 
   0   6   7      778.44      783.76      6.14 o 
   1   6   7        7.99        7.05      0.73 o 
   2   6   7       51.71       50.83      1.96 o 
   3   6   7        0.07        0.51      0.44 o 
   4   6   7       67.31       64.28      1.98 o 
   5   6   7       10.90        9.01      0.66 o 
  -6   7   7       18.84       19.73      1.83 o 
  -5   7   7        2.70        5.18      1.01 o 
  -4   7   7        7.45        8.66      1.40 o 
  -3   7   7       71.71       72.18      3.09 o 
  -2   7   7        1.14        1.10      0.67 o 
  -1   7   7      979.17      973.14      8.06 o 
   0   7   7        1.07        0.63      0.30 o 
   1   7   7     1979.88     2031.47     12.44 o 
   2   7   7      217.99      216.17      4.46 o 
   3   7   7      315.90      333.98      4.87 o 
   4   7   7        9.95       11.19      1.55 o 
  -6   8   7      271.54      269.90     19.98 o 
  -5   8   7        5.62        5.07      0.86 o 
  -4   8   7      466.23      483.29     10.30 o 
  -3   8   7        7.83        6.82      1.40 o 
  -2   8   7        8.53        8.86      1.08 o 
  -1   8   7      596.41      594.09      6.88 o 
   0   8   7      174.25      153.30      3.14 o 
   1   8   7      226.70      229.97      5.60 o 
   2   8   7      108.04      116.77      5.47 o 
   3   8   7        0.26        1.02      0.66 o 
   4   8   7       12.53       11.54      0.84 o 
  -6   9   7       46.70       46.72      2.27 o 
  -5   9   7       91.58       91.96      2.81 o 
  -4   9   7       33.50       40.03      2.86 o 
  -3   9   7       38.66       42.61      3.21 o 
  -2   9   7       18.25       26.13      2.58 o 
  -1   9   7       34.97       37.88      2.16 o 
   0   9   7       22.24       18.99      1.54 o 
   1   9   7       11.27        7.62      1.62 o 
   2   9   7       16.15       13.45      1.97 o 
   3   9   7       10.12       11.59      1.51 o 
   4   9   7        7.64        4.81      0.72 o 
  -5  10   7        0.00        1.31      0.32 o 
  -4  10   7       96.35       87.58      3.94 o 
  -3  10   7       18.56       16.21      1.90 o 
  -2  10   7      152.80      141.26      5.73 o 
  -1  10   7      217.47      203.40      4.83 o 
   0  10   7       37.62       34.08      1.95 o 
   1  10   7        3.08        2.01      0.94 o 
   2  10   7       75.72       69.71      4.07 o 
   3  10   7        1.14        1.55      0.55 o 
  -5  11   7       16.28       14.50      0.86 o 
  -4  11   7        3.69        5.55      0.63 o 
  -3  11   7        7.97        8.08      1.27 o 
  -2  11   7        9.83        9.73      1.52 o 
  -1  11   7        0.04       -0.24      0.43 o 
   0  11   7      111.38      104.58      3.23 o 
   1  11   7      105.85      113.99      5.43 o 
   2  11   7        9.48        6.47      1.26 o 
   3  11   7        0.08        2.69      0.64 o 
  -4  12   7        7.00        6.47      0.88 o 
  -3  12   7       17.11       11.20      1.38 o 
  -2  12   7       69.72       73.67      3.59 o 
  -1  12   7       66.90       62.42      2.39 o 
   0  12   7        0.62        1.10      0.39 o 
   1  12   7        4.88        3.92      1.17 o 
   2  12   7       28.66       21.68      1.90 o 
  -3  13   7      148.53      148.72      4.08 o 
  -2  13   7      221.05      232.92      5.55 o 
  -1  13   7       33.38       31.43      1.50 o 
   0  13   7        0.04        0.70      0.59 o 
   1  13   7       69.01       73.87      3.55 o 
  -1  14   7       49.80       49.95      1.95 o 
  -6   0   8       32.80       31.70      2.46 o 
  -4   0   8       63.03       56.68      4.17 o 
  -2   0   8       13.05       21.80      2.10 o 
   0   0   8      164.21      170.77      6.57 o 
   2   0   8       36.69       38.38      2.30 o 
   4   0   8       35.45       41.85      2.59 o 
  -7   1   8       90.75       74.81      2.22 o 
  -6   1   8       39.23       36.81      1.47 o 
  -5   1   8       94.89       98.17      3.07 o 
  -4   1   8       23.01       24.52      1.14 o 
  -3   1   8      253.24      265.67      3.43 o 
  -2   1   8        2.17        2.49      1.80 o 
  -1   1   8      438.96      459.48      7.72 o 
   0   1   8       10.67        4.42      0.80 o 
   1   1   8        4.55        4.11      0.47 o 
   2   1   8       24.93       26.95      1.94 o 
   3   1   8        0.10       -0.27      0.34 o 
   4   1   8       14.36       14.23      1.06 o 
   5   1   8        0.70        0.32      0.34 o 
  -7   2   8        0.55       -0.09      0.16 o 
  -6   2   8       68.66       64.69      2.39 o 
  -5   2   8       38.79       37.38      1.91 o 
  -4   2   8     1250.45     1283.43     13.96 o 
  -3   2   8      794.81      831.72      6.06 o 
  -2   2   8       37.94       37.96      1.57 o 
  -1   2   8       26.30       36.12      3.13 o 
   0   2   8      267.30      264.14      5.82 o 
   1   2   8      152.34      148.53      3.02 o 
   2   2   8       85.88       80.01      3.40 o 
   3   2   8       57.63       75.17      2.71 o 
   4   2   8      117.45       99.49      2.86 o 
   5   2   8        3.63        3.60      0.44 o 
  -7   3   8      109.38      104.47      3.50 o 
  -6   3   8      132.52      134.85      6.04 o 
  -5   3   8       32.71       30.72      2.78 o 
  -4   3   8       12.04       13.17      0.84 o 
  -3   3   8      379.02      388.64      4.22 o 
  -2   3   8      267.96      242.44      3.96 o 
  -1   3   8      122.71      112.10      3.26 o 
   0   3   8       81.41       83.02      1.95 o 
   1   3   8      210.44      217.64      4.23 o 
   2   3   8       21.86       26.13      1.66 o 
   3   3   8      287.93      283.52      5.73 o 
   4   3   8      109.11      110.53      3.36 o 
   5   3   8      145.55      140.33      3.18 o 
  -7   4   8       24.88       25.71      1.24 o 
  -6   4   8      559.35      588.17     10.25 o 
  -5   4   8       75.65       82.52      4.03 o 
  -4   4   8      327.47      367.43      6.28 o 
  -3   4   8       96.75      109.59      2.22 o 
  -2   4   8      425.11      449.92      7.64 o 
  -1   4   8      162.20      154.37      3.31 o 
   0   4   8       28.83       34.43      1.42 o 
   1   4   8      175.30      176.20      3.51 o 
   2   4   8     1281.83     1299.10      8.62 o 
   3   4   8      119.19      111.68      3.12 o 
   4   4   8      160.28      159.81      3.20 o 
   5   4   8        8.62        7.12      0.61 o 
  -7   5   8       36.32       39.08      1.45 o 
  -6   5   8       55.46       56.90      2.18 o 
  -5   5   8       56.75       52.60      3.21 o 
  -4   5   8      349.00      356.79      8.10 o 
  -3   5   8      223.62      226.61      4.69 o 
  -2   5   8      102.10      103.32      3.15 o 
  -1   5   8        4.29        4.03      0.51 o 
   0   5   8       81.54       74.29      2.05 o 
   1   5   8      140.46      156.27      3.42 o 
   2   5   8       74.15       81.93      2.84 o 
   3   5   8       68.18       57.30      2.21 o 
   4   5   8      116.40      107.90      2.44 o 
  -6   6   8        7.63        5.05      0.96 o 
  -5   6   8      130.27      132.06      4.82 o 
  -4   6   8       10.00        9.35      1.00 o 
  -3   6   8      206.76      195.82      3.74 o 
  -2   6   8       15.72       19.51      1.86 o 
  -1   6   8        9.36        6.97      0.74 o 
   0   6   8       20.46       22.74      1.30 o 
   1   6   8       17.99       16.43      1.19 o 
   2   6   8       27.82       29.99      1.75 o 
   3   6   8       72.40       83.97      2.93 o 
   4   6   8       31.63       26.82      1.48 o 
  -6   7   8        4.03        4.99      0.91 o 
  -5   7   8       77.63       81.75      2.54 o 
  -4   7   8       13.14       12.82      1.15 o 
  -3   7   8        5.40        6.02      1.29 o 
  -2   7   8      109.88      107.29      3.73 o 
  -1   7   8        1.12        2.42      0.42 o 
   0   7   8       83.07       71.46      2.67 o 
   1   7   8        2.51        3.19      0.68 o 
   2   7   8       24.22       25.30      1.56 o 
   3   7   8       19.27       19.56      1.48 o 
   4   7   8      129.78      121.13      3.80 o 
  -6   8   8        3.15        3.26      0.45 o 
  -5   8   8        3.79        3.54      0.73 o 
  -4   8   8       90.37       84.99      4.27 o 
  -3   8   8       11.90       12.26      1.79 o 
  -2   8   8       11.63        9.92      1.65 o 
  -1   8   8        1.48        1.09      0.52 o 
   0   8   8        9.08       14.27      1.38 o 
   1   8   8      168.89      163.97      4.79 o 
   2   8   8        4.94        7.12      1.51 o 
   3   8   8        6.89        6.36      1.16 o 
   4   8   8        0.29        0.17      0.20 o 
  -5   9   8       14.74       15.97      1.04 o 
  -4   9   8        2.04        2.06      0.74 o 
  -3   9   8       21.91       20.19      2.15 o 
  -2   9   8      533.97      550.17     11.68 o 
  -1   9   8        0.08        0.27      0.54 o 
   0   9   8      118.32      120.38      3.75 o 
   1   9   8       36.21       38.37      3.35 o 
   2   9   8      234.19      238.02      7.48 o 
   3   9   8        0.24       -0.19      0.46 o 
  -5  10   8        0.55        0.64      0.25 o 
  -4  10   8       42.67       37.19      2.46 o 
  -3  10   8        0.67        1.96      0.71 o 
  -2  10   8        0.34        0.12      0.65 o 
  -1  10   8      158.80      148.45      4.07 o 
   0  10   8      310.23      295.21      5.55 o 
   1  10   8       46.45       46.66      3.55 o 
   2  10   8      100.22       89.41      4.33 o 
   3  10   8        0.28        0.83      0.46 o 
  -4  11   8      103.51      113.55      3.28 o 
  -3  11   8       92.32       94.05      3.99 o 
  -2  11   8       42.47       48.01      3.07 o 
  -1  11   8       22.15       23.61      1.55 o 
   0  11   8       56.56       53.06      2.16 o 
   1  11   8        1.07        1.64      0.75 o 
   2  11   8       42.22       38.33      2.59 o 
  -4  12   8        0.15        0.40      0.31 o 
  -3  12   8      175.06      176.29      4.81 o 
  -2  12   8       40.21       40.98      2.50 o 
  -1  12   8        1.62        1.22      0.35 o 
   0  12   8       38.33       38.60      2.82 o 
   1  12   8        0.51        0.83      0.58 o 
  -2  13   8       32.77       39.64      2.08 o 
  -1  13   8       22.63       20.73      1.42 o 
   0  13   8        0.04       -1.12      0.59 o 
  -7   0   9       21.79       17.59      1.45 o 
  -5   0   9      163.64      164.66      5.60 o 
  -3   0   9      531.54      537.39      8.15 o 
  -1   0   9      542.99      542.69     13.01 o 
   1   0   9       16.12       15.68      1.66 o 
   3   0   9      169.02      163.81      7.14 o 
  -7   1   9       10.01        7.60      0.67 o 
  -6   1   9        2.73        2.77      0.73 o 
  -5   1   9      114.44      121.17      3.38 o 
  -4   1   9        2.83        2.27      0.38 o 
  -3   1   9        0.65        1.66      0.36 o 
  -2   1   9      163.10      145.44      7.05 o 
  -1   1   9      256.32      269.98      4.87 o 
   0   1   9       98.76       90.74      2.21 o 
   1   1   9        0.55        0.83      0.54 o 
   2   1   9       18.81       17.23      1.34 o 
   3   1   9        0.72        1.18      0.57 o 
   4   1   9        6.44        3.83      0.57 o 
  -7   2   9        0.17        0.43      0.36 o 
  -6   2   9       14.88       10.49      0.99 o 
  -5   2   9        0.02       -0.08      0.41 o 
  -4   2   9       32.18       33.80      1.28 o 
  -3   2   9      587.23      598.62      8.77 o 
  -2   2   9      607.91      612.12      8.97 o 
  -1   2   9      207.59      210.00      3.63 o 
   0   2   9      222.82      223.95      3.45 o 
   1   2   9        2.78        5.84      0.81 o 
   2   2   9       12.38       11.30      1.10 o 
   3   2   9        1.13        1.46      0.69 o 
   4   2   9      157.98      144.30      3.56 o 
  -7   3   9       76.37       65.64      6.04 o 
  -6   3   9        1.49        2.11      0.48 o 
  -5   3   9       93.10       93.66      2.89 o 
  -4   3   9       53.96       52.18      2.11 o 
  -3   3   9      181.22      196.15      2.83 o 
  -2   3   9       13.90       10.99      0.92 o 
  -1   3   9       12.15       12.91      0.91 o 
   0   3   9      419.94      425.76      5.28 o 
   1   3   9       84.26       85.09      2.22 o 
   2   3   9        0.01        0.41      0.37 o 
   3   3   9        7.58        6.11      0.70 o 
   4   3   9        5.95        6.33      0.89 o 
  -7   4   9        4.75        6.30      0.57 o 
  -6   4   9       17.66       16.11      1.66 o 
  -5   4   9       12.99       12.47      1.62 o 
  -4   4   9      286.58      281.46      5.46 o 
  -3   4   9        0.33        1.99      0.34 o 
  -2   4   9        9.07       13.83      0.87 o 
  -1   4   9       21.49       22.82      1.26 o 
   0   4   9      115.08      121.50      3.28 o 
   1   4   9       54.41       55.10      2.09 o 
   2   4   9       11.60       13.09      0.95 o 
   3   4   9        7.25        4.09      0.51 o 
   4   4   9        0.71        1.13      0.44 o 
  -6   5   9        0.03        0.00      0.43 o 
  -5   5   9       38.67       39.43      2.68 o 
  -4   5   9        3.66        3.00      0.58 o 
  -3   5   9      136.03      125.74      4.45 o 
  -2   5   9      151.47      150.52      2.89 o 
  -1   5   9      120.56      121.47      2.52 o 
   0   5   9      493.25      495.20      6.83 o 
   1   5   9        7.18        5.91      0.84 o 
   2   5   9      152.72      159.24      3.98 o 
   3   5   9      102.99       99.17      2.76 o 
   4   5   9       66.51       58.44      3.24 o 
  -6   6   9       12.49       13.33      1.40 o 
  -5   6   9      124.39      124.45      3.18 o 
  -4   6   9       97.81      105.56      3.22 o 
  -3   6   9       67.53       70.59      2.64 o 
  -2   6   9        6.02        4.37      1.13 o 
  -1   6   9      154.44      142.00      4.08 o 
   0   6   9      429.46      426.15     12.14 o 
   1   6   9      333.03      337.24      5.99 o 
   2   6   9      157.85      177.26      4.55 o 
   3   6   9        0.09        0.31      0.45 o 
   4   6   9       25.93       15.98      1.44 o 
  -6   7   9        9.22        7.36      0.99 o 
  -5   7   9       22.54       22.30      1.27 o 
  -4   7   9       78.44       81.88      2.74 o 
  -3   7   9       50.86       55.67      2.28 o 
  -2   7   9        1.46        0.09      0.65 o 
  -1   7   9       10.71       14.62      1.45 o 
   0   7   9      152.77      151.51      3.84 o 
   1   7   9       85.65       93.60      3.72 o 
   2   7   9       35.48       34.43      1.76 o 
   3   7   9      156.57      146.95      3.69 o 
  -5   8   9        6.14        5.20      0.87 o 
  -4   8   9       88.07       77.98      3.98 o 
  -3   8   9        1.34        2.01      0.85 o 
  -2   8   9      116.26      102.96      5.21 o 
  -1   8   9      539.02      553.99      8.39 o 
   0   8   9        9.63        7.89      1.06 o 
   1   8   9       10.07        9.24      1.73 o 
   2   8   9      101.06      108.19      5.08 o 
   3   8   9      181.77      187.72      5.29 o 
  -5   9   9        4.40        2.77      0.42 o 
  -4   9   9       74.61       73.92      3.57 o 
  -3   9   9      207.90      218.75      6.86 o 
  -2   9   9      117.75      113.72      5.25 o 
  -1   9   9      358.36      372.54      6.62 o 
   0   9   9        4.91        6.45      0.91 o 
   1   9   9        0.65       -0.33      1.03 o 
   2   9   9       33.53       30.55      2.55 o 
   3   9   9        0.92        0.95      0.45 o 
  -4  10   9       49.38       39.59      2.37 o 
  -3  10   9       17.78       18.01      1.84 o 
  -2  10   9       52.55       56.45      3.45 o 
  -1  10   9        5.80        4.94      0.73 o 
   0  10   9       43.57       33.24      1.99 o 
   1  10   9        2.87        0.58      0.70 o 
   2  10   9       58.44       54.94      3.10 o 
  -4  11   9        1.27        0.71      0.35 o 
  -3  11   9        3.39        1.52      0.45 o 
  -2  11   9        1.18        0.99      0.52 o 
  -1  11   9      105.02      102.56      6.67 o 
   0  11   9       19.53       20.74      2.11 o 
   1  11   9       28.58       30.06      2.47 o 
  -3  12   9        4.56        4.36      0.73 o 
  -2  12   9       12.64        8.52      1.04 o 
  -1  12   9        1.40        1.11      0.43 o 
   0  12   9        0.06        0.08      0.47 o 
  -6   0  10      266.10      263.21      6.36 o 
  -4   0  10      227.15      230.71      6.38 o 
  -2   0  10       43.74       37.17      3.91 o 
   0   0  10       70.14       66.30      3.29 o 
   2   0  10       94.13       92.72      5.38 o 
   4   0  10      204.97      199.36      3.87 o 
  -7   1  10       77.17       54.74      2.32 o 
  -6   1  10      121.10      117.30      2.97 o 
  -5   1  10       80.09       83.06      2.74 o 
  -4   1  10      393.61      384.69      5.83 o 
  -3   1  10        9.82       10.50      0.84 o 
  -2   1  10      113.61      124.87      4.24 o 
  -1   1  10        8.87        5.69      0.66 o 
   0   1  10       13.36       14.59      0.95 o 
   1   1  10       41.33       50.74      2.23 o 
   2   1  10       71.10       66.36      3.21 o 
   3   1  10       36.56       30.29      2.04 o 
   4   1  10        1.23        1.16      0.35 o 
  -6   2  10      163.34      150.09      5.48 o 
  -5   2  10        0.14       -0.07      0.36 o 
  -4   2  10       90.73      101.63      2.99 o 
  -3   2  10      202.05      211.38      3.80 o 
  -2   2  10        7.28        3.34      0.48 o 
  -1   2  10       32.21       37.02      1.65 o 
   0   2  10        1.84        3.91      0.48 o 
   1   2  10      428.17      435.84      6.50 o 
   2   2  10      106.55      103.67      2.69 o 
   3   2  10       88.23       90.27      2.67 o 
   4   2  10        0.02        0.02      0.34 o 
  -6   3  10      169.66      172.27      4.33 o 
  -5   3  10        9.20        7.64      0.85 o 
  -4   3  10      346.68      369.26      5.59 o 
  -3   3  10       25.18       25.24      1.43 o 
  -2   3  10       63.97       75.86      2.23 o 
  -1   3  10      475.03      490.07      8.57 o 
   0   3  10        2.87        3.12      0.52 o 
   1   3  10      144.77      165.00      3.42 o 
   2   3  10      254.22      247.73      4.10 o 
   3   3  10       41.92       40.81      1.72 o 
   4   3  10       59.99       56.60      2.00 o 
  -6   4  10        3.99        2.81      0.74 o 
  -5   4  10        4.11        4.08      0.96 o 
  -4   4  10       43.68       48.19      1.96 o 
  -3   4  10        9.65        7.60      0.79 o 
  -2   4  10       79.81       78.98      2.29 o 
  -1   4  10       78.50       91.43      2.62 o 
   0   4  10      754.74      712.95      8.29 o 
   1   4  10        4.46        3.42      0.66 o 
   2   4  10      383.35      395.84      6.10 o 
   3   4  10       59.34       60.84      2.57 o 
   4   4  10        0.01        0.34      0.37 o 
  -6   5  10       42.09       43.14      1.63 o 
  -5   5  10      162.11      156.56      4.96 o 
  -4   5  10      109.67      110.20      3.29 o 
  -3   5  10      160.97      152.80      4.83 o 
  -2   5  10        1.64        3.26      0.46 o 
  -1   5  10        3.64        5.19      1.15 o 
   0   5  10        0.27        0.26      1.45 o 
   1   5  10       46.31       44.77      2.20 o 
   2   5  10      125.97      133.96      4.65 o 
   3   5  10        2.09        1.31      0.67 o 
  -6   6  10        0.22        0.68      0.41 o 
  -5   6  10       38.50       34.75      1.58 o 
  -4   6  10       18.93       17.43      1.31 o 
  -3   6  10       11.70       10.26      1.03 o 
  -2   6  10       70.76       68.42      3.05 o 
  -1   6  10       91.88       95.54      2.54 o 
   0   6  10      149.57      157.21      5.90 o 
   1   6  10      108.21      118.70      4.17 o 
   2   6  10       51.40       53.10      2.15 o 
   3   6  10       30.38       28.12      2.55 o 
  -5   7  10       21.78       18.26      1.05 o 
  -4   7  10       30.97       29.72      1.59 o 
  -3   7  10      408.70      397.58      5.88 o 
  -2   7  10      215.99      214.42      7.70 o 
  -1   7  10      100.93      117.96      3.98 o 
   0   7  10       46.34       44.28      2.00 o 
   1   7  10       38.29       45.00      2.52 o 
   2   7  10       26.39       29.11      1.79 o 
   3   7  10        4.24        2.87      0.66 o 
  -5   8  10      141.26      127.95      3.70 o 
  -4   8  10       57.30       51.31      3.02 o 
  -3   8  10       43.59       47.61      3.28 o 
  -2   8  10       14.70       16.54      2.11 o 
  -1   8  10        0.54        0.91      0.64 o 
   0   8  10        0.15        0.81      0.48 o 
   1   8  10       54.40       54.59      3.80 o 
   2   8  10       69.59       77.08      3.93 o 
  -5   9  10       45.43       45.94      1.85 o 
  -4   9  10        9.11        6.87      1.05 o 
  -3   9  10       53.71       44.43      2.89 o 
  -2   9  10       29.24       27.87      2.53 o 
  -1   9  10       11.23       11.04      1.13 o 
   0   9  10      364.94      366.12      5.83 o 
   1   9  10       82.00       92.81      4.61 o 
   2   9  10       34.72       38.01      2.53 o 
  -4  10  10        1.27        0.17      0.34 o 
  -3  10  10       90.19       84.90      3.61 o 
  -2  10  10       95.20       92.87      4.11 o 
  -1  10  10       20.62       18.77      1.28 o 
   0  10  10       44.58       40.57      2.87 o 
   1  10  10       22.89       19.45      1.98 o 
  -3  11  10       15.02       14.08      1.28 o 
  -2  11  10       69.60       79.37      3.29 o 
  -1  11  10       30.02       28.39      1.86 o 
   0  11  10      103.18       92.24      3.90 o 
  -5   0  11       35.07       30.25      2.29 o 
  -3   0  11        0.39        2.09      0.98 o 
  -1   0  11       71.03       75.36      4.32 o 
   1   0  11      117.99      118.46      6.04 o 
   3   0  11       64.76       74.88      2.70 o 
  -6   1  11        4.78        6.24      0.68 o 
  -5   1  11        2.38        1.86      0.50 o 
  -4   1  11      382.21      376.06      5.73 o 
  -3   1  11      845.34      846.83      8.51 o 
  -2   1  11      625.90      675.17      6.82 o 
  -1   1  11       28.66       25.06      2.61 o 
   0   1  11       65.23       64.12      3.03 o 
   1   1  11      164.08      164.82      5.01 o 
   2   1  11        0.48        1.24      0.52 o 
   3   1  11       15.93       16.89      1.07 o 
  -6   2  11       11.51       10.22      0.80 o 
  -5   2  11        8.01        5.97      0.75 o 
  -4   2  11       80.21       83.17      2.66 o 
  -3   2  11       26.47       29.82      1.62 o 
  -2   2  11      112.50      113.11      2.66 o 
  -1   2  11      176.89      175.03      6.85 o 
   0   2  11        2.60        0.45      0.50 o 
   1   2  11       46.71       59.74      3.31 o 
   2   2  11        2.16        3.29      0.59 o 
   3   2  11        2.46        4.79      0.59 o 
  -6   3  11      103.32       97.33      3.44 o 
  -5   3  11       21.91       22.37      1.56 o 
  -4   3  11        1.78        1.30      0.44 o 
  -3   3  11       63.17       66.55      2.31 o 
  -2   3  11       31.09       24.63      1.24 o 
  -1   3  11      361.54      350.95      6.83 o 
   0   3  11      101.13       99.04      3.70 o 
   1   3  11       90.28       81.71      2.36 o 
   2   3  11      286.01      273.00      4.59 o 
   3   3  11       20.13       17.52      1.50 o 
  -6   4  11        9.37        9.49      1.08 o 
  -5   4  11        5.92        4.94      0.93 o 
  -4   4  11        4.81        4.36      0.53 o 
  -3   4  11        8.27       10.93      1.54 o 
  -2   4  11      107.70      112.89      2.57 o 
  -1   4  11        3.10        2.10      0.51 o 
   0   4  11      453.56      490.81     19.18 o 
   1   4  11       89.64       90.93      3.27 o 
   2   4  11        0.95        0.76      0.41 o 
   3   4  11       91.01       88.38      2.64 o 
  -6   5  11        4.68        4.95      0.73 o 
  -5   5  11      136.46      130.94      2.96 o 
  -4   5  11       64.52       59.76      2.30 o 
  -3   5  11       24.44       22.38      1.83 o 
  -2   5  11       57.15       54.31      1.95 o 
  -1   5  11      130.41      124.22      2.93 o 
   0   5  11       24.50       26.72      2.82 o 
   1   5  11      109.66      110.05      3.89 o 
   2   5  11      141.69      152.48      4.04 o 
  -5   6  11       10.27        8.36      0.72 o 
  -4   6  11      466.13      438.61      6.16 o 
  -3   6  11       31.96       29.69      1.62 o 
  -2   6  11        1.26        0.37      0.32 o 
  -1   6  11        0.37        0.35      0.33 o 
   0   6  11      116.59      122.03      4.08 o 
   1   6  11       21.24       23.43      1.78 o 
   2   6  11       21.80       26.62      1.60 o 
  -5   7  11        6.44        6.42      0.56 o 
  -4   7  11       18.59       15.90      1.05 o 
  -3   7  11        1.84        0.92      0.36 o 
  -2   7  11      167.59      160.03      6.39 o 
  -1   7  11       63.05       71.35      2.94 o 
   0   7  11        7.31        6.32      0.86 o 
   1   7  11      248.44      277.78      8.11 o 
   2   7  11       43.73       38.96      2.61 o 
  -4   8  11        8.34       12.20      1.36 o 
  -3   8  11       13.60       11.73      1.52 o 
  -2   8  11       78.09       72.12      4.00 o 
  -1   8  11        0.06        0.77      0.44 o 
   0   8  11        3.82        4.62      0.95 o 
   1   8  11        0.57        0.12      0.70 o 
  -4   9  11       16.83       17.94      1.43 o 
  -3   9  11      147.28      155.94      4.93 o 
  -2   9  11       31.52       30.69      2.36 o 
  -1   9  11       13.34       10.76      2.20 o 
   0   9  11        8.69        6.26      1.19 o 
   1   9  11        8.60        9.91      1.38 o 
  -3  10  11       39.19       38.63      2.13 o 
  -2  10  11       57.98       69.74      3.11 o 
  -1  10  11        2.06        1.31      0.47 o 
   0  10  11        0.07       -0.14      0.44 o 
  -6   0  12       24.32       21.12      1.49 o 
  -4   0  12       45.32       45.37      2.73 o 
  -2   0  12       12.62       11.67      1.42 o 
   0   0  12        1.73        1.14      0.76 o 
   2   0  12       23.52       26.91      1.70 o 
  -6   1  12        3.74        3.41      0.63 o 
  -5   1  12        0.82        1.01      0.35 o 
  -4   1  12        4.77        5.45      0.72 o 
  -3   1  12       19.44       22.10      1.38 o 
  -2   1  12       19.84       22.92      1.20 o 
  -1   1  12        2.58        1.34      0.55 o 
   0   1  12        3.85        2.00      0.98 o 
   1   1  12        4.79        4.48      1.17 o 
   2   1  12      163.87      164.40      2.90 o 
  -6   2  12       22.82       11.58      8.10 o 
  -5   2  12        5.99        4.87      0.62 o 
  -4   2  12       39.03       34.68      1.65 o 
  -3   2  12      379.04      383.80      5.51 o 
  -2   2  12        1.45        3.19      0.47 o 
  -1   2  12       54.58       57.99      2.73 o 
   0   2  12        5.55        8.46      1.56 o 
   1   2  12        0.00        0.19      0.64 o 
   2   2  12       22.53       18.10      1.41 o 
  -5   3  12       36.54       35.07      1.45 o 
  -4   3  12        8.13        5.95      0.70 o 
  -3   3  12       71.86       72.53      2.32 o 
  -2   3  12      302.24      312.98      4.28 o 
  -1   3  12        0.57        1.41      0.47 o 
   0   3  12      147.13      140.54      6.14 o 
   1   3  12       37.64       34.86      2.94 o 
   2   3  12        8.73        7.06      1.18 o 
  -5   4  12       11.78        7.17      0.97 o 
  -4   4  12       29.50       27.37      1.15 o 
  -3   4  12        5.14        5.42      0.64 o 
  -2   4  12        0.89        1.20      0.34 o 
  -1   4  12      126.40      131.42      4.36 o 
   0   4  12        2.49        3.17      1.21 o 
   1   4  12        0.54       -0.08      0.53 o 
   2   4  12       10.76       12.47      1.46 o 
  -5   5  12        0.58        0.75      0.46 o 
  -4   5  12        1.81        0.61      0.50 o 
  -3   5  12       46.55       43.31      2.38 o 
  -2   5  12       47.09       44.12      1.65 o 
  -1   5  12       24.62       28.96      1.21 o 
   0   5  12        3.09        4.66      0.87 o 
   1   5  12        7.62        8.91      1.48 o 
   2   5  12        1.02        1.10      0.51 o 
  -5   6  12        0.72       -0.28      0.30 o 
  -4   6  12        2.61        2.66      0.48 o 
  -3   6  12        0.11        0.33      0.30 o 
  -2   6  12        0.22        1.92      0.50 o 
  -1   6  12       15.89       19.79      1.52 o 
   0   6  12        0.54        1.93      0.35 o 
   1   6  12        4.34        4.59      0.77 o 
  -4   7  12        3.81        3.65      0.76 o 
  -3   7  12        2.89        2.64      0.71 o 
  -2   7  12      274.60      288.06      7.80 o 
  -1   7  12       90.91       82.88      6.80 o 
   0   7  12       37.77       39.66      1.78 o 
   1   7  12       72.53       66.06      3.42 o 
  -3   8  12      147.50      140.60      4.55 o 
  -2   8  12        6.98        6.55      1.13 o 
  -1   8  12        7.67        6.66      1.06 o 
   0   8  12      102.04       90.97      3.84 o 
  -2   9  12        3.20        1.92      0.59 o 
  -1   9  12       40.11       39.64      2.09 o 
  -5   0  13        0.26       -0.32      0.38 o 
  -3   0  13       34.01       29.62      2.09 o 
  -1   0  13       17.16       17.93      1.28 o 
   1   0  13       17.63       18.35      1.96 o 
  -5   1  13      163.54      164.55      4.93 o 
  -4   1  13        0.21        0.23      0.47 o 
  -3   1  13       18.30       20.91      1.59 o 
  -2   1  13        2.43        2.72      0.53 o 
  -1   1  13       46.82       53.42      1.84 o 
   0   1  13        3.90        4.59      0.77 o 
   1   1  13      150.41      152.38      3.90 o 
  -5   2  13        7.45        6.68      0.60 o 
  -4   2  13        8.72        6.46      0.67 o 
  -3   2  13      117.81      120.57      2.86 o 
  -2   2  13        0.05        0.07      0.30 o 
  -1   2  13        0.37        0.19      0.23 o 
   0   2  13        9.57        7.11      0.95 o 
   1   2  13        0.64        1.28      0.46 o 
  -5   3  13        6.55        5.76      0.79 o 
  -4   3  13       12.52       13.97      0.79 o 
  -3   3  13       17.55       16.73      1.04 o 
  -2   3  13       55.76       54.31      1.89 o 
  -1   3  13        8.22        6.85      0.61 o 
   0   3  13       17.69       16.45      0.96 o 
   1   3  13        5.80        7.12      0.85 o 
  -4   4  13      159.97      154.16      3.19 o 
  -3   4  13       41.52       43.65      1.56 o 
  -2   4  13        1.14        0.67      0.24 o 
  -1   4  13      284.83      263.37      3.84 o 
   0   4  13       12.95       10.87      0.74 o 
   1   4  13       15.16       10.82      0.69 o 
  -4   5  13       38.70       35.46      1.73 o 
  -3   5  13        0.14       -0.03      0.25 o 
  -2   5  13       61.86       56.82      4.57 o 
  -1   5  13        0.24        0.20      0.18 o 
   0   5  13       20.93       23.64      0.72 o 
   1   5  13        2.25        2.34      0.75 o 
  -4   6  13       62.72       65.51      1.73 o 
  -3   6  13       80.10       75.24      2.08 o 
  -2   6  13       55.91       48.17      1.69 o 
  -1   6  13      104.13       93.63      3.93 o 
  -3   7  13        5.30        4.87      0.83 o 
  -2   7  13        0.65        0.71      0.43 o 
  -1   7  13       19.13       17.58      1.52 o 
  -4   0  14        0.04       -0.04      0.35 o 
  -2   0  14       68.27       56.96      2.54 o 
   0   0  14       21.03       24.06      1.21 o 
  -4   1  14        0.15        0.16      0.23 o 
  -3   1  14      119.36      110.63      2.44 o 
  -2   1  14      139.67      152.96      2.90 o 
  -1   1  14        1.49        1.72      0.27 o 
   0   1  14       66.06       75.73      1.50 o 
  -4   2  14        5.36        5.39      0.54 o 
  -3   2  14      261.19      240.16      5.60 o 
  -2   2  14       28.86       24.96      1.16 o 
  -1   2  14       83.99       85.29      1.85 o 
   0   2  14        8.09        9.05      0.51 o 
  -3   3  14       68.72       71.57      1.82 o 
  -2   3  14       13.84       10.84      0.95 o 
  -1   3  14       46.03       43.76      1.27 o 
   0   3  14      121.26      134.93      2.58 o 
  -3   4  14       22.92       18.72      1.06 o 
  -2   4  14       10.61        9.80      0.68 o 
  -1   4  14        3.09        2.03      0.29 o 
  -2   5  14        0.25        0.64      0.31 o 
                                                 
