# Supplementary material for: Photoswitching neutral homoaromatic hydrocarbons
Source: Nat Chem. 2023 Jan 26;15(3):377–85. doi: 10.1038/s41557-022-01121-w (PMC9986110; doi:10.1038/s41557-022-01121-w)
Supplement: Supplementary file 9 — Crystallographic data (.cif, .fcf and .hkl files) of compound 15 (CCDC 2128307). [file 41557_2022_1121_MOESM9_ESM.zip › CU-4161.hkl]

   0   0  -1-1.52702 4.92213   3
   0   0  -2 599.175 34.1384   3
   0   0  -3 35.3983 19.6678   3
   0   0  -4 55679.0 462.598   3
   0   0  -5 0.26695 25.8532   3
   0   0  -6 11082.6 264.430   3
   0   0  -7 37.4199 31.7939   3
   0   0  -8 1354.61 117.119   3
   0   0   9 16.8874 18.4086   1
   0   0 -10 9941.63 309.436  10
   0   0 -10 9869.99 290.834   5
   0   0 -10 10106.9 334.415   8
   0   0 -11-13.8138 40.7117  10
   0   0 -11 21.5834 27.7644   5
   0   0 -11 6.53309 31.1221   8
   0   0 -12 52260.4 804.752   8
   0   0 -12 51649.0 723.955  10
   0   0 -12 52351.9 675.357   5
   0   0 -13 73.4900 25.3340   5
   0   0 -13 4.95315 30.6860   8
   0   0 -13 25.1259 20.6281  10
   0   0 -14 833.433 78.8375  10
   0   0 -14 832.625 97.0942   8
   0   0 -15-17.7977 23.4701   8
   0   1   0 95.7547 17.0308   2
   0   1  -1 200826. 552.156   3
   0   1  -1 203905. 590.636   2
   0   1  -2 1471.54 57.5614   3
   0   1  -3 5816.64 133.905   3
   0   1  -4 3419.01 118.300   3
   0   1  -5 1226.96 82.3783   3
   0   1  -6 114136. 858.014   3
   0   1  -7 10683.6 289.121   3
   0   1  -8 19784.7 438.102   3
   0  -1  -9 7722.96 273.680   8
   0   1  -9 7451.24 295.175   3
   0  -1  -9 7658.17 268.854  10
   0  -1 -10 6340.64 260.854  10
   0  -1 -10 6683.55 274.649   8
   0   1 -10 6249.23 230.282   5
   0   1  10 6522.92 282.137   1
   0  -1 -10 6274.43 237.260   5
   0  -1 -11 1268.35 126.851   8
   0   1 -11 1330.09 111.145   5
   0  -1 -11 1228.79 108.312   5
   0  -1 -11 1212.19 119.151  10
   0   1  11 990.394 114.351   1
   0   1 -12 13199.9 337.257   5
   0   1 -12 12801.6 402.082   8
   0  -1 -12 12661.7 374.597  10
   0  -1 -12 13011.3 401.778   8
   0  -1 -12 12886.2 340.501   5
   0   1 -13 2472.79 172.648   8
   0   1 -13 2286.30 132.842   5
   0  -1 -13 2301.09 154.396  10
   0  -1 -13 2178.28 132.072   5
   0  -1 -13 2245.23 164.923   8
   0  -1 -14 1384.88 119.658   8
   0  -1 -14 1389.76 91.4833   5
   0  -1 -14 1449.80 111.528  10
   0   1 -14 1363.05 118.943   8
   0  -1 -15 1156.47 83.3603  10
   0   1 -15 1117.32 93.2361   8
   0   1 -16 5644.86 157.616   8
   0   2   0 23767.1 300.303   2
   0   2  -1 14024.0 121.553   1
   0   2   1 13854.6 236.599   2
   0   2  -2 71798.8 470.533   3
   0   2  -3 6437.33 158.045   3
   0   2  -4 14409.2 262.828   3
   0   2  -5 53939.6 563.683   3
   0   2  -6 18773.9 369.538   3
   0   2  -7 38704.2 580.133   3
   0   2  -8 7134.12 272.054   3
   0   2  -9 437.318 68.1271   9
   0  -2  -9 369.357 62.0244   5
   0  -2  -9 420.266 69.2453   8
   0   2  -9 317.489 53.6418   5
   0   2  -9 288.357 63.1206   3
   0  -2  -9 385.178 67.4550  10
   0   2 -10 18121.3 401.443   5
   0  -2 -10 18925.6 438.663   5
   0  -2 -10 19339.8 466.228   8
   0   2 -10 19642.6 527.554   3
   0   2  10 18734.4 514.857   1
   0  -2 -10 19087.7 461.120  10
   0  -2 -11 724.044 95.8337  10
   0  -2 -11 846.088 104.369   8
   0  -2 -11 831.778 94.4609   5
   0  -2 -12 634.607 90.6962  10
   0  -2 -12 624.233 76.8027   5
   0  -2 -12 608.255 92.9796   8
   0  -2 -13 2317.28 133.528   5
   0  -2 -13 2443.36 159.806  10
   0   2 -13 2289.64 161.815   8
   0  -2 -14 1478.12 111.592  10
   0   2 -14 1295.38 108.415   8
   0   2 -15 6046.27 195.105   8
   0  -2 -15 6235.86 188.773  10
   0   3   0 71.1791 31.3507   2
   0   3   0 64.7760 16.4283   1
   0   3  -1 14114.2 234.978   3
   0   3   1 14205.4 295.534   2
   0   3  -1 14131.6 289.287   2
   0   3   2-11.8356 26.8792   2
   0   3  -2 6.93102 15.4800   3
   0   3  -3 36.9705 21.1066   3
   0   3   3 24.0988 27.1655   2
   0   3   4 9272.27 254.586   2
   0   3  -4 10073.1 245.142   3
   0   3   5 1814.30 115.911   2
   0   3  -5 1779.01 113.856   3
   0   3  -6 12520.1 325.356   3
   0   3   6 12564.6 310.289   2
   0  -3  -7 2235.63 143.811  10
   0  -3  -7 2256.21 150.454   5
   0   3  -7 2115.25 145.070   3
   0   3  -7 2175.36 140.187   9
   0   3  -8 629.186 86.7416   3
   0  -3  -8 705.131 86.9418  10
   0  -3  -8 646.620 86.2489   5
   0   3  -8 650.696 83.8165   9
   0   3  -9 7919.54 297.346   9
   0  -3  -9 8229.55 301.769  10
   0   3   9 8281.22 348.559   1
   0  -3  -9 7810.48 296.081   5
   0   3  -9 8194.28 322.392   3
   0  -3 -10 854.020 99.9873   5
   0  -3 -10 817.637 99.7348  10
   0   3 -10 762.232 95.9955   9
   0  -3 -11 40277.4 679.371  10
   0  -3 -11 38068.4 629.649   5
   0  -3 -12 223.120 58.2479  10
   0  -3 -12 170.610 44.0181   5
   0  -3 -13 335.350 47.3612   5
   0  -3 -13 328.961 60.4685  10
   0   3 -14 1155.44 92.0012   8
   0  -3 -14 1176.25 92.0856  10
   0   3 -15 1741.06 85.6975   8
   0   4   0 22840.7 445.954   2
   0   4   1 27544.0 491.430   2
   0   4   2 414.960 66.9732   2
   0   4   2 534.866 61.6383   1
   0   4   3 7127.76 257.467   2
   0   4   3 7262.34 243.963   1
   0   4   4 12163.3 342.436   2
   0   4   4 12500.1 347.867   1
   0   4   5 16679.2 411.382   2
   0   4  -5 17576.4 392.309   9
   0   4   5 17332.4 440.742   1
   0   4   6 3433.04 209.931   1
   0   4   6 3569.71 192.808   2
   0   4  -6 3407.52 181.508   9
   0  -4  -6 3537.61 174.166  10
   0  -4  -7 253.686 51.9742  10
   0   4  -7 232.370 54.3922   9
   0   4   7 277.406 68.3489   1
   0  -4  -8 240.692 63.2246   5
   0   4   8 170.990 55.7226   1
   0   4  -8 192.448 51.9127   9
   0  -4  -8 163.041 46.9421  10
   0  -4  -9 1075.49 116.571   5
   0  -4  -9 1207.08 115.889  10
   0   4  -9 1049.91 111.037   9
   0  -4 -10 933.988 104.206  10
   0   4 -10 856.476 98.9658   9
   0  -4 -10 939.185 105.838   5
   0  -4 -11 132.185 43.2604   5
   0  -4 -11 101.264 42.7571  10
   0  -4 -12 18490.8 393.580  10
   0  -4 -12 17417.0 358.740   5
   0  -4 -13-14.9710 8.25394   5
   0  -4 -13 89.0924 31.3872  10
   0   4 -14 10.0285 11.6832   8
   0  -5   0 17.1849 31.9469   7
   0   5  -1 1563.20 117.170   9
   0  -5   1 1767.90 136.623   7
   0   5  -2 9249.89 286.663   9
   0  -5   2 9565.35 311.052   7
   0  -5   3 7152.12 266.791   7
   0   5  -3 7062.59 255.341   9
   0   5  -4 43554.1 646.570   9
   0  -5   4 43538.6 639.399   7
   0   5   4 44212.9 743.351   2
   0   5  -5 34582.4 589.432   9
   0   5  -6 50962.5 728.540   9
   0   5  -7 7967.87 289.850   9
   0  -5  -7 7999.18 324.587   5
   0   5  -8 1346.89 120.956   9
   0  -5  -8 1261.04 127.248   5
   0   5  -9 334.616 59.2995   9
   0  -5  -9 448.530 78.3124   5
   0  -5  -9 400.902 60.0864  10
   0  -5 -10 130.203 39.3703   5
   0  -5 -10 115.033 35.4571  10
   0   5 -10 134.638 38.2619   9
   0  -5 -11 5308.19 181.642  10
   0  -5 -11 5361.53 193.724   5
   0  -5 -12 1264.95 73.5584   5
   0   6   0 6402.11 243.585   9
   0   6  -1 581.584 74.5885   9
   0   6   1 717.395 85.2679   9
   0   6  -2 7670.82 268.944   9
   0   6  -3 10492.0 314.651   9
   0   6  -4 11908.3 334.183   9
   0   6  -5 917.561 95.3814   9
   0   6  -6 3841.48 185.194   9
   0   6  -7 2159.37 134.381   9
   0  -6  -7 2228.69 157.875   5
   0   6  -8 17854.4 360.923   9
   0  -6  -8 18960.1 419.606   5
   0   6  -9 5931.17 185.450   9
   0  -6  -9 6214.52 214.665   5
   0  -6 -10 1445.97 89.6029   5
   0   7   0 0.79079 26.1021   9
   0   7   1 6940.42 223.279   9
   0   7  -1 6757.51 220.121   9
   0   7  -2 4488.80 177.647   9
   0   7   2 4563.42 178.878   9
   0   7  -3 2502.65 129.569   9
   0   7   3 2469.60 128.818   9
   0   7   4 1300.39 90.9545   9
   0   7  -4 1162.62 85.6838   9
   0   7   5 2271.93 113.441   9
   0  -7  -5 2568.12 153.524   5
   0   7   6 59.6463 21.2395   9
   0  -7  -6 89.8418 34.7242   5
   0  -7  -7 320.194 46.4964   5
   0   7   7-22.5189 9.28566   9
   0  -7  -8 96.6977 22.8661   5
   0  -8  -3 535.058 51.9645   5
   1   0 -15 6.42975 28.5926   8
   1   0 -14 10080.5 285.804  10
   1   0 -14 10490.4 340.728   8
   1   0 -13 42.4200 43.5374   8
   1   0 -13 23.1121 27.3801  10
   1   0 -12 38848.6 634.852  10
   1   0 -12 40495.2 708.034   8
   1   0 -11 37.3555 40.3347   8
   1   0 -11-11.5762 22.5715   5
   1   0 -10 3411.53 180.063  10
  -1   0   9 4.55404 16.9049   1
  -1   0   8 1905.08 116.953   1
  -1   0   7 33.4768 17.7386   1
   1   0  -6 49120.3 548.484   3
   1   0  -5 26.7429 26.1936   3
   1   0  -4 43610.5 393.331   3
   1   0  -3 76.5438 20.2166   3
  -1   0   2 12713.1 137.938   1
  -1   0   1 5.09185 5.01129   1
  -1   0   0 3745.25 62.5873   1
  -1   0  -1 13.9531 8.66530   3
  -1   0  -2 1616.66 60.4346   3
  -1   0  -3 9.70066 18.3953   3
  -1   0  -4 3442.29 123.953   3
  -1   0  -5 61.4943 31.3810   3
  -1   0  -6 7997.19 233.723   3
  -1   0  -7-7.62568 26.0010   3
  -1   0  -8 36210.0 607.114   3
  -1   0  -9 18.8364 21.2128  10
  -1   0  -9-22.1600 28.0394   3
  -1   0  -9 20.8469 19.6223   5
  -1   0 -10 62482.7 838.943   8
  -1   0 -10 62434.8 761.333   5
  -1   0 -10 61880.3 780.620  10
  -1   0 -11-4.68992 32.0086   5
  -1   0 -11 21.8793 31.0826  10
  -1   0 -11 5.72781 36.8411   8
  -1   0 -12 17767.3 403.756   5
  -1   0 -12 18214.1 473.206   8
  -1   0 -12 18057.8 425.699  10
  -1   0 -13 12.0380 26.2284   5
  -1   0 -13 84.3582 29.8721  10
  -1   0 -13 1.40535 30.2352   8
  -1   0 -14 5981.71 232.782   8
  -1   0 -14 5931.22 188.087   5
   1   1 -16 65.1000 22.8787   8
   1   1 -15 3156.14 164.200   8
   1  -1 -15 3037.02 143.667  10
   1  -1 -14 3604.25 196.920   8
   1   1 -14 3519.85 197.516   8
   1  -1 -14 3460.81 177.802  10
   1  -1 -13 735.353 91.9833  10
   1  -1 -13 874.327 108.499   8
   1   1 -13 793.896 105.206   8
   1  -1 -12 20.4875 30.1571  10
   1  -1 -12 72.4527 27.7069   5
   1  -1 -12 70.9138 47.4257   8
   1  -1 -11 5257.49 213.676   5
   1  -1 -11 5777.42 259.727   8
   1  -1 -11 5288.26 243.779  10
  -1   1  11 5910.16 273.286   1
   1  -1 -10 16363.7 417.628   8
   1  -1 -10 15635.8 402.472  10
   1  -1 -10 15349.2 356.313   5
   1   1 -10 15592.4 342.895   5
  -1   1  10 15629.0 427.895   1
  -1   1   9 2010.07 144.356   1
   1   1  -9 1995.13 149.714   3
  -1   1   8 11035.2 313.345   1
   1   1  -8 10794.4 313.814   3
  -1  -1   7 1646.62 82.1277   1
   1   1  -7 1514.26 108.172   3
  -1  -1   6 1097.10 60.9248   1
   1   1  -6 1094.64 83.4952   3
   1   1  -5 10772.3 223.201   3
  -1  -1   5 10633.2 162.603   1
  -1  -1   4 4016.52 83.6402   1
   1   1  -4 4031.13 120.060   3
  -1  -1   3 1260.21 37.1254   1
   1   1  -3 1150.46 55.8237   3
   1   1  -2 131412. 461.198   3
  -1  -1   2 132951. 333.776   1
   1   1  -1 22189.5 126.909   3
  -1   1   1 21533.8 196.434   1
  -1   1   0 69052.1 280.447   1
   1   1   0 69821.5 353.058   2
   1   1   1 63164.3 340.626   2
  -1   1  -1 62438.2 326.516   2
  -1   1  -1 63340.5 252.472   1
  -1  -1  -2 77576.5 412.681   3
   1   1   2 77491.2 393.628   2
  -1   1  -2 77692.3 469.131   3
  -1   1  -3 23926.0 296.322   3
  -1  -1  -3 23297.6 271.498   3
  -1   1  -4 31414.1 385.906   3
  -1  -1  -4 30618.7 361.205   3
   1   1   5 102188. 500.349   2
  -1   1  -5 101308. 771.660   3
  -1  -1  -5 100603. 755.495   3
  -1   1  -6 311.169 52.8595   3
  -1   1  -7 687.279 81.6768   3
  -1   1  -8 9677.91 318.909   3
  -1  -1  -9 187.177 47.0817  10
  -1  -1  -9 219.407 53.0422   5
  -1  -1  -9 204.717 48.5550   8
  -1   1  -9 203.957 59.3076   3
  -1   1  -9 191.392 43.1921   5
  -1   1 -10 14.3230 27.6283   5
  -1  -1 -10-13.4386 39.2980  10
  -1  -1 -10 6.35456 27.2125   5
  -1  -1 -10 31.9300 32.2928   8
  -1   1 -10-7.76048 21.8073   3
  -1  -1 -11 23751.2 516.179  10
  -1  -1 -11 23544.9 483.391   5
  -1   1 -11 24533.9 479.356   5
  -1  -1 -11 24563.4 544.374   8
  -1   1 -12 692.411 93.6664   8
  -1   1 -12 777.626 87.1874   5
  -1  -1 -12 789.652 95.9649  10
  -1  -1 -12 707.912 98.5922   8
  -1  -1 -12 782.185 89.2677   5
  -1  -1 -13 17.6029 24.1050   5
  -1   1 -13-6.06668 27.4317   8
  -1   1 -13 41.6285 26.9024   5
  -1  -1 -13 20.4398 39.2634   8
  -1  -1 -13-32.6876 31.0633  10
  -1  -1 -14 81.9013 30.2602  10
  -1  -1 -14 97.2853 26.7249   5
  -1   1 -14 88.9711 31.6269   8
  -1   1 -15 1304.30 90.0146   8
   1   2 -16 460.255 46.1961   8
   1   2 -15 13.3069 23.1852   8
   1  -2 -15 64.4952 27.1050  10
   1  -2 -14-4.22182 27.6696  10
   1   2 -14 38.4133 33.7423   8
   1  -2 -13 884.636 102.486  10
   1  -2 -12 4361.01 227.216  10
   1  -2 -12 4510.46 235.693   8
   1  -2 -12 4186.56 190.529   5
   1  -2 -11 2667.71 159.393   5
   1  -2 -11 2754.84 180.954   8
   1  -2 -11 2729.33 180.772  10
   1  -2 -10 614.185 77.4103   5
   1  -2 -10 643.118 90.6178  10
   1  -2 -10 598.006 83.9403   8
   1   2 -10 635.934 90.1211   9
  -1   2  10 707.965 99.8785   1
   1   2  -9 18.8682 27.7427   3
   1  -2  -9 9.58714 17.0156   5
   1  -2  -9 30.0899 27.8245   8
   1   2  -9 38.1120 30.4072   9
   1  -2  -9 2.02852 24.0783  10
  -1   2   9-23.5805 34.6635   1
   1   2  -8 19453.6 430.252   3
  -1   2   8 20332.3 465.294   1
   1   2  -7 1441.56 107.023   3
   1   2  -6 3056.64 140.231   3
   1   2  -5 3429.55 133.615   3
   1   2  -4 67778.0 524.497   3
   1   2  -3 20953.8 252.916   3
   1   2  -2 2205.51 70.2983   3
  -1   2   1 39105.6 335.525   1
   1   2  -1 37975.0 251.134   3
  -1   2   0 925.505 43.9114   1
  -1   2   0 1039.29 66.1660   2
   1   2   0 1117.50 68.8138   2
  -1   2  -1 2213.35 90.6297   2
  -1   2  -1 2343.80 53.2111   1
   1   2   1 2240.86 93.4143   2
  -1   2  -2 1531.59 73.9433   2
  -1   2  -2 1512.48 80.1062   3
   1   2   2 1567.00 79.5880   2
  -1   2  -3 21543.4 316.137   3
   1   2   3 20484.7 293.420   2
   1   2   4 51144.8 475.859   2
  -1   2  -4 51720.5 536.499   3
   1   2   5 28482.1 358.871   2
  -1   2  -5 26689.8 430.503   3
  -1   2  -6 699.293 78.7152   3
  -1   2  -7 1683.61 129.340   3
  -1   2  -8-29.6422 28.2753   3
  -1  -2  -8-1.56466 26.2530  10
  -1  -2  -8 36.5579 29.6767   5
  -1  -2  -8 28.6294 30.5035   8
  -1   2  -8 14.8836 20.6253   5
  -1   2  -8-8.97368 22.7009   9
  -1  -2  -9 53.1125 40.2911   8
  -1  -2  -9-4.69087 35.7151   5
  -1  -2  -9 31.6797 28.9726  10
  -1   2  -9-10.1855 24.2835   3
  -1   2  -9 27.9125 30.2593   5
  -1  -2 -10 10930.7 356.263   8
   1   2  10 10018.8 383.702   1
  -1   2 -10 11427.9 405.646   3
  -1   2 -10 11074.5 323.642   5
  -1  -2 -10 10573.0 338.408   5
  -1  -2 -10 10725.7 352.391  10
  -1   2 -11 5907.01 237.384   5
  -1  -2 -11 6054.30 272.173   8
  -1  -2 -11 6059.16 267.688  10
  -1  -2 -11 5516.56 242.350   5
  -1  -2 -12 28.1713 25.6825   5
  -1  -2 -12 36.1936 35.9419  10
  -1   2 -13 4.45206 34.0034   8
  -1  -2 -13 25.8456 29.8222  10
  -1  -2 -13-10.5526 24.6571   5
  -1  -2 -14 189.673 33.1613   5
  -1  -2 -14 215.991 44.5311  10
  -1   2 -14 131.173 38.6079   8
  -1   2 -15 434.403 46.6250   8
   1  -3 -15 1269.41 82.5806  10
   1   3 -15 1320.50 85.4814   8
   1  -3 -14 113.751 35.5602  10
   1   3 -14 154.081 41.5845   8
   1  -3 -13 4385.15 206.587  10
   1  -3 -12 114.024 36.4844   5
   1  -3 -12 75.7648 43.6399  10
   1  -3 -11 40.4303 29.1386   5
   1  -3 -11 42.2149 38.2781  10
   1  -3 -10 143.441 45.7266  10
   1  -3 -10 71.3705 31.7172   5
   1   3 -10 111.938 43.9424   9
   1  -3  -9 3558.86 196.082   5
   1   3  -9 4004.94 217.589   3
   1   3  -9 3559.17 199.094   9
   1  -3  -9 3735.16 203.721  10
  -1   3   9 3983.29 238.165   1
   1   3  -8 6444.56 256.905   3
   1  -3  -8 6489.50 255.958   5
   1  -3  -8 7001.57 264.982  10
   1   3  -8 6234.89 249.368   9
  -1   3   8 6144.77 281.275   1
   1   3  -7 3.00361 20.7826   3
  -1   3   7 44.8430 26.5030   2
  -1   3   7 6.13914 28.4392   1
  -1   3   6 57.8544 33.6012   1
   1   3  -6 111.634 30.3306   3
  -1   3   6 96.6708 33.9014   2
   1   3  -5 23755.2 378.974   3
   1   3  -4 4389.79 147.092   3
  -1   3   3 19915.6 355.115   1
  -1   3   3 19834.3 364.170   2
  -1   3   2 164.955 34.1206   1
   1   3  -2 247.980 29.1917   3
  -1   3   2 202.559 46.7268   2
   1   3  -1 124005. 571.704   3
  -1   3   1 123001. 705.614   1
  -1   3   1 124102. 883.348   2
   1   3   0 25460.7 393.709   2
  -1   3   0 25515.7 391.212   2
  -1   3   0 25646.8 265.988   1
  -1   3  -1 14091.4 287.115   2
   1   3   1 13919.0 291.344   2
  -1   3  -2 14138.3 287.844   2
  -1   3  -2 14436.6 274.385   3
   1   3   2 14196.5 298.638   2
  -1   3  -3 139.234 33.5484   3
   1   3   3 163.693 39.0438   2
   1   3   4 19628.7 362.376   2
  -1   3  -4 19672.3 365.176   3
  -1   3  -5 3937.09 181.181   3
   1   3   5 4235.68 170.744   2
   1   3   6 63.7908 25.7917   2
  -1   3  -6 166.044 45.9229   3
  -1   3  -7 13165.5 344.236   9
  -1  -3  -7 13463.8 380.983   5
  -1   3  -7 13058.8 378.527   3
  -1  -3  -7 13712.0 360.417  10
  -1   3  -8 351.371 62.2851   9
  -1   3  -8 226.594 53.9122   3
  -1  -3  -8 244.549 53.6534  10
  -1  -3  -8 292.492 62.5539   5
  -1  -3  -9 120.091 45.6732   5
  -1   3  -9 109.612 44.4020   9
  -1   3  -9 46.1045 28.1039   3
  -1  -3  -9 88.0818 41.7209  10
  -1  -3 -10 614.189 86.3862   5
  -1  -3 -10 620.134 88.6236  10
  -1  -3 -11 619.942 85.5732   5
  -1  -3 -11 684.692 93.1296  10
  -1  -3 -12 442.972 75.2953  10
  -1  -3 -12 458.381 65.3518   5
  -1  -3 -13 1867.27 127.271  10
  -1   3 -13 1819.35 124.107   8
  -1  -3 -13 1747.21 106.926   5
  -1   3 -14 148.329 31.7345   8
  -1  -3 -14-23.0964 9.71879   5
   1   4 -14 138.026 31.4894   8
   1  -4 -14 128.434 30.2361  10
   1  -4 -13 3136.13 149.906  10
   1  -4 -12 1360.35 100.177   5
   1  -4 -12 1191.48 105.442  10
   1  -4 -11 336.866 62.6987  10
   1  -4 -11 272.423 54.0369   5
   1   4 -11 381.383 66.5671   9
   1  -4 -10 2854.73 176.812  10
   1  -4 -10 2877.76 180.424   5
   1   4 -10 3013.49 188.387   9
   1   4  -9 2782.62 179.988   9
   1  -4  -9 2678.84 169.980  10
   1  -4  -9 2573.93 173.819   5
   1  -4  -8 3453.36 205.282   5
   1   4  -8 3569.61 202.746   9
   1  -4  -8 3909.07 199.585  10
  -1   4   8 3688.25 233.021   1
   1   4  -7 16244.3 413.502   9
   1  -4  -7 17306.4 396.818  10
  -1   4   7 16762.3 472.665   1
  -1   4   7 17145.5 437.832   2
   1   4  -6 7525.58 270.361   9
  -1   4   6 7369.53 283.753   2
  -1   4   6 7443.43 298.207   1
   1   4  -5 443.909 65.7245   9
  -1   4   5 475.688 72.4938   1
  -1   4   5 439.217 69.3947   2
  -1   4   4 17453.2 401.862   1
  -1   4   4 17197.6 412.175   2
  -1   4   3 2014.99 125.723   1
  -1   4   3 2212.38 146.242   2
  -1   4   2 42.2203 33.8534   2
  -1   4   2 17.6077 16.6928   1
  -1   4   1 133.336 41.9892   2
  -1   4   0 28938.1 499.984   2
  -1   4  -1 5957.56 193.463   3
  -1   4  -1 6132.58 227.542   2
  -1   4  -2 536.770 62.1512   3
   1   4   2 492.670 69.9400   2
  -1   4  -3 49.8563 24.9384   3
   1   4   3 38.8245 26.2869   2
   1   4   4 919.083 95.3395   2
  -1   4  -4 1024.98 94.4160   3
  -1   4  -5 14005.4 345.813   9
   1   4   5 14440.6 371.914   2
  -1  -4  -6 217.992 48.6102  10
  -1   4  -6 148.253 40.0506   9
  -1  -4  -7 727.656 100.376   5
  -1  -4  -7 894.230 97.1455  10
  -1   4  -7 670.442 84.3969   9
  -1  -4  -8-26.8236 36.1266   5
  -1   4  -8 18.7775 31.2947   9
  -1  -4  -8 36.3038 32.0856  10
  -1  -4  -9 0.79215 31.3557  10
  -1  -4  -9 79.2850 45.8361   5
  -1   4  -9 17.1569 25.7260   9
  -1  -4 -10 358.364 68.3427  10
  -1  -4 -10 293.307 66.0018   5
  -1  -4 -11 28.4769 24.6707   5
  -1  -4 -11 57.5548 33.2884  10
  -1  -4 -12 289.270 48.8384   5
  -1  -4 -12 323.752 54.3655  10
  -1   4 -13 5589.02 176.648   8
  -1  -4 -13 4930.70 145.496   5
   1  -5 -12 753.358 62.1648  10
   1  -5 -11 7292.14 226.094   5
   1  -5 -11 7672.63 222.588  10
   1  -5 -10 1430.09 118.316   5
   1   5 -10 1618.54 124.262   9
   1  -5 -10 1477.73 106.197  10
   1  -5  -9 18.1634 30.1023   5
   1   5  -9 33.3646 33.5298   9
   1   5  -8 6070.19 255.733   9
   1  -5  -8 5651.40 266.864   5
   1   5  -7 4956.62 231.460   9
   1   5  -6 4452.28 217.651   9
   1   5  -5 434.105 70.7295   9
  -1   5   5 396.742 74.1197   2
   1   5  -4 1455.04 123.179   9
  -1   5   4 1543.28 141.481   2
   1   5  -3 10102.5 308.739   9
  -1   5   3 10170.8 355.986   2
  -1   5   2 550.401 86.4411   2
   1  -5  -2 682.747 88.3045   7
   1   5  -2 544.288 73.7153   9
   1  -5  -1 5057.94 233.003   7
   1  -5   0 3425.45 190.740   7
  -1   5  -1 1614.49 116.842   9
   1  -5   1 1666.68 134.075   7
   1  -5   2 345.927 63.4582   7
  -1   5  -2 308.055 53.2450   9
  -1   5  -3 7803.84 262.964   9
   1  -5   3 8020.61 284.503   7
  -1   5  -4 6612.08 246.747   9
   1  -5   4 6301.22 247.641   7
  -1   5  -5 3703.52 188.742   9
   1  -5   5 3648.55 183.051   7
  -1   5  -6 4687.92 214.556   9
  -1   5  -7 20235.9 445.208   9
  -1  -5  -7 20019.7 508.251   5
  -1   5  -8 475.964 70.7151   9
  -1  -5  -8 552.592 87.7454   5
  -1   5  -9 3504.33 173.239   9
  -1  -5  -9 3761.76 173.399  10
  -1  -5  -9 3913.84 206.159   5
  -1  -5 -10 4313.09 194.280   5
  -1  -5 -11 1632.19 104.014   5
  -1  -5 -12 336.058 37.1278   5
   1  -6 -10 1718.58 97.8490   5
   1  -6  -9 787.198 80.0797   5
   1   6  -9 702.589 73.0962   9
   1   6  -8 15.7987 21.4917   9
   1  -6  -8-3.11107 24.1343   5
   1  -6  -7 1157.42 116.469   5
   1   6  -7 1140.54 102.745   9
   1   6  -6 4937.65 217.014   9
   1   6  -5 5037.69 223.632   9
   1   6  -4 3902.50 198.237   9
   1   6  -3 470.764 73.3472   9
   1   6  -2 169.534 50.9037   9
  -1   6   1 108.485 31.7761   9
   1   6  -1 111.424 43.4846   9
   1   6   0 49.7790 37.9472   9
  -1   6   0-15.5451 31.5798   9
  -1   6  -1 824.379 86.4257   9
  -1   6  -2 8134.12 265.968   9
  -1   6  -3 1334.89 108.888   9
  -1   6  -4 4.11188 20.1773   9
  -1   6  -5 298.579 54.7370   9
  -1   6  -6 14924.5 342.508   9
  -1  -6  -6 15850.2 430.678   5
  -1  -6  -7 394.408 70.5109   5
  -1   6  -7 409.649 55.1951   9
  -1  -6  -8 1122.47 103.072   5
  -1  -6  -9 266.406 47.8934   5
  -1  -6 -10 2229.56 105.270   5
   1  -7  -8 1700.31 88.8492   5
   1   7  -7 139.772 27.8377   9
   1  -7  -7 205.119 40.5586   5
   1  -7  -6 1094.89 94.4729   5
   1   7  -6 967.460 75.5062   9
   1   7  -5 885.511 76.9885   9
   1   7  -4 39.6878 24.1913   9
   1   7  -3 3969.88 173.253   9
   1   7  -2 775.988 79.3530   9
   1   7  -1 1626.36 115.349   9
   1   7   0 2137.30 131.689   9
   1   7   1 194.037 44.5522   9
   1   7   2 647.179 70.6237   9
   1   7   3 569.967 66.9867   9
   1   7   4 4069.02 163.394   9
   1   7   5 29.5880 19.5148   9
  -1  -7  -5-3.21368 34.3440   5
  -1  -7  -6 2226.65 128.032   5
   1   7   7 109.189 23.9097   9
  -1  -7  -7 118.896 32.1255   5
   1  -8  -3 617.999 55.6473   5
  -1  -8  -2 1082.15 73.6221   5
  -1  -8  -3 2313.61 99.4114   5
   2   0 -16 3589.48 154.479   8
   2   0 -15 13.1040 34.6484   8
   2   0 -14 6515.06 272.893   8
   2   0 -14 5976.18 230.882  10
   2   0 -13 19.5324 41.8633   8
   2   0 -13 51.0014 39.7503  10
   2   0 -12 429.670 70.6012  10
   2   0 -12 548.130 86.7714   8
   2   0 -11-28.4930 31.5360   8
   2   0 -11 40.9880 23.7296  10
  -2   0  10 485.826 66.1133   1
   2   0 -10 558.784 72.7337  10
  -2   0   9-12.6323 23.0539   1
  -2   0   8 368.111 51.6032   1
  -2   0   7 28.2608 23.4944   1
  -2   0   6 33085.8 391.336   1
  -2   0   5 47.0642 20.8503   1
  -2   0   4 205.162 28.7149   1
  -2   0   3 4.51165 12.8632   1
  -2   0   2 843.285 40.6702   1
  -2   0   1 17.5713 11.6882   1
  -2   0   0 2469.71 72.7775   1
  -2   0  -1 14.6022 13.4975   3
  -2   0  -2 260073. 866.468   3
  -2   0  -3 5.20826 19.9482   3
  -2   0  -4 20471.5 320.344   3
  -2   0  -5-0.22461 27.2868   3
  -2   0  -6 35059.4 514.751   3
  -2   0  -7 13.2174 28.4753   3
  -2   0  -8 2566.09 171.681   3
  -2   0  -9-20.1988 25.1818   8
  -2   0  -9 27.2217 30.0502   5
  -2   0  -9 34.6514 26.4901  10
  -2   0  -9-57.2812 31.7503   3
  -2   0 -10 25960.0 511.588  10
  -2   0 -10 26296.8 509.403   5
  -2   0 -10 25665.2 545.033   8
  -2   0 -11 5.04078 32.1013   5
  -2   0 -11 49.9355 44.8796   8
  -2   0 -11 11.3632 31.1670  10
  -2   0 -12 747.864 86.5546   5
  -2   0 -12 950.398 96.8358  10
  -2   0 -12 769.353 98.4735   8
  -2   0 -13-16.0836 21.9583   5
  -2   0 -13 14.7140 28.1411   8
  -2   0 -14 645.458 61.3971   5
  -2   0 -14 707.460 76.2064   8
   2  -1 -16 2014.92 97.3601  10
   2   1 -16 2149.70 116.067   8
   2  -1 -15 129.112 43.3997   8
   2  -1 -15 105.582 31.7050  10
   2   1 -14 7191.67 284.655   8
   2  -1 -14 7227.24 264.827  10
   2  -1 -14 7464.73 285.619   8
   2  -1 -13 3942.21 219.578   8
   2   1 -13 3927.91 222.813   8
   2  -1 -13 3759.92 203.806  10
   2  -1 -12 808.676 101.387   8
   2  -1 -12 856.315 102.142  10
   2  -1 -11 143.811 46.0579  10
  -2   1  11 44.1375 31.8785   1
   2  -1 -11 115.307 38.0747   8
   2  -1 -10 2036.80 144.252   8
  -2   1  10 2023.09 152.860   1
   2  -1 -10 2043.17 144.606  10
  -2   1   9 25170.5 496.680   1
  -2   1   8 8473.96 267.895   1
   2   1  -7 41211.4 541.434   3
  -2   1   7 41463.1 545.661   1
  -2  -1   7 42582.0 412.024   1
  -2  -1   6 15449.3 226.982   1
  -2   1   6 15246.1 302.003   1
   2   1  -6 15700.1 295.353   3
  -2  -1   5 2552.16 82.5798   1
   2   1  -5 2626.41 107.142   3
  -2   1   5 2493.45 114.450   1
  -2  -1   4 132502. 530.509   1
  -2   1   4 133012. 732.805   1
   2   1  -4 131852. 654.073   3
  -2   1   3 98671.4 575.127   1
   2   1  -3 99318.0 468.905   3
  -2  -1   3 98362.5 428.985   1
  -2   1   2 20509.6 235.749   1
  -2  -1   2 20469.6 196.581   1
  -2   1   1 44268.6 305.120   1
  -2   1   0 41859.5 289.244   1
  -2  -1   0 42183.1 132.069   3
  -2   1  -1 232541. 701.064   1
  -2  -1  -1 234982. 579.876   3
  -2  -1  -2 37928.8 301.060   3
  -2   1  -2 38131.0 231.636   2
  -2   1  -2 38206.2 376.568   3
   2   1   3 1683.62 56.2527   2
  -2  -1  -3 1562.68 75.0722   3
  -2   1  -3 1737.48 91.0623   3
  -2   1  -4 7599.43 207.142   3
  -2  -1  -4 7601.85 186.481   3
  -2  -1  -5 2733.14 130.079   3
  -2   1  -5 2648.87 137.091   3
  -2  -1  -6 7348.61 236.310   3
  -2   1  -6 7457.34 249.774   3
  -2   1  -7 4020.78 200.370   3
  -2  -1  -8 19349.1 420.444  10
  -2  -1  -8 18872.2 423.743   8
  -2  -1  -8 19488.0 420.213   4
  -2  -1  -8 19704.9 424.437   5
  -2   1  -8 20084.2 406.271   5
  -2   1  -8 19935.6 478.842   3
  -2   1  -9 2677.71 191.004   3
  -2   1  -9 2820.92 161.926   5
  -2  -1  -9 2690.42 168.977  10
  -2  -1  -9 2831.65 175.168   8
  -2  -1  -9 2870.16 168.927   5
  -2  -1 -10 7757.67 294.481  10
  -2  -1 -10 7741.29 301.994   8
  -2  -1 -10 7587.49 278.407   5
  -2   1 -10 8315.14 358.612   3
  -2   1 -10 7575.12 272.216   5
  -2  -1 -11 1154.17 115.780  10
  -2  -1 -11 1176.42 112.021   5
  -2  -1 -11 1226.09 125.234   8
  -2   1 -11 1039.04 114.045   8
  -2   1 -11 1197.71 111.240   5
  -2  -1 -12 1042.24 105.420  10
  -2  -1 -12 998.899 110.091   8
  -2   1 -12 1147.00 105.272   5
  -2   1 -12 895.607 102.020   8
  -2  -1 -12 1112.75 103.684   5
  -2   1 -13 1305.27 114.012   8
  -2  -1 -13 1244.92 98.9014   5
  -2  -1 -13 1270.70 107.207  10
  -2   1 -13 1290.79 99.4858   5
  -2  -1 -13 1168.60 109.849   8
  -2   1 -14 3011.08 148.431   8
  -2  -1 -14 3035.09 129.478   5
   2  -2 -16 713.456 58.4125  10
   2   2 -16 643.268 59.2773   8
   2   2 -15 442.742 61.3810   8
   2  -2 -15 483.786 63.3836  10
   2   2 -14 696.118 90.9445   8
   2  -2 -14 681.691 85.5010  10
   2  -2 -13 1704.47 140.934  10
   2  -2 -12 12161.1 379.735  10
   2  -2 -12 12291.9 380.166   8
   2  -2 -11 541.157 83.7140   8
  -2   2  11 640.815 97.0374   1
   2  -2 -11 624.075 88.2708  10
  -2   2  10 6464.68 293.359   1
   2   2 -10 6674.62 274.440   9
   2  -2 -10 6577.87 264.578   8
   2  -2 -10 7000.08 279.370  10
   2  -2  -9 8792.60 297.798  10
  -2   2   9 9026.86 324.406   1
   2   2  -9 9012.92 298.275   9
   2  -2  -9 8858.12 288.821   8
  -2   2   8 21340.1 465.359   1
   2   2  -8 20104.8 425.553   3
   2   2  -7 464.728 60.2145   3
  -2   2   7 600.785 77.5574   1
   2   2  -6 9.62141 20.3658   3
  -2   2   6 13.0497 32.5403   1
  -2   2   5 2432.40 129.023   1
   2   2  -5 2426.00 103.875   3
   2   2  -4 26322.8 292.324   3
  -2   2   4 26168.5 377.096   1
   2   2  -3 258.921 25.5852   3
  -2   2   3 228.443 37.5309   1
  -2   2   2 1102.06 67.5079   1
   2   2  -2 1175.40 38.4972   3
  -2   2   1 15066.4 212.887   1
  -2   2   0 11445.4 164.997   1
  -2   2  -1 6427.47 117.597   1
  -2   2  -1 6671.95 158.238   2
   2   2   2 70269.6 527.875   2
  -2   2  -2 70637.4 497.681   2
  -2   2  -3 19024.7 327.083   3
   2   2   3 18146.1 269.161   2
  -2   2  -4 5887.27 197.707   3
   2   2   4 6119.20 157.296   2
   2   2   5 20325.0 291.011   2
  -2   2  -5 19296.8 388.448   3
  -2   2  -6 5901.60 235.123   3
  -2   2  -7 76.8208 38.1539   3
  -2   2  -8 7004.17 295.634   3
  -2  -2  -8 7196.43 271.118  10
  -2  -2  -8 6825.46 262.970   8
  -2  -2  -8 6809.38 266.648   5
  -2   2  -8 6455.21 240.393   5
  -2  -2  -9 1208.78 118.448   8
  -2   2  -9 1330.08 137.290   3
  -2  -2  -9 1277.86 120.772  10
  -2   2  -9 1227.87 110.396   5
  -2  -2  -9 1184.84 117.035   5
  -2  -2 -10 2751.57 175.603   5
  -2  -2 -10 2729.10 180.892  10
  -2  -2 -10 2680.35 179.699   8
  -2   2 -10 2727.86 167.198   5
  -2  -2 -11 620.994 83.4675   5
  -2   2 -11 678.604 84.7874   5
  -2  -2 -11 605.538 89.1009  10
  -2  -2 -12 51.3919 41.3013  10
  -2  -2 -12 74.6858 41.0883   5
  -2   2 -12 102.313 45.0460   8
  -2  -2 -13 39.5787 35.4187  10
  -2   2 -13 20.1297 25.3636   8
  -2  -2 -13-5.70705 21.5134   5
  -2   2 -14 5785.19 185.531   8
  -2  -2 -14 5687.91 162.934   5
   2  -3 -15 53.3078 25.2325  10
   2   3 -15 90.6897 25.8331   8
   2  -3 -14 696.222 79.6852  10
   2  -3 -13 21.5837 33.6755  10
   2  -3 -12 149.635 56.3723  10
   2  -3 -11 831.393 88.8345   5
   2   3 -11 808.405 104.829   9
   2  -3 -11 934.275 108.441  10
  -2   3  10 677.538 101.393   1
   2   3 -10 641.036 91.0119   9
   2  -3 -10 662.464 91.6520  10
   2  -3 -10 654.751 82.2759   5
   2  -3  -9 3659.33 189.203   5
  -2   3   9 3630.21 224.538   1
   2   3  -9 3841.36 206.205   9
   2  -3  -9 3762.87 202.736  10
  -2   3   8 3593.02 210.932   1
   2  -3  -8 3762.01 193.678  10
   2  -3  -8 3549.33 183.188   5
   2   3  -8 3894.62 197.381   9
  -2   3   7 1769.25 139.050   1
  -2   3   6 13593.6 359.713   1
  -2   3   5 17575.0 378.925   1
  -2   3   4 12818.1 302.669   1
  -2   3   3 223.140 40.5075   1
  -2   3   2 66447.3 583.310   1
  -2   3   1 18678.3 271.970   1
  -2   3   1 18779.5 345.893   2
  -2   3   0 4681.30 119.381   1
  -2   3   0 4764.47 172.608   2
  -2   3  -1 2578.69 124.597   2
  -2   3  -2 6578.73 204.303   3
   2   3   2 6409.07 200.673   2
  -2   3  -2 6633.42 195.046   2
  -2   3  -3 23484.8 406.356   3
   2   3   3 23338.4 384.772   2
   2   3   4 1431.53 95.7325   2
  -2   3  -4 1492.29 110.760   3
  -2   3  -5 797.124 88.6237   3
  -2  -3  -6 1765.43 136.907   5
  -2   3  -6 1562.86 131.548   3
  -2  -3  -7 7257.22 286.643   5
  -2   3  -7 6503.97 281.475   3
  -2   3  -7 6540.11 242.947   9
  -2  -3  -7 6520.64 254.958  10
  -2  -3  -8 8427.06 317.672   5
  -2   3  -8 8322.84 334.178   3
  -2  -3  -8 8637.47 307.354  10
  -2   3  -8 8009.50 281.174   9
  -2  -3  -9 365.877 70.5743  10
  -2  -3  -9 403.815 74.2027   5
  -2  -3 -10 2540.18 173.712   5
  -2  -3 -10 2222.39 163.734  10
  -2  -3 -11 5470.61 245.402  10
  -2  -3 -11 5185.50 230.850   5
  -2  -3 -12-1.79148 24.0509   5
  -2  -3 -12-10.4792 33.6275  10
  -2  -3 -13 53.4318 21.9943   5
  -2   3 -13 70.9886 27.2247   8
   2  -4 -14 928.591 72.9798  10
   2  -4 -13 354.651 56.2086  10
   2  -4 -12 12.5436 27.2556  10
   2   4 -11 942.037 104.768   9
   2  -4 -11 926.141 99.0881  10
   2  -4 -11 801.695 85.4312   5
   2  -4 -10 18636.8 446.740  10
   2   4 -10 19262.5 476.527   9
   2  -4 -10 17939.2 428.541   5
   2  -4  -9 20.3483 26.1586  10
   2  -4  -9-31.9980 27.4487   5
   2   4  -9 16.3719 34.3175   9
  -2   4   8 8232.59 341.772   1
   2   4  -8 8061.92 301.251   9
   2  -4  -8 8059.33 302.522   5
  -2   4   8 8490.31 321.200   2
   2  -4  -8 8193.68 286.501  10
  -2   4   7 5677.06 272.301   1
   2   4  -7 6212.96 256.364   9
  -2   4   7 5978.46 268.949   2
   2  -4  -7 6200.48 236.792  10
  -2   4   6 819.487 98.7795   1
  -2   4   6 821.619 100.059   2
   2   4  -6 814.845 89.7423   9
  -2   4   5 9747.19 325.140   2
  -2   4   5 9441.19 311.090   1
   2   4  -5 9606.87 293.350   9
  -2   4   4 496.912 68.8736   1
  -2   4   4 633.411 85.6500   2
  -2   4   3 2889.43 146.800   1
  -2   4   3 2796.08 168.133   2
  -2   4   2 6768.53 252.706   2
  -2   4   1 10596.8 309.605   2
  -2   4   0 11415.2 317.348   2
  -2   4  -1 1373.93 110.764   2
  -2   4  -1 1438.25 104.863   3
  -2   4  -2 168.147 41.1381   3
  -2   4  -3 285.463 51.1490   3
  -2   4  -4 29409.5 529.746   3
   2  -4   4 30262.4 500.903   7
  -2  -4  -5 12530.8 324.791  10
   2  -4   5 11963.0 317.050   7
  -2   4  -5 12178.9 364.851   3
  -2   4  -6 9048.59 326.639   3
  -2   4  -6 9166.49 286.634   9
  -2  -4  -6 9051.34 337.018   5
  -2  -4  -6 9273.77 295.187  10
  -2  -4  -7 773.344 103.128   5
  -2  -4  -7 704.702 87.3097  10
  -2   4  -7 618.101 92.3559   3
  -2   4  -7 818.624 90.0142   9
  -2  -4  -8 3144.69 184.462  10
  -2   4  -8 3193.32 176.651   9
  -2  -4  -8 3422.76 209.966   5
  -2  -4  -9 242.245 60.8927  10
  -2  -4  -9 286.406 66.6279   5
  -2  -4 -10 1196.77 115.662   5
  -2  -4 -10 1168.32 112.895  10
  -2  -4 -11 571.781 76.6188  10
  -2  -4 -11 460.358 66.3835   5
  -2   4 -12 8301.00 230.412   8
  -2  -4 -12 8303.02 227.676   5
  -2  -4 -13 186.127 26.9020   5
   2  -5 -12 589.266 56.9510  10
   2  -5 -11 772.103 73.0948   5
   2  -5 -11 792.823 73.1798  10
   2   5 -11 856.382 87.7892   9
   2  -5 -10 53.4375 26.0971  10
   2  -5 -10 73.5704 29.7522   5
   2   5 -10 93.5072 37.2283   9
   2  -5  -9 523.513 77.1839   5
   2   5  -9 578.218 81.4160   9
   2  -5  -8 5134.52 248.724   5
   2   5  -8 4966.52 235.747   9
   2   5  -7 8676.32 309.326   9
   2   5  -6 2373.30 162.086   9
   2   5  -5 2236.31 153.866   9
  -2   5   5 1946.45 162.899   2
  -2   5   4 5328.97 265.321   2
   2   5  -4 5072.55 225.774   9
   2  -5  -3 10623.9 341.363   7
  -2   5   3 11507.3 383.642   2
   2   5  -3 10726.0 322.432   9
  -2   5   2 4975.44 248.405   2
   2  -5  -2 4382.95 218.246   7
   2   5  -2 4409.11 204.641   9
  -2   5   1 1876.61 152.712   2
   2  -5  -1 1805.90 141.277   7
   2  -5   0 39.7297 34.9810   7
   2  -5   1 765.505 94.0388   7
   2  -5   2 1062.86 107.573   7
   2  -5   3 1308.54 118.568   7
   2  -5   4 996.440 102.547   7
   2  -5   5 15318.2 381.324   7
  -2  -5  -6 461.959 84.3567   5
  -2  -5  -7 11848.6 386.696   5
  -2  -5  -8 4163.45 221.328   5
  -2  -5  -9 2691.12 166.411   5
  -2  -5 -10 47.3870 27.5365   5
  -2  -5 -11 89.7439 27.6660   5
   2  -6 -10 63.5742 18.1780   5
   2   6 -10 110.284 31.6585   9
   2   6  -9 209.748 46.4555   9
   2  -6  -9 192.484 39.5606   5
   2  -6  -8 2654.56 159.608   5
   2   6  -8 2734.80 154.116   9
   2   6  -7 741.736 87.1802   9
   2   6  -6 141.672 45.6714   9
   2   6  -5 1862.80 140.533   9
   2   6  -4 10882.2 332.645   9
   2   6  -3 598.428 84.0207   9
   2   6  -2 128.197 47.0479   9
   2   6  -1 2907.24 172.081   9
   2  -6   0 2104.03 159.385   7
   2   6   0 2041.36 146.313   9
   2  -6   1 4024.57 214.753   7
   2  -6   2 25638.6 529.784   7
   2  -6   3 139.865 48.9648   7
   2  -6   4 324.128 61.8016   7
   2  -6   5 346.334 55.8162   7
  -2  -6  -5 311.110 69.0874   5
  -2  -6  -6 63.9718 42.9643   5
  -2  -6  -7 1517.58 124.806   5
  -2  -6  -8 42.7014 28.3542   5
  -2  -6  -9 157.839 35.3652   5
  -2  -6 -10 314.595 36.9839   5
   2  -7  -8-5.54010 10.1635   5
   2   7  -8 0.38433 10.7585   9
   2  -7  -7 30.6194 21.9413   5
   2   7  -7 64.1076 23.2758   9
   2   7  -6 4729.61 172.122   9
   2  -7  -6 4792.00 193.078   5
   2   7  -5 74.4178 28.4438   9
   2   7  -4 107.302 35.2644   9
   2   7  -3-6.54018 28.3577   9
   2   7  -2 2156.60 133.876   9
   2   7  -1 2580.54 146.109   9
   2   7   0 1415.85 108.834   9
   2   7   1 123.218 37.8668   9
   2   7   2 175.703 43.0321   9
   2   7   3 979.005 84.3294   9
  -2  -7  -4 570.289 74.2520   5
   2   7   4 619.511 65.9495   9
  -2  -7  -5 4.60635 23.1638   5
  -2  -7  -6 5772.14 192.548   5
   2   7   7 1134.70 63.8972   9
  -2  -7  -7 1229.91 78.6289   5
  -2  -8  -1 233.481 34.5265   5
  -2  -8  -2 20.3028 14.4088   5
   3   0 -16 159.495 37.4370   8
   3   0 -15 3.32732 13.6478  10
   3   0 -15-4.12463 28.9371   8
   3   0 -14 35333.4 569.249  10
   3   0 -14 35797.5 634.366   8
   3   0 -13-3.42813 25.0471  10
   3   0 -13 10.4060 36.6662   8
   3   0 -12 29143.7 561.095  10
   3   0 -12 29854.1 590.369   8
   3   0 -11-31.4079 39.8919   8
   3   0 -11 12.7171 21.4862  10
  -3   0  10 11942.6 323.872   1
   3   0 -10 11354.5 329.029  10
  -3   0   9-14.3804 20.0832   1
  -3   0   8 30034.8 446.374   1
  -3   0   7-3.92039 19.5354   1
  -3   0   6 75196.6 605.494   1
  -3   0   5 3.13367 18.8945   1
  -3   0   4 13079.6 211.787   1
  -3   0   3 4.76118 17.8075   1
  -3   0   2 513965. 1188.62   1
  -3   0   1 189.058 30.3593   1
  -3   0   0 3905.21 112.097   1
  -3   0  -1-1.14856 16.3760   3
  -3   0  -2 255883. 972.190   3
  -3   0  -3 16.9567 24.4129   3
  -3   0  -4 26.4433 27.8154   3
  -3   0  -5 11.7355 25.7618   3
  -3   0  -6 990.490 94.2278   3
  -3   0  -7 67.6063 33.6397   3
  -3   0  -8 301.836 54.5816  10
  -3   0  -8 397.614 63.3386   5
  -3   0  -8 306.888 60.3731   4
  -3   0  -8 240.165 49.1198   8
  -3   0  -8 329.614 65.1987   3
  -3   0  -9-4.46652 29.9282  10
  -3   0  -9-43.5517 30.5616   3
  -3   0  -9 6.86231 32.8553   8
  -3   0  -9 15.6418 28.9515   5
  -3   0 -10 76425.9 945.027   8
  -3   0 -10 78738.1 891.646   5
  -3   0 -10 79243.5 903.495  10
  -3   0 -11 11.6573 28.8444  10
  -3   0 -11 20.6833 33.7496   5
  -3   0 -11-9.46539 29.5775   8
  -3   0 -12 8447.97 295.822   8
  -3   0 -12 8810.48 279.853   5
  -3   0 -13 10.7730 24.3581   8
  -3   0 -13 29.8812 24.8530   5
  -3   0 -14 273.505 38.9277   5
   3   1 -16 189.460 40.7546   8
   3  -1 -16 187.915 35.1480  10
   3  -1 -15 4201.24 194.156   8
   3   1 -15 4267.85 199.453   8
   3  -1 -15 4076.50 181.499  10
   3   1 -14 2231.49 160.701   8
   3  -1 -14 2458.90 165.340   8
   3  -1 -14 2275.75 153.315  10
   3  -1 -13 32410.2 615.993   8
   3  -1 -13 31523.0 595.343  10
   3   1 -13 31703.6 621.628   8
   3  -1 -12 101.230 45.4408   8
   3  -1 -12 75.6265 39.4810  10
   3  -1 -11 1525.38 130.869   8
  -3   1  11 1513.41 136.367   1
   3  -1 -11 1496.15 131.113  10
   3  -1 -10 62.4183 29.4224  10
   3   1 -10 121.411 38.9609   9
   3  -1 -10 147.803 44.5735   8
  -3   1  10 145.297 43.6161   1
  -3   1   9 14472.9 370.690   1
  -3   1   8 21992.7 424.565   1
  -3  -1   7 34844.3 393.553   1
  -3   1   7 36616.8 506.791   1
  -3  -1   6 115795. 662.792   1
  -3   1   6 114885. 826.785   1
  -3  -1   5 44543.2 380.093   1
  -3   1   5 44560.4 480.607   1
  -3  -1   4 36377.5 330.117   1
  -3   1   4 36752.2 400.243   1
  -3   1   3 128567. 685.820   1
  -3  -1   3 127974. 614.659   1
  -3   1   2 261052. 902.608   1
  -3  -1   2 260005. 878.729   1
  -3  -1   1 2294.68 89.9037   1
  -3   1   1 7424.04 145.797   1
  -3   1   0 217430. 827.268   1
  -3  -1   0 216803. 487.130   3
  -3  -1  -1 84083.6 401.604   3
  -3   1  -1 82742.6 519.831   1
  -3   1  -2 282.646 41.4487   3
  -3   1  -2 312.494 21.8765   2
  -3  -1  -2 281.280 31.2157   3
  -3  -1  -3 82.1222 25.6508   3
  -3   1  -3 76.8476 30.9747   3
  -3   1  -4 99760.9 806.353   3
  -3  -1  -4 99852.4 719.441   3
  -3   1  -5 24567.1 444.065   3
  -3  -1  -5 24646.0 398.161   3
  -3   1  -6 1927.38 135.967   3
  -3  -1  -6 1933.49 126.914   3
  -3  -1  -7-4.76669 25.8788   3
  -3   1  -7 6.44730 29.4883   3
  -3  -1  -8 10789.9 323.465   5
  -3  -1  -8 10258.1 318.918   8
  -3  -1  -8 10192.5 317.077   4
  -3   1  -8 11465.5 334.613   4
  -3   1  -8 10334.8 364.789   3
  -3  -1  -8 10332.8 321.111  10
  -3   1  -8 10570.4 307.641   5
  -3  -1  -9 53837.7 771.611   8
  -3   1  -9 56030.3 901.405   3
  -3  -1  -9 54938.9 753.007   5
  -3  -1  -9 54035.3 767.874  10
  -3   1  -9 54696.3 734.534   5
  -3   1 -10 2144.52 156.119   8
  -3  -1 -10 2246.94 164.543   8
  -3  -1 -10 2259.96 157.077   5
  -3  -1 -10 2457.86 167.610  10
  -3   1 -10 2294.59 155.221   5
  -3  -1 -11 5127.66 236.311  10
  -3  -1 -11 4824.38 236.094   8
  -3  -1 -11 5030.47 226.575   5
  -3   1 -11 4952.83 220.761   5
  -3   1 -11 4855.86 234.164   8
  -3  -1 -12 1471.97 121.905  10
  -3   1 -12 1411.21 119.400   8
  -3  -1 -12 1439.49 123.555   8
  -3  -1 -12 1375.13 113.218   5
  -3   1 -12 1503.07 116.288   5
  -3   1 -13 2825.74 148.852   8
  -3  -1 -13 3005.78 145.670   5
  -3   1 -14 358.226 44.4815   8
  -3  -1 -14 337.191 41.6467   5
   3   2 -16 1855.69 101.735   8
   3  -2 -16 1810.41 97.7844  10
   3  -2 -15 2.40383 23.5983  10
   3   2 -15 26.0417 27.5655   8
   3  -2 -14 6548.99 255.153  10
   3   2 -14 6585.12 264.362   8
   3  -2 -13 12435.6 378.056  10
   3  -2 -12 8689.27 314.768   8
   3  -2 -12 8783.95 323.583  10
   3  -2 -11 2830.61 178.251   8
  -3   2  11 3131.76 209.520   1
   3  -2 -11 2986.25 188.882  10
   3   2 -11 3100.14 193.383   9
   3   2 -10 2582.18 172.197   9
  -3   2  10 2653.28 187.111   1
   3  -2 -10 2508.88 167.048  10
   3  -2 -10 2611.82 164.651   8
   3   2  -9 4137.47 202.850   9
   3  -2  -9 3901.42 188.200   8
   3  -2  -9 4068.32 202.415  10
  -3   2   9 3960.98 213.040   1
  -3   2   8 7280.70 271.098   1
  -3   2   7 13267.3 340.938   1
  -3   2   6 18201.1 371.199   1
  -3   2   5 12288.1 283.724   1
  -3   2   4 12602.1 265.792   1
  -3   2   3 44.9518 23.4298   1
  -3   2   2 57848.2 489.216   1
  -3   2   1 6525.50 152.507   1
  -3   2   0 65980.5 473.943   1
  -3   2  -1 130.693 26.6415   2
  -3   2  -1 435.255 38.7568   1
  -3   2  -2 49244.2 535.716   3
  -3   2  -2 47635.5 409.403   2
  -3   2  -3 21001.4 376.224   3
  -3   2  -4 1124.10 97.1030   3
  -3   2  -5 1656.79 123.125   3
  -3   2  -6 36123.5 618.009   3
  -3  -2  -7 1.57842 27.3964  10
  -3   2  -7 11.0888 33.1284   3
  -3  -2  -7 13.6378 27.1500   8
  -3   2  -7 30.5016 31.8265   5
  -3  -2  -7 60.6234 28.4596   4
  -3  -2  -7 24.1510 26.9586   5
  -3  -2  -8 4269.60 213.000   8
  -3  -2  -8 4427.87 206.920   4
  -3   2  -8 4392.32 246.947   3
  -3   2  -8 4455.30 206.559   5
  -3  -2  -8 4572.77 224.242   5
  -3  -2  -8 4202.88 214.276  10
  -3  -2  -9 16806.0 439.864   5
  -3   2  -9 16158.2 406.820   5
  -3   2  -9 17050.4 505.236   3
  -3  -2  -9 17043.0 441.295  10
  -3  -2 -10 428.928 80.4745  10
  -3   2 -10 424.475 71.9293   5
  -3  -2 -10 359.284 66.9939   5
  -3  -2 -11 1945.24 141.901   5
  -3   2 -11 1734.19 136.330   8
  -3  -2 -11 2024.23 152.475  10
  -3   2 -12 3074.77 164.926   8
  -3  -2 -12 3426.68 183.693  10
  -3  -2 -12 3311.94 169.290   5
  -3   2 -13 129.563 32.0672   8
  -3  -2 -13 155.331 36.3576   5
  -3  -2 -14 2958.90 106.630   5
   3   3 -15 3164.17 143.527   8
   3  -3 -15 3249.28 144.911  10
   3  -3 -14 160.762 42.1366  10
   3  -3 -13 509.468 77.5081  10
   3  -3 -12 427.829 76.0474  10
   3   3 -11 3260.66 201.995   9
   3  -3 -11 3054.70 190.811  10
   3   3 -10 2927.03 187.984   9
  -3   3  10 2712.61 198.642   1
   3  -3 -10 2980.26 185.945  10
   3   3  -9 18693.7 453.158   9
  -3   3   9 17960.7 488.537   1
   3  -3  -9 18442.7 445.329  10
   3   3  -8 9501.14 307.222   9
  -3   3   8 8971.58 329.466   1
   3  -3  -8 9259.18 301.657  10
  -3   3   7 10529.4 335.254   1
  -3   3   6 2004.08 139.548   1
  -3   3   5 1500.82 112.674   1
  -3   3   4 3978.20 170.362   1
  -3   3   3 7493.32 216.072   1
  -3   3   2 14352.6 274.385   1
  -3   3   1 28465.7 352.438   1
  -3   3   0 11.2137 14.7875   1
  -3   3   0 54.0750 30.4369   2
  -3   3  -1 4608.51 166.771   2
  -3   3  -2 13850.3 321.943   3
  -3   3  -2 13856.6 281.636   2
  -3   3  -3 68.4599 31.2490   3
  -3   3  -4 108.547 40.5711   3
  -3   3  -5 64.9504 34.3633   3
  -3  -3  -6 1539.81 132.849   5
  -3   3  -6 1405.05 130.715   3
  -3  -3  -6 1363.72 116.709  10
  -3  -3  -7 200.761 54.4577  10
  -3   3  -7 142.928 46.3894   3
  -3  -3  -7 157.968 49.1058   5
  -3  -3  -8 40.6727 38.1984  10
  -3  -3  -8-5.27269 36.3719   5
  -3  -3  -9 13753.6 407.545   5
  -3  -3  -9 14154.4 404.540  10
  -3  -3 -10 194.175 60.9214  10
  -3  -3 -10 160.605 54.9899   5
  -3  -3 -11 502.690 74.0651   5
  -3  -3 -11 572.251 85.2618  10
  -3   3 -12 1088.68 88.2662   8
  -3  -3 -12 1251.92 98.8838   5
  -3  -3 -13 7286.46 190.672   5
  -3   3 -13-23.9334 10.1836   8
   3  -4 -14 2247.14 115.178  10
   3  -4 -13 1186.40 97.3552  10
   3  -4 -12 140.011 43.7188  10
   3   4 -12 156.929 52.9357   9
   3   4 -11 1921.69 151.883   9
   3  -4 -11 1987.94 144.394  10
   3   4 -10 19441.7 480.311   9
   3  -4 -10 19370.9 452.242  10
   3   4  -9 5658.93 258.022   9
   3  -4  -9 5050.75 228.255   5
   3  -4  -9 5572.86 241.641  10
   3  -4  -8 13446.3 376.943   5
  -3   4   8 14013.5 428.351   2
   3   4  -8 13600.9 391.323   9
   3  -4  -8 13779.5 367.233  10
  -3   4   8 13430.5 429.664   1
  -3   4   7 31159.7 625.351   1
   3   4  -7 31684.1 576.018   9
  -3   4   7 30432.8 617.985   2
  -3   4   6 1124.83 118.045   2
  -3   4   6 1043.28 110.280   1
   3   4  -6 954.095 98.7014   9
   3   4  -5 15171.0 369.842   9
  -3   4   5 14603.0 380.797   1
  -3   4   5 14900.2 406.901   2
  -3   4   4 2090.02 135.067   1
  -3   4   4 2144.71 152.555   2
  -3   4   3 20560.5 389.869   1
  -3   4   3 20821.5 460.679   2
  -3   4   2 105053. 1018.74   2
  -3   4   1 807.801 88.5330   2
  -3   4   0 1609.80 121.714   2
  -3   4  -1 723.500 82.0850   3
  -3   4  -1 693.773 78.6287   2
  -3   4  -2 8307.68 277.622   3
   3  -4   3 2604.89 150.395   7
  -3   4  -3 2446.13 157.455   3
   3  -4   4 6921.17 245.914   7
  -3   4  -4 6242.82 260.007   3
   3  -4   5 13862.3 349.097   7
  -3   4  -5 12988.2 394.557   3
  -3  -4  -5 14246.3 362.020  10
  -3   4  -6 9081.83 340.955   3
  -3  -4  -6 9855.37 355.310   5
  -3  -4  -6 9616.10 311.952  10
  -3  -4  -7 2578.06 182.324   5
  -3  -4  -7 2607.54 167.226  10
  -3  -4  -8 280.107 65.3334  10
  -3  -4  -8 260.127 67.1207   5
  -3  -4  -9 3537.47 193.815  10
  -3  -4  -9 3702.15 207.896   5
  -3  -4 -10 6680.00 257.687   5
  -3  -4 -11 758.852 79.1064   5
  -3  -4 -12 514.402 53.3639   5
   3  -5 -12 1176.07 78.5273  10
   3   5 -11 22.3867 33.5862   9
   3  -5 -11 65.2434 28.6754  10
   3   5 -10 136.850 46.8846   9
   3  -5  -9 22136.7 467.052   5
   3   5  -9 24200.3 516.026   9
   3   5  -8 30890.6 585.236   9
   3  -5  -8 29295.9 572.210   5
   3   5  -7 200.007 51.2104   9
   3   5  -6 5302.23 241.664   9
   3   5  -5 25190.8 514.354   9
  -3   5   5 26379.8 598.530   2
   3   5  -4 822.927 94.6226   9
  -3   5   4 808.988 106.406   2
   3  -5  -4 778.159 96.0183   7
   3   5  -3 4141.26 202.802   9
   3  -5  -3 4172.11 216.333   7
  -3   5   3 4611.67 246.745   2
   3   5  -2 2447.51 154.589   9
   3  -5  -2 2342.12 163.407   7
  -3   5   2 2517.32 179.728   2
  -3   5   1 3202.63 200.076   2
   3  -5  -1 3077.95 184.417   7
   3  -5   0 105.734 46.5431   7
  -3   5   0 159.955 47.1873   2
   3  -5   1 67.9738 39.2622   7
   3  -5   2 631.894 84.0309   7
   3  -5   3 4940.52 228.178   7
   3  -5   4 19256.1 441.089   7
  -3  -5  -5 7132.16 306.593   5
   3  -5   5 6683.95 254.952   7
  -3  -5  -6 12441.9 399.904   5
  -3  -5  -7 6672.86 286.567   5
  -3  -5  -8 1437.68 128.987   5
  -3  -5  -9 50.3718 33.9608   5
  -3  -5 -10 98.3434 31.9785   5
  -3  -5 -11 5.40259 13.0437   5
   3   6 -10 10936.7 268.143   9
   3  -6  -9 2741.42 137.088   5
   3   6  -9 3159.16 159.890   9
   3  -6  -8 3872.69 185.807   5
   3   6  -8 3746.43 183.553   9
   3   6  -7 2386.83 152.998   9
   3   6  -6-14.1830 33.8548   9
   3   6  -5 981.882 104.216   9
   3   6  -4 9840.67 320.351   9
   3   6  -3 343.116 63.9485   9
   3   6  -2 540.744 78.8203   9
   3  -6  -2 396.990 77.2735   7
   3   6  -1 17.1742 38.0979   9
   3  -6  -1-0.64243 38.8188   7
   3  -6   0 17867.2 456.436   7
   3  -6   1 3577.72 202.218   7
   3  -6   2 20690.2 471.460   7
   3  -6   3 2139.10 148.614   7
   3  -6   4 2315.39 148.824   7
  -3  -6  -5 1089.41 114.178   5
   3  -6   5 1053.59 94.3828   7
  -3  -6  -6 192.055 54.1457   5
  -3  -6  -7 474.717 69.6607   5
  -3  -6  -8 7726.65 232.053   5
  -3  -6  -9 79.7993 24.5997   5
   3   7  -8 508.224 50.0750   9
   3   7  -7 633.449 62.1416   9
   3  -7  -7 568.165 57.8158   5
   3  -7  -6 170.123 39.0245   5
   3   7  -6 113.733 32.7093   9
   3   7  -5 362.781 55.9452   9
   3   7  -4 1089.25 92.9284   9
   3   7  -3 51.4997 30.2537   9
   3   7  -2 250.840 51.3637   9
   3   7  -1 999.418 94.2112   9
   3   7   0 3429.44 168.812   9
   3   7   1 1187.89 98.9170   9
   3   7   2 810.630 80.9798   9
   3   7   3 4191.21 169.477   9
  -3  -7  -3 4213.31 191.801   5
  -3  -7  -4 1236.33 101.079   5
   3   7   4 1169.25 86.0770   9
  -3  -7  -5 2608.17 133.550   5
   3   7   5 2430.27 113.081   9
   3   7   6 254.515 35.9487   9
  -3  -7  -6 300.358 42.4133   5
   4   0 -16 774.566 74.0738   8
   4   0 -15 27.9175 21.3974  10
   4   0 -15-8.41873 27.0088   8
   4   0 -14 13289.1 379.536   8
   4   0 -14 12948.0 356.750  10
   4   0 -13 14.9517 37.1609   8
   4   0 -13 14.2480 23.7645  10
   4   0 -12 486.810 79.5574   8
   4   0 -12 511.628 77.1714  10
   4   0 -11 3.07934 19.1266  10
   4   0 -11 7.98487 23.3530   8
  -4   0  10 369.996 58.8641   1
   4   0 -10 339.163 59.4074  10
  -4   0   9 28.9088 27.7350   1
  -4   0   8 5777.22 198.560   1
  -4   0   7-3.04376 22.6355   1
  -4   0   6 2630.31 119.916   1
  -4   0   5-8.30623 20.9684   1
  -4   0   4 72565.4 551.301   1
  -4   0   3 729.805 59.3183   1
  -4   0   2 999999. 1995.79   1
  -4   0   1 31.8082 26.1076   1
  -4   0   0 14296.0 251.855   1
  -4   0  -1-2.66224 18.7406   3
  -4   0  -2 228140. 1024.10   3
  -4   0  -3 10.0384 25.2892   3
  -4   0  -4 25151.5 417.478   3
  -4   0  -5-14.9649 28.1135   3
  -4   0  -6 14487.7 375.291   3
  -4   0  -7-9.89762 26.0292   5
  -4   0  -7-2.06080 28.7482   3
  -4   0  -7 7.96735 22.3184   4
  -4   0  -8 62159.4 776.364  10
  -4   0  -8 64960.6 830.871   4
  -4   0  -8 62608.7 784.869   8
  -4   0  -8 62885.4 909.976   3
  -4   0  -8 61672.3 774.913   5
  -4   0  -9 22.0971 36.1248   5
  -4   0  -9-5.46798 26.5049   3
  -4   0  -9 1.56913 24.6149   8
  -4   0  -9-2.24258 26.2611  10
  -4   0 -10 11503.9 355.339   8
  -4   0 -10 11413.3 345.774   5
  -4   0 -11 0.70130 34.7492   5
  -4   0 -11 10.8699 23.7796   8
  -4   0 -12 1618.57 118.116   8
  -4   0 -12 1735.73 121.737   5
  -4   0 -13 35.8611 24.5467   5
   4   1 -16 1515.78 100.152   8
   4  -1 -16 1432.74 92.5183  10
   4  -1 -15 3930.89 183.296  10
   4  -1 -15 3733.75 181.124   8
   4   1 -15 3728.57 185.197   8
   4   1 -14 21440.0 480.285   8
   4  -1 -14 20970.4 469.582  10
   4  -1 -14 21894.1 473.858   8
   4  -1 -13 10692.9 347.011   8
   4   1 -13 10449.8 351.004   8
   4  -1 -13 10732.5 353.629  10
   4  -1 -12 737.523 93.8990   8
   4  -1 -12 747.184 96.0791  10
   4  -1 -11 1880.73 142.979   8
  -4   1  11 1805.24 148.404   1
   4  -1 -11 1790.13 143.888  10
  -4   1  10 972.149 104.970   1
   4  -1 -10 1008.66 98.8369   8
   4  -1 -10 947.541 100.686  10
   4   1 -10 1109.84 107.551   9
  -4   1   9 400.240 66.3037   1
  -4   1   8 4666.14 196.583   1
  -4  -1   8 4677.91 161.881   1
  -4   1   7 77.8996 37.6900   1
  -4  -1   7 343.312 43.7273   1
  -4   1   6 587.113 65.7998   1
  -4  -1   6 597.188 55.4958   1
  -4   1   5 2705.25 124.374   1
  -4  -1   5 2745.76 108.971   1
  -4  -1   4 105726. 661.142   1
  -4   1   4 106065. 710.028   1
  -4  -1   3 242692. 995.398   1
  -4   1   3 243774. 1028.80   1
  -4   1   2 50058.0 442.427   1
  -4  -1   2 50566.4 456.391   1
  -4   1   1 3963.92 130.273   1
  -4  -1   1 3499.98 73.1141   3
  -4  -1   0 22757.0 208.139   3
  -4   1   0 23324.9 321.744   1
  -4  -1  -1 33531.8 298.269   3
  -4   1  -1 34108.1 396.254   1
  -4  -1  -2 13462.3 221.375   3
  -4   1  -2 13720.0 143.538   2
  -4  -1  -3 32002.1 385.082   3
  -4   1  -3 31439.3 455.800   3
  -4  -1  -4 18865.7 331.996   3
  -4   1  -4 18555.0 375.866   3
  -4   1  -5 355.135 63.7702   3
  -4  -1  -5 303.489 50.0370   3
  -4   1  -6 5272.08 237.954   3
  -4  -1  -6 5223.26 215.796   3
  -4  -1  -7 1183.73 107.405   5
  -4  -1  -7 1036.67 98.1115   8
  -4   1  -7 1246.70 111.536   4
  -4  -1  -7 1227.12 111.242   4
  -4  -1  -7 1066.34 109.143   3
  -4  -1  -7 1166.92 107.180  10
  -4   1  -7 1239.61 105.944   5
  -4   1  -7 1071.39 117.237   3
  -4   1  -8 28617.1 633.519   3
  -4   1  -8 29495.4 552.681   4
  -4  -1  -8 28039.2 534.261   8
  -4  -1  -8 27165.3 537.103   4
  -4  -1  -8 28747.3 545.905   5
  -4  -1  -8 27658.7 543.487  10
  -4   1  -8 28119.6 522.144   5
  -4  -1  -9 2836.75 180.726  10
  -4   1  -9 2567.71 164.370   8
  -4  -1  -9 2708.94 173.095   5
  -4  -1  -9 2771.21 174.649   8
  -4   1  -9 2707.04 169.895   5
  -4  -1 -10 929.843 106.749  10
  -4  -1 -10 877.692 101.207   8
  -4   1 -10 889.402 100.641   8
  -4   1 -10 967.657 103.120   5
  -4  -1 -10 1011.96 106.921   5
  -4   1 -11 535.805 74.6384   8
  -4   1 -11 611.757 82.5654   5
  -4  -1 -11 575.261 81.0333   5
  -4  -1 -12 278.226 50.5941   5
  -4   1 -12 286.033 49.7443   8
  -4   1 -12 397.786 60.6075   5
  -4   1 -13 767.496 65.4263   8
  -4  -1 -13 719.034 68.3962   5
  -4  -1 -14 4700.17 129.987   5
   4  -2 -16 146.814 30.7563  10
   4   2 -16 169.483 33.6249   8
   4   2 -15 2444.86 141.708   8
   4  -2 -15 2416.12 141.366  10
   4   2 -14 939.036 102.350   8
   4  -2 -14 974.994 103.135  10
   4  -2 -13 442.000 77.5835  10
   4  -2 -12 4997.27 236.100   8
   4  -2 -12 4984.05 245.983  10
   4  -2 -11 349.167 70.1733  10
   4   2 -11 401.830 73.7094   9
  -4   2  11 378.420 73.3949   1
   4  -2 -11 370.378 66.2228   8
   4  -2 -10 13423.1 360.766   8
  -4   2  10 13570.6 415.906   1
   4   2 -10 13805.4 390.919   9
   4  -2 -10 13728.7 392.676  10
   4   2  -9 7729.82 274.744   9
  -4   2   9 7820.67 295.892   1
   4  -2  -9 7599.17 278.752  10
  -4   2   8 29421.2 538.873   1
  -4   2   7 3391.46 173.882   1
  -4   2   6 1661.34 115.824   1
  -4  -2   5 24870.3 299.311   1
  -4   2   5 24769.3 405.736   1
  -4   2   4 19594.8 340.939   1
  -4   2   3 21879.5 337.160   1
  -4   2   2 34.5770 24.9887   1
  -4   2   1 4437.15 144.149   1
  -4   2   0 17182.7 282.315   1
  -4   2  -1 20174.8 298.430   1
  -4   2  -2 36813.6 511.581   3
  -4   2  -2 37416.1 358.838   2
  -4   2  -3 52117.8 644.884   3
  -4   2  -4 172.688 48.8739   3
  -4   2  -5 4743.32 223.966   3
  -4   2  -6 6481.11 278.821   3
  -4  -2  -6 6994.28 262.772   5
  -4   2  -6 6907.44 242.539   5
  -4  -2  -6 7154.96 258.877  10
  -4  -2  -7 479.036 75.6339  10
  -4   2  -7 430.822 66.9561   5
  -4   2  -7 424.100 76.1498   3
  -4   2  -7 368.871 60.0821   4
  -4  -2  -7 472.285 73.0607   5
  -4  -2  -7 471.213 69.7907   4
  -4  -2  -8 18.7636 38.7683  10
  -4   2  -8-2.35908 29.4053   5
  -4   2  -8-55.9853 35.8182   3
  -4  -2  -8 30.8839 30.8364   4
  -4  -2  -8-7.00540 39.3728   5
  -4  -2  -9 83.1852 44.4942  10
  -4  -2  -9 131.495 48.9861   5
  -4   2  -9 148.522 52.2481   5
  -4   2 -10 2776.50 166.766   8
  -4  -2 -10 2807.32 177.679   5
  -4  -2 -10 2936.47 185.950  10
  -4   2 -10 3028.15 175.434   5
  -4  -2 -11 1574.91 125.737   5
  -4   2 -11 1297.88 107.691   8
  -4  -2 -12-9.56738 28.2455   5
  -4   2 -12-4.27592 15.4344   8
  -4  -2 -13 7209.41 195.338   5
   4  -3 -16 824.710 58.8525  10
   4   3 -15 432.045 55.3138   8
   4  -3 -15 422.659 56.3869  10
   4  -3 -14 42.2704 30.4131  10
   4  -3 -13 4453.56 216.890  10
   4  -3 -12 1066.34 114.279  10
   4   3 -12 1110.67 119.276   9
   4   3 -11 4179.44 228.086   9
   4  -3 -11 4156.14 222.881  10
   4   3 -10 8510.88 315.385   9
  -4   3  10 8485.86 344.327   1
   4  -3 -10 8331.68 309.496  10
   4   3  -9 2105.61 152.014   9
  -4   3   9 2000.40 163.887   1
   4  -3  -9 2099.61 152.379  10
   4   3  -8 12582.8 355.117   9
  -4   3   8 12253.9 382.950   1
   4  -3  -8 12911.7 357.861  10
  -4   3   7 4418.18 218.763   1
  -4   3   6 794.201 90.2401   1
  -4   3   5 9903.12 286.578   1
  -4   3   4 12469.0 304.677   1
  -4   3   3 84791.8 743.366   1
  -4   3   2 44262.7 506.349   1
  -4   3   1 1303.92 84.4851   1
  -4   3   0 1619.66 89.3287   1
  -4   3   0 1319.25 95.2669   2
  -4   3  -1 15856.6 314.969   2
  -4   3  -2 5547.17 222.233   3
  -4   3  -2 5544.92 176.784   2
  -4   3  -3 2913.78 168.420   3
  -4   3  -4 8805.93 305.760   3
  -4  -3  -5 1505.08 129.141   5
  -4   3  -5 1477.11 133.457   3
  -4  -3  -5 1496.24 119.459  10
  -4  -3  -6 382.284 69.9101   5
  -4   3  -6 315.892 68.5988   3
  -4  -3  -6 444.299 71.7425  10
  -4   3  -7 4689.59 260.359   3
  -4  -3  -7 4988.56 246.486   5
  -4  -3  -7 4765.22 231.682  10
  -4  -3  -8 394.374 77.0017  10
  -4  -3  -8 326.099 71.4141   5
  -4  -3  -9 14270.3 409.688   5
  -4  -3  -9 14403.2 409.566  10
  -4  -3 -10 5762.05 245.774   5
  -4   3 -11 123.029 30.9853   8
  -4  -3 -11 103.358 37.0314   5
  -4  -3 -12 162.300 35.9334   5
  -4  -3 -13 478.764 43.7828   5
   4  -4 -14 3109.65 136.808  10
   4  -4 -13 226.911 46.8147  10
   4  -4 -12 143.227 42.8265  10
   4   4 -12 178.258 51.8971   9
   4  -4 -11 85.1635 40.4608  10
   4   4 -11 177.873 58.3417   9
   4   4 -10 3272.28 198.525   9
   4  -4 -10 3271.18 185.566  10
   4   4  -9 602.306 87.8223   9
   4  -4  -9 644.290 84.2704  10
   4   4  -8 27888.9 558.212   9
  -4   4   8 27914.1 616.965   1
  -4   4   8 27221.1 603.040   2
   4  -4  -8 27704.0 515.795  10
   4   4  -7 1113.30 111.564   9
  -4   4   7 1183.80 124.682   1
   4   4  -6 6441.81 253.589   9
  -4   4   6 6235.63 267.851   1
   4  -4  -6 6006.43 232.264   7
   4   4  -5 180.763 46.6506   9
   4  -4  -5 186.663 45.2590   7
  -4   4   5 200.716 52.3318   1
   4   4  -4 531.273 69.8209   9
  -4   4   4 587.629 75.4708   1
  -4   4   3 5773.67 211.909   1
  -4   4   3 5504.38 242.481   2
  -4   4   2 2093.11 148.279   2
  -4   4   1 15728.1 393.340   2
  -4   4   0 10196.2 311.372   2
  -4   4  -1 2216.49 150.371   3
   4  -4   1 2361.13 145.513   7
  -4   4  -1 2199.84 138.720   2
  -4   4  -2-24.6598 26.2299   3
   4  -4   2 6.05677 24.0159   7
  -4   4  -3 16235.2 431.114   3
   4  -4   3 17507.2 398.955   7
  -4   4  -4 16602.8 446.953   3
   4  -4   4 17341.2 402.200   7
  -4  -4  -5 78.7390 41.8240   5
  -4   4  -5 79.9473 41.1258   3
   4  -4   5 29.5905 28.4784   7
  -4  -4  -6 539.683 90.1967   5
   4  -4   6 484.885 71.3673   7
  -4  -4  -7 3059.79 197.805   5
  -4  -4  -8 6886.08 287.110   5
  -4  -4  -9 326.817 66.7952   5
  -4  -4 -10 2567.92 150.243   5
  -4  -4 -11 833.068 74.8503   5
  -4  -4 -12 93.5968 22.0809   5
   4   5 -12 48.7637 29.6015   9
   4   5 -11 8.00228 32.3548   9
   4   5 -10 3924.27 201.369   9
   4   5  -9 531.476 84.4627   9
   4   5  -8 6327.11 266.614   9
   4  -5  -8 5961.01 247.214   5
   4   5  -7 17220.9 438.994   9
   4   5  -6 11724.2 357.476   9
   4  -5  -5 11.9748 26.4828   7
  -4   5   5-46.9019 37.1001   2
   4   5  -5 25.0436 38.5050   9
   4  -5  -4 10988.1 349.941   7
   4   5  -4 11440.0 343.618   9
  -4   5   4 12088.3 405.412   2
   4   5  -3 60.7927 38.8575   9
   4  -5  -3-53.6577 34.6482   7
  -4   5   3-25.5604 30.6531   2
   4  -5  -2 3101.01 188.240   7
  -4   5   2 3246.59 206.599   2
   4  -5  -1 8916.77 317.055   7
  -4   5   1 9069.55 335.587   2
   4  -5   0 897.159 104.443   7
  -4   5   0 975.988 109.463   2
   4  -5   1 8180.70 300.288   7
   4  -5   2 37666.9 638.586   7
   4  -5   3 5328.45 239.045   7
  -4  -5  -4 16370.5 454.400   5
   4  -5   4 16462.5 411.160   7
  -4  -5  -5 16663.0 457.221   5
   4  -5   5 17004.9 406.930   7
  -4  -5  -6 188.753 60.5099   5
   4  -5   6 202.918 48.2052   7
  -4  -5  -7 3399.05 195.220   5
  -4  -5  -8 1485.70 121.801   5
  -4  -5  -9 4167.88 180.607   5
  -4  -5 -10 183.751 34.4152   5
   4   6 -11 7891.76 202.915   9
   4   6 -10 7220.98 221.721   9
   4   6  -9 1362.27 107.028   9
   4  -6  -8 26.7100 20.3665   5
   4   6  -8 61.7317 34.7256   9
   4   6  -7 2022.92 142.384   9
   4   6  -6 449.788 72.0142   9
   4   6  -5 1052.76 110.865   9
   4   6  -4 6160.66 254.985   9
   4  -6  -3 4219.39 221.517   7
   4   6  -3 4244.02 213.142   9
   4   6  -2 10520.0 331.990   9
   4  -6  -2 10561.5 351.419   7
   4  -6  -1 1302.82 126.892   7
   4   6  -1 1329.11 121.283   9
   4  -6   0 5766.39 256.775   7
   4  -6   1 20137.8 467.720   7
   4  -6   2 10447.3 330.016   7
   4  -6   3 65.0777 39.9273   7
  -4  -6  -4 3378.63 194.460   5
   4  -6   4 3077.55 166.027   7
  -4  -6  -5 135.189 46.1041   5
   4  -6   5 147.501 39.4128   7
  -4  -6  -6 1608.87 123.145   5
  -4  -6  -7 580.374 69.9058   5
  -4  -6  -8 868.710 71.9410   5
   4   7  -8 271.701 38.2540   9
   4   7  -7 2319.57 116.161   9
   4  -7  -6 10.2931 15.8349   5
   4   7  -6 18.7845 24.2112   9
   4   7  -5 9337.64 259.022   9
   4   7  -4 36.4942 23.7523   9
   4   7  -3 2996.65 156.055   9
   4   7  -2 813.717 84.9246   9
   4   7  -1 696.395 77.8375   9
   4   7   0 1383.89 106.880   9
   4   7   1 1176.77 96.6630   9
  -4  -7  -2 504.888 66.9974   5
   4   7   2 591.525 67.9954   9
  -4  -7  -3 835.267 81.2789   5
   4   7   3 913.651 77.2881   9
   4   7   4 3563.45 139.868   9
  -4  -7  -4 3488.01 150.763   5
   4   7   5 471.960 48.2163   9
  -4  -7  -5 459.714 51.3652   5
   4   7   6 1084.06 61.7761   9
  -4  -7  -6 1169.46 68.8451   5
   5   0 -16 414.322 53.8171   8
   5   0 -15-34.3952 22.7770  10
   5   0 -15 32.8430 26.0563   8
   5   0 -14 3206.38 180.941   8
   5   0 -14 2983.05 175.174  10
   5   0 -13 32.4627 30.2959   8
   5   0 -13-67.5777 35.2639  10
   5   0 -12 16560.6 421.133   8
   5   0 -12 15482.7 423.220  10
   5   0 -11-43.0314 28.0621   8
   5   0 -11-3.56356 31.0245  10
  -5   0  10 18550.9 418.190   1
   5   0 -10 17614.5 419.899  10
  -5   0   9 37.5724 29.8329   1
  -5   0   8 29602.1 470.067   1
  -5   0   7 224.380 46.4624   1
  -5   0   6 2536.62 125.410   1
  -5   0   5 36.8070 29.9646   1
  -5   0   4 43477.0 482.328   1
  -5   0   3 7.20097 29.1192   1
  -5   0   2 2134.87 109.323   1
  -5   0   1 26.3107 29.9146   1
  -5   0   0 18367.7 331.993   1
  -5   0  -1 191.462 35.7574   3
  -5   0  -2 93854.0 723.764   3
  -5   0  -3 8.06034 22.2229   3
  -5   0  -4 54.0005 31.4518   3
  -5   0  -5-3.22232 24.1348   3
  -5   0  -6 992.706 105.581   3
  -5   0  -6 1112.36 103.711   4
  -5   0  -6 1092.18 99.0799   5
  -5   0  -7 51.4020 34.8822  10
  -5   0  -7 35.9761 28.8682   5
  -5   0  -7-26.1777 25.6891   3
  -5   0  -7 68.5165 35.5810   4
  -5   0  -8 5265.07 227.267   8
  -5   0  -8 5319.83 244.658   4
  -5   0  -8 4961.50 263.521   3
  -5   0  -8 5124.91 233.259   5
  -5   0  -9-14.1858 39.4074   5
  -5   0  -9-52.6124 28.0250   8
  -5   0  -9-16.9908 39.5269   4
  -5   0 -10 5689.97 232.358   8
  -5   0 -10 5492.09 235.793   5
  -5   0 -11 16.4838 18.7871   8
  -5   0 -11 22.0613 32.4041   5
  -5   0 -12 1588.67 109.763   5
  -5   0 -13 2.58928 14.9717   5
   5   1 -16 281.571 44.1971   8
   5  -1 -16 210.743 39.6809  10
   5   1 -15 183.175 45.0799   8
   5  -1 -15 135.001 39.0448  10
   5  -1 -14 780.130 88.6470   8
   5   1 -14 907.593 98.5083   8
   5  -1 -14 814.345 96.6884  10
   5  -1 -13 733.142 91.4421   8
   5   1 -13 690.263 89.4125   8
   5  -1 -13 601.306 88.5844  10
   5  -1 -12 7984.41 290.561   8
   5   1 -12 7483.17 268.975  10
   5  -1 -12 7311.52 296.089  10
   5  -1 -11 2017.53 141.840   8
   5   1 -11 1993.41 140.861  10
   5  -1 -11 1948.05 152.786  10
  -5   1  11 1974.15 155.306   1
   5   1 -10 196.606 47.1871  10
   5   1 -10 165.500 41.9268   9
   5  -1 -10 149.826 39.7162   8
   5  -1 -10 145.073 45.0369  10
  -5   1  10 92.1023 36.2297   1
  -5   1   9 737.684 86.8241   1
  -5   1   8 535.500 72.8453   1
  -5  -1   8 447.075 58.1279   1
  -5   1   7 20877.4 398.474   1
  -5  -1   7 20979.5 358.745   1
  -5  -1   6 1893.22 107.338   1
  -5   1   6 1942.63 117.616   1
  -5  -1   5 3520.28 142.126   1
  -5   1   5 3814.82 156.289   1
  -5  -1   4 4459.66 155.705   1
  -5   1   4 4152.83 155.612   1
  -5  -1   3 101610. 728.668   1
  -5   1   3 99964.1 732.041   1
  -5  -1   2 18827.5 317.585   1
  -5   1   2 18380.4 315.536   1
  -5   1   1 100.602 35.4333   1
  -5  -1   1 14.3555 10.5143   3
  -5   1   0 1.91062 24.1679   1
  -5  -1   0-0.76791 10.5560   3
  -5  -1  -1 9794.83 181.375   3
  -5   1  -1 9700.90 248.427   3
  -5  -1  -2 24220.5 321.634   3
  -5   1  -2 23613.0 403.075   3
  -5   1  -3 72905.9 758.919   3
  -5  -1  -3 73094.4 631.540   3
  -5  -1  -4 4394.10 171.482   3
  -5   1  -4 4284.33 197.565   3
  -5  -1  -5 138.224 36.6689   3
  -5   1  -5 116.191 35.2706   3
  -5  -1  -6 490.709 70.2792   5
  -5  -1  -6 495.282 72.9323  10
  -5   1  -6 513.550 82.4675   3
  -5   1  -6 601.671 76.9712   4
  -5  -1  -6 617.808 82.2273   4
  -5   1  -6 585.556 71.8675   5
  -5  -1  -6 479.086 70.6554   3
  -5   1  -7 3363.30 217.020   3
  -5   1  -7 3646.95 185.478   5
  -5  -1  -7 3432.89 177.071   8
  -5   1  -7 3372.07 186.509   4
  -5  -1  -7 3614.57 199.504   4
  -5  -1  -7 4003.85 215.096   3
  -5  -1  -7 3592.13 190.079   5
  -5  -1  -7 3229.67 188.090  10
  -5  -1  -8 1202.12 115.889   5
  -5   1  -8 1288.71 139.034   3
  -5  -1  -8 1166.81 110.191   8
  -5   1  -8 1270.30 119.835   4
  -5  -1  -8 1234.11 122.148   4
  -5  -1  -8 1160.89 119.711  10
  -5   1  -8 1278.38 117.233   5
  -5   1  -9 23.8504 40.2906   5
  -5  -1  -9 17.7310 34.1731   5
  -5  -1  -9 8.26794 30.2862   8
  -5  -1  -9-12.9648 39.7135   4
  -5   1 -10 1515.99 117.357   8
  -5  -1 -10 1532.05 128.149   5
  -5   1 -10 1547.32 129.098   5
  -5   1 -11 816.630 88.2838   5
  -5  -1 -11 725.068 85.6008   5
  -5  -1 -12 16.8288 25.7660   5
  -5  -1 -13 954.213 69.2227   5
   5   2 -16 1412.34 86.3948   8
   5  -2 -16 1515.72 95.3673  10
   5   2 -15 1627.31 112.699   8
   5  -2 -15 1773.55 123.207  10
   5  -2 -14 189.945 50.1067  10
   5   2 -14 230.723 52.1204   8
   5  -2 -13 232.444 62.8384  10
   5  -2 -12 331.734 70.0454  10
   5   2 -11 2315.33 164.782   9
   5  -2 -11 2432.59 155.772   8
  -5   2  11 2388.82 183.068   1
   5  -2 -11 2327.59 169.767  10
   5   2 -10 5661.76 245.847   9
   5  -2 -10 5682.87 227.763   8
  -5   2  10 5934.11 275.747   1
   5  -2 -10 5836.01 259.456  10
   5   2  -9 1342.59 115.648   9
  -5   2   9 1252.86 121.986   1
   5  -2  -9 1347.83 119.490  10
  -5   2   8 3521.12 190.929   1
  -5   2   7 9607.88 294.444   1
  -5   2   6 1695.62 120.132   1
  -5  -2   5 12282.8 247.306   1
  -5   2   5 11593.3 290.245   1
  -5   2   4 33.2471 31.5938   1
  -5   2   3 2822.92 131.448   1
  -5   2   2 13412.2 281.502   1
  -5   2   1 4252.19 161.970   1
  -5   2   0 21128.9 354.067   1
  -5   2  -1 129.116 46.9570   3
  -5   2  -1 97.3500 29.3243   1
  -5   2  -2 12145.5 320.645   3
  -5   2  -3 1302.56 112.657   3
  -5   2  -4 4216.00 212.546   3
  -5  -2  -5 2117.86 143.338   5
  -5   2  -5 1911.88 151.721   3
  -5  -2  -5 2028.90 139.047  10
  -5   2  -5 1940.34 128.799   5
  -5  -2  -6 411.506 71.1439  10
  -5   2  -6 507.353 70.8116   4
  -5  -2  -6 439.292 69.2641   4
  -5   2  -6 451.675 79.8592   3
  -5  -2  -6 397.312 70.1741   5
  -5   2  -6 488.884 69.4269   5
  -5  -2  -7 47.5905 41.5895  10
  -5  -2  -7-32.8874 41.1974   5
  -5   2  -7-1.08115 21.7691   3
  -5   2  -7 25.8352 29.9006   4
  -5  -2  -7 13.2336 26.7347   4
  -5   2  -7 47.1542 38.8757   5
  -5  -2  -8 2285.13 162.997   5
  -5  -2  -8 2245.20 156.942   4
  -5  -2  -8 2099.94 160.248  10
  -5   2  -8 2286.07 155.585   5
  -5  -2  -9 1083.36 112.310   5
  -5   2  -9 1087.95 109.637   5
  -5  -2 -10 819.653 95.8504   5
  -5  -2 -11 1135.78 100.822   5
  -5  -2 -12 5852.81 192.567   5
  -5  -2 -13 1747.92 83.8906   5
   5  -3 -16 1906.60 90.7419  10
   5  -3 -15 169.810 39.5537  10
   5   3 -15 111.611 31.7166   8
   5  -3 -14 725.450 83.7202  10
   5  -3 -13 627.898 83.9736  10
   5   3 -12-2.95313 36.9116   9
   5  -3 -12 63.8025 44.6879  10
   5  -3 -11 279.042 64.9019  10
   5   3 -11 269.433 63.9297   9
   5   3 -10 44.0427 44.5241   9
   5  -3 -10 12.8586 35.9942  10
  -5   3  10-0.51635 40.3835   1
  -5   3   9 2650.56 189.435   1
   5   3  -9 2481.33 166.598   9
   5  -3  -9 2594.65 170.144  10
   5   3  -8 1462.34 122.982   9
  -5   3   8 1496.07 137.852   1
   5  -3  -8 1488.75 123.285  10
   5   3  -7 8847.27 282.278   9
  -5   3   7 8532.88 305.451   1
  -5   3   6 148.675 48.8484   1
  -5   3   5 51.6965 31.0789   1
  -5   3   4 28587.9 478.318   1
  -5   3   3 562.551 68.5444   1
  -5   3   2 2050.25 121.343   1
  -5   3   1 15611.7 325.364   1
  -5   3   0 14339.2 319.395   2
  -5   3  -1 979.889 101.991   3
  -5   3  -1 882.112 75.6280   2
  -5   3  -2 100.531 40.3895   3
  -5   3  -3 1600.54 134.090   3
  -5  -3  -4 2039.32 147.853   5
  -5   3  -4 1968.67 154.206   3
  -5  -3  -5 3671.13 202.740   5
  -5   3  -5 3522.61 216.135   3
  -5  -3  -5 3270.23 185.767  10
  -5  -3  -6 2875.90 186.123   5
  -5   3  -6 3099.62 214.212   3
  -5  -3  -6 2883.56 180.311  10
  -5  -3  -7 13.2667 34.8958   5
  -5  -3  -8 152.152 54.9420   5
  -5  -3  -9 332.500 68.6601   5
  -5  -3 -10 957.824 96.4686   5
  -5  -3 -11 537.658 65.9794   5
  -5  -3 -12 1506.09 85.6762   5
   5  -4 -14 398.920 51.2142  10
   5  -4 -13-14.1346 24.7056  10
   5  -4 -12 165.751 43.6636  10
   5   4 -12 147.286 50.7859   9
   5  -4 -11 53.7337 36.6238  10
   5   4 -11-1.20997 34.7929   9
   5   4 -10 501.775 82.1790   9
   5  -4 -10 652.207 83.7960  10
   5  -4  -9 1408.10 121.072  10
   5   4  -9 1424.99 133.513   9
   5   4  -8 16495.1 426.547   9
  -5   4   8 16394.2 471.519   1
   5  -4  -8 16327.9 393.671  10
   5   4  -7 373.260 68.1705   9
  -5   4   7 327.954 69.5841   1
  -5   4   6 3562.03 204.315   1
   5   4  -6 3670.10 192.129   9
   5   4  -5 504.347 72.0199   9
   5  -4  -5 461.223 66.5643   7
  -5   4   5 519.524 76.9706   1
   5  -4  -4 2947.86 165.946   7
  -5   4   4 2973.80 169.046   1
   5   4  -4 2964.90 164.048   9
   5  -4  -3 6471.46 246.443   7
   5   4  -3 6828.41 241.244   9
  -5   4   3 6812.85 275.192   2
   5  -4  -2 848.097 90.4723   7
  -5   4   2 872.494 98.8778   2
  -5   4   1 58.4873 30.8341   2
   5  -4  -1 138.925 42.2413   7
  -5   4   0 1399.81 129.011   3
   5  -4   0 1727.61 126.122   7
  -5   4   0 1658.09 127.913   2
  -5   4  -1 1587.35 137.075   3
   5  -4   1 1788.09 131.108   7
  -5   4  -2 3484.91 205.171   3
   5  -4   2 3739.02 190.066   7
  -5   4  -3 3558.79 214.309   3
  -5  -4  -3 4060.89 215.308   5
   5  -4   3 3523.97 187.928   7
  -5  -4  -4 520.831 82.1658   5
  -5   4  -4 426.414 76.8159   3
   5  -4   4 552.696 78.3396   7
  -5  -4  -5-11.0942 39.8588   5
   5  -4   5 65.0788 36.4987   7
  -5  -4  -6 587.401 90.3160   5
   5  -4   6 560.556 75.2154   7
  -5  -4  -7 174.571 52.2730   5
  -5  -4  -8 11422.3 351.023   5
  -5  -4  -9-11.4430 32.9752   5
  -5  -4 -10 185.262 44.1917   5
  -5  -4 -11 20.7745 17.1383   5
   5   5 -12 644.589 71.9050   9
   5   5 -11 12.7786 28.5418   9
   5   5 -10 281.617 60.8902   9
   5   5  -9 11126.7 343.521   9
   5   5  -8 71.6831 49.3487   9
   5   5  -7 42.3936 38.7228   9
   5   5  -6 15252.8 407.328   9
   5  -5  -5 3090.27 186.076   7
   5   5  -5 3384.25 191.811   9
   5  -5  -4 30.8151 33.3495   7
   5   5  -4-23.5260 35.3305   9
  -5   5   4 24.1185 28.5492   2
   5   5  -3 6697.50 261.974   9
   5  -5  -3 6193.88 263.957   7
  -5   5   3 7007.10 309.496   2
   5  -5  -2 105.177 42.1164   7
  -5   5   2-25.5187 24.8859   2
   5  -5  -1 496.785 79.1397   7
  -5   5   1 513.498 83.6611   3
  -5   5   1 563.668 89.9255   2
   5  -5   0 122.934 49.5924   7
  -5   5   0 92.8311 46.8779   3
  -5   5   0 61.0707 33.3354   2
   5  -5   1 876.934 101.992   7
   5  -5   2 42.3042 37.6627   7
  -5  -5  -3 464.585 80.1551   5
   5  -5   3 517.052 78.3498   7
  -5  -5  -4 611.651 89.1585   5
   5  -5   4 552.566 79.3491   7
  -5  -5  -5 4.82083 36.9658   5
   5  -5   5-7.09497 29.5262   7
  -5  -5  -6 3001.00 182.132   5
   5  -5   6 2829.12 151.200   7
  -5  -5  -7 2028.83 140.950   5
  -5  -5  -8 51.7586 32.9518   5
  -5  -5  -9 2239.98 116.987   5
  -5  -5 -10 207.736 30.6124   5
   5   6 -11 1435.11 86.7389   9
   5   6 -10 26.2281 24.9999   9
   5   6  -9 958.870 89.6750   9
   5   6  -8 1689.54 122.832   9
   5   6  -7 825.909 92.7747   9
   5   6  -6 31.5648 39.4210   9
   5   6  -5 115.174 49.8589   9
   5   6  -4 1949.45 146.243   9
   5   6  -3 3451.24 191.293   9
   5  -6  -3 3171.55 189.684   7
   5   6  -2 5743.09 244.373   9
   5  -6  -2 5649.44 253.757   7
   5   6  -1 3986.31 204.897   9
   5  -6  -1 3668.04 205.165   7
   5  -6   0 719.966 94.3257   7
   5  -6   1 704.091 93.0553   7
  -5  -6  -2 1859.90 143.607   5
   5  -6   2 1983.61 143.139   7
  -5  -6  -3 3081.53 178.370   5
   5  -6   3 2947.92 166.118   7
  -5  -6  -4 2026.72 139.818   5
   5  -6   4 2052.23 131.334   7
  -5  -6  -5 102.594 38.2211   5
   5  -6   5 75.1716 31.4977   7
  -5  -6  -6 95.7402 34.0552   5
  -5  -6  -7 416.618 51.1320   5
  -5  -6  -8 2630.72 102.821   5
   5   7  -8 3281.22 123.738   9
   5   7  -7 20.8514 20.8363   9
   5   7  -6 715.912 68.4585   9
   5   7  -5 283.813 49.3904   9
   5   7  -4-0.52147 21.8071   9
   5   7  -3 416.634 58.9553   9
   5   7  -2 19.6004 26.1798   9
   5   7  -1 45.9630 33.1499   9
   5   7   0 102.981 35.3527   9
  -5  -7   0 84.9706 30.6046   5
  -5  -7  -1 2402.52 128.724   5
   5   7   1 2487.07 131.706   9
   5   7   2 25.3671 20.6938   9
  -5  -7  -2 29.8796 21.6145   5
   5   7   3 277.233 42.6647   9
  -5  -7  -3 242.605 40.3383   5
  -5  -7  -4 581.459 54.0495   5
   5   7   4 564.788 53.6443   9
   5   7   5 38.1544 16.2760   9
   6   0 -16 5.44039 8.87344  10
   6   0 -15-22.2658 22.3634  10
   6   0 -15-41.9938 24.3423   8
   6   0 -14 121.714 39.2110   8
   6   0 -14 136.891 44.4238  10
   6   0 -13-19.7099 30.2642  10
   6   0 -13 62.5205 35.5988   8
   6   0 -12 6499.58 255.649   8
   6   0 -12 5757.38 260.749  10
   6   0 -11-38.1482 38.1856  10
   6   0 -10 35625.2 615.546  10
  -6   0  10 35620.3 594.781   1
  -6   0   9 9.19152 26.4586   1
  -6   0   8 1017.76 95.1236   1
  -6   0   7 29.6017 32.2768   1
  -6   0   6 22969.7 411.006   1
  -6   0   5 36.8732 36.1374   1
  -6   0   4 1652.66 111.358   1
  -6   0   3 3.02253 32.2634   1
  -6   0   2 4980.09 187.005   1
  -6   0   1 66.4049 39.1186   1
  -6   0   0 55260.3 534.403   3
  -6   0  -1-3.14836 18.6614   3
  -6   0  -2 25019.8 409.789   3
  -6   0  -3 15.3738 21.4202   3
  -6   0  -4 119197. 1040.39   3
  -6   0  -5-8.61874 28.1570   5
  -6   0  -5-44.4405 27.8675   3
  -6   0  -5 38.3506 36.5120   4
  -6   0  -6-13.1160 28.5210   5
  -6   0  -6 47.8453 28.9611   3
  -6   0  -6 3.88737 35.0613   4
  -6   0  -7 42.9986 31.9043   5
  -6   0  -7 30.6568 28.1156   3
  -6   0  -7 2.71126 38.0134   4
  -6   0  -8 33793.4 626.095   4
  -6   0  -8 32716.0 581.456   5
  -6   0  -9-0.73366 34.3531   5
  -6   0 -10 2263.77 148.124   5
  -6   0 -11 1.98641 27.8778   5
  -6   0 -12 4709.02 166.262   5
   6   1 -16 886.218 69.4728   8
   6  -1 -16 1012.09 81.0355  10
   6   1 -15 13773.1 321.758   8
   6  -1 -15 13799.1 350.054  10
   6  -1 -14 2.73302 27.8895  10
   6  -1 -14-27.7440 25.5711   8
   6   1 -14 32.5924 35.1659   8
   6  -1 -13 1231.28 109.661   8
   6   1 -13 1155.51 111.330   8
   6   1 -13 1014.81 99.1327  10
   6  -1 -13 1209.04 122.244  10
   6   1 -12 20246.7 457.353  10
   6  -1 -12 20731.1 504.548  10
  -6   1  11 5739.09 270.738   1
   6  -1 -11 5613.91 258.817  10
   6   1 -11 5521.93 238.555  10
   6   1 -10 2858.43 167.525  10
   6   1 -10 3092.78 170.814   9
  -6   1  10 2872.60 183.129   1
   6  -1 -10 2924.45 182.467  10
   6  -1  -9 18845.5 440.912  10
  -6   1   9 19214.3 446.478   1
  -6  -1   8 4245.74 184.953   1
  -6   1   8 3947.90 194.722   1
  -6  -1   7 7532.64 238.957   1
  -6   1   7 7448.31 251.877   1
  -6  -1   6 28740.0 454.880   1
  -6   1   6 28595.1 471.862   1
  -6  -1   5 77451.2 723.936   1
  -6   1   5 77560.1 746.347   1
  -6  -1   4 1003.91 86.2262   1
  -6   1   4 1020.48 90.9175   1
  -6   1   3 3413.02 155.608   1
  -6  -1   3 3800.94 160.527   1
  -6  -1   2 3619.41 162.243   1
  -6   1   2 3117.93 148.292   1
  -6  -1   1 1935.31 75.8648   3
  -6   1   1 1905.13 116.655   1
  -6  -1   0 610.088 47.1096   3
  -6   1   0 623.669 71.8844   1
  -6  -1  -1 4428.57 137.337   3
  -6   1  -1 4402.10 180.377   3
  -6  -1  -2 107.984 26.5091   3
  -6   1  -2 99.4058 34.1919   3
  -6  -1  -3 4391.10 165.794   3
  -6   1  -3 4067.60 194.421   3
  -6  -1  -4 3248.59 155.248   3
  -6   1  -4 3327.22 187.604   3
  -6  -1  -5 1843.57 129.165   5
  -6   1  -5 1676.06 142.758   3
  -6   1  -5 1804.31 130.645   4
  -6   1  -5 1750.82 122.338   5
  -6  -1  -5 1686.16 131.849   4
  -6  -1  -5 1807.67 128.301   3
  -6  -1  -6 7046.69 262.027   5
  -6   1  -6 6911.93 305.093   3
  -6   1  -6 6777.45 266.720   4
  -6  -1  -6 6655.47 270.147   4
  -6   1  -6 6819.69 250.547   5
  -6   1  -7 73835.8 1041.05   3
  -6   1  -7 75597.3 903.154   4
  -6  -1  -7 72937.2 925.571   4
  -6  -1  -7 75280.9 876.583   5
  -6   1  -7 75114.0 854.875   5
  -6   1  -8 11660.6 358.406   4
  -6  -1  -8 11171.1 360.829   4
  -6   1  -8 11698.0 342.534   5
  -6  -1  -8 12110.5 357.640   5
  -6   1  -9 4605.05 216.293   5
  -6  -1  -9 4807.04 224.362   5
  -6  -1 -10 2589.58 157.776   5
  -6   1 -10 2624.13 156.815   5
  -6   1 -11 3813.52 170.603   5
  -6  -1 -11 4004.80 176.232   5
  -6  -1 -12 154.371 33.6501   5
   6   2 -16 4652.25 142.744   8
   6  -2 -16 5396.48 179.248  10
   6   2 -15 2196.53 124.339   8
   6  -2 -15 2373.77 143.483  10
   6   2 -14 1323.65 109.436   8
   6  -2 -14 1589.35 130.013  10
   6  -2 -13 3371.32 202.017  10
   6  -2 -12 6313.30 281.305  10
   6   2 -11 6994.85 279.342   9
   6  -2 -11 6966.57 293.646  10
   6   2 -10 11353.6 343.800   9
  -6   2  10 11786.9 391.795   1
   6  -2 -10 11848.2 373.244  10
   6  -2  -9 6685.68 270.512  10
   6   2  -9 6685.70 250.876   9
  -6   2   9 6518.71 277.769   1
   6  -2  -8 510.560 73.5089  10
  -6   2   8 505.673 81.5665   1
  -6   2   7 54.2703 37.5737   1
  -6  -2   6 94191.4 764.419   1
  -6   2   6 90376.3 897.634   1
  -6  -2   5 6844.03 213.555   1
  -6   2   5 6372.65 231.365   1
  -6   2   4 93337.9 841.248   1
  -6   2   3 17959.8 367.889   1
  -6   2   2 36805.2 527.381   1
  -6   2   1 14201.2 325.920   1
  -6   2   0 54244.5 627.958   1
  -6   2  -1 1971.56 137.727   3
  -6   2  -2 661.847 83.9575   3
  -6   2  -3 1117.66 112.829   3
  -6  -2  -4 3635.35 184.059   5
  -6  -2  -4 3578.41 182.693   4
  -6   2  -4 3520.24 205.660   3
  -6   2  -4 3623.88 172.498   5
  -6  -2  -5 886.699 96.3756   5
  -6   2  -5 780.515 103.810   3
  -6   2  -5 818.033 87.5980   4
  -6  -2  -5 872.846 97.3324   4
  -6   2  -5 882.815 90.7225   5
  -6  -2  -6 14324.2 392.918   5
  -6   2  -6 13829.8 368.232   4
  -6  -2  -6 13662.7 386.288   4
  -6   2  -6 15191.2 472.946   3
  -6   2  -6 14519.4 372.602   5
  -6  -2  -7 786.529 97.6964   5
  -6   2  -7 840.779 95.5364   4
  -6  -2  -7 637.468 86.7487   4
  -6   2  -7 874.692 99.1310   5
  -6  -2  -8 10469.7 338.958   5
  -6  -2  -8 9368.18 319.227   4
  -6   2  -8 9986.05 318.918   5
  -6  -2  -9 1588.73 131.339   5
  -6  -2 -10 487.508 70.8708   5
  -6  -2 -11 924.854 83.0659   5
  -6  -2 -12 2797.28 115.017   5
   6  -3 -16 353.486 40.2702  10
   6  -3 -15 15.0973 22.2969  10
   6   3 -15 12.4763 14.2237   8
   6  -3 -14 50.7716 33.1875  10
   6  -3 -13 1706.61 135.148  10
   6   3 -12 1581.04 135.005   9
   6  -3 -12 1672.19 140.769  10
   6   3 -11 935.501 105.369   9
   6  -3 -11 924.642 107.928  10
   6   3 -10 30076.0 578.859   9
   6  -3 -10 30509.6 596.356  10
   6   3  -9 7898.57 289.499   9
  -6   3   9 8404.92 339.255   1
   6  -3  -9 8291.60 303.496  10
   6   3  -8 1756.38 132.684   9
  -6   3   8 1860.92 155.643   1
   6  -3  -8 1600.15 130.509  10
   6  -3  -7 11815.1 333.017  10
   6   3  -7 11651.7 323.897   9
  -6   3   7 11151.7 360.047   1
  -6   3   6 3068.68 183.290   1
  -6   3   5 16609.2 401.180   1
  -6   3   4 4457.57 201.464   1
  -6   3   3 797.016 86.6735   1
  -6   3   2 8637.04 273.345   1
  -6   3   1 8010.60 252.648   1
  -6   3   0 70972.1 724.355   2
  -6   3  -1 92.7434 43.0786   3
  -6   3  -2 17874.4 457.717   3
  -6  -3  -3 7114.62 268.250   5
  -6   3  -3 6638.64 290.292   3
  -6  -3  -4 2802.55 174.600   5
  -6   3  -4 2667.58 191.101   3
  -6  -3  -5 4272.55 221.181   5
  -6   3  -5 4385.68 255.122   3
  -6  -3  -6 6414.01 275.146   5
  -6  -3  -6 6252.57 245.004   4
  -6  -3  -7 4047.53 217.612   5
  -6  -3  -7 3724.93 187.005   4
  -6  -3  -8 2706.47 172.792   5
  -6  -3  -9 838.685 93.8494   5
  -6  -3 -10 1145.41 95.8629   5
  -6  -3 -11 1184.85 80.9475   5
   6  -4 -14 648.828 63.3305  10
   6  -4 -13-22.2483 28.5636  10
   6   4 -12 933.256 96.2678   9
   6  -4 -12 900.446 90.6853  10
   6   4 -11 6793.89 269.300   9
   6  -4 -11 6316.88 249.095  10
   6   4 -10 11739.0 362.287   9
   6  -4 -10 11594.7 339.411  10
   6   4  -9 8390.67 305.869   9
   6  -4  -9 8467.50 288.811  10
   6   4  -8 5645.65 248.722   9
   6   4  -7 6558.95 260.998   9
  -6   4   7 6783.62 301.248   1
  -6   4   6 4279.94 229.070   1
   6   4  -6 4089.66 204.436   9
   6   4  -5 5028.14 220.043   9
   6  -4  -5 4904.59 216.328   7
  -6   4   5 4699.44 229.171   1
   6   4  -4 16284.1 385.731   9
   6  -4  -4 15488.9 389.523   7
  -6   4   4 16892.9 421.413   1
   6   4  -3 3101.57 167.819   9
   6  -4  -3 3123.04 175.506   7
   6  -4  -2 10180.9 315.013   7
  -6   4   2 11116.2 355.036   2
   6  -4  -1 1886.76 136.234   7
  -6   4   1 2022.80 146.962   2
  -6   4   0 9864.56 355.355   3
   6  -4   0 10126.3 315.389   7
  -6   4  -1 16708.1 466.187   3
   6  -4   1 17087.5 413.179   7
  -6  -4  -2 40183.3 663.846   5
  -6   4  -2 38950.8 729.450   3
   6  -4   2 40798.4 641.149   7
  -6  -4  -3 18289.3 455.329   5
  -6   4  -3 18731.4 513.782   3
   6  -4   3 17731.7 427.040   7
  -6  -4  -4 2363.06 168.538   5
   6  -4   4 2177.41 151.629   7
  -6  -4  -5 3072.23 191.549   5
   6  -4   5 2546.72 160.319   7
  -6  -4  -6 2016.71 153.588   5
   6  -4   6 2092.71 139.077   7
  -6  -4  -7 59.6107 37.0139   5
  -6  -4  -8 5.88119 31.5058   5
  -6  -4  -9 213.630 46.5038   5
  -6  -4 -10 683.512 61.9278   5
   6   5 -12 554.194 65.3001   9
   6   5 -11 1122.57 98.3567   9
   6   5 -10 409.554 68.8077   9
   6   5  -9 136.774 51.1288   9
   6   5  -8 263.811 62.2895   9
   6   5  -7 132.666 50.5207   9
   6   5  -6-8.89520 37.4877   9
   6  -5  -6 13.4872 32.0995   7
   6   5  -5 1996.18 148.862   9
   6  -5  -5 2086.10 151.685   7
   6   5  -4 15969.7 408.555   9
   6  -5  -4 15359.8 411.267   7
   6   5  -3 101.750 40.4083   9
   6  -5  -3 49.0443 39.5429   7
   6   5  -2 1554.85 128.414   9
   6  -5  -2 1567.67 135.336   7
   6  -5  -1 8574.89 313.482   7
   6  -5   0 13731.7 392.490   7
   6  -5   1 1444.39 130.166   7
  -6  -5  -2 9621.65 329.303   5
   6  -5   2 9801.92 327.783   7
  -6  -5  -3 5247.45 245.791   5
   6  -5   3 5361.67 238.198   7
  -6  -5  -4 315.626 64.0205   5
   6  -5   4 288.638 57.7067   7
  -6  -5  -5 430.603 69.5375   5
   6  -5   5 444.924 64.4850   7
   6  -5   6 7106.03 227.923   7
  -6  -5  -6 6936.22 252.205   5
  -6  -5  -7 564.826 70.3032   5
  -6  -5  -8 41.6123 24.1886   5
  -6  -5  -9 8600.43 189.418   5
   6   6 -11 4156.76 141.145   9
   6   6 -10 849.188 73.7157   9
   6   6  -9 500.546 64.3385   9
   6   6  -8 187.568 45.9009   9
   6   6  -7 2176.04 142.035   9
   6   6  -6 319.919 62.2380   9
   6   6  -5 353.300 61.0529   9
   6   6  -4 479.598 74.4535   9
   6  -6  -4 498.577 76.4299   7
   6   6  -3 210.705 52.5760   9
   6  -6  -3 282.787 61.0999   7
   6   6  -2 205.652 56.5455   9
   6  -6  -2 146.390 52.1485   7
   6   6  -1 1369.46 119.759   9
   6  -6  -1 1180.22 116.078   7
  -6  -6   0 16094.6 392.117   5
   6   6   0 16890.6 399.148   9
   6  -6   0 16616.3 413.205   7
  -6  -6  -1 2577.46 157.257   5
   6  -6   1 2911.65 171.292   7
  -6  -6  -2 3212.86 171.861   5
   6  -6   2 3386.67 178.593   7
  -6  -6  -3 391.366 62.5901   5
   6  -6   3 339.432 58.8978   7
  -6  -6  -4 227.698 46.9883   5
   6  -6   4 273.291 49.7037   7
  -6  -6  -5 173.078 38.8553   5
   6  -6   5 159.909 32.1359   7
  -6  -6  -6 249.172 39.4269   5
  -6  -6  -7 36.4981 14.6310   5
   6   7  -8 846.347 60.5938   9
   6   7  -7 1267.34 80.6211   9
   6   7  -6 141.524 34.7644   9
   6   7  -5 55.5246 26.3326   9
   6   7  -4 611.796 66.3563   9
   6   7  -3 1710.10 108.798   9
   6   7  -2 1245.62 93.8177   9
   6   7  -1 7973.66 229.200   9
   6   7   0 3794.96 154.284   9
  -6  -7  -1 1402.68 81.7416   5
   6   7   1 1572.44 96.2689   9
   6   7   2 1118.93 77.0747   9
  -6  -7  -2 847.928 60.8537   5
   6   7   3 1608.04 85.2634   9
   6   7   4 2211.48 87.7618   9
   7   0 -16 2882.41 122.421  10
   7   0 -15-24.0781 20.9597  10
   7   0 -14 411.088 66.9997  10
   7   0 -13 5.56933 25.5753  10
   7   0 -12 14915.0 419.795  10
   7   0 -11 17.8795 25.3580  10
   7   0 -10 20736.2 486.027  10
  -7   0  10 21352.6 491.617   1
  -7   0   9 6.58482 27.0192   1
  -7   0   8 5665.58 237.360   1
  -7   0   7-20.8164 29.1733   1
  -7   0   6 100.278 43.2168   1
  -7   0   5 17.2234 37.2972   1
  -7   0   4 74570.8 793.000   1
  -7   0   3 89.7604 42.1432   1
  -7   0   2 27863.5 476.624   1
  -7   0   1 3.77237 38.0202   1
  -7   0   0 132.762 35.0456   3
  -7   0  -1 4.01087 22.3806   3
  -7   0  -2 17693.7 370.764   3
  -7   0  -3 4.91433 21.0009   3
  -7   0  -4 12038.9 345.035   4
  -7   0  -4 11504.0 304.888   5
  -7   0  -5-0.32571 27.0448   5
  -7   0  -5 66.8576 32.6806   3
  -7   0  -5 71.7589 38.2067   4
  -7   0  -6 9740.54 350.737   3
  -7   0  -6 10774.6 355.449   4
  -7   0  -6 9847.57 309.492   5
  -7   0  -7-37.5462 39.0749   5
  -7   0  -7-22.6813 45.0183   4
  -7   0  -8 3545.81 203.866   4
  -7   0  -8 3351.98 184.550   5
  -7   0  -9 10.2482 35.1650   5
  -7   0 -10 134.154 40.0164   5
  -7   0 -11 33.2701 25.9732   5
   7  -1 -16 7211.40 211.814  10
   7  -1 -15 946.443 93.5125  10
   7  -1 -14 1134.56 112.154  10
   7   1 -13 120.002 35.1988  10
   7  -1 -13 154.547 46.7041  10
   7  -1 -12 3631.54 214.071  10
   7   1 -12 3307.01 187.061  10
   7   1 -11 34942.3 611.139  10
  -7   1  11 35410.2 677.785   1
   7  -1 -11 35811.3 663.743  10
   7  -1 -10 12331.5 380.533  10
   7   1 -10 12668.8 363.692  10
  -7   1  10 12230.6 389.582   1
  -7   1   9 619.037 87.9026   1
  -7  -1   9 586.166 79.3106   6
  -7  -1   8 9043.67 291.825   1
  -7   1   8 8209.54 291.170   1
  -7  -1   7 8609.76 277.323   1
  -7   1   7 8557.57 288.125   1
  -7  -1   6 19591.1 408.056   1
  -7   1   6 19025.4 418.232   1
  -7   1   5 163314. 1196.42   1
  -7  -1   5 159112. 1140.44   1
  -7   1   4 118219. 1013.19   1
  -7  -1   4 120635. 987.321   1
  -7  -1   3 4107.59 185.928   1
  -7   1   3 4034.91 186.029   1
  -7   1   2 5926.74 222.384   1
  -7   1   1 22617.2 434.309   1
  -7   1   0 1058.50 101.577   1
  -7   1   0 1027.82 93.4760   3
  -7   1  -1 16489.3 379.229   3
  -7   1  -2 55861.2 727.115   3
  -7   1  -3 11875.4 352.392   3
  -7   1  -4 3493.35 205.936   3
  -7   1  -4 3947.33 194.228   4
  -7  -1  -4 3814.38 181.631   5
  -7  -1  -4 3695.97 196.801   4
  -7   1  -4 3956.55 179.877   5
  -7  -1  -5 10842.3 319.810   5
  -7   1  -5 10560.5 374.511   3
  -7   1  -5 11331.1 344.459   4
  -7  -1  -5 11106.9 352.199   4
  -7   1  -5 10736.6 308.442   5
  -7   1  -6 17208.7 435.990   4
  -7  -1  -6 16777.5 447.118   4
  -7   1  -6 16957.0 493.597   3
  -7   1  -6 16867.8 400.812   5
  -7  -1  -6 16560.9 405.615   5
  -7   1  -7 15518.1 417.215   4
  -7  -1  -7 16003.8 438.699   4
  -7   1  -7 15607.2 392.891   5
  -7  -1  -7 16001.3 405.320   5
  -7   1  -8-7.84962 34.9490   5
  -7  -1  -8 6.07753 35.8298   5
  -7   1  -8 23.0716 32.9472   4
  -7   1  -9 4300.73 198.226   5
  -7  -1  -9 4517.71 205.871   5
  -7   1 -10 392.748 60.8759   5
  -7  -1 -10 413.519 62.6022   5
  -7  -1 -11 2261.93 117.877   5
  -7  -1 -12 2496.21 97.5858   5
   7  -2 -16 3785.40 148.630  10
   7  -2 -15 7684.27 250.910  10
   7   2 -14 4360.69 181.040   8
   7  -2 -14 4568.67 217.556  10
   7  -2 -13 7905.09 305.898  10
   7  -2 -12 314.729 70.3669  10
   7   2 -11 5427.23 239.669   9
   7  -2 -11 5622.12 266.223  10
   7  -2 -10 5929.68 268.248  10
   7   2 -10 5649.85 238.894   9
  -7   2  10 6118.23 289.230   1
   7  -2  -9 32.0631 30.6100  10
  -7   2   9 78.1207 40.5027   1
   7   2  -9 99.0700 33.9945   9
   7  -2  -8 621.260 84.1630  10
  -7   2   8 700.544 93.5863   1
  -7   2   7 3389.71 194.861   1
  -7  -2   6 7017.25 238.719   1
  -7   2   6 6031.59 245.822   1
  -7   2   5 388.333 68.4951   1
  -7   2   4 401.356 68.0573   1
  -7   2   3 1824.84 131.286   1
  -7   2   2 1638.85 123.825   1
  -7   2   1 224.658 51.5369   1
  -7   2   0 460.145 67.3054   1
  -7   2  -1 5242.38 237.036   3
  -7   2  -2 1434.05 129.906   3
  -7  -2  -3 4310.95 195.459   5
  -7   2  -3 4186.72 229.382   3
  -7  -2  -3 4057.97 201.305   4
  -7   2  -3 4522.08 190.510   5
  -7  -2  -4 709.717 85.1804   5
  -7   2  -4 677.887 98.0550   3
  -7   2  -4 660.141 79.0345   4
  -7  -2  -4 679.826 88.5466   4
  -7   2  -4 668.540 79.9436   5
  -7  -2  -5 1635.49 131.537   5
  -7   2  -5 1547.74 153.227   3
  -7   2  -5 1630.16 127.893   4
  -7  -2  -5 1617.16 136.097   4
  -7   2  -5 1663.15 127.538   5
  -7  -2  -6 20672.2 468.581   5
  -7   2  -6 21206.9 460.264   4
  -7  -2  -6 20359.1 484.245   4
  -7   2  -6 21065.7 457.093   5
  -7   2  -7 7020.40 263.788   4
  -7  -2  -7 6772.98 275.107   4
  -7  -2  -7 7284.74 277.186   5
  -7   2  -7 7005.53 264.495   5
  -7  -2  -8 9535.25 314.386   4
  -7  -2  -8 10410.7 322.036   5
  -7  -2  -9 273.335 54.0392   5
  -7  -2 -10 2341.40 130.426   5
  -7  -2 -11 2641.97 116.147   5
   7  -3 -15 332.778 49.8974  10
   7   3 -14 1832.80 109.050   8
   7  -3 -14 2035.10 132.335  10
   7  -3 -13 475.237 74.3925  10
   7   3 -12 7541.94 278.877   9
   7  -3 -12 7563.86 290.215  10
   7  -3 -11-15.9881 35.8131  10
   7   3 -11 16.5800 29.3986   9
   7   3 -10 3857.74 204.379   9
   7  -3 -10 3837.04 213.171  10
   7  -3  -9 221.685 54.7065  10
  -7   3   9 242.645 68.4508   1
   7   3  -9 237.795 55.5695   9
   7  -3  -8 6459.22 262.463  10
   7   3  -8 6116.66 243.356   9
  -7   3   8 6555.06 297.528   1
   7  -3  -7 22.2386 26.3488  10
  -7   3   7-16.9881 31.0312   1
   7   3  -7-9.94480 24.6468   9
   7  -3  -6 9582.22 292.952  10
   7   3  -6 9328.04 279.216   9
  -7   3   6 8658.68 319.322   1
  -7   3   5 546.167 86.2183   1
  -7   3   4 4666.35 226.414   1
  -7   3   3 1339.56 121.245   1
  -7   3   2 12704.7 354.457   1
  -7   3   1 7408.69 260.455   1
  -7   3   0 13537.0 409.831   3
  -7   3  -1 3179.68 202.853   3
  -7  -3  -2 991.471 98.6225   5
  -7   3  -2 927.780 115.750   3
  -7  -3  -3 953.502 101.280   5
  -7   3  -3 876.839 113.126   3
  -7  -3  -3 1014.86 100.523   4
  -7  -3  -4 1543.66 130.200   5
  -7   3  -4 1566.14 153.761   3
  -7  -3  -4 1398.69 119.176   4
  -7  -3  -5 1777.60 142.395   5
  -7  -3  -5 1667.48 131.459   4
  -7  -3  -6 255.823 58.7640   5
  -7  -3  -6 197.258 47.9805   4
  -7  -3  -7 6098.45 250.787   5
  -7  -3  -7 5558.51 222.290   4
  -7  -3  -8 2984.56 165.285   5
  -7  -3  -9 436.816 61.1799   5
  -7  -3 -10 2015.02 107.183   5
   7  -4 -14 291.608 41.1530  10
   7  -4 -13 591.526 65.7446  10
   7   4 -12 2689.33 154.798   9
   7  -4 -12 2316.56 139.510  10
   7   4 -11 1183.15 111.103   9
   7  -4 -11 1356.05 113.596  10
   7   4 -10 19712.8 453.524   9
   7  -4 -10 19789.8 434.949  10
   7   4  -9 11341.5 346.055   9
   7  -4  -9 11721.2 335.447  10
   7   4  -8 10212.5 328.252   9
   7   4  -7 8367.49 292.345   9
   7   4  -6 3690.07 192.738   9
  -7   4   6 3654.67 222.689   1
  -7   4   5 16214.9 448.154   1
   7   4  -5 15783.8 389.349   9
   7  -4  -5 15891.1 395.031   7
   7   4  -4 5342.17 223.773   9
   7  -4  -4 5148.30 231.381   7
   7   4  -3 6247.82 239.296   9
   7  -4  -3 6504.82 258.654   7
   7  -4  -2 5192.37 230.882   7
  -7   4   2 5574.52 254.459   2
  -7   4   1 769.772 108.523   3
   7  -4  -1 903.423 99.5475   7
  -7   4   0 16891.0 481.952   3
   7  -4   0 16247.6 413.357   7
  -7  -4  -1 3021.77 174.977   5
  -7   4  -1 2515.78 191.323   3
   7  -4   1 2595.49 168.078   7
  -7  -4  -2 12016.8 355.828   5
   7  -4   2 12050.0 357.918   7
  -7  -4  -3 2356.19 161.492   5
   7  -4   3 2456.12 163.248   7
  -7  -4  -4 5880.12 253.130   5
   7  -4   4 5756.34 243.816   7
  -7  -4  -5 1580.18 132.131   5
   7  -4   5 1449.61 119.706   7
  -7  -4  -6 10372.9 318.619   5
   7  -4   6 10332.7 295.276   7
  -7  -4  -7 1910.49 129.190   5
  -7  -4  -8 775.243 76.1067   5
  -7  -4  -9 161.161 32.5774   5
   7   5 -12 811.357 72.1392   9
  -7  -5  12 724.918 68.2576   6
   7   5 -11 644.300 73.0938   9
   7   5 -10 3138.63 166.582   9
   7   5  -9 775.381 88.2836   9
   7   5  -8 1873.42 139.420   9
   7   5  -7 16377.2 410.236   9
   7   5  -6 7811.17 284.460   9
   7  -5  -6 7361.88 268.161   7
   7   5  -5 6094.57 253.134   9
   7  -5  -5 5547.02 241.716   7
   7   5  -4 33.2330 30.0447   9
   7  -5  -4 28.7599 33.5188   7
   7   5  -3 10114.1 322.419   9
   7  -5  -3 9979.87 334.899   7
   7   5  -2 1061.10 109.157   9
   7  -5  -2 1087.22 115.587   7
   7  -5  -1 69.5216 43.5868   7
   7  -5   0 5205.56 242.020   7
  -7  -5  -1 3730.53 193.614   5
   7  -5   1 3547.48 199.310   7
  -7  -5  -2 1486.05 123.388   5
   7  -5   2 1449.42 127.216   7
  -7  -5  -3 3280.14 180.503   5
   7  -5   3 3251.93 183.584   7
  -7  -5  -4 8212.62 275.769   5
   7  -5   4 8397.04 278.422   7
  -7  -5  -5 138.835 41.6947   5
   7  -5   5 172.750 41.7205   7
  -7  -5  -6 2435.08 133.777   5
   7  -5   6 2624.53 126.127   7
  -7  -5  -7 77.5987 26.6859   5
  -7  -5  -8 939.929 61.3259   5
   7   6 -11 4627.25 137.494   9
  -7  -6  11 4292.96 137.790   6
   7   6 -10 690.688 62.9014   9
   7   6  -9 149.013 37.6813   9
   7   6  -8 150.413 40.2055   9
   7   6  -7 23.4078 27.4624   9
   7   6  -6 1818.47 126.531   9
   7   6  -5 902.193 92.9406   9
   7   6  -4 5948.60 232.967   9
   7  -6  -4 5649.51 232.113   7
   7   6  -3 29.0270 33.9509   9
   7  -6  -3 75.2481 38.7286   7
   7   6  -2 4229.21 196.110   9
   7  -6  -2 4370.13 207.725   7
   7   6  -1 17181.1 387.655   9
   7  -6  -1 17545.4 411.246   7
   7   6   0 5480.45 215.494   9
   7  -6   0 5756.06 233.458   7
  -7  -6  -1 4316.19 178.319   5
   7   6   1 4515.16 190.770   9
   7  -6   1 4800.77 208.450   7
  -7  -6  -2 986.460 84.7529   5
   7  -6   2 1112.13 97.7756   7
  -7  -6  -3 164.701 35.7898   5
   7  -6   3 191.727 41.9264   7
  -7  -6  -4 978.321 75.3352   5
   7  -6   4 1049.29 80.9523   7
  -7  -6  -5 241.136 35.2233   5
   7  -6   5 224.249 33.0160   7
   7   7  -7 450.407 44.5930   9
  -7  -7   7 464.667 46.9697   6
   7   7  -6 489.938 50.5487   9
   7   7  -5 26.0479 22.8243   9
  -7  -7   5 21.7541 14.9570   6
   7   7  -4 1344.15 87.5529   9
   7   7  -3 924.174 74.1621   9
   7   7  -2 6115.86 184.818   9
   7   7  -1 60.1676 24.4182   9
   7   7   0 1041.54 73.3787   9
   7   7   1 1205.64 74.6659   9
   7   7   2-18.7632 15.6172   9
   8   0 -16 355.734 43.8704  10
   8   0 -15 17.4221 18.6449  10
   8   0 -14 771.012 90.4106  10
   8   0 -13 28.6394 32.9546  10
   8   0 -12 1903.29 152.421  10
   8   0 -11-42.3539 34.2841  10
  -8   0  10 1472.45 137.175   1
  -8   0   9-3.13666 27.5809   1
  -8   0   9 26.8612 26.9405   6
  -8   0   8 264.107 62.8885   1
  -8   0   7 4.70147 34.1483   1
  -8   0   6 7128.13 277.566   1
  -8   0   5 33.3647 38.4517   1
  -8   0   4 5780.44 242.471   1
  -8   0   3 346.061 65.9246   1
  -8   0   2 74960.4 857.849   1
  -8   0   1 13.4316 15.7396   3
  -8   0   0 2362.85 132.803   3
  -8   0  -1-44.6665 26.2446   3
  -8   0  -2 4264.45 196.215   3
  -8   0  -2 4959.27 221.869   4
  -8   0  -3 32.7208 26.9112   3
  -8   0  -3 20.8411 26.6375   4
  -8   0  -4 12894.3 380.092   3
  -8   0  -4 13530.8 390.302   4
  -8   0  -4 13114.2 335.288   5
  -8   0  -5-15.5279 27.4702   5
  -8   0  -5 7.03453 34.2773   4
  -8   0  -6 1300.29 130.320   4
  -8   0  -6 1139.44 107.291   5
  -8   0  -7-16.5587 31.5902   5
  -8   0  -7 17.6716 37.4222   4
  -8   0  -8 4727.79 228.367   4
  -8   0  -8 4654.99 206.264   5
  -8   0  -9 9.61921 24.8721   5
  -8   0 -10 811.464 73.6458   5
   8  -1 -16 2062.06 111.305  10
   8  -1 -15 3438.23 170.233  10
   8   1 -14 334.852 54.0012  10
   8  -1 -14 517.210 76.6906  10
   8   1 -13 1273.42 112.812  10
   8  -1 -13 1360.74 130.141  10
   8  -1 -12 561.169 88.8511  10
   8   1 -12 534.949 78.6969  10
   8  -1 -11 1799.50 154.305  10
   8   1 -11 1816.79 144.055  10
   8  -1 -10 11685.3 380.668  10
  -8  -1  10 12035.7 356.553   6
  -8   1  10 11997.1 406.324   1
  -8  -1   9 4516.48 221.147   6
  -8   1   9 4329.73 238.807   1
  -8  -1   8 43.4903 34.8958   1
  -8   1   8 9.07543 42.6155   1
  -8  -1   8 80.3021 37.1608   6
  -8   1   7 5759.82 258.002   1
  -8  -1   7 5922.53 249.399   1
  -8   1   6 10021.1 335.169   1
  -8  -1   6 10479.7 325.642   1
  -8   1   5 2704.29 173.394   1
  -8  -1   5 2774.24 167.467   1
  -8  -1   4 17689.5 416.783   1
  -8   1   4 16576.4 415.157   1
  -8  -1   3 2200.85 153.989   1
  -8   1   3 1957.34 143.271   1
  -8   1   2 3398.45 187.002   1
  -8   1   1 27355.4 525.022   1
  -8   1   0 1160.51 106.478   3
  -8   1  -1 525.361 75.5483   3
  -8   1  -2 928.173 102.122   3
  -8   1  -2 947.972 96.3733   4
  -8  -1  -2 1009.26 103.629   4
  -8   1  -3 218.627 47.2974   5
  -8  -1  -3 141.448 39.8743   5
  -8   1  -3 125.941 42.7546   3
  -8   1  -3 98.0058 34.9997   4
  -8  -1  -3 194.127 54.4425   4
  -8   1  -4 3252.03 207.509   3
  -8   1  -4 3434.37 191.393   4
  -8  -1  -4 3471.96 200.619   4
  -8   1  -4 3385.58 171.849   5
  -8  -1  -4 3341.09 173.875   5
  -8   1  -5 223.448 52.1522   5
  -8  -1  -5 228.727 51.2409   5
  -8   1  -5 308.684 68.2643   3
  -8   1  -5 282.779 64.8440   4
  -8  -1  -5 197.610 54.9243   4
  -8   1  -6 11964.6 367.979   4
  -8  -1  -6 11767.1 381.348   4
  -8   1  -6 11336.4 330.263   5
  -8  -1  -6 11533.6 337.055   5
  -8   1  -7 130.131 43.5053   5
  -8  -1  -7 119.126 40.8836   5
  -8   1  -7 127.083 46.0539   4
  -8  -1  -7 124.408 46.1764   4
  -8   1  -8 1579.60 127.801   4
  -8  -1  -8 1623.84 133.921   4
  -8   1  -8 1720.79 125.269   5
  -8  -1  -8 1603.89 121.158   5
  -8   1  -9 1575.05 112.112   5
  -8  -1  -9 1669.47 115.501   5
  -8  -1 -10 420.175 53.5827   5
  -8  -1 -11 44.0233 16.9598   5
   8  -2 -16 22.4794 17.7426  10
   8  -2 -15 439.209 61.9809  10
   8  -2 -14 34.8431 33.6314  10
   8  -2 -13 863.320 105.740  10
   8  -2 -12 2857.72 190.995  10
   8   2 -11 1923.14 137.499   9
  -8  -2  11 1876.60 145.787   6
   8  -2 -11 1780.37 151.055  10
   8  -2 -10 4868.25 246.191  10
  -8   2  10 5184.93 274.327   1
   8  -2  -9 12.3642 30.0986  10
  -8   2   9 360.311 75.0881   1
  -8   2   8 1974.75 165.651   1
  -8   2   7 241.661 65.2025   1
  -8   2   7 338.590 57.5850   6
  -8   2   6 8890.22 329.024   1
  -8   2   5 20659.4 488.411   1
  -8   2   4 3025.70 186.089   1
  -8   2   3 698.528 93.4589   1
  -8   2   2 2304.81 159.413   1
  -8   2   1 1886.20 144.322   1
  -8   2   0 8447.43 312.937   3
  -8   2  -1 7023.45 293.052   3
  -8  -2  -1 7302.36 275.069   4
  -8   2  -2 122.581 43.9041   3
  -8   2  -2 211.485 45.7960   4
  -8  -2  -2 221.554 53.0961   4
  -8  -2  -3 1796.03 128.791   5
  -8   2  -3 1650.21 152.648   3
  -8   2  -3 1793.07 129.545   4
  -8  -2  -3 1767.13 141.182   4
  -8  -2  -4 4457.64 208.726   5
  -8   2  -4 4578.46 259.167   3
  -8   2  -4 4531.06 211.765   4
  -8  -2  -4 4362.34 223.938   4
  -8  -2  -5 3128.35 178.362   5
  -8   2  -5 2934.03 174.306   4
  -8  -2  -5 2956.83 188.241   4
  -8  -2  -6 484.729 74.6592   5
  -8   2  -6 428.682 70.1159   4
  -8  -2  -6 371.951 73.6185   4
  -8  -2  -7 2058.50 150.041   4
  -8  -2  -7 2248.59 147.500   5
  -8  -2  -8 1023.57 99.3008   4
  -8  -2  -8 982.510 93.1560   5
  -8  -2  -9 178.316 40.0056   5
  -8  -2 -10 262.812 38.8264   5
   8  -3 -15 376.221 49.7065  10
   8  -3 -14 162.769 40.3934  10
   8  -3 -13 240.822 54.9051  10
   8   3 -12 594.961 77.2059   9
  -8  -3  12 566.545 76.9304   6
   8  -3 -12 763.540 95.2799  10
   8   3 -11 3666.43 192.744   9
   8  -3 -11 3579.60 204.754  10
   8   3 -10 2232.90 150.667   9
   8  -3 -10 2367.31 167.476  10
   8  -3  -9 217.076 54.6618  10
   8   3  -9 321.224 60.4514   9
   8  -3  -8 3542.04 198.459  10
   8   3  -8 3537.00 182.137   9
  -8   3   8 3609.55 232.244   1
   8  -3  -7 2537.69 161.896  10
   8   3  -7 2333.45 144.131   9
  -8   3   7 2483.08 191.101   1
  -8   3   6 5185.01 267.399   1
   8   3  -6 5237.75 210.104   9
  -8   3   5 3218.49 208.155   1
  -8   3   4 11954.3 387.702   1
   8  -3  -4 11625.9 321.195   7
  -8   3   3 6548.94 279.153   1
  -8   3   2 5773.95 255.842   1
  -8  -3   1 173.999 48.2250   6
  -8  -3   1 133.503 40.4617   4
  -8   3   0 4622.28 254.053   3
  -8  -3   0 4936.22 217.447   4
  -8   3  -1 7435.46 326.040   3
  -8  -3  -1 7090.17 264.556   4
  -8   3  -2 25.7404 29.1863   3
  -8  -3  -2 13.7621 28.2822   4
  -8  -3  -3 64.7530 29.0495   5
  -8  -3  -3-16.8138 23.0776   4
  -8  -3  -4 21.9754 27.2652   5
  -8  -3  -4-2.43745 19.7941   4
  -8  -3  -5 1164.73 112.006   5
  -8  -3  -5 1110.25 107.642   4
  -8  -3  -6 262.256 56.2773   5
  -8  -3  -6 298.027 57.0016   4
  -8  -3  -7 198.319 46.3738   5
   8  -3   7 236.795 45.8401   7
  -8  -3  -7 213.289 42.5237   4
  -8  -3  -8 6862.42 220.057   5
  -8  -3  -9 79.3260 27.4479   5
   8  -4 -14 142.419 28.7383  10
   8  -4 -13 3.89737 17.3830  10
   8   4 -12 4606.20 189.290   9
  -8  -4  12 4468.00 196.645   6
   8  -4 -12 4362.48 184.238  10
   8  -4 -11 319.255 56.1966  10
   8   4 -11 380.024 64.1874   9
   8   4 -10 3156.70 176.511   9
   8  -4 -10 3329.97 173.670  10
   8   4  -9 1674.35 130.390   9
   8  -4  -9 1969.21 135.565  10
   8   4  -8 150.472 45.2999   9
   8   4  -7 59.0503 34.6573   9
   8   4  -6 819.917 90.9663   9
   8   4  -5 1806.66 132.112   9
   8  -4  -5 1850.21 137.448   7
   8   4  -4 8872.88 290.461   9
   8  -4  -4 8672.95 302.958   7
   8   4  -3 2257.48 145.487   9
   8  -4  -3 2322.62 157.504   7
  -8   4   3 2244.81 167.924   2
   8   4  -2 1480.83 117.648   9
   8  -4  -2 1419.55 123.593   7
  -8   4   1 1586.57 155.543   3
   8  -4  -1 1609.43 133.823   7
   8  -4   0 255.276 57.5228   7
   8  -4   1 76.7124 42.6785   7
   8  -4   2 15661.5 411.015   7
  -8  -4  -3 1164.72 109.940   5
   8  -4   3 1135.18 113.389   7
  -8  -4  -4 1884.59 134.888   5
   8  -4   4 1721.35 133.220   7
  -8  -4  -5 2031.62 135.475   5
   8  -4   5 1910.05 130.912   7
  -8  -4  -6 86.9938 35.7052   5
   8  -4   6 70.2975 29.7911   7
  -8  -4  -7 416.117 52.6411   5
  -8  -4  -8-54.0407 22.8148   5
  -8  -5  12 878.516 71.5092   6
   8   5 -11 135.572 36.1109   9
   8   5 -10 12.2907 26.2511   9
   8   5  -9 603.830 76.0376   9
   8   5  -8 31.6821 34.9156   9
   8   5  -7 2571.31 157.584   9
   8   5  -6 3014.56 172.522   9
   8  -5  -6 3170.12 170.954   7
   8   5  -5 938.921 98.4452   9
   8  -5  -5 786.927 90.8331   7
   8   5  -4 1890.82 138.574   9
   8  -5  -4 1796.57 140.169   7
   8   5  -3 124.763 45.9188   9
   8  -5  -3 110.070 47.0863   7
   8   5  -2 1777.75 132.196   9
   8  -5  -2 1612.04 136.454   7
   8   5  -1 153.062 46.2337   9
   8  -5  -1 267.948 64.8455   7
   8  -5   0 781.048 98.6644   7
   8  -5   1 874.816 100.842   7
   8  -5   2 19.4467 36.6156   7
  -8  -5  -3 5724.76 210.196   5
   8  -5   3 5997.39 235.827   7
  -8  -5  -4 136.919 36.5884   5
   8  -5   4 131.548 40.8504   7
  -8  -5  -5 777.073 70.3789   5
   8  -5   5 790.194 74.7095   7
  -8  -5  -6 235.239 36.8760   5
   8  -5   6 209.799 31.8416   7
   8   6 -10 578.075 51.7466   9
  -8  -6  10 677.790 63.1610   6
   8   6  -9 469.745 54.1750   9
   8   6  -8 2894.12 136.074   9
   8   6  -7 970.162 85.3828   9
   8   6  -6 17.1149 24.1523   9
   8   6  -5 437.894 62.7655   9
   8   6  -4 821.854 83.4161   9
   8  -6  -4 856.298 87.6590   7
   8   6  -3 412.072 60.7744   9
   8  -6  -3 411.257 64.9306   7
  -8  -6   3 395.781 58.1742   6
   8   6  -2 6719.84 228.397   9
   8  -6  -2 7162.91 251.380   7
   8   6  -1 2562.86 139.556   9
   8  -6  -1 2811.13 158.144   7
   8   6   0 7539.84 231.638   9
   8  -6   0 8099.95 259.497   7
   8   6   1 4639.07 173.950   9
   8  -6   1 4793.24 192.312   7
   8   6   2 92.3095 30.5057   9
   8  -6   2 104.374 36.2560   7
   8   6   3 8.39968 18.9302   9
   8  -6   3-4.35880 22.4031   7
   8   6   4 65.8390 19.5865   9
   8  -6   4 76.3943 21.7549   7
   8   7  -5 15.7314 15.7965   9
   8   7  -4 678.138 55.6606   9
   8   7  -3 1845.51 89.8092   9
   8   7  -2 66.0595 21.6295   9
   8   7  -1 349.440 38.1591   9
   9   0 -16 4905.25 148.684  10
   9   0 -15-32.2446 22.2656  10
   9   0 -14 133.534 42.4616  10
   9   0 -13-28.6885 28.8598  10
   9   0 -12 44211.7 727.091  10
   9   0 -11 13.9997 35.9369  10
  -9   0  10 22134.8 555.475   1
  -9   0   9-23.9273 27.4284   6
  -9   0   9 24.4857 34.0019   1
  -9   0   8 662.900 96.1477   1
  -9   0   8 794.152 94.5170   6
  -9   0   7 53.0810 37.2065   1
  -9   0   7 26.9777 24.3079   6
  -9   0   6 33473.6 642.400   1
  -9   0   6 34470.7 590.961   6
  -9   0   5 73.7321 49.1131   1
  -9   0   4 20776.7 494.881   1
  -9   0   3 61.9910 52.5715   1
  -9   0   2 36428.4 528.536   3
  -9   0   0 75592.5 884.686   4
  -9   0  -1-11.7482 21.2692   6
  -9   0  -1-36.2403 40.2716   4
  -9   0  -2 2793.48 178.648   4
  -9   0  -3-38.6033 37.5735   4
  -9   0  -4 185.613 45.3348   5
  -9   0  -4 138.246 52.5366   4
  -9   0  -5 42.2806 26.8067   5
  -9   0  -5 17.6286 37.3326   4
  -9   0  -6 8246.68 314.662   4
  -9   0  -6 7815.90 265.879   5
  -9   0  -7-1.23318 27.1681   5
  -9   0  -7 1.55327 42.8743   4
  -9   0  -8 129.139 35.9075   5
  -9   0  -8 107.854 41.4520   4
  -9   0  -9-13.0309 26.0359   5
   9  -1 -16 36.1702 20.2594  10
   9  -1 -15 174.284 41.3423  10
   9   1 -14 296.711 49.6025  10
   9  -1 -14 278.361 58.0185  10
   9   1 -13 543.727 72.7373  10
   9  -1 -13 607.165 88.5367  10
   9   1 -12 2358.35 161.852  10
   9  -1 -12 2471.12 179.379  10
   9  -1 -11 721.538 102.945  10
   9   1 -11 692.070 93.6082  10
  -9  -1  11 576.762 81.4225   6
   9  -1 -10 7299.23 307.467  10
  -9   1  10 7476.88 335.557   1
  -9  -1  10 7717.87 294.514   6
  -9   1   9 2707.79 202.033   1
  -9  -1   9 2619.89 174.966   6
  -9   1   8 158.381 56.2767   1
  -9   1   8 182.919 46.6313   6
  -9  -1   8 235.649 60.9201   6
  -9  -1   8 213.139 58.7808   1
  -9   1   7 21353.7 537.087   1
  -9   1   7 20900.5 453.485   6
  -9  -1   7 21046.8 487.950   6
  -9  -1   7 20273.9 494.488   1
  -9  -1   6 347.806 71.1787   1
  -9   1   6 332.279 62.2852   6
  -9  -1   6 435.407 73.5228   6
  -9   1   6 385.597 80.8002   1
  -9  -1   5 18067.9 458.527   1
  -9   1   5 17264.0 466.823   1
  -9   1   5 17760.8 414.036   6
  -9  -1   5 18674.5 444.543   6
  -9  -1   4 4259.62 229.514   1
  -9   1   4 3710.46 215.087   1
  -9   1   3 1041.97 117.923   1
  -9   1   2 22251.9 511.809   1
  -9   1   1 10398.1 328.818   3
  -9   1   1 11444.3 327.634   6
  -9   1   0 1922.31 144.046   3
  -9   1   0 2248.20 149.021   4
  -9  -1   0 2105.36 152.125   4
  -9   1  -1 1405.56 127.616   3
  -9   1  -1 1565.94 127.108   4
  -9  -1  -1 1596.37 135.872   4
  -9   1  -2 2613.00 177.055   3
  -9   1  -2 2905.89 175.202   4
  -9  -1  -2 2930.07 187.427   4
  -9   1  -3 33.4567 32.1434   3
  -9   1  -3 14.0460 30.0385   4
  -9  -1  -3-8.87522 32.2469   4
  -9   1  -4 10985.6 351.447   4
  -9  -1  -4 10953.3 366.723   4
  -9   1  -4 11216.5 313.775   5
  -9  -1  -4 11269.8 315.268   5
  -9   1  -5 2283.12 162.404   4
  -9  -1  -5 2249.63 168.827   4
  -9   1  -5 2405.94 149.376   5
  -9  -1  -5 2487.98 151.213   5
  -9   1  -6 4528.02 223.202   4
  -9  -1  -6 4485.56 234.016   4
  -9   1  -6 4510.86 201.823   5
  -9  -1  -6 4515.77 201.594   5
  -9   1  -7 1513.65 125.274   4
  -9  -1  -7 1492.37 128.490   4
  -9   1  -7 1459.40 112.051   5
  -9  -1  -7 1493.69 113.383   5
  -9  -1  -8 625.768 78.0787   4
  -9  -1  -8 680.454 72.4602   5
  -9  -1  -9 8268.12 215.266   5
  -9  -1 -10 43.0738 17.3044   5
   9  -2 -16 724.831 59.7675  10
   9  -2 -15 2233.76 127.410  10
   9  -2 -14 654.203 81.8964  10
   9  -2 -13 7830.48 295.611  10
  -9  -2  12 1432.66 118.576   6
   9  -2 -12 1395.96 134.675  10
  -9  -2  11 2192.99 156.976   6
   9  -2 -11 2255.36 172.665  10
   9  -2 -10 9946.07 354.552  10
  -9  -2  10 9423.75 338.076   6
   9  -2  -9 13757.3 410.923  10
  -9   2   9 14125.9 463.038   1
  -9  -2   9 13307.4 409.987   6
  -9   2   8 34585.6 715.526   1
  -9  -2   8 32889.6 644.843   6
  -9   2   7 662.831 105.174   1
  -9  -2   7 572.509 85.5296   6
  -9   2   6 26726.4 614.111   1
  -9   2   6 27118.3 517.624   6
  -9  -2   6 27905.3 584.398   6
  -9   2   5 1209.47 133.222   1
  -9   2   5 1225.31 112.305   6
  -9  -2   5 1080.31 116.853   6
  -9   2   4 300.961 70.6618   1
  -9  -2   4 466.182 77.4993   6
  -9  -2   3 121.211 42.2536   6
  -9   2   3 88.8520 42.3823   1
  -9  -2   2 13582.3 374.009   6
  -9   2   2 13471.4 411.136   1
  -9   2   1 4178.68 231.954   3
  -9  -2   1 3994.90 206.958   4
  -9  -2   1 4112.05 202.323   6
  -9   2   0 8357.64 329.915   3
  -9  -2   0 7841.31 294.035   4
  -9   2  -1 1430.32 141.989   3
  -9   2  -1 1764.40 127.220   4
  -9  -2  -1 1568.93 133.581   4
  -9   2  -2 5808.38 287.546   3
  -9   2  -2 5935.23 236.950   4
  -9  -2  -2 5694.14 255.807   4
  -9   2  -3 10534.0 320.671   4
  -9  -2  -3 9750.62 336.354   4
  -9   2  -4 11583.1 341.109   4
  -9  -2  -4 10745.5 355.882   4
  -9  -2  -4 11632.1 324.198   5
  -9   2  -5 6051.42 242.587   4
  -9  -2  -5 5506.91 251.544   4
  -9  -2  -5 6234.47 237.403   5
  -9   2  -6 2571.56 151.891   4
  -9  -2  -6 2550.91 166.659   4
  -9  -2  -6 2663.86 153.527   5
  -9  -2  -7 2614.17 155.010   4
  -9  -2  -7 2656.95 143.380   5
  -9  -2  -8 66.6924 29.6611   5
  -9  -2  -9 2338.03 104.478   5
   9  -3 -15 711.603 62.0548  10
   9  -3 -14 1560.90 107.014  10
   9  -3 -13 975.076 94.8835  10
  -9  -3  12 5630.34 230.329   6
   9  -3 -12 6020.23 247.996  10
   9  -3 -11 336.172 66.6349  10
   9   3 -11 291.273 53.6069   9
  -9  -3  11 291.312 63.6589   6
  -9  -3  10 839.898 107.633   6
   9  -3 -10 787.666 98.2951  10
   9  -3  -9 1523.65 132.894  10
   9  -3  -8 197.288 52.0921  10
   9  -3  -7 3629.03 196.010  10
  -9   3   7 3724.90 243.257   1
  -9   3   6 11500.9 418.734   1
  -9   3   5 2181.62 179.677   1
  -9   3   4 213.952 65.3451   1
   9  -3  -4 117.717 40.0251   7
  -9   3   3 7253.88 307.740   1
  -9  -3   3 7227.42 296.006   6
  -9  -3   2 6892.48 265.995   4
  -9  -3   2 6715.97 275.390   6
  -9   3   1 11832.2 420.027   3
  -9  -3   1 11457.7 344.066   4
  -9   3   0 34825.2 722.407   3
  -9  -3   0 32587.4 587.728   4
  -9  -3  -1 178.350 47.7509   4
  -9  -3  -2 23.9571 32.4810   4
  -9  -3  -3 837.260 97.0337   4
  -9  -3  -4 249.387 48.5626   5
  -9  -3  -4 334.424 62.1767   4
  -9  -3  -5 8912.20 285.368   4
  -9  -3  -5 9037.54 275.015   5
  -9  -3  -6 518.283 64.7848   4
  -9  -3  -6 549.576 66.8860   5
   9  -3   7 3080.31 133.478   7
  -9  -3  -7 3182.62 141.682   5
  -9  -3  -8 30.2918 17.5602   5
   9  -4 -13 254.394 38.6456  10
  -9  -4  13 189.521 33.3389   6
   9   4 -12 2267.27 120.472   9
  -9  -4  12 2094.24 129.495   6
   9  -4 -12 2145.48 120.544  10
   9   4 -11 2203.86 130.820   9
  -9  -4  11 1976.76 142.924   6
   9  -4 -11 2069.19 126.730  10
   9   4 -10 775.580 82.8526   9
   9  -4 -10 848.162 85.6008  10
   9   4  -9 1379.21 111.565   9
   9   4  -8 95.4735 34.5688   9
   9   4  -7 750.084 86.0644   9
   9   4  -6 9595.67 296.824   9
   9   4  -5 4661.39 205.865   9
   9  -4  -5 4352.31 209.709   7
   9   4  -4 476.678 69.0400   9
   9  -4  -4 569.647 82.0619   7
   9   4  -3 10.1928 29.9013   9
   9  -4  -3 6.77315 27.2706   7
  -9  -4   3-25.1375 35.7536   6
   9   4  -2 14132.3 351.825   9
   9  -4  -2 13227.1 377.786   7
  -9  -4   2 13796.4 391.293   6
   9  -4  -1 14179.3 392.497   7
   9  -4   0 18273.8 447.252   7
   9  -4   1 3260.60 190.714   7
   9  -4   2 666.763 91.3968   7
   9  -4   3 913.108 98.5063   7
  -9  -4  -4 297.601 49.0664   5
   9  -4   4 269.603 57.1106   7
  -9  -4  -5 600.026 63.4412   5
   9  -4   5 560.976 69.4155   7
   9  -4   6 3058.48 133.664   7
  -9  -4  -6 3252.41 130.954   5
  -9  -4  -7 99.5140 23.2338   5
  -9  -5  12 234.840 35.3798   6
   9   5 -11 3720.26 140.583   9
  -9  -5  11 4229.40 172.796   6
   9   5 -10 64.0768 26.6610   9
  -9  -5  10 10.9874 30.5218   6
   9   5  -9 101.741 32.1021   9
   9   5  -8 6493.21 226.161   9
   9   5  -7 11.1945 21.7405   9
   9   5  -6 4986.62 208.644   9
   9   5  -5 11324.8 314.535   9
   9  -5  -5 11202.1 320.101   7
   9   5  -4 782.097 85.3908   9
   9  -5  -4 722.058 86.5647   7
   9   5  -3 355.983 59.5349   9
   9  -5  -3 418.711 71.0735   7
  -9  -5   3 376.569 65.4824   6
   9   5  -2 594.882 73.9198   9
   9  -5  -2 592.288 83.4454   7
   9   5  -1 46.8130 27.6858   9
   9  -5  -1 66.0385 41.2780   7
   9   5   0 235.394 47.5894   9
   9  -5   0 178.936 50.8905   7
   9   5   1 1789.95 114.421   9
   9  -5   1 1906.27 138.853   7
   9  -5   2 4334.74 196.615   7
   9  -5   3 3419.11 164.923   7
   9  -5   4 834.396 74.9762   7
   9  -5   5 1256.43 78.2856   7
  -9  -6  10 752.193 58.2257   6
   9   6  -9 27.1788 16.1101   9
  -9  -6   9 5.88036 16.1070   6
   9   6  -8 65.7881 22.0896   9
  -9  -6   8 73.2381 29.7168   6
   9   6  -7 213.000 38.5765   9
  -9  -6   7 261.386 47.3082   6
   9   6  -6 456.217 54.6341   9
  -9  -6   6 461.545 62.7019   6
   9   6  -5 1757.52 106.627   9
  -9  -6   5 1785.38 116.464   6
   9   6  -4 4783.55 175.031   9
   9  -6  -4 4923.83 187.669   7
  -9  -6   4 4913.86 182.962   6
   9   6  -3 351.167 49.8113   9
   9  -6  -3 439.284 60.0415   7
   9   6  -2 3592.38 148.683   9
   9  -6  -2 3873.62 170.079   7
   9   6  -1 561.986 59.4248   9
   9  -6  -1 660.013 72.6476   7
   9   6   0 1758.65 97.6643   9
   9  -6   0 1931.52 117.010   7
   9   6   1 16.6514 14.2899   9
   9  -6   1 38.7844 25.1307   7
   9   6   2 961.308 61.2962   9
   9  -6   2 1106.30 78.1758   7
   9  -6   3 42.0667 17.6937   7
  10   0 -16 2095.26 88.6529  10
  10   0 -15-23.8876 18.9364  10
  10   0 -14 595.341 73.5518  10
  10   0 -13-8.00021 29.8341  10
  10   0 -12 9866.99 339.772  10
  10   0 -11-41.1417 42.4566  10
 -10   0  10 958.977 103.357   6
 -10   0   9-48.4554 38.3282   1
 -10   0   9 37.4396 27.1213   6
 -10   0   8-0.79956 45.2655   1
 -10   0   8 4.20008 31.3740   6
 -10   0   7 42.4971 45.5051   1
 -10   0   7-25.1561 32.6505   6
 -10   0   6 21476.5 495.055   6
 -10   0   6 21585.2 552.110   1
 -10   0   5 5.81423 37.7397   1
 -10   0   5 19.7175 29.7695   6
 -10   0   4 14711.1 449.913   1
 -10   0   4 13676.4 385.162   6
 -10   0   3-3.08481 29.7487   6
 -10   0   2 19637.8 452.466   6
 -10   0   1-10.3271 24.1285   6
 -10   0   1-24.5919 28.3883   4
 -10   0   0 262.205 57.1461   6
 -10   0   0 291.294 63.6462   4
 -10   0  -1 2.16049 39.9808   4
 -10   0  -2 19291.4 483.579   4
 -10   0  -3 20.7175 38.5614   4
 -10   0  -4 5343.11 257.514   4
 -10   0  -5 1.61398 26.5276   5
 -10   0  -5 9.95308 39.6492   4
 -10   0  -6 2834.64 177.569   4
 -10   0  -6 2709.58 143.858   5
 -10   0  -7 30.6968 20.5337   5
 -10   0  -7 0.81453 30.8982   4
  10  -1 -16-20.7320 15.0857  10
  10  -1 -15 22.4550 22.3487  10
  10   1 -14 2208.70 123.725  10
  10  -1 -14 2467.81 152.001  10
  10  -1 -13 4895.75 234.200  10
  10   1 -13 4672.82 206.330  10
  10  -1 -12 881.622 110.113  10
  10   1 -12 803.337 95.4531  10
  10  -1 -11 354.851 76.3581  10
  10   1 -11 282.446 63.8079  10
 -10  -1  11 289.455 62.7586   6
 -10  -1  10 11171.9 361.735   6
 -10   1   9 8759.22 301.141   6
 -10  -1   9 8404.69 321.177   6
 -10   1   8 158.848 49.1334   1
 -10   1   8 109.715 42.2932   6
 -10  -1   8 154.200 50.5488   1
 -10  -1   8 74.2093 43.2419   6
 -10  -1   7 23953.7 572.166   1
 -10   1   7 24705.8 613.159   1
 -10   1   7 23787.2 509.860   6
 -10  -1   7 24311.9 545.497   6
 -10  -1   6 801.334 109.453   1
 -10   1   6 735.687 111.908   1
 -10   1   6 806.215 97.4974   6
 -10  -1   6 777.208 101.396   6
 -10   1   5 14189.0 391.295   6
 -10   1   5 13416.7 441.529   1
 -10  -1   5 13434.7 399.327   6
 -10   1   4 1227.89 117.919   6
 -10  -1   4 1088.73 113.718   6
 -10   1   4 1150.69 131.630   1
 -10   1   3 1812.85 160.173   1
 -10   1   3 1677.80 136.772   6
 -10  -1   3 1773.29 141.012   6
 -10   1   2-17.0291 24.6551   3
 -10   1   2-16.5789 28.3365   6
 -10  -1   2 12.0241 28.0608   6
 -10   1   2 17.3981 29.3535   4
 -10   1   1 1501.76 130.868   3
 -10   1   1 1663.77 135.088   4
 -10  -1   1 1472.70 123.228   6
 -10  -1   1 1738.51 143.573   4
 -10   1   0 88.4015 38.0350   3
 -10  -1   0 73.0020 29.5303   6
 -10   1   0 126.236 44.2556   4
 -10  -1   0 131.270 49.6514   4
 -10   1  -1 3418.59 203.754   3
 -10   1  -1 3760.69 204.348   4
 -10  -1  -1 3673.68 214.017   4
 -10   1  -2 56.7789 34.7065   4
 -10  -1  -2 57.8967 46.8528   4
 -10   1  -3 4190.37 218.842   4
 -10  -1  -3 4057.38 225.459   4
 -10   1  -4 1280.47 122.972   4
 -10  -1  -4 1224.97 126.801   4
 -10   1  -5 36952.7 626.961   4
 -10  -1  -5 37197.9 655.907   4
 -10  -1  -5 37293.3 534.877   5
 -10   1  -6 1826.23 133.441   4
 -10  -1  -6 1575.15 130.861   4
 -10  -1  -6 1770.61 113.635   5
 -10   1  -7 1470.05 110.247   4
 -10  -1  -7 1614.35 121.737   4
 -10  -1  -7 1591.56 100.685   5
 -10  -1  -8 365.576 44.3404   5
  10  -2 -15 100.751 28.3011  10
  10  -2 -14 1391.83 110.254  10
  10  -2 -13 579.227 81.6557  10
 -10  -2  12 2282.05 147.356   6
  10  -2 -12 2659.80 176.078  10
  10  -2 -11 6884.32 291.628  10
 -10  -2  11 6542.91 270.667   6
  10  -2 -10 630.876 94.5559  10
 -10  -2  10 696.928 97.6665   6
  10  -2  -9 130.481 54.2119  10
 -10  -2   9 55.5180 37.5106   6
 -10  -2   8 31480.5 638.498   6
 -10   2   7 18308.8 540.627   1
 -10  -2   7 18552.9 489.323   6
 -10   2   6 5231.22 285.469   1
 -10  -2   6 4927.72 251.854   6
 -10   2   5 5216.35 281.873   1
 -10  -2   5 5320.15 262.132   6
 -10   2   4 5059.69 273.376   1
 -10  -2   4 4656.16 241.387   6
 -10  -2   3 4689.87 238.614   6
 -10   2   3 4885.74 265.970   1
 -10   2   2 6756.53 304.473   3
 -10  -2   2 7077.25 283.700   6
 -10  -2   2 7073.98 285.353   4
 -10   2   1 79.2469 37.8144   3
 -10  -2   1 40.5052 34.4664   6
 -10  -2   1 31.7433 35.1440   4
 -10   2   0 6249.91 294.395   3
 -10   2   0 6622.18 250.194   4
 -10  -2   0 5951.67 267.074   4
 -10   2  -1 4156.84 200.326   4
 -10  -2  -1 3763.81 212.929   4
 -10   2  -2 6536.91 253.348   4
 -10  -2  -2 6379.42 273.663   4
 -10   2  -3 4225.11 203.985   4
 -10  -2  -3 3757.54 210.616   4
 -10   2  -4 45893.1 657.609   4
 -10  -2  -4 44878.5 706.999   4
 -10   2  -5 1491.09 113.974   4
 -10  -2  -5 1622.41 130.119   4
 -10  -2  -6 320.913 58.1982   4
 -10  -2  -6 392.129 51.3338   5
 -10  -2  -7 496.180 62.1557   4
 -10  -2  -7 542.644 54.7641   5
 -10  -2  -8 397.833 39.5469   5
  10  -3 -15 2027.55 91.1374  10
  10  -3 -14 1432.87 94.2371  10
 -10  -3  13 9252.02 239.397   6
  10  -3 -13 10052.6 279.508  10
 -10  -3  12 16432.9 381.637   6
  10  -3 -12 17481.2 400.155  10
 -10  -3  11 1550.56 131.833   6
  10  -3 -11 1758.22 135.675  10
 -10  -3  10 666.659 93.5403   6
  10  -3 -10 654.966 87.3204  10
  10  -3  -9 415.900 72.8867  10
 -10  -3   9 316.347 72.6720   6
  10  -3  -8 6481.83 265.871  10
 -10  -3   8 6285.32 293.636   6
  10  -3  -7 3174.65 183.961  10
 -10  -3   7 2923.71 200.399   6
 -10  -3   6 201.277 60.4124   6
 -10  -3   5 64.0712 38.5645   6
  10  -3  -4 6369.53 251.786   7
 -10  -3   4 6927.70 295.028   6
 -10  -3   3 4.33767 33.7035   6
 -10  -3   3-32.7058 36.8717   4
 -10  -3   2 34425.7 612.788   4
 -10  -3   2 34339.7 621.653   6
 -10  -3   1 9293.53 320.801   4
 -10  -3   0 694.466 90.3188   4
 -10  -3  -1 708.938 89.7223   4
 -10  -3  -2 8818.97 298.283   4
 -10  -3  -3 623.325 80.5347   4
 -10  -3  -4 264.990 53.2808   4
 -10  -3  -5 8.95609 18.6000   4
 -10  -3  -6 2407.47 118.176   4
  10  -3   6 2440.59 124.530   7
  10  -3   7 136.941 25.3221   7
 -10  -4  13 2645.09 106.053   6
  10  -4 -13 2623.54 102.258  10
  10  -4 -12 191.932 34.6235  10
 -10  -4  12 224.707 44.2070   6
 -10  -4  11 3193.48 169.221   6
  10  -4 -11 2954.29 138.146  10
  10  -4 -10 53.7240 24.1012  10
 -10  -4  10-31.8146 43.9294   6
 -10  -4   9 98.8137 53.0734   6
 -10  -4   8 78.8814 51.9143   6
 -10  -4   7 4695.77 246.840   6
 -10  -4   6 1868.22 155.907   6
  10  -4  -5 2870.39 167.000   7
 -10  -4   5 2827.86 190.097   6
  10  -4  -4 3147.63 180.102   7
 -10  -4   4 3104.96 193.489   6
  10  -4  -3 6971.11 269.178   7
 -10  -4   3 6785.05 275.842   6
  10  -4  -2 389.909 70.1653   7
 -10  -4   2 469.943 73.3370   6
  10  -4  -1 371.891 70.3954   7
  10  -4   0 6282.02 257.349   7
  10  -4   1 5322.00 234.757   7
  10  -4   2 884.150 96.2730   7
  10  -4   3 3037.03 162.929   7
  10  -4   4 287.324 49.9428   7
  10  -4   5 386.260 50.7434   7
  10  -4   6 3376.55 112.611   7
 -10  -5  11 5532.80 179.844   6
 -10  -5  10 119.165 36.0471   6
  10   5  -9 1253.60 83.4464   9
 -10  -5   9 1385.02 111.700   6
  10   5  -8 970.592 79.1650   9
 -10  -5   8 944.922 97.6700   6
  10   5  -7 274.500 45.0352   9
 -10  -5   7 294.136 62.3546   6
  10   5  -6 2915.87 142.683   9
 -10  -5   6 3075.21 177.142   6
  10   5  -5 193.548 40.0236   9
  10  -5  -5 221.180 45.6863   7
 -10  -5   5 180.534 49.3827   6
  10   5  -4 595.236 66.1731   9
  10  -5  -4 621.218 76.4923   7
 -10  -5   4 639.632 80.8918   6
  10   5  -3 7151.81 222.332   9
  10  -5  -3 7721.52 264.597   7
 -10  -5   3 7469.31 249.138   6
  10  -5  -2 4462.28 204.859   7
  10  -5  -1 2548.08 153.662   7
  10  -5   0 605.128 76.8393   7
  10  -5   1 966.164 91.2603   7
  10  -5   2 302.993 50.5691   7
  10  -5   3 218.915 39.8884   7
  10  -5   4 7837.52 189.229   7
 -10  -6   8 343.594 43.8469   6
 -10  -6   7 154.935 32.9284   6
  10   6  -6 102.731 23.9738   9
 -10  -6   6 150.895 31.4625   6
  10   6  -5 479.717 46.4311   9
 -10  -6   5 516.057 52.9776   6
  10   6  -4 357.467 41.1275   9
  10  -6  -4 504.055 53.6660   7
  10   6  -3 3238.39 117.555   9
  10  -6  -3 3726.72 148.805   7
  10   6  -2 90.1764 21.4257   9
  10  -6  -2 108.592 32.2725   7
  10  -6  -1 3869.08 149.464   7
  10  -6   0 4738.90 157.412   7
  10  -6   1-26.2061 17.4980   7
  11   0 -15-7.23971 14.7840  10
  11   0 -14 14176.9 330.516  10
  11   0 -13-8.56282 26.4423  10
  11   0 -12 155.547 48.1752  10
  11   0 -11-48.5493 41.7899  10
 -11   0  11 26.9413 24.4217   6
 -11   0  10 1653.35 135.711   6
 -11   0   9-17.5593 28.9403   6
 -11   0   8 1289.29 129.192   6
 -11   0   7 128.098 59.6806   1
 -11   0   7-4.89839 33.4608   6
 -11   0   6 450.674 92.4403   1
 -11   0   6 511.015 81.8338   6
 -11   0   5-20.4215 33.9470   1
 -11   0   5-12.8788 38.3382   6
 -11   0   4 14.3421 33.8534   6
 -11   0   3 8.78170 33.8790   6
 -11   0   2 3694.39 204.473   6
 -11   0   2 4106.06 225.532   4
 -11   0   1 14.6971 27.3179   6
 -11   0   1 14.4062 34.4868   4
 -11   0   0 24327.5 548.757   4
 -11   0  -1 9.79718 38.6236   4
 -11   0  -2 2659.74 182.604   4
 -11   0  -3 9.01305 37.3487   4
 -11   0  -4 222.938 61.2257   4
 -11   0  -5-0.36786 42.5386   4
 -11   0  -6 590.870 75.8812   4
  11  -1 -15 1320.93 89.8485  10
  11   1 -14 136.464 31.2110  10
  11  -1 -14 155.191 42.6012  10
  11  -1 -13 158.164 49.9175  10
  11   1 -13 143.765 40.0121  10
  11  -1 -12 253.456 61.3843  10
  11   1 -12 321.249 59.0464  10
 -11  -1  12 337.383 56.3012   6
  11  -1 -11 89.6325 52.3785  10
  11   1 -11 71.4248 29.3552  10
 -11  -1  11 134.429 45.3828   6
 -11   1  10 974.906 98.6544   6
 -11  -1  10 802.809 102.099   6
 -11   1   9 1238.92 117.890   6
 -11  -1   9 1111.60 122.142   6
 -11   1   8 13817.2 395.477   6
 -11  -1   8 13552.9 419.094   6
 -11   1   7 16062.9 433.304   6
 -11   1   7 16300.4 511.430   1
 -11  -1   7 16404.0 460.811   6
 -11   1   6 10137.0 345.837   6
 -11  -1   6 10356.0 364.598   6
 -11   1   6 10476.2 409.728   1
 -11   1   5 838.244 101.138   6
 -11  -1   5 759.787 102.031   6
 -11   1   5 833.666 120.222   1
 -11   1   4 244.357 71.6479   1
 -11   1   4 144.230 48.0196   6
 -11   1   3 894.601 104.531   6
 -11  -1   3 735.837 97.1401   6
 -11   1   3 776.095 95.8890   4
 -11  -1   2 1276.53 122.542   6
 -11   1   2 1386.98 126.029   4
 -11  -1   2 1504.19 139.135   4
 -11   1   1 2137.09 157.181   4
 -11  -1   1 2011.97 148.041   6
 -11  -1   1 2163.81 165.619   4
 -11   1   0 2595.36 172.856   4
 -11  -1   0 2533.99 180.137   4
 -11  -1   0 2609.91 162.330   6
 -11   1  -1 2418.04 166.408   4
 -11  -1  -1 2306.68 172.442   4
 -11   1  -2 1.21243 30.7074   4
 -11  -1  -2 37.7657 39.7310   4
 -11   1  -3 6771.26 271.700   4
 -11  -1  -3 6370.86 276.257   4
 -11   1  -4 8582.51 295.862   4
 -11  -1  -4 8626.01 311.977   4
 -11   1  -5 29.7377 31.6501   4
 -11  -1  -5 3.59009 34.7254   4
 -11   1  -6 2723.98 143.549   4
 -11  -1  -6 2818.52 153.952   4
  11  -2 -15 4666.11 155.179  10
  11  -2 -14 98.5951 34.5381  10
  11  -2 -13 425.404 67.0851  10
 -11  -2  12 8306.06 268.365   6
  11  -2 -12 9161.45 307.453  10
  11  -2 -11 2275.91 164.342  10
  11   2 -11 1982.65 130.909  10
 -11  -2  11 1965.07 147.081   6
  11  -2 -10 531.899 85.2382  10
 -11  -2  10 530.233 84.6429   6
 -11  -2   9 11443.3 380.066   6
 -11  -2   8 5992.06 283.213   6
 -11  -2   7 1735.57 157.137   6
 -11  -2   6 1548.97 145.158   6
 -11  -2   5 960.794 113.326   6
 -11  -2   4 61.2481 43.2791   6
 -11  -2   3 62.9138 37.2842   6
 -11   2   2 4178.53 202.050   4
 -11  -2   2 3594.30 202.973   6
 -11  -2   2 3541.82 208.387   4
 -11  -2   1 103.487 37.2992   6
 -11   2   1 93.0625 33.2344   4
 -11  -2   1 55.3882 36.3194   4
 -11   2   0 833.796 91.8053   4
 -11  -2   0 838.799 107.094   4
 -11   2  -1 677.553 84.6747   4
 -11  -2  -1 528.697 83.9788   4
 -11   2  -2 0.50428 24.6011   4
 -11  -2  -2-57.6085 39.8829   4
 -11   2  -3 1480.93 115.682   4
 -11  -2  -3 1434.17 126.670   4
 -11   2  -4 2235.21 132.368   4
 -11  -2  -4 2211.34 147.798   4
 -11   2  -5 301.763 47.7671   4
 -11  -2  -5 342.655 55.5289   4
 -11  -2  -6 19.2898 20.5732   4
  11  -3 -14 3490.69 130.361  10
 -11  -3  13 696.935 62.2402   6
  11  -3 -13 643.335 66.8704  10
 -11  -3  12 1226.49 100.343   6
  11  -3 -12 1413.70 106.383  10
 -11  -3  11 743.048 88.2613   6
  11  -3 -11 683.907 81.4631  10
 -11  -3  10 1310.78 123.310   6
  11  -3 -10 1401.06 118.713  10
  11  -3  -9 651.545 84.6269  10
 -11  -3   9 605.381 94.6585   6
  11  -3  -8-6.93544 26.0587  10
 -11  -3   8-16.5453 40.5469   6
  11  -3  -7 767.938 89.4482  10
 -11  -3   7 693.005 104.907   6
 -11  -3   6 9080.87 342.851   6
 -11  -3   5 27.5468 41.8485   6
  11  -3  -4 6429.55 250.288   7
 -11  -3   4 6476.50 269.688   4
 -11  -3   4 6855.24 289.920   6
 -11  -3   3 79.6323 49.7838   6
 -11  -3   3 26.6328 32.1771   4
 -11  -3   2 5707.04 249.363   4
 -11  -3   2 5991.25 252.515   6
 -11  -3   1 2141.57 152.542   4
 -11  -3   0 3284.64 184.689   4
 -11  -3  -1 218.309 53.5815   4
 -11  -3  -2 66.8763 32.1404   4
 -11  -3  -3 611.321 74.1290   4
 -11  -3  -4 88.5928 28.9482   4
  11  -3   5 185.064 36.7114   7
 -11  -3  -5 159.612 32.7497   4
  11  -3   6 1700.84 83.3192   7
 -11  -4  12 5898.37 184.254   6
 -11  -4  11 889.247 84.7371   6
 -11  -4  10 1998.59 136.747   6
 -11  -4   9 1912.41 140.701   6
 -11  -4   8 582.593 86.1822   6
 -11  -4   7 323.623 66.6901   6
 -11  -4   6 386.595 74.7821   6
  11  -4  -5 277.952 51.2905   7
 -11  -4   5 312.147 65.5283   6
  11  -4  -4 165.957 43.2343   7
 -11  -4   4 157.683 49.8537   6
  11  -4  -3 10.9735 28.3419   7
 -11  -4   3-24.8739 25.2306   6
  11  -4  -2 3727.83 190.731   7
  11  -4  -1 1831.34 134.879   7
  11  -4   0 6164.09 240.441   7
  11  -4   1 3432.43 175.481   7
  11  -4   2 180.608 45.9933   7
  11  -4   3 2350.77 127.719   7
  11  -4   4 2852.59 125.519   7
 -11  -5  11 3379.15 120.851   6
 -11  -5  10 2231.51 115.183   6
 -11  -5   9 2283.74 126.233   6
 -11  -5   8 2306.34 133.597   6
 -11  -5   7 723.567 79.6004   6
 -11  -5   6 53.6556 29.7113   6
  11  -5  -5 575.594 61.7941   7
 -11  -5   5 568.433 69.4961   6
  11  -5  -4 1835.05 115.539   7
 -11  -5   4 1875.23 116.576   6
  11  -5  -3 3230.39 157.580   7
  11  -5  -2 447.113 62.4301   7
  11  -5  -1 2539.99 137.868   7
  11  -5   0 14.3079 24.8818   7
  11  -5   1 505.630 59.4809   7
  11  -5   2 463.807 51.3085   7
  11  -5   3 206.049 29.6544   7
  11  -6  -2 2083.03 91.0778   7
  12   0 -15-24.5967 14.0453  10
  12   0 -14 8584.23 238.405  10
  12   0 -13 19.3065 28.7450  10
  12   0 -12 2192.00 151.355  10
  12   0 -11 14.9642 30.0224  10
 -12   0  11 38.2627 31.6346   6
 -12   0  10 16198.9 414.298   6
 -12   0   9 1.26926 31.5826   6
 -12   0   8 243.798 64.1344   6
 -12   0   7-37.7854 43.9337   6
 -12   0   6 535.067 89.2078   6
 -12   0   5-0.22637 36.0053   6
 -12   0   4 36072.2 661.029   6
 -12   0   3 15.4194 31.8490   6
 -12   0   3 48.3684 46.3171   4
 -12   0   2 26409.2 545.797   6
 -12   0   2 27323.6 587.028   4
 -12   0   1 104.275 51.0009   4
 -12   0   0 1508.48 138.190   4
 -12   0  -1 84.2813 48.1983   4
 -12   0  -2 6582.45 274.952   4
 -12   0  -3-34.1084 38.0644   4
 -12   0  -4 600.290 82.4220   4
 -12   0  -5 25.4035 28.9817   4
 -12   0  -6 16.7535 22.1255   4
  12  -1 -15 7569.56 188.281  10
  12   1 -14-19.8156 10.3774  10
  12  -1 -14 77.6759 31.1305  10
  12  -1 -13-2.96464 29.3526  10
  12   1 -13 45.2357 24.2373  10
  12  -1 -12 1938.15 144.105  10
  12   1 -12 1866.52 127.469  10
 -12  -1  12 1679.62 115.842   6
  12  -1 -11 1199.24 120.204  10
  12   1 -11 1096.17 107.329  10
 -12  -1  11 940.624 98.5888   6
 -12  -1  10 609.122 87.5689   6
 -12   1   9 152.013 48.4856   6
 -12  -1   9 161.625 51.8907   6
 -12   1   8 2663.66 176.755   6
 -12  -1   8 2715.55 188.386   6
 -12   1   7 8.83449 41.5096   6
 -12  -1   7 61.8401 47.2099   6
 -12   1   6 3571.17 210.666   6
 -12  -1   6 3192.46 204.977   6
 -12   1   5 2569.12 178.477   6
 -12  -1   5 2531.38 182.243   6
 -12   1   4 1320.61 130.001   6
 -12  -1   4 1182.68 123.660   6
 -12   1   4 1328.33 124.762   4
 -12  -1   3 1793.69 148.620   6
 -12   1   3 1936.41 150.496   4
 -12  -1   3 1844.07 156.754   4
 -12   1   2 2631.19 175.994   4
 -12  -1   2 2470.59 168.896   6
 -12  -1   2 2381.46 175.786   4
 -12   1   1 1361.25 126.038   4
 -12  -1   1 1225.04 129.480   4
 -12  -1   1 1119.77 110.496   6
 -12   1   0 46.1479 38.7500   4
 -12  -1   0 43.8242 43.7551   4
 -12   1  -1 3313.58 188.651   4
 -12  -1  -1 3381.59 201.522   4
 -12   1  -2 1720.77 133.671   4
 -12  -1  -2 1742.41 143.022   4
 -12   1  -3 2126.34 141.999   4
 -12  -1  -3 2283.97 155.928   4
 -12   1  -4 1056.57 96.4598   4
 -12  -1  -4 1136.89 105.384   4
 -12   1  -5 599.145 65.8688   4
 -12  -1  -5 700.125 74.1237   4
 -12  -1  -6 579.742 58.6764   4
  12  -2 -14 6183.21 187.807  10
  12  -2 -13 309.768 52.9679  10
 -12  -2  12 2587.06 140.841   6
  12  -2 -12 2780.49 159.204  10
  12  -2 -11-1.46210 33.0978  10
  12   2 -11 26.7241 21.3630  10
 -12  -2  11 37.2202 31.0577   6
  12  -2 -10 50.5090 39.9612  10
 -12  -2  10-7.30409 35.1901   6
  12  -2  -9 4440.04 225.225  10
 -12  -2   9 4554.22 234.875   6
 -12  -2   8 35.8420 45.9907   6
 -12  -2   7 6402.26 290.617   6
 -12  -2   6 501.614 88.5350   6
 -12  -2   5 2078.82 165.633   6
 -12  -2   4 54.0157 44.4579   6
 -12  -2   4 13.3006 39.2685   4
 -12  -2   3 3357.87 197.007   6
 -12  -2   3 3328.96 202.669   4
 -12   2   2 3892.17 189.861   4
 -12  -2   2 3588.52 208.281   4
 -12  -2   2 3397.01 192.434   6
 -12   2   1 127.246 44.7415   4
 -12  -2   1 56.7513 44.2703   4
 -12   2   0 3618.47 179.490   4
 -12  -2   0 3756.18 207.400   4
 -12   2  -1 768.247 80.5712   4
 -12  -2  -1 821.394 97.0853   4
 -12   2  -2 7963.46 249.208   4
 -12  -2  -2 7781.67 277.542   4
 -12   2  -3 84.2490 27.4313   4
 -12  -2  -3 138.919 40.3079   4
 -12   2  -4 241.457 39.0149   4
 -12  -2  -4 257.467 49.0512   4
 -12  -2  -5 3212.98 136.553   4
  12  -3 -13 3346.96 128.951  10
 -12  -3  12 927.068 79.4549   6
  12  -3 -12 992.022 80.1623  10
 -12  -3  11 659.674 77.1693   6
  12  -3 -11 659.409 72.5032  10
 -12  -3  10 9369.25 303.383   6
  12  -3 -10 8861.60 272.008  10
  12  -3  -9-17.6669 21.6246  10
 -12  -3   9 61.8171 42.7503   6
  12  -3  -8 2527.97 151.418  10
 -12  -3   8 2579.82 175.355   6
  12  -3  -7 356.657 59.7789  10
 -12  -3   7 347.852 74.4019   6
 -12  -3   6 3189.10 196.509   6
 -12  -3   5 190.436 57.7758   6
 -12  -3   5 207.297 53.5585   4
  12  -3  -4 1735.85 124.022   7
 -12  -3   4 1751.79 137.238   4
 -12  -3   4 1814.08 144.628   6
  12  -3  -3 7349.42 263.900   7
 -12  -3   3 7578.74 280.352   4
 -12  -3   3 7878.88 284.040   6
 -12  -3   2 948.044 99.7333   4
 -12  -3   2 852.082 88.1787   6
 -12  -3   1 695.334 82.6525   4
 -12  -3   0 86.6075 35.2772   4
 -12  -3  -1 3457.62 169.079   4
 -12  -3  -2 286.026 48.7643   4
  12  -3   3 29.0962 22.1690   7
 -12  -3  -3 64.4202 23.6128   4
  12  -3   4 198.615 37.8235   7
 -12  -3  -4-8.03600 6.24804   4
  12  -3   5 2092.89 88.9302   7
 -12  -4  12 274.401 35.5808   6
 -12  -4  11 3277.94 141.791   6
 -12  -4  10 1395.07 103.917   6
 -12  -4   9 342.223 57.6054   6
 -12  -4   8 27.1754 29.1648   6
 -12  -4   7 20.5622 29.0634   6
 -12  -4   6 564.475 77.7216   6
 -12  -4   5 1329.94 112.926   6
  12  -4  -4 78.3665 28.7187   7
 -12  -4   4 63.3764 25.0953   6
  12  -4  -3 368.741 59.0642   7
 -12  -4   3 364.177 56.1834   6
  12  -4  -2 356.698 58.0541   7
  12  -4  -1 12.6859 25.0109   7
  12  -4   0 3124.57 155.340   7
  12  -4   1 1109.64 89.4435   7
  12  -4   2 33.4819 24.1526   7
  12  -4   3 1011.11 70.7283   7
 -12  -5   9 2068.80 102.104   6
 -12  -5   8 146.985 31.7538   6
 -12  -5   7 1108.98 81.9962   6
 -12  -5   6 2763.93 128.358   6
 -12  -5   5 405.413 47.8380   6
  12  -5  -4 467.291 49.6444   7
  12  -5  -3 1816.81 100.958   7
  12  -5  -2-20.4462 23.3005   7
  12  -5  -1-13.6816 16.3357   7
  12  -5   0 2593.93 112.616   7
  12  -5   1 245.521 33.3416   7
  13   0 -14 443.627 49.3427  10
  13   0 -13-19.9897 21.9051  10
  13   0 -12 288.658 53.9234  10
  13   0 -11 10.1527 30.6033  10
 -13   0  11-2.64660 18.8194   6
 -13   0  10 1035.56 102.041   6
 -13   0   9 2.54869 34.1950   6
 -13   0   8 376.996 71.9611   6
 -13   0   7 20.4271 37.3278   6
 -13   0   6 291.355 68.7271   6
 -13   0   5 17.0178 44.4772   6
 -13   0   4 37864.3 665.427   6
 -13   0   4 38110.7 680.898   4
 -13   0   3 2.66885 33.5718   6
 -13   0   3-32.5972 47.6375   4
 -13   0   2 137.620 55.1089   4
 -13   0   1 38.4585 42.9593   4
 -13   0   0 79.4313 43.2923   4
 -13   0  -1 7.71998 33.2802   4
 -13   0  -2 1923.06 134.858   4
 -13   0  -3 28.4126 29.3736   4
 -13   0  -4 15931.2 324.330   4
 -13   0  -5 2.14221 16.7001   4
  13  -1 -14 2018.65 103.704  10
  13  -1 -13 1510.12 103.811  10
  13   1 -13 1419.21 90.2862  10
  13  -1 -12 419.666 64.9680  10
  13   1 -12 464.043 60.5794  10
 -13  -1  12 358.981 50.2941   6
  13  -1 -11 2567.64 159.969  10
  13   1 -11 2618.60 152.947  10
 -13  -1  11 2494.87 147.440   6
 -13  -1  10 2144.87 146.726   6
 -13  -1   9 2710.75 175.839   6
 -13  -1   8 6745.70 283.703   6
 -13  -1   7 1965.35 160.087   6
 -13  -1   6 361.387 76.7572   6
 -13  -1   5 3933.30 220.887   6
 -13   1   5 3836.37 206.773   4
 -13  -1   4 8785.16 321.029   6
 -13   1   4 8876.57 310.885   4
 -13  -1   4 9056.04 333.815   4
 -13   1   3 9006.89 311.075   4
 -13  -1   3 9188.73 317.384   6
 -13  -1   3 9237.09 333.999   4
 -13   1   2 1240.67 116.276   4
 -13  -1   2 1187.23 111.268   6
 -13  -1   2 1285.15 128.348   4
 -13   1   1 2225.58 151.644   4
 -13  -1   1 2093.92 159.574   4
 -13   1   0 1596.53 126.363   4
 -13  -1   0 1461.37 130.905   4
 -13   1  -1 739.845 83.5947   4
 -13  -1  -1 756.903 92.3038   4
 -13   1  -2 856.126 86.4524   4
 -13  -1  -2 953.555 95.4987   4
 -13   1  -3 1629.13 108.001   4
 -13  -1  -3 1727.57 118.624   4
 -13   1  -4 413.708 49.9477   4
 -13  -1  -4 407.059 53.6355   4
 -13  -1  -5 149.640 29.9561   4
  13  -2 -14 2019.26 90.5063  10
  13  -2 -13 128.022 32.1494  10
  13  -2 -12 32.9409 25.7592  10
 -13  -2  12-29.6796 23.5788   6
  13  -2 -11 6443.28 231.497  10
  13   2 -11 6344.53 201.301  10
 -13  -2  11 6495.96 227.828   6
  13  -2 -10 19002.0 418.393  10
 -13  -2  10 18943.7 421.108   6
  13  -2  -9 60.6782 39.5642  10
 -13  -2   9 66.0450 41.4009   6
 -13  -2   8 8959.50 319.324   6
 -13  -2   7 4138.92 223.035   6
 -13  -2   6 63.8614 46.9843   6
 -13  -2   5 10111.8 340.200   6
 -13  -2   5 9804.13 334.087   4
 -13  -2   4 11413.0 352.338   6
 -13  -2   4 11230.6 356.619   4
 -13  -2   3 4322.59 210.021   6
 -13  -2   3 4342.37 222.703   4
 -13  -2   2-16.4199 22.7242   6
 -13  -2   2-25.7694 41.3435   4
 -13  -2   1 305.017 60.4986   4
 -13   2   0 1070.16 88.1910   4
 -13  -2   0 1132.30 106.839   4
 -13  -2  -1 8181.67 265.545   4
 -13  -2  -2 15679.7 345.272   4
 -13  -2  -3 3336.00 146.059   4
 -13  -2  -4 492.644 49.5625   4
  13  -3 -12 150.547 27.7289  10
 -13  -3  12 146.571 30.4888   6
 -13  -3  11 7834.11 228.194   6
  13  -3 -11 6983.57 197.769  10
 -13  -3  10 3814.76 175.240   6
  13  -3 -10 3532.68 151.958  10
 -13  -3   9 3725.24 184.645   6
  13  -3  -9 3634.97 159.580  10
  13  -3  -8 2026.98 121.298  10
 -13  -3   8 2053.06 143.418   6
 -13  -3   7 3493.65 188.036   6
 -13  -3   7 3354.91 173.806   4
 -13  -3   6 2329.49 155.568   6
 -13  -3   6 2157.18 142.152   4
 -13  -3   5 1722.10 127.586   4
 -13  -3   5 1860.78 136.429   6
  13  -3  -4 14212.5 323.037   7
 -13  -3   4 14390.4 363.141   4
 -13  -3   4 14274.3 361.121   6
  13  -3  -3 7299.65 239.943   7
 -13  -3   3 7141.28 253.238   4
 -13  -3   3 7301.06 243.161   6
  13  -3  -2 19955.9 402.204   7
 -13  -3   2 19824.4 406.074   4
 -13  -3   1 2722.23 146.033   4
  13  -3  -1 2695.40 147.578   7
 -13  -3   0 3985.35 167.818   4
  13  -3   0 4119.18 176.699   7
 -13  -3  -1 1457.67 95.1437   4
  13  -3   1 1407.65 99.4875   7
 -13  -3  -2 4838.29 153.525   4
  13  -3   2 5446.26 179.477   7
  13  -3   3 845.007 63.9834   7
 -13  -4  11 281.007 36.3599   6
 -13  -4  10 2832.18 125.125   6
 -13  -4   9 1851.01 109.183   6
 -13  -4   8 7764.22 232.084   6
 -13  -4   7 110.215 33.7974   6
 -13  -4   6 2591.71 138.386   6
 -13  -4   5 1775.48 111.493   6
  13  -4  -4 2664.21 122.201   7
 -13  -4   4 2564.33 123.524   6
  13  -4  -3 9558.91 242.965   7
  13  -4  -2 690.034 68.8304   7
  13  -4  -1 337.420 49.3223   7
  13  -4   0 143.891 31.0724   7
  13  -4   1 3120.12 121.586   7
  14   0 -13 10.7533 12.1119  10
  14   0 -12 2569.51 133.411  10
  14   0 -11-14.9983 27.0491  10
 -14   0  10 76.4837 28.5635   6
 -14   0   9-13.7888 32.1911   6
 -14   0   8 2398.59 158.425   6
 -14   0   7 28.2484 41.9129   6
 -14   0   6 949.797 107.296   6
 -14   0   6 803.150 97.5281   4
 -14   0   5 40.4789 36.2696   6
 -14   0   5 39.3093 39.9265   4
 -14   0   4 3616.33 199.334   4
 -14   0   3-7.02954 43.1166   4
 -14   0   2 132.551 47.2986   4
 -14   0   1-31.7405 39.7124   4
 -14   0   0-8.48508 26.8962   4
 -14   0  -1-2.53898 28.6704   4
 -14   0  -2 1513.51 103.314   4
 -14   0  -3-9.84535 16.5884   4
  14  -1 -13 1166.56 79.3566  10
  14   1 -12 330.811 45.5207  10
  14  -1 -12 297.828 48.2993  10
 -14  -1  12 241.371 36.5501   6
  14  -1 -11-1.83966 23.0833  10
  14   1 -11-34.2423 23.7542  10
 -14  -1  11 8.99462 20.5029   6
  14  -1 -10 914.489 92.7060  10
 -14  -1  10 868.726 86.6615   6
 -14  -1   9 3041.91 170.481   6
 -14  -1   8 701.931 90.3306   6
 -14   1   8 797.175 86.3552   4
 -14  -1   7 1884.12 143.648   6
 -14   1   7 1754.80 128.380   4
 -14  -1   6 509.761 80.7404   6
 -14   1   6 453.041 69.5528   4
 -14  -1   6 471.187 77.7538   4
 -14  -1   5 862.272 98.9648   6
 -14   1   5 762.051 88.1732   4
 -14  -1   5 779.740 96.1648   4
 -14  -1   4 491.427 74.4855   6
 -14   1   4 474.793 70.3587   4
 -14  -1   4 464.721 80.4660   4
 -14   1   3 4084.30 193.594   4
 -14  -1   3 4209.79 212.856   4
 -14   1   2 11.4040 24.3921   4
 -14  -1   2 6.65135 36.3877   4
 -14   1   1 469.886 64.9994   4
 -14  -1   1 440.778 69.2952   4
 -14   1   0 411.923 60.2945   4
 -14  -1   0 470.316 68.3174   4
 -14   1  -1 3361.43 150.693   4
 -14  -1  -1 3659.37 167.250   4
 -14   1  -2 2162.54 110.046   4
 -14  -1  -2 2225.55 121.570   4
 -14   1  -3 2312.56 95.9399   4
 -14  -1  -3 2688.22 116.717   4
  14  -2 -12 178.532 32.3550  10
 -14  -2  12 226.597 33.7345   6
 -14  -2  11 1486.36 97.3697   6
  14  -2 -11 1561.25 100.414  10
  14  -2 -10 2377.18 130.943  10
  14   2 -10 2427.01 123.319  10
 -14  -2  10 2656.99 142.388   6
  14  -2  -9 5584.98 208.377  10
 -14  -2   9 6008.02 226.917   6
  14  -2  -8 69.7823 31.8388  10
 -14  -2   8 121.938 42.8827   6
 -14  -2   7 46.5059 37.7500   6
 -14  -2   7 101.630 43.0610   4
 -14  -2   6 1310.93 113.622   6
 -14  -2   6 1240.58 112.898   4
 -14  -2   5 101.048 41.4997   6
 -14  -2   5 98.4625 44.1067   4
 -14  -2   4 1082.06 104.323   4
 -14  -2   4 1072.01 98.5135   6
 -14  -2   3 350.949 54.1445   6
 -14  -2   3 356.642 65.1903   4
 -14  -2   2 844.995 89.1268   4
 -14  -2   1 315.677 53.6590   4
 -14  -2   0 217.109 43.0964   4
 -14  -2  -1 3038.76 137.773   4
 -14  -2  -2 8899.78 210.758   4
  14  -2   3 2151.66 89.7397   7
 -14  -3  11 163.217 30.8048   6
 -14  -3  10 2030.63 110.533   6
 -14  -3  10 1970.36 97.9724   4
 -14  -3   9-0.73807 20.6509   6
 -14  -3   9-7.08469 18.8105   4
 -14  -3   8 36.7817 27.1816   6
 -14  -3   8-7.43359 19.1272   4
 -14  -3   7-20.5854 22.6438   6
 -14  -3   7-12.0586 21.8738   4
 -14  -3   6 448.503 59.3705   4
 -14  -3   6 446.202 61.5933   6
 -14  -3   5 2787.25 142.133   4
 -14  -3   5 2745.53 141.625   6
 -14  -3   4 1663.89 108.603   4
 -14  -3   4 1838.12 108.771   6
  14  -3  -3 1071.42 79.0786   7
 -14  -3   3 1229.63 91.4450   4
  14  -3  -2 88.8363 28.4078   7
 -14  -3   2 70.5592 25.3030   4
 -14  -3   1 1072.00 77.0266   4
  14  -3  -1 1042.10 78.1185   7
 -14  -3   0 3908.99 131.899   4
  14  -3   0 4222.22 147.975   7
  14  -3   1-1.04523 14.5765   7
 -14  -4   9 393.654 41.1278   6
 -14  -4   8 8.78950 15.0810   6
 -14  -4   7 673.682 57.7438   6
 -14  -4   6 694.542 56.6464   6
 -15   0  12 2626.50 106.781   4
  15   0 -12 2637.31 111.907  10
  15   0 -11 1.63677 16.3667  10
  15   0 -10 773.969 76.3890  10
 -15   0  10 767.882 72.9314   4
 -15   0   9 25.2181 25.2270   4
 -15   0   8 5662.46 212.599   4
 -15   0   7-16.0977 29.1351   4
 -15   0   6 766.887 85.4757   4
 -15   0   5-14.0668 33.5787   4
 -15   0   4 278.539 55.8375   4
 -15   0   3-9.73875 28.4110   4
 -15   0   2 9387.32 264.514   4
 -15   0   1 17.8340 23.3066   4
 -15   0   0 4041.07 155.604   4
 -15   0  -1-18.4803 17.2305   4
  15  -1 -12 19.9093 16.1870  10
  15  -1 -11 63.9490 23.4102  10
  15   1 -11 104.633 26.5711  10
  15  -1 -10 1189.15 90.2868  10
  15   1 -10 1267.92 90.3635  10
 -15  -1  10 1158.09 85.3429   6
 -15   1  10 1236.56 79.7947   4
  15  -1  -9 1435.56 103.125  10
 -15  -1   9 1431.08 102.882   6
 -15   1   9 1294.38 88.7221   4
 -15  -1   9 1286.79 99.6190   4
 -15  -1   8 10.0621 24.2860   6
 -15   1   8 18.9436 20.2494   4
 -15  -1   8-10.7333 30.3608   4
 -15  -1   7 152.981 42.2918   6
 -15   1   7 154.824 37.1221   4
 -15  -1   7 186.113 49.0204   4
 -15  -1   6 6440.32 231.088   6
 -15   1   6 5963.96 208.480   4
 -15  -1   6 6204.96 231.540   4
 -15   1   5 4498.17 180.478   4
 -15  -1   5 4813.24 205.048   4
 -15   1   4 1361.09 99.3131   4
 -15  -1   4 1376.65 109.925   4
 -15   1   3 5114.68 185.543   4
 -15  -1   3 5402.29 207.557   4
 -15   1   2 29.6661 22.9997   4
 -15  -1   2 0.93626 25.5589   4
 -15   1   1 1404.58 88.7764   4
 -15  -1   1 1486.81 101.463   4
 -15   1   0 1745.53 91.2787   4
 -15  -1   0 1938.88 107.599   4
 -15  -1  -1 111.562 26.8451   4
 -15  -2  11 59.8234 18.8734   6
 -15  -2  11 112.818 24.4775   4
 -15  -2  10 2407.63 113.024   6
 -15  -2  10 2334.22 111.588   4
  15  -2 -10 2313.55 105.855  10
  15  -2  -9 224.952 37.8679  10
 -15  -2   9 274.676 44.4162   6
 -15  -2   9 264.332 44.2626   4
  15  -2  -8 2426.41 120.028  10
 -15  -2   8 2767.00 136.808   6
 -15  -2   8 2712.86 135.497   4
  15  -2  -7 971.989 77.6665  10
 -15  -2   7 1035.61 86.6958   6
 -15  -2   7 1011.12 85.9914   4
 -15  -2   6 759.924 74.7784   6
 -15  -2   6 700.193 74.5527   4
 -15  -2   5 880.491 83.1392   4
 -15  -2   5 944.065 80.3966   6
 -15  -2   4 4249.11 173.100   4
  15  -2  -3 9.01005 8.22280   7
 -15  -2   3 167.739 39.6529   4
  15  -2  -2 232.521 35.1011   7
 -15  -2   2 202.916 39.3113   4
  15  -2  -1 180.033 30.6913   7
 -15  -2   1 220.842 36.3111   4
  15  -2   0-2.19683 12.4151   7
 -15  -2   0-3.89179 15.1246   4
 -15  -3   9 265.294 35.5268   6
 -15  -3   8 379.942 44.0772   6
 -15  -3   7 3.93702 14.1982   6
 -15  -3   7 2.45194 13.9964   4
 -15  -3   6 816.605 61.8454   4
 -15  -3   6 884.583 66.0053   6
 -15  -3   5 274.621 37.3720   4
 -15  -3   4 4145.86 132.278   4
  16   0 -10 833.116 62.6704  10
  16   0  -9 28.9492 19.5753  10
 -16   0   9 0.86814 13.6369   4
 -16   0   8 1273.65 83.4115   4
 -16   0   7-12.4658 18.7334   4
 -16   0   6 94.9191 28.6896   4
 -16   0   5 3.67984 17.0609   4
 -16   0   4 306.198 43.4597   4
 -16   0   3-4.11630 18.8876   4
 -16   0   2 12583.2 237.579   4
 -16  -1  10 39.8001 16.9654   4
  16  -1  -9 173.297 31.8005  10
  16   1  -9 189.706 32.5187  10
 -16  -1   9 192.630 32.9332   4
  16  -1  -8 237.166 36.9521  10
 -16  -1   8 208.287 35.5871   4
 -16   1   7 2008.86 90.5675   4
 -16  -1   7 2205.43 112.727   4
 -16   1   6 1171.90 70.6394   4
 -16  -1   6 1237.70 86.2795   4
 -16   1   5 1907.16 90.4333   4
 -16  -1   5 2077.96 110.123   4
 -16   1   4 183.035 29.5069   4
 -16  -1   4 274.471 41.8475   4
 -16  -1   3 289.497 40.7182   4
 -16  -1   2 115.513 25.5672   4
 -16  -2   8 78.5992 21.2890   4
 -16  -2   7 1566.96 83.2702   4
 -16  -2   6 7699.84 185.684   4
 -16  -2   5 2809.66 111.300   4
 -16  -2   4 47.6677 16.6257   4
   0   0   0    0.00    0.00   0

TITL CU-4161 in P2(1)/c 
REM P2(1)/c (#14 in standard setting)
CELL 1.54184  13.453214   6.589951  13.872651  90.0000 110.1338  90.0000
ZERR    4.00   0.000490   0.000222   0.000458   0.0000   0.0039   0.0000
LATT  1
SYMM -x, y+1/2,-z+1/2 
SFAC C H O
UNIT 56.00 40.00 12.00
TREF
HKLF 4
END
