# Supplementary material for: Photoswitching neutral homoaromatic hydrocarbons
Source: Nat Chem. 2023 Jan 26;15(3):377–85. doi: 10.1038/s41557-022-01121-w (PMC9986110; doi:10.1038/s41557-022-01121-w)
Supplement: Supplementary file 9 — Crystallographic data (.cif, .fcf and .hkl files) of compound 15 (CCDC 2128307). [file 41557_2022_1121_MOESM9_ESM.zip › CU-4161.FCF]

# 
# h,k,l, Fc-squared, Fo-squared, sigma(Fo-squared) and status flag 
# 
data_cu-4161 
_shelx_title ' CU-4161 in P2(1)/c' 
_shelx_refln_list_code          4 
_shelx_F_calc_maximum      186.67 
_exptl_crystal_F_000       512.00 
_reflns_d_resolution_high  0.8346 
 
loop_ 
 _symmetry_equiv_pos_as_xyz 
 'x, y, z' 
 '-x, y+1/2, -z+1/2' 
 '-x, -y, -z' 
 'x, -y-1/2, z-1/2' 
 
_cell_length_a    13.4532 
_cell_length_b     6.5900 
_cell_length_c    13.8727 
_cell_angle_alpha  90.000 
_cell_angle_beta  110.134 
_cell_angle_gamma  90.000 
 
_shelx_F_squared_multiplier     1.000 
 
loop_ 
 _refln_index_h 
 _refln_index_k 
 _refln_index_l 
 _refln_F_squared_calc 
 _refln_F_squared_meas 
 _refln_F_squared_sigma 
 _refln_observed_status 
   1   0   0      113.56      110.81      1.85 o 
   2   0   0       75.32       73.07      2.15 o 
   3   0   0      104.95      115.54      3.32 o 
   4   0   0      456.65      422.98      7.45 o 
   5   0   0      568.38      543.45      9.82 o 
   6   0   0     1747.56     1635.01     15.81 o 
   7   0   0        7.12        3.93      1.04 o 
   8   0   0       71.69       69.91      3.93 o 
   9   0   0     2026.86     2236.58     26.18 o 
  10   0   0        6.19        8.16      1.26 o 
  11   0   0      697.84      719.79     16.24 o 
  12   0   0       37.03       44.63      4.09 o 
  13   0   0        1.98        2.35      1.28 o 
  14   0   0        0.63       -0.25      0.80 o 
  15   0   0      116.66      119.56      4.60 o 
   1   1   0     2185.32     2051.94     11.38 o 
   2   1   0     1357.01     1246.45      4.79 o 
   3   1   0     7171.45     6419.42     12.42 o 
   4   1   0      715.70      678.36      8.40 o 
   5   1   0        1.16        0.00      0.29 o 
   6   1   0       13.40       18.17      1.17 o 
   7   1   0       30.17       30.83      2.04 o 
   8   1   0       43.41       34.34      3.15 o 
   9   1   0       61.43       62.03      2.53 o 
  10   1   0        4.47        2.96      0.56 o 
  11   1   0       75.40       76.41      2.93 o 
  12   1   0        2.27        1.33      0.86 o 
  13   1   0       40.67       45.40      2.69 o 
  14   1   0       15.26       13.00      1.34 o 
  15   1   0       58.29       54.19      2.86 o 
   0   2   0      683.30      703.21      8.89 o 
   1   2   0       28.40       29.63      1.60 o 
   2   2   0      345.65      338.64      4.88 o 
   3   2   0     1997.33     1952.19     14.02 o 
   4   2   0      508.51      508.39      8.35 o 
   5   2   0      669.04      625.15     10.48 o 
   6   2   0     1536.30     1604.95     18.58 o 
   7   2   0       14.98       13.61      1.99 o 
   8   2   0      269.36      249.94      9.26 o 
   9   2   0      233.34      239.01      7.64 o 
  10   2   0      177.65      186.56      5.06 o 
  11   2   0       23.28       24.73      2.06 o 
  12   2   0      106.23      108.84      4.02 o 
  13   2   0       30.93       32.43      2.01 o 
  14   2   0        8.89        6.42      1.28 o 
   1   3   0      727.65      756.58      5.68 o 
   2   3   0      131.09      139.31      2.91 o 
   3   3   0        0.66        0.75      0.63 o 
   4   3   0       49.89       44.21      4.44 o 
   5   3   0      434.50      424.26      9.45 o 
   6   3   0     2068.09     2099.88     21.43 o 
   7   3   0      384.65      400.52     12.13 o 
   8   3   0      141.38      142.27      4.89 o 
   9   3   0      990.78      991.61     33.11 o 
  10   3   0       18.98       20.55      2.67 o 
  11   3   0       93.35       97.18      5.46 o 
  12   3   0        1.51        2.56      1.04 o 
  13   3   0      120.15      119.83      3.60 o 
  14   3   0      123.58      119.94      4.63 o 
   0   4   0      637.65      675.80     13.19 o 
   1   4   0      742.84      856.20     14.79 o 
   2   4   0      332.52      337.75      9.39 o 
   3   4   0       54.65       47.63      3.60 o 
   4   4   0      287.02      301.68      9.21 o 
   5   4   0       56.70       47.63      2.62 o 
   6   4   0      295.34      296.25      6.98 o 
   7   4   0      499.48      488.97      9.52 o 
   8   4   0        9.57        7.55      1.70 o 
   9   4   0      549.00      540.67     13.23 o 
  10   4   0      180.74      185.87      7.61 o 
  11   4   0      174.15      182.38      7.11 o 
  12   4   0       86.88       92.45      4.60 o 
  13   4   0        5.51        4.26      0.92 o 
   1   5   0       93.46      101.35      5.64 o 
   2   5   0        3.72        1.18      1.03 o 
   3   5   0        5.95        3.97      0.98 o 
   4   5   0       27.05       27.71      2.24 o 
   5   5   0        2.44        2.60      0.70 o 
   6   5   0      414.43      406.28     11.61 o 
   7   5   0      150.15      154.02      7.16 o 
   8   5   0       25.44       23.11      2.92 o 
   9   5   0        6.26        6.30      1.03 o 
  10   5   0       19.59       17.90      2.27 o 
  11   5   0        0.15        0.42      0.74 o 
   0   6   0      211.50      189.42      7.21 o 
   1   6   0        0.83        0.42      0.97 o 
   2   6   0       59.86       61.26      3.19 o 
   3   6   0      550.70      528.64     13.50 o 
   4   6   0      158.72      170.61      7.60 o 
   5   6   0       18.64       21.30      2.79 o 
   6   6   0      473.05      489.18      6.85 o 
   7   6   0      167.16      166.00      4.69 o 
   8   6   0      227.91      230.73      8.29 o 
   9   6   0       57.61       54.25      2.56 o 
   1   7   0       63.12       63.24      3.90 o 
   2   7   0       42.92       41.89      3.22 o 
   3   7   0      108.20      101.47      4.99 o 
   4   7   0       47.98       40.95      3.16 o 
   5   7   0        1.48        2.76      0.68 o 
   6   7   0      117.28      112.28      4.56 o 
   7   7   0       28.07       30.82      2.17 o 
 -15   1   1       43.20       42.65      1.98 o 
 -14   1   1       14.33       13.51      1.40 o 
 -13   1   1       59.39       64.06      3.25 o 
 -12   1   1       33.33       36.48      2.07 o 
 -11   1   1       65.02       62.15      2.67 o 
 -10   1   1       43.01       47.06      1.96 o 
  -9   1   1      331.34      323.93     15.48 o 
  -8   1   1      773.76      809.37     15.53 o 
  -7   1   1      632.30      669.18     12.85 o 
  -6   1   1       47.81       57.00      1.88 o 
  -5   1   1        0.82        1.01      1.28 o 
  -4   1   1      106.96      107.16      6.86 o 
  -3   1   1       66.24      151.61     75.88 o 
  -2   1   1     1392.42     1309.79      9.03 o 
  -1   1   1      678.16      650.94      9.70 o 
   0   1   1     7090.60     5984.74     45.55 o 
   1   1   1     2025.81     1865.38      7.11 o 
   2   1   1     7864.34     6923.34     36.11 o 
   3   1   1     2632.14     2473.13     19.84 o 
   4   1   1     1076.32      998.35      8.53 o 
   5   1   1      285.78      288.84      4.33 o 
   6   1   1      126.10      130.74      3.23 o 
   7   1   1      471.88      487.88     11.22 o 
   8   1   1       18.46       15.54      2.24 o 
   9   1   1       45.67       45.10      2.22 o 
  10   1   1      108.03      107.15      3.54 o 
  11   1   1       61.69       69.99      3.54 o 
  12   1   1       95.47       98.99      4.07 o 
  13   1   1       20.37       22.12      1.83 o 
  14   1   1      108.74      103.59      4.41 o 
 -14   2   1        7.87        9.34      1.59 o 
 -13   2   1        9.95        9.02      1.79 o 
 -12   2   1        3.20        2.72      1.04 o 
 -11   2   1        2.32        2.49      0.61 o 
 -10   2   1        0.09        1.47      0.61 o 
  -9   2   1      121.45      121.04      3.63 o 
  -8   2   1       55.80       55.81      4.27 o 
  -7   2   1        5.93        6.65      1.52 o 
  -6   2   1      432.17      420.18      9.64 o 
  -5   2   1      125.50      125.81      4.79 o 
  -4   2   1      132.68      131.28      4.26 o 
  -3   2   1      228.45      193.07      4.51 o 
  -2   2   1      447.32      445.78      6.30 o 
  -1   2   1     1302.45     1135.82     16.73 o 
   0   2   1      437.34      413.90      3.20 o 
   1   2   1       69.21       68.00      1.31 o 
   2   2   1      183.81      192.81      3.62 o 
   3   2   1        4.89        9.38      4.51 o 
   4   2   1      602.94      596.92      8.83 o 
   5   2   1        2.27        3.22      0.74 o 
   6   2   1       58.87       58.33      4.07 o 
   7   2   1      135.02      155.11      7.01 o 
   8   2   1      200.33      212.27      5.93 o 
   9   2   1       44.80       47.69      2.63 o 
  10   2   1      119.14      117.82      5.81 o 
  11   2   1       17.11       18.10      2.20 o 
  12   2   1       23.51       23.40      1.83 o 
  13   2   1      234.63      242.07      7.86 o 
  14   2   1       86.44       89.91      4.08 o 
 -14   3   1       36.06       31.29      1.62 o 
 -13   3   1       79.71       80.15      3.07 o 
 -12   3   1       22.42       20.57      2.45 o 
 -11   3   1       69.79       63.36      4.51 o 
 -10   3   1      286.71      274.97      9.49 o 
  -9   3   1      355.78      343.54      7.88 o 
  -8   3   1        0.53        4.52      0.92 o 
  -7   3   1      218.45      219.20      7.71 o 
  -6   3   1      221.70      237.01      7.48 o 
  -5   3   1      424.28      461.91      9.63 o 
  -4   3   1       36.53       38.58      2.50 o 
  -3   3   1      712.11      842.23     10.43 o 
  -2   3   1      517.30      553.79      6.33 o 
  -1   3   1     3434.67     3660.22     11.74 o 
   0   3   1      360.74      418.50      4.59 o 
   1   3   1      416.67      414.43      6.05 o 
   2   3   1       70.77       76.30      3.69 o 
   3   3   1      136.05      136.35      4.93 o 
   4   3   1      461.42      469.16      9.32 o 
   5   3   1       24.99       27.20      1.80 o 
   6   3   1        3.38        2.74      1.27 o 
   7   3   1      108.94       94.08      6.00 o 
   8   3   1      208.89      213.95      6.08 o 
   9   3   1        5.44        5.28      1.41 o 
  10   3   1       19.55       20.98      2.65 o 
  11   3   1        9.18        6.46      1.59 o 
  12   3   1      105.48      102.30      5.00 o 
  13   3   1       40.97       42.43      2.03 o 
 -13   4   1       10.19        9.98      1.46 o 
 -12   4   1        0.38        0.38      0.74 o 
 -11   4   1       54.04       54.18      3.99 o 
 -10   4   1       13.21       11.00      2.08 o 
  -9   4   1      423.93      419.53     11.61 o 
  -8   4   1       51.26       47.33      3.00 o 
  -7   4   1       29.07       25.08      2.17 o 
  -6   4   1       52.85       57.75      2.96 o 
  -5   4   1        1.97        2.79      1.19 o 
  -4   4   1      409.72      465.35     11.64 o 
  -3   4   1       23.52       23.90      2.62 o 
  -2   4   1      337.63      313.53      9.16 o 
  -1   4   1        6.52        3.95      1.24 o 
   0   4   1      741.21      814.95     14.54 o 
   1   4   1      158.94      178.48      4.36 o 
   2   4   1       44.28       41.68      2.25 o 
   3   4   1       27.91       20.96      1.68 o 
   4   4   1       63.38       66.88      2.47 o 
   5   4   1       53.72       50.24      2.97 o 
   6   4   1      507.94      500.70      9.15 o 
   7   4   1       76.37       80.97      4.51 o 
   8   4   1        2.24        2.27      1.26 o 
   9   4   1       86.69       96.47      5.64 o 
  10   4   1      163.86      157.46      6.95 o 
  11   4   1      103.53      101.56      5.19 o 
  12   4   1       31.44       32.83      2.65 o 
 -12   5   1        0.22       -0.40      0.48 o 
 -11   5   1       72.69       75.15      4.08 o 
 -10   5   1       73.77       75.39      4.55 o 
  -9   5   1        2.05        1.61      0.68 o 
  -8   5   1        4.98        6.13      1.70 o 
  -7   5   1        1.78        2.06      1.29 o 
  -6   5   1      256.42      253.71      9.28 o 
  -5   5   1       14.66       15.48      1.43 o 
  -4   5   1      241.78      265.97      6.82 o 
  -3   5   1      107.92       92.80      4.01 o 
  -2   5   1       50.40       54.42      3.07 o 
  -1   5   1      148.20      149.65      6.89 o 
   0   5   1       48.54       49.00      3.03 o 
   1   5   1       47.56       48.45      2.61 o 
   2   5   1       20.12       22.65      2.78 o 
   3   5   1        1.38        2.01      1.16 o 
   4   5   1      242.09      242.05      8.88 o 
   5   5   1       29.30       25.95      3.02 o 
   6   5   1       50.21       42.74      3.85 o 
   7   5   1       97.25      107.82      4.11 o 
   8   5   1       26.61       25.88      2.98 o 
   9   5   1       56.00       54.40      2.61 o 
  10   5   1       28.22       28.59      2.70 o 
  11   5   1       14.49       14.96      1.76 o 
 -10   6   1      105.82      114.48      4.42 o 
  -9   6   1       15.80       17.90      1.45 o 
  -8   6   1       85.51       79.21      3.67 o 
  -7   6   1      475.70      513.47      8.35 o 
  -6   6   1       40.15       37.84      2.80 o 
  -5   6   1      109.67      113.44      4.71 o 
  -4   6   1       44.95       38.96      2.59 o 
  -3   6   1        0.67        0.25      0.80 o 
  -2   6   1       90.48       86.02      5.09 o 
  -1   6   1        3.73        3.24      0.76 o 
   0   6   1       27.02       19.16      2.01 o 
   1   6   1       28.99       24.39      2.56 o 
   2   6   1      124.45      119.08      6.35 o 
   3   6   1       98.71      105.86      5.98 o 
   4   6   1      580.51      595.82     13.84 o 
   5   6   1       16.70       20.83      2.75 o 
   6   6   1       73.19       81.08      4.94 o 
   7   6   1      130.92      133.96      3.47 o 
   8   6   1      134.59      139.35      3.82 o 
   9   6   1        0.38        0.73      0.37 o 
  -7   7   1        2.34        1.78      0.72 o 
  -6   7   1      212.30      235.92      6.78 o 
  -5   7   1        1.49        1.36      0.98 o 
  -4   7   1       31.93       20.60      2.30 o 
  -3   7   1       29.06       29.57      2.79 o 
  -2   7   1       74.82       76.35      4.32 o 
  -1   7   1       50.22       48.12      3.41 o 
   0   7   1      218.73      202.64      4.64 o 
   1   7   1        5.16        5.74      1.32 o 
   2   7   1        4.62        3.65      1.12 o 
   3   7   1       43.08       35.15      2.93 o 
   4   7   1       35.77       34.82      2.86 o 
   5   7   1       78.79       72.33      2.72 o 
   6   7   1       41.31       43.75      2.51 o 
 -15   0   2      296.04      277.75      7.83 o 
 -14   0   2        3.05        3.92      1.40 o 
 -13   0   2        3.36        4.07      1.63 o 
 -12   0   2      774.89      794.15     13.53 o 
 -11   0   2      107.97      115.12      6.09 o 
 -10   0   2      552.17      581.03     13.39 o 
  -9   0   2     1167.81     1077.82     15.64 o 
  -8   0   2     2162.18     2217.88     25.38 o 
  -7   0   2      816.29      824.41     14.10 o 
  -6   0   2      157.87      147.35      5.53 o 
  -5   0   2       67.05       63.17      3.23 o 
  -4   0   2    34847.35    29587.34     59.05 o 
  -3   0   2    18430.60    15206.87     35.17 o 
  -2   0   2       30.26       24.95      1.20 o 
  -1   0   2      395.11      376.15      4.08 o 
   0   0   2       13.90       17.73      1.01 o 
   1   0   2       38.54       47.83      1.79 o 
   2   0   2     8944.31     7694.88     25.64 o 
   3   0   2     8077.53     7570.90     28.76 o 
   4   0   2     7215.47     6750.06     30.30 o 
   5   0   2     2781.01     2776.89     21.41 o 
   6   0   2      627.28      740.27     12.12 o 
   7   0   2      587.24      523.51     10.97 o 
   8   0   2      142.87      135.97     10.28 o 
   9   0   2       69.97       82.65      5.29 o 
  10   0   2      536.68      570.78     14.31 o 
  11   0   2       76.70       78.69      5.40 o 
  12   0   2      175.78      194.76      8.14 o 
  13   0   2       54.36       56.90      3.99 o 
  14   0   2       45.81       44.78      3.06 o 
 -15   1   2        0.47        0.48      0.51 o 
 -14   1   2        0.92        0.28      0.60 o 
 -13   1   2       35.27       36.52      2.02 o 
 -12   1   2       73.04       73.90      2.96 o 
 -11   1   2       40.74       41.00      2.20 o 
 -10   1   2        0.09       -0.05      0.41 o 
  -9   1   2      626.29      658.38     15.14 o 
  -8   1   2       93.98      100.55      5.53 o 
  -7   1   2      169.64      175.36      6.58 o 
  -6   1   2      115.77       99.56      7.42 o 
  -5   1   2      543.16      550.48      6.62 o 
  -4   1   2     1632.59     1488.41      9.40 o 
  -3   1   2     8568.59     7707.97     18.63 o 
  -2   1   2      615.98      606.13      4.47 o 
  -1   1   2     4298.62     3918.14     22.77 o 
   0   1   2       32.14       43.54      1.70 o 
   1   1   2     2573.27     2295.24      7.20 o 
   2   1   2     1249.40     1126.83      4.88 o 
   3   1   2       13.16        8.87      0.49 o 
   4   1   2      406.43      403.71      3.81 o 
   5   1   2      708.55      709.74      8.99 o 
   6   1   2        5.10        3.10      0.62 o 
   7   1   2     1616.23     1652.79     21.51 o 
   8   1   2       29.63       28.46      1.72 o 
   9   1   2       83.55       83.44      3.07 o 
  10   1   2        2.51        1.69      0.83 o 
  11   1   2        0.73        0.51      0.72 o 
  12   1   2       52.27       51.21      2.89 o 
  13   1   2       29.63       26.71      1.90 o 
  14   1   2       65.68       64.84      2.41 o 
 -15   2   2        8.84        6.52      0.77 o 
 -14   2   2       25.36       25.00      2.64 o 
 -13   2   2        0.67       -0.58      0.59 o 
 -12   2   2      110.06      107.77      3.83 o 
 -11   2   2      110.16      112.40      5.87 o 
 -10   2   2      218.35      206.57      4.97 o 
  -9   2   2      392.08      400.39      8.19 o 
  -8   2   2       76.54       68.19      4.72 o 
  -7   2   2       59.19       48.49      3.66 o 
  -6   2   2     1071.72     1088.97     15.60 o 
  -5   2   2      399.58      396.83      8.33 o 
  -4   2   2        1.05        1.02      0.74 o 
  -3   2   2     1706.76     1711.58     14.47 o 
  -2   2   2       32.52       34.27      1.08 o 
  -1   2   2       72.96       65.26      2.08 o 
   0   2   2     2211.16     2124.34     13.92 o 
   1   2   2       50.20       45.48      1.33 o 
   2   2   2     2216.68     2084.87     10.71 o 
   3   2   2     1450.10     1427.33     23.80 o 
   4   2   2     1126.34     1101.23      8.91 o 
   5   2   2      373.10      359.35      9.49 o 
   6   2   2       19.24       19.58      2.48 o 
   7   2   2       38.55       42.43      3.84 o 
   8   2   2        6.69        5.63      0.84 o 
   9   2   2      173.50      172.24      4.40 o 
  10   2   2      177.34      191.29      5.50 o 
  11   2   2        0.26       -0.64      0.86 o 
  12   2   2      234.86      233.25      5.49 o 
  13   2   2      465.94      463.92     10.22 o 
 -14   3   2        2.59        2.35      0.56 o 
 -13   3   2      576.85      588.52      8.45 o 
 -12   3   2       27.62       26.53      1.95 o 
 -11   3   2      162.65      173.11      5.25 o 
 -10   3   2     1024.03     1017.31     12.91 o 
  -9   3   2      188.52      201.44      5.66 o 
  -8   3   2      163.76      170.84      7.57 o 
  -7   3   2      349.95      375.90     10.49 o 
  -6   3   2      266.39      255.55      8.09 o 
  -5   3   2       61.59       60.66      3.59 o 
  -4   3   2     1204.07     1309.62     14.98 o 
  -3   3   2      444.69      424.66      8.12 o 
  -2   3   2     1912.57     1966.00     17.26 o 
  -1   3   2        3.45        6.44      0.68 o 
   0   3   2        0.97        0.00      0.40 o 
   1   3   2      419.49      422.09      4.89 o 
   2   3   2      201.97      193.60      3.41 o 
   3   3   2      440.07      409.90      6.27 o 
   4   3   2      152.03      164.09      4.09 o 
   5   3   2        0.93        2.97      1.20 o 
   6   3   2      543.46      528.86     13.54 o 
   7   3   2       28.90       28.57      2.22 o 
   8   3   2        0.06        0.58      0.60 o 
   9   3   2        0.01        0.71      0.96 o 
  10   3   2      259.83      260.93      8.83 o 
  11   3   2        2.06        1.98      0.95 o 
  12   3   2        9.97        8.46      1.44 o 
  13   3   2      152.50      151.28      8.99 o 
 -13   4   2       21.50       20.42      2.04 o 
 -12   4   2        9.99       10.55      1.72 o 
 -11   4   2      106.09      110.30      5.64 o 
 -10   4   2       11.48       12.78      1.50 o 
  -9   4   2      395.92      406.76      6.65 o 
  -8   4   2       45.49       42.97      2.52 o 
  -7   4   2      161.78      158.93      5.65 o 
  -6   4   2      320.54      314.02     13.84 o 
  -5   4   2       24.42       25.43      1.97 o 
  -4   4   2       62.57       61.93      4.39 o 
  -3   4   2     2870.51     3108.24     30.14 o 
  -2   4   2      207.73      200.26      7.48 o 
  -1   4   2        1.74        0.76      0.44 o 
   0   4   2        6.30       14.42      1.77 o 
   1   4   2       21.55       15.33      1.37 o 
   2   4   2        3.07        4.98      1.22 o 
   3   4   2      230.17      245.80      8.21 o 
   4   4   2        0.32       -0.26      0.52 o 
   5   4   2      113.20      107.29      4.13 o 
   6   4   2     1209.70     1185.64     13.66 o 
   7   4   2      336.55      356.03      7.47 o 
   8   4   2      447.18      463.38     12.16 o 
   9   4   2       17.74       19.73      2.70 o 
  10   4   2       26.86       26.16      2.85 o 
  11   4   2        3.66        5.34      1.36 o 
  12   4   2        0.16        0.99      0.71 o 
 -12   5   2        0.03       -0.60      0.69 o 
 -11   5   2       12.06       13.23      1.85 o 
 -10   5   2      130.85      132.03      6.06 o 
  -9   5   2       21.22       17.57      1.64 o 
  -8   5   2       48.89       50.34      2.81 o 
  -7   5   2       30.54       31.76      2.35 o 
  -6   5   2       40.99       46.18      2.76 o 
  -5   5   2        5.53        0.68      1.93 o 
  -4   5   2       94.85       93.75      4.12 o 
  -3   5   2       65.53       72.00      2.82 o 
  -2   5   2      148.00      135.06      5.22 o 
  -1   5   2       21.21       17.53      1.40 o 
   0   5   2      271.23      278.04      6.24 o 
   1   5   2        9.66        9.61      1.21 o 
   2   5   2       35.30       31.45      3.18 o 
   3   5   2       20.16       18.70      2.49 o 
   4   5   2     1112.39     1114.46     18.89 o 
   5   5   2        0.62        1.25      1.11 o 
   6   5   2      277.72      287.38      6.87 o 
   7   5   2       45.75       43.45      2.62 o 
   8   5   2        0.33        0.58      1.08 o 
   9   5   2      120.53      128.25      5.82 o 
  10   5   2        8.60        8.96      1.50 o 
 -10   6   2        3.41        2.86      0.53 o 
  -9   6   2      114.87      110.05      4.16 o 
  -8   6   2      191.38      204.96      6.55 o 
  -7   6   2      138.18      127.13      4.22 o 
  -6   6   2        3.62        5.26      1.13 o 
  -5   6   2      163.67      168.60      5.21 o 
  -4   6   2      314.11      311.84      7.14 o 
  -3   6   2       19.52       14.16      2.13 o 
  -2   6   2        5.39        3.79      1.39 o 
  -1   6   2        4.11        5.02      1.51 o 
   0   6   2      237.31      226.96      7.96 o 
   1   6   2      259.54      240.67      7.87 o 
   2   6   2      738.64      758.58     15.67 o 
   3   6   2      595.75      612.17     13.95 o 
   4   6   2      289.30      309.11      9.76 o 
   5   6   2       64.73       56.92      3.00 o 
   6   6   2      102.58       97.60      3.66 o 
   7   6   2       32.41       30.89      1.89 o 
   8   6   2        1.77        2.89      0.69 o 
   9   6   2       35.17       30.22      2.14 o 
  -7   7   2      187.31      180.95      5.47 o 
  -6   7   2       39.08       36.85      2.78 o 
  -5   7   2        0.99        0.58      0.77 o 
  -4   7   2       19.65       24.08      2.51 o 
  -3   7   2        5.68        7.42      1.52 o 
  -2   7   2       71.66       63.81      3.96 o 
  -1   7   2       26.14       22.96      2.35 o 
   0   7   2      161.08      133.92      3.73 o 
   1   7   2       17.73       19.15      2.09 o 
   2   7   2        3.20        5.20      1.27 o 
   3   7   2       19.62       23.98      2.40 o 
   4   7   2       15.09       16.30      1.41 o 
   5   7   2        0.29        0.82      0.44 o 
   6   7   2       25.65       28.71      4.01 o 
 -15   1   3      157.97      155.22      4.25 o 
 -14   1   3      124.79      122.55      4.24 o 
 -13   1   3      266.91      270.44      5.47 o 
 -12   1   3       55.91       55.03      2.59 o 
 -11   1   3       26.39       23.76      1.69 o 
 -10   1   3       56.84       51.78      2.48 o 
  -9   1   3       11.19       30.83      3.49 o 
  -8   1   3       62.11       61.47      3.60 o 
  -7   1   3      109.73      120.47      3.89 o 
  -6   1   3      113.41      106.85      5.74 o 
  -5   1   3     3025.54     2982.34     24.35 o 
  -4   1   3     7496.07     7196.13     21.17 o 
  -3   1   3     4030.66     3794.25     13.54 o 
  -2   1   3     3182.21     2922.35      8.20 o 
  -1   1   3       34.56       36.35      1.62 o 
   0   1   3      174.03      172.10      3.96 o 
   1   1   3      775.57      697.92      9.30 o 
   2   1   3       45.22       49.17      1.37 o 
   3   1   3        1.22        2.36      0.58 o 
   4   1   3      916.15      939.99      8.70 o 
   5   1   3     2085.41     2160.39     14.36 o 
   6   1   3      135.07      126.07      4.79 o 
   7   1   3      346.20      351.36     10.43 o 
   8   1   3        8.05        4.63      0.60 o 
   9   1   3        0.98        0.38      0.54 o 
  10   1   3      119.60      122.10      4.65 o 
  11   1   3      197.78      194.70      5.92 o 
  12   1   3       70.99       65.11      3.11 o 
  13   1   3       54.39       49.56      2.36 o 
 -15   2   3        5.22        1.33      2.35 o 
 -14   2   3       11.92       10.45      1.23 o 
 -13   2   3      122.06      128.17      4.52 o 
 -12   2   3      102.54       98.94      4.18 o 
 -11   2   3        1.76        1.86      1.10 o 
 -10   2   3      137.05      141.40      5.26 o 
  -9   2   3        2.31        3.11      0.89 o 
  -8   2   3       28.83       20.67      2.77 o 
  -7   2   3       43.79       53.99      3.88 o 
  -6   2   3      516.95      531.38     10.88 o 
  -5   2   3       72.06       83.52      3.89 o 
  -4   2   3      629.38      647.36      9.98 o 
  -3   2   3        3.12        1.33      0.69 o 
  -2   2   3        5.66        7.40      0.63 o 
  -1   2   3      559.65      619.97      7.48 o 
   0   2   3      180.79      190.46      4.68 o 
   1   2   3      582.14      620.98     15.66 o 
   2   2   3      524.06      547.69     13.00 o 
   3   2   3      565.85      621.38     11.13 o 
   4   2   3     1355.80     1542.03     19.08 o 
   5   2   3       33.70       38.54      3.33 o 
   6   2   3       34.01       33.07      3.34 o 
   7   2   3      118.29      126.92      3.00 o 
   8   2   3       47.94       52.10      2.03 o 
   9   2   3      289.11      301.08     11.59 o 
  10   2   3      111.65      118.72      6.92 o 
  11   2   3       36.28       43.20      2.53 o 
  12   2   3        5.47        3.19      0.81 o 
  13   2   3       88.34       98.70      4.32 o 
 -14   3   3       30.17       33.86      2.34 o 
 -13   3   3      211.56      214.55      4.19 o 
 -12   3   3      222.53      224.74      4.71 o 
 -11   3   3        0.41        1.40      0.80 o 
 -10   3   3        0.00       -0.40      0.74 o 
  -9   3   3      234.50      214.22      6.31 o 
  -8   3   3      193.24      193.77      8.26 o 
  -7   3   3       50.48       39.63      3.59 o 
  -6   3   3       16.77       23.58      2.56 o 
  -5   3   3       13.24       16.64      2.03 o 
  -4   3   3     2390.38     2508.77     21.99 o 
  -3   3   3      194.08      221.71      6.39 o 
  -2   3   3        4.32        6.60      1.20 o 
  -1   3   3      581.17      588.08      7.52 o 
   0   3   3        0.35        0.93      0.49 o 
   1   3   3        8.29        4.46      0.75 o 
   2   3   3      705.91      692.58      8.27 o 
   3   3   3        1.03        2.03      0.92 o 
   4   3   3       88.26       86.21      4.98 o 
   5   3   3       38.57       47.36      3.97 o 
   6   3   3      191.30      204.26      7.04 o 
   7   3   3       29.65       28.31      1.79 o 
   8   3   3        0.74        0.57      1.21 o 
   9   3   3       27.31       24.77      2.87 o 
  10   3   3       20.18       18.44      2.38 o 
  11   3   3       19.81       18.09      2.19 o 
  12   3   3        2.06        1.37      0.52 o 
 -13   4   3      291.93      282.82      7.19 o 
 -12   4   3       10.59       10.84      1.20 o 
 -11   4   3        0.11       -0.24      0.56 o 
 -10   4   3      213.31      203.61      5.70 o 
  -9   4   3        0.01       -0.03      0.52 o 
  -8   4   3       69.54       67.33      2.67 o 
  -7   4   3      204.21      188.44      5.20 o 
  -6   4   3       94.10       92.07      3.59 o 
  -5   4   3      188.29      198.32      4.32 o 
  -4   4   3      156.47      167.47      4.72 o 
  -3   4   3      548.75      611.58      8.81 o 
  -2   4   3       88.06       84.32      3.27 o 
  -1   4   3       58.86       62.23      2.92 o 
   0   4   3      189.64      213.01      5.24 o 
   1   4   3        1.76        1.32      0.54 o 
   2   4   3       11.78        8.45      1.51 o 
   3   4   3       68.04       74.90      3.22 o 
   4   4   3      505.01      501.33     18.82 o 
   5   4   3      113.66      109.82      4.81 o 
   6   4   3      548.39      538.50      7.88 o 
   7   4   3       72.99       71.21      3.40 o 
   8   4   3       32.32       34.04      2.34 o 
   9   4   3       21.86       27.02      2.91 o 
  10   4   3       83.49       89.86      4.82 o 
  11   4   3       70.74       69.55      3.78 o 
 -12   5   3       49.78       53.75      2.99 o 
 -11   5   3       93.68       95.58      4.66 o 
 -10   5   3      222.61      219.57      4.31 o 
  -9   5   3       12.64       11.30      1.11 o 
  -8   5   3        2.98        3.48      0.97 o 
  -7   5   3      297.20      297.35      6.87 o 
  -6   5   3        0.48        2.22      0.84 o 
  -5   5   3      216.24      195.64      6.27 o 
  -4   5   3        0.51       -0.28      0.91 o 
  -3   5   3      119.44      126.80      4.07 o 
  -2   5   3      323.54      322.98      7.49 o 
  -1   5   3      283.83      299.78      6.90 o 
   0   5   3      199.58      210.24      5.46 o 
   1   5   3      235.76      233.89      5.71 o 
   2   5   3       45.38       38.72      3.51 o 
   3   5   3      140.88      146.18      6.75 o 
   4   5   3      158.60      157.65      7.07 o 
   5   5   3       13.24       14.58      1.66 o 
   6   5   3      151.55      157.02      5.06 o 
   7   5   3       88.78       96.64      3.81 o 
   8   5   3      176.27      173.04      4.64 o 
   9   5   3      103.56      101.16      4.88 o 
  10   5   3        6.23        6.48      1.18 o 
 -10   6   3      108.38      101.85      7.22 o 
  -9   6   3       13.63       11.60      1.30 o 
  -8   6   3       14.49       12.01      1.04 o 
  -7   6   3        2.84        1.50      0.76 o 
  -6   6   3       11.02        7.30      1.18 o 
  -5   6   3       95.59       98.12      4.14 o 
  -4   6   3      122.24      125.22      4.54 o 
  -3   6   3        8.41       10.15      1.89 o 
  -2   6   3       19.88       17.71      2.49 o 
  -1   6   3       14.80       13.93      2.17 o 
   0   6   3      306.37      310.43      9.31 o 
   1   6   3       39.89       39.50      3.22 o 
   2   6   3        3.88        4.14      1.45 o 
   3   6   3       59.39       63.29      4.40 o 
   4   6   3        1.52        1.93      1.18 o 
   5   6   3       91.33       89.10      3.60 o 
   6   6   3       13.06       10.82      1.27 o 
   7   6   3        5.20        5.24      0.81 o 
   8   6   3        0.03        0.08      0.43 o 
  -7   7   3       31.70       27.34      2.19 o 
  -6   7   3       50.19       50.60      3.22 o 
  -5   7   3       12.98       12.33      1.74 o 
  -4   7   3       86.78       88.66      4.62 o 
  -3   7   3        0.87        1.52      0.90 o 
  -2   7   3        0.22       -0.19      0.84 o 
  -1   7   3      129.19      117.46      5.13 o 
   0   7   3       80.63       73.56      2.70 o 
   1   7   3       15.99       16.86      1.98 o 
   2   7   3       30.80       28.97      2.50 o 
   3   7   3      115.35      124.29      3.76 o 
   4   7   3       28.02       25.98      1.66 o 
   5   7   3        9.13        7.70      0.87 o 
 -16   0   4       10.53        9.06      1.29 o 
 -15   0   4        9.58        8.24      1.65 o 
 -14   0   4      105.64      107.00      5.90 o 
 -13   0   4     1066.93     1123.88     14.08 o 
 -12   0   4     1019.03     1067.28     19.56 o 
 -11   0   4        0.02        0.42      1.00 o 
 -10   0   4      403.14      418.14     15.31 o 
  -9   0   4      549.65      614.73     14.64 o 
  -8   0   4      151.88      171.03      7.17 o 
  -7   0   4     2106.87     2206.35     23.46 o 
  -6   0   4       55.96       48.90      3.29 o 
  -5   0   4     1372.68     1286.37     14.27 o 
  -4   0   4     2076.37     2147.02     16.31 o 
  -3   0   4      374.64      386.99      6.27 o 
  -2   0   4        4.50        6.07      0.85 o 
  -1   0   4     1283.96     1290.32     11.64 o 
   0   0   4     1833.84     1647.40     13.69 o 
   1   0   4      143.25      101.85      3.67 o 
   2   0   4      618.40      605.70      9.48 o 
   3   0   4        0.98        0.78      0.82 o 
   4   0   4      834.28      744.17     12.35 o 
   5   0   4        0.64        1.60      0.93 o 
   6   0   4     3462.55     3526.73     30.78 o 
   7   0   4      292.19      347.49      7.91 o 
   8   0   4      387.14      389.76      6.25 o 
   9   0   4        2.04        4.95      1.02 o 
  10   0   4      156.44      158.09      7.62 o 
  11   0   4        3.55        6.60      1.81 o 
  12   0   4       17.85       17.76      2.44 o 
  13   0   4      487.26      471.36      9.60 o 
 -15   1   4       45.43       40.48      2.18 o 
 -14   1   4       15.54       14.13      1.28 o 
 -13   1   4      257.29      263.41      5.49 o 
 -12   1   4       37.77       37.84      2.15 o 
 -11   1   4        5.33        5.55      1.48 o 
 -10   1   4       30.91       34.24      2.06 o 
  -9   1   4      109.56      117.94      8.12 o 
  -8   1   4      506.92      507.39     16.47 o 
  -7   1   4     3379.12     3534.82     35.74 o 
  -6   1   4       36.91       29.94      1.85 o 
  -5   1   4      102.10      127.57      4.54 o 
  -4   1   4     3237.67     3132.82     14.32 o 
  -3   1   4     1128.75     1080.83      7.54 o 
  -2   1   4     4165.67     3918.25     10.63 o 
  -1   1   4      132.49      118.98      2.03 o 
   0   1   4      119.26      101.16      3.50 o 
   1   1   4      900.04      917.07     11.77 o 
   2   1   4      216.77      224.89      4.10 o 
   3   1   4     2875.17     2953.17     15.88 o 
   4   1   4      560.53      554.20      7.36 o 
   5   1   4      141.14      128.63      3.83 o 
   6   1   4       99.03       97.08      3.54 o 
   7   1   4      103.89      112.49      2.53 o 
   8   1   4       96.34       99.99      2.48 o 
   9   1   4      306.47      329.19      4.95 o 
  10   1   4       37.17       37.11      2.61 o 
  11   1   4      244.65      254.54      6.35 o 
  12   1   4       35.76       32.39      2.11 o 
  13   1   4       11.84       12.15      1.08 o 
 -15   2   4      132.98      125.72      5.12 o 
 -14   2   4       30.37       31.86      2.12 o 
 -13   2   4      326.45      335.04      7.42 o 
 -12   2   4        1.63        0.96      0.87 o 
 -11   2   4        1.08        1.81      1.28 o 
 -10   2   4      135.90      143.24      5.97 o 
  -9   2   4       12.83       11.66      2.44 o 
  -8   2   4       96.55       89.52      5.51 o 
  -7   2   4        7.72       11.88      2.01 o 
  -6   2   4     2692.56     2761.62     24.89 o 
  -5   2   4        0.15        0.98      0.93 o 
  -4   2   4      528.87      579.76     10.09 o 
  -3   2   4      398.23      372.86      7.86 o 
  -2   2   4      788.63      777.11      6.84 o 
  -1   2   4     2123.71     2005.37     15.52 o 
   0   2   4      406.46      426.33      7.78 o 
   1   2   4     1501.18     1520.79     10.53 o 
   2   2   4      178.16      178.45      3.64 o 
   3   2   4       35.94       33.26      2.87 o 
   4   2   4        4.01        5.11      1.45 o 
   5   2   4      112.27      124.74      6.29 o 
   6   2   4      114.35      106.36      2.74 o 
   7   2   4       18.04       20.08      1.13 o 
   8   2   4      134.26      132.50      3.31 o 
   9   2   4      326.54      336.13      7.73 o 
  10   2   4     1326.82     1344.10     15.01 o 
  11   2   4       67.99       65.82      2.92 o 
  12   2   4        7.49        7.33      0.90 o 
 -14   3   4       54.47       51.93      2.58 o 
 -13   3   4      409.06      422.69      5.94 o 
 -12   3   4       48.68       52.20      2.30 o 
 -11   3   4      192.28      194.45      4.59 o 
 -10   3   4      195.71      195.76      8.26 o 
  -9   3   4        4.83        4.62      1.42 o 
  -8   3   4      356.37      348.00      7.32 o 
  -7   3   4      122.31      138.07      6.70 o 
  -6   3   4      132.57      131.89      5.96 o 
  -5   3   4      863.62      845.84     14.15 o 
  -4   3   4      346.45      368.92      9.01 o 
  -3   3   4      120.62      117.70      5.04 o 
  -2   3   4      363.64      379.25      8.96 o 
  -1   3   4      110.03      129.88      4.35 o 
   0   3   4      260.64      287.13     11.85 o 
   1   3   4      593.94      581.40      7.61 o 
   2   3   4       46.65       43.14      2.14 o 
   3   3   4        4.02        3.21      1.20 o 
   4   3   4      247.18      260.54      9.05 o 
   5   3   4       63.10       59.36      3.16 o 
   6   3   4       74.16       81.15      3.81 o 
   7   3   4       55.36       44.19      2.26 o 
   8   3   4        0.04        0.23      0.47 o 
   9   3   4        7.10        8.51      1.26 o 
  10   3   4        8.18        7.84      1.58 o 
  11   3   4        1.75        2.62      0.86 o 
  12   3   4        5.81        1.13      3.06 o 
 -13   4   4       84.59       77.39      2.57 o 
 -12   4   4        3.18        2.08      0.56 o 
 -11   4   4        5.00        4.81      0.97 o 
 -10   4   4       86.79       92.55      3.90 o 
  -9   4   4       13.07       15.36      1.56 o 
  -8   4   4      248.55      259.73      6.20 o 
  -7   4   4      167.54      155.34      4.76 o 
  -6   4   4      457.87      479.56     10.32 o 
  -5   4   4       89.78       87.64      2.84 o 
  -4   4   4        7.35       16.53      1.52 o 
  -3   4   4       54.22       62.56      2.99 o 
  -2   4   4       14.56       16.53      2.02 o 
  -1   4   4      535.97      512.74      8.51 o 
   0   4   4      377.80      364.85      7.22 o 
   1   4   4       24.31       28.86      1.98 o 
   2   4   4      882.75      883.65     12.62 o 
   3   4   4      214.65      195.82     10.04 o 
   4   4   4      541.55      503.54     10.92 o 
   5   4   4       12.15       14.92      1.35 o 
   6   4   4       65.57       66.99      3.34 o 
   7   4   4      160.72      172.10      5.20 o 
   8   4   4       48.32       53.42      2.80 o 
   9   4   4        8.36        8.47      1.10 o 
  10   4   4        7.32        8.50      1.48 o 
  11   4   4       85.74       84.40      3.71 o 
 -12   5   4       16.92       13.83      1.47 o 
 -11   5   4       52.34       54.89      2.43 o 
 -10   5   4       21.92       18.23      1.26 o 
  -9   5   4       23.19       22.30      1.80 o 
  -8   5   4       56.90       54.60      2.92 o 
  -7   5   4        0.49        0.92      0.66 o 
  -6   5   4      502.16      463.71      9.02 o 
  -5   5   4        0.07        0.35      0.55 o 
  -4   5   4      345.85      339.29      7.86 o 
  -3   5   4       19.89       23.78      1.68 o 
  -2   5   4      149.50      153.36      5.09 o 
  -1   5   4       45.96       44.21      2.75 o 
   0   5   4     1309.35     1293.85     11.48 o 
   1   5   4      183.94      191.16      5.17 o 
   2   5   4       28.65       29.48      3.03 o 
   3   5   4      550.54      569.74     13.05 o 
   4   5   4      483.54      485.86      9.02 o 
   5   5   4       16.51       17.17      1.75 o 
   6   5   4        9.67        8.92      1.27 o 
   7   5   4      247.21      245.72      5.80 o 
   8   5   4        4.67        3.98      0.81 o 
   9   5   4       30.24       24.69      2.22 o 
 -10   6   4       10.78       12.54      2.17 o 
  -9   6   4      147.85      144.12      3.10 o 
  -8   6   4       30.20       24.81      1.79 o 
  -7   6   4      185.68      171.68      4.87 o 
  -6   6   4       11.09       14.47      1.58 o 
  -5   6   4       52.86       57.68      4.33 o 
  -4   6   4      171.21      182.28      7.54 o 
  -3   6   4      295.06      291.16      9.48 o 
  -2   6   4      315.23      321.98      9.84 o 
  -1   6   4      116.73      115.46      5.87 o 
   0   6   4      333.96      352.34      9.89 o 
   1   6   4        0.06        0.12      0.60 o 
   2   6   4       11.25        9.59      1.83 o 
   3   6   4       72.90       68.51      4.40 o 
   4   6   4       98.57       95.02      4.45 o 
   5   6   4       63.61       60.37      2.83 o 
   6   6   4        8.54        7.44      1.01 o 
   7   6   4       30.98       29.96      1.63 o 
  -7   7   4       36.47       39.77      2.59 o 
  -6   7   4       17.13       18.10      1.96 o 
  -5   7   4        1.18       -0.02      0.65 o 
  -4   7   4        2.27        1.08      0.70 o 
  -3   7   4       29.54       32.23      2.75 o 
  -2   7   4        1.28        3.17      1.04 o 
  -1   7   4        1.56        1.17      0.72 o 
   0   7   4       40.79       36.43      2.04 o 
   1   7   4      128.02      120.39      4.83 o 
   2   7   4       19.31       17.72      1.46 o 
   3   7   4       34.57       35.46      1.94 o 
   4   7   4      105.60      104.41      3.03 o 
 -15   1   5      135.50      137.31      4.66 o 
 -14   1   5       23.02       23.68      1.61 o 
 -13   1   5      113.35      114.87      4.47 o 
 -12   1   5       66.21       75.47      3.77 o 
 -11   1   5       24.14       23.97      1.82 o 
 -10   1   5      420.77      405.76      7.33 o 
  -9   1   5      499.12      531.47      7.34 o 
  -8   1   5       80.39       81.10      3.56 o 
  -7   1   5     4486.10     4767.70     62.16 o 
  -6   1   5     2182.67     2293.14     15.37 o 
  -5   1   5      122.02      108.27      4.36 o 
  -4   1   5       77.52       80.72      2.43 o 
  -3   1   5     1362.31     1318.11      8.82 o 
  -2   1   5       74.73       75.73      1.68 o 
  -1   1   5      333.93      316.05      3.89 o 
   0   1   5       38.85       36.30      2.44 o 
   1   1   5     2819.18     3006.65     13.22 o 
   2   1   5       59.27       79.70      2.79 o 
   3   1   5      680.89      728.17      8.77 o 
   4   1   5       10.45        9.62      1.16 o 
   5   1   5        3.36        3.78      0.75 o 
   6   1   5       52.01       52.26      1.58 o 
   7   1   5      328.71      323.09      4.47 o 
   8   1   5        6.66        7.29      0.76 o 
   9   1   5       73.45       70.10      2.33 o 
  10   1   5     1036.61     1099.58     10.23 o 
  11   1   5        0.45        0.51      0.69 o 
  12   1   5       20.29       19.16      1.49 o 
 -15   2   5       26.15       27.06      1.71 o 
 -14   2   5        2.42        2.95      0.89 o 
 -13   2   5      269.54      294.62      7.05 o 
 -12   2   5       62.92       61.51      4.90 o 
 -11   2   5       29.66       28.43      3.35 o 
 -10   2   5      161.95      156.00      5.68 o 
  -9   2   5       27.45       34.73      2.05 o 
  -8   2   5      576.62      611.26     14.45 o 
  -7   2   5       10.00       11.49      2.03 o 
  -6   2   5      196.56      196.33      6.97 o 
  -5   2   5      310.33      355.12     10.20 o 
  -4   2   5      711.93      734.80      7.13 o 
  -3   2   5      337.76      363.57      8.39 o 
  -2   2   5       60.18       71.85      2.39 o 
  -1   2   5       96.42      101.47      3.95 o 
   0   2   5     1459.55     1595.93     16.68 o 
   1   2   5      747.30      821.80     26.51 o 
   2   2   5      513.13      590.79     15.21 o 
   3   2   5       44.35       49.02      3.64 o 
   4   2   5      148.21      140.34      6.63 o 
   5   2   5       43.07       59.24      2.07 o 
   6   2   5       29.06       25.19      1.25 o 
   7   2   5       44.79       48.06      1.78 o 
   8   2   5       77.09       89.04      3.08 o 
   9   2   5      139.68      176.37      5.70 o 
  10   2   5       56.72       45.89      2.54 o 
  11   2   5        8.56        9.48      1.07 o 
  12   2   5      101.33       95.06      4.04 o 
 -14   3   5       76.40       81.85      2.97 o 
 -13   3   5       53.21       52.95      2.76 o 
 -12   3   5        4.92        5.91      1.16 o 
 -11   3   5        0.64        0.82      1.24 o 
 -10   3   5        3.36        1.90      1.14 o 
  -9   3   5       69.26       64.55      5.32 o 
  -8   3   5       93.97       95.23      6.16 o 
  -7   3   5       11.98       16.16      2.55 o 
  -6   3   5      479.94      491.42     11.87 o 
  -5   3   5        1.15        1.53      0.92 o 
  -4   3   5      311.28      293.01      8.48 o 
  -3   3   5       48.89       44.41      3.33 o 
  -2   3   5      530.90      520.00     11.21 o 
  -1   3   5      645.83      702.85     11.21 o 
   0   3   5       45.67       53.15      2.40 o 
   1   3   5      137.30      121.33      4.42 o 
   2   3   5       23.20       23.58      2.62 o 
   3   3   5        1.46        1.92      1.02 o 
   4   3   5       48.08       44.19      2.17 o 
   5   3   5       97.31      103.01      3.42 o 
   6   3   5      129.65      127.87      4.94 o 
   7   3   5       51.63       50.89      2.86 o 
   8   3   5       37.26       33.64      2.30 o 
   9   3   5      270.29      265.62      5.86 o 
  10   3   5        0.48        0.26      0.55 o 
  11   3   5        5.58        5.08      0.72 o 
 -13   4   5       63.04       52.53      3.30 o 
 -12   4   5       39.48       39.35      3.34 o 
 -11   4   5        8.44        8.64      1.20 o 
 -10   4   5       76.21       84.38      3.71 o 
  -9   4   5      129.30      133.59      4.57 o 
  -8   4   5       64.67       54.08      2.82 o 
  -7   4   5      495.39      471.72      6.98 o 
  -6   4   5      140.37      144.57      3.79 o 
  -5   4   5       12.82       14.60      1.22 o 
  -4   4   5        6.72        5.59      0.82 o 
  -3   4   5      410.03      440.87      6.58 o 
  -2   4   5      280.96      283.93      5.28 o 
  -1   4   5       13.01       13.39      1.18 o 
   0   4   5      508.28      509.24      7.10 o 
   1   4   5      419.07      420.45      7.49 o 
   2   4   5      341.87      361.79      5.70 o 
   3   4   5      434.58      407.13      9.48 o 
   4   4   5        0.64        1.73      0.60 o 
   5   4   5        2.23        0.85      1.13 o 
   6   4   5       87.87       82.47      7.77 o 
   7   4   5       45.54       44.71      2.62 o 
   8   4   5       62.20       58.31      2.79 o 
   9   4   5       16.10       17.25      1.39 o 
  10   4   5       13.05       11.43      1.50 o 
 -12   5   5       12.14       12.00      1.42 o 
 -11   5   5       17.81       16.94      1.37 o 
 -10   5   5        7.31        5.92      0.76 o 
  -9   5   5      327.92      333.30      6.64 o 
  -8   5   5       23.71       25.55      2.25 o 
  -7   5   5      162.54      172.23      8.10 o 
  -6   5   5       66.72       60.40      3.14 o 
  -5   5   5      100.81       95.85      4.35 o 
  -4   5   5        0.79       -0.05      0.60 o 
  -3   5   5      710.77      760.67     17.59 o 
  -2   5   5       60.87       62.42      4.29 o 
  -1   5   5       10.75       12.34      1.51 o 
   0   5   5     1051.79     1023.20     17.44 o 
   1   5   5      101.57      108.75      3.89 o 
   2   5   5      435.56      453.23     11.28 o 
   3   5   5      207.44      203.39      6.63 o 
   4   5   5      476.57      498.71      8.99 o 
   5   5   5        0.00       -0.05      0.68 o 
   6   5   5       17.62       12.97      1.40 o 
   7   5   5        3.03        4.66      0.87 o 
   8   5   5       25.68       23.18      1.52 o 
   9   5   5       51.63       37.17      2.32 o 
 -10   6   5       15.33       14.68      1.03 o 
  -9   6   5       61.52       52.38      2.33 o 
  -8   6   5       11.66       12.96      1.86 o 
  -7   6   5       35.50       26.69      2.75 o 
  -6   6   5        9.68       10.45      1.81 o 
  -5   6   5        5.74        3.41      1.48 o 
  -4   6   5       30.58       31.15      3.28 o 
  -3   6   5       27.90       29.05      3.08 o 
  -2   6   5       53.28       55.12      4.16 o 
  -1   6   5      147.06      149.05      6.62 o 
   0   6   5       27.54       27.15      2.82 o 
   1   6   5        6.28        8.83      1.62 o 
   2   6   5        9.39        9.86      1.28 o 
   3   6   5       30.19       31.61      2.15 o 
   4   6   5        2.39        4.22      0.89 o 
   5   6   5        3.55        2.59      0.72 o 
   6   6   5        5.25        4.90      0.73 o 
   7   6   5        7.94        6.88      0.71 o 
  -6   7   5        0.68        1.64      0.78 o 
  -5   7   5        8.95        8.40      1.46 o 
  -4   7   5      257.67      276.28      7.66 o 
  -3   7   5       11.07       10.73      1.66 o 
  -2   7   5        3.51        2.20      0.84 o 
  -1   7   5       24.06       26.20      2.28 o 
   0   7   5       71.90       70.56      4.38 o 
   1   7   5        0.06        0.52      0.50 o 
   2   7   5        0.01        0.14      0.69 o 
   3   7   5       64.07       74.19      2.63 o 
 -16   0   6        4.50        2.81      0.85 o 
 -15   0   6       24.92       22.69      2.53 o 
 -14   0   6       28.06       25.91      2.17 o 
 -13   0   6        9.27        8.62      2.03 o 
 -12   0   6       13.90       15.83      2.64 o 
 -11   0   6        8.35       14.39      1.81 o 
 -10   0   6      594.67      636.87     10.91 o 
  -9   0   6      952.94     1006.59     14.75 o 
  -8   0   6      191.30      210.90      8.21 o 
  -7   0   6        0.00        2.97      1.28 o 
  -6   0   6      617.44      679.61     12.16 o 
  -5   0   6       50.58       75.05      3.71 o 
  -4   0   6       78.71       77.82      3.55 o 
  -3   0   6     2323.27     2224.87     17.91 o 
  -2   0   6      962.33      978.92     11.58 o 
  -1   0   6     1417.80     1453.34     16.23 o 
   0   0   6      319.02      327.90      7.82 o 
   1   0   6      252.00      236.62      6.92 o 
   2   0   6     1053.07     1037.32     15.23 o 
   3   0   6       29.46       29.31      2.79 o 
   4   0   6      427.29      428.65     11.10 o 
   5   0   6       29.68       31.66      1.75 o 
   6   0   6        0.08        0.39      0.52 o 
   7   0   6      315.20      299.18      9.05 o 
   8   0   6       38.96       35.79      2.45 o 
   9   0   6      215.51      236.73      6.37 o 
  10   0   6       79.73       81.68      3.31 o 
  11   0   6       18.56       17.48      2.25 o 
  12   0   6        0.00        0.50      0.65 o 
 -15   1   6      182.98      183.22      3.81 o 
 -14   1   6       13.61       14.10      1.29 o 
 -13   1   6       10.94       10.69      2.27 o 
 -12   1   6       97.45      100.22      5.60 o 
 -11   1   6      286.90      304.95      6.33 o 
 -10   1   6       22.87       23.16      1.55 o 
  -9   1   6       10.72       11.09      1.05 o 
  -8   1   6      278.72      303.63      6.91 o 
  -7   1   6      537.32      571.61      8.64 o 
  -6   1   6      817.30      848.28      9.69 o 
  -5   1   6       62.06       56.69      2.35 o 
  -4   1   6        9.10       17.55      1.26 o 
  -3   1   6     3299.71     3415.59     15.30 o 
  -2   1   6      440.70      457.62      4.57 o 
  -1   1   6       34.90       32.44      1.46 o 
   0   1   6     3258.12     3376.98     25.39 o 
   1   1   6        7.74        9.21      1.56 o 
   2   1   6      249.49      218.96      5.08 o 
   3   1   6       57.75       57.12      2.75 o 
   4   1   6      152.19      155.20      4.73 o 
   5   1   6       16.12       16.05      0.84 o 
   6   1   6      212.83      202.48      3.56 o 
   7   1   6      480.23      498.98      5.73 o 
   8   1   6      336.85      344.13      5.21 o 
   9   1   6      119.43      133.47      3.16 o 
  10   1   6       56.56       51.29      2.14 o 
  11   1   6       82.80       81.92      3.11 o 
 -15   2   6       22.56       21.63      1.56 o 
 -14   2   6       36.60       37.77      2.37 o 
 -13   2   6        0.85        1.89      1.39 o 
 -12   2   6       14.81       14.84      2.62 o 
 -11   2   6       48.09       45.83      4.29 o 
 -10   2   6      144.15      149.86      5.59 o 
  -9   2   6      744.96      806.62      9.70 o 
  -8   2   6      258.71      263.04      9.73 o 
  -7   2   6      170.05      194.57     14.58 o 
  -6   2   6     2523.36     2740.56     56.44 o 
  -5   2   6       48.29       50.17      3.55 o 
  -4   2   6       48.47       49.15      3.43 o 
  -3   2   6      512.83      538.52     10.98 o 
  -2   2   6        0.42        0.32      0.51 o 
  -1   2   6       88.18       90.44      4.15 o 
   0   2   6      535.52      555.47     10.93 o 
   1   2   6       24.42       20.69      2.33 o 
   2   2   6      176.39      174.61      6.96 o 
   3   2   6     1042.55     1068.80     18.29 o 
   4   2   6      205.58      204.35      3.84 o 
   5   2   6       11.03       13.40      0.86 o 
   6   2   6      448.82      421.77      6.77 o 
   7   2   6      669.07      616.75      6.91 o 
   8   2   6       13.20       12.80      1.24 o 
   9   2   6       83.76       76.88      2.68 o 
  10   2   6        8.36       10.78      1.14 o 
  11   2   6        0.77        0.57      0.61 o 
 -14   3   6       13.82       13.24      1.26 o 
 -13   3   6       74.67       66.24      3.10 o 
 -12   3   6      104.33       94.36      5.81 o 
 -11   3   6      267.65      268.68     10.14 o 
 -10   3   6        3.06        5.96      1.79 o 
  -9   3   6      312.28      340.28     12.39 o 
  -8   3   6      155.35      154.38      4.89 o 
  -7   3   6      274.22      273.33      7.07 o 
  -6   3   6       96.47       90.79      5.42 o 
  -5   3   6        3.67        4.40      1.45 o 
  -4   3   6       28.61       23.50      2.67 o 
  -3   3   6       49.38       59.30      4.13 o 
  -2   3   6      399.15      402.20     10.64 o 
  -1   3   6        2.47        2.70      0.55 o 
   0   3   6      391.92      371.13      6.64 o 
   1   3   6        6.60        3.11      1.51 o 
   2   3   6       47.37       49.30      3.00 o 
   3   3   6       43.06       42.41      2.15 o 
   4   3   6       10.57       11.43      1.20 o 
   5   3   6       79.25       87.04      3.28 o 
   6   3   6      174.11      187.14      5.41 o 
   7   3   6        3.50        6.64      1.10 o 
   8   3   6        6.80        8.32      1.18 o 
   9   3   6       19.48       15.80      1.38 o 
  10   3   6       84.13       71.70      2.54 o 
 -13   4   6       74.83       76.68      4.09 o 
 -12   4   6       20.59       16.70      2.30 o 
 -11   4   6       11.25       11.44      2.21 o 
 -10   4   6       57.51       55.28      4.61 o 
  -9   4   6      287.52      283.91      8.78 o 
  -8   4   6       28.55       24.26      2.69 o 
  -7   4   6      102.97      108.73      4.31 o 
  -6   4   6      123.12      123.56      4.51 o 
  -5   4   6      115.26      107.11      4.14 o 
  -4   4   6      183.62      184.01      4.27 o 
  -3   4   6       30.62       30.63      1.85 o 
  -2   4   6       22.59       24.21      1.64 o 
  -1   4   6      226.82      220.41      4.84 o 
   0   4   6      104.56      103.28      2.78 o 
   1   4   6        3.60        5.42      1.03 o 
   2   4   6      281.42      270.61      4.57 o 
   3   4   6      277.47      281.84      6.03 o 
   4   4   6       12.26       15.01      1.66 o 
   5   4   6       11.57       16.92      1.71 o 
   6   4   6       54.67       60.93      3.05 o 
   7   4   6      317.54      306.27      6.41 o 
   8   4   6        1.35        2.30      0.68 o 
   9   4   6      110.23       93.51      2.87 o 
 -12   5   6       76.59       81.78      3.80 o 
 -11   5   6        3.17        1.59      0.88 o 
 -10   5   6       87.24       88.19      3.29 o 
  -9   5   6      169.73      147.54      6.17 o 
  -8   5   6       94.86       91.57      3.59 o 
  -7   5   6      218.97      224.27      6.65 o 
  -6   5   6        0.18        0.09      0.72 o 
  -5   5   6      435.05      451.29     12.05 o 
  -4   5   6      350.74      346.89     10.58 o 
  -3   5   6      155.73      156.88      7.15 o 
  -2   5   6       66.76       70.22      4.80 o 
  -1   5   6      126.26      131.73      6.44 o 
   0   5   6     1504.39     1507.85     21.56 o 
   1   5   6      134.01      138.70      6.35 o 
   2   5   6       15.87       13.67      2.50 o 
   3   5   6      350.74      368.12     11.83 o 
   4   5   6        4.37        5.85      1.12 o 
   5   5   6       84.03       85.85      3.44 o 
   6   5   6      219.94      208.02      5.00 o 
   7   5   6       72.21       75.12      2.80 o 
   8   5   6        6.68        6.55      0.71 o 
 -10   6   6        4.87        3.70      0.71 o 
  -9   6   6       13.33       13.57      1.22 o 
  -8   6   6        0.03        0.51      0.71 o 
  -7   6   6       53.54       53.80      3.74 o 
  -6   6   6        8.62        9.47      1.84 o 
  -5   6   6        0.47        0.93      1.17 o 
  -4   6   6       10.66       13.31      2.13 o 
  -3   6   6        0.21       -0.42      1.00 o 
  -2   6   6        3.69        4.19      1.35 o 
  -1   6   6      141.21      146.09      6.42 o 
   0   6   6      111.80      113.66      5.48 o 
   1   6   6      436.84      452.58     13.69 o 
   2   6   6        2.11        1.89      1.27 o 
   3   6   6        8.87        5.68      1.60 o 
   4   6   6       46.03       47.60      3.64 o 
   5   6   6        4.41        2.83      1.01 o 
   6   6   6        6.89        7.37      1.17 o 
  -6   7   6        2.94        4.19      1.03 o 
  -5   7   6       24.09       21.18      2.03 o 
  -4   7   6        0.60        0.40      0.39 o 
  -3   7   6        2.50        4.22      0.83 o 
  -2   7   6      133.62      140.76      3.80 o 
  -1   7   6       27.19       30.21      1.89 o 
   0   7   6        1.31        2.10      0.54 o 
   1   7   6       61.42       65.88      3.79 o 
   2   7   6      152.13      170.78      5.70 o 
 -15   1   7        6.63        4.82      0.72 o 
 -14   1   7       55.40       53.69      2.83 o 
 -13   1   7       57.70       58.15      4.74 o 
 -12   1   7        0.41        1.00      0.92 o 
 -11   1   7      475.07      480.67      7.95 o 
 -10   1   7      653.69      714.74      8.23 o 
  -9   1   7      571.07      617.92      7.26 o 
  -8   1   7      166.11      172.94      5.31 o 
  -7   1   7      268.89      254.00      5.91 o 
  -6   1   7      224.98      221.70      5.13 o 
  -5   1   7      628.99      619.38      7.89 o 
  -4   1   7        3.40        7.75      3.93 o 
  -3   1   7      977.53     1051.29     26.22 o 
  -2   1   7     1163.86     1240.46     12.78 o 
  -1   1   7       43.96       47.36      1.96 o 
   0   1   7      328.71      316.10      8.55 o 
   1   1   7       20.35       20.33      2.42 o 
   2   1   7      125.25      118.96      5.93 o 
   3   1   7        0.11        0.01      0.58 o 
   4   1   7       28.46       34.27      1.13 o 
   5   1   7       99.77      104.52      2.04 o 
   6   1   7     2246.27     2208.43     13.55 o 
   7   1   7      467.65      466.84      6.10 o 
   8   1   7        5.16        3.70      0.65 o 
   9   1   7       46.42       44.04      1.76 o 
  10   1   7       47.68       46.16      1.88 o 
 -15   2   7       32.90       29.72      1.42 o 
 -14   2   7        1.86        2.14      0.84 o 
 -13   2   7      128.77      122.46      6.60 o 
 -12   2   7      200.12      189.43      8.60 o 
 -11   2   7       47.83       51.35      4.65 o 
 -10   2   7      582.49      545.70     10.73 o 
  -9   2   7       17.18       18.10      1.96 o 
  -8   2   7        8.21        8.99      1.43 o 
  -7   2   7      100.00      100.29      5.77 o 
  -6   2   7        0.00        1.61      1.11 o 
  -5   2   7      284.11      284.27      8.71 o 
  -4   2   7       87.78      100.34      5.14 o 
  -3   2   7      368.57      392.54     10.09 o 
  -2   2   7       11.91       15.51      2.01 o 
  -1   2   7       35.65       42.65      3.17 o 
   0   2   7     1179.83     1145.16     17.16 o 
   1   2   7       61.97       49.81      3.83 o 
   2   2   7        1.08        2.27      1.13 o 
   3   2   7        0.47        0.70      0.35 o 
   4   2   7       13.79       13.01      0.84 o 
   5   2   7        0.99        0.44      0.37 o 
   6   2   7       15.41       23.29      1.40 o 
   7   2   7      221.61      207.83      3.99 o 
   8   2   7       66.44       63.89      3.11 o 
   9   2   7       82.94       78.03      3.11 o 
  10   2   7       16.89       15.48      1.22 o 
 -14   3   7        0.08       -0.48      0.47 o 
 -13   3   7       97.44      101.20      3.78 o 
 -12   3   7       11.84       10.45      1.38 o 
 -11   3   7       18.44       21.84      2.01 o 
 -10   3   7       81.73       90.69      4.01 o 
  -9   3   7       99.73      108.51      4.52 o 
  -8   3   7       80.48       72.24      2.78 o 
  -7   3   7        1.11       -0.03      0.46 o 
  -6   3   7      339.72      342.25      5.77 o 
  -5   3   7      246.99      257.57      6.13 o 
  -4   3   7      113.73      130.72      6.47 o 
  -3   3   7      323.39      311.54      9.92 o 
  -2   3   7       52.00       52.35      4.11 o 
  -1   3   7        0.47        0.50      0.42 o 
   0   3   7       61.61       64.97      2.14 o 
   1   3   7      393.60      395.12      5.40 o 
   2   3   7      195.32      198.03      4.61 o 
   3   3   7        6.89        4.96      0.85 o 
   4   3   7      131.19      142.61      4.19 o 
   5   3   7        0.85        0.39      1.03 o 
   6   3   7      127.75      114.46      4.77 o 
   7   3   7      199.79      171.86      7.99 o 
   8   3   7        7.90        6.43      0.77 o 
   9   3   7       95.02       92.59      2.87 o 
  10   3   7        5.22        4.05      0.75 o 
 -13   4   7        5.49        3.26      1.00 o 
 -12   4   7        0.40        0.61      0.86 o 
 -11   4   7       11.78        9.58      1.97 o 
 -10   4   7      146.49      138.94      7.30 o 
  -9   4   7       22.88       22.19      2.55 o 
  -8   4   7        4.55        1.75      1.03 o 
  -7   4   7      239.61      247.57      8.65 o 
  -6   4   7      192.95      196.97      5.84 o 
  -5   4   7       10.22       10.43      1.44 o 
  -4   4   7       32.07       33.90      2.46 o 
  -3   4   7      908.37      921.02     10.34 o 
  -2   4   7      177.88      178.81      3.81 o 
  -1   4   7      481.44      499.55      6.32 o 
   0   4   7        6.31        7.47      0.97 o 
   1   4   7       26.40       22.71      1.84 o 
   2   4   7       24.46       21.74      1.37 o 
   3   4   7       87.84       76.75      3.65 o 
   4   4   7      100.49       90.53      5.85 o 
   5   4   7        6.65        5.17      1.55 o 
   6   4   7        0.60        1.76      1.10 o 
   7   4   7       62.62       56.53      3.82 o 
   8   4   7       11.62       12.31      1.56 o 
   9   4   7        3.29        2.94      0.69 o 
 -12   5   7       32.93       32.81      2.43 o 
 -11   5   7       21.14       21.41      2.36 o 
 -10   5   7        7.23        8.33      1.08 o 
  -9   5   7        0.22        0.33      0.64 o 
  -8   5   7       80.56       76.08      4.66 o 
  -7   5   7      486.21      484.56     12.14 o 
  -6   5   7        4.65        3.93      1.49 o 
  -5   5   7        2.50        1.25      1.15 o 
  -4   5   7      509.00      509.52     12.99 o 
  -3   5   7        4.88        5.92      1.52 o 
  -2   5   7      243.17      256.71      9.15 o 
  -1   5   7      143.70      146.65      6.85 o 
   0   5   7      238.67      236.16      6.40 o 
   1   5   7      564.64      595.97      9.91 o 
   2   5   7      351.07      350.57     11.44 o 
   3   5   7      168.01      197.43      8.48 o 
   4   5   7      101.41      100.57      5.78 o 
   5   5   7       57.33       60.03      4.17 o 
   6   5   7       12.65       16.71      2.08 o 
   7   5   7        2.63        2.30      0.79 o 
  -9   6   7        7.37        6.95      0.88 o 
  -8   6   7       29.92       28.70      2.53 o 
  -7   6   7        0.07        0.69      0.81 o 
  -6   6   7       60.76       64.38      4.20 o 
  -5   6   7       20.19       24.44      2.74 o 
  -4   6   7       59.44       59.85      4.21 o 
  -3   6   7       58.96       70.62      4.53 o 
  -2   6   7       23.41       21.95      2.58 o 
  -1   6   7       33.05       33.97      2.28 o 
   0   6   7       67.06       64.77      3.03 o 
   1   6   7       11.76       11.95      1.29 o 
   2   6   7       41.64       44.90      3.69 o 
   3   6   7       14.58       14.05      2.06 o 
   4   6   7       18.33       17.17      2.07 o 
   5   6   7       14.04       12.33      1.51 o 
  -5   7   7        0.73        0.62      0.62 o 
  -4   7   7       66.51       68.63      3.44 o 
  -3   7   7       15.79       17.76      1.25 o 
  -2   7   7        1.03        1.39      0.50 o 
  -1   7   7        4.58        4.93      0.97 o 
   0   7   7        8.75        2.52      5.07 o 
 -15   0   8      167.06      167.54      6.29 o 
 -14   0   8       66.33       70.97      4.69 o 
 -13   0   8       11.57       11.15      2.13 o 
 -12   0   8        7.47        7.21      1.90 o 
 -11   0   8       38.39       38.15      3.82 o 
 -10   0   8        0.12        0.06      0.76 o 
  -9   0   8       20.68       21.76      1.99 o 
  -8   0   8        6.40        7.81      1.86 o 
  -7   0   8      157.74      167.63      7.02 o 
  -6   0   8       26.00       30.11      2.81 o 
  -5   0   8      923.15      875.85     13.91 o 
  -4   0   8      150.66      170.93      5.87 o 
  -3   0   8      856.31      888.65     13.21 o 
  -2   0   8       11.76       10.89      1.53 o 
  -1   0   8       53.91       56.37      3.46 o 
   0   0   8       36.60       40.08      3.47 o 
   1   0   8     1102.68     1071.36     17.96 o 
   2   0   8       91.10       75.92      5.08 o 
   3   0   8        9.58        9.31      0.76 o 
   4   0   8     1934.01     1858.61     12.50 o 
   5   0   8      154.15      153.29      3.57 o 
   6   0   8      931.75      983.00     15.94 o 
   7   0   8       96.84      101.84      4.05 o 
   8   0   8      137.03      138.70      4.53 o 
   9   0   8        3.66        3.56      0.80 o 
 -15   1   8        0.01        0.24      0.41 o 
 -14   1   8       23.01       22.33      1.85 o 
 -13   1   8      189.49      199.59      8.39 o 
 -12   1   8       77.85       79.54      3.81 o 
 -11   1   8      400.01      405.17      8.51 o 
 -10   1   8        2.82        3.63      0.68 o 
  -9   1   8        4.28        5.85      0.81 o 
  -8   1   8        0.13        1.36      0.65 o 
  -7   1   8      238.12      255.81     12.34 o 
  -6   1   8      115.21      121.60      4.41 o 
  -5   1   8       13.04       14.36      1.34 o 
  -4   1   8      120.84      138.27      3.70 o 
  -3   1   8      631.39      650.71     12.56 o 
  -2   1   8      256.36      250.72      7.93 o 
  -1   1   8      333.14      322.98      6.56 o 
   0   1   8      607.13      585.38     12.96 o 
   1   1   8      294.27      286.34      9.44 o 
   2   1   8      619.23      579.14      5.16 o 
   3   1   8      328.09      312.85      3.95 o 
   4   1   8      876.16      835.97      7.13 o 
   5   1   8       39.11       36.30      1.34 o 
   6   1   8      329.50      345.35      5.25 o 
   7   1   8        0.62        0.22      0.59 o 
   8   1   8       50.77       48.35      1.88 o 
   9   1   8       16.54       19.42      1.57 o 
  10   1   8        9.05       10.82      1.31 o 
 -15   2   8       73.17       77.70      2.98 o 
 -14   2   8        2.14        2.72      0.77 o 
 -13   2   8      265.74      265.09      9.45 o 
 -12   2   8        1.33        1.06      1.36 o 
 -11   2   8      174.09      177.29      8.38 o 
 -10   2   8      870.41      931.43     18.89 o 
  -9   2   8      992.03      996.23     25.09 o 
  -8   2   8       55.45       58.43      4.90 o 
  -7   2   8       19.43       19.50      1.85 o 
  -6   2   8        9.20       15.04      1.62 o 
  -5   2   8      102.90      104.18      5.65 o 
  -4   2   8      819.62      870.50     15.94 o 
  -3   2   8      214.29      215.42      8.02 o 
  -2   2   8      579.63      612.03     18.27 o 
  -1   2   8      570.16      587.85     13.00 o 
   0   2   8      211.71      211.08      8.05 o 
   1   2   8        0.02        0.18      0.31 o 
   2   2   8      192.78      202.42      3.51 o 
   3   2   8      144.68      129.84      2.63 o 
   4   2   8        1.15       -0.07      0.45 o 
   5   2   8       61.73       66.05      2.35 o 
   6   2   8      305.76      294.12      8.00 o 
   7   2   8      280.12      295.33     12.95 o 
   8   2   8       29.61       29.65      2.01 o 
   9   2   8        1.40        1.97      0.88 o 
  10   2   8       15.14       11.77      1.17 o 
 -14   3   8        0.87        0.32      0.65 o 
 -13   3   8       62.07       60.30      2.74 o 
 -12   3   8       86.47       75.46      3.39 o 
 -11   3   8        0.03       -0.32      0.65 o 
 -10   3   8      194.17      189.21      5.83 o 
  -9   3   8        3.70        5.84      1.54 o 
  -8   3   8      108.42      105.25      3.44 o 
  -7   3   8      185.79      188.02      4.53 o 
  -6   3   8       47.14       51.24      2.36 o 
  -5   3   8       47.13       43.83      2.18 o 
  -4   3   8      373.15      372.88      6.23 o 
  -3   3   8      240.40      274.02      5.33 o 
  -2   3   8      106.61      109.56      2.89 o 
  -1   3   8      184.58      191.66      3.45 o 
   0   3   8       21.04       19.50      1.27 o 
   1   3   8        7.82        8.30      0.85 o 
   2   3   8      254.04      246.73      4.56 o 
   3   3   8        0.20        0.51      0.78 o 
   4   3   8        9.41       10.68      1.55 o 
   5   3   8        6.21        4.50      1.63 o 
   6   3   8       87.66       80.08      5.11 o 
   7   3   8       86.93       88.31      4.89 o 
   8   3   8      205.12      203.04      6.51 o 
   9   3   8        0.77        0.90      0.52 o 
 -13   4   8      216.27      229.72      6.87 o 
 -12   4   8        1.91        0.80      0.86 o 
 -11   4   8       17.39       17.24      2.55 o 
 -10   4   8        4.44        2.33      1.54 o 
  -9   4   8        2.26        2.82      1.02 o 
  -8   4   8        4.98        4.45      1.34 o 
  -7   4   8      318.64      302.16      9.71 o 
  -6   4   8      178.09      167.04      7.36 o 
  -5   4   8      482.47      485.30      7.30 o 
  -4   4   8      795.34      819.33      8.42 o 
  -3   4   8      395.98      403.96      5.24 o 
  -2   4   8      251.22      242.68      4.09 o 
  -1   4   8      113.43      108.43      3.09 o 
   0   4   8        6.28        5.64      0.79 o 
   1   4   8        1.22        0.32      0.56 o 
   2   4   8       92.64       95.93      3.23 o 
   3   4   8        3.03        8.01      1.39 o 
   4   4   8      207.86      203.74      8.49 o 
   5   4   8      295.72      337.96     10.39 o 
   6   4   8        0.85        0.17      0.93 o 
   7   4   8       25.34       22.94      2.25 o 
   8   4   8        0.27       -1.35      0.68 o 
 -11   5   8       67.73       68.24      3.95 o 
 -10   5   8       34.44       28.42      1.82 o 
  -9   5   8      189.53      192.12      6.69 o 
  -8   5   8        2.89        0.94      1.03 o 
  -7   5   8       51.11       55.43      4.13 o 
  -6   5   8        5.34        7.81      1.84 o 
  -5   5   8        2.85        2.12      1.46 o 
  -4   5   8      181.55      181.54      5.42 o 
  -3   5   8      862.44      890.47     23.59 o 
  -2   5   8      145.36      149.34      5.06 o 
  -1   5   8      167.29      173.89      6.20 o 
   0   5   8       35.57       38.69      2.59 o 
   1   5   8       15.92       15.06      1.63 o 
   2   5   8      124.11      123.19      6.55 o 
   3   5   8       42.42       42.54      3.82 o 
   4   5   8       36.92       43.96      3.60 o 
   5   5   8        1.26        1.53      0.97 o 
   6   5   8        2.39        1.23      0.72 o 
  -9   6   8        3.74        2.04      0.52 o 
  -8   6   8       94.66       85.63      4.03 o 
  -7   6   8        2.11        4.45      1.19 o 
  -6   6   8        5.32        5.55      1.36 o 
  -5   6   8       47.23       49.99      3.63 o 
  -4   6   8        0.96        1.17      0.52 o 
  -3   6   8      114.46      112.72      3.86 o 
  -2   6   8       75.10       79.79      3.28 o 
  -1   6   8        0.55        0.20      0.47 o 
   0   6   8      511.61      542.66     16.36 o 
   1   6   8       33.51       33.21      3.05 o 
   2   6   8        1.18        1.26      0.84 o 
   3   6   8      212.43      228.61      6.87 o 
 -15   1   9       42.08       40.21      1.45 o 
 -14   1   9      101.67       90.00      5.04 o 
 -13   1   9       72.04       80.20      5.20 o 
 -12   1   9        6.92        4.63      1.05 o 
 -11   1   9       38.09       34.94      2.51 o 
 -10   1   9      245.50      254.36      6.50 o 
  -9   1   9       74.96       78.65      3.91 o 
  -8   1   9      139.14      131.14      4.80 o 
  -7   1   9       16.41       17.79      1.74 o 
  -6   1   9      550.78      563.03      9.28 o 
  -5   1   9       22.03       21.83      2.57 o 
  -4   1   9        8.14       11.84      1.96 o 
  -3   1   9      443.18      428.22     10.97 o 
  -2   1   9      764.76      744.73     14.70 o 
  -1   1   9       57.43       59.26      3.07 o 
   0   1   9      214.81      225.48      4.76 o 
   1   1   9        4.56        5.93      0.65 o 
   2   1   9       86.57       82.40      2.28 o 
   3   1   9     1694.80     1616.82     10.32 o 
   4   1   9       82.97       80.35      2.28 o 
   5   1   9        0.31        0.28      0.52 o 
   6   1   9      141.42      139.19      4.61 o 
   7   1   9      128.24      130.41      4.22 o 
   8   1   9       48.80       48.00      2.38 o 
   9   1   9      245.90      244.63      6.37 o 
 -15   2   9        6.34        7.50      0.71 o 
 -14   2   9      185.16      171.20      6.26 o 
 -13   2   9        0.16        1.87      0.85 o 
 -12   2   9      133.42      133.01      4.81 o 
 -11   2   9      347.85      338.58     11.25 o 
 -10   2   9        0.38        2.55      1.11 o 
  -9   2   9      413.20      405.56      7.28 o 
  -8   2   9        0.22        4.39      5.15 o 
  -7   2   9        4.38        2.01      0.59 o 
  -6   2   9      198.61      196.33      4.54 o 
  -5   2   9       34.72       38.97      2.03 o 
  -4   2   9      220.91      228.23      4.83 o 
  -3   2   9       98.03      118.82      2.97 o 
  -2   2   9      267.50      263.87      4.46 o 
  -1   2   9        0.13        0.38      0.30 o 
   0   2   9       11.27       10.96      0.76 o 
   1   2   9        0.67        0.51      0.40 o 
   2   2   9       36.31       36.76      1.59 o 
   3   2   9      538.85      494.96      6.57 o 
   4   2   9        3.42        3.53      0.82 o 
   5   2   9       33.51       32.12      2.32 o 
   6   2   9       44.86       47.01      3.89 o 
   7   2   9       11.50        8.09      1.60 o 
   8   2   9        4.33        5.28      1.18 o 
   9   2   9       68.06       69.18      3.09 o 
 -14   3   9        0.26       -0.12      0.41 o 
 -13   3   9      125.14      108.71      3.57 o 
 -12   3   9        2.24        0.27      1.18 o 
 -11   3   9       18.31       18.70      1.87 o 
 -10   3   9        8.20       11.03      1.52 o 
  -9   3   9       45.45       45.08      3.93 o 
  -8   3   9       12.22        8.11      1.54 o 
  -7   3   9        8.97        6.90      1.00 o 
  -6   3   9      233.98      242.02      5.27 o 
  -5   3   9       81.22       76.07      2.98 o 
  -4   3   9       64.68       61.33      2.66 o 
  -3   3   9      508.38      544.14      7.88 o 
  -2   3   9       94.41      110.25      3.03 o 
  -1   3   9      110.69      111.08      2.77 o 
   0   3   9      244.03      238.91      4.12 o 
   1   3   9        1.58        2.52      0.56 o 
   2   3   9       10.55       11.39      1.51 o 
   3   3   9      442.86      412.99      8.49 o 
   4   3   9      450.00      424.20      8.57 o 
   5   3   9       10.95        9.84      2.03 o 
   6   3   9       30.79       24.81      2.78 o 
   7   3   9       11.72       12.92      1.81 o 
   8   3   9        3.01        2.35      0.81 o 
 -13   4   9       60.86       54.77      3.23 o 
 -12   4   9        7.64       10.13      1.70 o 
 -11   4   9       55.37       56.58      4.16 o 
 -10   4   9        0.20        2.92      1.57 o 
  -9   4   9       45.82       40.81      3.30 o 
  -8   4   9       55.92       54.09      4.36 o 
  -7   4   9      306.68      341.45      7.13 o 
  -6   4   9      240.25      249.46      6.21 o 
  -5   4   9       39.47       41.89      2.65 o 
  -4   4   9       19.92       18.49      1.80 o 
  -3   4   9      147.12      160.27      5.33 o 
  -2   4   9        0.03        0.03      0.49 o 
  -1   4   9       79.28       79.26      2.98 o 
   0   4   9       39.53       32.94      1.95 o 
   1   4   9        1.71        0.77      0.61 o 
   2   4   9        5.29        7.82      1.33 o 
   3   4   9      120.60      106.99      4.19 o 
   4   4   9       10.46        9.67      1.98 o 
   5   4   9        0.66       -0.34      0.98 o 
   6   4   9        6.14        6.32      1.38 o 
   7   4   9        3.72        4.77      0.96 o 
 -11   5   9       70.37       67.57      3.73 o 
 -10   5   9       44.97       38.57      1.98 o 
  -9   5   9        3.83        3.01      0.95 o 
  -8   5   9       21.66       17.87      2.25 o 
  -7   5   9       25.28       22.94      2.61 o 
  -6   5   9        4.65        4.05      1.51 o 
  -5   5   9      327.55      329.21     10.16 o 
  -4   5   9       16.29       15.72      2.50 o 
  -3   5   9      667.54      683.81     30.53 o 
  -2   5   9       18.33       16.30      1.66 o 
  -1   5   9        0.81        0.75      0.66 o 
   0   5   9       13.27       11.56      1.10 o 
   1   5   9      105.34      109.88      3.19 o 
   2   5   9       77.12       79.62      4.92 o 
   3   5   9        0.92        1.49      1.00 o 
   4   5   9      117.70      123.32      5.34 o 
   5   5   9       71.80       66.28      3.46 o 
  -8   6   9       15.54       13.90      1.60 o 
  -7   6   9        5.29        4.41      1.11 o 
  -6   6   9       12.46       14.81      1.90 o 
  -5   6   9       28.30       28.37      2.65 o 
  -4   6   9       46.75       40.31      3.17 o 
  -3   6   9       87.29       86.78      6.18 o 
  -2   6   9        5.17        5.92      0.89 o 
  -1   6   9       22.12       22.00      1.60 o 
   0   6   9      175.14      179.17      4.19 o 
   1   6   9        5.70        7.88      1.42 o 
   2   6   9        2.68        4.67      1.05 o 
 -15   0  10       24.07       22.81      1.56 o 
 -14   0  10        1.86        2.26      0.85 o 
 -13   0  10       31.03       30.64      3.02 o 
 -12   0  10      462.76      479.28     12.26 o 
 -11   0  10       40.76       48.92      4.02 o 
 -10   0  10       26.37       28.37      3.06 o 
  -9   0  10      626.76      654.91     16.44 o 
  -8   0  10       46.39       43.57      4.06 o 
  -7   0  10      646.10      622.68     10.23 o 
  -6   0  10     1041.31     1053.98     12.66 o 
  -5   0  10      507.38      535.43     13.85 o 
  -4   0  10        9.07       10.52      1.24 o 
  -3   0  10      326.13      345.01      8.70 o 
  -2   0  10       17.93       15.43      1.45 o 
  -1   0  10      107.32      100.94      5.33 o 
   0   0  10      305.77      294.77      5.30 o 
   1   0  10     1916.50     1842.11     13.52 o 
   2   0  10      799.86      768.98      8.90 o 
   3   0  10     2393.41     2314.02     23.33 o 
   4   0  10      345.81      339.00      7.33 o 
   5   0  10      163.86      165.52      4.90 o 
   6   0  10       55.88       66.98      4.38 o 
   7   0  10        4.51        3.97      1.18 o 
   8   0  10       20.99       24.01      2.18 o 
 -15   1  10       34.14       35.93      1.27 o 
 -14   1  10       21.89       26.35      1.87 o 
 -13   1  10       65.49       63.46      4.34 o 
 -12   1  10       17.20       18.02      2.59 o 
 -11   1  10       28.80       26.63      2.55 o 
 -10   1  10      350.58      330.55     10.70 o 
  -9   1  10      232.02      222.20      5.32 o 
  -8   1  10      370.38      352.40      6.48 o 
  -7   1  10      375.37      367.59      6.45 o 
  -6   1  10       80.52       87.04      2.60 o 
  -5   1  10        4.38        4.47      0.55 o 
  -4   1  10       26.54       29.90      1.52 o 
  -3   1  10        5.05        3.39      0.55 o 
  -2   1  10       53.07       60.20      2.51 o 
  -1   1  10      469.60      464.15      5.09 o 
   0   1  10      200.59      189.23      3.37 o 
   1   1  10        0.75        0.18      0.37 o 
   2   1  10      241.69      229.48      3.93 o 
   3   1  10       66.94       67.49      2.12 o 
   4   1  10       27.78       27.69      1.37 o 
   5   1  10       48.69       45.29      2.13 o 
   6   1  10       71.50       77.14      3.29 o 
   7   1  10       12.39       11.93      1.29 o 
   8   1  10        9.67       12.43      1.59 o 
 -14   2  10       88.29       73.41      2.33 o 
 -13   2  10      560.91      561.36      8.78 o 
 -12   2  10        0.00        0.58      0.86 o 
 -11   2  10       10.33       15.71      1.78 o 
 -10   2  10       20.65       19.66      2.01 o 
  -9   2  10      279.92      286.39      7.73 o 
  -8   2  10      132.48      148.36      5.42 o 
  -7   2  10      162.31      173.83      4.49 o 
  -6   2  10      336.48      344.57      6.29 o 
  -5   2  10      163.75      170.63      3.70 o 
  -4   2  10      400.84      403.16      5.75 o 
  -3   2  10       74.65       76.54      2.55 o 
  -2   2  10      196.38      197.85      4.10 o 
  -1   2  10       20.62       18.83      1.16 o 
   0   2  10      573.35      559.85      5.58 o 
   1   2  10      350.71      319.74      4.67 o 
   2   2  10       82.79       80.57      2.60 o 
   3   2  10       14.38       11.92      1.24 o 
   4   2  10       80.54       85.42      2.60 o 
   5   2  10       20.49       24.25      2.84 o 
   6   2  10       13.34       14.42      2.10 o 
   7   2  10       72.97       69.28      3.86 o 
   8   2  10        6.97        7.78      1.15 o 
 -13   3  10      136.16      108.26      4.17 o 
 -12   3  10      275.78      269.09      7.51 o 
 -11   3  10       43.44       40.21      2.53 o 
 -10   3  10       17.11       19.54      1.89 o 
  -9   3  10       20.11       24.03      2.15 o 
  -8   3  10       74.13       67.90      3.31 o 
  -7   3  10      106.72      113.85      4.36 o 
  -6   3  10      891.41      896.14     12.29 o 
  -5   3  10        0.98        0.53      0.68 o 
  -4   3  10      228.03      249.71      5.50 o 
  -3   3  10       80.57       85.34      3.26 o 
  -2   3  10       21.25       19.47      1.34 o 
  -1   3  10        3.41        3.10      0.66 o 
   0   3  10       28.78       24.02      1.68 o 
   1   3  10       13.58       18.26      1.83 o 
   2   3  10       68.78       70.49      4.70 o 
   3   3  10        5.91        5.24      1.21 o 
   4   3  10      153.31      170.48      7.27 o 
   5   3  10       23.46       28.34      2.85 o 
   6   3  10       25.13       33.89      2.84 o 
   7   3  10       47.63       59.62      3.17 o 
 -12   4  10       40.48       41.28      3.07 o 
 -11   4  10       59.09       59.13      4.05 o 
 -10   4  10        0.01        0.69      1.27 o 
  -9   4  10       25.06       24.03      1.76 o 
  -8   4  10      100.01       96.07      3.66 o 
  -7   4  10      550.90      584.44      9.29 o 
  -6   4  10      337.22      345.07      7.33 o 
  -5   4  10       16.30       17.32      2.23 o 
  -4   4  10       95.92       96.80      4.01 o 
  -3   4  10      566.98      574.12      9.74 o 
  -2   4  10      540.32      549.80      9.61 o 
  -1   4  10       76.82       86.20      3.10 o 
   0   4  10       33.61       26.90      1.76 o 
   1   4  10        8.85        9.70      1.40 o 
   2   4  10       37.03       34.98      2.39 o 
   3   4  10      207.07      197.64      7.62 o 
   4   4  10       78.35       75.98      4.45 o 
   5   4  10        7.53        5.48      1.31 o 
   6   4  10       24.00       20.22      1.83 o 
 -10   5  10        2.29        3.53      1.07 o 
  -9   5  10        1.55        1.16      0.79 o 
  -8   5  10        0.24        0.36      0.78 o 
  -7   5  10       94.12       92.86      4.93 o 
  -6   5  10       12.76       12.12      2.04 o 
  -5   5  10        7.71        8.33      1.80 o 
  -4   5  10      108.26      116.11      5.96 o 
  -3   5  10        4.31        4.05      1.39 o 
  -2   5  10        1.17        2.11      0.51 o 
  -1   5  10       39.67       44.59      1.97 o 
   0   5  10        3.50        3.74      0.64 o 
   1   5  10      126.58      127.61      5.75 o 
   2   5  10        0.42        1.40      0.81 o 
   3   5  10        3.47        2.91      0.95 o 
   4   5  10        5.64        5.44      1.02 o 
  -7   6  10       21.90       20.44      1.86 o 
  -6   6  10       28.91       25.13      2.18 o 
  -5   6  10        0.44        0.78      0.74 o 
  -4   6  10      196.89      213.65      6.56 o 
  -3   6  10      308.74      323.59      7.93 o 
  -2   6  10        3.45        2.38      0.69 o 
  -1   6  10       56.39       50.85      2.90 o 
   0   6  10       34.33       42.78      2.65 o 
 -14   1  11        0.04       -0.24      0.38 o 
 -13   1  11       71.87       75.73      2.62 o 
 -12   1  11       32.96       31.73      1.97 o 
 -11   1  11        3.96        2.80      0.66 o 
 -10   1  11       11.03        9.07      1.14 o 
  -9   1  11       20.99       19.46      1.56 o 
  -8   1  11       56.24       53.52      3.12 o 
  -7   1  11     1062.93     1046.38     11.09 o 
  -6   1  11      170.10      166.20      4.36 o 
  -5   1  11       57.42       58.74      2.18 o 
  -4   1  11       62.71       54.05      2.48 o 
  -3   1  11       48.86       44.73      2.27 o 
  -2   1  11        4.98        2.83      0.83 o 
  -1   1  11      154.07      163.49      4.88 o 
   0   1  11       35.82       36.00      1.53 o 
   1   1  11      736.29      712.88      7.69 o 
   2   1  11       34.47       34.33      1.53 o 
   3   1  11      146.66      146.79      3.05 o 
   4   1  11       16.35       16.96      1.35 o 
   5   1  11       22.22       22.85      1.82 o 
   6   1  11      108.91      115.64      3.63 o 
   7   1  11       58.15       66.92      3.49 o 
 -14   2  11       53.06       45.08      2.07 o 
 -13   2  11      202.55      189.99      3.74 o 
 -12   2  11        0.47        0.65      0.46 o 
 -11   2  11       66.33       61.01      2.72 o 
 -10   2  11      192.28      198.39      5.87 o 
  -9   2  11       70.98       65.73      3.44 o 
  -8   2  11       63.28       55.22      2.47 o 
  -7   2  11      171.67      163.21      5.27 o 
  -6   2  11      212.29      206.56      5.99 o 
  -5   2  11       67.87       70.08      2.48 o 
  -4   2  11       11.62       11.10      1.05 o 
  -3   2  11      101.07       88.89      2.83 o 
  -2   2  11       20.24       17.77      1.52 o 
  -1   2  11       93.75       80.28      2.95 o 
   0   2  11       19.41       23.74      1.67 o 
   1   2  11      191.13      173.82      3.75 o 
   2   2  11       17.47       18.86      1.46 o 
   3   2  11       56.97       56.19      2.44 o 
   4   2  11       39.80       42.26      4.10 o 
   5   2  11       35.60       33.60      2.98 o 
   6   2  11       27.39       27.36      2.46 o 
   7   2  11       66.51       78.17      3.44 o 
 -13   3  11      245.48      218.13     12.58 o 
 -12   3  11       22.34       19.51      1.56 o 
 -11   3  11       21.02       21.08      1.77 o 
 -10   3  11       47.68       49.05      3.07 o 
  -9   3  11        9.27        9.02      1.03 o 
  -8   3  11       92.88      107.29      4.15 o 
  -7   3  11        0.10        0.06      0.67 o 
  -6   3  11       30.27       27.52      2.23 o 
  -5   3  11       10.41        8.11      1.35 o 
  -4   3  11      113.63      123.31      4.72 o 
  -3   3  11       82.24       93.35      4.10 o 
  -2   3  11       28.35       25.34      1.70 o 
  -1   3  11        0.93        1.22      0.69 o 
   0   3  11     1202.59     1157.46     32.68 o 
   1   3  11       25.48       19.27      1.86 o 
   2   3  11      162.29      157.50      4.97 o 
   3   3  11       11.31       15.82      1.65 o 
   4   3  11        3.84        3.41      0.70 o 
   5   3  11       13.80       15.91      1.95 o 
   6   3  11       25.74       35.06      2.40 o 
 -12   4  11       92.59       96.99      4.20 o 
 -11   4  11       27.86       26.31      2.51 o 
 -10   4  11       86.08       90.37      3.54 o 
  -9   4  11       66.91       61.92      2.27 o 
  -8   4  11        8.90       10.30      1.25 o 
  -7   4  11       40.43       37.68      2.56 o 
  -6   4  11      182.95      193.66      7.06 o 
  -5   4  11        0.04        0.76      0.81 o 
  -4   4  11        2.06        3.65      1.37 o 
  -3   4  11       57.17       57.90      3.10 o 
  -2   4  11       27.92       26.15      1.63 o 
  -1   4  11       12.61        9.72      1.03 o 
   0   4  11        2.09        3.46      0.90 o 
   1   4  11        0.18        1.21      0.59 o 
   2   4  11       14.27       15.21      1.65 o 
   3   4  11       23.39       22.45      2.34 o 
   4   4  11       31.09       24.65      2.21 o 
  -9   5  11      118.08      116.54      7.53 o 
  -8   5  11        2.76        4.01      1.07 o 
  -7   5  11       20.04       19.06      2.16 o 
  -6   5  11       34.60       33.21      2.91 o 
  -5   5  11        0.90        0.38      0.84 o 
  -4   5  11        0.29        0.24      0.96 o 
  -3   5  11        0.77        1.35      0.65 o 
  -2   5  11       24.65       23.76      1.32 o 
  -1   5  11      239.31      221.62      5.63 o 
   0   5  11      157.92      157.80      3.92 o 
   1   5  11       40.58       48.29      3.08 o 
   2   5  11        2.26        2.66      0.82 o 
 -14   0  12       71.08       76.03      3.95 o 
 -13   0  12        8.13        8.54      1.60 o 
 -12   0  12       63.25       64.86      4.48 o 
 -11   0  12        3.00        4.60      1.43 o 
 -10   0  12      281.23      291.94     10.05 o 
  -9   0  12     1281.58     1308.11     21.51 o 
  -8   0  12       50.65       56.31      4.51 o 
  -7   0  12      418.96      441.30     12.42 o 
  -6   0  12      186.51      182.21     10.98 o 
  -5   0  12      511.29      474.65     15.95 o 
  -4   0  12       22.06       14.79      1.64 o 
  -3   0  12      844.60      872.39     12.03 o 
  -2   0  12       12.53       14.32      1.75 o 
  -1   0  12     1219.62     1171.64     24.36 o 
   0   0  12     1573.55     1541.24     12.45 o 
   1   0  12      509.55      532.35      7.37 o 
   2   0  12       25.12       24.47      1.82 o 
   3   0  12      262.25      255.73      6.02 o 
   4   0  12       52.31       49.63      2.51 o 
   5   0  12       42.72       47.00      3.25 o 
   6   0  12      124.44      139.33      4.92 o 
 -14   1  12       10.65        8.50      0.73 o 
 -13   1  12       12.73       12.18      0.98 o 
 -12   1  12       49.84       53.74      2.18 o 
 -11   1  12        9.10        9.19      1.00 o 
 -10   1  12       27.81       24.82      2.13 o 
  -9   1  12       81.07       71.31      3.56 o 
  -8   1  12       21.25       16.18      1.74 o 
  -7   1  12      109.64      102.23      4.80 o 
  -6   1  12      610.61      605.60     10.03 o 
  -5   1  12      228.12      224.89      5.51 o 
  -4   1  12       24.75       21.96      1.99 o 
  -3   1  12        1.81        2.59      0.88 o 
  -2   1  12       22.87       24.65      2.13 o 
  -1   1  12        2.19        1.57      0.55 o 
   0   1  12      378.98      382.48      4.87 o 
   1   1  12       25.64       22.31      1.23 o 
   2   1  12       28.57       30.96      1.39 o 
   3   1  12       45.15       42.62      1.57 o 
   4   1  12        8.62        9.46      1.07 o 
   5   1  12        0.21        0.50      0.76 o 
   6   1  12        3.15        4.57      1.00 o 
 -13   2  12        1.03        0.01      0.93 o 
 -12   2  12       80.02       79.16      3.12 o 
 -11   2  12      242.69      257.31     12.65 o 
 -10   2  12       68.05       72.54      5.59 o 
  -9   2  12       42.82       41.92      2.63 o 
  -8   2  12       68.78       84.55      5.65 o 
  -7   2  12        5.55        9.31      2.08 o 
  -6   2  12      167.37      186.79      8.32 o 
  -5   2  12       12.39        9.82      2.07 o 
  -4   2  12      137.56      147.67      5.04 o 
  -3   2  12      255.78      258.46      6.68 o 
  -2   2  12      374.85      361.76      7.95 o 
  -1   2  12      127.75      128.19      3.67 o 
   0   2  12       21.59       18.43      1.47 o 
   1   2  12        0.99        0.93      0.62 o 
   2   2  12        1.73        2.23      0.72 o 
   3   2  12      103.58       96.63      2.94 o 
   4   2  12        0.31       -0.18      0.40 o 
   5   2  12      161.08      173.17      5.70 o 
 -12   3  12       35.66       28.41      1.67 o 
 -11   3  12       45.35       39.09      2.77 o 
 -10   3  12      513.17      501.46     15.51 o 
  -9   3  12      169.30      172.12      5.77 o 
  -8   3  12       16.55       18.82      1.66 o 
  -7   3  12      218.57      223.46      5.95 o 
  -6   3  12       41.03       48.11      2.88 o 
  -5   3  12        2.48        0.81      0.99 o 
  -4   3  12       26.04       32.19      2.44 o 
  -3   3  12       13.03       12.66      2.25 o 
  -2   3  12        2.92        4.43      1.67 o 
  -1   3  12        2.27        2.87      0.83 o 
   0   3  12        2.78        5.71      1.04 o 
   1   3  12       11.35       13.37      1.46 o 
   2   3  12        0.37       -0.16      0.58 o 
   3   3  12       29.49       34.52      2.41 o 
   4   3  12        5.39        4.80      1.06 o 
 -11   4  12      172.93      174.52      5.45 o 
 -10   4  12        8.74        6.08      0.81 o 
  -9   4  12       54.46       64.35      2.11 o 
  -8   4  12      128.41      132.53      3.24 o 
  -7   4  12       84.35       73.89      5.51 o 
  -6   4  12       24.40       27.11      1.95 o 
  -5   4  12        4.79        4.68      0.98 o 
  -4   4  12        3.35        4.71      0.98 o 
  -3   4  12        6.63        4.36      1.00 o 
  -2   4  12        1.55        0.37      0.81 o 
  -1   4  12       39.64       38.04      2.50 o 
   0   4  12      532.94      530.21     15.89 o 
   1   4  12        8.58        9.04      1.07 o 
   2   4  12      238.33      245.63      4.79 o 
   3   4  12       16.92       15.22      1.58 o 
  -8   5  12       25.73       25.99      2.12 o 
  -7   5  12       19.35       22.73      1.47 o 
  -6   5  12       12.07       16.40      1.93 o 
  -5   5  12       22.19       19.07      2.13 o 
  -4   5  12        0.49        1.44      0.88 o 
  -3   5  12       39.54       34.80      2.32 o 
  -2   5  12       13.62       17.43      1.69 o 
  -1   5  12       26.06       22.29      1.84 o 
   0   5  12       38.37       37.43      2.18 o 
 -13   1  13       37.70       43.19      2.02 o 
 -12   1  13        0.53        0.69      0.71 o 
 -11   1  13        4.98        4.43      0.92 o 
 -10   1  13      141.60      141.21      4.58 o 
  -9   1  13       13.57       16.89      1.66 o 
  -8   1  13       37.28       38.83      2.52 o 
  -7   1  13        5.87        3.98      0.83 o 
  -6   1  13       35.61       34.00      1.62 o 
  -5   1  13       19.69       20.06      1.53 o 
  -4   1  13      320.60      314.41      5.99 o 
  -3   1  13      932.71      943.14     10.43 o 
  -2   1  13      107.95      114.56      3.67 o 
  -1   1  13       25.49       23.60      1.73 o 
   0   1  13       63.90       67.65      1.97 o 
   1   1  13        0.21        0.26      0.38 o 
   2   1  13       35.67       37.23      1.39 o 
   3   1  13       85.23       86.41      3.08 o 
   4   1  13       23.01       22.05      1.40 o 
 -12   2  13       10.29        9.17      1.57 o 
 -11   2  13        9.85       12.59      1.98 o 
 -10   2  13       17.47       17.14      2.42 o 
  -9   2  13      204.85      231.68      8.75 o 
  -8   2  13       30.60       25.54      3.13 o 
  -7   2  13      230.17      233.89      9.05 o 
  -6   2  13      110.68       99.75      5.98 o 
  -5   2  13        4.73        6.88      1.86 o 
  -4   2  13       15.24       13.08      2.30 o 
  -3   2  13      389.03      367.94     11.19 o 
  -2   2  13       44.34       50.43      4.17 o 
  -1   2  13       32.01       26.17      3.03 o 
   0   2  13       68.45       69.47      2.56 o 
   1   2  13        0.25        0.16      0.49 o 
   2   2  13        0.05        0.43      0.44 o 
   3   2  13        2.83        4.20      0.71 o 
   4   2  13      184.65      213.31      5.78 o 
 -11   3  13       22.57       19.92      1.35 o 
 -10   3  13      288.89      284.25     11.84 o 
  -9   3  13       26.60       28.85      2.81 o 
  -8   3  13        5.84        7.13      1.62 o 
  -7   3  13       13.57       14.06      2.20 o 
  -6   3  13       50.14       50.49      4.00 o 
  -5   3  13       15.26       18.58      2.48 o 
  -4   3  13      144.55      131.77      6.42 o 
  -3   3  13       17.92       15.07      2.29 o 
  -2   3  13        2.40        0.64      1.00 o 
  -1   3  13      135.61      129.75      6.11 o 
   0   3  13       11.68        9.85      1.10 o 
   1   3  13       52.86       53.41      2.02 o 
   2   3  13        3.39        1.81      0.51 o 
   3   3  13      187.96       86.87    108.15 o 
  -9   4  13       11.75        6.57      0.96 o 
  -8   4  13        0.10        0.12      0.51 o 
  -7   4  13       13.65       17.50      1.95 o 
  -6   4  13        0.05       -0.66      0.85 o 
  -5   4  13        0.18       -0.42      0.73 o 
  -4   4  13        6.37        6.71      1.39 o 
  -3   4  13       34.85       35.10      2.88 o 
  -2   4  13       10.55       10.49      1.66 o 
  -1   4  13       90.98       92.79      4.44 o 
   0   4  13        3.72        0.20      1.54 o 
   1   4  13      160.60      154.35      9.74 o 
 -12   0  14      235.98      253.98      7.05 o 
 -11   0  14      402.04      419.46      9.78 o 
 -10   0  14       21.38       17.61      2.18 o 
  -9   0  14        2.85        3.95      1.26 o 
  -8   0  14       21.21       22.81      2.68 o 
  -7   0  14       15.44       12.16      1.98 o 
  -6   0  14        3.36        3.81      0.87 o 
  -5   0  14       82.45       91.58      3.72 o 
  -4   0  14      391.05      387.90      7.69 o 
  -3   0  14     1007.26     1051.59     12.54 o 
  -2   0  14      198.49      183.81      7.97 o 
  -1   0  14      313.77      303.38      6.48 o 
   0   0  14       25.62       24.65      1.81 o 
   1   0  14      156.29      176.08      4.33 o 
   2   0  14       17.24       19.86      1.41 o 
   3   0  14        5.62        8.09      1.15 o 
 -12   1  14        3.30        0.13      1.44 o 
 -11   1  14        3.75        4.25      0.74 o 
 -10   1  14       71.95       68.61      3.83 o 
  -9   1  14        9.48        8.56      1.12 o 
  -8   1  14       11.44       12.25      2.70 o 
  -7   1  14       36.08       33.57      3.32 o 
  -6   1  14        0.10       -0.02      0.49 o 
  -5   1  14       25.97       24.66      1.61 o 
  -4   1  14      629.07      634.31      8.11 o 
  -3   1  14       60.83       68.70      2.73 o 
  -2   1  14      204.67      215.77      4.75 o 
  -1   1  14      105.40      104.28      3.25 o 
   0   1  14       37.23       41.37      1.60 o 
   1   1  14        2.70        2.67      0.50 o 
   2   1  14       94.94       89.49      2.89 o 
   3   1  14        6.88       10.28      0.90 o 
 -11   2  14        2.07        2.92      1.02 o 
 -10   2  14       43.33       41.18      3.26 o 
  -9   2  14       17.54       19.36      2.42 o 
  -8   2  14        2.53        1.03      1.00 o 
  -7   2  14      130.04      131.61      4.12 o 
  -6   2  14       42.83       42.78      3.93 o 
  -5   2  14        9.07        6.26      1.07 o 
  -4   2  14       34.11       28.32      2.15 o 
  -3   2  14      202.02      194.28      5.43 o 
  -2   2  14       23.28       20.37      1.84 o 
  -1   2  14        0.62        0.44      0.63 o 
   0   2  14       42.48       41.13      2.70 o 
   1   2  14        5.36        5.43      0.65 o 
   2   2  14      167.70      169.56      3.62 o 
 -10   3  14       43.23       42.39      2.79 o 
  -9   3  14       51.68       46.18      3.17 o 
  -8   3  14        8.17        4.82      1.20 o 
  -7   3  14       59.99       56.80      2.99 o 
  -6   3  14        0.99        1.50      0.98 o 
  -5   3  14       18.95       21.46      2.48 o 
  -4   3  14        3.42        1.25      0.90 o 
  -3   3  14        2.69        4.76      1.25 o 
  -2   3  14       18.74       20.60      2.36 o 
  -1   3  14        3.82        3.96      0.80 o 
   0   3  14       31.39       34.50      1.93 o 
   1   3  14        4.98        0.96      2.54 o 
  -7   4  14        7.79        8.63      1.22 o 
  -6   4  14       19.26       19.20      1.87 o 
  -5   4  14       12.83       11.80      1.52 o 
  -4   4  14       92.78       92.01      4.05 o 
  -3   4  14       70.78       66.49      3.41 o 
  -2   4  14       27.08       27.47      2.16 o 
 -11   1  15       34.35       39.08      2.66 o 
 -10   1  15        1.87        0.66      0.66 o 
  -9   1  15        4.46        5.16      1.22 o 
  -8   1  15       94.17      101.73      5.04 o 
  -7   1  15       25.55       28.00      2.77 o 
  -6   1  15      402.64      407.86      7.01 o 
  -5   1  15        6.50        4.71      0.87 o 
  -4   1  15      123.15      112.43      3.13 o 
  -3   1  15      109.78      123.59      3.27 o 
  -2   1  15        3.18        3.40      0.76 o 
  -1   1  15       97.79       91.42      3.20 o 
   0   1  15       38.07       33.71      1.84 o 
   1   1  15       42.56       38.59      2.66 o 
 -10   2  15        4.42        2.98      0.84 o 
  -9   2  15       64.27       66.09      3.77 o 
  -8   2  15       10.94       13.00      1.83 o 
  -7   2  15      217.22      227.36      7.42 o 
  -6   2  15       69.58       67.34      2.78 o 
  -5   2  15       53.26       50.21      2.46 o 
  -4   2  15       68.91       71.91      2.96 o 
  -3   2  15        0.05        0.39      0.53 o 
  -2   2  15       14.96       13.71      1.30 o 
  -1   2  15        0.02        1.09      0.76 o 
   0   2  15      169.68      181.83      4.01 o 
  -8   3  15       15.99       11.13      1.47 o 
  -7   3  15       12.14        9.85      1.48 o 
  -6   3  15        0.36        0.40      0.35 o 
  -5   3  15        4.09        4.15      0.86 o 
  -4   3  15       15.41       12.65      1.17 o 
  -3   3  15       83.99       94.88      3.02 o 
  -2   3  15        1.27        2.17      0.55 o 
  -9   0  16      150.15      145.13      4.40 o 
  -8   0  16       11.80       10.53      1.30 o 
  -7   0  16       92.96       85.28      3.62 o 
  -6   0  16        0.25        0.16      0.26 o 
  -5   0  16       12.78       12.26      1.59 o 
  -4   0  16       24.99       22.92      2.19 o 
  -3   0  16        5.02        4.72      1.11 o 
  -2   0  16       92.01      106.20      4.57 o 
  -8   1  16       63.10       61.01      3.29 o 
  -7   1  16      206.52      213.37      6.27 o 
  -6   1  16       29.33       27.92      1.86 o 
  -5   1  16        8.86        7.32      1.05 o 
  -4   1  16       42.53       43.56      2.01 o 
  -3   1  16        5.83        5.58      0.79 o 
  -2   1  16       65.42       61.33      2.21 o 
  -6   2  16      174.91      146.98     11.01 o 
  -5   2  16       38.32       43.22      1.89 o 
  -4   2  16        5.07        4.67      0.67 o 
                                                 
