# Supplementary material for: Photoswitching neutral homoaromatic hydrocarbons
Source: Nat Chem. 2023 Jan 26;15(3):377–85. doi: 10.1038/s41557-022-01121-w (PMC9986110; doi:10.1038/s41557-022-01121-w)
Supplement: Supplementary file 10 — Crystallographic data (.cif, .fcf and .hkl files) of compound 15 (CCDC 2133482). [file 41557_2022_1121_MOESM10_ESM.zip › CU-3952.CIF]

 
data_cu-3952 
 
_audit_creation_method            'CrysAlisPro 1.171.39.46 (Rigaku OD, 2018)'
_chemical_name_systematic 
; 
 ? 
; 
_chemical_name_common             ? 
_chemical_melting_point           ? 
_chemical_formula_moiety          ? 
_chemical_formula_sum 
 'C13 H12 O' 
_chemical_formula_weight          184.23 
_chemical_absolute_configuration  ad
 
loop_ 
 _atom_type_symbol 
 _atom_type_description 
 _atom_type_scat_dispersion_real 
 _atom_type_scat_dispersion_imag 
 _atom_type_scat_source 
 'C'  'C'   0.0181   0.0091 
 'International Tables Vol C Tables 4.2.6.8 and 6.1.1.4' 
 'H'  'H'   0.0000   0.0000 
 'International Tables Vol C Tables 4.2.6.8 and 6.1.1.4' 
 'O'  'O'   0.0492   0.0322 
 'International Tables Vol C Tables 4.2.6.8 and 6.1.1.4' 
 
_symmetry_cell_setting            orthorhombic
_symmetry_space_group_name_H-M    Cmc21 
 
loop_ 
 _symmetry_equiv_pos_as_xyz 
 'x, y, z' 
 '-x, -y, z+1/2' 
 'x, -y, z+1/2' 
 '-x, y, z' 
 'x+1/2, y+1/2, z' 
 '-x+1/2, -y+1/2, z+1/2' 
 'x+1/2, -y+1/2, z+1/2' 
 '-x+1/2, y+1/2, z' 
 
_cell_length_a                    9.2806(3) 
_cell_length_b                    12.9060(4) 
_cell_length_c                    7.4518(3) 
_cell_angle_alpha                 90.00 
_cell_angle_beta                  90.00 
_cell_angle_gamma                 90.00 
_cell_volume                      892.54(5) 
_cell_formula_units_Z             4 
_cell_measurement_temperature     150(2) 
_cell_measurement_reflns_used     1996
_cell_measurement_theta_min       5.8510
_cell_measurement_theta_max       73.2680
 
_exptl_crystal_description        block 
_exptl_crystal_colour             colourless 
_exptl_crystal_size_max           0.21 
_exptl_crystal_size_mid           0.10 
_exptl_crystal_size_min           0.07 
_exptl_crystal_density_meas       ? 
_exptl_crystal_density_diffrn     1.371 
_exptl_crystal_density_method     'not measured' 
_exptl_crystal_F_000              392 
_exptl_absorpt_coefficient_mu     0.664 
_exptl_absorpt_correction_type    multi-scan
_exptl_absorpt_correction_T_min   0.8732 
_exptl_absorpt_correction_T_max   0.9525 
_exptl_absorpt_process_details
;
CrysAlisPro 1.171.39.46 (Rigaku Oxford Diffraction, 2018)
Empirical absorption correction using spherical harmonics,
 implemented in SCALE3 ABSPACK scaling algorithm.
;
 
_exptl_special_details 
; 
 ? 
; 
 
_diffrn_ambient_temperature       150.01(10) 
_diffrn_ambient_environment       N~2~
_diffrn_source                    'micro-focus sealed X-ray tube'
_diffrn_source_type               'SuperNova (Cu) X-ray Source'
_diffrn_radiation_probe           x-ray
_diffrn_radiation_type            'Cu K\a'
_diffrn_radiation_wavelength      1.54184
_diffrn_radiation_monochromator   mirror
_diffrn_measurement_device        'four-circle diffractometer'
_diffrn_measurement_device_type   'SuperNova, Single source at offset/far, Atlas'
_diffrn_detector                  'CCD plate'
_diffrn_detector_type             Atlas
_diffrn_detector_area_resol_mean  10.5435
_diffrn_standards_number          ? 
_diffrn_standards_interval_count  ? 
_diffrn_standards_interval_time   ? 
_diffrn_standards_decay_%         ? 
_diffrn_reflns_number             2849 
_diffrn_reflns_av_R_equivalents   0.0177 
_diffrn_reflns_av_sigmaI/netI     0.0149 
_diffrn_reflns_limit_h_min        -11 
_diffrn_reflns_limit_h_max        10 
_diffrn_reflns_limit_k_min        -15 
_diffrn_reflns_limit_k_max        15 
_diffrn_reflns_limit_l_min        -8 
_diffrn_reflns_limit_l_max        8 
_diffrn_reflns_theta_min          5.87 
_diffrn_reflns_theta_max          67.42 
_reflns_number_total              813 
_reflns_number_gt                 809 
_reflns_threshold_expression      >2sigma(I) 
 
_computing_data_collection        'CrysAlisPro 1.171.39.46 (Rigaku OD, 2018)'
_computing_cell_refinement        'CrysAlisPro 1.171.39.46 (Rigaku OD, 2018)'
_computing_data_reduction         'CrysAlisPro 1.171.39.46 (Rigaku OD, 2018)'
_computing_structure_solution     'SHELXS-97 (Sheldrick, 1990)' 
_computing_structure_refinement   'SHELXL-97 (Sheldrick, 1997)' 
_computing_molecular_graphics     ? 
_computing_publication_material   ? 
 
_refine_special_details 
; 
 Refinement of F^2^ against ALL reflections.  The weighted R-factor wR and 
 goodness of fit S are based on F^2^, conventional R-factors R are based 
 on F, with F set to zero for negative F^2^. The threshold expression of 
 F^2^ > 2sigma(F^2^) is used only for calculating R-factors(gt) etc. and is 
 not relevant to the choice of reflections for refinement.  R-factors based 
 on F^2^ are statistically about twice as large as those based on F, and R- 
 factors based on ALL data will be even larger. 
; 
 
_refine_ls_structure_factor_coef  Fsqd  
_refine_ls_matrix_type            full 
_refine_ls_weighting_scheme       calc  
_refine_ls_weighting_details 
 'calc w=1/[\s^2^(Fo^2^)+(0.0468P)^2^+0.1855P] where P=(Fo^2^+2Fc^2^)/3' 
_atom_sites_solution_primary      direct 
_atom_sites_solution_secondary    difmap 
_atom_sites_solution_hydrogens    geom 
_refine_ls_hydrogen_treatment     constr 
_refine_ls_extinction_method      none 
_refine_ls_extinction_coef        ? 
_refine_ls_abs_structure_details 
 'Flack H D (1983), Acta Cryst. A39, 876-881' 
_refine_ls_abs_structure_Flack    0.2(3) 
_refine_ls_number_reflns          813 
_refine_ls_number_parameters      70 
_refine_ls_number_restraints      1 
_refine_ls_R_factor_all           0.0274 
_refine_ls_R_factor_gt            0.0272 
_refine_ls_wR_factor_ref          0.0717 
_refine_ls_wR_factor_gt           0.0715 
_refine_ls_goodness_of_fit_ref    1.103 
_refine_ls_restrained_S_all       1.102 
_refine_ls_shift/su_max           0.000 
_refine_ls_shift/su_mean          0.000 
 
loop_ 
 _atom_site_label 
 _atom_site_type_symbol 
 _atom_site_fract_x 
 _atom_site_fract_y 
 _atom_site_fract_z 
 _atom_site_U_iso_or_equiv 
 _atom_site_adp_type 
 _atom_site_occupancy 
 _atom_site_symmetry_multiplicity 
 _atom_site_calc_flag 
 _atom_site_refinement_flags 
 _atom_site_disorder_assembly 
 _atom_site_disorder_group 
O1 O 0.0000 0.36282(10) 0.72797(19) 0.0276(3) Uani 1 2 d S . . 
C1 C 0.0000 0.33214(14) 0.5719(2) 0.0214(4) Uani 1 2 d S . . 
C2 C 0.0000 0.22078(12) 0.5309(2) 0.0198(4) Uani 1 2 d S . . 
H2A H 0.0000 0.1729 0.6363 0.024 Uiso 1 2 calc SR . . 
C3 C 0.08250(11) 0.18297(9) 0.36273(17) 0.0198(3) Uani 1 1 d . . . 
C4 C 0.15828(12) 0.26484(9) 0.25258(17) 0.0237(3) Uani 1 1 d . . . 
H4A H 0.2560 0.2758 0.3023 0.028 Uiso 1 1 calc R . . 
H4B H 0.1692 0.2392 0.1281 0.028 Uiso 1 1 calc R . . 
C5 C 0.08025(14) 0.36715(9) 0.24843(19) 0.0247(3) Uani 1 1 d . . . 
H5A H 0.1273 0.4233 0.1768 0.030 Uiso 1 1 calc R . . 
C6 C 0.0000 0.40241(12) 0.4182(3) 0.0242(4) Uani 1 2 d S . . 
H6A H 0.0000 0.4784 0.4448 0.029 Uiso 1 2 calc SR . . 
C7 C 0.15314(14) 0.08125(9) 0.37964(17) 0.0255(3) Uani 1 1 d . . . 
H7A H 0.2546 0.0767 0.3650 0.031 Uiso 1 1 calc R . . 
C8 C 0.07824(14) -0.00488(9) 0.41507(19) 0.0300(3) Uani 1 1 d . . . 
H8A H 0.1284 -0.0673 0.4407 0.036 Uiso 1 1 calc R . . 
 
loop_ 
 _atom_site_aniso_label 
 _atom_site_aniso_U_11 
 _atom_site_aniso_U_22 
 _atom_site_aniso_U_33 
 _atom_site_aniso_U_23 
 _atom_site_aniso_U_13 
 _atom_site_aniso_U_12 
O1 0.0261(6) 0.0320(7) 0.0248(7) -0.0081(6) 0.000 0.000 
C1 0.0122(7) 0.0280(9) 0.0240(9) -0.0031(7) 0.000 0.000 
C2 0.0185(7) 0.0214(8) 0.0194(9) -0.0004(7) 0.000 0.000 
C3 0.0170(6) 0.0228(6) 0.0196(6) -0.0028(5) -0.0001(5) 0.0001(4) 
C4 0.0209(6) 0.0263(6) 0.0240(7) -0.0016(5) 0.0036(5) -0.0017(4) 
C5 0.0258(7) 0.0235(6) 0.0247(7) 0.0026(5) 0.0024(6) -0.0031(5) 
C6 0.0243(9) 0.0182(7) 0.0301(9) -0.0015(8) 0.000 0.000 
C7 0.0261(6) 0.0280(6) 0.0225(7) -0.0014(5) -0.0006(6) 0.0061(5) 
C8 0.0405(7) 0.0223(6) 0.0272(7) -0.0003(5) -0.0019(6) 0.0066(5) 
 
_geom_special_details 
; 
 All esds (except the esd in the dihedral angle between two l.s. planes) 
 are estimated using the full covariance matrix.  The cell esds are taken 
 into account individually in the estimation of esds in distances, angles 
 and torsion angles; correlations between esds in cell parameters are only 
 used when they are defined by crystal symmetry.  An approximate (isotropic) 
 treatment of cell esds is used for estimating esds involving l.s. planes. 
; 
 
loop_ 
 _geom_bond_atom_site_label_1 
 _geom_bond_atom_site_label_2 
 _geom_bond_distance 
 _geom_bond_site_symmetry_2 
 _geom_bond_publ_flag 
O1 C1 1.228(2) . ? 
C1 C6 1.461(3) . ? 
C1 C2 1.469(2) . ? 
C2 C3 1.5473(18) 4 ? 
C2 C3 1.5473(18) . ? 
C3 C7 1.4728(15) . ? 
C3 C4 1.5116(16) . ? 
C3 C3 1.531(2) 4 ? 
C4 C5 1.5062(16) . ? 
C5 C5 1.490(3) 4 ? 
C5 C6 1.537(2) . ? 
C6 C5 1.537(2) 4 ? 
C7 C8 1.3373(18) . ? 
C8 C8 1.452(3) 4 ? 
 
loop_ 
 _geom_angle_atom_site_label_1 
 _geom_angle_atom_site_label_2 
 _geom_angle_atom_site_label_3 
 _geom_angle 
 _geom_angle_site_symmetry_1 
 _geom_angle_site_symmetry_3 
 _geom_angle_publ_flag 
O1 C1 C6 122.81(16) . . ? 
O1 C1 C2 120.83(16) . . ? 
C6 C1 C2 116.35(16) . . ? 
C1 C2 C3 118.50(12) . 4 ? 
C1 C2 C3 118.50(12) . . ? 
C3 C2 C3 59.32(10) 4 . ? 
C7 C3 C4 117.55(10) . . ? 
C7 C3 C3 116.43(7) . 4 ? 
C4 C3 C3 117.73(6) . 4 ? 
C7 C3 C2 115.60(11) . . ? 
C4 C3 C2 116.71(10) . . ? 
C3 C3 C2 60.34(5) 4 . ? 
C5 C4 C3 113.60(10) . . ? 
C5 C5 C4 118.73(6) 4 . ? 
C5 C5 C6 61.02(6) 4 . ? 
C4 C5 C6 118.39(12) . . ? 
C1 C6 C5 117.49(12) . 4 ? 
C1 C6 C5 117.49(12) . . ? 
C5 C6 C5 57.96(12) 4 . ? 
C8 C7 C3 121.76(12) . . ? 
C7 C8 C8 121.32(7) . 4 ? 
 
_diffrn_measured_fraction_theta_max    1.000 
_diffrn_reflns_theta_full              67.42 
_diffrn_measured_fraction_theta_full   1.000 
_refine_diff_density_max    0.097 
_refine_diff_density_min   -0.170 
_refine_diff_density_rms    0.040 
