# Supplementary material for: Photoswitching neutral homoaromatic hydrocarbons
Source: Nat Chem. 2023 Jan 26;15(3):377–85. doi: 10.1038/s41557-022-01121-w (PMC9986110; doi:10.1038/s41557-022-01121-w)
Supplement: Supplementary file 10 — Crystallographic data (.cif, .fcf and .hkl files) of compound 15 (CCDC 2133482). [file 41557_2022_1121_MOESM10_ESM.zip › CU-3952.hkl]

   0   0  -7-42.4292 62.3081   7
   0   0   1 5.70088 7.57805   2
   0   0   1 0.40254 15.2839   3
   0   0   2 945959. 8290.05   2
   0   0   2 911561. 8516.63   3
   0   0   3 19.4066 16.5188   2
   0   0   3-3.79069 44.4892   3
   0   0   4 23286.5 611.077   3
   0   0   5 910.619 139.832   3
   0   0   6 283558. 3665.84  20
   0   0   6 293499. 3654.40   3
   0   0   7-35.0750 80.8969  20
   0   0   8 51342.8 1150.06  20
   0   0   9 12.1368 38.5437  20
   0   2  -8 17958.0 500.894   7
   0   2  -7 61276.5 1147.60   7
   0  -2  -1 41746.1 462.451   2
   0  -2   0 119759. 1199.57   2
   0   2   0 118868. 1199.49   4
   0   2   0 121395. 1176.04   3
   0   2   1 42511.0 556.164   3
   0  -2   1 41533.4 546.495   2
   0   2   1 41192.8 556.575   4
   0  -2   2 400783. 3712.83   5
   0   2   2 400106. 3867.78   3
   0  -2   2 397233. 3777.94   2
   0  -2   3 155391. 1708.65   2
   0   2   3 157173. 1893.52   3
   0  -2   3 156958. 1819.42   3
   0  -2   4 276272. 3111.85   3
   0   2   4 281691. 3199.12   3
   0   2   5 88754.1 1554.23   3
   0  -2   5 85232.5 1463.70   3
   0  -2   6 3647.00 296.469   3
   0  -2   6 3452.92 303.074  20
   0  -2   6 3491.17 304.506  15
   0   2   6 3259.18 288.686  20
   0   2   6 3374.29 302.967   3
   0   2   7 58812.1 1327.06  20
   0  -2   7 64312.6 1401.50  20
   0   2   8 17544.2 604.222  20
   0  -2   8 17794.1 639.712  20
   0  -2   9 1147.50 124.623  20
   0   4  -8 19443.0 522.785   7
   0   4  -7 5742.55 290.987  10
   0   4  -7 5986.84 332.446   7
   0   4  -6 14398.5 494.607  10
   0   4  -5 2723.78 202.417  10
   0  -4  -2 95426.8 1030.94   2
   0  -4  -1 11731.6 268.150   2
   0  -4   0 15623.8 342.318   2
   0   4   0 15798.8 343.824   4
   0   4   1 11106.1 288.076   3
   0   4   1 11721.7 308.036   4
   0  -4   1 11522.5 315.629   2
   0   4   2 93507.4 1239.85   3
   0  -4   2 94331.1 1233.32   2
   0   4   2 94644.9 1255.81   4
   0  -4   3 41423.8 762.650   2
   0   4   3 41053.5 816.418   3
   0  -4   3 42069.8 731.435   3
   0  -4   4 1191.23 130.937   3
   0   4   4 914.770 134.584   3
   0  -4   4 1080.51 123.392   2
   0   4   5 2806.44 261.752   3
   0  -4   5 2368.38 242.118  20
   0  -4   5 2386.88 224.927  13
   0  -4   5 2943.68 268.622  15
   0  -4   5 2312.50 212.953   3
   0  -4   6 14400.1 643.160  15
   0   4   6 14391.9 577.252  20
   0   4   6 15824.3 674.028   3
   0  -4   6 14475.1 622.982  20
   0   4   7 5673.17 342.626  20
   0  -4   7 5807.76 396.048  15
   0  -4   7 5526.56 379.204  20
   0  -4   8 19561.5 622.087  20
   0   6  -8 11374.4 358.080   7
   0   6  -8 9049.26 277.876  10
   0   6  -7 4810.17 266.883  10
   0   6  -7 4640.69 282.734   7
   0   6  -6 946.234 144.680  10
   0   6  -6 1113.53 158.145   7
   0   6  -5 14492.7 510.499  10
   0   6  -4 4662.58 263.578  10
   0  -6  -2 8644.75 279.204   2
   0  -6  -1 37336.6 672.555   2
   0   6  -1 37511.8 724.674   4
   0   6   0 178.189 53.9987   4
   0  -6   0 205.254 61.6868   2
   0   6   1 36672.2 720.823   4
   0   6   1 35956.3 674.541   3
   0  -6   1 38224.0 751.390   2
   0   6   2 8302.41 339.692   4
   0  -6   2 8313.50 350.484   2
   0   6   2 8791.44 336.264   3
   0   6   3 8490.23 377.138   3
   0   6   3 8674.31 386.768   4
   0  -6   3 8822.92 386.533   2
   0  -6   4 3738.07 268.775   2
   0  -6   4 4153.93 329.091  11
   0   6   4 4306.75 301.176   3
   0  -6   4 3842.44 284.247  13
   0  -6   4 3961.45 304.858  17
   0   6   5 14743.7 627.769   3
   0  -6   5 13992.6 614.596  17
   0  -6   5 14752.4 588.413  20
   0  -6   6 927.460 158.114  20
   0  -6   6 1071.43 167.400  17
   0  -6   6 976.295 181.291  15
   0   6   6 1176.29 144.964  18
   0  -6   7 4859.77 344.173  15
   0  -6   7 4173.83 304.231  20
   0  -6   8 9442.46 355.230  20
   0   8  -8 4378.35 173.181   7
   0   8  -7 1013.27 120.564  10
   0   8  -7 789.942 106.527   7
   0   8  -6 69649.0 1217.02  10
   0   8  -6 65596.5 1189.08   7
   0   8  -5 26947.4 725.557   7
   0   8  -5 28078.9 745.004  10
   0   8  -4 145624. 2006.61  10
   0   8  -3 2605.66 247.037   4
   0   8  -3 2876.10 210.041  10
   0   8  -2 65793.0 1258.69   4
   0   8  -1 40365.7 902.270   4
   0  -8  -1 42191.5 866.799   2
   0   8   0 49833.0 999.146   4
   0  -8   0 49030.5 979.320   2
   0   8   1 40674.7 900.148   4
   0  -8   1 41098.7 922.006   2
   0   8   2 67064.5 1179.23   3
   0  -8   2 64674.1 1278.45   2
   0   8   2 67992.3 1254.16   4
   0  -8   3 2315.12 237.273   2
   0   8   3 2584.35 237.588   3
   0   8   3 2460.66 231.721   4
   0  -8   3 2602.04 284.922  11
   0  -8   3 2330.04 226.535  13
   0   8   3 2558.54 212.980   9
   0  -8   3 2664.06 262.236  16
   0   8   4 153009. 2293.04   3
   0  -8   4 145714. 2374.26  17
   0  -8   4 146797. 2467.86  11
   0   8   4 144449. 2057.41   9
   0  -8   4 144376. 2286.84   2
   0  -8   5 27076.1 905.208  17
   0   8   6 64092.5 1174.78  18
   0  -8   6 67286.2 1434.75  15
   0  -8   6 65547.3 1373.54  17
   0  -8   7 1068.57 147.891  15
   0  10  -7 22011.1 446.287  10
   0  10  -7 18986.7 384.271   7
   0  10  -6 3175.50 210.105  10
   0  10  -6 3051.72 188.979   7
   0  10  -5 9191.89 362.889   7
   0  10  -5 9565.37 403.847  10
   0  10  -4 75354.1 1297.92  10
   0  10  -3 58308.6 1081.74  10
   0  10  -2 126062. 2095.65   4
   0  10  -1 113113. 1697.35   9
   0  10  -1 110563. 1880.59   4
   0 -10   0 5701.26 367.013   2
   0  10   0 5789.39 366.868   4
   0  10   0 6025.14 335.920   9
   0  10   1 109607. 1849.82   4
   0  10   1 113323. 1752.62   9
   0 -10   1 110223. 1905.39   2
   0 -10   1 110488. 1896.71  16
   0  10   2 123104. 2019.74   4
   0  10   2 122059. 1884.83   9
   0 -10   2 127134. 2141.39   2
   0 -10   2 120134. 2077.37  16
   0 -10   3 57356.3 1360.11  16
   0 -10   3 59158.6 1486.48  11
   0 -10   3 57005.7 1371.83  17
   0  10   3 56982.5 1175.99   9
   0  10   4 72957.8 1340.13   9
   0 -10   4 72298.3 1665.64  11
   0 -10   4 75781.9 1616.43  17
   0  10   5 9148.88 423.306  18
   0 -10   5 9362.43 502.157  17
   0 -10   6 2999.81 243.542  15
   0  10   6 2873.07 200.016  18
   0 -10   6 3339.47 255.981  17
   0  12  -6 6590.47 218.821  10
   0  12  -5 962.389 113.271  10
   0  12  -4 54984.6 966.733  10
   0  12  -3 20258.8 547.834  10
   0  12  -1 15491.1 550.605   9
   0 -12  -1 16027.6 662.039  16
   0 -12   0 34163.0 996.153  16
   0  12   0 34195.9 879.928   9
   0 -12   1 15334.1 651.257  16
   0  12   1 15184.8 574.705   9
   0 -12   2 48052.3 1343.39  11
   0  12   2 50152.1 1094.10   9
   0 -12   2 50032.8 1226.14  16
   0 -12   2 49865.3 1277.07  17
   0 -12   3 22444.6 817.209  17
   0  12   3 21396.1 660.794   9
   0 -12   3 21065.5 842.469  11
   0 -12   4 55534.9 1266.50  17
   0 -12   4 55705.0 1311.80  11
   0  12   5 941.312 117.333  18
   0 -12   5 1142.17 139.586  15
   0 -12   5 1074.83 151.752  17
   0  14  -1 2694.62 187.491   9
   0 -14   0 8542.40 437.366  17
   0  14   0 9285.91 376.955   9
   0 -14   0 9846.45 449.699  16
   0 -14   1 2939.52 243.849  16
   0 -14   1 3337.73 314.063  11
   0  14   1 2945.05 216.482   9
   0 -14   1 2906.82 267.784  17
   0 -14   2 187.257 86.0433  11
   0 -14   2 113.951 79.0195  17
   0  14   2 188.279 72.1214   9
   0 -14   3 237.886 84.3377  11
   0 -14   3 239.050 91.0257  17
   0  14   3 84.2091 48.2859  18
   0  14   4 12087.1 359.401  18
   0 -14   4 11693.4 424.594  17
  -1   1  -8 4388.81 233.014   7
   1   1  -8 4233.85 229.708   7
  -1   1  -7 29568.0 728.512   7
  -1   1  -6 8406.77 379.036   7
   1  -1   0 240.565 25.4891   1
  -1  -1   0 243.750 34.6177   2
  -1   1   0 260.101 26.6690   4
   1   1   1 696520. 6306.24   3
  -1   1   1 683700. 6307.88   3
   1   1   1 697134. 6244.51   1
  -1  -1   1 682278. 6211.44   3
  -1  -1   1 688147. 6307.29   2
   1  -1   1 713039. 6314.44   1
  -1   1   1 701449. 6345.06   4
   1   1   2 410115. 3962.41   3
  -1  -1   2 411210. 3916.19   5
  -1  -1   2 406912. 3866.14   3
   1  -1   2 412443. 3924.33   1
   1   1   2 414790. 3842.93   1
  -1   1   2 405391. 3935.39   3
  -1  -1   2 407596. 3848.23   2
  -1  -1   3 27527.1 484.290   2
  -1   1   3 28510.0 592.861   3
   1   1   3 27706.5 610.830   3
  -1  -1   3 27023.0 546.944   3
   1  -1   3 27681.1 447.748   2
   1  -1   3 26917.5 588.387   3
  -1   1   4 158154. 2019.60   3
   1   1   4 154432. 2055.25   3
  -1  -1   4 155910. 1955.29   3
   1   1   5 16929.8 606.744   3
  -1   1   5 17285.6 601.290   3
  -1  -1   5 17157.5 573.181   3
   1  -1   5 16576.2 595.730   3
   1  -1   6 9162.87 487.273   3
  -1   1   6 9692.39 498.116   3
  -1  -1   6 8919.96 480.193  15
   1  -1   6 8654.92 472.940  20
  -1  -1   6 8904.78 485.804  20
  -1   1   6 8711.63 476.120  20
   1   1   6 9265.33 487.773  20
  -1  -1   6 9423.06 468.705   3
   1   1   6 9659.85 505.509   3
   1   1   7 27193.3 868.807  20
  -1   1   7 27479.4 892.210  20
   1  -1   7 28152.1 887.496  20
  -1  -1   7 27867.4 899.222  20
   1   1   8 4584.45 313.643  20
   1  -1   8 4407.54 311.619  20
  -1   1   8 4891.80 328.449  20
  -1  -1   8 4417.76 320.491  20
   1  -1   9 8261.06 320.144  20
  -1  -1   9 8378.36 324.051  20
  -1   1   9 7518.92 294.597  20
   1   1   9 7630.14 292.939  20
   1   3  -8 1373.10 136.704   7
  -1   3  -8 1551.06 145.072   7
   1   3  -7 2105.15 175.718  10
  -1   3  -7 2215.71 201.575   7
  -1   3  -6 116596. 1746.27   7
  -1   3  -6 115059. 1638.40  10
   1   3  -6 114757. 1660.54  10
  -1   3  -5 10413.4 380.995  10
   1  -3  -2 56280.2 626.103   2
   1  -3  -1 3257.18 86.5456   1
  -1  -3  -1 3198.77 132.461   2
  -1   3   0 343791. 3272.31   4
  -1  -3   0 344008. 3271.31   2
   1   3   0 344996. 3178.38   4
   1  -3   0 348600. 3151.56   1
   1   3   1 3314.49 127.600   4
   1   3   1 3396.44 87.0869   1
  -1   3   1 3023.93 145.057   3
   1   3   1 3453.63 132.308   3
   1  -3   1 3028.51 141.880   2
  -1   3   1 3174.69 153.030   4
  -1  -3   1 3318.29 77.7881   3
   1  -3   1 3058.61 136.167   1
  -1  -3   1 3120.37 149.041   2
  -1  -3   2 56227.1 830.486   2
   1   3   2 56377.2 826.521   3
  -1   3   2 53887.5 846.209   3
  -1  -3   2 55805.8 705.941   3
  -1   3   2 56569.6 880.856   4
   1  -3   2 55074.7 803.497   2
   1   3   3 84373.3 1252.64   3
  -1  -3   3 83424.1 1175.00   2
  -1  -3   3 85388.2 1116.84   3
   1  -3   3 82811.0 1132.09   2
  -1   3   3 82898.5 1249.58   3
  -1  -3   3 87098.8 1156.88   5
   1   3   4 98985.0 1551.64   3
   1  -3   4 97685.6 1329.78   2
  -1  -3   4 97092.5 1380.93   2
  -1  -3   4 102687. 1407.77   3
   1  -3   4 96948.8 1486.77   3
  -1   3   4 104409. 1571.54   3
  -1  -3   5 10907.1 437.309   3
   1  -3   5 10861.5 501.565  20
  -1  -3   5 10408.6 450.123  13
   1  -3   5 10183.8 465.171   3
  -1   3   5 9900.85 458.889  14
   1  -3   5 11014.1 501.942  15
   1   3   5 10979.0 504.866   3
  -1  -3   5 10297.3 494.106  15
  -1  -3   5 10935.3 499.390  20
  -1   3   5 11378.2 508.274   3
  -1   3   6 110875. 1907.44  20
   1  -3   6 118773. 1973.55   3
   1   3   6 111312. 1905.04  20
   1  -3   6 115611. 1981.15  20
  -1  -3   6 115107. 1990.21  20
   1  -3   6 116792. 2009.73  15
   1   3   6 117631. 2046.91   3
  -1  -3   6 112053. 1998.47  15
  -1  -3   7 2140.74 247.415  20
  -1  -3   7 2315.69 251.455  15
   1  -3   7 2278.65 250.843  20
   1   3   7 2074.85 219.733  20
  -1   3   7 1990.14 223.509  20
  -1  -3   8 1622.60 190.056  20
   1   3   8 1684.39 172.488  20
  -1   3   8 1381.68 162.654  20
   1  -3   8 1454.07 180.307  20
  -1  -3   9 1483.52 126.247  20
   1  -3   9 1548.27 129.128  20
   1   5  -8 2646.45 151.148  10
   1   5  -8 2779.95 184.105   7
  -1   5  -8 2981.01 192.435   7
  -1   5  -7 3788.65 262.214   7
  -1   5  -7 3140.80 214.679  10
   1   5  -7 3607.62 236.790  10
  -1   5  -6 9387.89 411.389  10
  -1   5  -6 10141.3 447.292   7
   1   5  -6 10316.1 427.562  10
  -1   5  -5 2433.94 217.114  10
   1  -5  -2 71161.8 901.978   2
  -1  -5  -2 70775.4 971.071   2
   1  -5  -1 24997.9 477.559   2
  -1   5  -1 25160.0 535.501   4
  -1  -5  -1 25197.2 506.415   2
   1   5   0 354777. 3503.76   4
   1  -5   0 351347. 3528.89   2
  -1  -5   0 356184. 3568.07   2
  -1   5   0 355199. 3580.61   4
   1   5   1 24348.4 446.911   3
   1   5   1 24475.9 490.270   4
  -1   5   1 24528.9 545.087   4
  -1   5   1 23777.9 524.510   3
   1  -5   1 24817.0 537.358   2
  -1  -5   1 24294.0 544.320   2
   1   5   2 70427.8 1022.60   4
  -1  -5   2 69280.2 1095.12   2
  -1   5   2 70321.0 1117.36   4
   1   5   2 69975.6 1026.60   3
  -1   5   2 67939.8 1082.49   3
   1  -5   2 68696.7 1077.67   2
   1  -5   3 18001.8 520.680   2
  -1  -5   3 19701.9 516.351   5
   1   5   3 17586.6 519.168   3
  -1   5   3 18069.7 547.719   3
  -1  -5   3 17852.9 532.963   2
  -1   5   3 18784.5 577.076   4
   1  -5   4 23955.5 645.566   2
  -1  -5   4 23396.4 665.247   2
   1   5   4 24459.6 710.163   3
  -1   5   4 24799.6 722.062   3
   1  -5   4 24577.9 667.449   3
  -1   5   5 3219.65 287.418   3
  -1   5   5 2477.25 228.842  14
   1  -5   5 2868.71 263.284  20
   1   5   5 2785.26 266.101   3
  -1   5   5 2478.79 212.200  18
  -1  -5   5 2682.94 247.060  13
   1  -5   5 2774.33 268.318  15
   1  -5   5 3113.11 255.960   3
  -1  -5   5 2618.92 250.027  20
   1  -5   5 2831.25 273.116  17
   1  -5   6 10183.3 511.134  20
  -1  -5   6 9750.31 532.800  15
  -1   5   6 10225.0 431.162  18
   1  -5   6 10291.9 527.629  17
   1  -5   6 10352.1 536.964  15
  -1  -5   6 9702.25 508.413  20
  -1  -5   7 4246.60 334.707  15
   1  -5   7 3647.25 291.899  20
  -1  -5   7 3635.77 297.146  20
   1  -5   7 4105.53 328.050  15
   1  -5   8 2446.00 200.253  20
  -1  -5   8 2476.77 206.488  20
  -1   7  -8 15121.7 377.402   7
   1   7  -8 14872.8 375.542   7
  -1   7  -7 13727.5 438.517  10
   1   7  -7 13643.3 441.111  10
   1   7  -7 13884.4 464.925   7
  -1   7  -7 14402.1 471.781   7
   1   7  -6 20911.7 622.178  10
  -1   7  -6 19454.2 612.825   7
  -1   7  -6 20518.6 613.852  10
  -1   7  -5 32366.6 812.949   7
  -1   7  -5 34137.4 825.979  10
   1   7  -5 33130.7 819.076  10
   1   7  -4 37594.6 834.131  10
  -1   7  -4 37716.3 838.107  10
  -1   7  -4 37747.5 835.646   7
  -1   7  -2 36408.3 834.104   4
  -1   7  -1 14836.3 489.997   4
   1   7  -1 14384.4 456.912   4
  -1  -7  -1 15417.3 470.452   2
   1  -7  -1 15670.2 448.242   2
  -1   7   0 85697.5 1342.42   4
   1  -7   0 88104.4 1307.85   2
  -1  -7   0 85782.5 1327.06   2
   1   7   0 84848.7 1265.29   4
  -1   7   1 14534.9 487.336   4
  -1  -7   1 15437.4 506.395   2
   1  -7   1 15168.5 494.128   2
   1   7   1 14790.6 449.014   4
   1   7   2 37266.7 738.063   3
   1   7   2 35445.5 765.754   4
  -1   7   2 34114.4 821.249   4
  -1  -7   2 34810.3 841.268   2
   1  -7   2 35337.1 836.778   2
  -1   7   2 35357.3 813.670   3
  -1   7   3 6494.47 358.018   3
  -1  -7   3 5828.32 353.392   2
   1   7   3 6213.69 329.976   3
   1  -7   3 6140.12 353.599   2
  -1   7   3 6229.46 365.590   4
  -1  -7   4 40485.2 1002.36  13
   1  -7   4 39400.1 1123.91  11
   1  -7   4 36608.0 948.001   2
  -1  -7   4 37186.5 1057.17  11
  -1  -7   4 36971.6 983.585   2
  -1   7   4 36961.0 859.519   9
  -1   7   4 38769.6 1005.91   3
   1   7   4 38517.6 962.828   3
   1   7   4 36448.6 836.651   9
  -1  -7   4 39679.3 1035.85  17
   1  -7   4 38831.6 1055.57  17
  -1  -7   5 31664.2 942.755  13
   1   7   5 35327.6 997.565   3
   1  -7   5 32386.5 992.812  17
  -1  -7   5 32417.3 959.556  17
   1  -7   5 32784.9 974.272  15
  -1   7   5 32475.1 851.232  18
   1  -7   6 19524.0 739.980  17
  -1   7   6 19527.4 614.221  18
   1  -7   6 19824.3 742.138  15
  -1  -7   6 19165.2 749.115  15
  -1  -7   7 14033.3 561.215  15
   1  -7   7 13653.9 508.137  17
   1  -7   7 13671.5 541.660  15
  -1   9  -7 3390.55 185.672   7
   1   9  -7 3344.23 183.443   7
   1   9  -7 3602.37 195.000  10
  -1   9  -7 3833.10 198.857  10
  -1   9  -6 330.559 86.6039   7
   1   9  -6 316.896 76.6897   7
  -1   9  -6 254.335 82.7754  10
   1   9  -6 264.780 78.7122  10
   1   9  -5 37739.7 871.043  10
   1   9  -5 38298.4 842.225   7
  -1   9  -5 36459.7 825.483   7
  -1   9  -5 38303.6 875.852  10
  -1   9  -4 1697.51 167.256   7
  -1   9  -4 1585.85 178.303  10
   1   9  -4 1797.52 184.488  10
  -1   9  -3 39875.2 869.683  10
   1   9  -3 40147.6 1030.82   4
   1   9  -3 38362.2 844.966  10
  -1   9  -3 41878.4 1091.03   4
   1   9  -2 51214.6 1131.69   4
  -1   9  -2 51933.9 1187.34   4
  -1   9  -2 50077.0 942.575  10
   1   9  -2 51028.9 929.171  10
  -1  -9  -1 33062.1 853.809   2
   1   9  -1 31854.6 826.195   4
   1  -9  -1 33738.4 816.235   2
  -1   9  -1 33617.2 896.688   4
  -1  -9   0 77.6293 52.2604   2
   1   9   0 68.3355 47.7495   4
  -1   9   0 7.25809 41.8082   4
   1   9   0 98.4056 60.8492   9
   1  -9   0 94.4986 57.3406   2
  -1  -9   1 33693.0 916.158   2
  -1  -9   1 35998.1 962.393  16
   1   9   1 33312.3 826.616   4
  -1   9   1 34937.3 822.656   9
   1   9   1 34633.1 818.458   9
   1  -9   1 33494.6 891.968   2
  -1   9   1 32489.1 883.344   4
  -1  -9   1 34273.2 877.539   8
   1  -9   2 53952.7 1213.08   2
   1  -9   2 53501.8 1167.29  16
  -1  -9   2 52997.4 1250.51  16
  -1  -9   2 51548.3 1109.69  13
  -1  -9   2 51177.6 1214.26   2
  -1   9   2 53045.1 1072.98   9
  -1  -9   2 50571.1 1143.13   8
   1   9   2 50434.8 1054.38   9
  -1   9   2 50662.4 1175.53   4
  -1  -9   3 40490.2 1032.50  13
   1   9   3 39212.4 933.901   9
  -1  -9   3 38963.8 1096.47   2
  -1  -9   3 42578.1 1145.80  16
  -1   9   3 41665.0 1100.12   4
  -1  -9   3 40122.5 1159.10  11
  -1   9   3 41939.4 1058.33   3
  -1   9   3 39968.0 941.589   9
   1  -9   3 41554.8 1111.49  17
   1  -9   3 41595.4 1101.15   2
   1  -9   3 43325.0 1212.75  11
  -1  -9   4 1371.12 214.002  11
   1  -9   4 1545.20 235.841  11
  -1  -9   4 1402.83 218.482  17
   1  -9   4 1863.76 240.344  17
   1   9   4 1704.34 187.070   9
  -1  -9   4 1678.62 230.760  13
  -1   9   4 1445.15 170.975   9
   1  -9   5 35740.8 993.470  15
  -1   9   5 36026.7 907.765  18
   1  -9   5 36741.9 1062.62  17
  -1  -9   5 36582.3 1031.00  17
  -1  -9   6 220.622 88.1019  17
  -1   9   6 316.164 85.0769  18
  -1  -9   6 348.078 108.027  15
   1   9   6 417.850 85.9243  18
   1  -9   6 418.738 118.346  17
   1  -9   6 327.303 105.896  15
   1  -9   7 1427.39 134.755  17
  -1  -9   7 3548.11 236.065  15
  -1  11  -6 18227.3 452.939  10
   1  11  -6 17999.1 447.218  10
   1  11  -5 4435.06 253.757  10
  -1  11  -5 4674.81 258.366  10
   1  11  -4 7509.62 342.598  10
  -1  11  -4 6769.16 330.630  10
  -1  11  -3 378.994 94.1539  10
   1  11  -3 380.253 94.1123  10
   1  11  -2 84716.7 1445.22   9
   1  11  -1 709.705 127.366   9
  -1  11  -1 627.941 114.373   9
   1  11   0 89080.3 1561.10   9
  -1  11   0 91489.3 1537.29   9
  -1 -11   0 90736.3 1765.11   2
   1 -11   0 89687.9 1708.16   2
  -1  11   0 90918.9 1758.98   4
   1  11   1 476.730 108.932   9
   1 -11   1 564.694 131.759  16
  -1  11   1 592.114 131.840   4
  -1  11   1 694.064 136.030   9
  -1 -11   1 799.190 174.452  16
  -1 -11   1 806.225 154.289   8
  -1 -11   2 83744.5 1734.06  16
  -1  11   2 85375.2 1508.04   9
   1 -11   2 86034.3 1828.13  11
   1  11   2 82661.0 1510.28   9
   1 -11   2 85034.2 1609.94  16
   1 -11   2 83377.5 1688.57  17
   1 -11   3 308.573 127.443  11
  -1 -11   3 316.130 115.651  16
  -1  11   3 260.415 97.4198   9
   1 -11   3 284.130 105.025  17
  -1 -11   3 428.017 147.089  11
   1  11   3 323.019 99.2347   9
   1 -11   4 6179.10 440.073  11
  -1 -11   4 6278.09 432.582  11
   1 -11   4 6310.19 423.612  17
  -1 -11   4 7112.80 448.726  17
  -1  11   4 6796.52 376.325  18
   1  11   4 6579.41 349.330   9
   1 -11   5 4226.60 318.049  17
  -1 -11   5 4130.13 308.303  17
   1 -11   5 4590.67 295.267  15
  -1  11   5 4205.76 267.001  18
   1  11   5 4217.86 267.869  18
   1 -11   6 17259.5 535.448  17
  -1 -11   6 17564.8 538.566  15
   1 -11   6 15976.1 469.600  15
  -1  11   6 16296.6 437.419  18
   1  11   6 15322.9 406.053  18
  -1  13  -5 9059.61 254.025  10
  -1  13  -4 5101.29 220.729  10
   1  13  -2 12532.1 444.542   9
   1  13  -1 3387.41 245.615   9
  -1 -13  -1 3156.83 301.647  16
  -1 -13   0 862.227 164.997  16
   1 -13   0 1272.75 179.612  17
   1  13   0 1341.34 170.953   9
  -1  13   0 1421.74 158.772   9
  -1  13   1 4024.74 272.368   9
   1 -13   1 3582.24 343.818  11
  -1 -13   1 3656.28 325.147  16
   1 -13   1 3079.85 282.702  17
   1  13   1 3780.57 276.134   9
  -1 -13   2 11663.5 562.225  16
  -1  13   2 12056.9 464.791   9
   1  13   2 12709.3 496.961   9
  -1 -13   2 12945.2 630.039  11
   1 -13   2 11921.0 606.556  11
   1 -13   2 11554.4 547.708  17
  -1 -13   2 12503.1 596.693  17
  -1  13   3 4408.95 273.531  18
   1 -13   3 4068.80 318.429  17
   1  13   3 4694.96 279.793   9
  -1 -13   3 4686.13 352.972  11
  -1 -13   3 4543.20 341.156  17
   1 -13   3 4431.26 348.835  11
  -1  13   4 5499.34 278.871  18
   1 -13   4 5692.94 342.277  17
   1 -13   4 5703.03 276.126  15
  -1 -13   4 5457.12 334.260  17
  -1  13   5 10972.0 328.805  18
   1  13   5 9860.59 311.380  18
  -1 -13   5 10578.8 363.751  15
  -1 -13   5 10297.8 362.209  17
   1 -13   5 10396.3 385.787  17
   1 -15  -2 13404.7 438.282  11
   1  15  -1 2891.88 163.571   9
   1 -15  -1 3021.14 238.544  11
  -1 -15  -1 3062.66 206.762  16
   1 -15   0 3070.87 257.938  11
  -1 -15   0 3217.26 273.674  11
  -1 -15   0 2809.31 225.579  17
  -1 -15   0 3335.95 231.153  16
   1  15   0 3092.86 186.915   9
   1  15   1 3385.49 197.880   9
  -1 -15   1 2862.26 230.673  17
  -1 -15   1 3352.47 265.299  11
   1 -15   1 2673.36 193.745  17
   1 -15   1 3282.42 263.231  11
  -1 -15   2 16495.9 537.977  17
   1  15   2 17608.1 441.792   9
  -1 -15   2 17219.3 558.799  11
   1 -15   2 17850.2 573.510  11
  -1  15   2 14600.2 367.104  18
   1 -15   2 15455.4 482.555  17
  -1 -15   3 3508.70 212.151  17
   1  15   3 3114.99 162.247  18
   1 -15   3 3329.40 198.741  17
  -2   0  -9 119.266 49.0773   6
  -2   0  -6 54259.9 1011.73   7
  -2   0   0 999999. 8826.79   4
   2   0   0 993690. 8962.30   1
   2   0   1-6.37332 26.2605   1
  -2   0   1 18.6243 31.3201   5
  -2   0   1 53.6152 30.2980   3
   2   0   2 24012.2 464.878   1
  -2   0   2 24662.3 505.817   5
  -2   0   3-20.1147 41.2154   3
   2   0   3-0.44940 35.0200   1
   2   0   4 17976.4 564.816   3
  -2   0   4 17875.4 519.790   3
  -2   0   5 7.06560 56.5566  14
  -2   0   5-1.70041 55.3267   3
   2   0   5 22.8305 57.7657   3
  -2   0   5 94.4719 69.1574  20
   2   0   6 52608.6 1236.46  20
  -2   0   6 53800.7 1269.96  20
   2   0   6 56163.2 1309.47   3
  -2   0   6 56866.3 1237.29   3
   2   0   7-45.2176 80.5377  20
  -2   0   7 103.073 87.1331  20
   2   0   8 767.630 133.173  20
  -2   0   8 860.960 150.852  20
  -2   0   9 7.40728 33.4059  20
  -2  -2  -9 633.375 75.1570   6
   2   2  -8 1989.26 158.658   7
  -2   2  -8 1983.76 158.018   7
  -2   2  -7 19746.7 591.156   7
  -2   2  -6 31506.5 780.082   7
  -2   2  -5 3250.48 221.866   7
   2  -2  -1 52432.4 694.598   1
   2  -2   0 1654.64 93.5477   1
  -2   2   0 1610.34 93.9694   4
  -2  -2   0 1702.95 120.316   2
   2   2   0 1821.08 100.485   1
  -2   2   1 54169.0 778.921   3
   2  -2   1 54621.7 765.558   1
  -2   2   1 55493.8 776.090   4
   2   2   1 54622.4 718.430   3
   2   2   1 54674.2 696.972   1
  -2  -2   1 55224.8 817.424   2
   2   2   2 38127.3 655.169   3
  -2   2   2 36214.4 653.642   3
  -2  -2   2 37817.4 674.374   2
   2  -2   2 37995.4 665.814   1
   2   2   2 37482.3 579.825   1
  -2  -2   2 36087.2 515.641   3
  -2   2   2 38737.7 699.395   4
  -2   2   3 20504.9 519.483   3
  -2  -2   3 18985.2 486.273   2
  -2  -2   3 19180.8 505.275   5
   2  -2   3 18227.1 424.957   2
  -2  -2   3 18487.2 411.035   3
   2   2   3 19192.9 432.194   1
   2   2   3 19718.0 530.264   3
  -2  -2   4 39371.0 754.294   3
   2   2   4 37891.3 875.742   3
  -2   2   4 38957.8 855.960   3
  -2  -2   5 3501.79 244.962   3
  -2   2   5 3617.65 287.878  14
   2   2   5 3599.50 275.181  20
   2  -2   5 3345.98 279.139   3
   2   2   5 3188.15 273.129   3
  -2  -2   5 3481.42 283.628  20
   2  -2   5 3677.53 285.595  17
   2  -2   5 3985.61 298.048  20
   2  -2   5 3804.55 289.606  15
  -2   2   5 3516.34 271.018  20
  -2  -2   5 3316.69 271.922  15
  -2   2   5 3987.06 295.449   3
   2   2   6 29855.4 892.050  20
   2  -2   6 31772.7 935.521  20
  -2   2   6 32616.4 953.684   3
   2  -2   6 30143.9 895.340  17
   2  -2   6 31678.1 953.533   3
   2   2   6 31638.9 965.384   3
  -2  -2   6 30520.3 930.272  20
  -2  -2   6 29945.4 911.402  15
  -2   2   6 29741.2 901.501  20
   2   2   7 18404.4 678.110  20
  -2   2   7 18816.1 703.253  20
   2  -2   7 20343.2 734.377  20
  -2  -2   7 20783.0 767.141  20
   2   2   8 1850.82 188.010  20
  -2   2   8 1998.15 202.424  20
   2  -2   8 2086.31 211.407  20
  -2  -2   8 2057.52 214.697  20
  -2  -2   9 432.898 70.3169  20
   2   4  -8 10134.0 355.494   7
  -2   4  -8 9826.66 348.301   7
   2   4  -7 14480.1 475.239  10
  -2   4  -7 14216.4 445.771  10
  -2   4  -7 15185.3 523.196   7
  -2   4  -6 19409.9 580.884  10
  -2   4  -6 19382.7 621.390   7
  -2   4  -5 1921.62 184.086   7
  -2   4  -5 2127.94 179.832  10
   2  -4  -2 222593. 2202.82   1
  -2  -4  -1 176894. 2028.32   2
   2  -4  -1 178391. 1817.46   1
   2   4   0 125869. 1333.87   4
  -2  -4   0 124736. 1553.30   2
   2  -4   0 121970. 1398.90   1
  -2   4   0 127700. 1504.27   4
   2  -4   1 177707. 1989.22   1
   2   4   1 179662. 1814.79   4
  -2   4   1 177315. 2071.83   3
  -2   4   1 187778. 2060.41   4
   2   4   1 181881. 1813.33   1
  -2  -4   1 185718. 2110.87   2
   2   4   1 177862. 1850.63   3
   2   4   2 227856. 2196.10   1
   2  -4   2 226496. 2495.64   2
  -2   4   2 224795. 2568.66   4
  -2   4   2 221318. 2530.08   3
   2   4   2 223461. 2412.05   3
  -2  -4   2 221218. 2558.56   2
  -2   4   3 40356.0 850.254   3
  -2  -4   3 39098.4 820.428   5
   2  -4   3 37968.5 764.876   2
  -2  -4   3 38905.0 829.008   2
   2   4   3 38687.0 794.963   3
  -2  -4   4 42213.5 932.766   2
  -2   4   4 45413.3 998.510   3
   2  -4   4 41938.8 853.907   2
   2   4   4 43079.8 966.233   3
   2  -4   4 41391.6 949.878   3
  -2  -4   4 43215.7 901.942   5
  -2   4   5 2444.19 248.160   3
   2  -4   5 2169.99 237.777  17
   2  -4   5 2207.95 243.247  20
  -2   4   5 1909.15 185.073  18
   2   4   5 2252.80 244.357   3
  -2  -4   5 1853.79 214.908  20
  -2  -4   5 1971.72 215.038  13
   2  -4   5 1870.20 208.449   3
  -2   4   5 1938.76 214.349  14
   2  -4   5 2276.10 235.217  15
   2   4   6 20355.9 679.167  20
   2  -4   6 19521.3 738.717  17
  -2  -4   6 18946.2 735.063  15
  -2   4   6 18854.3 706.004  14
   2  -4   6 19875.2 737.881  15
  -2  -4   6 19508.7 689.700  13
   2  -4   6 19285.7 713.305  20
  -2  -4   6 19276.0 729.887  20
  -2   4   6 19725.5 680.690  20
   2  -4   7 14234.9 585.515  20
  -2  -4   7 14087.8 598.596  15
   2  -4   7 15163.1 591.280  17
  -2   4   7 13855.6 535.404  20
   2   4   7 13849.0 523.967  20
  -2  -4   7 14865.8 621.892  20
   2  -4   8 9945.26 414.267  20
  -2  -4   8 10273.3 437.306  20
   2   6  -8 6550.29 255.334   7
  -2  -6  -8 5077.60 215.809   6
   2   6  -8 5601.03 210.140  10
  -2   6  -8 6477.93 254.139   7
   2   6  -7 5479.45 280.689  10
  -2   6  -7 4992.27 262.440  10
  -2   6  -7 5840.82 306.877   7
   2   6  -6 18138.1 578.387  10
  -2   6  -6 16931.4 554.401  10
  -2   6  -6 17600.0 595.373   7
  -2   6  -5 5245.71 305.958  10
  -2   6  -5 4823.26 302.188   7
  -2   6  -4 4823.31 277.739  10
  -2   6  -4 4454.48 272.448   7
  -2  -6  -2 30563.4 675.979   2
  -2   6  -2 29641.5 700.987   4
   2  -6  -2 30482.9 586.611   2
  -2  -6  -1 31322.9 702.070   2
   2  -6  -1 31614.2 635.768   2
  -2   6  -1 31497.4 696.617   4
   2   6  -1 31519.3 624.231   4
   2  -6   0 231357. 2596.37   2
  -2  -6   0 237036. 2698.27   2
  -2   6   0 229475. 2645.29   4
   2   6   0 225586. 2390.80   1
   2   6   0 231121. 2458.65   4
   2   6   1 30857.4 577.956   4
   2  -6   1 32614.7 713.901   2
  -2   6   1 30175.9 703.389   4
  -2  -6   1 31992.0 743.539   2
   2   6   2 30237.5 615.273   3
   2  -6   2 31214.3 736.473   2
  -2   6   2 30040.1 745.871   4
  -2   6   2 30964.7 749.907   3
   2   6   2 29744.3 597.087   4
  -2  -6   2 29774.0 757.311   2
   2  -6   3 1882.82 188.275   2
   2   6   3 2099.50 182.201   3
  -2   6   3 2320.09 221.681   4
  -2   6   3 1974.91 197.663   3
  -2  -6   3 2324.55 217.817   2
   2   6   4 4362.80 303.182   3
  -2   6   4 4431.78 297.204  14
  -2   6   4 4564.98 327.492   3
   2  -6   4 4360.88 296.500   2
   2  -6   4 5109.69 361.366  17
  -2  -6   4 4087.07 302.201  13
  -2   6   4 4807.54 296.234  18
  -2  -6   4 4198.23 316.002   2
   2   6   5 5422.93 380.001   3
  -2  -6   5 5346.78 360.259  20
  -2   6   5 5569.80 392.412   3
  -2  -6   5 4611.10 341.664  13
   2  -6   5 5117.75 387.472  17
  -2   6   5 5048.53 321.025  18
   2  -6   5 4740.24 329.177  20
   2  -6   5 4873.79 349.483  15
  -2   6   5 5520.67 354.289  14
  -2  -6   6 17199.7 667.371  13
   2  -6   6 17787.0 717.139  17
   2  -6   6 16814.8 636.485  20
  -2  -6   6 17597.8 676.569  20
  -2  -6   6 16653.3 691.549  15
  -2   6   6 17570.0 588.227  18
   2  -6   6 18432.2 697.683  15
  -2   6   6 17318.3 635.679  14
   2  -6   7 4591.31 303.572  20
  -2  -6   7 5004.73 327.658  20
  -2  -6   7 5148.21 338.192  15
   2  -6   7 5688.32 346.606  17
  -2  -6   8 5084.76 241.994  20
  -2   8  -7 1884.86 151.382  10
   2   8  -7 1908.88 154.216  10
   2   8  -7 2188.89 164.276   7
  -2   8  -7 1836.69 151.075   7
  -2   8  -6 6942.05 339.652  10
   2   8  -6 7336.14 351.397  10
  -2   8  -6 7236.87 346.081   7
   2   8  -5 7555.83 375.548  10
  -2   8  -5 7488.20 366.885   7
  -2   8  -5 7878.81 383.885  10
  -2   8  -4 28868.7 883.719   4
  -2   8  -4 27791.6 734.235  10
   2   8  -4 26926.8 719.345  10
  -2   8  -4 26229.9 695.019   7
  -2   8  -3 35306.7 956.582   4
  -2   8  -3 35760.9 809.141  10
  -2   8  -3 35126.1 767.404   7
  -2   8  -2 5773.10 357.878   4
   2   8  -2 5931.74 323.167   4
   2   8  -1 10233.9 397.800   4
  -2  -8  -1 11324.5 476.218   2
   2  -8  -1 11236.7 427.928   2
  -2   8  -1 9974.49 453.059   4
   2  -8   0 16499.8 549.856   2
  -2   8   0 16842.2 584.079   4
   2   8   0 16009.0 484.806   4
  -2  -8   0 16542.7 585.583   2
  -2   8   1 10579.7 462.801   4
   2  -8   1 11061.4 468.595   2
  -2  -8   1 11163.5 495.439   2
  -2  -8   2 5912.12 380.195   2
  -2   8   2 6768.26 389.672   4
  -2   8   2 5829.11 316.887   9
  -2  -8   2 6104.46 363.948   8
   2   8   2 6094.29 322.464   9
   2  -8   2 6281.02 401.035  11
  -2  -8   2 5944.77 376.985  16
   2  -8   2 6288.66 373.023   2
   2  -8   2 6134.06 371.022  17
  -2  -8   3 36661.5 965.583  13
  -2  -8   3 34200.6 998.521   2
  -2   8   3 36835.3 1011.62   4
  -2   8   3 37427.0 867.860   9
   2  -8   3 37152.3 1074.93  11
  -2  -8   3 35591.2 1010.19  11
   2  -8   3 36460.5 979.915   2
   2   8   3 33603.3 825.658   9
  -2  -8   3 34250.9 945.974   8
  -2   8   3 36159.5 979.669   3
   2  -8   3 37223.2 1022.25  17
  -2  -8   3 36392.6 1024.57  16
   2  -8   4 25925.1 893.096  17
   2  -8   4 26175.7 936.477  11
  -2  -8   4 26780.6 880.706  11
  -2   8   4 28217.5 904.416   3
  -2  -8   4 26978.1 912.204   2
   2  -8   4 28125.6 873.176   2
  -2  -8   4 27420.5 866.595  13
  -2   8   4 26246.9 781.761  18
   2   8   4 27091.3 721.359   9
  -2  -8   5 7835.69 465.818  13
  -2   8   5 7628.36 407.646  18
   2  -8   5 7337.92 472.719  17
  -2  -8   5 7595.56 435.192  17
   2  -8   5 7259.00 418.765  15
  -2   8   6 6864.26 350.555  18
   2  -8   6 6915.25 425.730  17
   2  -8   6 6936.67 388.049  15
  -2  -8   6 6379.31 401.580  15
   2  -8   7 1949.71 183.695  17
  -2  -8   7 1894.48 183.939  15
  -2  10  -7 1518.65 105.099  10
   2  10  -7 1556.08 104.122  10
  -2  10  -6 796.485 109.794  10
   2  10  -6 893.719 102.368   7
   2  10  -6 531.131 88.6347  10
  -2  10  -6 712.765 96.2790   7
   2  10  -5 1430.11 142.247   7
  -2  10  -5 1651.36 171.261  10
   2  10  -5 1413.09 158.415  10
  -2  10  -5 1292.33 135.535   7
  -2  10  -4 9132.00 402.518  10
   2  10  -4 9645.55 407.155  10
  -2  10  -3 17067.1 554.463  10
   2  10  -3 17663.8 546.788  10
  -2  10  -2 24318.2 648.004  10
  -2  10  -2 27150.1 882.267   4
  -2  10  -1 4161.75 331.523   4
  -2 -10   0 4610.39 363.964   2
  -2  10   0 5171.63 371.078   4
  -2  10   0 4765.05 288.394   9
   2 -10   0 5281.48 357.884   2
  -2 -10   0 4657.30 339.521   8
   2  10   0 5036.75 323.062   9
  -2 -10   1 4186.46 328.230   8
   2 -10   1 4800.46 350.992   2
   2  10   1 4013.66 288.920   9
  -2  10   1 4682.60 355.364   4
   2 -10   1 3881.94 314.532  17
  -2 -10   1 4309.03 354.063  16
  -2  10   1 4314.75 285.928   9
  -2 -10   1 4138.18 346.746   2
  -2 -10   2 25136.8 834.963   8
  -2  10   2 24885.1 728.772   9
  -2  10   2 25370.4 870.201   4
   2 -10   2 24884.7 897.366  11
  -2 -10   2 25263.4 889.228  16
   2  10   2 24512.2 745.112   9
  -2 -10   2 26493.5 928.411   2
   2 -10   2 27126.0 892.849   2
   2 -10   2 24312.8 829.580  17
  -2  10   3 18635.3 624.556   9
  -2 -10   3 17450.2 690.554  13
   2 -10   3 17786.5 720.976  17
   2 -10   3 18645.9 786.987  11
  -2 -10   3 17747.5 754.975  11
  -2 -10   3 17896.5 752.951  16
   2  10   3 17546.9 620.939   9
  -2 -10   4 9124.22 501.844  13
  -2 -10   4 8941.38 505.806  11
   2 -10   4 9147.16 518.230  17
   2  10   4 8683.71 405.565   9
  -2 -10   4 9379.38 514.231  17
  -2  10   4 9423.05 456.921  18
   2 -10   4 9320.84 453.362  15
  -2  10   5 1475.88 170.993  18
  -2 -10   5 1626.77 204.014  17
   2 -10   5 1269.62 191.716  17
   2 -10   5 1466.00 169.180  15
  -2 -10   6 744.959 128.387  15
   2 -10   6 696.964 123.464  17
   2 -10   6 546.956 89.6753  15
  -2 -10   7 1470.34 120.657  15
  -2  12  -5 4566.97 219.807  10
   2  12  -5 4372.44 201.205  10
  -2  12  -4 11613.1 394.419  10
   2  12  -4 11495.8 368.559  10
  -2  12  -3 5296.18 270.433  10
   2  12  -3 5475.78 293.480   9
   2  12  -2 13486.8 512.613   9
   2  12  -1 5891.14 355.211   9
   2  12   0 838.138 139.419   9
  -2  12   0 951.128 141.460   9
  -2 -12   0 1046.81 195.743  16
  -2 -12   0 990.469 159.809   8
   2  12   1 6327.00 375.546   9
  -2  12   1 5545.64 326.033   9
   2 -12   1 5701.61 418.730  11
  -2 -12   1 5845.24 392.518   8
  -2 -12   1 5269.47 404.170  16
   2 -12   1 5572.61 371.264  17
  -2  12   2 13732.9 515.316   9
   2 -12   2 12624.4 631.553  11
  -2  12   2 13319.6 524.433  18
   2  12   2 13633.7 543.315   9
   2 -12   2 13155.7 591.183  17
  -2 -12   2 13667.7 638.888  16
   2  12   3 5164.37 311.558   9
  -2 -12   3 5400.05 388.829  11
  -2  12   3 5024.76 311.741  18
   2 -12   3 5241.90 370.057  17
  -2 -12   3 5179.96 379.765  17
   2 -12   3 5302.42 394.214  11
  -2 -12   3 5297.34 388.059  16
   2 -12   4 11737.3 526.249  17
  -2 -12   4 11725.8 507.614  11
  -2 -12   4 11558.6 518.510  17
   2  12   4 11397.9 416.518   9
  -2  12   4 12634.2 463.544  18
   2 -12   5 4270.39 277.961  17
   2  12   5 4016.22 221.076  18
  -2 -12   5 4272.67 257.120  17
  -2 -12   5 4489.00 279.589  15
  -2  12   5 4331.97 232.533  18
  -2 -14  -3 7037.37 337.872  16
   2  14  -2 3220.81 195.347   9
  -2 -14  -2 2962.41 248.058  16
   2 -14  -1 4596.50 304.041  11
   2  14  -1 5102.80 272.766   9
  -2 -14  -1 4826.51 329.746  16
   2 -14   0 1086.26 165.192  11
  -2 -14   0 1211.48 169.507  16
   2  14   0 1422.37 156.270   9
   2 -14   1 4811.65 338.238  11
   2 -14   1 4481.21 276.528  17
  -2 -14   1 5554.50 353.604  16
   2  14   1 5569.80 302.748   9
   2  14   2 3331.70 221.288   9
  -2 -14   2 3052.38 264.975  11
  -2  14   2 2964.97 187.421  18
  -2 -14   2 3221.38 261.205  16
   2 -14   2 3126.40 238.917  17
  -2 -14   2 3067.28 264.139  17
   2 -14   2 3160.35 264.874  11
  -2 -14   3 8118.14 386.228  17
  -2 -14   3 8616.72 378.675  11
   2  14   3 8805.78 319.445   9
   2 -14   3 8629.41 378.191  17
  -2  14   3 8203.31 302.323  18
  -2 -14   4 14030.8 413.926  17
  -2 -14   4 14697.4 416.707  15
   2 -14   4 14711.8 438.745  17
  -2  14   4 14818.4 361.198  18
   3   1  -8 1247.61 120.408   7
  -3   1  -7 15024.5 491.562   7
  -3   1  -6 23684.6 656.078   7
  -3   1  -5 39852.1 830.020   7
  -3   1  -1 432920. 3993.05   4
   3  -1  -1 429150. 4181.77   1
  -3   1   0 272953. 2739.62   5
  -3   1   0 274047. 2641.53   4
   3  -1   0 273622. 2789.66   1
   3   1   0 275697. 2779.41   1
  -3   1   1 430960. 4220.35   5
   3  -1   1 427518. 4195.79   1
  -3   1   1 428536. 4148.32   4
   3   1   1 432372. 4160.21   1
   3  -1   2 55439.3 895.846   1
  -3  -1   2 52949.5 762.174   3
  -3   1   2 53595.1 921.835   5
   3   1   2 55358.0 848.818   1
  -3   1   2 52912.9 844.818   3
   3   1   3 22672.2 547.195   1
   3  -1   3 22279.7 574.487   1
  -3  -1   3 22327.3 488.779   3
  -3   1   3 23468.2 562.163   3
  -3  -1   3 22658.2 610.839   5
   3   1   3 22312.7 605.886   3
  -3  -1   4 18243.4 506.607   3
  -3   1   4 17758.6 545.105   3
   3  -1   4 18094.5 616.163   3
   3   1   4 18044.9 606.618   3
  -3   1   5 40919.1 981.337   3
  -3   1   5 40308.3 1012.06  20
   3   1   5 41315.7 1000.85  20
   3  -1   5 42876.9 1023.16  20
  -3  -1   5 42224.6 1042.40  20
   3  -1   5 41652.7 1051.49  17
   3  -1   5 43976.4 1100.25   3
   3   1   5 40180.6 1057.53   3
  -3   1   5 39850.9 1049.10  14
  -3  -1   6 24000.8 825.967  20
  -3   1   6 25763.2 818.734   3
   3   1   6 22806.0 778.565  20
   3  -1   6 24269.3 807.064  20
  -3   1   6 23207.2 807.204  20
  -3  -1   7 14984.6 639.708  20
   3   1   7 14859.6 607.919  20
   3  -1   7 15229.6 619.341  20
  -3   1   7 14742.9 628.443  20
   3  -1   8 1562.54 178.239  20
   3   1   8 1269.41 157.730  20
  -3  -1   8 1637.74 186.788  20
  -3   1   8 1403.65 169.370  20
   3   3  -8 4551.02 229.541   7
  -3   3  -8 4806.63 230.438   7
   3   3  -7 14465.9 467.478  10
  -3   3  -7 15872.2 520.361   7
  -3   3  -6 9338.61 421.525   7
  -3   3  -5 52728.6 977.525  10
  -3   3  -5 54552.4 1049.69   7
   3  -3  -3 4663.54 235.998   1
   3  -3  -2 9917.28 314.482   1
  -3   3  -1 25998.9 502.868   4
   3  -3  -1 24405.4 497.972   1
   3   3   0 34286.3 596.477   1
  -3  -3   0 33023.1 692.834   2
   3  -3   0 33039.4 595.699   1
   3   3   0 32095.2 373.888   4
   3   3   0 33695.9 398.426   3
  -3   3   0 34572.9 598.791   4
  -3  -3   1 27117.0 636.745   2
  -3   3   1 26962.6 555.193   4
   3   3   1 26651.6 462.409   3
   3  -3   1 25812.8 553.376   1
   3   3   1 26321.8 500.081   1
  -3  -3   2 10118.9 395.100   2
  -3   3   2 11042.0 380.280   3
  -3   3   2 9938.76 368.288   4
   3   3   2 10050.5 300.535   1
   3  -3   2 10297.0 363.937   1
   3   3   2 10444.7 336.649   3
   3   3   3 4770.19 223.306   1
   3  -3   3 4489.14 268.242   1
  -3  -3   3 4882.33 290.352   2
  -3  -3   3 5070.47 296.115   5
   3   3   3 5028.49 278.772   3
   3   3   4 680.006 123.237   3
  -3   3   4 871.487 142.995   3
  -3  -3   4 558.392 115.952   5
   3  -3   4 910.286 118.399   2
  -3  -3   5 53824.3 1163.41  13
  -3   3   5 57156.5 1262.06   3
  -3   3   5 53487.7 1234.71  14
   3   3   5 55009.3 1166.44  20
   3  -3   5 57748.2 1221.78  20
  -3  -3   5 54627.4 1221.66  20
  -3   3   5 51576.0 1150.84  20
   3  -3   5 52681.3 1254.27  17
   3  -3   5 54197.8 1255.71   3
   3  -3   5 58050.2 1221.98  15
  -3  -3   5 54449.4 1201.49  15
   3   3   5 54710.5 1264.49   3
  -3  -3   6 9812.12 471.861  13
   3   3   6 9272.17 470.711  20
  -3   3   6 9318.16 508.482  14
   3  -3   6 10601.4 525.005  20
  -3   3   6 9147.95 477.320  20
  -3  -3   6 9803.70 522.531  20
   3  -3   6 9701.25 518.588  17
  -3  -3   6 9617.80 491.598  15
   3   3   7 14185.5 560.629  20
   3  -3   7 15459.4 613.108  20
  -3   3   7 14966.0 591.361  20
  -3  -3   7 15744.5 647.053  20
   3  -3   8 4917.10 288.156  20
  -3   3   8 4881.94 268.690  20
  -3  -3   8 4834.90 299.322  20
   3   5  -8 10607.3 331.790   7
  -3  -5  -8 9869.46 321.887   6
   3   5  -8 9208.85 266.169  10
  -3   5  -8 11059.4 330.904   7
  -3   5  -7 5302.10 258.031  10
   3   5  -7 5030.26 272.310  10
  -3   5  -7 5314.02 291.578   7
  -3   5  -6 19559.5 583.735  10
  -3   5  -6 19787.8 630.911   7
  -3   5  -5 1454.15 164.347  10
  -3   5  -5 1665.19 183.073   7
  -3   5  -4 8503.85 363.842  10
  -3   5  -4 8336.24 373.682   7
  -3   5  -3 12283.2 457.896   4
  -3   5  -2 54432.2 968.521   4
  -3  -5  -1 15893.9 508.426   2
   3  -5  -1 16547.3 383.461   1
  -3   5  -1 16293.3 463.695   4
   3  -5   0 205067. 2265.28   1
  -3  -5   0 210024. 2535.12   2
   3   5   0 210204. 2252.93   1
  -3  -5   1 16747.7 542.308   2
  -3   5   1 16120.2 488.000   4
   3  -5   1 15668.0 453.854   1
   3   5   1 16796.9 379.979   1
  -3  -5   2 56362.6 1126.71   2
  -3   5   2 56222.1 1077.85   3
   3  -5   2 57579.3 1049.61   2
  -3   5   2 56415.4 1067.89   4
   3  -5   2 55225.7 1012.88   1
   3   5   2 57192.3 887.715   3
  -3  -5   3 13346.2 545.684   2
  -3   5   3 13669.0 524.120   3
   3  -5   3 12700.0 472.369   2
   3   5   3 13476.3 456.368   3
  -3  -5   4 8559.09 426.145   8
  -3  -5   4 7930.35 440.109   2
   3  -5   4 8531.45 467.983  17
  -3   5   4 9294.34 469.240   3
  -3  -5   4 8533.10 425.508   5
   3  -5   4 8857.15 428.937  20
  -3   5   4 8047.32 421.849  14
  -3  -5   4 8471.55 423.279  20
  -3  -5   4 8488.80 430.727  13
   3  -5   4 8315.23 397.691   2
   3  -5   4 9059.50 431.371  15
  -3   5   4 8863.29 406.275  18
   3   5   4 8078.24 415.689   3
  -3   5   5 1440.92 194.842  14
  -3  -5   5 1715.46 216.386  13
   3  -5   5 1471.83 199.994   3
   3   5   5 1738.39 221.172   3
  -3   5   5 1912.53 236.981   3
   3  -5   5 1822.13 240.351  17
   3  -5   5 1653.03 196.643  20
  -3   5   5 1733.13 193.767  18
   3  -5   5 1527.25 194.549  15
  -3  -5   5 1592.54 208.421  20
  -3  -5   6 20010.3 709.907  13
  -3  -5   6 19055.1 719.720  20
   3  -5   6 18235.0 678.694  20
  -3  -5   6 18697.9 708.162  15
  -3   5   6 19267.6 709.564  14
   3  -5   6 19084.5 751.326  17
   3  -5   7 5000.86 321.500  20
  -3  -5   7 4934.16 334.033  20
  -3  -5   7 4785.06 311.625  15
  -3  -5   8 10363.4 379.164  20
  -3   7  -8 690.011 69.9322   7
   3   7  -7 2161.54 165.539  10
  -3   7  -7 2229.01 162.109  10
  -3  -7  -7 1820.05 149.066   6
  -3   7  -7 2048.74 167.610   7
  -3   7  -6 2457.16 209.293  10
   3   7  -6 2387.54 205.126  10
  -3   7  -6 2704.89 220.764   7
  -3   7  -5 1431.44 169.094   7
  -3   7  -5 1295.12 162.356  10
  -3   7  -4 86115.6 1412.56  10
  -3   7  -4 81807.7 1557.15   4
  -3   7  -4 81798.4 1385.75   7
  -3   7  -3 29590.0 718.042  10
  -3   7  -3 27400.4 802.321   4
  -3   7  -3 29076.8 702.844   7
  -3   7  -2 72844.0 1327.47   4
  -3  -7  -1 15244.6 567.474   2
   3   7  -1 15832.2 475.299   1
   3  -7  -1 15569.3 500.206   2
  -3   7  -1 14438.2 520.654   4
  -3  -7   0 19703.4 655.126   2
  -3   7   0 19267.5 610.344   4
   3  -7   0 19844.6 592.190   2
  -3  -7   1 15696.5 596.142   2
   3  -7   1 16049.0 552.835   2
  -3   7   1 14852.3 546.075   4
  -3  -7   2 72920.4 1461.21   2
  -3   7   2 75164.9 1409.49   4
   3  -7   2 74695.1 1384.53   2
  -3  -7   3 28611.1 908.019   2
  -3  -7   3 30794.2 875.451  13
   3  -7   3 28923.9 842.836   2
   3  -7   3 30565.6 929.035  11
  -3   7   3 29458.0 874.399   3
  -3   7   3 27950.2 868.123   4
   3   7   3 27695.3 706.885   9
  -3  -7   3 29486.5 858.910   8
  -3   7   3 32205.8 808.339  18
   3  -7   3 30255.0 895.231  17
  -3  -7   3 29229.6 882.839  16
  -3   7   3 29734.5 828.615  14
   3  -7   4 83329.8 1586.09   2
  -3  -7   4 79674.6 1692.07   2
  -3  -7   4 86906.9 1645.48  13
  -3   7   4 86978.6 1700.94   3
  -3   7   4 83138.3 1498.94  18
   3  -7   4 87085.9 1713.37  17
  -3   7   4 83366.2 1558.71  14
  -3  -7   5 1521.82 216.496  13
   3  -7   5 1335.11 211.882  17
   3  -7   5 1703.74 198.721  15
  -3   7   5 1661.81 201.694  14
  -3   7   5 1609.66 194.779  18
  -3  -7   6 2797.42 274.580  13
  -3  -7   6 2294.57 240.020  15
   3  -7   6 2403.31 263.369  17
  -3   7   6 2155.67 217.267  14
   3  -7   7 2279.59 208.936  17
  -3  -7   7 2248.07 194.042  15
  -3   9  -7 1784.42 118.343  10
   3   9  -7 2173.66 134.496  10
  -3   9  -7 1804.60 120.931   7
   3   9  -7 1931.97 120.068   7
   3   9  -6 5126.73 251.846   7
  -3   9  -6 5235.81 269.067  10
   3   9  -6 5249.36 269.738  10
  -3   9  -6 5300.59 261.841   7
  -3   9  -5 21415.4 624.577  10
   3   9  -5 21174.1 615.901  10
  -3   9  -5 20454.4 585.711   7
   3   9  -4 19474.9 598.930  10
  -3   9  -4 19124.1 609.252  10
  -3   9  -4 18922.8 573.776   7
  -3   9  -3 27188.8 725.847  10
  -3   9  -2 4116.28 257.864  10
  -3   9  -2 4717.01 346.259   4
  -3  -9  -2 3965.87 309.153   8
  -3  -9  -1 10763.3 541.714   2
  -3   9  -1 10018.3 379.812  10
  -3   9  -1 10422.9 507.791   4
  -3  -9  -1 11021.2 525.270   8
   3  -9  -1 10989.2 479.719   2
  -3  -9   0 23033.0 820.201   2
  -3   9   0 23910.2 782.681   4
   3  -9   0 24020.5 760.822   2
  -3  -9   0 24499.8 803.395   8
  -3   9   0 23946.4 758.519  14
  -3  -9   1 10262.5 548.762   2
   3  -9   1 10347.3 517.086  11
  -3   9   1 10723.4 429.194   9
   3  -9   1 10904.1 524.158   2
  -3  -9   1 10769.1 524.442   8
   3  -9   1 10167.7 477.833  17
  -3  -9   1 10981.3 544.433  16
  -3   9   1 11079.0 530.584   4
  -3   9   1 10481.8 486.254  14
  -3  -9   2 4009.29 357.568   2
  -3  -9   2 4044.35 313.466  13
   3  -9   2 4167.71 346.097  11
  -3   9   2 4115.52 287.844  18
  -3   9   2 5133.15 374.699   4
  -3  -9   2 4092.00 329.818   8
   3   9   2 4239.52 293.341   9
   3  -9   2 4507.28 347.402   2
  -3  -9   2 3955.52 336.477  16
   3  -9   2 3963.81 314.018  17
  -3   9   2 4674.12 293.379   9
  -3   9   2 4243.34 306.627  14
  -3  -9   3 27541.1 884.462  13
   3  -9   3 26750.4 923.584  11
  -3  -9   3 27193.6 880.256  11
   3   9   3 27908.6 774.141   9
  -3   9   3 29389.7 825.342  18
  -3  -9   3 26800.2 888.620   8
   3  -9   3 28078.6 906.783  17
  -3  -9   3 27206.7 920.883  16
  -3   9   3 29996.5 845.227  14
   3   9   4 18995.0 590.162   9
  -3   9   4 19628.1 676.180  18
   3  -9   4 18960.4 750.962  17
  -3  -9   4 19266.4 746.887  13
  -3   9   4 19853.9 663.758  14
  -3  -9   5 21736.8 764.795  13
  -3   9   5 20908.7 659.546  18
   3  -9   5 19982.9 756.658  17
   3  -9   6 4709.52 320.301  17
  -3  -9   6 5123.68 319.150  15
  -3  -9   7 1925.07 144.808  15
  -3  11  -6 5577.60 217.752  10
   3  11  -6 5579.89 204.365  10
  -3  11  -5 1159.20 127.564  10
   3  11  -5 928.089 106.613  10
  -3  11  -4 2904.22 210.292  10
   3  11  -4 2701.71 195.030  10
  -3  11  -3 938.632 130.588  10
   3  11  -3 950.302 121.953  10
  -3  11  -2 10214.9 402.574  10
  -3 -11  -1 15417.0 637.798   8
  -3  11  -1 14668.2 612.675  14
   3  11   0 26444.4 792.699   9
  -3 -11   0 25941.5 866.615   8
  -3  11   0 26227.6 808.175  14
   3  11   1 15017.1 587.456   9
   3 -11   1 14412.9 643.495  11
  -3  11   1 14908.9 525.868   9
  -3 -11   1 14909.5 656.072   8
  -3  11   1 15266.8 536.492  18
   3 -11   1 14618.7 601.983  17
  -3 -11   1 13931.0 656.126  16
  -3  11   1 14877.2 578.021  14
   3 -11   2 9511.73 531.047  11
   3  11   2 10160.9 472.671   9
  -3  11   2 10699.6 466.082  18
  -3 -11   2 10598.2 554.023   8
   3 -11   2 10424.1 519.481  17
  -3 -11   2 9754.27 546.492  16
  -3 -11   3 803.927 150.658  13
   3 -11   3 619.923 147.244  11
  -3 -11   3 573.116 146.015  11
   3  11   3 697.382 132.835   9
  -3  11   3 774.385 133.028  18
   3 -11   3 1146.49 184.957  17
  -3 -11   3 567.623 142.736  16
  -3  11   4 2901.04 231.490  18
   3  11   4 2832.16 208.020   9
  -3 -11   4 2510.69 230.365  11
   3 -11   4 3029.02 275.796  17
  -3 -11   4 2906.41 263.388  17
  -3  11   5 1037.58 127.823  18
   3 -11   5 1085.93 158.458  17
  -3 -11   5 1055.42 130.168  17
   3 -11   6 5801.75 279.081  17
  -3 -11   6 5572.84 259.976  15
  -3  13  -4 1137.84 106.630  14
  -3  13  -3 218.049 62.7541  14
   3  13  -3 191.768 54.1979   9
   3  13  -2 4750.86 271.108   9
  -3  13  -2 3965.95 253.016  14
   3  13  -1 133.103 56.7117   9
  -3 -13  -1 162.951 105.829  16
   3 -13   0 86.7811 55.1616  11
   3  13   0 266.578 95.5634   9
  -3 -13   0 213.382 85.3167  16
  -3 -13   0 81.0199 70.8371   8
   3 -13   1 174.902 78.3836  11
  -3 -13   1 117.560 86.6819  16
   3  13   1 165.913 85.6236   9
   3 -13   2 4368.98 314.933  11
  -3 -13   2 4579.53 330.332  11
   3  13   2 5370.57 303.822   9
  -3  13   2 4753.62 257.681  18
   3 -13   2 4272.02 293.622  17
  -3 -13   2 4406.30 330.880  16
  -3 -13   3 175.073 74.8351  11
   3  13   3 202.587 67.6482   9
  -3  13   3 303.660 73.9284  18
   3 -13   3 389.135 92.1701  17
  -3 -13   3 181.372 78.3327  17
  -3  13   4 14941.8 416.003  18
   3 -13   4 15069.4 490.971  17
  -3 -13   4 14137.7 461.361  17
   3  15  -1 2095.84 133.454   9
  -3 -15  -1 2087.69 166.409  16
  -3 -15   0 2063.60 181.730  11
   3  15   0 1986.76 138.534   9
  -3 -15   0 1951.53 171.475  16
  -3 -15   1 2182.09 174.432  11
   3  15   1 2480.19 154.688   9
  -3 -15   1 2091.38 177.947  17
  -3 -15   1 2261.71 175.826  16
   3  15   2 11881.3 313.891   9
  -3 -15   2 12252.1 393.692  17
  -4   0  -8 27300.9 599.041   6
  -4   0  -6 326.324 83.3792   7
  -4   0  -5 50.9638 60.8390   7
   4   0  -2 182218. 2185.03   1
   4   0  -1 15.4193 41.1648   1
   4   0   0 7331.58 288.320   1
   4   0   1 18.0595 39.9132   1
  -4   0   1-8.75227 48.9213   5
  -4   0   2 175171. 2234.98   5
   4   0   2 174340. 2123.86   1
  -4   0   3 51.0551 41.3402   3
   4   0   3-97.0214 52.2001   1
  -4   0   4 24646.2 652.690   3
   4   0   4 24259.3 757.642   3
  -4   0   5-41.6472 71.2161  14
   4   0   5 132.250 94.2134   3
   4   0   5 21.1423 79.9785  20
  -4   0   5 69.8108 74.5465  20
   4   0   6 278.428 106.954  20
  -4   0   6 283.080 104.079  20
   4   0   7-10.5414 78.4570  20
  -4   0   7-56.2585 88.6998  20
  -4   0   8 26048.0 710.091  20
  -4  -2  -8 5907.25 263.541   6
  -4   2  -8 5013.16 203.564   7
  -4   2  -7 3245.21 224.694   6
  -4   2  -7 3142.78 222.147   7
  -4   2  -6 4746.49 295.753   7
  -4   2  -5 46810.2 960.632   7
   4  -2  -4 4627.74 289.897   1
  -4   2  -4 4792.80 269.071   7
   4  -2  -3 134291. 1807.08   1
  -4   2  -2 55248.2 817.610   4
   4  -2  -2 54588.5 946.114   1
   4   2  -1 98930.4 1374.18   1
   4  -2  -1 96262.2 1356.50   1
   4  -2   0 14771.5 427.163   1
  -4   2   0 15061.3 374.734   5
  -4   2   0 16030.7 377.049   4
   4   2   0 15640.5 426.110   1
   4   2   1 97640.7 1334.72   1
   4  -2   1 99887.6 1394.24   1
  -4   2   1 100383. 1322.40   4
   4  -2   2 56226.8 1021.53   1
  -4   2   2 54332.2 982.481   3
  -4  -2   2 57546.2 1095.47   5
   4   2   2 59715.2 969.906   1
   4   2   3 131948. 1767.50   1
  -4   2   3 133945. 1848.11   3
  -4  -2   3 134819. 1981.33   5
   4   2   3 135615. 1885.48   3
   4  -2   3 129918. 1888.76   1
  -4   2   4 4589.55 303.574   3
  -4  -2   4 4215.96 312.578   5
   4  -2   4 4507.66 302.092  20
   4  -2   4 4952.84 347.810  17
  -4  -2   4 4730.68 318.313  20
   4   2   4 4599.08 323.243   3
  -4   2   4 4624.27 324.958  14
  -4  -2   5 45391.9 1058.95  13
  -4   2   5 48880.4 1143.37   3
   4   2   5 47264.6 1112.89  20
   4  -2   5 49420.9 1142.68  20
  -4  -2   5 49046.0 1181.02  20
  -4   2   5 46034.1 1128.93  20
   4  -2   5 46264.1 1184.82  17
   4  -2   5 49872.4 1239.91   3
   4   2   5 47940.9 1199.67   3
  -4   2   5 46597.4 1177.88  14
  -4  -2   6 5282.42 333.611  13
   4   2   6 5296.64 363.595  20
   4  -2   6 5926.51 387.515  20
  -4   2   6 5212.05 391.619  14
  -4   2   6 5032.55 371.025  20
  -4  -2   6 5716.52 398.633  20
   4  -2   7 3056.01 268.096  20
  -4   2   7 3478.66 287.007  20
  -4  -2   7 3312.57 295.295  20
  -4   2   8 5636.53 288.632  20
  -4  -2   8 5517.48 309.419  20
   4   4  -8 1644.34 122.481   7
  -4  -4  -8 1659.67 132.051   6
  -4   4  -8 1515.25 117.019   7
  -4   4  -7 12537.6 440.957   7
  -4  -4  -7 12275.9 453.188   6
   4   4  -7 11402.0 399.307  10
  -4   4  -6 21974.2 602.234  10
  -4   4  -6 22380.7 664.064   7
  -4   4  -5 9688.35 400.156  10
  -4   4  -5 9698.51 426.782   7
  -4   4  -4 16698.1 516.054  10
  -4   4  -4 16177.4 531.638   7
  -4   4  -3 1343.12 147.126   4
   4  -4  -2 15953.2 466.663   1
  -4   4  -2 15576.3 463.192   4
   4  -4  -1 13151.9 411.290   1
   4   4  -1 14127.9 450.158   1
  -4   4  -1 13338.8 403.917   4
   4  -4   0 41538.0 804.189   1
  -4   4   0 41466.7 787.360   4
  -4   4   1 13453.2 436.728   4
  -4  -4   1 14206.4 530.931   2
   4  -4   1 14493.4 463.855   1
   4   4   1 13991.5 406.164   1
  -4  -4   2 15619.4 580.545   2
  -4   4   2 15468.9 520.082   4
   4   4   2 16243.9 443.336   1
   4  -4   2 15314.5 519.342   1
   4   4   2 15827.4 433.380   3
  -4   4   3 1588.08 184.422   3
  -4  -4   3 1291.69 171.610   5
   4  -4   3 1394.13 172.902   1
   4   4   3 1544.98 162.399   3
  -4  -4   4 16586.1 622.910  13
  -4   4   4 16325.0 582.532  20
   4  -4   4 18064.6 649.312  20
  -4   4   4 17050.1 648.775   3
  -4  -4   4 15904.6 634.798   5
   4  -4   4 16255.4 562.568   2
  -4  -4   4 16666.6 634.740  20
  -4   4   4 17178.3 586.138  18
   4  -4   4 17958.5 698.257  17
   4   4   4 16255.3 600.097   3
  -4   4   4 15988.1 627.718  14
  -4  -4   5 9575.32 489.793  13
  -4   4   5 10198.8 541.753   3
   4  -4   5 9607.18 540.378  17
   4  -4   5 9468.02 485.474  20
  -4   4   5 10004.2 475.097  20
  -4  -4   5 8793.21 484.960  20
   4  -4   5 10443.4 551.616   3
  -4  -4   5 9022.27 463.330  15
  -4   4   5 9801.02 516.393  14
   4   4   5 9684.84 513.266   3
  -4  -4   6 21009.8 713.302  13
   4  -4   6 22477.8 754.027  20
  -4   4   6 21697.4 709.917  20
  -4  -4   6 21900.8 777.853  20
   4  -4   6 21626.0 799.506  17
  -4   4   6 21164.4 768.973  14
  -4  -4   6 21414.5 700.299  15
  -4   4   7 12266.1 470.771  20
  -4  -4   7 11982.7 522.104  20
  -4  -4   8 1523.61 148.367  20
  -4  -6  -7 3144.92 196.624   6
  -4   6  -7 2989.49 175.771  10
   4   6  -7 3168.95 197.130  10
  -4   6  -7 3723.17 221.650   7
  -4  -6  -6 4306.10 272.538   6
  -4   6  -6 4507.29 267.578  10
  -4   6  -6 4845.88 295.876   7
  -4  -6  -5 4005.29 279.703   6
  -4   6  -5 4712.02 295.324  10
  -4   6  -5 4562.43 296.805   7
  -4  -6  -4 4133.69 278.715   6
  -4   6  -4 4506.85 282.011  10
  -4   6  -4 4219.67 310.845   4
  -4   6  -4 4358.33 285.607   7
  -4  -6  -3 7308.64 338.418   6
  -4   6  -3 6975.88 333.439  10
  -4   6  -3 6203.86 358.800   4
  -4   6  -3 6836.45 337.115   7
  -4   6  -2 28106.9 745.480   4
  -4   6  -1 25754.3 695.345   4
   4   6  -1 27352.6 679.583   1
  -4   6   0 14487.4 506.454   4
  -4  -6   0 14769.7 584.664   2
   4  -6   0 14772.1 462.739   1
   4   6   0 15271.5 455.160   1
   4  -6   1 27149.7 697.134   1
  -4  -6   1 27125.5 828.345   2
  -4   6   1 25745.8 715.263   4
  -4  -6   2 28278.3 885.325   2
   4  -6   2 30089.3 819.646   2
  -4   6   2 29403.1 818.627   4
   4  -6   2 28561.4 777.660   1
  -4  -6   3 7113.30 400.517   8
  -4  -6   3 7444.60 423.264  13
  -4  -6   3 6640.92 437.426   2
   4  -6   3 6030.94 371.403   2
  -4   6   3 7700.89 380.007  18
   4  -6   3 7200.31 421.458  17
  -4  -6   3 7341.39 411.848  16
  -4   6   3 7018.70 396.506  14
  -4  -6   4 4172.57 333.018  13
  -4   6   4 5214.11 383.656   3
  -4  -6   4 4274.44 331.241   5
   4  -6   4 4351.38 316.999   2
  -4   6   4 4738.98 316.059  18
  -4  -6   4 4598.03 328.783   8
   4  -6   4 4956.76 374.992  17
  -4   6   4 4655.78 338.122  14
  -4  -6   5 3997.81 331.582  13
   4  -6   5 4706.51 381.107  17
  -4   6   5 4458.85 340.693  14
  -4  -6   5 4633.44 338.942  20
  -4  -6   6 4413.56 326.307  13
   4  -6   6 4615.11 355.019  17
  -4  -6   6 4514.44 319.130  20
  -4  -6   6 3622.43 281.309  15
  -4   6   6 4793.53 334.271  14
  -4  -6   7 3202.08 229.937  20
  -4   8  -7 356.002 62.5785   7
   4   8  -7 415.445 67.6682   7
   4   8  -7 331.387 63.4301  10
  -4   8  -6 15600.0 475.547  10
   4   8  -6 15934.7 481.444  10
  -4   8  -6 16171.9 486.791   7
  -4   8  -5 11145.8 448.282  10
  -4   8  -5 11808.0 450.350   7
  -4   8  -4 8003.45 390.608  10
  -4   8  -4 8221.08 388.051   7
  -4   8  -3 24480.9 692.922  10
  -4   8  -3 24523.6 818.108   4
  -4   8  -3 24985.2 666.031   7
  -4   8  -2 6950.98 347.012  10
  -4   8  -2 6361.31 392.240   4
  -4  -8  -2 7472.74 434.118   8
  -4   8  -1 12981.3 450.243  10
   4  -8  -1 13047.1 529.104   2
  -4   8  -1 13037.9 559.742   4
  -4  -8  -1 14184.4 602.863   8
  -4   8   0 929.140 147.695  14
   4  -8   0 1039.20 159.224   2
  -4  -8   0 1078.34 176.669   2
  -4   8   0 1149.23 163.719   4
  -4  -8   0 1348.88 201.147   8
  -4  -8   1 12787.2 621.590   2
   4  -8   1 13059.8 564.849   2
  -4   8   1 12951.6 566.909   4
   4   8   1 13431.2 488.012  19
  -4   8   1 13651.1 474.569  18
  -4  -8   1 13437.2 583.276   8
  -4   8   1 13518.0 565.750  14
  -4  -8   2 6891.97 418.033  13
  -4  -8   2 6440.51 453.520   2
   4  -8   2 6998.60 426.600   2
   4  -8   2 7390.54 427.440  11
  -4   8   2 7245.59 439.124   4
   4   8   2 6672.50 338.357  19
  -4   8   2 7133.87 369.624  18
  -4  -8   2 7149.04 431.397   8
   4  -8   2 6817.00 410.887  17
  -4  -8   2 6418.36 411.941  16
  -4   8   2 6915.08 404.792  14
   4   8   2 6594.04 350.348   9
  -4  -8   3 24710.1 844.453  13
  -4  -8   3 24538.5 931.081   2
   4  -8   3 26544.4 872.973   2
   4   8   3 24639.6 692.563   9
   4   8   3 25444.3 676.149  19
  -4   8   3 25879.4 760.387  18
  -4  -8   3 23685.7 814.407   8
   4  -8   3 24690.7 832.630  17
  -4  -8   3 23751.9 823.100  16
  -4   8   3 25738.3 812.654  14
  -4  -8   4 8076.10 478.365  13
  -4   8   4 8314.44 430.076  18
   4  -8   4 7800.38 479.888  17
  -4   8   4 8034.17 440.699  14
  -4  -8   5 11542.8 556.561  13
  -4   8   5 11216.4 502.621  14
   4  -8   5 10577.2 547.499  17
  -4  -8   6 15913.2 576.996  13
   4  -8   6 16009.6 603.812  17
  -4  -8   6 14617.3 528.031  15
  -4   8   6 15837.5 527.749  14
  -4  10  -6 2673.31 157.955  10
   4  10  -6 2609.99 148.079  10
  -4  10  -6 2173.68 129.018   7
  -4  10  -5 8172.75 336.581  10
   4  10  -5 7426.68 307.379  10
  -4  10  -5 7638.90 297.140   7
  -4  10  -4 3008.22 226.537  10
   4  10  -4 2884.47 205.798  10
  -4  10  -4 2825.55 196.386   7
  -4  10  -3 10260.1 427.528  10
   4  10  -3 9344.68 372.412  10
  -4  10  -2-6.77481 59.9503  10
  -4 -10  -2 69.0297 80.4054   8
  -4  10  -1 44122.1 1127.06  14
  -4 -10  -1 44057.1 1157.84   8
  -4  10   0 281.398 100.036  14
  -4 -10   0 369.430 122.866   8
   4 -10   1 43625.5 1095.51  11
   4  10   1 43763.3 1034.06   9
  -4 -10   1 44875.6 1179.08   8
  -4 -10   1 44095.8 1175.26  16
  -4  10   1 45005.3 1103.75  14
  -4  10   2-25.4380 52.6334  14
  -4 -10   2 138.310 86.3583  13
   4 -10   2 207.545 94.6477  11
   4  10   2 29.6751 54.3209   9
  -4  10   2 72.3420 60.7937  18
   4 -10   2 25.8047 72.7826  17
  -4 -10   2 62.6023 84.1787   8
  -4 -10   2 175.151 99.2378  16
  -4 -10   3 9577.40 506.926  13
   4  10   3 9645.97 427.704   9
  -4  10   3 10228.8 462.641  18
  -4 -10   3 9880.12 522.418   8
   4 -10   3 9319.72 497.701  17
  -4 -10   3 10015.7 533.404  16
  -4  10   3 9946.39 472.549  14
  -4 -10   4 2661.33 262.915  13
  -4  10   4 3151.02 248.133  18
   4 -10   4 3119.05 284.088  17
  -4 -10   4 2924.09 251.928  17
  -4  10   4 3037.25 238.385  14
  -4 -10   5 6705.62 372.966  13
   4 -10   5 7134.64 392.258  17
   4 -10   6 2395.17 189.732  17
  -4 -10   6 2582.42 176.815  15
  -4  12  -5 1995.26 144.239  14
  -4  12  -4 1906.37 177.521  14
   4  12  -4 2026.46 137.438   9
   4  12  -3 4962.23 268.007   9
  -4  12  -3 4621.68 306.120  14
   4  12  -2 6346.99 335.170   9
  -4  12  -2 5737.89 354.228  14
  -4 -12  -1 20425.4 706.309   8
  -4  12  -1 21684.1 706.176  14
  -4 -12   0 7125.59 427.422   8
  -4 -12   0 6926.07 442.545  16
   4  12   0 7690.20 400.739   9
  -4  12   0 7100.63 387.079  14
   4  12   1 23030.0 689.144   9
  -4 -12   1 21266.9 775.535  16
  -4  12   1 21975.9 671.436  14
  -4 -12   2 6284.51 376.208  11
   4  12   2 6090.87 330.381   9
  -4  12   2 6138.95 302.564  18
  -4 -12   2 6096.41 389.128   8
   4 -12   2 5738.26 335.584  17
  -4 -12   2 5810.25 390.870  16
   4  12   3 4850.18 263.129   9
  -4  12   3 5298.92 280.254  18
   4 -12   3 4570.78 302.387  17
   4 -12   4 2169.01 192.307  17
  -4 -12   4 1918.46 169.677  17
   4 -12   5 2243.19 163.668  17
  -4 -12   5 2326.08 158.040  15
  -4 -14  -3 631.702 91.3113  16
   4  14  -2 2843.36 161.221   9
  -4 -14  -2 2845.93 207.304  16
   4  14  -1 1217.30 120.342   9
  -4 -14  -1 1224.21 152.323  16
   4  14   0 269.461 68.5388   9
  -4 -14   0 334.855 88.9078  16
   4  14   1 1440.09 133.993   9
  -4 -14   1 1293.92 141.514  11
  -4 -14   1 1348.21 161.158  16
   4  14   2 2744.88 164.093   9
  -4 -14   2 2695.66 204.824  17
  -5   1  -8 2053.10 127.925   6
  -5  -1  -8 2368.54 150.402   6
  -5   1  -7 20082.4 561.521   6
  -5  -1  -7 21756.4 600.147   6
  -5   1  -7 20032.6 518.252   7
  -5   1  -6 9879.17 433.592   6
  -5  -1  -6 10257.9 450.728   6
  -5   1  -6 10068.3 406.460   7
  -5   1  -5 5952.55 344.082   6
  -5  -1  -5 6432.65 362.679   6
   5   1  -5 6924.05 430.716   1
  -5   1  -5 6387.42 336.515   7
  -5   1  -4 27849.0 728.592   6
  -5  -1  -4 27156.0 730.868   6
   5   1  -4 28738.9 833.151   1
   5  -1  -4 26740.6 778.967   1
  -5  -1  -4 28248.9 671.852   7
  -5   1  -4 27131.0 684.409   7
   5   1  -3 18118.8 601.657   1
   5  -1  -3 17433.0 574.724   1
   5   1  -2 48485.4 972.396   1
   5  -1  -2 48399.7 959.127   1
  -5   1  -1 116034. 1486.18   5
   5  -1  -1 119194. 1676.00   1
  -5   1   0 91941.4 1333.40   5
   5   1   0 91696.2 1385.91   1
   5  -1   0 93101.6 1401.33   1
   5   1   1 116979. 1652.70   1
  -5   1   1 117159. 1684.79   5
  -5  -1   1 113450. 1743.60   5
  -5   1   2 50101.2 1043.45   5
   5   1   2 48302.7 966.929   1
  -5  -1   2 48167.2 1050.51   5
   5  -1   2 47276.8 997.555   1
   5   1   3 17483.6 583.104   1
  -5  -1   3 18869.2 665.444   5
   5  -1   3 17200.2 600.477   1
   5   1   3 18145.0 612.056   3
   5   1   4 25962.5 767.213   1
   5  -1   4 31359.8 859.101  20
  -5   1   4 28369.2 845.316  20
   5  -1   4 26578.8 813.478   1
   5  -1   4 25661.4 850.557   3
   5   1   4 27281.5 837.792   3
  -5  -1   4 26823.6 827.506  14
  -5   1   4 27620.0 838.849  14
  -5  -1   4 29696.8 869.332  20
  -5  -1   5 6564.41 376.023  13
   5  -1   5 6280.97 396.470  20
  -5  -1   5 6691.02 429.316  20
  -5   1   5 6876.82 429.918  20
   5  -1   5 7188.54 464.309   3
   5   1   5 7041.67 453.341   3
  -5  -1   5 6646.64 430.164  14
  -5   1   5 6105.20 418.832  14
  -5   1   6 9804.54 511.574  20
  -5  -1   6 10190.6 523.649  20
  -5   1   7 20217.8 672.132  20
  -5  -1   7 19965.8 682.271  20
  -5   1   8 2248.44 171.892  20
  -5  -1   8 2310.22 178.808  20
   5   3  -8 11629.0 291.712   7
  -5  -3  -8 13960.5 355.407   6
  -5  -3  -7 5821.50 301.099   6
  -5   3  -7 5500.78 268.742   7
  -5   3  -6 10047.3 400.384   6
  -5  -3  -6 11159.8 463.866   6
  -5   3  -6 10233.8 422.674   7
  -5   3  -5 6153.84 328.661   6
  -5  -3  -5 6266.84 355.397   6
  -5   3  -5 5530.84 295.167  10
  -5   3  -5 5920.32 332.790   7
  -5   3  -4 15135.3 509.423   6
  -5  -3  -4 15260.3 545.752   6
  -5   3  -4 15584.1 504.981  10
  -5   3  -4 16267.6 540.181   7
  -5  -3  -3 92561.7 1440.13   6
  -5   3  -3 88709.7 1367.77  10
   5  -3  -3 92203.9 1505.12   1
  -5   3  -3 91609.3 1410.21   7
   5   3  -2 3673.70 257.343   1
   5  -3  -2 4244.97 267.438   1
   5  -3  -1 13274.1 468.407   1
   5   3  -1 13490.1 470.754   1
   5  -3   0 5789.95 308.194   1
  -5   3   0 5865.95 259.995   4
   5   3   0 5930.09 297.448   1
   5   3   1 13335.1 451.588   1
  -5   3   1 13521.8 445.042   4
   5  -3   1 13381.3 490.079   1
   5   3   2 3824.84 243.666   1
   5  -3   2 3421.83 261.896   1
  -5  -3   3 89283.3 1628.82  12
   5  -3   3 93705.5 1677.79  17
   5   3   3 90102.3 1454.97   1
  -5  -3   3 88247.5 1647.84   5
  -5  -3   3 93975.5 1619.54  20
   5   3   3 91846.3 1502.94   3
  -5   3   3 94176.5 1617.31  14
   5  -3   3 88419.0 1611.28   1
  -5  -3   4 16320.0 673.289   5
   5  -3   4 16049.3 572.081   2
  -5  -3   4 16075.1 640.517  20
  -5   3   4 15246.1 605.274  20
   5  -3   4 16916.4 693.525  17
   5   3   4 15361.5 613.526   3
  -5   3   4 15569.4 630.091  14
  -5  -3   5 6710.50 403.013  13
  -5   3   5 6463.76 403.657  20
  -5  -3   5 6476.77 422.080  20
   5  -3   5 6094.09 427.399  17
  -5   3   5 6542.73 426.679  14
  -5  -3   6 10145.7 465.618  13
  -5   3   6 10390.0 496.664  20
  -5  -3   6 11101.9 542.436  20
  -5   3   6 9789.41 514.068  14
  -5   3   7 5483.91 315.179  20
  -5  -3   7 5818.78 348.358  20
  -5  -3   8 12405.6 388.922  20
  -5  -5  -7 21598.7 541.067   6
   5   5  -7 21756.5 508.764  10
  -5   5  -7 23269.0 550.324   7
  -5  -5  -6 3334.29 244.263   6
  -5   5  -6 3301.92 216.496  10
  -5   5  -6 3145.73 235.302   7
  -5  -5  -5 10418.5 454.065   6
  -5   5  -5 10577.9 427.787  10
  -5   5  -5 10460.4 452.489   7
  -5  -5  -4 11121.5 471.640   6
  -5   5  -4 11837.3 459.279  10
  -5   5  -4 11589.8 467.411   7
  -5  -5  -3 8812.68 398.541   6
  -5   5  -3 9953.47 407.141  10
   5   5  -3 8651.53 454.345   1
  -5   5  -3 8634.01 386.705   7
  -5   5  -2 24102.7 627.016  10
   5   5  -2 22043.9 687.786   1
  -5   5  -2 22468.9 607.700   7
  -5   5  -2 22763.5 641.676   4
   5  -5  -1 93414.4 1474.05   1
   5   5  -1 91858.8 1493.22   1
  -5   5  -1 94185.8 1453.37   4
  -5   5   0 22646.5 633.092   4
   5   5   0 24256.8 647.093   1
   5  -5   0 24751.6 686.788   1
   5  -5   1 89072.2 1520.86   1
  -5   5   1 88883.8 1479.58   4
  -5  -5   2 24722.4 788.352  12
  -5   5   2 22271.5 707.830   4
   5  -5   2 23790.2 742.440  17
  -5  -5   2 23997.0 721.192   8
   5  -5   2 22483.8 724.923   1
  -5   5   2 25389.6 754.498  14
   5  -5   3 8062.45 449.924   1
   5  -5   3 8510.99 447.274   2
  -5  -5   3 8182.93 478.193   5
   5  -5   3 8761.14 476.481  17
  -5  -5   3 9039.76 433.077   8
  -5   5   3 8621.08 453.957  14
  -5  -5   4 12467.1 578.814  13
  -5  -5   4 11249.5 570.143   5
   5  -5   4 12234.3 541.055   2
  -5  -5   4 12928.6 568.255  20
   5  -5   4 13976.4 636.463  17
  -5   5   4 12868.1 578.194  14
  -5  -5   5 10532.3 522.944  13
  -5  -5   5 10968.4 528.605  20
   5  -5   5 11296.9 584.375  17
  -5   5   5 11071.9 538.773  14
  -5  -5   6 3195.01 268.543  13
  -5  -5   6 3144.55 272.930  20
   5   5   6 3028.52 211.082  19
   5  -5   6 3117.34 290.944  17
  -5   5   6 3443.42 286.577  14
  -5  -5   7 21921.1 616.796  20
   5   7  -7 4409.94 189.441  10
  -5   7  -7 4622.67 201.351   7
  -5  -7  -6 5106.30 254.868   6
  -5   7  -6 5574.74 268.316  10
   5   7  -6 5837.17 282.164  10
  -5   7  -6 5789.02 286.209   7
  -5  -7  -5 2582.81 206.473   6
  -5   7  -5 3151.80 233.569  10
  -5   7  -5 3083.48 233.840   7
  -5   7  -4 823.475 132.789   7
  -5  -7  -4 861.308 124.526   6
  -5   7  -4 1033.90 151.978  10
  -5   7  -3 31227.5 797.297  10
   5   7  -3 31314.4 923.357   1
  -5   7  -3 30741.6 778.014   7
  -5   7  -2 13371.3 490.030  10
   5   7  -2 13592.1 552.416   1
  -5   7  -2 12810.3 542.914   4
  -5   7  -2 12673.0 459.678   7
   5  -7  -1 13290.6 557.976   2
  -5   7  -1 14098.9 564.617   4
   5  -7   0 12457.3 552.378   2
  -5   7   0 13637.0 553.210   4
   5   7   0 14185.3 512.811  19
  -5  -7   0 15970.2 624.330   8
  -5   7   0 14506.9 595.064  14
   5  -7   1 14653.6 611.527   2
  -5   7   1 14692.7 592.772   4
   5   7   1 14697.4 521.664  19
  -5  -7   1 15319.0 618.178   8
  -5  -7   1 14460.7 589.855  16
  -5   7   1 15618.8 613.035  14
  -5  -7   2 14012.7 611.159  13
   5  -7   2 13178.7 593.488   2
  -5   7   2 13446.2 600.898   4
   5   7   2 13211.1 494.129  19
   5   7   2 13279.7 484.072   9
  -5   7   2 14101.6 513.267  18
   5  -7   2 13162.2 563.685  17
  -5  -7   2 13350.9 580.962   8
  -5  -7   2 12354.4 552.343  16
  -5   7   2 13292.5 578.347  14
   5   7   3 28516.5 758.036  19
  -5  -7   3 31049.5 954.410  13
  -5  -7   3 29965.3 980.532   5
   5  -7   3 31833.4 958.340   2
  -5   7   3 31458.3 838.486  18
  -5  -7   3 31004.9 911.692   8
   5  -7   3 30036.8 917.133  17
  -5  -7   3 30017.4 891.616  16
  -5   7   3 30503.0 908.293  14
  -5   7   4 741.708 147.228  14
  -5  -7   4 950.040 169.310  13
   5   7   4 843.669 121.572  19
   5  -7   4 902.456 165.037  17
  -5  -7   4 897.639 155.810   8
  -5  -7   5 3197.90 288.173  13
   5   7   5 2540.42 191.219  19
   5  -7   5 3333.14 308.235  17
  -5   7   5 2981.97 267.874  14
  -5  -7   6 5384.27 323.145  13
   5  -7   6 5378.39 344.123  17
  -5   7   6 5885.24 333.966  14
   5   9  -6 9142.44 263.936   7
   5   9  -6 9448.51 294.253  10
  -5   9  -6 9048.71 288.287   7
  -5   9  -5 16210.5 487.519  10
   5   9  -5 15395.7 455.201  10
  -5   9  -5 15830.9 462.266   7
  -5   9  -4 24379.5 666.280  10
  -5   9  -4 23816.9 620.276   7
  -5   9  -3 16406.5 560.581  10
  -5  -9  -3 16556.0 646.245   8
  -5   9  -3 16664.7 519.320   7
  -5  -9  -2 7557.72 451.632   8
  -5   9  -1 5632.23 392.377  14
  -5  -9  -1 6162.31 412.855   8
  -5  -9   0 2838.64 285.078   8
  -5   9   0 3054.26 281.394  14
  -5  -9   1 5491.35 391.083   8
  -5  -9   1 5286.34 376.357  16
  -5   9   1 5859.38 386.014  14
  -5  -9   2 6997.56 427.265  13
   5   9   2 6966.16 355.452  19
   5   9   2 6559.30 356.923   9
  -5   9   2 7243.23 369.403  18
  -5  -9   2 7286.04 444.626   8
   5  -9   2 6894.90 401.829  17
  -5  -9   2 6965.10 432.780  16
  -5   9   2 7550.10 432.741  14
  -5  -9   3 15515.6 648.606  13
   5   9   3 16252.3 530.856  19
  -5   9   3 16711.7 590.440  18
  -5  -9   3 15831.4 655.485   8
   5  -9   3 16284.6 645.955  17
  -5  -9   3 15532.5 648.783  16
  -5   9   3 16044.9 633.582  14
  -5  -9   4 23971.9 783.826  13
   5   9   4 23522.2 598.826  19
   5  -9   4 22546.6 763.355  17
  -5   9   4 23520.6 736.393  14
  -5  -9   5 15903.5 575.790  13
   5  -9   5 15180.3 577.461  17
  -5  -9   5 14882.2 513.062  15
  -5   9   5 15878.2 535.458  14
  -5  11  -5 98.9234 42.4064  14
   5  11  -5 158.588 45.9833  10
  -5  11  -4 4397.28 279.878  14
   5  11  -4 3850.33 182.002  10
  -5  11  -3 4673.71 325.831  14
  -5 -11  -2 18226.6 652.881   8
  -5  11  -2 20706.7 706.631  14
  -5  11  -1 152.236 83.2948  14
  -5 -11  -1 272.346 99.8888   8
   5  11   0 41589.2 970.427   9
  -5 -11   0 41848.9 1089.55   8
  -5 -11   0 40042.1 1090.67  16
  -5  11   0 41234.0 1029.53  14
  -5  11   1 117.703 77.8223  14
   5  11   1 197.371 84.3246   9
  -5 -11   1 48.7794 88.1541   8
  -5 -11   1 57.6043 72.7722  16
   5  11   2 18861.5 581.009   9
  -5 -11   2 19789.2 713.769   8
  -5 -11   2 19042.2 695.309  16
  -5  11   2 19500.2 649.498  14
  -5 -11   3 4734.61 305.791  13
   5  11   3 4455.42 240.164   9
   5 -11   3 4708.34 302.648  17
  -5  11   3 5012.68 295.760  14
  -5 -11   4 4058.36 262.145  13
   5 -11   4 4403.35 274.673  17
  -5  11   4 4703.57 248.887  14
   5 -11   5 85.3137 40.2638  17
  -5 -11   5 117.565 43.2846  15
   5  13  -3 4594.88 194.812   9
  -5 -13  -3 5033.85 259.648  16
  -5  13  -2 311.725 70.6114  14
   5  13  -2 263.285 68.1238   9
  -5 -13  -2 440.587 94.8076  16
   5  13  -1 9483.99 357.844   9
  -5 -13  -1 7400.25 336.684   8
  -5 -13  -1 8935.83 415.929  16
  -5  13  -1 7947.22 344.706  14
  -5  13   0 134.441 51.0074  14
   5  13   0 74.0387 59.4310   9
  -5 -13   0 142.298 65.4038   8
  -5 -13   0 174.538 71.8594  16
   5  13   1 9010.18 343.101   9
  -5 -13   1 8115.26 374.395   8
  -5 -13   1 8832.25 405.473  16
   5  13   2 352.759 67.8933   9
  -5 -13   2 276.657 77.9284  16
  -5 -13   3 3764.98 199.192  17
  -6   0  -7 33.6146 50.6243   6
  -6   0  -6 10547.6 433.526   6
  -6   0  -6 9684.08 371.772   7
  -6   0  -5 112.033 86.3175   7
  -6   0  -5 150.167 98.1715   6
  -6   0  -4 17116.2 598.193   6
   6   0  -4 18535.2 677.615   1
  -6   0  -4 17843.5 562.810   7
  -6   0  -3-21.0824 63.9225   7
  -6   0  -3 13.8338 67.1879   6
   6   0  -3-25.2154 65.2157   1
  -6   0  -2 52116.8 1012.50   6
   6   0  -2 51171.1 1087.73   1
   6   0  -1 7.48089 54.7440   1
   6   0   0 36443.3 862.902   1
  -6   0   0 35984.7 839.542   5
  -6   0   1 68.6193 59.0318   5
   6   0   1 1.30114 57.5565   1
  -6   0   2 50200.0 1140.73   5
   6   0   2 50680.8 1115.42   1
  -6   0   3 22.2319 53.7818  14
   6   0   3 37.5541 49.4881   1
  -6   0   3 91.5460 60.3985  12
   6   0   4 17776.1 690.914   1
  -6   0   4 18684.4 707.106  20
   6   0   4 18247.7 715.113   3
  -6   0   4 18550.3 680.129  14
  -6   0   5 214.017 102.790  14
  -6   0   5-3.64422 80.6957  20
  -6   0   6 9759.19 488.816  20
  -6   0   7 103.088 63.5227  20
  -6   2  -7 14107.6 386.239   6
  -6  -2  -7 15501.1 457.176   6
  -6   2  -7 15190.8 404.916   7
  -6   2  -6 22903.0 617.857   6
  -6  -2  -6 22873.7 653.628   6
  -6   2  -6 21433.7 594.916   7
  -6   2  -5 19776.9 625.299   6
  -6  -2  -5 20150.6 654.680   6
  -6   2  -5 21455.6 631.017   7
  -6   2  -4 32909.8 830.388   6
  -6  -2  -4 33548.9 858.344   6
  -6   2  -4 34005.1 826.807   7
  -6   2  -3 32930.1 799.871   6
  -6  -2  -3 33755.1 839.393   6
   6   2  -3 35782.4 939.007   1
   6  -2  -3 33568.2 891.694   1
  -6   2  -3 33765.8 801.441   7
  -6   2  -2 19922.4 579.373   6
  -6  -2  -2 20436.6 605.340   6
   6   2  -2 19713.2 649.927   1
  -6   2  -2 21424.0 599.192   7
   6  -2  -2 20398.6 658.517   1
   6   2  -1 45806.6 998.083   1
   6  -2  -1 45338.2 1004.01   1
   6  -2   0 35867.5 883.852   1
   6   2   0 35506.2 851.869   1
   6   2   1 46889.0 1015.72   1
  -6  -2   1 46245.3 1084.53   5
   6  -2   1 47254.5 1059.95   1
  -6  -2   2 21760.2 712.688  12
  -6  -2   2 19093.7 697.295   5
   6   2   2 18945.6 633.257   1
  -6   2   2 21637.2 675.659  14
   6  -2   2 20528.2 706.721   1
  -6  -2   3 35328.8 963.063  12
  -6   2   3 34180.1 862.025  12
   6   2   3 31482.7 869.428   1
  -6  -2   3 33091.6 979.327   5
   6  -2   3 33452.8 962.606   1
   6   2   3 32315.6 857.153   3
  -6   2   3 33375.1 904.260  14
  -6  -2   4 35761.3 1008.69  20
  -6   2   4 33574.4 969.105  20
   6  -2   4 34464.6 1015.29   1
   6   2   4 35486.8 974.161   3
  -6  -2   4 34523.4 946.672  14
  -6   2   4 34167.1 971.657  14
  -6  -2   5 20852.9 701.383  13
  -6  -2   5 21382.4 772.227  20
  -6   2   5 20166.2 730.999  20
  -6   2   5 20886.6 761.628  14
  -6  -2   6 22282.1 639.340  13
  -6   2   6 22834.5 734.225  20
  -6  -2   6 21936.6 740.414  20
  -6   2   6 21471.0 733.803  14
  -6   2   7 15048.6 502.310  20
  -6  -2   7 15354.1 528.290  20
  -6  -4  -7 4479.24 224.202   6
   6   4  -7 3859.76 182.253  10
  -6   4  -7 4141.59 202.439   7
  -6  -4  -6 1843.55 181.580   6
  -6   4  -6 2079.10 180.634   7
  -6  -4  -5 31341.8 810.684   6
  -6   4  -5 30852.3 781.759   7
  -6  -4  -4 76383.9 1389.03   6
  -6   4  -4 78415.6 1373.34   7
  -6  -4  -3 34535.6 848.193   6
   6   4  -3 32775.4 925.484   1
  -6   4  -3 32218.6 811.121   7
  -6  -4  -2 51274.6 1031.34   6
   6  -4  -2 50910.1 1116.94   1
   6   4  -2 49292.1 1117.42   1
  -6   4  -2 48767.3 998.155   7
  -6   4  -1 28721.2 804.766  14
  -6  -4  -1 28730.9 722.759   6
  -6  -4  -1 29922.2 805.335  12
   6  -4  -1 26416.0 782.677   1
   6   4  -1 29286.0 711.809  19
   6   4  -1 27352.0 773.662   1
  -6   4  -1 26546.1 678.635   7
  -6   4   0 801.757 135.703  14
  -6  -4   0 697.992 125.537  12
  -6  -4   0 594.333 112.898   6
   6   4   0 640.932 109.772  19
   6  -4   0 519.935 115.052   1
   6   4   0 858.934 130.659   1
  -6  -4   1 30668.4 868.410  12
   6   4   1 28491.6 769.035   1
   6   4   1 29771.8 760.140  19
  -6  -4   1 29323.8 791.192   8
   6  -4   1 27025.5 824.403   1
  -6   4   1 28731.3 807.722  14
  -6  -4   2 53564.7 1229.39  12
  -6  -4   2 48459.0 1231.18   5
   6  -4   2 49142.3 1177.12   1
   6   4   2 53245.1 1100.04   1
   6  -4   2 53282.1 1184.69  17
  -6  -4   2 51926.0 1094.83   8
  -6   4   2 51395.2 1155.66  14
   6  -4   3 32325.3 976.910   1
  -6  -4   3 34072.6 1020.51   5
  -6  -4   3 34003.7 945.625  20
  -6   4   3 33283.3 908.420  20
   6  -4   3 34274.2 974.048  17
  -6   4   3 32934.9 941.338  14
  -6  -4   4 78357.3 1564.88  13
  -6  -4   4 77527.5 1551.69  20
  -6   4   4 75551.0 1488.42  20
   6  -4   4 79154.6 1631.32  17
  -6   4   4 77045.7 1552.03  14
  -6  -4   5 28603.3 858.109  13
  -6   4   5 30319.4 853.013  20
  -6  -4   5 31182.6 908.505  20
  -6   4   5 30440.9 909.331  14
  -6  -4   6 2096.29 204.078  13
  -6   4   6 1839.14 180.714  20
  -6  -4   6 1924.94 207.628  20
  -6   4   6 1979.15 213.641  14
  -6  -4   7 4305.66 248.679  20
   6   6  -7 10462.6 271.381  10
  -6   6  -7 10073.3 282.694   7
  -6  -6  -6 16644.2 472.347   6
  -6   6  -6 19153.7 514.367   7
  -6  -6  -5 15216.9 512.448   6
  -6   6  -5 15660.3 525.624   7
  -6  -6  -4 21232.9 647.884   6
  -6   6  -4 22124.7 658.836   7
  -6  -6  -3 35444.4 860.058   6
  -6   6  -3 33010.9 835.321   7
  -6  -6  -2 106936. 1643.16   6
   6   6  -2 106816. 1815.05   1
  -6   6  -2 101998. 1607.10   7
  -6   6  -1 71517.9 1461.04  14
  -6  -6  -1 72735.7 1254.32   6
   6   6  -1 69690.3 1365.97   1
  -6  -6   0 142612. 2208.36  12
   6   6   0 147433. 2061.66  19
  -6  -6   0 142290. 2222.25   8
  -6   6   0 146657. 2256.31  14
  -6  -6   1 68737.3 1460.41  12
  -6   6   1 68587.0 1377.28   4
   6   6   1 71912.2 1311.68  19
   6  -6   1 67730.8 1426.94   1
  -6  -6   1 70253.8 1418.31   8
   6  -6   2 102442. 1865.56   1
   6  -6   2 103790. 1784.70  17
  -6  -6   2 101228. 1775.14   8
  -6   6   2 108523. 1870.49  14
   6   6   2 103168. 1671.70  19
  -6  -6   3 37358.3 1045.91  13
   6   6   3 33004.9 856.056  19
   6  -6   3 35033.0 990.649  17
  -6  -6   3 34442.0 927.982   8
  -6   6   3 36016.8 1004.94  14
  -6  -6   4 22744.9 787.800  13
  -6  -6   4 22898.9 732.457  20
   6   6   4 20513.5 646.318  19
  -6  -6   4 21153.0 672.309   8
   6  -6   4 22162.4 786.874  17
  -6   6   4 21855.4 761.962  14
  -6  -6   5 15400.0 606.461  13
  -6  -6   5 15034.4 561.163  20
   6   6   5 15166.7 504.271  19
   6  -6   5 15971.7 644.323  17
  -6   6   5 15081.2 594.381  14
  -6  -6   6 17862.7 559.448  13
  -6  -6   6 17858.4 534.334  20
   6   6   6 17118.1 437.176  19
  -6   6   6 18484.1 586.022  14
   6   8  -6 11333.0 316.668  10
  -6   8  -6 10903.8 317.409   7
  -6  -8  -5 46028.6 916.579   8
  -6   8  -5 50709.4 900.892   7
  -6  -8  -4 1506.00 193.364   8
  -6   8  -4 1597.23 168.094   7
  -6  -8  -3 3799.48 308.421   8
  -6   8  -3 3686.12 249.582   7
  -6  -8  -2 8511.23 476.696   8
  -6  -8  -1 26904.0 873.106   8
  -6   8  -1 25467.1 850.686  14
  -6   8   0 69.9858 73.4813  14
  -6  -8   0 88.8609 85.1822   8
  -6  -8   1 24474.0 788.329  13
   6   8   1 23889.6 711.561  19
  -6  -8   1 24235.0 821.653   8
  -6  -8   1 23276.9 768.254  16
  -6   8   1 24227.4 809.865  14
  -6  -8   2 7501.97 440.695  13
   6   8   2 7533.56 380.234  19
  -6  -8   2 7914.92 458.403   8
  -6  -8   2 7509.96 424.495  16
  -6   8   2 7748.85 446.951  14
  -6  -8   3 3682.12 310.777  13
   6   8   3 3444.33 249.319  19
  -6  -8   3 3301.89 287.643   8
   6  -8   3 3371.61 284.451  17
  -6   8   3 3526.15 295.919  14
  -6  -8   4 1485.35 197.318  13
   6   8   4 1533.94 151.931  19
   6  -8   4 1787.02 203.924  17
  -6   8   4 1911.11 214.078  14
  -6  -8   5 49027.3 1041.14  13
   6   8   5 49641.7 828.853  19
   6  -8   5 49352.1 1061.14  17
  -6   8   5 51112.1 1035.14  14
  -6  -8   6 10693.4 368.456  13
   6  10  -5 3053.57 142.154  10
  -6  10  -5 2644.72 178.599  14
  -6  10  -4-9.64344 51.0216  14
   6  10  -4 105.527 46.8314  10
  -6 -10  -3 5739.63 335.714   8
  -6  10  -3 5684.27 353.904  14
  -6 -10  -2 1524.02 196.496   8
  -6  10  -2 1740.88 209.177  14
  -6 -10  -1 12449.0 563.283   8
  -6  10  -1 11826.5 544.202  14
  -6 -10   0 9235.50 492.871   8
  -6 -10   0 8816.61 473.009  16
  -6  10   0 8892.67 462.984  14
   6  10   1 10852.3 440.418   9
  -6 -10   1 12191.9 562.057   8
  -6 -10   1 11420.9 526.456  16
  -6  10   1 12318.3 534.693  14
  -6 -10   2 1359.51 167.790  13
   6  10   2 1417.57 144.790   9
  -6 -10   2 1848.74 219.858   8
  -6 -10   2 1579.28 186.502  16
  -6  10   2 1906.20 204.921  14
  -6 -10   3 5761.96 336.110  13
  -6 -10   3 5513.48 339.725   8
   6 -10   3 5883.91 319.805  17
  -6  10   3 5849.37 339.135  14
  -6  10   4 59.1131 49.0589  14
  -6 -10   4 202.754 83.2372  13
   6 -10   4 134.116 59.7860  17
  -6  10   5 2807.87 161.541  14
  -6  12  -3 570.877 93.4958  14
   6  12  -3 693.739 84.9732   9
  -6 -12  -3 676.990 100.481  16
   6  12  -2 5601.43 260.313   9
  -6 -12  -2 5043.20 264.776   8
  -6 -12  -2 5290.61 298.202  16
  -6  12  -2 5072.37 282.089  14
   6  12  -1 10433.9 383.757   9
  -6 -12  -1 10150.0 419.803   8
  -6 -12  -1 11304.7 460.551  16
  -6  12  -1 10383.9 422.130  14
   6  12   0 5523.84 278.098   9
  -6 -12   0 5100.49 311.124   8
  -6 -12   0 5398.33 319.936  16
  -6  12   0 5301.96 299.848  14
   6  12   1 10200.7 363.122   9
  -6 -12   1 10847.6 450.474   8
  -6 -12   1 11123.5 449.827  16
  -6  12   1 11168.7 423.082  14
   6  12   2 4650.20 209.369   9
  -6 -12   2 5307.62 297.152   8
  -6 -12   2 5364.93 285.531  16
  -6  12   2 5440.46 269.069  14
  -6  12   3 71.3323 27.1379  14
  -7   1  -7 11166.5 299.666   6
  -7  -1  -7 12813.8 349.707   6
  -7   1  -6 3736.00 228.966   6
  -7  -1  -6 3773.83 239.301   6
  -7   1  -5 823.444 127.575   7
  -7   1  -5 853.961 133.366   6
  -7  -1  -5 1129.28 154.480   6
  -7   1  -4 7789.96 394.437   6
  -7  -1  -4 7875.10 406.820   6
  -7   1  -4 7961.26 382.452   7
  -7   1  -3 7073.03 377.363   6
  -7  -1  -3 6845.88 373.812   6
   7   1  -3 7112.66 422.720   1
   7  -1  -3 7215.33 422.590   1
  -7   1  -3 6584.62 351.467   7
  -7   1  -2 5145.26 314.387   6
  -7  -1  -2 5583.77 327.415   6
   7   1  -2 5400.11 358.472   1
   7  -1  -2 5592.70 360.636   1
   7  -1  -1 27498.2 813.910   1
  -7   1  -1 24947.9 701.195   6
  -7  -1  -1 25359.8 717.662   6
   7   1  -1 27100.7 805.697   1
  -7  -1   0 12235.1 483.181   6
   7   1   0 12646.1 536.278   1
  -7  -1   0 14285.0 577.503  12
   7  -1   0 13362.8 562.301   1
  -7  -1   0 12482.1 532.306   5
   7   1   0 13293.8 460.822  19
  -7  -1   1 27669.3 830.202  12
  -7   1   1 27636.8 805.271  12
  -7  -1   1 26088.6 816.836   5
   7   1   1 25973.0 805.302   1
   7  -1   1 27051.8 832.952   1
  -7  -1   2 5252.81 362.235  12
  -7   1   2 5199.18 344.219  12
  -7  -1   2 5075.22 367.542   5
   7   1   2 5468.26 372.863   1
   7  -1   2 5563.89 387.965   1
  -7   1   2 5456.48 336.174  14
  -7  -1   3 6807.71 414.394  12
  -7   1   3 7047.26 404.912  12
   7   1   3 6643.04 425.322   1
   7  -1   3 6868.10 442.301   1
  -7   1   3 6886.43 397.193  14
  -7  -1   4 7931.46 462.684  20
  -7   1   4 7242.67 434.899  20
  -7  -1   4 7744.04 418.317  14
  -7   1   4 7718.51 435.051  14
  -7   1   5 1105.97 168.638  14
  -7  -1   5 954.133 142.452  13
  -7  -1   5 1261.51 193.474  20
  -7   1   5 1306.98 183.145  20
  -7   1   6 3946.97 278.056  20
  -7  -1   6 3688.44 274.160  20
  -7   1   7 12978.2 399.748  20
  -7  -1   7 12579.0 410.191  20
  -7  -3  -7 3115.10 162.066   6
  -7  -3  -6 7147.52 318.896   6
  -7   3  -6 7024.61 296.383   7
  -7   3  -5 27670.2 666.183   6
  -7  -3  -5 28244.3 742.357   6
  -7   3  -5 27175.4 698.731   7
  -7   3  -4 11765.5 455.947   6
  -7  -3  -4 11357.8 488.348   6
  -7   3  -4 12138.1 481.814   7
  -7   3  -3 117502. 1769.78   6
  -7  -3  -3 120696. 1862.01   6
  -7   3  -3 120201. 1823.70   7
  -7   3  -2 1898.96 186.330   6
  -7  -3  -2 2245.54 212.963   6
   7  -3  -2 2142.43 232.209   1
  -7  -3  -2 2384.62 232.180  12
   7   3  -2 2080.10 225.178   1
  -7   3  -1 13111.0 479.645   6
  -7  -3  -1 13431.0 513.348   6
  -7  -3  -1 14217.4 580.271  12
   7  -3  -1 13083.5 575.192   1
   7   3  -1 13372.1 469.120  19
   7   3  -1 13726.5 573.015   1
  -7   3  -1 14564.8 553.290  14
   7   3   0 5543.68 353.272   1
  -7  -3   0 5726.07 329.907   6
  -7  -3   0 6304.98 391.033  12
   7  -3   0 5873.57 384.695   1
   7   3   0 6102.73 327.576  19
  -7   3   0 6264.52 358.153  14
  -7  -3   1 14421.6 607.263  12
   7   3   1 13655.4 570.903   1
  -7  -3   1 12031.8 588.110   5
   7   3   1 13074.1 509.686  19
  -7  -3   1 13713.1 521.999   8
   7  -3   1 14200.2 616.976   1
  -7   3   1 14125.2 556.770  14
  -7  -3   2 2451.14 266.422  12
  -7   3   2 2327.52 224.724  12
   7  -3   2 2673.16 274.080   1
  -7  -3   2 1903.24 233.094   5
   7   3   2 1837.91 212.708   1
  -7   3   2 2116.35 223.939  14
  -7  -3   3 115582. 2030.60  12
  -7  -3   3 119634. 2016.76  20
  -7   3   3 116180. 1968.21  20
  -7   3   3 116002. 1947.69  14
  -7  -3   4 11886.6 561.495  20
  -7   3   4 11245.4 530.914  20
  -7   3   4 11348.8 536.014  14
  -7  -3   5 27103.0 777.668  13
  -7  -3   5 27698.8 828.073  20
  -7   3   5 27527.9 798.765  20
  -7   3   5 27090.2 814.057  14
  -7  -3   6 6733.84 306.875  13
  -7   3   6 6828.27 332.868  20
  -7  -3   6 6918.48 355.640  20
  -7  -3   7 2931.80 178.583  20
  -7  -5  -6 9850.78 339.539   6
  -7   5  -6 10687.9 348.518   7
  -7  -5  -5 11551.9 431.648   6
  -7   5  -5 12302.5 441.907   7
  -7  -5  -4 14442.9 522.511   6
  -7   5  -4 13873.1 510.204   7
  -7  -5  -3 7392.54 383.022   6
  -7   5  -3 7680.90 384.909   7
  -7   5  -2 37922.4 1002.50  14
  -7  -5  -2 38003.2 913.601   6
  -7  -5  -1 104475. 1673.26   6
  -7  -5  -1 111269. 1833.64  12
   7   5  -1 108751. 1865.69   1
  -7   5  -1 107295. 1847.14  14
   7   5   0 54376.1 1201.40   1
  -7  -5   0 55559.7 1264.98  12
   7   5   0 54892.0 1120.44  19
  -7  -5   0 56300.2 1245.65   8
   7  -5   0 53085.6 1285.93   1
  -7   5   0 54878.7 1224.89  14
  -7  -5   1 107587. 1922.29  12
   7  -5   1 107778. 1955.08   1
   7   5   1 107862. 1735.99  19
  -7  -5   1 104848. 1798.19   8
  -7   5   1 105979. 1835.79  14
   7   5   2 39667.8 968.563  19
  -7  -5   2 38434.1 962.866   8
  -7   5   2 38711.3 1030.18  14
  -7  -5   3 7626.31 424.878  20
  -7   5   3 7741.33 411.567  20
   7   5   3 7388.89 393.647  19
  -7   5   3 7730.09 444.553  14
  -7  -5   4 13786.0 588.159  13
  -7  -5   4 14244.3 572.448  20
   7   5   4 13839.3 523.947  19
  -7   5   4 14241.6 594.470  14
  -7  -5   5 12171.1 499.250  13
  -7  -5   5 11325.6 473.435  20
   7   5   5 11798.5 436.412  19
  -7   5   5 11310.3 490.194  14
  -7  -5   6 9610.75 361.520  13
  -7  -5   6 10255.5 377.230  20
   7   5   6 9776.25 318.330  19
  -7   5   6 10283.4 398.875  14
   7   7  -6 9635.10 267.629  10
  -7   7  -5 1700.27 161.721  14
  -7  -7  -5 1648.90 132.492   6
  -7  -7  -5 1991.06 172.120   8
  -7   7  -5 2061.33 157.859   7
  -7   7  -4 9423.31 444.918  14
  -7  -7  -4 10266.7 387.874   6
  -7   7  -3 20054.2 706.979  14
  -7  -7  -3 20208.6 589.432   6
  -7  -7  -2 27598.6 717.107   6
  -7  -7  -2 28697.1 882.399   8
  -7   7  -2 26265.0 845.685  14
  -7  -7  -1 20978.2 756.268   8
  -7   7  -1 20710.4 748.899  14
  -7  -7   0 14914.1 631.226   8
  -7   7   0 14385.5 616.756  14
   7   7   1 20323.7 660.403  19
  -7  -7   1 19932.8 725.117   8
  -7   7   1 20410.1 734.422  14
  -7  -7   2 25748.4 828.924  13
   7   7   2 25103.4 727.944  19
  -7  -7   2 25263.2 794.374   8
  -7   7   2 27021.9 846.466  14
  -7  -7   3 19514.5 706.042  13
   7   7   3 19105.1 603.017  19
  -7  -7   3 19215.7 642.616   8
  -7   7   3 20547.0 714.335  14
  -7  -7   4 11083.4 495.322  13
   7   7   4 10387.7 404.480  19
  -7   7   4 10676.8 477.127  14
  -7  -7   5 1922.95 181.114  13
   7   7   5 1904.26 147.067  19
  -7   7   5 2141.15 191.110  14
  -7  -7   6 8791.94 294.755  13
   7   9  -5 6446.17 200.104  10
  -7   9  -5 5292.22 228.376  14
   7   9  -4 21427.2 457.896  10
  -7  -9  -4 21272.7 567.031   8
  -7  -9  -3 2981.41 244.814   8
  -7   9  -3 3226.17 259.391  14
  -7  -9  -2 8174.97 428.631   8
  -7   9  -2 8291.73 437.071  14
  -7  -9  -1 5394.10 366.908   8
  -7  -9  -1 5510.74 336.728  16
  -7   9  -1 6019.99 378.316  14
  -7   9   0 38.0687 57.4315  14
  -7  -9   0 53.4652 88.1047   8
  -7  -9   0 73.8297 71.4024  16
   7   9   1 4947.72 270.757   9
  -7  -9   1 5504.09 364.211   8
  -7   9   1 5524.91 355.802  14
  -7  -9   2 7470.95 384.042  13
  -7  -9   2 7842.35 414.891   8
  -7   9   2 8368.81 429.266  14
  -7  -9   3 3051.83 241.328  13
  -7  -9   3 3308.32 246.062   8
  -7   9   3 3082.66 241.638  14
  -7  -9   4 21871.7 599.778  13
  -7   9   4 21866.3 594.257  14
  -7  -9   5 6568.97 262.342  13
  -7   9   5 6750.17 258.015  14
  -7 -11  -3 4230.98 204.915   8
  -7 -11  -3 4078.12 205.632  16
  -7  11  -3 4360.28 232.550  14
  -7 -11  -2 12521.9 431.471   8
  -7 -11  -2 12310.0 417.364  16
  -7  11  -2 13266.4 454.674  14
   7  11  -1 1839.79 155.867   9
  -7 -11  -1 1691.72 174.916   8
  -7 -11  -1 1833.80 169.611  16
  -7  11  -1 1927.70 185.370  14
   7  11   0 18097.9 494.784   9
  -7 -11   0 19532.2 609.692   8
  -7 -11   0 19544.5 565.629  16
  -7  11   0 19366.5 592.408  14
   7  11   1 1779.63 138.355   9
  -7 -11   1 1655.32 175.853   8
  -7 -11   1 1831.20 162.331  16
  -7  11   1 1758.18 171.688  14
  -7 -11   2 12810.6 454.871   8
  -7  11   2 13673.6 445.887  14
  -7  11   3 4377.20 217.480  14
  -8   0  -6 2700.24 168.322   6
  -8   0  -5-101.101 60.9828   6
  -8   0  -4 2728.80 228.006   6
  -8   0  -3 51.3212 81.3999   6
  -8   0  -2 19508.4 649.032   6
  -8   0  -1-86.6313 100.601   6
  -8   0   0 13532.9 592.618  12
   8   0   0 13768.4 607.669   1
  -8   0   1 10.1360 71.8663  12
  -8   0   2 20101.0 725.420  12
  -8   0   3-36.2690 68.0051  12
  -8   0   3 38.6902 81.6698  20
  -8   0   4 3303.77 287.541  20
  -8   0   4 2586.17 228.184  14
  -8   0   5 19.9489 63.2687  20
  -8   0   6 2574.00 192.810  20
  -8  -2  -6 1419.58 125.858   6
  -8   2  -5 10832.6 383.963   6
  -8  -2  -5 11552.7 423.734   6
  -8   2  -4 1882.36 180.489   6
  -8  -2  -4 2371.85 214.679   6
  -8   2  -3 16245.2 566.728   6
  -8  -2  -3 16834.0 596.218   6
  -8  -2  -3 17556.8 624.020  12
  -8   2  -2 9349.66 431.060   6
  -8  -2  -2 9786.09 456.872   6
  -8  -2  -2 10243.8 496.990  12
  -8  -2  -1 16197.8 590.422   6
  -8  -2  -1 17105.0 664.462  12
  -8  -2   0 3119.92 287.612  12
   8   2   0 3188.91 232.970  19
  -8  -2   1 17948.3 696.207  12
  -8   2   1 16977.8 644.954  12
   8   2   1 16573.3 575.849  19
  -8  -2   2 10102.8 523.596  12
  -8   2   2 9261.65 472.110  12
  -8   2   2 9949.41 463.036  14
  -8  -2   3 16801.1 671.480  12
  -8   2   3 16374.6 606.844  12
  -8  -2   3 16480.3 660.805  20
  -8   2   3 16323.4 648.010  20
  -8   2   3 16258.9 606.613  14
  -8  -2   4 2461.11 246.452  20
  -8   2   4 2255.82 231.327  20
  -8   2   4 1934.27 202.864  14
  -8  -2   5 10259.4 409.468  13
  -8  -2   5 10988.0 468.686  20
  -8   2   5 10963.8 453.627  20
  -8   2   5 10477.7 435.578  14
  -8   2   6 1428.48 138.972  20
  -8  -2   6 1385.13 139.226  20
   8   2   6 1468.19 128.186  19
  -8  -4  -6 5290.74 215.817   6
  -8  -4  -5 8045.90 331.259   6
  -8  -4  -4 9911.94 415.162   6
  -8  -4  -3 6437.50 353.630   6
  -8  -4  -2 2089.51 208.579   6
  -8  -4  -2 2226.32 218.377  12
  -8   4  -2 2125.26 211.118  14
  -8  -4  -1 1588.01 199.893  12
  -8  -4  -1 1280.84 169.509   6
  -8   4  -1 1520.78 182.864  14
  -8  -4   0 7459.25 440.264  12
   8   4   0 7040.46 362.792  19
  -8  -4   0 7220.03 404.712   8
  -8   4   0 7495.74 404.999  14
  -8   4   1 1526.91 188.505  12
  -8  -4   1 1468.53 212.147  12
   8   4   1 1544.36 179.088  19
  -8  -4   1 1572.26 182.881   8
  -8   4   1 1657.33 194.324  14
  -8  -4   2 2130.76 248.399  12
  -8   4   2 1977.06 204.490  12
   8   4   2 1772.14 198.078  19
  -8   4   2 2048.56 221.009  14
  -8  -4   3 6195.21 384.549  20
  -8   4   3 6282.87 370.535  20
   8   4   3 6363.08 357.098  19
  -8   4   3 5887.92 363.580  14
  -8  -4   4 9926.66 464.037  13
  -8  -4   4 9422.39 448.764  20
  -8   4   4 9610.70 430.481  20
   8   4   4 9385.90 410.725  19
  -8   4   4 9339.01 439.957  14
  -8  -4   5 7918.57 356.558  13
  -8   4   5 8022.09 333.097  20
  -8  -4   5 7415.29 351.591  20
   8   4   5 7822.04 328.626  19
  -8   4   5 8150.20 370.459  14
  -8  -4   6 5300.38 231.579  20
   8   4   6 5096.17 200.507  19
  -8  -6  -5 3726.29 188.009   6
  -8  -6  -5 3841.80 216.462   8
  -8  -6  -4 9832.94 365.703   6
  -8   6  -4 8347.78 350.258  14
  -8  -6  -3 7659.54 351.384   6
  -8   6  -3 7346.60 373.588  14
  -8  -6  -2 25708.8 694.928   6
  -8   6  -2 25781.7 769.931  14
  -8  -6  -1 16169.3 639.398   8
  -8   6  -1 14772.5 587.632  14
  -8  -6   0 8016.76 438.796  12
  -8  -6   0 8088.48 440.377   8
  -8   6   0 8274.78 439.834  14
   8   6   1 15705.0 563.428  19
  -8  -6   1 14752.4 583.837   8
  -8   6   1 15012.1 599.729  14
   8   6   2 27303.8 745.653  19
  -8  -6   2 24618.5 720.652   8
  -8   6   2 25422.8 786.240  14
  -8  -6   3 7782.81 421.490  13
   8   6   3 7786.79 366.363  19
  -8   6   3 7522.11 397.060  14
  -8  -6   4 10525.6 447.015  13
   8   6   4 10304.9 384.424  19
  -8   6   4 10492.3 440.065  14
  -8  -6   5 3553.12 216.016  13
   8   6   5 4137.84 198.717  19
  -8   6   5 4121.70 235.770  14
  -8   8  -4 225.748 58.5229  14
  -8  -8  -4 285.784 66.5721   8
  -8  -8  -3 3968.15 261.710   8
  -8   8  -3 3409.33 235.312  14
  -8   8  -2 333.420 83.7601  14
  -8  -8  -2 155.856 80.1443   8
  -8  -8  -1 7982.32 421.867   8
  -8   8  -1 7247.42 392.058  14
  -8  -8   0 2044.40 220.640   8
  -8   8   0 2007.80 206.882  14
  -8  -8   1 7759.83 371.893  13
  -8  -8   1 7601.02 401.290   8
  -8   8   1 7131.96 388.097  14
  -8   8   2 250.805 84.6649  14
  -8  -8   2 389.134 103.901  13
  -8  -8   2 227.371 78.5286   8
  -8  -8   3 3460.80 240.594  13
  -8  -8   3 3525.15 216.460   8
  -8   8   3 3778.85 251.616  14
  -8   8   4 234.560 68.4710  14
  -8  -8   4 407.792 83.2406  13
  -8 -10  -3 6474.29 249.335   8
  -8  10  -3 5953.76 248.442  14
  -8  10  -2 157.134 59.6882  14
  -8 -10  -2 195.787 59.2485   8
   8  10  -1 14652.6 409.207   9
  -8 -10  -1 15475.3 501.202   8
  -8  10  -1 15874.3 503.970  14
  -8 -10   0 1344.83 155.695   8
  -8  10   0 1124.03 135.757  14
  -8 -10   1 15879.2 509.393   8
  -8  10   1 15918.0 500.765  14
  -8  10   2 265.757 59.2375  14
  -8 -10   2 319.707 72.7139   8
  -8  10   3 6632.80 258.811  14
  -9   1  -5 12795.7 359.117   6
  -9  -1  -5 13274.0 386.266   6
  -9   1  -4 5507.97 276.618   6
  -9  -1  -4 5516.46 289.143   6
  -9   1  -4 4625.21 277.587  12
  -9   1  -3 4819.97 288.422   6
  -9  -1  -3 4949.43 300.163   6
  -9  -1  -3 5007.93 305.729  12
  -9  -1  -2 4581.32 300.838   6
  -9  -1  -2 4454.39 315.614  12
  -9  -1  -1 40886.0 1055.71  12
  -9   1  -1 43545.0 1087.08  12
  -9  -1   0 20826.6 745.097  12
  -9   1   0 20070.3 719.620  12
  -9  -1   1 39318.3 1052.03  12
  -9   1   1 39152.7 1021.00  12
   9   1   1 39872.9 851.765  19
  -9  -1   2 4591.20 337.082  12
  -9   1   2 4428.88 319.334  12
   9   1   2 4681.20 284.734  19
   9  -1   2 4098.37 247.318  19
  -9   1   3 4955.32 315.966  12
  -9  -1   3 5288.41 348.058  20
  -9   1   3 5240.19 340.497  20
   9   1   3 4753.49 283.796  19
  -9  -1   4 4971.29 284.264  13
  -9   1   4 5179.31 262.016  13
  -9  -1   4 5377.84 324.115  20
  -9   1   4 5245.10 315.100  20
   9   1   4 4897.88 269.749  19
  -9   1   5 13293.5 434.336  20
  -9  -1   5 13611.3 446.343  20
   9   1   5 13071.2 388.157  19
  -9  -3  -5 11081.4 330.275   6
  -9   3  -5 7218.09 277.466  12
  -9  -3  -4 400.829 87.7695   6
  -9  -3  -3 403.347 103.754   6
  -9  -3  -2 1731.94 189.585   6
  -9  -3  -2 1407.00 168.880  12
  -9  -3  -1 2550.77 248.311  12
  -9  -3   0 1827.66 214.249  12
  -9   3   0 1683.62 196.929  12
   9   3   0 1503.44 156.348  19
  -9  -3   0 1596.41 176.641   8
  -9  -3   1 2989.34 286.319  12
  -9   3   1 2648.85 244.791  12
   9   3   1 2596.43 213.283  19
  -9   3   2 1382.75 154.923  14
  -9   3   2 1445.15 170.609  12
  -9  -3   2 1309.59 192.209  12
   9   3   2 1351.15 157.074  19
  -9   3   3 249.731 64.9254  14
  -9  -3   3 210.298 83.4181  20
  -9   3   3 448.540 108.409  20
   9   3   3 277.299 77.1364  19
  -9   3   4 572.876 95.6599  14
  -9  -3   4 552.056 100.016  13
  -9  -3   4 567.953 109.573  20
  -9   3   4 583.172 99.5487  20
   9   3   4 502.308 85.3833  19
  -9  -3   5 10631.6 330.168  13
  -9   3   5 10935.0 335.061  20
  -9  -3   5 11437.8 375.079  20
   9   3   5 11130.9 336.293  19
  -9  -5  -5 74.4703 37.2019   8
  -9  -5  -4 747.486 95.4550   6
  -9  -5  -4 818.631 109.084   8
  -9  -5  -2 4626.04 304.325   8
  -9   5  -1 447.375 94.1574  14
  -9  -5  -1 829.972 128.814  12
  -9  -5  -1 723.972 131.758   8
  -9  -5   0 13962.7 564.806  12
  -9   5   0 15306.5 559.498  12
  -9  -5   0 14893.3 549.893   8
  -9   5   0 14247.8 521.146  14
  -9   5   1 553.578 103.105  14
  -9   5   1 782.457 123.750  12
   9   5   1 663.612 106.130  19
  -9  -5   2 4417.41 283.357  20
  -9   5   2 3636.22 245.461  20
   9   5   2 4315.79 263.815  19
  -9   5   2 3993.01 268.896  14
  -9  -5   3 2776.58 226.136  13
  -9  -5   3 2874.39 215.865  20
   9   5   3 2839.91 201.584  19
  -9   5   3 2552.35 205.428  14
  -9   5   4 730.155 100.439  14
  -9  -5   4 645.603 99.4014  13
  -9  -5   4 708.757 96.3087  20
   9   5   4 729.427 95.0309  19
   9   5   5 80.6853 31.5351  19
  -9  -7  -4 13831.8 370.487   8
  -9  -7  -3 9192.29 353.144   8
  -9   7  -3 6644.04 256.282  14
  -9  -7  -2 6087.65 320.083   8
  -9   7  -2 5108.77 263.875  14
  -9   7  -1 4478.31 270.784  12
  -9  -7  -1 4482.05 285.820   8
  -9   7  -1 3819.31 249.026  14
  -9  -7   0 6261.69 298.026  13
  -9   7   0 6259.39 298.220  12
  -9  -7   0 6320.78 334.825   8
  -9   7   0 6202.41 327.002  14
  -9  -7   1 4414.30 264.071  13
  -9  -7   1 4317.21 260.641   8
  -9   7   1 4143.50 267.738  14
  -9  -7   2 5315.55 287.754  13
  -9   7   2 5365.44 285.962  14
  -9  -7   3 8935.17 350.566  13
  -9   7   3 8663.43 340.195  14
  -9  -7   4 14436.9 383.277  13
  -9   7   4 14103.9 376.303  14
  -9  -9  -2 3841.86 201.475   8
  -9   9  -2 3121.32 170.314  14
  -9  -9  -1 3654.83 211.602   8
  -9   9  -1 3563.59 200.723  14
  -9  -9   0 7387.90 310.156   8
  -9   9   0 7205.09 303.087  14
  -9  -9   1 3396.39 200.282   8
  -9   9   1 3869.10 214.625  14
  -9   9   2 3728.37 195.896  14
 -10   0  -3 31.7279 43.4128  12
 -10   0  -2 8657.89 396.462  12
 -10   0  -1 82.2176 58.8660  12
 -10   0   0 11697.2 502.389  12
 -10   0   1 10.9485 53.9385  12
 -10   0   2 8707.28 408.747  12
 -10   0   2 8777.91 412.726  20
 -10   0   3-28.1561 60.0226  20
  10   0   3 27.5541 30.5568  19
 -10   0   4 792.808 98.1310  20
  10   0   4 753.252 76.7380  19
 -10   2  -4 6697.20 253.878  12
 -10  -2  -3 3879.82 205.068  12
 -10   2  -3 3803.92 234.904  12
 -10  -2  -2 7385.13 345.092  12
 -10   2  -2 8063.15 378.747  12
 -10  -2  -2 7587.18 330.399   8
 -10  -2  -1 6026.77 341.380  12
 -10   2  -1 6243.38 350.598  12
 -10  -2   0 1737.53 190.987  12
 -10   2   0 1414.40 169.973  12
 -10  -2   1 5712.84 348.582  12
 -10   2   1 6243.77 345.324  12
 -10   2   2 7482.65 351.439  12
 -10  -2   2 7198.32 363.307  20
 -10   2   2 7972.80 376.010  20
  10   2   2 7549.71 295.418  19
 -10  -2   3 4029.97 250.469  20
 -10   2   3 3933.12 241.099  20
  10   2   3 3544.28 192.139  19
 -10  -2   4 7644.87 268.658  13
 -10  -2   4 8485.42 310.411  20
 -10   2   4 8258.02 294.331  20
  10   2   4 7793.46 251.844  19
 -10  -4  -4 8884.38 275.896   8
 -10   4  -3 6882.45 297.768  12
 -10  -4  -3 7013.18 289.781   8
 -10   4  -2 16139.8 512.717  12
 -10  -4  -2 15571.0 481.498   8
 -10  -4  -1 18835.6 555.590  12
 -10   4  -1 20380.7 603.018  12
 -10  -4  -1 19299.9 544.306   8
 -10  -4   0 9381.84 414.482  12
 -10   4   0 10404.9 421.960  12
 -10   4   1 19901.9 568.241  12
 -10  -4   1 19024.3 564.871  20
 -10  -4   2 15464.6 478.465  20
 -10   4   2 15171.4 462.921  20
  10   4   2 14618.3 417.628  19
 -10  -4   3 6923.26 296.699  13
 -10  -4   3 6347.81 267.354  20
  10   4   3 6726.57 251.376  19
  10   4   4 8906.80 247.731  19
 -10   6  -3 152.924 43.1618  12
 -10  -6  -3 114.930 43.5894   8
 -10   6  -2 7227.74 287.989  12
 -10  -6  -2 7223.98 286.520   8
 -10   6  -1 4833.54 244.309  12
 -10  -6  -1 4768.64 242.000   8
 -10   6   0 29615.0 612.921  12
 -10  -6   0 28843.2 605.399   8
 -10  -6   1 4370.17 230.904  13
 -10   6   1 4409.83 210.191  14
 -10  -6   2 7391.84 291.308  13
 -10   6   2 6450.26 242.894  14
 -10  -6   3 155.677 41.3622  13
 -11  -1  -2 1708.70 126.329  12
 -11   1  -2 2154.73 150.548  12
 -11  -1  -1 13359.9 418.498  12
 -11   1  -1 14584.4 444.378  12
 -11  -1   0 3367.48 215.571  12
 -11   1   0 3240.76 210.062  12
 -11  -1   1 13888.7 440.616  12
 -11   1   1 14256.6 434.192  12
 -11  -1   1 13440.6 428.883  20
 -11   1   1 14047.1 438.112  20
 -11  -1   2 1982.15 148.813  20
 -11   1   2 1865.63 143.368  20
 -11   3  -2 3795.83 186.806  12
 -11   3  -1 890.612 99.1590  12
 -11   3   0 2891.20 181.434  12
 -11  -3   0 2680.08 170.079  20
 -11   3   1 891.774 93.3963  12
 -11  -3   1 1023.78 106.651  20
 -11   3   1 807.450 93.2621  20
 -11  -3   2 3770.58 185.369  13
   0   0   0    0.00    0.00   0

TITL CU-3952 in Cmc2(1) 
REM Cmc2(1) (#36 in standard setting)
CELL 1.54184   9.280645  12.906006   7.451767  90.0000  90.0000  90.0000
ZERR    4.00   0.000308   0.000423   0.000287   0.0000   0.0000   0.0000
LATT -7
SYMM -x,-y, z+1/2 
SYMM  x,-y, z+1/2 
SYMM -x, y, z 
SFAC C H O
UNIT 52.00 48.00 4.00
TREF
HKLF 4
END
