# Supplementary material for: Photoswitching neutral homoaromatic hydrocarbons
Source: Nat Chem. 2023 Jan 26;15(3):377–85. doi: 10.1038/s41557-022-01121-w (PMC9986110; doi:10.1038/s41557-022-01121-w)
Supplement: Supplementary file 10 — Crystallographic data (.cif, .fcf and .hkl files) of compound 15 (CCDC 2133482). [file 41557_2022_1121_MOESM10_ESM.zip › CU-3952.FCF]

# 
# h,k,l, Fc-squared, Fo-squared, sigma(Fo-squared) and status flag 
# 
data_cu-3952 
_shelx_title ' CU-3952 in Cmc2(1)' 
_shelx_refln_list_code          4 
_shelx_F_calc_maximum      109.63 
_exptl_crystal_F_000       392.00 
_reflns_d_resolution_high  0.8349 
 
loop_ 
 _symmetry_equiv_pos_as_xyz 
 'x, y, z' 
 '-x, -y, z+1/2' 
 'x, -y, z+1/2' 
 '-x, y, z' 
 'x+1/2, y+1/2, z' 
 '-x+1/2, -y+1/2, z+1/2' 
 'x+1/2, -y+1/2, z+1/2' 
 '-x+1/2, y+1/2, z' 
 
_cell_length_a     9.2806 
_cell_length_b    12.9060 
_cell_length_c     7.4518 
_cell_angle_alpha  90.000 
_cell_angle_beta   90.000 
_cell_angle_gamma  90.000 
 
_shelx_F_squared_multiplier     1.000 
 
loop_ 
 _refln_index_h 
 _refln_index_k 
 _refln_index_l 
 _refln_F_squared_calc 
 _refln_F_squared_meas 
 _refln_F_squared_sigma 
 _refln_observed_status 
   4   0  -8      297.71      298.18      6.54 o 
   1   1  -8       55.71       47.09      1.79 o 
   3   1  -8       18.09       13.63      1.32 o 
   0   2  -8      196.42      196.13      5.47 o 
   2   2  -8       23.04       21.70      1.22 o 
   4   2  -8       65.02       58.78      4.88 o 
   1   3  -8       17.77       15.97      1.09 o 
   3   3  -8       55.28       51.13      1.78 o 
   0   4  -8      199.24      212.35      5.71 o 
   2   4  -8      105.24      109.00      2.72 o 
   4   4  -8       16.29       17.52      0.78 o 
   1   5  -8       32.01       30.39      1.09 o 
   3   5  -8      106.12      110.52      4.08 o 
   0   6  -8      114.07      109.78     12.70 o 
   2   6  -8       59.18       64.33      3.70 o 
   1   1  -7      308.63      322.94      7.96 o 
   3   1  -7      160.52      164.10      5.37 o 
   5   1  -7      211.61      224.69      5.70 o 
   0   2  -7      664.41      669.25     12.53 o 
   2   2  -7      203.94      215.67      6.46 o 
   4   2  -7       36.07       34.89      1.73 o 
   6   2  -7      162.32      162.59      4.37 o 
   1   3  -7       28.10       23.53      1.45 o 
   3   3  -7      154.13      165.21      7.68 o 
   5   3  -7       58.86       61.68      2.19 o 
   0   4  -7       55.68       63.90      2.39 o 
   2   4  -7      162.77      159.31      3.02 o 
   4   4  -7      138.05      131.53      3.52 o 
   6   4  -7       45.55       45.14      1.62 o 
   1   5  -7       45.33       38.13      1.97 o 
   3   5  -7       65.55       56.99      1.72 o 
   5   5  -7      230.72      242.49      5.45 o 
   0   6  -7       57.50       51.68      2.12 o 
   2   6  -7       58.51       59.16      2.35 o 
   4   6  -7       39.80       35.35      1.41 o 
   1   7  -7      149.26      151.86      2.48 o 
   3   7  -7       25.69       22.56      0.88 o 
   0   8  -7       12.89        9.85      1.22 o 
   2   8  -7       19.35       21.35      0.85 o 
   1   9  -7       45.85       38.67      1.10 o 
   2   0  -6      581.95      592.62     11.05 o 
   4   0  -6        2.87        3.56      0.91 o 
   6   0  -6      107.91      109.96      4.72 o 
   8   0  -6       29.22       29.49      1.84 o 
   1   1  -6      101.92       91.82      4.14 o 
   3   1  -6      264.06      258.68      7.17 o 
   5   1  -6      108.80      109.94      2.71 o 
   7   1  -6       36.63       41.00      1.81 o 
   2   2  -6      329.27      344.11      8.52 o 
   4   2  -6       50.80       51.84      3.23 o 
   6   2  -6      246.77      244.46      5.05 o 
   8   2  -6       14.92       15.50      1.37 o 
   1   3  -6     1217.27     1260.77     10.59 o 
   3   3  -6      106.73      101.99      4.60 o 
   5   3  -6      109.74      114.08      3.41 o 
   7   3  -6       81.86       77.35      2.37 o 
   0   4  -6      141.41      157.26      5.40 o 
   2   4  -6      219.66      211.85      4.63 o 
   4   4  -6      231.84      242.02      4.87 o 
   6   4  -6       22.75       21.51      1.40 o 
   1   5  -6      118.24      108.62      2.90 o 
   3   5  -6      208.89      214.78      4.68 o 
   5   5  -6       34.79       35.64      1.46 o 
   7   5  -6      111.40      112.23      4.57 o 
   0   6  -6       13.33       11.24      1.17 o 
   2   6  -6      187.07      191.70      3.63 o 
   4   6  -6       50.00       49.67      1.75 o 
   6   6  -6      186.52      195.28     13.70 o 
   1   7  -6      218.72      221.79      4.30 o 
   3   7  -6       28.41       27.47      1.33 o 
   5   7  -6       55.92       60.80      1.52 o 
   0   8  -6      748.51      738.71     22.13 o 
   2   8  -6       84.20       78.32      2.18 o 
   4   8  -6      164.74      173.67      3.03 o 
   1   9  -6        3.41        3.22      0.44 o 
   3   9  -6       51.91       57.08      1.44 o 
   5   9  -6       88.69      100.58      1.77 o 
   0  10  -6       31.64       33.95      1.53 o 
   2  10  -6        7.83        8.11      0.70 o 
   4  10  -6       28.80       26.97      1.65 o 
   1  11  -6      181.71      197.82      3.48 o 
   3   1  -5      431.03      435.26      9.07 o 
   5   1  -5       70.55       69.78      1.99 o 
   7   1  -5       10.75       10.19      0.99 o 
   9   1  -5      143.29      142.22      2.87 o 
   2   2  -5       36.78       35.50      2.42 o 
   4   2  -5      497.51      511.25     10.49 o 
   6   2  -5      233.10      223.79      5.20 o 
   8   2  -5      119.39      121.98      3.93 o 
   1   3  -5      103.04      113.73      4.16 o 
   3   3  -5      593.45      585.31      9.96 o 
   5   3  -5       70.25       64.94      1.78 o 
   7   3  -5      308.85      302.33      4.42 o 
   0   4  -5       27.55       29.75      2.21 o 
   2   4  -5       26.44       22.20      1.40 o 
   4   4  -5      102.89      105.87      3.19 o 
   6   4  -5      323.33      339.56      6.15 o 
   8   4  -5       88.11       87.88      3.62 o 
   1   5  -5       28.44       26.58      2.37 o 
   3   5  -5       19.63       16.99      1.34 o 
   5   5  -5      114.59      114.57      2.80 o 
   7   5  -5      123.26      130.30      4.10 o 
   0   6  -5      161.80      158.29      5.58 o 
   2   6  -5       55.40       55.05      2.35 o 
   4   6  -5       46.75       48.41      2.15 o 
   6   6  -5      166.00      168.59      4.01 o 
   8   6  -5       42.34       41.25      1.55 o 
   1   7  -5      375.22      362.80      5.17 o 
   3   7  -5       11.70       14.90      1.28 o 
   5   7  -5       37.04       32.03      1.85 o 
   7   7  -5       19.78       20.15      1.11 o 
   0   8  -5      328.91      300.46      6.18 o 
   2   8  -5       89.71       83.43      2.37 o 
   4   8  -5      122.55      125.44      3.62 o 
   6   8  -5      498.37      529.95     25.56 o 
   1   9  -5      384.00      411.65      4.66 o 
   3   9  -5      223.61      229.36      3.83 o 
   5   9  -5      180.40      172.58      2.95 o 
   0  10  -5      105.39      102.25      2.95 o 
   2  10  -5       18.82       15.70      0.82 o 
   4  10  -5       74.78       84.44      2.16 o 
   1  11  -5       43.85       49.76      1.98 o 
   3  11  -5       11.45       11.31      1.26 o 
   0  12  -5       12.18       10.51      1.24 o 
   2  12  -5       45.19       48.75      1.62 o 
   6   0  -4      189.78      194.36      3.83 o 
   8   0  -4       30.37       29.80      2.49 o 
   5   1  -4      288.11      301.91      3.26 o 
   7   1  -4       82.82       86.04      2.49 o 
   9   1  -4       59.57       57.27      2.98 o 
   4   2  -4       48.01       51.53      2.15 o 
   6   2  -4      380.77      365.82      5.29 o 
   8   2  -4       26.96       23.08      2.67 o 
   5   3  -4      174.56      169.98      2.86 o 
   7   3  -4      138.22      128.51      2.99 o 
   9   3  -4        7.08        4.38      0.96 o 
   4   4  -4      186.61      179.66      4.04 o 
   6   4  -4      807.86      845.62     11.09 o 
   8   4  -4      107.04      108.26      4.53 o 
   3   5  -4       86.48       92.00      2.85 o 
   5   5  -4      133.78      125.93      2.94 o 
   7   5  -4      140.88      154.62      3.99 o 
   9   5  -4        8.26        8.52      0.78 o 
   0   6  -4       46.47       50.92      2.88 o 
   2   6  -4       47.01       50.71      2.12 o 
   4   6  -4       52.79       47.09      1.58 o 
   6   6  -4      225.90      236.79      5.05 o 
   8   6  -4      111.19       99.60      8.11 o 
   1   7  -4      417.10      411.60      5.27 o 
   3   7  -4      851.18      910.45     15.11 o 
   5   7  -4        7.88        9.85      0.85 o 
   7   7  -4      116.62      108.35      4.61 o 
   0   8  -4     1640.12     1590.48     21.92 o 
   2   8  -4      289.35      298.49      5.52 o 
   4   8  -4       97.52       88.62      3.01 o 
   6   8  -4       19.76       17.03      1.39 o 
   8   8  -4        2.78        2.79      0.48 o 
   1   9  -4       22.42       18.52      1.11 o 
   3   9  -4      225.80      209.37      3.74 o 
   5   9  -4      273.25      263.01      4.96 o 
   7   9  -4      218.15      233.36      3.89 o 
   0  10  -4      794.02      823.01     14.18 o 
   2  10  -4       94.64      102.59      3.13 o 
   4  10  -4       40.15       31.66      1.31 o 
   6  10  -4        0.18        0.55      0.63 o 
   1  11  -4       69.89       78.04      4.04 o 
   3  11  -4       27.49       30.57      1.56 o 
   5  11  -4       46.58       44.00      2.99 o 
   0  12  -4      551.64      600.53     10.56 o 
   2  12  -4      114.02      126.16      2.94 o 
   4  12  -4       26.51       21.66      1.19 o 
   1  13  -4       59.30       55.72      2.41 o 
   5   1  -3      178.21      194.05      4.54 o 
   7   1  -3       71.80       75.85      1.89 o 
   9   1  -3       52.59       53.77      1.88 o 
   4   2  -3     1459.26     1466.70     19.74 o 
   6   2  -3      373.58      370.18      4.15 o 
   8   2  -3      185.66      184.07      3.75 o 
  10   2  -3       43.63       42.02      1.69 o 
   3   3  -3       62.44       50.93      2.58 o 
   5   3  -3      966.07      996.22      8.26 o 
   7   3  -3     1266.55     1304.36     11.46 o 
   9   3  -3        3.19        4.41      1.13 o 
   4   4  -3       14.23       14.67      1.61 o 
   6   4  -3      377.03      362.59      7.05 o 
   8   4  -3       74.09       70.31      3.86 o 
  10   4  -3       76.10       75.91      2.27 o 
   3   5  -3      141.57      134.16      5.00 o 
   5   5  -3       97.66       98.86      3.09 o 
   7   5  -3       80.21       82.34      2.97 o 
   4   6  -3       80.28       75.06      1.96 o 
   6   6  -3      377.48      373.91     13.29 o 
   8   6  -3       84.70       82.09      2.80 o 
   3   7  -3      313.01      314.69      6.32 o 
   5   7  -3      343.91      339.34      5.21 o 
   7   7  -3      203.57      220.03      4.94 o 
   9   7  -3       95.13       84.30     13.92 o 
   0   8  -3       28.75       30.24      1.75 o 
   2   8  -3      367.44      386.62      5.26 o 
   4   8  -3      278.59      269.65      4.52 o 
   6   8  -3       35.32       40.76      2.12 o 
   8   8  -3       36.98       40.19      3.05 o 
   1   9  -3      454.46      435.48      5.98 o 
   3   9  -3      319.79      296.95      7.93 o 
   5   9  -3      197.94      180.74      3.58 o 
   7   9  -3       33.37       33.87      1.94 o 
   0  10  -3      658.94      636.84     11.81 o 
   2  10  -3      187.94      189.76      4.25 o 
   4  10  -3      110.20      106.60      5.00 o 
   6  10  -3       60.70       62.40      2.66 o 
   1  11  -3        3.49        4.15      0.73 o 
   3  11  -3        8.60       10.32      0.97 o 
   5  11  -3       51.97       51.05      3.56 o 
   0  12  -3      217.82      221.26      5.98 o 
   2  12  -3       60.21       58.76      2.17 o 
   4  12  -3       56.11       52.65      2.20 o 
   3  13  -3        3.19        2.23      0.45 o 
   2  14  -3       90.59       76.86      3.69 o 
   4   0  -2     1805.63     1990.15     23.86 o 
   6   0  -2      513.36      564.46      8.09 o 
   8   0  -2      240.93      213.07      7.09 o 
  10   0  -2      104.83       94.56      4.33 o 
   5   1  -2      497.22      529.08      7.46 o 
   7   1  -2       58.11       59.24      1.85 o 
   9   1  -2       51.55       49.39      2.38 o 
   4   2  -2      600.49      600.35      6.76 o 
   6   2  -2      216.98      222.91      3.01 o 
   8   2  -2      109.27      106.65      2.90 o 
  10   2  -2       87.23       83.69      2.21 o 
   1   3  -2      615.77      614.68      6.84 o 
   3   3  -2      119.89      108.31      3.43 o 
   5   3  -2       50.27       43.35      3.12 o 
   7   3  -2       27.95       23.40      1.05 o 
   9   3  -2       17.68       17.12      1.77 o 
   0   4  -2     1024.12     1042.24     11.26 o 
   2   4  -2     2409.17     2431.12     24.06 o 
   4   4  -2      164.20      172.19      3.59 o 
   6   4  -2      548.09      546.73      6.50 o 
   8   4  -2       20.34       23.44      1.34 o 
  10   4  -2      160.74      173.03      3.83 o 
   1   5  -2      715.02      775.27      7.22 o 
   3   5  -2      566.25      594.50     10.58 o 
   5   5  -2      268.12      250.11      4.14 o 
   7   5  -2      424.51      414.66      7.38 o 
   9   5  -2       41.27       50.52      3.32 o 
   0   6  -2       94.57       94.42      3.05 o 
   2   6  -2      298.27      330.63      4.09 o 
   4   6  -2      344.57      306.98      8.14 o 
   6   6  -2     1145.06     1148.46     16.99 o 
   8   6  -2      276.11      281.15      5.63 o 
   1   7  -2      401.30      397.65      9.11 o 
   3   7  -2      786.74      795.59     14.50 o 
   5   7  -2      151.84      143.01      2.77 o 
   7   7  -2      289.25      300.70      6.43 o 
   9   7  -2       60.04       60.58      5.35 o 
   0   8  -2      732.36      718.58     13.75 o 
   2   8  -2       62.01       64.02      2.62 o 
   4   8  -2       72.99       75.63      2.93 o 
   6   8  -2       84.06       92.96      5.21 o 
   8   8  -2        3.77        2.79      0.97 o 
   1   9  -2      565.57      556.60      5.62 o 
   3   9  -2       40.10       46.29      2.25 o 
   5   9  -2       66.94       82.54      4.93 o 
   7   9  -2       95.78       89.92      3.34 o 
   0  10  -2     1312.52     1376.83     22.89 o 
   2  10  -2      264.56      277.23     15.46 o 
   4  10  -2        1.44        0.28      0.52 o 
   6  10  -2       18.78       17.83      1.56 o 
   8  10  -2        1.45        1.94      0.46 o 
   1  11  -2      920.87      925.26     15.78 o 
   3  11  -2      120.19      111.57      4.40 o 
   5  11  -2      220.42      212.40     13.54 o 
   7  11  -2      141.15      138.53      2.88 o 
   2  12  -2      138.13      147.30      5.60 o 
   4  12  -2       70.15       66.34      3.33 o 
   6  12  -2       57.89       57.55      1.50 o 
   1  13  -2      137.06      136.87      4.86 o 
   3  13  -2       49.10       47.69      4.29 o 
   5  13  -2        1.64        3.64      0.51 o 
   2  14  -2       34.29       34.15      1.68 o 
   4  14  -2       29.57       31.07      1.39 o 
   1  15  -2      168.81      146.40      4.79 o 
   3   1  -1     5058.25     4708.73     31.54 o 
   5   1  -1     1241.15     1282.73     17.26 o 
   7   1  -1      296.28      285.35      6.76 o 
   9   1  -1      429.63      461.10     14.52 o 
  11   1  -1      157.79      152.49      6.69 o 
   0   2  -1      469.17      455.94      5.05 o 
   2   2  -1      662.41      572.66      7.59 o 
   4   2  -1     1073.70     1065.94     14.57 o 
   6   2  -1      512.65      497.76      7.73 o 
   8   2  -1      181.08      181.41      4.95 o 
  10   2  -1       70.07       67.00      2.67 o 
   1   3  -1       37.67       35.39      0.79 o 
   3   3  -1      276.11      275.44      8.70 o 
   5   3  -1      166.56      146.16      3.63 o 
   7   3  -1      136.76      148.75      2.18 o 
   9   3  -1       28.08       27.86      2.71 o 
   0   4  -1      111.57      128.13      2.93 o 
   2   4  -1     2012.91     1941.11     14.78 o 
   4   4  -1      145.96      147.61      2.97 o 
   6   4  -1      310.82      307.48      5.22 o 
   8   4  -1       16.42       15.93      1.15 o 
  10   4  -1      208.85      212.72      4.43 o 
   1   5  -1      317.10      274.27      3.18 o 
   3   5  -1      151.72      178.13      2.79 o 
   5   5  -1     1070.39     1017.74      9.29 o 
   7   5  -1     1163.67     1177.75     13.01 o 
   9   5  -1        9.04        7.24      1.14 o 
   0   6  -1      361.17      408.67      5.38 o 
   2   6  -1      305.61      344.00      3.61 o 
   4   6  -1      313.81      290.47      8.73 o 
   6   6  -1      769.18      779.99      8.53 o 
   8   6  -1      167.64      168.67      7.63 o 
  10   6  -1       51.99       52.44      1.88 o 
   1   7  -1      169.99      164.96      2.94 o 
   3   7  -1      172.73      167.36      2.80 o 
   5   7  -1      160.58      149.65      4.41 o 
   7   7  -1      215.86      227.65      5.81 o 
   9   7  -1       42.68       46.43      2.29 o 
   0   8  -1      442.57      451.46      9.97 o 
   2   8  -1      113.51      116.80      3.71 o 
   4   8  -1      144.99      144.77      2.87 o 
   6   8  -1      264.98      286.01      7.85 o 
   8   8  -1       86.50       83.07      4.01 o 
   1   9  -1      388.90      361.16      4.62 o 
   3   9  -1      124.03      115.48      2.32 o 
   5   9  -1       63.99       64.39      3.11 o 
   7   9  -1       61.45       61.59      2.27 o 
   0  10  -1     1217.50     1223.06     13.93 o 
   2  10  -1       52.69       45.45      3.62 o 
   4  10  -1      546.84      481.55      8.82 o 
   6  10  -1      133.91      132.54      4.27 o 
   8  10  -1      139.81      166.59      3.72 o 
   1  11  -1        9.83        7.28      0.93 o 
   3  11  -1      150.88      164.23      4.83 o 
   5  11  -1        2.41        2.26      0.70 o 
   7  11  -1       19.52       19.94      0.93 o 
   0  12  -1      169.42      171.64      4.62 o 
   2  12  -1       63.17       64.34      3.88 o 
   4  12  -1      259.56      230.16      6.87 o 
   6  12  -1      122.82      115.19      2.29 o 
   1  13  -1       43.62       36.03      2.08 o 
   3  13  -1        0.68        1.57      0.55 o 
   5  13  -1       87.54       92.27      4.84 o 
   0  14  -1       31.26       29.43      2.05 o 
   2  14  -1       43.51       53.22      1.89 o 
   4  14  -1       15.58       13.32      1.03 o 
   1  15  -1       30.55       32.48      1.23 o 
   2   0   0    12018.25    10888.00     68.69 o 
   4   0   0       55.46       80.07      3.15 o 
   6   0   0      432.56      395.47      6.57 o 
   8   0   0      104.91      149.07      4.63 o 
  10   0   0      113.86      127.75      5.49 o 
   1   1   0        3.40        2.72      0.18 o 
   3   1   0     3106.77     2993.41     14.94 o 
   5   1   0      955.01     1007.39      8.66 o 
   7   1   0      151.44      142.37      2.91 o 
   9   1   0      230.05      223.27      5.65 o 
  11   1   0       41.68       36.08      1.64 o 
   0   2   0     1423.30     1311.00      7.51 o 
   2   2   0       17.21       18.52      0.55 o 
   4   2   0      170.02      168.33      2.90 o 
   6   2   0      391.61      389.70      6.70 o 
   8   2   0       29.91       34.53      1.98 o 
  10   2   0       20.59       17.19      1.76 o 
   1   3   0     4069.04     3772.57     17.57 o 
   3   3   0      371.64      363.45      3.58 o 
   5   3   0       58.90       64.05      1.80 o 
   7   3   0       62.99       65.21      1.58 o 
   9   3   0       15.52       17.84      0.99 o 
   0   4   0      162.84      171.60      2.65 o 
   2   4   0     1421.18     1365.74     10.82 o 
   4   4   0      482.37      453.27      6.14 o 
   6   4   0        7.35        7.53      0.54 o 
   8   4   0       83.30       79.59      2.19 o 
  10   4   0      120.09      108.24      5.59 o 
   1   5   0     3891.01     3870.39     19.36 o 
   3   5   0     2179.68     2275.59     17.53 o 
   5   5   0      275.60      260.67      6.42 o 
   7   5   0      586.82      599.34      5.44 o 
   9   5   0      148.67      159.61      3.14 o 
   0   6   0        1.19        2.08      0.44 o 
   2   6   0     2381.96     2519.85     15.00 o 
   4   6   0      140.11      162.27      2.70 o 
   6   6   0     1559.30     1582.25     14.48 o 
   8   6   0       94.81       88.77      2.77 o 
  10   6   0      323.18      319.24      4.70 o 
   1   7   0      886.77      940.50      7.15 o 
   3   7   0      220.74      214.17      3.89 o 
   5   7   0      155.95      154.50      4.83 o 
   7   7   0      155.20      159.99      4.82 o 
   9   7   0       74.55       68.38      1.71 o 
   0   8   0      531.79      539.83      7.64 o 
   2   8   0      185.23      179.49      2.98 o 
   4   8   0       10.06       12.01      0.82 o 
   6   8   0        0.08        0.86      0.61 o 
   8   8   0       21.59       22.12      1.65 o 
   1   9   0        0.10        0.71      0.25 o 
   3   9   0      249.86      261.06      3.83 o 
   5   9   0       34.92       32.24      2.19 o 
   7   9   0        0.02        0.59      0.44 o 
   9   9   0       71.91       79.68      2.37 o 
   0  10   0       61.24       63.93      2.24 o 
   2  10   0       49.70       53.72      1.50 o 
   4  10   0        3.50        3.51      0.85 o 
   6  10   0       90.78       98.05      3.00 o 
   8  10   0       11.39       13.43      1.21 o 
   1  11   0      911.95      987.14      8.09 o 
   3  11   0      334.29      286.38      5.18 o 
   5  11   0      513.68      450.15      5.69 o 
   7  11   0      196.87      208.18      3.51 o 
   0  12   0      364.68      373.32      7.20 o 
   2  12   0        5.72       10.34      0.85 o 
   4  12   0       85.83       79.03      2.25 o 
   6  12   0       46.89       58.38      1.64 o 
   1  13   0       14.54       13.81      1.02 o 
   3  13   0        3.71        1.61      0.49 o 
   5  13   0        1.19        1.41      0.33 o 
   0  14   0      102.50      101.01      3.45 o 
   2  14   0       12.02       13.80      1.03 o 
   4  14   0        5.27        3.25      0.59 o 
   1  15   0       30.22       33.92      1.12 o 
   1   1   1     8537.59     7587.30     37.79 o 
   3   1   1     5050.71     4694.81     22.83 o 
   5   1   1     1239.15     1266.45     12.18 o 
   7   1   1      294.42      293.76      3.99 o 
   9   1   1      428.65      431.50      6.07 o 
  11   1   1      156.29      151.94      2.38 o 
   0   2   1      474.97      456.00      3.95 o 
   2   2   1      654.80      598.39      3.37 o 
   4   2   1     1068.78     1084.63      8.55 o 
   6   2   1      510.49      511.26      6.64 o 
   8   2   1      179.45      186.77      3.99 o 
  10   2   1       68.70       65.45      2.90 o 
   1   3   1       36.76       35.65      0.58 o 
   3   3   1      278.33      289.99      2.60 o 
   5   3   1      165.54      146.53      2.91 o 
   7   3   1      135.79      148.74      2.65 o 
   9   3   1       28.43       29.68      1.53 o 
   0   4   1      112.46      124.94      1.91 o 
   2   4   1     2016.46     1977.15     15.20 o 
   4   4   1      146.60      153.08      2.47 o 
   6   4   1      309.96      317.05      4.49 o 
   8   4   1       16.17       17.02      0.93 o 
  10   4   1      209.36      212.65      4.79 o 
   1   5   1      314.70      266.21      2.28 o 
   3   5   1      149.21      178.82      2.77 o 
   5   5   1     1072.11      971.78     11.58 o 
   7   5   1     1164.98     1166.41      9.01 o 
   9   5   1        8.57        7.27      0.69 o 
   0   6   1      357.75      402.96      6.41 o 
   2   6   1      301.87      342.44      5.63 o 
   4   6   1      312.69      291.16      4.82 o 
   6   6   1      769.10      759.72      7.29 o 
   8   6   1      167.00      165.83      3.67 o 
  10   6   1       51.04       47.97      1.70 o 
   1   7   1      169.63      163.53      2.64 o 
   3   7   1      172.97      169.68      3.55 o 
   5   7   1      159.80      162.70      2.62 o 
   7   7   1      215.18      220.94      4.44 o 
   9   7   1       42.81       46.92      1.67 o 
   0   8   1      440.79      446.51      7.03 o 
   2   8   1      112.85      119.37      3.00 o 
   4   8   1      144.78      145.35      2.25 o 
   6   8   1      263.95      262.22      3.79 o 
   8   8   1       86.15       82.05      2.44 o 
   1   9   1      392.53      372.59      3.54 o 
   3   9   1      123.57      116.15      1.84 o 
   5   9   1       63.86       60.64      2.42 o 
   7   9   1       61.78       57.49      2.10 o 
   0  10   1     1216.64     1212.47     10.09 o 
   2  10   1       53.46       46.78      1.25 o 
   4  10   1      549.46      483.33      5.44 o 
   6  10   1      135.00      126.97      3.53 o 
   8  10   1      140.90      173.65      3.90 o 
   1  11   1        9.78        7.05      0.60 o 
   3  11   1      150.63      161.59      2.29 o 
   5  11   1        2.42        1.14      0.44 o 
   7  11   1       19.50       19.26      0.87 o 
   0  12   1      170.13      166.56      4.71 o 
   2  12   1       64.14       62.55      1.68 o 
   4  12   1      260.94      242.16      5.04 o 
   6  12   1      123.86      117.82      2.28 o 
   1  13   1       44.61       40.02      1.45 o 
   3  13   1        0.82        1.68      0.53 o 
   5  13   1       88.03       94.85      2.69 o 
   0  14   1       31.59       32.84      1.38 o 
   2  14   1       43.96       55.72      2.89 o 
   4  14   1       15.83       14.94      0.91 o 
   1  15   1       30.57       33.94      1.50 o 
   0   0   2    10679.60    10152.30    187.84 o 
   2   0   2      263.65      265.56      3.74 o 
   4   0   2     1795.00     1908.43     16.82 o 
   6   0   2      508.04      550.97      8.71 o 
   8   0   2      237.94      219.54      7.92 o 
  10   0   2      103.52       95.48      3.17 o 
   1   1   2     4779.11     4475.90     16.09 o 
   3   1   2      624.08      589.83      5.84 o 
   5   1   2      499.51      529.18      5.53 o 
   7   1   2       58.34       58.29      1.61 o 
   9   1   2       52.28       48.32      1.59 o 
   0   2   2     4797.56     4362.02     23.86 o 
   2   2   2      415.10      408.26      3.64 o 
   4   2   2      600.45      622.88     10.57 o 
   6   2   2      216.48      222.91      5.98 o 
   8   2   2      109.13      106.66      3.05 o 
  10   2   2       87.21       82.48      1.87 o 
   1   3   2      615.64      608.01      3.81 o 
   3   3   2      118.73      112.58      1.57 o 
   5   3   2       50.20       39.85      2.20 o 
   7   3   2       28.16       24.16      1.30 o 
   9   3   2       17.11       15.03      0.91 o 
   0   4   2     1024.97     1028.40      7.84 o 
   2   4   2     2408.08     2451.00     10.92 o 
   4   4   2      164.32      172.04      2.40 o 
   6   4   2      549.22      564.57      7.22 o 
   8   4   2       21.05       21.53      1.18 o 
  10   4   2      160.85      164.39      2.84 o 
   1   5   2      716.48      758.76      4.76 o 
   3   5   2      568.64      617.57      4.58 o 
   5   5   2      266.74      259.60      4.56 o 
   7   5   2      423.33      425.43      6.22 o 
   9   5   2       41.65       44.64      1.74 o 
   0   6   2       94.15       92.63      2.16 o 
   2   6   2      299.64      330.83      3.08 o 
   4   6   2      342.55      317.99      4.49 o 
   6   6   2     1142.16     1133.70     10.16 o 
   8   6   2      274.73      281.97      7.93 o 
   1   7   2      399.95      387.65      3.57 o 
   3   7   2      783.06      811.59      8.94 o 
   5   7   2      150.81      145.82      1.91 o 
   7   7   2      289.39      281.09      4.34 o 
   9   7   2       59.01       58.33      2.22 o 
   0   8   2      731.48      727.93      9.61 o 
   2   8   2       63.42       67.06      1.32 o 
   4   8   2       74.33       75.21      1.27 o 
   6   8   2       84.55       83.35      2.09 o 
   8   8   2        3.97        3.15      0.55 o 
   1   9   2      566.40      567.62      4.75 o 
   3   9   2       40.11       46.66      1.01 o 
   5   9   2       67.04       76.92      1.54 o 
   7   9   2       96.00       86.05      2.57 o 
   0  10   2     1309.21     1343.90     12.68 o 
   2  10   2      263.27      276.06      3.05 o 
   4  10   2        1.58        0.77      0.27 o 
   6  10   2       19.08       17.41      1.08 o 
   8  10   2        1.58        3.16      0.50 o 
   1  11   2      925.33      921.13      7.29 o 
   3  11   2      118.97      111.75      2.28 o 
   5  11   2      218.82      210.40      3.57 o 
   7  11   2      140.52      144.88      4.71 o 
   0  12   2      530.62      542.09      6.69 o 
   2  12   2      138.35      146.32      2.53 o 
   4  12   2       70.93       65.91      1.56 o 
   6  12   2       57.71       55.98      1.91 o 
   1  13   2      136.82      133.23      2.27 o 
   3  13   2       49.33       50.98      1.49 o 
   5  13   2        1.63        3.54      0.56 o 
   0  14   2        2.75        1.78      0.49 o 
   2  14   2       33.78       34.16      0.98 o 
   4  14   2       29.20       29.77      1.40 o 
   1  15   2      168.22      178.63      5.22 o 
   1   1   3      322.99      301.05      2.38 o 
   3   1   3      243.98      247.06      2.50 o 
   5   1   3      180.19      195.41      3.67 o 
   7   1   3       72.83       74.89      2.03 o 
   9   1   3       53.54       54.98      1.74 o 
   0   2   3     1797.70     1708.68     11.37 o 
   2   2   3      208.49      208.63      2.42 o 
   4   2   3     1457.81     1455.05     10.15 o 
   6   2   3      373.92      363.70      3.92 o 
   8   2   3      186.09      179.53      3.11 o 
  10   2   3       43.55       41.47      1.60 o 
   1   3   3      898.61      921.82      6.34 o 
   3   3   3       62.00       52.84      1.30 o 
   5   3   3      965.92      996.62      9.11 o 
   7   3   3     1266.88     1276.25     10.87 o 
   9   3   3        3.04        3.18      0.46 o 
   0   4   3      425.36      453.87      4.84 o 
   2   4   3      393.53      425.58      3.96 o 
   4   4   3       14.05       15.97      0.94 o 
   6   4   3      376.13      365.70      4.28 o 
   8   4   3       73.61       67.59      2.01 o 
  10   4   3       76.17       72.74      1.70 o 
   1   5   3      185.89      200.51      3.01 o 
   3   5   3      139.04      145.14      2.71 o 
   5   5   3       97.98       93.40      2.03 o 
   7   5   3       81.11       83.17      2.28 o 
   9   5   3       31.67       30.19      1.16 o 
   0   6   3       94.43       94.60      2.42 o 
   2   6   3       21.08       23.08      0.98 o 
   4   6   3       81.85       77.39      1.56 o 
   6   6   3      379.80      382.60      6.48 o 
   8   6   3       85.64       84.11      2.48 o 
   1   7   3       69.27       67.58      1.72 o 
   3   7   3      313.46      323.03      3.12 o 
   5   7   3      344.23      332.38      3.26 o 
   7   7   3      203.67      213.51      3.61 o 
   9   7   3       95.41       96.08      2.67 o 
   0   8   3       29.12       27.29      0.99 o 
   2   8   3      367.83      392.80      3.51 o 
   4   8   3      278.50      273.14      2.77 o 
   6   8   3       35.37       37.80      1.38 o 
   8   8   3       36.97       39.13      1.48 o 
   1   9   3      454.08      447.19      4.07 o 
   3   9   3      319.51      305.56      3.43 o 
   5   9   3      197.75      175.50      2.55 o 
   7   9   3       33.21       34.40      1.53 o 
   0  10   3      655.83      628.31      7.29 o 
   2  10   3      188.08      196.19      2.89 o 
   4  10   3      110.89      107.15      2.00 o 
   6  10   3       60.83       62.91      1.82 o 
   1  11   3        3.43        3.43      0.50 o 
   3  11   3        8.70        8.22      0.65 o 
   5  11   3       52.06       51.39      1.54 o 
   0  12   3      215.96      236.16      4.79 o 
   2  12   3       59.48       56.95      1.48 o 
   4  12   3       56.07       53.92      2.10 o 
   1  13   3       49.38       48.96      1.40 o 
   3  13   3        3.07        2.81      0.43 o 
   0  14   3        0.62        1.80      0.59 o 
   2  14   3       90.36       92.64      1.70 o 
   0   0   4      255.42      254.33      6.67 o 
   2   0   4      185.03      195.74      4.18 o 
   4   0   4      251.97      267.40      5.40 o 
   6   0   4      191.40      200.09      3.81 o 
   8   0   4       31.27       31.74      3.92 o 
   1   1   4     1561.52     1705.92     12.67 o 
   3   1   4      177.86      197.05      3.08 o 
   5   1   4      286.05      302.93      5.45 o 
   7   1   4       81.72       83.67      2.39 o 
   9   1   4       58.81       55.93      1.41 o 
   0   2   4     2798.94     3046.46     29.59 o 
   2   2   4      379.72      423.96      5.19 o 
   4   2   4       47.97       50.24      1.31 o 
   6   2   4      380.84      378.61      4.37 o 
   8   2   4       27.15       24.07      1.49 o 
   1   3   4     1017.62     1087.37     12.62 o 
   3   3   4        6.22        8.44      0.86 o 
   5   3   4      174.99      173.77      2.60 o 
   7   3   4      138.67      125.46      3.42 o 
   9   3   4        7.15        6.05      0.47 o 
   0   4   4       15.58       11.76      0.82 o 
   2   4   4      460.95      467.88      5.02 o 
   4   4   4      184.69      182.75      2.04 o 
   6   4   4      802.95      846.21      7.60 o 
   8   4   4      105.25      104.09      2.14 o 
   1   5   4      237.29      264.53      3.32 o 
   3   5   4       85.94       93.34      1.30 o 
   5   5   4      134.30      137.81      3.11 o 
   7   5   4      141.37      153.14      3.10 o 
   9   5   4        8.17        7.71      0.53 o 
   0   6   4       46.17       43.58      1.44 o 
   2   6   4       47.14       49.01      1.20 o 
   4   6   4       53.16       50.36      1.31 o 
   6   6   4      227.16      238.23      3.56 o 
   8   6   4      111.96      113.90      2.65 o 
   1   7   4      420.77      415.78      4.22 o 
   3   7   4      854.84      921.25     10.07 o 
   5   7   4        7.37        9.44      0.73 o 
   7   7   4      115.43      116.61      2.86 o 
   0   8   4     1642.47     1603.74     13.31 o 
   2   8   4      288.25      295.00      3.11 o 
   4   8   4       96.48       88.18      2.49 o 
   6   8   4       20.41       18.18      1.07 o 
   8   8   4        2.69        3.58      0.95 o 
   1   9   4       22.43       17.22      0.86 o 
   3   9   4      225.32      211.30      3.31 o 
   5   9   4      273.11      255.72      3.87 o 
   7   9   4      218.07      238.85      4.61 o 
   0  10   4      796.43      804.22     10.71 o 
   2  10   4       95.71       99.75      1.96 o 
   4  10   4       39.98       32.66      1.25 o 
   6  10   4        0.21        1.31      0.41 o 
   1  11   4       68.74       71.72      1.81 o 
   3  11   4       27.02       30.91      1.16 o 
   5  11   4       46.94       48.23      1.69 o 
   0  12   4      553.75      607.44      9.95 o 
   2  12   4      114.80      129.14      2.35 o 
   4  12   4       26.08       22.23      1.39 o 
   1  13   4       59.54       61.08      1.66 o 
   3  13   4      149.30      160.89      2.94 o 
   1   1   5      187.74      185.61      3.24 o 
   3   1   5      432.56      453.07      4.14 o 
   5   1   5       70.50       72.76      1.63 o 
   7   1   5       10.90       12.49      0.92 o 
   9   1   5      144.15      145.31      2.65 o 
   0   2   5      859.79      949.36     19.23 o 
   2   2   5       37.62       39.17      0.88 o 
   4   2   5      501.08      520.38      4.95 o 
   6   2   5      235.13      227.34      4.04 o 
   8   2   5      120.92      116.33      2.40 o 
   1   3   5      103.56      116.65      1.66 o 
   3   3   5      591.38      598.73      4.85 o 
   5   3   5       71.27       70.66      2.03 o 
   7   3   5      310.57      298.72      4.39 o 
   0   4   5       27.60       27.82      1.34 o 
   2   4   5       26.11       22.69      0.77 o 
   4   4   5      103.19      105.36      1.74 o 
   6   4   5      324.31      329.06      4.86 o 
   8   4   5       88.38       85.95      1.70 o 
   1   5   5       29.36       30.28      0.87 o 
   3   5   5       20.30       18.09      0.72 o 
   5   5   5      115.60      119.65      2.96 o 
   7   5   5      123.51      127.36      2.58 o 
   0   6   5      162.97      158.47      3.84 o 
   2   6   5       54.96       56.05      1.29 o 
   4   6   5       46.57       48.57      1.89 o 
   6   6   5      166.61      167.11      2.81 o 
   8   6   5       42.60       43.24      1.93 o 
   1   7   5      374.40      358.59      4.23 o 
   3   7   5       11.66       17.30      1.00 o 
   5   7   5       37.27       31.97      1.76 o 
   7   7   5       19.95       21.60      1.07 o 
   0   8   5      330.10      295.72      9.89 o 
   2   8   5       89.03       82.28      2.14 o 
   4   8   5      122.34      121.53      3.37 o 
   6   8   5      499.06      543.73      5.33 o 
   1   9   5      380.41      395.86      5.43 o 
   3   9   5      225.50      228.22      4.55 o 
   5   9   5      181.33      168.80      2.99 o 
   0  10   5      105.41      100.90      3.53 o 
   2  10   5       18.28       16.01      1.00 o 
   4  10   5       73.90       75.54      2.95 o 
   1  11   5       43.91       46.73      1.41 o 
   3  11   5       11.39       11.54      0.86 o 
   0  12   5       11.75       11.41      0.84 o 
   2  12   5       45.42       46.54      1.22 o 
   0   0   6     3079.82     3152.37     54.29 o 
   2   0   6      582.79      599.52     10.44 o 
   4   0   6        2.66        3.07      0.81 o 
   6   0   6      108.50      106.59      5.34 o 
   8   0   6       28.82       28.11      2.11 o 
   1   1   6      103.24      100.03      1.76 o 
   3   1   6      264.56      262.40      4.42 o 
   5   1   6      109.33      109.18      4.00 o 
   7   1   6       37.17       41.72      2.13 o 
   0   2   6       39.59       37.66      1.46 o 
   2   2   6      329.03      337.07      3.59 o 
   4   2   6       50.51       59.10      1.66 o 
   6   2   6      247.05      241.95      3.87 o 
   8   2   6       14.93       15.62      0.85 o 
   1   3   6     1221.41     1253.24     10.41 o 
   3   3   6      107.26      105.46      1.92 o 
   5   3   6      108.20      113.02      2.74 o 
   7   3   6       80.68       74.47      2.08 o 
   0   4   6      140.26      161.06      3.42 o 
   2   4   6      222.11      213.04      2.59 o 
   4   4   6      233.92      236.02      3.07 o 
   6   4   6       22.42       21.37      1.09 o 
   1   5   6      118.26      110.28      2.25 o 
   3   5   6      209.08      208.18      3.17 o 
   5   5   6       34.54       34.62      1.27 o 
   7   5   6      111.21      108.74      1.97 o 
   0   6   6       13.38       11.55      0.88 o 
   2   6   6      187.10      190.29      2.55 o 
   4   6   6       50.21       47.79      1.73 o 
   6   6   6      186.86      193.70      2.84 o 
   1   7   6      216.93      213.15      3.84 o 
   3   7   6       28.68       26.18      1.34 o 
   5   7   6       55.14       60.71      2.10 o 
   0   8   6      752.71      714.87      8.46 o 
   2   8   6       84.97       74.13      2.12 o 
   4   8   6      162.95      170.11      3.14 o 
   1   9   6        3.33        3.79      0.43 o 
   3   9   6       51.69       53.80      2.47 o 
   0  10   6       32.31       33.28      1.45 o 
   2  10   6        7.52        7.06      0.69 o 
   4  10   6       28.25       27.29      1.41 o 
   1  11   6      182.11      178.61      3.91 o 
   1   1   7      306.48      302.23      4.84 o 
   3   1   7      160.98      163.35      3.41 o 
   5   1   7      210.52      219.47      5.23 o 
   0   2   7      662.43      672.08     30.04 o 
   2   2   7      201.98      213.50      6.16 o 
   4   2   7       35.75       35.83      1.78 o 
   6   2   7      163.14      165.96      3.98 o 
   1   3   7       27.95       23.53      1.16 o 
   3   3   7      153.58      164.40      3.28 o 
   5   3   7       59.30       61.59      2.55 o 
   0   4   7       55.10       61.90      2.34 o 
   2   4   7      162.61      156.35      2.55 o 
   4   4   7      138.30      132.60      3.82 o 
   6   4   7       45.71       47.03      2.72 o 
   1   5   7       45.40       42.55      1.70 o 
   3   5   7       64.20       53.57      2.03 o 
   5   5   7      231.58      239.42      6.74 o 
   0   6   7       56.68       49.15      3.75 o 
   2   6   7       57.40       55.72      1.96 o 
   4   6   7       39.16       34.97      2.51 o 
   1   7   7      148.80      150.47      3.38 o 
   3   7   7       25.94       24.71      1.55 o 
   0   8   7       12.69       11.67      1.62 o 
   2   8   7       18.99       21.00      1.42 o 
   1   9   7       45.27       25.96     11.58 o 
   0   0   8      568.12      560.76     12.56 o 
   2   0   8        8.76        8.86      1.09 o 
   4   0   8      295.09      284.49      7.76 o 
   1   1   8       55.21       49.99      1.74 o 
   3   1   8       18.40       16.00      0.94 o 
   0   2   8      196.66      192.91      4.80 o 
   2   2   8       23.04       21.77      1.11 o 
   4   2   8       65.04       60.96      2.31 o 
   1   3   8       17.46       16.81      0.96 o 
   3   3   8       54.34       53.29      1.79 o 
   0   4   8      199.30      213.65      6.79 o 
   2   4   8      105.55      110.34      3.28 o 
   4   4   8       15.78       16.64      1.62 o 
   1   5   8       32.10       26.88      1.57 o 
   3   5   8      106.71      113.19      4.14 o 
   0   6   8      113.27      103.13      3.88 o 
   2   6   8       59.30       55.53      2.64 o 
                                                 
