# Supplementary material for: Photoswitching neutral homoaromatic hydrocarbons
Source: Nat Chem. 2023 Jan 26;15(3):377–85. doi: 10.1038/s41557-022-01121-w (PMC9986110; doi:10.1038/s41557-022-01121-w)
Supplement: Supplementary file 11 — Example inputs for the computational methods used. [file 41557_2022_1121_MOESM11_ESM.zip]

Archive with 4 entries (4 files):
- ACID Scan Example Input File.txt
- Example Input Geometry Optimization.txt
- NICS XY Plane -1.8A Input.txt
- NICS XY Scan -1.8A Input.txt
