# Supplementary material for: Photoswitching neutral homoaromatic hydrocarbons
Source: Nat Chem. 2023 Jan 26;15(3):377–85. doi: 10.1038/s41557-022-01121-w (PMC9986110; doi:10.1038/s41557-022-01121-w)
Supplement: Supplementary file 11 — Example inputs for the computational methods used. [file 41557_2022_1121_MOESM11_ESM.zip › ACID Scan Example Input File.txt]

nprocshared=10
%mem=10GB
# b3lyp def2tzvp empiricaldispersion=gd3bj scf=tight nmr=csgt iop(10/93=1)

AICD022 from cal137

0 1
 C                  2.25801800   -1.25054900    1.09462000
 C                  2.07456100   -2.00016500   -0.04970100
 C                  0.84240700   -2.19660200   -0.70497000
 C                 -0.22622500   -1.33908500   -0.67757400
 C                  0.07273500   -0.09614700    1.24277600
 C                  1.23583100   -0.57257300    1.79277700
 C                 -0.01158300    0.10694700   -0.25886500
 C                 -1.57673900   -1.78669100   -0.89910200
 C                 -1.12566800    0.10714600    2.01611000
 C                 -2.33323900    0.29576400    1.45522400
 C                 -2.65336300   -1.04336000   -0.59193600
 C                 -2.50507500    0.36222200   -0.04872900
 C                  1.20232900    0.75608200   -0.96917200
 O                  1.59764000    0.34975600   -2.02244500
 O                  1.79748500    1.82780200   -0.41955200
 C                  1.29312900    2.56848900    0.69393900
 C                 -1.24310100    0.94148900   -0.62248000
 O                 -1.19296600    1.94876500   -1.28010200
 H                  3.21412500   -1.34851200    1.59478700
 H                  2.90324600   -2.62322400   -0.36346200
 H                  0.70303300   -3.14142200   -1.22003800
 H                  1.33979500   -0.49997700    2.87119900
 H                 -1.70589400   -2.80969100   -1.23230200
 H                 -1.04356300   -0.00349800    3.09126500
 H                 -3.22483100    0.35050600    2.06557000
 H                 -3.65290700   -1.44747500   -0.67930600
 H                 -3.34800400    0.99125600   -0.32834000
 H                  1.70350600    3.56943400    0.58077400
 H                  0.20833900    2.63388300    0.68745200
 H                  1.63825500    2.13130000    1.62928800

AICD022.txt
