# Supplementary material for: Photoswitching neutral homoaromatic hydrocarbons
Source: Nat Chem. 2023 Jan 26;15(3):377–85. doi: 10.1038/s41557-022-01121-w (PMC9986110; doi:10.1038/s41557-022-01121-w)
Supplement: Supplementary file 11 — Example inputs for the computational methods used. [file 41557_2022_1121_MOESM11_ESM.zip › Example Input Geometry Optimization.txt]

%chk=cal137.chk
%nprocshared=10
%mem=10GB
# opt freq=noraman b3lyp def2tzvp empiricaldispersion=gd3bj nosymmetry output=wfn

cal137

0 1
 C                  2.25590100   -1.28195600    1.11616500
 C                  2.07454700   -2.02345900   -0.03538300
 C                  0.84460700   -2.20113200   -0.70555600
 C                 -0.22066100   -1.33577700   -0.68215500
 C                  0.07613000   -0.10024700    1.25234000
 C                  1.23376300   -0.59154200    1.80760500
 C                 -0.00959700    0.11208300   -0.25228900
 C                 -1.57248000   -1.78543600   -0.91887700
 C                 -1.12686700    0.09679900    2.02954400
 C                 -2.33777400    0.27699100    1.47024500
 C                 -2.65412900   -1.05138600   -0.60233800
 C                 -2.51300000    0.34916900   -0.03621800
 C                  1.19875400    0.77486500   -0.97434900
 O                  1.58668600    0.36488700   -2.03091400
 O                  1.80353700    1.85257300   -0.43901300
 C                  1.30646000    2.61942100    0.66603500
 C                 -1.25273700    0.94183800   -0.60657100
 O                 -1.21249000    1.95639500   -1.25703100
 H                  3.20535600   -1.39730200    1.62800600
 H                  2.89848400   -2.65793800   -0.34330400
 H                  0.70235500   -3.14233900   -1.22913600
 H                  1.32980900   -0.52718900    2.88865300
 H                 -1.69735600   -2.80398100   -1.27090700
 H                 -1.04388500   -0.01534300    3.10578400
 H                 -3.22883800    0.32533800    2.08437700
 H                 -3.65253600   -1.45886000   -0.70328500
 H                 -3.35921100    0.97829000   -0.31040700
 H                  1.78256100    3.59320300    0.56807200
 H                  0.22799500    2.75096800    0.61708400
 H                  1.59589300    2.16293700    1.61153000

cal137.wfn
