# Supplementary material for: Photoswitching neutral homoaromatic hydrocarbons
Source: Nat Chem. 2023 Jan 26;15(3):377–85. doi: 10.1038/s41557-022-01121-w (PMC9986110; doi:10.1038/s41557-022-01121-w)
Supplement: Supplementary file 11 — Example inputs for the computational methods used. [file 41557_2022_1121_MOESM11_ESM.zip › NICS XY Scan -1.8A Input.txt]

%chk=cal152.chk
%nprocshared=10
%mem=10GB
# nmr=giao b3lyp/6-311g(d,p)

cal152

0 1
 Bq                 0.00000000    0.00000000    0.00000000
 Bq                 0.00000000    0.00000000    2.39858195
 C                  1.61985285    0.00000000    1.95113667
 C                 -2.40630628    0.71042564   -0.00415859
 C                 -2.41646043   -0.67485438    0.00418066
 C                 -1.27243639   -1.50131636    0.01450508
 C                 -0.00843874   -1.15117766    0.44324272
 C                  0.00845130    1.15659267    0.42928263
 C                 -1.25030970    1.52010685   -0.00373954
 C                  0.18043808    0.00737751    1.41934418
 C                  1.16630656   -1.76645699   -0.12956941
 C                  1.19202951    1.74744620   -0.15101973
 C                  2.42173340    1.21466923   -0.00762187
 C                  2.40378229   -1.25025785    0.00761601
 C                  2.65096663   -0.01425378    0.84904913
 C                 -0.76905465    0.02161910    2.61700230
 O                  1.89929407    0.00498047    3.12388472
 H                 -3.34945315    1.20380559   -0.21676292
 H                 -3.36676576   -1.15687298   -0.20250782
 H                 -1.37013176   -2.46767319   -0.47461121
 H                 -1.33380753    2.48182324   -0.50448444
 H                  1.00798051   -2.61528834   -0.78738635
 H                  1.04616038    2.59040241   -0.81917873
 H                  3.26953444    1.62340926   -0.54465690
 H                  3.24547156   -1.67802233   -0.52418292
 H                  3.64793633   -0.01881433    1.28927264
 H                 -1.81314354    0.02817852    2.32580166
 H                 -0.57828408   -0.85672713    3.23421581
 H                 -0.56447284    0.90383339    3.22419691
Bq	0.00	0.00	-1.80
Bq	0.1000	0.0000	-1.8000
Bq	0.2000	0.0000	-1.8000
Bq	0.3000	0.0000	-1.8000
Bq	0.4000	0.0000	-1.8000
Bq	0.5000	0.0000	-1.8000
Bq	0.6000	0.0000	-1.8000
Bq	0.7000	0.0000	-1.8000
Bq	0.8000	0.0000	-1.8000
Bq	0.9000	0.0000	-1.8000
Bq	1.0000	0.0000	-1.8000
Bq	1.1000	0.0000	-1.8000
Bq	1.2000	0.0000	-1.8000
Bq	1.3000	0.0000	-1.8000
Bq	1.4000	0.0000	-1.8000
Bq	1.5000	0.0000	-1.8000
Bq	1.6000	0.0000	-1.8000
Bq	1.7000	0.0000	-1.8000
Bq	1.8000	0.0000	-1.8000
Bq	1.9000	0.0000	-1.8000
Bq	2.0000	0.0000	-1.8000
Bq	2.1000	0.0000	-1.8000
Bq	2.2000	0.0000	-1.8000
Bq	2.3000	0.0000	-1.8000
Bq	2.4000	0.0000	-1.8000
Bq	2.5000	0.0000	-1.8000
Bq	2.6000	0.0000	-1.8000
Bq	2.7000	0.0000	-1.8000
Bq	2.8000	0.0000	-1.8000
Bq	2.9000	0.0000	-1.8000
Bq	3.0000	0.0000	-1.8000
Bq	3.1000	0.0000	-1.8000
Bq	3.2000	0.0000	-1.8000
Bq	3.3000	0.0000	-1.8000
Bq	3.4000	0.0000	-1.8000
Bq	3.5000	0.0000	-1.8000
Bq	3.6000	0.0000	-1.8000
Bq	3.7000	0.0000	-1.8000
Bq	3.8000	0.0000	-1.8000
Bq	3.9000	0.0000	-1.8000
Bq	4.0000	0.0000	-1.8000
Bq	4.1000	0.0000	-1.8000
Bq	4.2000	0.0000	-1.8000
Bq	4.3000	0.0000	-1.8000
Bq	4.4000	0.0000	-1.8000
Bq	4.5000	0.0000	-1.8000
Bq	4.6000	0.0000	-1.8000
Bq	4.7000	0.0000	-1.8000
Bq	4.8000	0.0000	-1.8000
Bq	4.9000	0.0000	-1.8000
Bq	5.0000	0.0000	-1.8000
Bq	5.1000	0.0000	-1.8000
Bq	5.2000	0.0000	-1.8000
Bq	5.3000	0.0000	-1.8000
Bq	5.4000	0.0000	-1.8000
Bq	5.5000	0.0000	-1.8000
Bq	5.6000	0.0000	-1.8000
Bq	5.7000	0.0000	-1.8000
Bq	5.8000	0.0000	-1.8000
Bq	5.9000	0.0000	-1.8000
Bq	6.0000	0.0000	-1.8000
Bq	-0.1000	0.0000	-1.8000
Bq	-0.2000	0.0000	-1.8000
Bq	-0.3000	0.0000	-1.8000
Bq	-0.4000	0.0000	-1.8000
Bq	-0.5000	0.0000	-1.8000
Bq	-0.6000	0.0000	-1.8000
Bq	-0.7000	0.0000	-1.8000
Bq	-0.8000	0.0000	-1.8000
Bq	-0.9000	0.0000	-1.8000
Bq	-1.0000	0.0000	-1.8000
Bq	-1.1000	0.0000	-1.8000
Bq	-1.2000	0.0000	-1.8000
Bq	-1.3000	0.0000	-1.8000
Bq	-1.4000	0.0000	-1.8000
Bq	-1.5000	0.0000	-1.8000
Bq	-1.6000	0.0000	-1.8000
Bq	-1.7000	0.0000	-1.8000
Bq	-1.8000	0.0000	-1.8000
Bq	-1.9000	0.0000	-1.8000
Bq	-2.0000	0.0000	-1.8000
Bq	-2.1000	0.0000	-1.8000
Bq	-2.2000	0.0000	-1.8000
Bq	-2.3000	0.0000	-1.8000
Bq	-2.4000	0.0000	-1.8000
Bq	-2.5000	0.0000	-1.8000
Bq	-2.6000	0.0000	-1.8000
Bq	-2.7000	0.0000	-1.8000
Bq	-2.8000	0.0000	-1.8000
Bq	-2.9000	0.0000	-1.8000
Bq	-3.0000	0.0000	-1.8000
Bq	-3.1000	0.0000	-1.8000
Bq	-3.2000	0.0000	-1.8000
Bq	-3.3000	0.0000	-1.8000
Bq	-3.4000	0.0000	-1.8000
Bq	-3.5000	0.0000	-1.8000
Bq	-3.6000	0.0000	-1.8000
Bq	-3.7000	0.0000	-1.8000
Bq	-3.8000	0.0000	-1.8000
Bq	-3.9000	0.0000	-1.8000
Bq	-4.0000	0.0000	-1.8000
Bq	-4.1000	0.0000	-1.8000
Bq	-4.2000	0.0000	-1.8000
Bq	-4.3000	0.0000	-1.8000
Bq	-4.4000	0.0000	-1.8000
Bq	-4.5000	0.0000	-1.8000
Bq	-4.6000	0.0000	-1.8000
Bq	-4.7000	0.0000	-1.8000
Bq	-4.8000	0.0000	-1.8000
Bq	-4.9000	0.0000	-1.8000
Bq	-5.0000	0.0000	-1.8000
Bq	-5.1000	0.0000	-1.8000
Bq	-5.2000	0.0000	-1.8000
Bq	-5.3000	0.0000	-1.8000
Bq	-5.4000	0.0000	-1.8000
Bq	-5.5000	0.0000	-1.8000
Bq	-5.6000	0.0000	-1.8000
Bq	-5.7000	0.0000	-1.8000
Bq	-5.8000	0.0000	-1.8000
Bq	-5.9000	0.0000	-1.8000
Bq	-6.0000	0.0000	-1.8000
