# Supplementary material for: Photoswitching neutral homoaromatic hydrocarbons
Source: Nat Chem. 2023 Jan 26;15(3):377–85. doi: 10.1038/s41557-022-01121-w (PMC9986110; doi:10.1038/s41557-022-01121-w)
Supplement: Supplementary file 12 — Computational geometry optimized coordinates of the investigated structures. [file 41557_2022_1121_MOESM12_ESM.zip]

Archive with 9 entries (9 files):
- Geom-Opt_15.mol2
- Geom-Opt_18.mol2
- Geom-Opt_Benzene.mol2
- Geom-Opt_Cycloheptatriene.mol2
- Geom-Opt_Elassovalene.mol2
- Geom-Opt_H-15.mol2
- Geom-Opt_H-18.mol2
- Geom-Opt_Me-15.mol2
- Geom-Opt_Norcaradiene.mol2
