# Supplementary material for: Photoswitching neutral homoaromatic hydrocarbons
Source: Nat Chem. 2023 Jan 26;15(3):377–85. doi: 10.1038/s41557-022-01121-w (PMC9986110; doi:10.1038/s41557-022-01121-w)
Supplement: Supplementary file 12 — Computational geometry optimized coordinates of the investigated structures. [file 41557_2022_1121_MOESM12_ESM.zip › Geom-Opt_15.mol2]

# cal137
# Created by GaussView 6.0.16
#

#
#

@<TRIPOS>MOLECULE
Molecule Name
30 32
SMALL
NO_CHARGES


@<TRIPOS>ATOM
1 C1     2.2580    -1.2505     1.0946 C
2 C2     2.0746    -2.0002    -0.0497 C
3 C3     0.8424    -2.1966    -0.7050 C
4 C4    -0.2262    -1.3391    -0.6776 C
5 C5     0.0727    -0.0961     1.2428 C
6 C6     1.2358    -0.5726     1.7928 C
7 C7    -0.0116     0.1069    -0.2589 C
8 C8    -1.5767    -1.7867    -0.8991 C
9 C9    -1.1257     0.1071     2.0161 C
10 C10    -2.3332     0.2958     1.4552 C
11 C11    -2.6534    -1.0434    -0.5919 C
12 C12    -2.5051     0.3622    -0.0487 C
13 C13     1.2023     0.7561    -0.9692 C
14 O14     1.5976     0.3498    -2.0224 O
15 O15     1.7975     1.8278    -0.4196 O
16 C16     1.2931     2.5685     0.6939 C
17 C17    -1.2431     0.9415    -0.6225 C
18 O18    -1.1930     1.9488    -1.2801 O
19 H19     3.2141    -1.3485     1.5948 H
20 H20     2.9032    -2.6232    -0.3635 H
21 H21     0.7030    -3.1414    -1.2200 H
22 H22     1.3398    -0.5000     2.8712 H
23 H23    -1.7059    -2.8097    -1.2323 H
24 H24    -1.0436    -0.0035     3.0913 H
25 H25    -3.2248     0.3505     2.0656 H
26 H26    -3.6529    -1.4475    -0.6793 H
27 H27    -3.3480     0.9913    -0.3283 H
28 H28     1.7035     3.5694     0.5808 H
29 H29     0.2083     2.6339     0.6875 H
30 H30     1.6383     2.1313     1.6293 H
@<TRIPOS>BOND
1 1 2 2
2 1 6 Ar
3 1 19 1
4 2 3 Ar
5 2 20 1
6 3 4 2
7 3 21 1
8 4 7 1
9 4 8 Ar
10 5 6 2
11 5 7 1
12 5 9 Ar
13 6 22 1
14 7 13 1
15 7 17 1
16 8 11 2
17 8 23 1
18 9 10 2
19 9 24 1
20 10 12 1
21 10 25 1
22 11 12 1
23 11 26 1
24 12 17 1
25 12 27 1
26 13 14 2
27 13 15 Ar
28 15 16 1
29 16 28 1
30 16 29 1
31 16 30 1
32 17 18 2
