# Supplementary material for: Photoswitching neutral homoaromatic hydrocarbons
Source: Nat Chem. 2023 Jan 26;15(3):377–85. doi: 10.1038/s41557-022-01121-w (PMC9986110; doi:10.1038/s41557-022-01121-w)
Supplement: Supplementary file 12 — Computational geometry optimized coordinates of the investigated structures. [file 41557_2022_1121_MOESM12_ESM.zip › Geom-Opt_18.mol2]

# cal133
# Created by GaussView 6.0.16
#

#
#

@<TRIPOS>MOLECULE
Molecule Name
30 32
SMALL
NO_CHARGES


@<TRIPOS>ATOM
1 C1    -0.9794    -0.3349     0.4359 C
2 C2    -0.9581    -1.0655    -0.8105 C
3 C3    -1.9084    -1.1077    -1.7705 C
4 C4    -3.0968    -0.2737    -1.7885 C
5 C5    -2.9810     1.1011     0.1363 C
6 C6    -1.9092     0.5325     0.9070 C
7 C7    -2.8842     1.1775    -1.3760 C
8 C8    -4.3144    -0.8480    -1.9552 C
9 C9    -4.1985     1.5251     0.5517 C
10 C10    -5.0863     1.9193    -0.5977 C
11 C11    -5.6204    -0.3827    -1.5578 C
12 C12    -5.9879     0.7479    -0.9179 C
13 C13    -1.6372     1.7545    -2.0714 C
14 O14    -1.1964     1.2580    -3.0679 O
15 O15    -1.0623     2.8764    -1.6017 O
16 C16    -1.5659     3.6556    -0.5165 C
17 C17    -4.0920     2.0648    -1.7349 C
18 O18    -4.1942     2.7623    -2.7025 O
19 H19    -0.1951    -0.6157     1.1297 H
20 H20    -0.1258    -1.7496    -0.9219 H
21 H21    -1.8171    -1.8474    -2.5569 H
22 H22    -1.8520     0.8238     1.9499 H
23 H23    -4.2938    -1.8878    -2.2647 H
24 H24    -4.5506     1.4672     1.5726 H
25 H25    -5.6648     2.8321    -0.4596 H
26 H26    -6.4084    -1.1119    -1.7089 H
27 H27    -7.0162     0.8331    -0.5884 H
28 H28    -1.0040     4.5858    -0.5520 H
29 H29    -2.6248     3.8801    -0.6351 H
30 H30    -1.3916     3.1586     0.4362 H
@<TRIPOS>BOND
1 1 2 Ar
2 1 6 2
3 1 19 1
4 2 3 2
5 2 20 1
6 3 4 1
7 3 21 1
8 4 7 1
9 4 8 2
10 5 6 Ar
11 5 7 1
12 5 9 2
13 6 22 1
14 7 13 1
15 7 17 1
16 8 11 Ar
17 8 23 1
18 9 10 1
19 9 24 1
20 10 12 1
21 10 17 1
22 10 25 1
23 11 12 2
24 11 26 1
25 12 27 1
26 13 14 2
27 13 15 1
28 15 16 1
29 16 28 1
30 16 29 1
31 16 30 1
32 17 18 2
