# Supplementary material for: Photoswitching neutral homoaromatic hydrocarbons
Source: Nat Chem. 2023 Jan 26;15(3):377–85. doi: 10.1038/s41557-022-01121-w (PMC9986110; doi:10.1038/s41557-022-01121-w)
Supplement: Supplementary file 12 — Computational geometry optimized coordinates of the investigated structures. [file 41557_2022_1121_MOESM12_ESM.zip › Geom-Opt_Benzene.mol2]

# cal201a
# Created by GaussView 6.0.16
#

#
#

@<TRIPOS>MOLECULE
Molecule Name
12 12
SMALL
NO_CHARGES


@<TRIPOS>ATOM
1 C1     0.1893     1.3235     0.0001 C
2 C2     1.5795     1.3234     0.0005 C
3 C3     2.2747     2.5273    -0.0001 C
4 C4     1.5796     3.7313    -0.0010 C
5 C5     0.1895     3.7314    -0.0015 C
6 C6    -0.5057     2.5274    -0.0009 C
7 H7    -0.3519     0.3861     0.0005 H
8 H8     2.1207     0.3859     0.0013 H
9 H9     3.3571     2.5273     0.0003 H
10 H10     2.1209     4.6687    -0.0015 H
11 H11    -0.3518     4.6688    -0.0023 H
12 H12    -1.5882     2.5275    -0.0013 H
@<TRIPOS>BOND
1 1 2 Ar
2 1 6 Ar
3 1 7 1
4 2 3 Ar
5 2 8 1
6 3 4 Ar
7 3 9 1
8 4 5 Ar
9 4 10 1
10 5 6 Ar
11 5 11 1
12 6 12 1
