# Supplementary material for: Photoswitching neutral homoaromatic hydrocarbons
Source: Nat Chem. 2023 Jan 26;15(3):377–85. doi: 10.1038/s41557-022-01121-w (PMC9986110; doi:10.1038/s41557-022-01121-w)
Supplement: Supplementary file 12 — Computational geometry optimized coordinates of the investigated structures. [file 41557_2022_1121_MOESM12_ESM.zip › Geom-Opt_Cycloheptatriene.mol2]

# cal140
# Created by GaussView 6.0.16
#

#
#

@<TRIPOS>MOLECULE
Molecule Name
15 15
SMALL
NO_CHARGES


@<TRIPOS>ATOM
1 C1    -0.8144     0.0046     1.4634 C
2 C2     0.5443     0.0046     1.4632 C
3 C3     1.3861     1.1720     1.3982 C
4 C4    -1.6563     1.1719     1.3986 C
5 C5     1.0792     2.3796     1.9025 C
6 C6    -1.3493     2.3796     1.9028 C
7 C7    -0.1350     2.5912     2.7615 C
8 H8    -1.3105    -0.9557     1.3701 H
9 H9     1.0404    -0.9557     1.3698 H
10 H10     2.3312     1.0546     0.8776 H
11 H11    -2.6015     1.0545     0.8782 H
12 H12     1.7265     3.2252     1.7002 H
13 H13    -1.9967     3.2251     1.7007 H
14 H14    -0.1348     1.8608     3.5789 H
15 H15    -0.1349     3.5874     3.2011 H
@<TRIPOS>BOND
1 1 2 2
2 1 4 Ar
3 1 8 1
4 2 3 Ar
5 2 9 1
6 3 5 2
7 3 10 1
8 4 6 2
9 4 11 1
10 5 7 1
11 5 12 1
12 6 7 1
13 6 13 1
14 7 14 1
15 7 15 1
