# Supplementary material for: Photoswitching neutral homoaromatic hydrocarbons
Source: Nat Chem. 2023 Jan 26;15(3):377–85. doi: 10.1038/s41557-022-01121-w (PMC9986110; doi:10.1038/s41557-022-01121-w)
Supplement: Supplementary file 12 — Computational geometry optimized coordinates of the investigated structures. [file 41557_2022_1121_MOESM12_ESM.zip › Geom-Opt_Elassovalene.mol2]

# cal196a
# Created by GaussView 6.0.16
#

#
#

@<TRIPOS>MOLECULE
Molecule Name
22 24
SMALL
NO_CHARGES


@<TRIPOS>ATOM
1 C1     2.0303     5.5434     0.0454 C
2 C2     3.3352     5.2733     0.2994 C
3 C3     4.4377     6.0367    -0.1908 C
4 C4     4.4772     6.7827    -1.3403 C
5 C5     3.4242     6.9534    -2.2895 C
6 C6     2.1007     6.8727    -2.0030 C
7 C7     0.9770     6.7853    -2.9038 C
8 C8    -0.1840     6.6872    -2.2325 C
9 C9     0.0271     6.6901    -0.7360 C
10 C10    -0.2560     5.3301    -0.1408 C
11 C11     0.8676     4.7210     0.2774 C
12 C12     1.5697     6.8309    -0.5916 C
13 H13     3.5730     4.3938     0.8898 H
14 H14     3.7179     7.1260    -3.3203 H
15 H15     1.0783     6.7620    -3.9808 H
16 H16    -1.1599     6.5707    -2.6838 H
17 H17    -0.5394     7.4836    -0.2408 H
18 H18    -1.2484     4.9015    -0.1107 H
19 H19     0.9175     3.7256     0.6985 H
20 H20     1.8937     7.7003    -0.0163 H
21 H21     5.4503     7.1627    -1.6329 H
22 H22     5.3831     5.8941     0.3217 H
@<TRIPOS>BOND
1 1 2 2
2 1 11 Ar
3 1 12 1
4 2 3 Ar
5 2 13 1
6 3 4 2
7 3 22 1
8 4 5 Ar
9 4 21 1
10 5 6 2
11 5 14 1
12 6 7 Ar
13 6 12 1
14 7 8 2
15 7 15 1
16 8 9 1
17 8 16 1
18 9 10 1
19 9 12 1
20 9 17 1
21 10 11 2
22 10 18 1
23 11 19 1
24 12 20 1
