# Supplementary material for: Photoswitching neutral homoaromatic hydrocarbons
Source: Nat Chem. 2023 Jan 26;15(3):377–85. doi: 10.1038/s41557-022-01121-w (PMC9986110; doi:10.1038/s41557-022-01121-w)
Supplement: Supplementary file 12 — Computational geometry optimized coordinates of the investigated structures. [file 41557_2022_1121_MOESM12_ESM.zip › Geom-Opt_H-15.mol2]

# cal240
# Created by GaussView 6.0.16
#

#
#

@<TRIPOS>MOLECULE
Molecule Name
24 26
SMALL
NO_CHARGES


@<TRIPOS>ATOM
1 C1     2.2550    -1.2283     1.0466 C
2 C2     2.0664    -1.9773    -0.0981 C
3 C3     0.8225    -2.2350    -0.7271 C
4 C4    -0.2645    -1.4059    -0.6662 C
5 C5     0.0551    -0.1368     1.2732 C
6 C6     1.2382    -0.5844     1.7954 C
7 C7    -0.0314     0.0203    -0.2266 C
8 C8    -1.6249    -1.8225    -0.8791 C
9 C9    -1.1447     0.0847     2.0355 C
10 C10    -2.3361     0.3047     1.4480 C
11 C11    -2.6716    -1.0272    -0.5875 C
12 C12    -2.4810     0.3829    -0.0603 C
13 C13    -1.1809     0.9097    -0.6193 C
14 O14    -1.0726     1.9055    -1.2893 O
15 H15     3.2323    -1.2975     1.5108 H
16 H16     2.9123    -2.5681    -0.4309 H
17 H17     0.7075    -3.1937    -1.2233 H
18 H18     1.3819    -0.5156     2.8692 H
19 H19    -1.7963    -2.8424    -1.2034 H
20 H20    -1.0852    -0.0179     3.1128 H
21 H21    -3.2381     0.3811     2.0412 H
22 H22    -3.6855    -1.3955    -0.6740 H
23 H23    -3.3039     1.0333    -0.3503 H
24 H24     0.9015     0.4053    -0.6323 H
@<TRIPOS>BOND
1 1 2 2
2 1 6 Ar
3 1 15 1
4 2 3 Ar
5 2 16 1
6 3 4 2
7 3 17 1
8 4 7 1
9 4 8 Ar
10 5 6 2
11 5 7 1
12 5 9 Ar
13 6 18 1
14 7 13 1
15 7 24 1
16 8 11 2
17 8 19 1
18 9 10 2
19 9 20 1
20 10 12 1
21 10 21 1
22 11 12 1
23 11 22 1
24 12 13 1
25 12 23 1
26 13 14 2
