# Supplementary material for: Photoswitching neutral homoaromatic hydrocarbons
Source: Nat Chem. 2023 Jan 26;15(3):377–85. doi: 10.1038/s41557-022-01121-w (PMC9986110; doi:10.1038/s41557-022-01121-w)
Supplement: Supplementary file 12 — Computational geometry optimized coordinates of the investigated structures. [file 41557_2022_1121_MOESM12_ESM.zip › Geom-Opt_H-18.mol2]

# cal241
# Created by GaussView 6.0.16
#

#
#

@<TRIPOS>MOLECULE
Molecule Name
24 26
SMALL
NO_CHARGES


@<TRIPOS>ATOM
1 C1    -0.9635    -0.3152     0.3749 C
2 C2    -0.9501    -1.0370    -0.8801 C
3 C3    -1.9341    -1.1409    -1.8085 C
4 C4    -3.1357    -0.3375    -1.7955 C
5 C5    -3.0035     1.0640     0.1444 C
6 C6    -1.9116     0.5103     0.8906 C
7 C7    -2.9191     1.0960    -1.3596 C
8 C8    -4.3620    -0.8962    -1.9618 C
9 C9    -4.2026     1.5466     0.5552 C
10 C10    -5.0739     1.9285    -0.6173 C
11 C11    -5.6481    -0.3924    -1.5436 C
12 C12    -5.9850     0.7568    -0.9158 C
13 C13    -4.0518     2.0301    -1.7412 C
14 O14    -4.1080     2.7332    -2.7118 O
15 H15    -0.1498    -0.5804     1.0407 H
16 H16    -0.1012    -1.6994    -1.0036 H
17 H17    -1.8527    -1.9185    -2.5604 H
18 H18    -1.8301     0.7887     1.9354 H
19 H19    -4.3720    -1.9310    -2.2886 H
20 H20    -4.5468     1.5653     1.5806 H
21 H21    -5.6441     2.8491    -0.5023 H
22 H22    -6.4558    -1.1050    -1.6697 H
23 H23    -7.0081     0.8552    -0.5726 H
24 H24    -1.9667     1.4590    -1.7424 H
@<TRIPOS>BOND
1 1 2 1
2 1 6 2
3 1 15 1
4 2 3 2
5 2 16 1
6 3 4 Ar
7 3 17 1
8 4 7 1
9 4 8 2
10 5 6 Ar
11 5 7 1
12 5 9 2
13 6 18 1
14 7 13 1
15 7 24 1
16 8 11 Ar
17 8 19 1
18 9 10 1
19 9 20 1
20 10 12 1
21 10 13 1
22 10 21 1
23 11 12 2
24 11 22 1
25 12 23 1
26 13 14 2
