# Supplementary material for: Photoswitching neutral homoaromatic hydrocarbons
Source: Nat Chem. 2023 Jan 26;15(3):377–85. doi: 10.1038/s41557-022-01121-w (PMC9986110; doi:10.1038/s41557-022-01121-w)
Supplement: Supplementary file 12 — Computational geometry optimized coordinates of the investigated structures. [file 41557_2022_1121_MOESM12_ESM.zip › Geom-Opt_Me-15.mol2]

# cal143
# Created by GaussView 6.0.16
#

#
#

@<TRIPOS>MOLECULE
Molecule Name
27 29
SMALL
NO_CHARGES


@<TRIPOS>ATOM
1 C1     2.2496    -1.3271     1.1149 C
2 C2     2.0603    -2.0787    -0.0333 C
3 C3     0.8439    -2.2038    -0.7380 C
4 C4    -0.2180    -1.3230    -0.7090 C
5 C5     0.0973    -0.0710     1.2040 C
6 C6     1.2566    -0.5646     1.7665 C
7 C7    -0.0001     0.1332    -0.3058 C
8 C8    -1.5715    -1.7857    -0.9108 C
9 C9    -1.0915     0.1205     2.0021 C
10 C10    -2.3161     0.2845     1.4636 C
11 C11    -2.6529    -1.0524    -0.5798 C
12 C12    -2.5116     0.3557    -0.0376 C
13 C13     1.1978     0.8249    -0.9558 C
14 C14    -1.2579     0.9492    -0.6326 C
15 O15    -1.2478     1.9571    -1.2940 O
16 H16     3.1768    -1.4879     1.6558 H
17 H17     2.8543    -2.7687    -0.3010 H
18 H18     0.6816    -3.1447    -1.2585 H
19 H19     1.3577    -0.4595     2.8442 H
20 H20    -1.6984    -2.8128    -1.2383 H
21 H21    -0.9874     0.0111     3.0770 H
22 H22    -3.1985     0.3178     2.0917 H
23 H23    -3.6495    -1.4728    -0.6452 H
24 H24    -3.3657     0.9780    -0.3040 H
25 H25     2.1328     0.3085    -0.7711 H
26 H26     1.0334     0.8871    -2.0319 H
27 H27     1.2731     1.8430    -0.5729 H
@<TRIPOS>BOND
1 1 2 2
2 1 6 Ar
3 1 16 1
4 2 3 Ar
5 2 17 1
6 3 4 2
7 3 18 1
8 4 7 1
9 4 8 Ar
10 5 6 2
11 5 7 1
12 5 9 Ar
13 6 19 1
14 7 13 1
15 7 14 1
16 8 11 2
17 8 20 1
18 9 10 2
19 9 21 1
20 10 12 1
21 10 22 1
22 11 12 1
23 11 23 1
24 12 14 1
25 12 24 1
26 13 25 1
27 13 26 1
28 13 27 1
29 14 15 2
