# Supplementary material for: Photoswitching neutral homoaromatic hydrocarbons
Source: Nat Chem. 2023 Jan 26;15(3):377–85. doi: 10.1038/s41557-022-01121-w (PMC9986110; doi:10.1038/s41557-022-01121-w)
Supplement: Supplementary file 12 — Computational geometry optimized coordinates of the investigated structures. [file 41557_2022_1121_MOESM12_ESM.zip › Geom-Opt_Norcaradiene.mol2]

# cal198a
# Created by GaussView 6.0.16
#

#
#

@<TRIPOS>MOLECULE
Molecule Name
15 16
SMALL
NO_CHARGES


@<TRIPOS>ATOM
1 C1    -2.4917     2.0809    -1.7915 C
2 C2    -1.3457     1.2583    -2.1840 C
3 C3    -0.1282     1.4239    -1.6373 C
4 C4     0.1686     2.5585    -0.7879 C
5 C5    -0.7620     3.4897    -0.5134 C
6 C6    -2.1703     3.3093    -0.8716 C
7 C7    -2.9348     2.1240    -0.3579 C
8 H8    -3.2723     2.2083    -2.5310 H
9 H9    -1.5006     0.5175    -2.9592 H
10 H10     0.6864     0.7724    -1.9274 H
11 H11     1.1938     2.7120    -0.4755 H
12 H12    -0.4797     4.4208    -0.0370 H
13 H13    -2.7486     4.2107    -1.0314 H
14 H14    -2.4260     1.4703     0.3371 H
15 H15    -3.9911     2.2645    -0.1765 H
@<TRIPOS>BOND
1 1 2 1
2 1 6 1
3 1 7 1
4 1 8 1
5 2 3 2
6 2 9 1
7 3 4 1
8 3 10 1
9 4 5 2
10 4 11 1
11 5 6 1
12 5 12 1
13 6 7 1
14 6 13 1
15 7 14 1
16 7 15 1
