# Supplementary material for: Photoswitching neutral homoaromatic hydrocarbons
Source: Nat Chem. 2023 Jan 26;15(3):377–85. doi: 10.1038/s41557-022-01121-w (PMC9986110; doi:10.1038/s41557-022-01121-w)
Supplement: Supplementary file 13 — Python script used to extract the NICSzz values from the Gaussian log files. [file 41557_2022_1121_MOESM13_ESM.txt]

import os

folderpath = input("inputfolderpath")
filenames = os.listdir(folderpath)
print(filenames)

for n in range(len(filenames)):
    lines = ""
    filenames[n]
    #eine file öffnen
    with open(folderpath+ "/" +filenames[n]) as f:
        lines1 = f.readlines()


    for i in range(len(lines1)-1):
        lines += lines1[i]


    cnt=0
    output = ""
    while(lines.find("ZZ=") != -1):

        index = lines.find("ZZ=")
        number = lines[index +6:index +15]
        if(number.find(" ") != -1):
            number = number[1:len(number ) -1]
        lines = lines[index+1:len(lines)-1]
        print(number)
        cnt+=1
        output+=str(cnt) + " " + str(number) + "\n"

    with open(filenames[n], 'w') as f:
        f.write(output)
