# Supplementary material for: Photoswitching neutral homoaromatic hydrocarbons
Source: Nat Chem. 2023 Jan 26;15(3):377–85. doi: 10.1038/s41557-022-01121-w (PMC9986110; doi:10.1038/s41557-022-01121-w)
Supplement: Supplementary file 14 — Source data Supplementary Fig. 4. [file 41557_2022_1121_MOESM14_ESM.xls]

## Sheet: Sheet1
1	17	4	15	16	14a
1	1.403	1.349	1.37	1.36	1.474
2	1.378	1.458	1.415	1.424	1.335
3	1.416	1.677	1.376	1.37	1.442
4	1.379	1.459	1.42	1.428	1.337
5	1.402	1.347	1.364	1.363	1.476
