# Supplementary material for: Photoswitching neutral homoaromatic hydrocarbons
Source: Nat Chem. 2023 Jan 26;15(3):377–85. doi: 10.1038/s41557-022-01121-w (PMC9986110; doi:10.1038/s41557-022-01121-w)
Supplement: Supplementary file 15 — Source data files for plotted graph in Supplementary Fig. 16. [file 41557_2022_1121_MOESM15_ESM.csv]

Exp1		Exp2		Exp3		Exp4		Exp5		Exp6		Exp7		Exp8		Exp9		Exp10		Exp11		--
Wavelength (nm)	Abs	Wavelength (nm)	Abs	Wavelength (nm)	Abs	Wavelength (nm)	Abs	Wavelength (nm)	Abs	Wavelength (nm)	Abs	Wavelength (nm)	Abs	Wavelength (nm)	Abs	Wavelength (nm)	Abs	Wavelength (nm)	Abs	Wavelength (nm)	Abs	--
	No irradiation		After 1st irradiation with 305 nm		After 1st irradiation with 455 nm		After 2nd irradiation with 305 nm		After 2nd irradiation with 455 nm		After 3rd irradiation with 305 nm		After 3rd irradiation with 455 nm		After 4th irradiation with 305 nm		After 4th irradiation with 455 nm		After 5th irradiation with 305 nm		After 5th irradiation with 455 nm
599.94019	5.81218E-4	599.94019	-1.53942E-4	599.94019	3.25917E-5	599.94019	-6.68275E-4	599.94019	9.3038E-4	599.94019	2.75022E-4	599.94019	0.00202	599.94019	-8.79516E-5	599.94019	5.89668E-4	599.94019	-3.38575E-5	599.94019	3.26079E-4
599.05298	0.00113	599.05298	6.11987E-4	599.05298	2.44924E-4	599.05298	2.69582E-4	599.05298	0.00128	599.05298	3.40404E-4	599.05298	0.00193	599.05298	5.72742E-4	599.05298	8.02326E-4	599.05298	0.00121	599.05298	7.85106E-4
598.01764	9.62808E-4	598.01764	-6.47619E-5	598.01764	7.00272E-5	598.01764	-1.03117E-4	598.01764	8.99251E-4	598.01764	3.95821E-4	598.01764	7.03296E-4	598.01764	9.7627E-5	598.01764	5.33086E-4	598.01764	3.4815E-4	598.01764	3.96236E-4
596.98199	0.00102	596.98199	4.36718E-5	596.98199	4.38082E-4	596.98199	-1.36398E-4	596.98199	0.00116	596.98199	3.48021E-4	596.98199	7.69935E-4	596.98199	2.52746E-4	596.98199	3.75146E-4	596.98199	2.75385E-4	596.98199	0.00101
595.94611	0.00129	595.94611	-5.08888E-5	595.94611	2.78389E-4	595.94611	2.09235E-4	595.94611	0.00109	595.94611	6.27619E-4	595.94611	0.00117	595.94611	3.53876E-5	595.94611	6.09239E-4	595.94611	4.94963E-4	595.94611	9.68334E-4
595.05798	0.00134	595.05798	2.64195E-4	595.05798	-1.38985E-4	595.05798	3.47114E-4	595.05798	7.2422E-4	595.05798	1.14379E-4	595.05798	9.78737E-4	595.05798	3.18566E-4	595.05798	0.00136	595.05798	4.08414E-4	595.05798	7.17789E-4
594.02155	0.00115	594.02155	4.12689E-4	594.02155	4.09787E-4	594.02155	0.00263	594.02155	9.98274E-4	594.02155	7.5295E-4	594.02155	2.5544E-4	594.02155	4.32615E-4	594.02155	4.93512E-4	594.02155	4.28158E-4	594.02155	4.45337E-4
592.98486	0.00113	592.98486	-1.19473E-4	592.98486	3.96314E-4	592.98486	0.00345	592.98486	6.58002E-4	592.98486	0.00183	592.98486	6.8512E-4	592.98486	-9.98048E-5	592.98486	0.00132	592.98486	8.41825E-4	592.98486	4.75604E-4
591.94788	0.00134	591.94788	-6.59022E-4	591.94788	3.2341E-4	591.94788	0.00417	591.94788	8.99848E-4	591.94788	0.00145	591.94788	7.40685E-4	591.94788	1.92583E-4	591.94788	9.83096E-4	591.94788	3.88748E-4	591.94788	1.06482E-4
591.05884	0.00104	591.05884	3.33332E-4	591.05884	2.75151E-4	591.05884	0.00449	591.05884	0.00113	591.05884	9.84186E-4	591.05884	8.25848E-4	591.05884	7.1053E-4	591.05884	8.63897E-4	591.05884	4.93356E-4	591.05884	0.00135
590.0213	0.00174	590.0213	1.99238E-4	590.0213	0.00117	590.0213	0.00197	590.0213	0.00154	590.0213	0.00124	590.0213	8.70407E-4	590.0213	6.71613E-4	590.0213	0.00144	590.0213	8.49165E-4	590.0213	0.00138
588.98358	0.00168	588.98358	1.86082E-4	588.98358	9.268E-4	588.98358	8.31269E-4	588.98358	0.00138	588.98358	9.01949E-4	588.98358	3.98594E-4	588.98358	7.56555E-4	588.98358	0.00136	588.98358	5.80052E-4	588.98358	0.00212
587.9455	6.01955E-4	587.9455	-2.45381E-4	587.9455	5.13867E-5	587.9455	1.77044E-4	587.9455	0.00118	587.9455	2.88543E-4	587.9455	3.28617E-4	587.9455	8.35522E-4	587.9455	0.00104	587.9455	5.86013E-4	587.9455	0.0011
587.05554	0.00102	587.05554	2.7673E-5	587.05554	3.8836E-4	587.05554	5.16629E-4	587.05554	0.00124	587.05554	0.00112	587.05554	3.74628E-4	587.05554	4.40492E-4	587.05554	9.42754E-4	587.05554	3.44834E-4	587.05554	0.00169
586.01697	0.00132	586.01697	1.53893E-4	586.01697	8.03311E-4	586.01697	4.49302E-4	586.01697	0.00133	586.01697	0.00155	586.01697	8.55415E-4	586.01697	6.96269E-4	586.01697	0.00144	586.01697	4.02817E-4	586.01697	0.0015
584.97809	0.0013	584.97809	-3.10986E-4	584.97809	-1.44627E-4	584.97809	-5.21444E-4	584.97809	9.26748E-4	584.97809	2.03045E-4	584.97809	1.29346E-4	584.97809	9.65654E-5	584.97809	3.97765E-4	584.97809	1.05757E-4	584.97809	9.82603E-4
583.93896	7.94701E-4	583.93896	3.27988E-5	583.93896	7.39052E-4	583.93896	-2.69545E-4	583.93896	0.00116	583.93896	9.19536E-4	583.93896	8.85581E-4	583.93896	2.94346E-4	583.93896	8.87293E-4	583.93896	6.69772E-4	583.93896	0.00109
583.0481	0.00114	583.0481	3.64342E-4	583.0481	8.61537E-4	583.0481	1.15453E-5	583.0481	0.00136	583.0481	0.00102	583.0481	9.38214E-4	583.0481	5.2049E-4	583.0481	0.0014	583.0481	4.69748E-4	583.0481	9.88467E-4
582.00842	9.99805E-4	582.00842	1.40843E-4	582.00842	3.57192E-4	582.00842	2.79063E-4	582.00842	0.00119	582.00842	8.85088E-4	582.00842	6.89787E-4	582.00842	7.96283E-4	582.00842	0.00115	582.00842	0.00152	582.00842	0.00119
580.96857	9.33389E-4	580.96857	7.01636E-4	580.96857	4.81902E-4	580.96857	4.36061E-4	580.96857	0.00234	580.96857	9.38188E-4	580.96857	9.67037E-4	580.96857	8.70278E-4	580.96857	9.50641E-4	580.96857	0.0014	580.96857	0.00114
579.92834	8.58554E-4	579.92834	0.00121	579.92834	0.00107	579.92834	6.30833E-4	579.92834	0.00132	579.92834	0.00129	579.92834	0.00114	579.92834	0.001	579.92834	7.53806E-4	579.92834	0.002	579.92834	0.0013
579.03656	9.84653E-4	579.03656	9.39304E-4	579.03656	4.61844E-4	579.03656	-1.28393E-5	579.03656	9.47242E-4	579.03656	0.00125	579.03656	0.0011	579.03656	7.3135E-4	579.03656	0.00169	579.03656	0.00244	579.03656	0.00144
577.99585	0.0011	577.99585	5.27462E-4	577.99585	8.68773E-4	577.99585	-2.42484E-4	577.99585	0.00148	577.99585	0.0016	577.99585	0.0011	577.99585	6.32233E-4	577.99585	0.0015	577.99585	0.00255	577.99585	0.00154
576.95489	8.96476E-4	576.95489	5.54754E-4	576.95489	6.55046E-4	576.95489	2.34331E-4	576.95489	0.00169	576.95489	0.00169	576.95489	8.47946E-4	576.95489	0.00105	576.95489	0.00113	576.95489	0.0022	576.95489	0.00142
576.06244	0.00106	576.06244	2.36481E-4	576.06244	2.55026E-4	576.06244	4.26992E-4	576.06244	9.85094E-4	576.06244	0.00124	576.06244	0.00117	576.06244	0.00113	576.06244	0.00177	576.06244	0.00193	576.06244	0.00134
575.02094	0.00119	575.02094	-7.55287E-5	575.02094	5.32801E-4	575.02094	3.0937E-4	575.02094	0.00169	575.02094	0.0011	575.02094	0.00197	575.02094	9.15049E-4	575.02094	0.00204	575.02094	0.00126	575.02094	0.00151
573.97919	0.00138	573.97919	7.41982E-4	573.97919	5.2316E-4	573.97919	5.23678E-4	573.97919	0.00165	573.97919	0.00127	573.97919	0.00156	573.97919	8.42032E-4	573.97919	0.00164	573.97919	0.00115	573.97919	0.00119
572.93719	8.37571E-4	572.93719	-1.82751E-5	572.93719	6.91654E-4	572.93719	3.89007E-4	572.93719	0.00119	572.93719	6.48202E-4	572.93719	0.00173	572.93719	7.31065E-4	572.93719	0.001	572.93719	7.0607E-4	572.93719	0.00107
572.04382	0.0011	572.04382	3.04655E-4	572.04382	9.7731E-4	572.04382	6.86883E-4	572.04382	0.00159	572.04382	0.00126	572.04382	0.00209	572.04382	9.81539E-4	572.04382	0.00108	572.04382	0.00117	572.04382	0.00131
571.00134	0.00105	571.00134	3.38487E-4	571.00134	0.00102	571.00134	6.79805E-4	571.00134	0.00145	571.00134	0.00145	571.00134	0.00146	571.00134	0.00143	571.00134	0.00184	571.00134	0.00104	571.00134	0.00174
569.95856	0.00189	569.95856	7.08455E-4	569.95856	9.09575E-4	569.95856	0.00113	569.95856	0.00241	569.95856	0.00184	569.95856	0.00154	569.95856	0.00172	569.95856	0.00192	569.95856	0.00175	569.95856	0.00181
569.06451	0.00131	569.06451	1.87766E-4	569.06451	7.29406E-4	569.06451	0.00105	569.06451	0.0015	569.06451	0.00181	569.06451	9.20678E-4	569.06451	0.00126	569.06451	0.00139	569.06451	0.00112	569.06451	0.00152
568.02124	0.00146	568.02124	8.83869E-4	568.02124	0.00106	568.02124	8.21724E-4	568.02124	0.0021	568.02124	0.00182	568.02124	0.00152	568.02124	0.00138	568.02124	0.00161	568.02124	0.00153	568.02124	0.00169
566.97766	0.00149	566.97766	2.07318E-4	566.97766	6.56006E-4	566.97766	9.1453E-4	566.97766	0.00136	566.97766	0.00134	566.97766	0.00116	566.97766	0.00131	566.97766	0.00153	566.97766	0.00151	566.97766	0.002
565.93384	0.00137	565.93384	1.93981E-4	565.93384	7.00314E-4	565.93384	4.40855E-4	565.93384	0.00168	565.93384	0.00185	565.93384	0.00109	565.93384	0.00129	565.93384	0.00225	565.93384	0.00125	565.93384	0.00198
565.03894	0.00137	565.03894	5.7339E-4	565.03894	8.45222E-4	565.03894	9.08979E-4	565.03894	0.00135	565.03894	0.00198	565.03894	0.00113	565.03894	0.0019	565.03894	0.00172	565.03894	0.0012	565.03894	0.00186
563.99463	0.00139	563.99463	8.53911E-4	563.99463	7.83342E-4	563.99463	8.30776E-4	563.99463	0.00163	563.99463	0.00156	563.99463	0.00161	563.99463	0.00197	563.99463	0.00176	563.99463	0.00161	563.99463	0.00175
562.95007	0.00145	562.95007	0.00114	562.95007	8.05645E-4	562.95007	7.39518E-4	562.95007	0.00215	562.95007	0.00173	562.95007	0.00174	562.95007	0.00154	562.95007	0.00145	562.95007	0.00147	562.95007	0.00128
562.0545	0.00141	562.0545	9.36061E-4	562.0545	0.00109	562.0545	8.72768E-4	562.0545	0.00183	562.0545	0.00127	562.0545	0.00164	562.0545	0.00291	562.0545	0.00168	562.0545	0.00133	562.0545	0.00163
561.0094	0.00128	561.0094	7.64723E-4	561.0094	9.75546E-4	561.0094	0.00113	561.0094	0.00201	561.0094	0.00186	561.0094	0.00111	561.0094	0.00287	561.0094	0.00181	561.0094	0.00149	561.0094	0.00141
559.96405	0.00147	559.96405	0.0014	559.96405	0.00118	559.96405	0.00154	559.96405	0.0018	559.96405	0.00167	559.96405	0.00142	559.96405	0.00205	559.96405	0.00184	559.96405	0.00159	559.96405	0.00169
559.06787	0.00116	559.06787	0.0021	559.06787	0.00132	559.06787	0.00158	559.06787	0.00225	559.06787	0.00246	559.06787	0.00204	559.06787	0.00171	559.06787	0.00201	559.06787	0.00184	559.06787	0.00165
558.02203	0.00121	558.02203	0.00304	558.02203	8.48957E-4	558.02203	0.00129	558.02203	0.00224	558.02203	0.00195	558.02203	0.0017	558.02203	0.0019	558.02203	0.00182	558.02203	0.00171	558.02203	0.00213
556.97595	0.00131	556.97595	0.0041	556.97595	8.55986E-4	556.97595	0.00102	556.97595	0.00193	556.97595	0.00202	556.97595	0.00202	556.97595	0.00166	556.97595	0.00173	556.97595	0.00163	556.97595	0.00222
555.92957	0.00139	555.92957	0.00369	555.92957	7.74603E-4	555.92957	0.00103	555.92957	0.00212	555.92957	0.00141	555.92957	0.00179	555.92957	0.00193	555.92957	0.00181	555.92957	0.00187	555.92957	0.00225
555.03247	0.00101	555.03247	0.00212	555.03247	8.84414E-4	555.03247	0.00124	555.03247	0.00221	555.03247	0.00146	555.03247	0.00177	555.03247	0.00165	555.03247	0.00199	555.03247	0.00194	555.03247	0.002
553.98566	0.00117	553.98566	8.65323E-4	553.98566	7.04592E-4	553.98566	0.00127	553.98566	0.00205	553.98566	0.00167	553.98566	0.00131	553.98566	0.00165	553.98566	0.002	553.98566	0.00166	553.98566	0.00184
552.93854	0.00179	552.93854	0.00134	552.93854	0.00145	552.93854	0.00184	552.93854	0.00224	552.93854	0.00194	552.93854	0.00199	552.93854	0.0022	552.93854	0.00215	552.93854	0.0018	552.93854	0.00205
552.04083	0.00157	552.04083	0.00114	552.04083	0.0011	552.04083	0.00145	552.04083	0.00222	552.04083	0.00201	552.04083	0.00217	552.04083	0.00224	552.04083	0.00231	552.04083	0.00179	552.04083	0.00174
550.99323	0.00168	550.99323	0.00103	550.99323	0.00141	550.99323	6.75061E-4	550.99323	0.00223	550.99323	0.00205	550.99323	0.00162	550.99323	0.00254	550.99323	0.00216	550.99323	0.002	550.99323	0.00195
549.94537	0.00145	549.94537	0.00114	549.94537	9.59539E-4	549.94537	0.00146	549.94537	0.00243	549.94537	0.00229	549.94537	0.00193	549.94537	0.002	549.94537	0.00218	549.94537	0.0022	549.94537	0.002
549.047	0.00107	549.047	0.00118	549.047	9.7002E-4	549.047	0.00101	549.047	0.00225	549.047	0.00227	549.047	0.00215	549.047	0.00225	549.047	0.00209	549.047	0.00208	549.047	0.00169
547.99872	0.00179	547.99872	0.00134	547.99872	0.00114	547.99872	0.00135	547.99872	0.0026	547.99872	0.00258	547.99872	0.00217	547.99872	0.00215	547.99872	0.00224	547.99872	0.00211	547.99872	0.00218
546.95013	0.00177	546.95013	0.00138	546.95013	0.00127	546.95013	0.00123	546.95013	0.00228	546.95013	0.00248	546.95013	0.00191	546.95013	0.00193	546.95013	0.00247	546.95013	0.00221	546.95013	0.00233
546.05109	0.00172	546.05109	0.00113	546.05109	9.59046E-4	546.05109	0.0014	546.05109	0.00197	546.05109	0.00233	546.05109	0.00171	546.05109	0.00204	546.05109	0.00275	546.05109	0.00246	546.05109	0.00194
545.00208	0.00127	545.00208	0.00102	545.00208	0.0013	545.00208	0.00133	545.00208	0.00227	545.00208	0.00236	545.00208	0.00177	545.00208	0.00254	545.00208	0.00234	545.00208	0.00228	545.00208	0.00202
543.9527	0.00105	543.9527	0.00122	543.9527	0.00121	543.9527	0.00137	543.9527	0.00249	543.9527	0.00232	543.9527	0.00184	543.9527	0.00255	543.9527	0.0023	543.9527	0.00223	543.9527	0.00168
543.0531	0.00132	543.0531	0.00124	543.0531	0.00135	543.0531	0.00134	543.0531	0.00268	543.0531	0.00251	543.0531	0.00211	543.0531	0.00286	543.0531	0.00276	543.0531	0.00282	543.0531	0.00218
542.0033	0.00126	542.0033	0.0012	542.0033	0.00127	542.0033	0.00144	542.0033	0.00238	542.0033	0.0027	542.0033	0.00217	542.0033	0.00273	542.0033	0.00225	542.0033	0.00269	542.0033	0.00182
540.95325	0.00127	540.95325	0.00124	540.95325	0.00131	540.95325	0.00154	540.95325	0.00257	540.95325	0.00276	540.95325	0.00209	540.95325	0.00308	540.95325	0.00235	540.95325	0.00278	540.95325	0.00213
540.05298	0.00106	540.05298	0.00128	540.05298	0.00138	540.05298	0.00124	540.05298	0.00253	540.05298	0.00303	540.05298	0.00241	540.05298	0.00327	540.05298	0.00247	540.05298	0.00259	540.05298	0.00211
539.00244	0.00124	539.00244	0.00138	539.00244	0.00151	539.00244	0.00148	539.00244	0.00242	539.00244	0.00278	539.00244	0.00208	539.00244	0.00296	539.00244	0.00259	539.00244	0.00271	539.00244	0.00206
537.95166	0.0014	537.95166	0.00128	537.95166	0.00164	537.95166	0.002	537.95166	0.00266	537.95166	0.00331	537.95166	0.00218	537.95166	0.00297	537.95166	0.00276	537.95166	0.00306	537.95166	0.00242
537.05078	0.00123	537.05078	0.00153	537.05078	0.00145	537.05078	0.00209	537.05078	0.00282	537.05078	0.00303	537.05078	0.0024	537.05078	0.0033	537.05078	0.00303	537.05078	0.0032	537.05078	0.00249
535.99951	0.00127	535.99951	0.00123	535.99951	0.00155	535.99951	0.00204	535.99951	0.00263	535.99951	0.003	535.99951	0.00246	535.99951	0.00309	535.99951	0.00287	535.99951	0.00326	535.99951	0.00211
534.948	0.00102	534.948	0.00162	534.948	0.00155	534.948	0.00207	534.948	0.00274	534.948	0.00316	534.948	0.0028	534.948	0.00311	534.948	0.00278	534.948	0.00309	534.948	0.0027
534.04651	0.00123	534.04651	0.00143	534.04651	0.00156	534.04651	0.00174	534.04651	0.00282	534.04651	0.00348	534.04651	0.00263	534.04651	0.00333	534.04651	0.00284	534.04651	0.0031	534.04651	0.00518
532.99457	0.00147	532.99457	0.00164	532.99457	0.00156	532.99457	0.00213	532.99457	0.00308	532.99457	0.00413	532.99457	0.00275	532.99457	0.00342	532.99457	0.00283	532.99457	0.00325	532.99457	0.00749
531.94232	0.00147	531.94232	0.00191	531.94232	0.0017	531.94232	0.00252	531.94232	0.00322	531.94232	0.00415	531.94232	0.00267	531.94232	0.00389	531.94232	0.00308	531.94232	0.00346	531.94232	0.00787
531.04022	0.00115	531.04022	0.00176	531.04022	0.00164	531.04022	0.00228	531.04022	0.00314	531.04022	0.00333	531.04022	0.00272	531.04022	0.0038	531.04022	0.00292	531.04022	0.00346	531.04022	0.00552
529.98749	0.00137	529.98749	0.00189	529.98749	0.00168	529.98749	0.00222	529.98749	0.00296	529.98749	0.00346	529.98749	0.00275	529.98749	0.00379	529.98749	0.00306	529.98749	0.00335	529.98749	0.00364
528.93457	0.00116	528.93457	0.00202	528.93457	0.00182	528.93457	0.00197	528.93457	0.0031	528.93457	0.00351	528.93457	0.00292	528.93457	0.00407	528.93457	0.0031	528.93457	0.00348	528.93457	0.00318
528.03186	0.00106	528.03186	0.0022	528.03186	0.00168	528.03186	0.00193	528.03186	0.00306	528.03186	0.00368	528.03186	0.00277	528.03186	0.00455	528.03186	0.00335	528.03186	0.00361	528.03186	0.0031
526.97845	0.00125	526.97845	0.00241	526.97845	0.00202	526.97845	0.00203	526.97845	0.00324	526.97845	0.00383	526.97845	0.0031	526.97845	0.00557	526.97845	0.00335	526.97845	0.0038	526.97845	0.0032
525.9248	0.00127	525.9248	0.00257	525.9248	0.00198	525.9248	0.00227	525.9248	0.00327	525.9248	0.00396	525.9248	0.00306	525.9248	0.00615	525.9248	0.00368	525.9248	0.00424	525.9248	0.00312
525.02142	0.00147	525.02142	0.00218	525.02142	0.00219	525.02142	0.00253	525.02142	0.00332	525.02142	0.00377	525.02142	0.00297	525.02142	0.00542	525.02142	0.00379	525.02142	0.00436	525.02142	0.00346
523.96735	0.00144	523.96735	0.00213	523.96735	0.00238	523.96735	0.00238	523.96735	0.00347	523.96735	0.00466	523.96735	0.0034	523.96735	0.00451	523.96735	0.00363	523.96735	0.0043	523.96735	0.00351
523.0636	0.00177	523.0636	0.00182	523.0636	0.00237	523.0636	0.00232	523.0636	0.00315	523.0636	0.00466	523.0636	0.0034	523.0636	0.00419	523.0636	0.00365	523.0636	0.00426	523.0636	0.00364
522.00903	0.00139	522.00903	0.00174	522.00903	0.00175	522.00903	0.00248	522.00903	0.00321	522.00903	0.00392	522.00903	0.00347	522.00903	0.00446	522.00903	0.00353	522.00903	0.0044	522.00903	0.00328
520.95422	0.00174	520.95422	0.00216	520.95422	0.00223	520.95422	0.00281	520.95422	0.00374	520.95422	0.00396	520.95422	0.00324	520.95422	0.00482	520.95422	0.00369	520.95422	0.00441	520.95422	0.00347
520.04987	0.00161	520.04987	0.0022	520.04987	0.0024	520.04987	0.00278	520.04987	0.00353	520.04987	0.00696	520.04987	0.00355	520.04987	0.00507	520.04987	0.00384	520.04987	0.00461	520.04987	0.00354
518.99457	0.00108	518.99457	0.00236	518.99457	0.00206	518.99457	0.00288	518.99457	0.00361	518.99457	0.0053	518.99457	0.00353	518.99457	0.00523	518.99457	0.00388	518.99457	0.00456	518.99457	0.00368
517.93909	0.00155	517.93909	0.00243	517.93909	0.00235	517.93909	0.00273	517.93909	0.0039	517.93909	0.00522	517.93909	0.00372	517.93909	0.00659	517.93909	0.00387	517.93909	0.00479	517.93909	0.00407
517.03412	0.00146	517.03412	0.00242	517.03412	0.00255	517.03412	0.00329	517.03412	0.00371	517.03412	0.00515	517.03412	0.00402	517.03412	0.00604	517.03412	0.0043	517.03412	0.00456	517.03412	0.00442
515.97815	0.0013	515.97815	0.00232	515.97815	0.0027	515.97815	0.00331	515.97815	0.00423	515.97815	0.00806	515.97815	0.00429	515.97815	0.00556	515.97815	0.00457	515.97815	0.00473	515.97815	0.00398
515.07281	0.00154	515.07281	0.00213	515.07281	0.00208	515.07281	0.003	515.07281	0.00374	515.07281	0.00707	515.07281	0.00363	515.07281	0.00512	515.07281	0.00412	515.07281	0.00479	515.07281	0.00392
514.01642	0.00159	514.01642	0.00267	514.01642	0.00262	514.01642	0.0035	514.01642	0.00391	514.01642	0.00638	514.01642	0.00385	514.01642	0.00574	514.01642	0.00399	514.01642	0.00518	514.01642	0.00388
512.95972	0.00109	512.95972	0.00214	512.95972	0.00218	512.95972	0.00306	512.95972	0.00382	512.95972	0.00479	512.95972	0.00361	512.95972	0.00523	512.95972	0.00445	512.95972	0.00498	512.95972	0.00383
512.05383	9.33493E-4	512.05383	0.00218	512.05383	0.00208	512.05383	0.00277	512.05383	0.00381	512.05383	0.00524	512.05383	0.0038	512.05383	0.00571	512.05383	0.00425	512.05383	0.00489	512.05383	0.00376
510.9967	0.00162	510.9967	0.00244	510.9967	0.00238	510.9967	0.00362	510.9967	0.00397	510.9967	0.00513	510.9967	0.00402	510.9967	0.00613	510.9967	0.00452	510.9967	0.00524	510.9967	0.00571
509.93933	0.00138	509.93933	0.00254	509.93933	0.00242	509.93933	0.00351	509.93933	0.00399	509.93933	0.00489	509.93933	0.00399	509.93933	0.00603	509.93933	0.00438	509.93933	0.00515	509.93933	0.00689
509.03281	0.00169	509.03281	0.00254	509.03281	0.00228	509.03281	0.00373	509.03281	0.0042	509.03281	0.0052	509.03281	0.00394	509.03281	0.006	509.03281	0.00461	509.03281	0.00533	509.03281	0.0046
507.97501	0.00146	507.97501	0.00253	507.97501	0.00241	507.97501	0.0035	507.97501	0.00421	507.97501	0.00523	507.97501	0.00425	507.97501	0.00584	507.97501	0.00514	507.97501	0.00531	507.97501	0.00429
507.06812	0.00153	507.06812	0.00244	507.06812	0.0024	507.06812	0.00345	507.06812	0.00427	507.06812	0.00567	507.06812	0.00431	507.06812	0.00622	507.06812	0.00536	507.06812	0.00528	507.06812	0.00395
506.00986	0.00165	506.00986	0.00281	506.00986	0.00256	506.00986	0.00369	506.00986	0.00436	506.00986	0.00559	506.00986	0.00445	506.00986	0.00634	506.00986	0.00587	506.00986	0.00592	506.00986	0.0048
504.95139	0.00178	504.95139	0.00306	504.95139	0.00324	504.95139	0.00354	504.95139	0.00465	504.95139	0.00676	504.95139	0.00492	504.95139	0.00671	504.95139	0.00526	504.95139	0.00596	504.95139	0.00459
504.04391	0.00164	504.04391	0.00278	504.04391	0.003	504.04391	0.00395	504.04391	0.00422	504.04391	0.00805	504.04391	0.00467	504.04391	0.00661	504.04391	0.00528	504.04391	0.00571	504.04391	0.00415
502.98495	0.00191	502.98495	0.00332	502.98495	0.00317	502.98495	0.00372	502.98495	0.00452	502.98495	0.00853	502.98495	0.00472	502.98495	0.0071	502.98495	0.00496	502.98495	0.00602	502.98495	0.0044
501.92578	0.00185	501.92578	0.00323	501.92578	0.00294	501.92578	0.0042	501.92578	0.00478	501.92578	0.0082	501.92578	0.00489	501.92578	0.00694	501.92578	0.00508	501.92578	0.00646	501.92578	0.00455
501.01773	0.00138	501.01773	0.00304	501.01773	0.0027	501.01773	0.00354	501.01773	0.0043	501.01773	0.00757	501.01773	0.0046	501.01773	0.00662	501.01773	0.00494	501.01773	0.00642	501.01773	0.00437
499.95813	0.00159	499.95813	0.00339	499.95813	0.00311	499.95813	0.00428	499.95813	0.0051	499.95813	0.0071	499.95813	0.00498	499.95813	0.00729	499.95813	0.00522	499.95813	0.00714	499.95813	0.00467
499.04968	0.00152	499.04968	0.00298	499.04968	0.00299	499.04968	0.00428	499.04968	0.00481	499.04968	0.0065	499.04968	0.00473	499.04968	0.00721	499.04968	0.00553	499.04968	0.00659	499.04968	0.0047
497.98965	0.00148	497.98965	0.00346	497.98965	0.00363	497.98965	0.00459	497.98965	0.00522	497.98965	0.0068	497.98965	0.00549	497.98965	0.00773	497.98965	0.00558	497.98965	0.00733	497.98965	0.00508
496.92935	0.0014	496.92935	0.0034	496.92935	0.0032	496.92935	0.00418	496.92935	0.00532	496.92935	0.00666	496.92935	0.00527	496.92935	0.00747	496.92935	0.00562	496.92935	0.00708	496.92935	0.00531
496.02036	0.0013	496.02036	0.00335	496.02036	0.00335	496.02036	0.00445	496.02036	0.00474	496.02036	0.00615	496.02036	0.00489	496.02036	0.00718	496.02036	0.00565	496.02036	0.00678	496.02036	0.00484
494.95963	0.00135	494.95963	0.00317	494.95963	0.00254	494.95963	0.00391	494.95963	0.00489	494.95963	0.00637	494.95963	0.00516	494.95963	0.00735	494.95963	0.00571	494.95963	0.00663	494.95963	0.00482
494.05026	0.00152	494.05026	0.00322	494.05026	0.00311	494.05026	0.00436	494.05026	0.00507	494.05026	0.00662	494.05026	0.00522	494.05026	0.00757	494.05026	0.00696	494.05026	0.00668	494.05026	0.00484
492.98911	0.00241	492.98911	0.0036	492.98911	0.0035	492.98911	0.00466	492.98911	0.00526	492.98911	0.00674	492.98911	0.00542	492.98911	0.00781	492.98911	0.00669	492.98911	0.00723	492.98911	0.0053
491.9277	0.00182	491.9277	0.00362	491.9277	0.00324	491.9277	0.00443	491.9277	0.00509	491.9277	0.00659	491.9277	0.00542	491.9277	0.00765	491.9277	0.00597	491.9277	0.00734	491.9277	0.00528
491.01776	0.00137	491.01776	0.00354	491.01776	0.00308	491.01776	0.00437	491.01776	0.00501	491.01776	0.00662	491.01776	0.00563	491.01776	0.0076	491.01776	0.00605	491.01776	0.00739	491.01776	0.00502
489.95593	0.00171	489.95593	0.00387	489.95593	0.0033	489.95593	0.00465	489.95593	0.00541	489.95593	0.00722	489.95593	0.00589	489.95593	0.00823	489.95593	0.00621	489.95593	0.00766	489.95593	0.00556
489.04562	0.00164	489.04562	0.00374	489.04562	0.00338	489.04562	0.00479	489.04562	0.00539	489.04562	0.007	489.04562	0.0058	489.04562	0.00824	489.04562	0.00592	489.04562	0.00744	489.04562	0.00541
487.9834	0.00153	487.9834	0.00396	487.9834	0.00373	487.9834	0.00488	487.9834	0.00553	487.9834	0.00733	487.9834	0.00603	487.9834	0.00878	487.9834	0.00605	487.9834	0.00774	487.9834	0.00539
487.07269	0.00174	487.07269	0.0038	487.07269	0.00368	487.07269	0.00506	487.07269	0.00552	487.07269	0.00747	487.07269	0.00594	487.07269	0.00866	487.07269	0.00636	487.07269	0.00796	487.07269	0.00571
486.01004	0.00136	486.01004	0.00385	486.01004	0.00407	486.01004	0.00508	486.01004	0.00521	486.01004	0.0073	486.01004	0.00576	486.01004	0.00867	486.01004	0.00619	486.01004	0.00793	486.01004	0.00573
484.94711	0.00149	484.94711	0.00381	484.94711	0.00433	484.94711	0.00579	484.94711	0.00567	484.94711	0.00766	484.94711	0.00599	484.94711	0.00893	484.94711	0.00646	484.94711	0.00836	484.94711	0.00572
484.03589	0.00142	484.03589	0.00409	484.03589	0.00445	484.03589	0.00647	484.03589	0.00571	484.03589	0.00775	484.03589	0.00604	484.03589	0.00903	484.03589	0.00644	484.03589	0.0085	484.03589	0.00585
482.97253	0.00155	482.97253	0.00419	482.97253	0.00454	482.97253	0.0072	482.97253	0.0057	482.97253	0.00777	482.97253	0.00598	482.97253	0.00932	482.97253	0.00702	482.97253	0.00863	482.97253	0.00612
482.06094	0.00156	482.06094	0.00404	482.06094	0.00442	482.06094	0.00692	482.06094	0.0061	482.06094	0.00811	482.06094	0.00625	482.06094	0.00937	482.06094	0.00727	482.06094	0.00863	482.06094	0.00575
480.99719	0.0013	480.99719	0.00425	480.99719	0.00421	480.99719	0.00662	480.99719	0.00644	480.99719	0.00851	480.99719	0.00656	480.99719	0.0099	480.99719	0.00759	480.99719	0.00906	480.99719	0.00639
479.9332	0.00166	479.9332	0.00438	479.9332	0.00395	479.9332	0.00608	479.9332	0.00648	479.9332	0.00848	479.9332	0.00659	479.9332	0.01005	479.9332	0.00758	479.9332	0.00909	479.9332	0.00619
479.02106	0.00142	479.02106	0.00464	479.02106	0.00385	479.02106	0.00589	479.02106	0.00617	479.02106	0.00851	479.02106	0.00668	479.02106	0.01005	479.02106	0.00748	479.02106	0.00932	479.02106	0.00613
477.95663	0.00181	477.95663	0.00451	477.95663	0.00412	477.95663	0.00609	477.95663	0.00649	477.95663	0.00862	477.95663	0.00665	477.95663	0.01025	477.95663	0.00697	477.95663	0.00965	477.95663	0.0065
477.04413	0.00186	477.04413	0.00474	477.04413	0.0048	477.04413	0.0063	477.04413	0.00674	477.04413	0.00905	477.04413	0.00714	477.04413	0.01065	477.04413	0.00724	477.04413	0.00998	477.04413	0.00659
475.97931	0.0016	475.97931	0.00479	475.97931	0.00455	475.97931	0.0065	475.97931	0.00666	475.97931	0.0092	475.97931	0.00714	475.97931	0.01094	475.97931	0.00718	475.97931	0.00984	475.97931	0.00654
475.06644	0.00142	475.06644	0.00484	475.06644	0.0044	475.06644	0.00634	475.06644	0.00656	475.06644	0.0095	475.06644	0.00702	475.06644	0.01144	475.06644	0.00703	475.06644	0.00971	475.06644	0.0065
474.00119	0.00189	474.00119	0.00525	474.00119	0.00507	474.00119	0.00667	474.00119	0.00697	474.00119	0.00981	474.00119	0.00766	474.00119	0.01158	474.00119	0.00791	474.00119	0.01043	474.00119	0.00702
472.93573	0.00181	472.93573	0.00512	472.93573	0.00441	472.93573	0.00654	472.93573	0.00682	472.93573	0.00999	472.93573	0.00719	472.93573	0.01121	472.93573	0.00748	472.93573	0.01052	472.93573	0.00662
472.02231	0.00167	472.02231	0.00532	472.02231	0.00464	472.02231	0.00683	472.02231	0.00669	472.02231	0.01018	472.02231	0.00731	472.02231	0.01175	472.02231	0.00781	472.02231	0.01083	472.02231	0.00697
470.95642	0.00159	470.95642	0.00507	470.95642	0.00445	470.95642	0.00722	470.95642	0.00651	470.95642	0.01034	470.95642	0.00778	470.95642	0.01228	470.95642	0.00794	470.95642	0.011	470.95642	0.00715
470.04263	0.0018	470.04263	0.00548	470.04263	0.00453	470.04263	0.00704	470.04263	0.00701	470.04263	0.0109	470.04263	0.00756	470.04263	0.0139	470.04263	0.00787	470.04263	0.01139	470.04263	0.00753
468.97635	0.00165	468.97635	0.00613	468.97635	0.00455	468.97635	0.00775	468.97635	0.00705	468.97635	0.01125	468.97635	0.00752	468.97635	0.01444	468.97635	0.00791	468.97635	0.01153	468.97635	0.00732
468.06223	0.0015	468.06223	0.00574	468.06223	0.00432	468.06223	0.00752	468.06223	0.00666	468.06223	0.0126	468.06223	0.00752	468.06223	0.01473	468.06223	0.00768	468.06223	0.01144	468.06223	0.00737
466.99551	0.00175	466.99551	0.00651	466.99551	0.00467	466.99551	0.0079	466.99551	0.00715	466.99551	0.01482	466.99551	0.00813	466.99551	0.01467	466.99551	0.00793	466.99551	0.01187	466.99551	0.00762
465.92862	0.00171	465.92862	0.00675	465.92862	0.00519	465.92862	0.00825	465.92862	0.00749	465.92862	0.01673	465.92862	0.00813	465.92862	0.0137	465.92862	0.0086	465.92862	0.01267	465.92862	0.0078
465.01395	0.0018	465.01395	0.00711	465.01395	0.0054	465.01395	0.00852	465.01395	0.00724	465.01395	0.01783	465.01395	0.00826	465.01395	0.01374	465.01395	0.00877	465.01395	0.01308	465.01395	0.00772
463.94662	0.00171	463.94662	0.00745	463.94662	0.00529	463.94662	0.00908	463.94662	0.00759	463.94662	0.01737	463.94662	0.00855	463.94662	0.01437	463.94662	0.00889	463.94662	0.01315	463.94662	0.00788
463.03159	0.00176	463.03159	0.00719	463.03159	0.00506	463.03159	0.00908	463.03159	0.00782	463.03159	0.0142	463.03159	0.00851	463.03159	0.01506	463.03159	0.00879	463.03159	0.01308	463.03159	0.00795
461.96387	0.00263	461.96387	0.00769	461.96387	0.00558	461.96387	0.00998	461.96387	0.0082	461.96387	0.01377	461.96387	0.00906	461.96387	0.01612	461.96387	0.00894	461.96387	0.01399	461.96387	0.00815
461.04849	0.0021	461.04849	0.00798	461.04849	0.00584	461.04849	0.01017	461.04849	0.0082	461.04849	0.01402	461.04849	0.00906	461.04849	0.01857	461.04849	0.00922	461.04849	0.01412	461.04849	0.00849
459.98035	0.00179	459.98035	0.00798	459.98035	0.00552	459.98035	0.00991	459.98035	0.00844	459.98035	0.01404	459.98035	0.00922	459.98035	0.01936	459.98035	0.00921	459.98035	0.01461	459.98035	0.00868
459.06464	0.00208	459.06464	0.00877	459.06464	0.00579	459.06464	0.01088	459.06464	0.00843	459.06464	0.01481	459.06464	0.00899	459.06464	0.01819	459.06464	0.00935	459.06464	0.01531	459.06464	0.0085
457.99609	0.00223	457.99609	0.00882	457.99609	0.00567	457.99609	0.01129	457.99609	0.00839	457.99609	0.01505	457.99609	0.01015	457.99609	0.01727	457.99609	0.00985	457.99609	0.01688	457.99609	0.00894
456.92734	0.00196	456.92734	0.00931	456.92734	0.00604	456.92734	0.01168	456.92734	0.00864	456.92734	0.01612	456.92734	0.01056	456.92734	0.01747	456.92734	0.01062	456.92734	0.01656	456.92734	0.00877
456.01108	0.00225	456.01108	0.00973	456.01108	0.00614	456.01108	0.01182	456.01108	0.00881	456.01108	0.01742	456.01108	0.01004	456.01108	0.01798	456.01108	0.01362	456.01108	0.01636	456.01108	0.00921
454.94193	0.00189	454.94193	0.01034	454.94193	0.00603	454.94193	0.01352	454.94193	0.00894	454.94193	0.01912	454.94193	0.00967	454.94193	0.01881	454.94193	0.01261	454.94193	0.01673	454.94193	0.00943
454.02533	0.0023	454.02533	0.01115	454.02533	0.00618	454.02533	0.01398	454.02533	0.00944	454.02533	0.02124	454.02533	0.01064	454.02533	0.01986	454.02533	0.01081	454.02533	0.01769	454.02533	0.00956
452.95578	0.00184	452.95578	0.01121	452.95578	0.00618	452.95578	0.01354	452.95578	0.00912	452.95578	0.02029	452.95578	0.01046	452.95578	0.01962	452.95578	0.01021	452.95578	0.01775	452.95578	0.00943
452.03885	0.00177	452.03885	0.01191	452.03885	0.00655	452.03885	0.01409	452.03885	0.00959	452.03885	0.01866	452.03885	0.01058	452.03885	0.02028	452.03885	0.01066	452.03885	0.01821	452.03885	0.0095
450.9689	0.00206	450.9689	0.01268	450.9689	0.00643	450.9689	0.01449	450.9689	0.00969	450.9689	0.019	450.9689	0.01074	450.9689	0.02122	450.9689	0.01103	450.9689	0.01913	450.9689	0.00983
450.05164	0.0036	450.05164	0.01338	450.05164	0.00655	450.05164	0.01528	450.05164	0.00997	450.05164	0.0197	450.05164	0.01109	450.05164	0.02198	450.05164	0.01118	450.05164	0.02017	450.05164	0.01023
448.98129	0.00427	448.98129	0.01434	448.98129	0.00676	448.98129	0.01614	448.98129	0.01027	448.98129	0.02038	448.98129	0.01156	448.98129	0.02271	448.98129	0.01212	448.98129	0.02063	448.98129	0.0105
448.06369	0.00431	448.06369	0.01437	448.06369	0.00698	448.06369	0.01698	448.06369	0.0104	448.06369	0.02107	448.06369	0.01184	448.06369	0.02346	448.06369	0.01307	448.06369	0.02124	448.06369	0.01053
446.99295	0.00417	446.99295	0.01516	446.99295	0.00694	446.99295	0.01769	446.99295	0.01057	446.99295	0.022	446.99295	0.01166	446.99295	0.02418	446.99295	0.01287	446.99295	0.02168	446.99295	0.01089
446.07501	0.00312	446.07501	0.01581	446.07501	0.00691	446.07501	0.0185	446.07501	0.01103	446.07501	0.02217	446.07501	0.01174	446.07501	0.02488	446.07501	0.01298	446.07501	0.02236	446.07501	0.0109
445.00388	0.00207	445.00388	0.01644	445.00388	0.00723	445.00388	0.01901	445.00388	0.01091	445.00388	0.02336	445.00388	0.01183	445.00388	0.02592	445.00388	0.01246	445.00388	0.02285	445.00388	0.01116
443.93253	0.00232	443.93253	0.01742	443.93253	0.00755	443.93253	0.02022	443.93253	0.01132	443.93253	0.02445	443.93253	0.01248	443.93253	0.02686	443.93253	0.01247	443.93253	0.02379	443.93253	0.01139
443.01407	0.0019	443.01407	0.01843	443.01407	0.00732	443.01407	0.02124	443.01407	0.01152	443.01407	0.02509	443.01407	0.01283	443.01407	0.02771	443.01407	0.01279	443.01407	0.02474	443.01407	0.012
441.94235	0.00179	441.94235	0.01914	441.94235	0.00747	441.94235	0.02218	441.94235	0.01147	441.94235	0.02621	441.94235	0.01263	441.94235	0.02861	441.94235	0.01338	441.94235	0.02543	441.94235	0.01196
441.02356	0.00181	441.02356	0.01983	441.02356	0.00777	441.02356	0.0227	441.02356	0.01137	441.02356	0.02715	441.02356	0.01369	441.02356	0.02938	441.02356	0.01355	441.02356	0.02647	441.02356	0.01208
439.95145	0.00197	439.95145	0.02108	439.95145	0.00924	439.95145	0.02383	439.95145	0.01159	439.95145	0.02788	439.95145	0.01358	439.95145	0.03024	439.95145	0.01341	439.95145	0.02716	439.95145	0.01238
439.03232	0.00188	439.03232	0.02165	439.03232	0.01139	439.03232	0.02473	439.03232	0.01191	439.03232	0.02911	439.03232	0.0135	439.03232	0.03127	439.03232	0.01339	439.03232	0.02821	439.03232	0.01262
437.95981	0.00221	437.95981	0.02293	437.95981	0.01033	437.95981	0.02596	437.95981	0.01244	437.95981	0.03035	437.95981	0.01393	437.95981	0.03237	437.95981	0.0141	437.95981	0.02952	437.95981	0.01285
437.04037	0.00213	437.04037	0.02454	437.04037	0.00913	437.04037	0.02695	437.04037	0.01261	437.04037	0.03127	437.04037	0.01425	437.04037	0.03402	437.04037	0.01671	437.04037	0.03048	437.04037	0.0134
435.9675	0.00195	435.9675	0.02556	435.9675	0.00862	435.9675	0.02849	435.9675	0.0125	435.9675	0.03292	435.9675	0.01426	435.9675	0.03491	435.9675	0.01585	435.9675	0.03155	435.9675	0.0138
435.0477	0.00211	435.0477	0.02672	435.0477	0.00875	435.0477	0.02903	435.0477	0.01289	435.0477	0.0336	435.0477	0.01458	435.0477	0.03575	435.0477	0.01437	435.0477	0.03269	435.0477	0.01357
433.97446	0.00199	433.97446	0.02786	433.97446	0.00974	433.97446	0.03013	433.97446	0.01313	433.97446	0.03472	433.97446	0.01493	433.97446	0.03709	433.97446	0.01486	433.97446	0.03367	433.97446	0.01354
433.05435	0.00196	433.05435	0.02914	433.05435	0.00971	433.05435	0.03156	433.05435	0.01358	433.05435	0.03611	433.05435	0.01538	433.05435	0.03811	433.05435	0.01512	433.05435	0.03494	433.05435	0.01421
431.98068	0.00198	431.98068	0.03065	431.98068	0.00943	431.98068	0.03266	431.98068	0.01359	431.98068	0.03727	431.98068	0.01578	431.98068	0.0395	431.98068	0.0153	431.98068	0.03614	431.98068	0.01435
431.06027	0.00284	431.06027	0.03232	431.06027	0.00992	431.06027	0.03436	431.06027	0.01434	431.06027	0.03879	431.06027	0.0165	431.06027	0.04109	431.06027	0.01622	431.06027	0.03746	431.06027	0.01522
429.98624	0.0027	429.98624	0.03372	429.98624	0.01029	429.98624	0.03574	429.98624	0.01483	429.98624	0.04031	429.98624	0.01692	429.98624	0.04268	429.98624	0.01669	429.98624	0.03886	429.98624	0.01563
429.06549	0.00262	429.06549	0.03517	429.06549	0.01048	429.06549	0.03683	429.06549	0.01523	429.06549	0.04146	429.06549	0.01771	429.06549	0.04392	429.06549	0.01689	429.06549	0.03983	429.06549	0.01587
427.99109	0.00269	427.99109	0.03661	427.99109	0.01065	427.99109	0.03842	427.99109	0.01579	427.99109	0.04309	427.99109	0.01811	427.99109	0.04529	427.99109	0.01742	427.99109	0.04145	427.99109	0.01654
427.07001	0.00286	427.07001	0.03886	427.07001	0.01117	427.07001	0.04028	427.07001	0.0161	427.07001	0.04488	427.07001	0.01854	427.07001	0.04708	427.07001	0.01823	427.07001	0.04295	427.07001	0.01708
425.99524	0.00289	425.99524	0.04045	425.99524	0.01155	425.99524	0.04183	425.99524	0.01674	425.99524	0.04672	425.99524	0.01898	425.99524	0.04865	425.99524	0.01881	425.99524	0.04383	425.99524	0.01764
425.07382	0.00292	425.07382	0.04175	425.07382	0.01178	425.07382	0.04322	425.07382	0.01687	425.07382	0.04804	425.07382	0.01926	425.07382	0.04969	425.07382	0.01903	425.07382	0.04467	425.07382	0.01794
423.99869	0.00317	423.99869	0.04375	423.99869	0.0121	423.99869	0.04511	423.99869	0.0179	423.99869	0.04995	423.99869	0.02036	423.99869	0.05151	423.99869	0.01963	423.99869	0.04637	423.99869	0.01861
422.92334	0.00309	422.92334	0.04577	422.92334	0.01263	422.92334	0.04694	422.92334	0.01824	422.92334	0.05187	422.92334	0.02109	422.92334	0.05341	422.92334	0.02021	422.92334	0.0477	422.92334	0.01916
422.00146	0.00335	422.00146	0.04766	422.00146	0.01292	422.00146	0.04867	422.00146	0.01888	422.00146	0.05356	422.00146	0.02207	422.00146	0.05543	422.00146	0.02105	422.00146	0.04933	422.00146	0.01956
420.92572	0.0031	420.92572	0.04971	420.92572	0.01327	420.92572	0.05088	420.92572	0.01998	420.92572	0.05549	420.92572	0.02356	420.92572	0.057	420.92572	0.02136	420.92572	0.05098	420.92572	0.02037
420.00354	0.00326	420.00354	0.05164	420.00354	0.0141	420.00354	0.05242	420.00354	0.02049	420.00354	0.05719	420.00354	0.024	420.00354	0.05845	420.00354	0.022	420.00354	0.05259	420.00354	0.02126
418.92743	0.00351	418.92743	0.05364	418.92743	0.01447	418.92743	0.05451	418.92743	0.02096	418.92743	0.05899	418.92743	0.02425	418.92743	0.06055	418.92743	0.02289	418.92743	0.05384	418.92743	0.02201
418.00491	0.00355	418.00491	0.05528	418.00491	0.01486	418.00491	0.05601	418.00491	0.02136	418.00491	0.06027	418.00491	0.02475	418.00491	0.06193	418.00491	0.02303	418.00491	0.05543	418.00491	0.02229
416.92847	0.00335	416.92847	0.05787	416.92847	0.01504	416.92847	0.05811	416.92847	0.0221	416.92847	0.0626	416.92847	0.02568	416.92847	0.06425	416.92847	0.02404	416.92847	0.0574	416.92847	0.02324
416.00565	0.00354	416.00565	0.06012	416.00565	0.01629	416.00565	0.06039	416.00565	0.02304	416.00565	0.06703	416.00565	0.0268	416.00565	0.06609	416.00565	0.02477	416.00565	0.05889	416.00565	0.02374
414.92883	0.00444	414.92883	0.06267	414.92883	0.01696	414.92883	0.06269	414.92883	0.02408	414.92883	0.06734	414.92883	0.02788	414.92883	0.0687	414.92883	0.02572	414.92883	0.06141	414.92883	0.02477
414.00568	0.00391	414.00568	0.06464	414.00568	0.01781	414.00568	0.06448	414.00568	0.02484	414.00568	0.06866	414.00568	0.02852	414.00568	0.0704	414.00568	0.02644	414.00568	0.06281	414.00568	0.0255
412.9285	0.00436	412.9285	0.0674	412.9285	0.01845	412.9285	0.06675	412.9285	0.02568	412.9285	0.07088	412.9285	0.02932	412.9285	0.07252	412.9285	0.02742	412.9285	0.06453	412.9285	0.02645
412.00504	0.00481	412.00504	0.06983	412.00504	0.01966	412.00504	0.06925	412.00504	0.0267	412.00504	0.07382	412.00504	0.03073	412.00504	0.07479	412.00504	0.02856	412.00504	0.06664	412.00504	0.02825
410.92749	0.00479	410.92749	0.07222	410.92749	0.01958	410.92749	0.07146	410.92749	0.02684	410.92749	0.07583	410.92749	0.03134	410.92749	0.07597	410.92749	0.02886	410.92749	0.06816	410.92749	0.02841
410.00372	0.00498	410.00372	0.07455	410.00372	0.02007	410.00372	0.07331	410.00372	0.0279	410.00372	0.07799	410.00372	0.03197	410.00372	0.07808	410.00372	0.02964	410.00372	0.07018	410.00372	0.02887
408.92584	0.0056	408.92584	0.0775	408.92584	0.02178	408.92584	0.07606	408.92584	0.02905	408.92584	0.08037	408.92584	0.03368	408.92584	0.08058	408.92584	0.03111	408.92584	0.07238	408.92584	0.02976
408.00177	0.00536	408.00177	0.07947	408.00177	0.02211	408.00177	0.07786	408.00177	0.02949	408.00177	0.08164	408.00177	0.03413	408.00177	0.08207	408.00177	0.03149	408.00177	0.07359	408.00177	0.03043
406.92349	0.00764	406.92349	0.08223	406.92349	0.02292	406.92349	0.08049	406.92349	0.03081	406.92349	0.08423	406.92349	0.0352	406.92349	0.08406	406.92349	0.03267	406.92349	0.07573	406.92349	0.03141
405.99912	0.00675	405.99912	0.08518	405.99912	0.02347	405.99912	0.08301	405.99912	0.03209	405.99912	0.08696	405.99912	0.03667	405.99912	0.0867	405.99912	0.03352	405.99912	0.07814	405.99912	0.03218
405.07459	0.00653	405.07459	0.0875	405.07459	0.024	405.07459	0.08476	405.07459	0.03263	405.07459	0.08837	405.07459	0.03745	405.07459	0.08861	405.07459	0.03391	405.07459	0.0796	405.07459	0.03272
403.99582	0.00778	403.99582	0.09074	403.99582	0.02519	403.99582	0.08753	403.99582	0.03379	403.99582	0.09161	403.99582	0.03905	403.99582	0.09121	403.99582	0.03513	403.99582	0.0823	403.99582	0.03475
403.07098	0.00785	403.07098	0.09286	403.07098	0.02571	403.07098	0.0894	403.07098	0.03453	403.07098	0.09318	403.07098	0.03973	403.07098	0.09255	403.07098	0.036	403.07098	0.08371	403.07098	0.03564
401.99185	0.00855	401.99185	0.09577	401.99185	0.02716	401.99185	0.09194	401.99185	0.03613	401.99185	0.09599	401.99185	0.04134	401.99185	0.09505	401.99185	0.03702	401.99185	0.08567	401.99185	0.03672
401.06674	0.00967	401.06674	0.09895	401.06674	0.0282	401.06674	0.0948	401.06674	0.03764	401.06674	0.09858	401.06674	0.04262	401.06674	0.09736	401.06674	0.03847	401.06674	0.08823	401.06674	0.03803
399.98724	0.01033	399.98724	0.10202	399.98724	0.02923	399.98724	0.09762	399.98724	0.03854	399.98724	0.10091	399.98724	0.04378	399.98724	0.09967	399.98724	0.03969	399.98724	0.08987	399.98724	0.03876
399.06183	0.01101	399.06183	0.10423	399.06183	0.0304	399.06183	0.0995	399.06183	0.03948	399.06183	0.10335	399.06183	0.04499	399.06183	0.10172	399.06183	0.04094	399.06183	0.09187	399.06183	0.03943
397.98199	0.01187	397.98199	0.10705	397.98199	0.03157	397.98199	0.10223	397.98199	0.04043	397.98199	0.10531	397.98199	0.04595	397.98199	0.1041	397.98199	0.04176	397.98199	0.09382	397.98199	0.0404
397.05627	0.01347	397.05627	0.10993	397.05627	0.03248	397.05627	0.10468	397.05627	0.04183	397.05627	0.10726	397.05627	0.04714	397.05627	0.10588	397.05627	0.04284	397.05627	0.09573	397.05627	0.04125
395.97607	0.0147	395.97607	0.11379	395.97607	0.03395	395.97607	0.10793	395.97607	0.0433	395.97607	0.11072	395.97607	0.04902	395.97607	0.10863	395.97607	0.04418	395.97607	0.09881	395.97607	0.04266
395.05005	0.01557	395.05005	0.11635	395.05005	0.03521	395.05005	0.11018	395.05005	0.04485	395.05005	0.11267	395.05005	0.05029	395.05005	0.11084	395.05005	0.04562	395.05005	0.10042	395.05005	0.04377
393.96951	0.01719	393.96951	0.11965	393.96951	0.03703	393.96951	0.11311	393.96951	0.0463	393.96951	0.1156	393.96951	0.05194	393.96951	0.11309	393.96951	0.0469	393.96951	0.10291	393.96951	0.04541
393.04321	0.01837	393.04321	0.12352	393.04321	0.03834	393.04321	0.11588	393.04321	0.04793	393.04321	0.11775	393.04321	0.05347	393.04321	0.1152	393.04321	0.04833	393.04321	0.10472	393.04321	0.04665
391.96231	0.0193	391.96231	0.12671	391.96231	0.03957	391.96231	0.11834	391.96231	0.04895	391.96231	0.11985	391.96231	0.05425	391.96231	0.11698	391.96231	0.04924	391.96231	0.10648	391.96231	0.04759
391.03571	0.02073	391.03571	0.12976	391.03571	0.04093	391.03571	0.12125	391.03571	0.05052	391.03571	0.12265	391.03571	0.05565	391.03571	0.11942	391.03571	0.0506	391.03571	0.10851	391.03571	0.04909
389.9545	0.02215	389.9545	0.13228	389.9545	0.04264	389.9545	0.12482	389.9545	0.0521	389.9545	0.12547	389.9545	0.05771	389.9545	0.12207	389.9545	0.05216	389.9545	0.11145	389.9545	0.05044
389.02759	0.02328	389.02759	0.13389	389.02759	0.04359	389.02759	0.12655	389.02759	0.05326	389.02759	0.12717	389.02759	0.05886	389.02759	0.12391	389.02759	0.05318	389.02759	0.11293	389.02759	0.0515
387.94601	0.02517	387.94601	0.13753	387.94601	0.04527	387.94601	0.12893	387.94601	0.05493	387.94601	0.12994	387.94601	0.06079	387.94601	0.12625	387.94601	0.05455	387.94601	0.11506	387.94601	0.05306
387.01883	0.02653	387.01883	0.14001	387.01883	0.04649	387.01883	0.13134	387.01883	0.05627	387.01883	0.13218	387.01883	0.06152	387.01883	0.12824	387.01883	0.05604	387.01883	0.11708	387.01883	0.05405
385.93692	0.02788	385.93692	0.14365	385.93692	0.04807	385.93692	0.13392	385.93692	0.05775	385.93692	0.13472	385.93692	0.06329	385.93692	0.13045	385.93692	0.05795	385.93692	0.11904	385.93692	0.05599
385.00943	0.02948	385.00943	0.14662	385.00943	0.04986	385.00943	0.137	385.00943	0.05904	385.00943	0.13649	385.00943	0.06474	385.00943	0.13289	385.00943	0.05937	385.00943	0.12076	385.00943	0.0574
383.92719	0.03137	383.92719	0.14977	383.92719	0.05116	383.92719	0.13938	383.92719	0.06026	383.92719	0.13933	383.92719	0.06646	383.92719	0.13446	383.92719	0.06025	383.92719	0.12352	383.92719	0.05888
382.99942	0.03297	382.99942	0.15262	382.99942	0.05328	382.99942	0.14194	382.99942	0.06198	382.99942	0.14166	382.99942	0.06762	382.99942	0.1369	382.99942	0.06176	382.99942	0.12519	382.99942	0.06024
382.0715	0.03457	382.0715	0.15482	382.0715	0.05385	382.0715	0.14348	382.0715	0.06325	382.0715	0.14336	382.0715	0.06867	382.0715	0.13866	382.0715	0.06289	382.0715	0.12694	382.0715	0.06106
380.98877	0.03572	380.98877	0.15649	380.98877	0.05543	380.98877	0.14518	380.98877	0.0647	380.98877	0.14495	380.98877	0.06962	380.98877	0.14014	380.98877	0.06432	380.98877	0.12832	380.98877	0.06166
380.06058	0.03847	380.06058	0.16037	380.06058	0.05758	380.06058	0.1485	380.06058	0.06683	380.06058	0.1479	380.06058	0.07159	380.06058	0.14229	380.06058	0.06594	380.06058	0.13079	380.06058	0.06381
378.97751	0.04002	378.97751	0.16278	378.97751	0.05959	378.97751	0.15054	378.97751	0.06788	378.97751	0.15024	378.97751	0.07382	378.97751	0.14474	378.97751	0.06753	378.97751	0.13301	378.97751	0.06578
378.04901	0.04203	378.04901	0.16498	378.04901	0.06073	378.04901	0.15286	378.04901	0.06966	378.04901	0.15228	378.04901	0.07456	378.04901	0.14629	378.04901	0.06871	378.04901	0.13484	378.04901	0.06745
376.96564	0.04459	376.96564	0.16749	376.96564	0.06276	376.96564	0.15523	376.96564	0.07114	376.96564	0.15427	376.96564	0.0759	376.96564	0.14819	376.96564	0.07038	376.96564	0.13684	376.96564	0.07
376.03687	0.04691	376.03687	0.17023	376.03687	0.06509	376.03687	0.15751	376.03687	0.07339	376.03687	0.15648	376.03687	0.07779	376.03687	0.15026	376.03687	0.07236	376.03687	0.13931	376.03687	0.07264
374.95313	0.04961	374.95313	0.17218	374.95313	0.06677	374.95313	0.1592	374.95313	0.07481	374.95313	0.15825	374.95313	0.07959	374.95313	0.15172	374.95313	0.07412	374.95313	0.14254	374.95313	0.07376
374.02408	0.05195	374.02408	0.17551	374.02408	0.06897	374.02408	0.16194	374.02408	0.07736	374.02408	0.15994	374.02408	0.08088	374.02408	0.15412	374.02408	0.07591	374.02408	0.14313	374.02408	0.07507
372.94003	0.05539	372.94003	0.17788	372.94003	0.07196	372.94003	0.16421	372.94003	0.0797	372.94003	0.16243	372.94003	0.08378	372.94003	0.15547	372.94003	0.07827	372.94003	0.1445	372.94003	0.07709
372.01071	0.05795	372.01071	0.17985	372.01071	0.07371	372.01071	0.16662	372.01071	0.08167	372.01071	0.1639	372.01071	0.0852	372.01071	0.15731	372.01071	0.08015	372.01071	0.14591	372.01071	0.07844
370.92633	0.06018	370.92633	0.18229	370.92633	0.07613	370.92633	0.1678	370.92633	0.08368	370.92633	0.16479	370.92633	0.08731	370.92633	0.15841	370.92633	0.08179	370.92633	0.14691	370.92633	0.08026
369.9967	0.06356	369.9967	0.18463	369.9967	0.0788	369.9967	0.1695	369.9967	0.08614	369.9967	0.16716	369.9967	0.08914	369.9967	0.1596	369.9967	0.08425	369.9967	0.1488	369.9967	0.08324
369.06699	0.06669	369.06699	0.1854	369.06699	0.08119	369.06699	0.17094	369.06699	0.08857	369.06699	0.16852	369.06699	0.09157	369.06699	0.16165	369.06699	0.08648	369.06699	0.15019	369.06699	0.08553
367.98212	0.06999	367.98212	0.18699	367.98212	0.08454	367.98212	0.17272	367.98212	0.0908	367.98212	0.1694	367.98212	0.09374	367.98212	0.16303	367.98212	0.08874	367.98212	0.1522	367.98212	0.08729
367.05209	0.07366	367.05209	0.18897	367.05209	0.0872	367.05209	0.17407	367.05209	0.09326	367.05209	0.17118	367.05209	0.09549	367.05209	0.16379	367.05209	0.09036	367.05209	0.15335	367.05209	0.08962
365.96692	0.0786	365.96692	0.19064	365.96692	0.09009	365.96692	0.17599	365.96692	0.09582	365.96692	0.17277	365.96692	0.09842	365.96692	0.16549	365.96692	0.09343	365.96692	0.15468	365.96692	0.09262
365.03665	0.08381	365.03665	0.19231	365.03665	0.09264	365.03665	0.17707	365.03665	0.09863	365.03665	0.17419	365.03665	0.10081	365.03665	0.16635	365.03665	0.09537	365.03665	0.1562	365.03665	0.09499
363.95114	0.0915	363.95114	0.19454	363.95114	0.09612	363.95114	0.17874	363.95114	0.10226	363.95114	0.17548	363.95114	0.10357	363.95114	0.1678	363.95114	0.09829	363.95114	0.15775	363.95114	0.09766
363.02057	0.09698	363.02057	0.19521	363.02057	0.09963	363.02057	0.18019	363.02057	0.10476	363.02057	0.17701	363.02057	0.10613	363.02057	0.16863	363.02057	0.10115	363.02057	0.15895	363.02057	0.10013
361.93475	0.10097	361.93475	0.19598	361.93475	0.1026	361.93475	0.1812	361.93475	0.10784	361.93475	0.17783	361.93475	0.10879	361.93475	0.16976	361.93475	0.10419	361.93475	0.16	361.93475	0.10271
361.00394	0.09983	361.00394	0.19665	361.00394	0.10557	361.00394	0.18192	361.00394	0.11023	361.00394	0.17828	361.00394	0.11171	361.00394	0.17037	361.00394	0.10696	361.00394	0.16093	361.00394	0.10534
360.07297	0.10026	360.07297	0.1975	360.07297	0.10874	360.07297	0.18263	360.07297	0.11295	360.07297	0.17874	360.07297	0.11422	360.07297	0.17082	360.07297	0.10934	360.07297	0.16192	360.07297	0.108
358.98669	0.1057	358.98669	0.19837	358.98669	0.11341	358.98669	0.1839	358.98669	0.11721	358.98669	0.17961	358.98669	0.11783	358.98669	0.17137	358.98669	0.11272	358.98669	0.16324	358.98669	0.11157
358.05545	0.10977	358.05545	0.19881	358.05545	0.1159	358.05545	0.18451	358.05545	0.12014	358.05545	0.17972	358.05545	0.12012	358.05545	0.17177	358.05545	0.11505	358.05545	0.16406	358.05545	0.11426
356.96887	0.11523	356.96887	0.19931	356.96887	0.1206	356.96887	0.18506	356.96887	0.12453	356.96887	0.18099	356.96887	0.124	356.96887	0.17233	356.96887	0.11943	356.96887	0.16475	356.96887	0.11766
356.03735	0.11922	356.03735	0.19896	356.03735	0.12417	356.03735	0.18514	356.03735	0.12776	356.03735	0.18125	356.03735	0.12689	356.03735	0.17273	356.03735	0.12212	356.03735	0.16573	356.03735	0.1204
354.95047	0.12467	354.95047	0.1995	354.95047	0.12794	354.95047	0.18555	354.95047	0.13089	354.95047	0.18132	354.95047	0.12989	354.95047	0.17276	354.95047	0.12538	354.95047	0.16553	354.95047	0.12363
354.01871	0.12966	354.01871	0.19979	354.01871	0.13316	354.01871	0.18586	354.01871	0.13513	354.01871	0.18136	354.01871	0.13431	354.01871	0.17271	354.01871	0.12934	354.01871	0.16673	354.01871	0.12773
352.93149	0.13684	352.93149	0.19882	352.93149	0.13763	352.93149	0.18547	352.93149	0.139	352.93149	0.18047	352.93149	0.1374	352.93149	0.17228	352.93149	0.13256	352.93149	0.16758	352.93149	0.13134
351.99945	0.14043	351.99945	0.19914	351.99945	0.14184	351.99945	0.18549	351.99945	0.14351	351.99945	0.18111	351.99945	0.1417	351.99945	0.17364	351.99945	0.13672	351.99945	0.16915	351.99945	0.13528
351.06729	0.1449	351.06729	0.19836	351.06729	0.14529	351.06729	0.1856	351.06729	0.14622	351.06729	0.18019	351.06729	0.14414	351.06729	0.17263	351.06729	0.13923	351.06729	0.17008	351.06729	0.13791
349.97964	0.15008	349.97964	0.19824	349.97964	0.15093	349.97964	0.18524	349.97964	0.15054	349.97964	0.18038	349.97964	0.14847	349.97964	0.17348	349.97964	0.14326	349.97964	0.17167	349.97964	0.14132
349.04721	0.15676	349.04721	0.19772	349.04721	0.15676	349.04721	0.18527	349.04721	0.15583	349.04721	0.1807	349.04721	0.15278	349.04721	0.17244	349.04721	0.14789	349.04721	0.17282	349.04721	0.14614
347.95923	0.16304	347.95923	0.19644	347.95923	0.16173	347.95923	0.1848	347.95923	0.16058	347.95923	0.18027	347.95923	0.15737	347.95923	0.1733	347.95923	0.15218	347.95923	0.17212	347.95923	0.15059
347.02655	0.16761	347.02655	0.19579	347.02655	0.16594	347.02655	0.18448	347.02655	0.16404	347.02655	0.17943	347.02655	0.16079	347.02655	0.17292	347.02655	0.15556	347.02655	0.17081	347.02655	0.15382
345.93829	0.17327	345.93829	0.19488	345.93829	0.16942	345.93829	0.18399	345.93829	0.16769	345.93829	0.17863	345.93829	0.16447	345.93829	0.17213	345.93829	0.15945	345.93829	0.16961	345.93829	0.15735
345.00534	0.17764	345.00534	0.19451	345.00534	0.17278	345.00534	0.18364	345.00534	0.17161	345.00534	0.17836	345.00534	0.1673	345.00534	0.17164	345.00534	0.16276	345.00534	0.16989	345.00534	0.16066
344.0723	0.18308	344.0723	0.19286	344.0723	0.17726	344.0723	0.18265	344.0723	0.17559	344.0723	0.17782	344.0723	0.17137	344.0723	0.17099	344.0723	0.16652	344.0723	0.16976	344.0723	0.16448
342.98358	0.18889	342.98358	0.19068	342.98358	0.18207	342.98358	0.1811	342.98358	0.17997	342.98358	0.17624	342.98358	0.17559	342.98358	0.16969	342.98358	0.17128	342.98358	0.16981	342.98358	0.16814
342.05026	0.19388	342.05026	0.18971	342.05026	0.18589	342.05026	0.18095	342.05026	0.18357	342.05026	0.17565	342.05026	0.17904	342.05026	0.17013	342.05026	0.17435	342.05026	0.16993	342.05026	0.17222
340.96124	0.19897	340.96124	0.18856	340.96124	0.19051	340.96124	0.17981	340.96124	0.18811	340.96124	0.17574	340.96124	0.18497	340.96124	0.17184	340.96124	0.17923	340.96124	0.17034	340.96124	0.17671
340.02765	0.20347	340.02765	0.18759	340.02765	0.19504	340.02765	0.17919	340.02765	0.19207	340.02765	0.17506	340.02765	0.19075	340.02765	0.17225	340.02765	0.18272	340.02765	0.17073	340.02765	0.18047
338.93835	0.20861	338.93835	0.18601	338.93835	0.19891	338.93835	0.17871	338.93835	0.19657	338.93835	0.17416	338.93835	0.19215	338.93835	0.16925	338.93835	0.18717	338.93835	0.17063	338.93835	0.18471
338.00452	0.21268	338.00452	0.18461	338.00452	0.2036	338.00452	0.17768	338.00452	0.20055	338.00452	0.17287	338.00452	0.19517	338.00452	0.16829	338.00452	0.19162	338.00452	0.17116	338.00452	0.18856
337.07056	0.21765	337.07056	0.1832	337.07056	0.20693	337.07056	0.17781	337.07056	0.20431	337.07056	0.17324	337.07056	0.19869	337.07056	0.16806	337.07056	0.19469	337.07056	0.1724	337.07056	0.19258
335.9808	0.22184	335.9808	0.18247	335.9808	0.21088	335.9808	0.17722	335.9808	0.20796	335.9808	0.17238	335.9808	0.20226	335.9808	0.16844	335.9808	0.19842	335.9808	0.17183	335.9808	0.19628
335.04663	0.2253	335.04663	0.18185	335.04663	0.214	335.04663	0.17753	335.04663	0.21109	335.04663	0.17233	335.04663	0.20575	335.04663	0.16825	335.04663	0.20188	335.04663	0.17272	335.04663	0.19956
333.95657	0.22926	333.95657	0.18068	333.95657	0.21878	333.95657	0.17639	333.95657	0.21556	333.95657	0.17179	333.95657	0.20968	333.95657	0.16821	333.95657	0.20597	333.95657	0.17316	333.95657	0.2036
333.02213	0.23335	333.02213	0.18119	333.02213	0.22249	333.02213	0.17652	333.02213	0.22017	333.02213	0.17286	333.02213	0.21716	333.02213	0.16918	333.02213	0.2107	333.02213	0.17463	333.02213	0.20811
331.93179	0.23683	331.93179	0.1811	331.93179	0.22662	331.93179	0.17751	331.93179	0.22461	331.93179	0.17344	331.93179	0.22499	331.93179	0.17041	331.93179	0.21507	331.93179	0.17623	331.93179	0.21247
330.9971	0.23958	330.9971	0.18183	330.9971	0.23077	330.9971	0.17751	330.9971	0.22828	330.9971	0.17426	330.9971	0.22338	330.9971	0.17058	330.9971	0.2187	330.9971	0.17734	330.9971	0.21573
330.06229	0.24217	330.06229	0.18269	330.06229	0.23408	330.06229	0.17899	330.06229	0.23145	330.06229	0.17451	330.06229	0.22633	330.06229	0.17237	330.06229	0.22207	330.06229	0.17877	330.06229	0.21968
328.97153	0.24457	328.97153	0.18473	328.97153	0.23889	328.97153	0.18042	328.97153	0.23692	328.97153	0.17653	328.97153	0.23189	328.97153	0.17378	328.97153	0.22732	328.97153	0.18082	328.97153	0.22443
328.03644	0.24825	328.03644	0.18718	328.03644	0.2443	328.03644	0.18267	328.03644	0.24341	328.03644	0.17873	328.03644	0.23845	328.03644	0.17626	328.03644	0.2334	328.03644	0.1842	328.03644	0.23013
326.9454	0.25145	326.9454	0.19016	326.9454	0.25008	326.9454	0.18597	326.9454	0.24974	326.9454	0.18217	326.9454	0.24583	326.9454	0.17981	326.9454	0.24008	326.9454	0.18687	326.9454	0.23588
326.0101	0.25392	326.0101	0.19375	326.0101	0.25571	326.0101	0.18874	326.0101	0.25622	326.0101	0.18451	326.0101	0.2526	326.0101	0.18202	326.0101	0.24605	326.0101	0.19024	326.0101	0.24095
325.07468	0.25534	325.07468	0.19831	325.07468	0.26115	325.07468	0.19171	325.07468	0.26299	325.07468	0.18773	325.07468	0.25938	325.07468	0.18433	325.07468	0.25181	325.07468	0.1936	325.07468	0.246
323.98322	0.25854	323.98322	0.20332	323.98322	0.26791	323.98322	0.19452	323.98322	0.27113	323.98322	0.19039	323.98322	0.26859	323.98322	0.18788	323.98322	0.26001	323.98322	0.19668	323.98322	0.25277
323.04755	0.26095	323.04755	0.20628	323.04755	0.27485	323.04755	0.19713	323.04755	0.27919	323.04755	0.1927	323.04755	0.27875	323.04755	0.1908	323.04755	0.26847	323.04755	0.1981	323.04755	0.2594
321.95578	0.26321	321.95578	0.20796	321.95578	0.28276	321.95578	0.20042	321.95578	0.28868	321.95578	0.1961	321.95578	0.28969	321.95578	0.19353	321.95578	0.27695	321.95578	0.20056	321.95578	0.26783
321.0199	0.26422	321.0199	0.2082	321.0199	0.28803	321.0199	0.20171	321.0199	0.29614	321.0199	0.19792	321.0199	0.2974	321.0199	0.19494	321.0199	0.28317	321.0199	0.20202	321.0199	0.2734
319.92786	0.26592	319.92786	0.20881	319.92786	0.29479	319.92786	0.2032	319.92786	0.30542	319.92786	0.19956	319.92786	0.30724	319.92786	0.19695	319.92786	0.29139	319.92786	0.20535	319.92786	0.28014
318.9917	0.26728	318.9917	0.20903	318.9917	0.30172	318.9917	0.2046	318.9917	0.31299	318.9917	0.20082	318.9917	0.31597	318.9917	0.19798	318.9917	0.29794	318.9917	0.2094	318.9917	0.28651
318.05545	0.26751	318.05545	0.20899	318.05545	0.30747	318.05545	0.20434	318.05545	0.32159	318.05545	0.20108	318.05545	0.32497	318.05545	0.19863	318.05545	0.30562	318.05545	0.20804	318.05545	0.29272
316.96301	0.26944	316.96301	0.20875	316.96301	0.31379	316.96301	0.20464	316.96301	0.32912	316.96301	0.2016	316.96301	0.33431	316.96301	0.19927	316.96301	0.31313	316.96301	0.20781	316.96301	0.29863
316.02652	0.26948	316.02652	0.20766	316.02652	0.31846	316.02652	0.20395	316.02652	0.33524	316.02652	0.20161	316.02652	0.34017	316.02652	0.19965	316.02652	0.31867	316.02652	0.20735	316.02652	0.30376
314.93381	0.26972	314.93381	0.20681	314.93381	0.32295	314.93381	0.20326	314.93381	0.34082	314.93381	0.20062	314.93381	0.34671	314.93381	0.19994	314.93381	0.32343	314.93381	0.20791	314.93381	0.30829
313.99707	0.26966	313.99707	0.20561	313.99707	0.32713	313.99707	0.20277	313.99707	0.34617	313.99707	0.20027	313.99707	0.35288	313.99707	0.2	313.99707	0.32906	313.99707	0.20807	313.99707	0.31296
313.06021	0.26932	313.06021	0.20418	313.06021	0.32978	313.06021	0.20128	313.06021	0.3504	313.06021	0.19938	313.06021	0.35809	313.06021	0.19943	313.06021	0.33328	313.06021	0.20813	313.06021	0.31644
311.9671	0.26891	311.9671	0.20273	311.9671	0.3328	311.9671	0.20089	311.9671	0.35443	311.9671	0.19929	311.9671	0.36269	311.9671	0.19913	311.9671	0.33736	311.9671	0.20865	311.9671	0.32028
311.03003	0.26803	311.03003	0.20162	311.03003	0.33476	311.03003	0.20013	311.03003	0.35689	311.03003	0.19872	311.03003	0.36649	311.03003	0.19952	311.03003	0.34016	311.03003	0.20894	311.03003	0.32249
309.93662	0.26695	309.93662	0.20072	309.93662	0.3365	309.93662	0.19965	309.93662	0.35962	309.93662	0.19914	309.93662	0.36985	309.93662	0.20013	309.93662	0.34295	309.93662	0.20998	309.93662	0.32502
308.99933	0.2662	308.99933	0.19975	308.99933	0.33718	308.99933	0.19922	308.99933	0.36197	308.99933	0.19975	308.99933	0.37265	308.99933	0.2011	308.99933	0.34622	308.99933	0.21053	308.99933	0.32717
308.06189	0.26447	308.06189	0.19904	308.06189	0.33843	308.06189	0.19922	308.06189	0.36382	308.06189	0.19965	308.06189	0.37501	308.06189	0.20218	308.06189	0.3488	308.06189	0.21192	308.06189	0.32946
306.96811	0.26222	306.96811	0.19828	306.96811	0.33839	306.96811	0.19901	306.96811	0.36495	306.96811	0.20051	306.96811	0.37786	306.96811	0.20368	306.96811	0.35054	306.96811	0.21346	306.96811	0.33164
306.03046	0.2601	306.03046	0.19748	306.03046	0.33818	306.03046	0.19896	306.03046	0.36542	306.03046	0.20108	306.03046	0.37889	306.03046	0.20515	306.03046	0.3516	306.03046	0.21491	306.03046	0.33253
304.9364	0.25656	304.9364	0.19653	304.9364	0.33714	304.9364	0.19903	304.9364	0.3653	304.9364	0.2023	304.9364	0.37992	304.9364	0.20735	304.9364	0.35348	304.9364	0.21679	304.9364	0.33413
303.99854	0.25277	303.99854	0.19573	303.99854	0.33519	303.99854	0.19921	303.99854	0.36491	303.99854	0.20383	303.99854	0.38005	303.99854	0.20913	303.99854	0.3542	303.99854	0.2191	303.99854	0.3348
303.06055	0.24854	303.06055	0.19462	303.06055	0.33333	303.06055	0.19916	303.06055	0.36386	303.06055	0.20496	303.06055	0.3796	303.06055	0.2115	303.06055	0.35453	303.06055	0.22122	303.06055	0.33539
301.9661	0.24366	301.9661	0.19367	301.9661	0.33013	301.9661	0.19878	301.9661	0.3614	301.9661	0.20592	301.9661	0.37842	301.9661	0.21376	301.9661	0.35406	301.9661	0.22359	301.9661	0.33467
301.02789	0.23955	301.02789	0.19326	301.02789	0.3262	301.02789	0.19884	301.02789	0.35874	301.02789	0.20676	301.02789	0.37702	301.02789	0.21601	301.02789	0.35327	301.02789	0.22593	301.02789	0.33465
299.93317	0.2348	299.93317	0.1926	299.93317	0.32225	299.93317	0.199	299.93317	0.355	299.93317	0.20844	299.93317	0.37428	299.93317	0.21898	299.93317	0.35136	299.93317	0.22855	299.93317	0.33357
298.99475	0.22959	298.99475	0.19179	298.99475	0.31723	298.99475	0.19955	298.99475	0.35032	298.99475	0.20972	298.99475	0.37001	298.99475	0.222	298.99475	0.34991	298.99475	0.23157	298.99475	0.33278
298.05621	0.22486	298.05621	0.1917	298.05621	0.31244	298.05621	0.20044	298.05621	0.34588	298.05621	0.21156	298.05621	0.36718	298.05621	0.22496	298.05621	0.34762	298.05621	0.23466	298.05621	0.3311
296.96112	0.21955	296.96112	0.1928	296.96112	0.30636	296.96112	0.20206	296.96112	0.34079	296.96112	0.21457	296.96112	0.36265	296.96112	0.229	296.96112	0.34589	296.96112	0.23888	296.96112	0.3299
296.02234	0.21443	296.02234	0.19402	296.02234	0.30154	296.02234	0.20367	296.02234	0.33623	296.02234	0.21749	296.02234	0.35893	296.02234	0.23299	296.02234	0.34344	296.02234	0.24298	296.02234	0.32858
294.927	0.20962	294.927	0.19646	294.927	0.29528	294.927	0.20632	294.927	0.33079	294.927	0.22191	294.927	0.35492	294.927	0.23818	294.927	0.34134	294.927	0.24797	294.927	0.32776
293.98801	0.20423	293.98801	0.20016	293.98801	0.2897	293.98801	0.21027	293.98801	0.32563	293.98801	0.22695	293.98801	0.35081	293.98801	0.24464	293.98801	0.33931	293.98801	0.25465	293.98801	0.3273
293.04892	0.19827	293.04892	0.20564	293.04892	0.28382	293.04892	0.21625	293.04892	0.31996	293.04892	0.23421	293.04892	0.3458	293.04892	0.25229	293.04892	0.33739	293.04892	0.26288	293.04892	0.32686
291.95319	0.19293	291.95319	0.21365	291.95319	0.27694	291.95319	0.22513	291.95319	0.31404	291.95319	0.24236	291.95319	0.34123	291.95319	0.26222	291.95319	0.33513	291.95319	0.27214	291.95319	0.32695
291.01389	0.18933	291.01389	0.22048	291.01389	0.27294	291.01389	0.23416	291.01389	0.31015	291.01389	0.24972	291.01389	0.33841	291.01389	0.27028	291.01389	0.33407	291.01389	0.27988	291.01389	0.32665
290.07446	0.18574	290.07446	0.22965	290.07446	0.26831	290.07446	0.24042	290.07446	0.30643	290.07446	0.25864	290.07446	0.33525	290.07446	0.27892	290.07446	0.33287	290.07446	0.28981	290.07446	0.32643
288.97836	0.18128	288.97836	0.24553	288.97836	0.26204	288.97836	0.25395	288.97836	0.30035	288.97836	0.27425	288.97836	0.33018	288.97836	0.29489	288.97836	0.33037	288.97836	0.30498	288.97836	0.32587
288.03876	0.17749	288.03876	0.26415	288.03876	0.25678	288.03876	0.26973	288.03876	0.29506	288.03876	0.29097	288.03876	0.32589	288.03876	0.3099	288.03876	0.32815	288.03876	0.3201	288.03876	0.32546
286.94238	0.17529	286.94238	0.28575	286.94238	0.25261	286.94238	0.28862	286.94238	0.29074	286.94238	0.30941	286.94238	0.32229	286.94238	0.32799	286.94238	0.32665	286.94238	0.33574	286.94238	0.32525
286.00253	0.17412	286.00253	0.30605	286.00253	0.25022	286.00253	0.30724	286.00253	0.28795	286.00253	0.32743	286.00253	0.31948	286.00253	0.34403	286.00253	0.32623	286.00253	0.35114	286.00253	0.32573
285.06262	0.17393	285.06262	0.33247	285.06262	0.24791	285.06262	0.32975	285.06262	0.28608	285.06262	0.34949	285.06262	0.31738	285.06262	0.36519	285.06262	0.32514	285.06262	0.36829	285.06262	0.32661
283.96588	0.17584	283.96588	0.37455	283.96588	0.24642	283.96588	0.36764	283.96588	0.2837	283.96588	0.38454	283.96588	0.31571	283.96588	0.39785	283.96588	0.3255	283.96588	0.39873	283.96588	0.32846
283.02573	0.1798	283.02573	0.41689	283.02573	0.24747	283.02573	0.40405	283.02573	0.28429	283.02573	0.41803	283.02573	0.31618	283.02573	0.42626	283.02573	0.3273	283.02573	0.4255	283.02573	0.33157
281.92877	0.18715	281.92877	0.46188	281.92877	0.25185	281.92877	0.4442	281.92877	0.28745	281.92877	0.45639	281.92877	0.3196	281.92877	0.46327	281.92877	0.33131	281.92877	0.45783	281.92877	0.3371
280.9884	0.19638	280.9884	0.5043	280.9884	0.25758	280.9884	0.48175	280.9884	0.29447	280.9884	0.49012	280.9884	0.32407	280.9884	0.49355	280.9884	0.33681	280.9884	0.4844	280.9884	0.3427
280.04794	0.20955	280.04794	0.55127	280.04794	0.26711	280.04794	0.52055	280.04794	0.30404	280.04794	0.52796	280.04794	0.33115	280.04794	0.52697	280.04794	0.34466	280.04794	0.51399	280.04794	0.35031
278.95059	0.23462	278.95059	0.61765	278.95059	0.28765	278.95059	0.57954	278.95059	0.31929	278.95059	0.58337	278.95059	0.34648	278.95059	0.57518	278.95059	0.35992	278.95059	0.55721	278.95059	0.36466
278.00992	0.26393	278.00992	0.675	278.00992	0.3114	278.00992	0.63015	278.00992	0.33973	278.00992	0.62951	278.00992	0.36477	278.00992	0.61784	278.00992	0.37656	278.00992	0.59482	278.00992	0.38061
277.06915	0.29762	277.06915	0.72756	277.06915	0.34052	277.06915	0.67987	277.06915	0.36646	277.06915	0.67194	277.06915	0.38787	277.06915	0.65603	277.06915	0.39629	277.06915	0.63119	277.06915	0.40002
275.97147	0.34459	275.97147	0.78709	275.97147	0.37735	275.97147	0.72901	275.97147	0.39894	275.97147	0.71778	275.97147	0.41683	275.97147	0.69545	275.97147	0.42392	275.97147	0.66519	275.97147	0.42445
275.03049	0.39326	275.03049	0.83762	275.03049	0.42137	275.03049	0.77432	275.03049	0.43895	275.03049	0.75912	275.03049	0.45149	275.03049	0.72986	275.03049	0.4541	275.03049	0.69678	275.03049	0.45329
273.93256	0.47845	273.93256	0.90608	273.93256	0.49121	273.93256	0.83726	273.93256	0.50448	273.93256	0.81506	273.93256	0.50918	273.93256	0.77893	273.93256	0.50557	273.93256	0.74099	273.93256	0.49766
272.99139	0.56548	272.99139	0.96067	272.99139	0.57153	272.99139	0.89189	272.99139	0.57655	272.99139	0.86129	272.99139	0.57073	272.99139	0.82027	272.99139	0.55963	272.99139	0.77844	272.99139	0.54546
272.05011	0.65617	272.05011	1.00717	272.05011	0.6485	272.05011	0.93577	272.05011	0.64363	272.05011	0.90042	272.05011	0.62986	272.05011	0.85449	272.05011	0.61339	272.05011	0.80748	272.05011	0.59386
270.95181	0.75373	270.95181	1.05299	270.95181	0.73613	270.95181	0.97835	270.95181	0.72037	270.95181	0.9379	270.95181	0.70056	270.95181	0.88764	270.95181	0.67576	270.95181	0.83761	270.95181	0.65098
270.01035	0.86659	270.01035	1.09676	270.01035	0.83817	270.01035	1.02243	270.01035	0.81102	270.01035	0.9757	270.01035	0.78427	270.01035	0.91979	270.01035	0.75051	270.01035	0.86688	270.01035	0.71434
269.06876	1.02592	269.06876	1.1446	269.06876	0.97623	269.06876	1.0719	269.06876	0.93569	269.06876	1.01868	269.06876	0.89531	269.06876	0.9564	269.06876	0.84545	269.06876	0.90039	269.06876	0.79728
267.97015	1.19638	267.97015	1.18495	267.97015	1.12011	267.97015	1.11839	267.97015	1.07009	267.97015	1.05666	267.97015	1.0116	267.97015	0.99048	267.97015	0.94846	267.97015	0.9314	267.97015	0.89034
267.02835	1.33001	267.02835	1.21723	267.02835	1.24558	267.02835	1.15099	267.02835	1.18573	267.02835	1.08776	267.02835	1.11712	267.02835	1.01603	267.02835	1.03823	267.02835	0.95576	267.02835	0.96988
265.9295	1.48712	265.9295	1.24376	265.9295	1.3912	265.9295	1.18851	265.9295	1.30799	265.9295	1.11701	265.9295	1.22761	265.9295	1.04165	265.9295	1.13508	265.9295	0.97909	265.9295	1.05758
264.98752	1.6324	264.98752	1.26658	264.98752	1.51861	264.98752	1.21921	264.98752	1.42835	264.98752	1.14724	264.98752	1.33174	264.98752	1.06991	264.98752	1.22224	264.98752	1.00383	264.98752	1.13796
264.04547	1.81315	264.04547	1.28844	264.04547	1.67806	264.04547	1.25669	264.04547	1.57723	264.04547	1.17894	264.04547	1.46513	264.04547	1.09993	264.04547	1.34023	264.04547	1.03211	264.04547	1.23429
262.94626	1.95325	262.94626	1.30925	262.94626	1.81718	262.94626	1.28739	262.94626	1.71311	262.94626	1.21199	262.94626	1.57799	262.94626	1.13651	262.94626	1.43922	262.94626	1.05919	262.94626	1.32525
262.004	2.07305	262.004	1.32065	262.004	1.93203	262.004	1.31554	262.004	1.81325	262.004	1.24297	262.004	1.67453	262.004	1.16695	262.004	1.52618	262.004	1.0848	262.004	1.39973
261.06165	2.15425	261.06165	1.33092	261.06165	2.01401	261.06165	1.34043	261.06165	1.88789	261.06165	1.26683	261.06165	1.74118	261.06165	1.19633	261.06165	1.58337	261.06165	1.1065	261.06165	1.4521
259.9621	2.22755	259.9621	1.33817	259.9621	2.081	259.9621	1.36643	259.9621	1.95809	259.9621	1.29407	259.9621	1.8061	259.9621	1.22849	259.9621	1.63695	259.9621	1.13452	259.9621	1.50165
259.01956	2.30005	259.01956	1.34762	259.01956	2.14973	259.01956	1.39303	259.01956	2.03185	259.01956	1.33193	259.01956	1.8716	259.01956	1.26808	259.01956	1.69806	259.01956	1.16642	259.01956	1.55546
258.0769	2.34523	258.0769	1.35115	258.0769	2.20693	258.0769	1.41597	258.0769	2.07825	258.0769	1.3604	258.0769	1.9167	258.0769	1.30326	258.0769	1.7423	258.0769	1.1927	258.0769	1.59204
256.97705	2.41429	256.97705	1.35749	256.97705	2.22307	256.97705	1.43375	256.97705	2.12854	256.97705	1.39018	256.97705	1.9612	256.97705	1.33886	256.97705	1.7689	256.97705	1.22363	256.97705	1.62305
256.03421	2.39585	256.03421	1.35489	256.03421	2.25657	256.03421	1.4442	256.03421	2.14863	256.03421	1.40604	256.03421	1.98413	256.03421	1.36014	256.03421	1.79284	256.03421	1.23561	256.03421	1.63928
254.93411	2.44378	254.93411	1.35005	254.93411	2.31695	254.93411	1.45498	254.93411	2.14763	254.93411	1.41937	254.93411	2.02762	254.93411	1.37804	254.93411	1.83068	254.93411	1.2522	254.93411	1.66701
253.99109	2.44968	253.99109	1.34416	253.99109	2.30107	253.99109	1.45311	253.99109	2.16624	253.99109	1.42002	253.99109	2.01598	253.99109	1.38031	253.99109	1.82876	253.99109	1.25641	253.99109	1.6737
253.04797	2.42653	253.04797	1.33239	253.04797	2.28866	253.04797	1.44598	253.04797	2.17513	253.04797	1.4159	253.04797	2.01424	253.04797	1.38411	253.04797	1.82381	253.04797	1.25681	253.04797	1.67734
251.94756	2.37684	251.94756	1.32005	251.94756	2.23848	251.94756	1.43534	251.94756	2.14046	251.94756	1.40591	251.94756	2.0072	251.94756	1.37562	251.94756	1.80519	251.94756	1.25475	251.94756	1.67095
251.00424	2.35518	251.00424	1.31089	251.00424	2.21833	251.00424	1.42487	251.00424	2.11533	251.00424	1.39909	251.00424	1.97606	251.00424	1.37103	251.00424	1.80453	251.00424	1.25157	251.00424	1.66249
250.06085	2.30966	250.06085	1.30012	250.06085	2.20695	250.06085	1.41204	250.06085	2.10198	250.06085	1.38781	250.06085	1.96551	250.06085	1.36171	250.06085	1.7797	250.06085	1.24877	250.06085	1.64611
248.96632	2.27948	248.96632	1.28821	248.96632	2.16779	248.96632	1.40126	248.96632	2.053	248.96632	1.38063	248.96632	1.91972	248.96632	1.35766	248.96632	1.7559	248.96632	1.24943	248.96632	1.62451
248.02837	2.22471	248.02837	1.27657	248.02837	2.12685	248.02837	1.39012	248.02837	2.01276	248.02837	1.37383	248.02837	1.89298	248.02837	1.35319	248.02837	1.72823	248.02837	1.2481	248.02837	1.60696
246.93398	2.17766	246.93398	1.26733	246.93398	2.07011	246.93398	1.37845	246.93398	1.97588	246.93398	1.3667	246.93398	1.85429	246.93398	1.34729	246.93398	1.69779	246.93398	1.2471	246.93398	1.5833
245.99585	2.11018	245.99585	1.25838	245.99585	2.0167	245.99585	1.365	245.99585	1.93729	245.99585	1.35364	245.99585	1.80869	245.99585	1.33869	245.99585	1.66212	245.99585	1.24113	245.99585	1.55838
245.05762	2.07269	245.05762	1.24006	245.05762	1.95822	245.05762	1.34301	245.05762	1.87252	245.05762	1.33751	245.05762	1.76719	245.05762	1.32565	245.05762	1.63282	245.05762	1.23377	245.05762	1.53098
243.96292	1.97625	243.96292	1.21598	243.96292	1.88034	243.96292	1.31492	243.96292	1.80402	243.96292	1.31416	243.96292	1.70813	243.96292	1.30059	243.96292	1.58703	243.96292	1.22076	243.96292	1.48904
243.02452	1.91913	243.02452	1.19912	243.02452	1.82902	243.02452	1.29229	243.02452	1.7569	243.02452	1.29125	243.02452	1.67097	243.02452	1.28403	243.02452	1.55146	243.02452	1.20909	243.02452	1.46699
241.9296	1.85761	241.9296	1.17382	241.9296	1.76175	241.9296	1.2644	241.9296	1.69808	241.9296	1.26669	241.9296	1.62184	241.9296	1.26299	241.9296	1.51441	241.9296	1.19527	241.9296	1.43616
240.99101	1.79077	240.99101	1.15454	240.99101	1.71635	240.99101	1.24198	240.99101	1.65475	240.99101	1.24593	240.99101	1.58356	240.99101	1.24535	240.99101	1.48094	240.99101	1.18305	240.99101	1.41572
240.05235	1.72416	240.05235	1.12801	240.05235	1.64781	240.05235	1.20715	240.05235	1.59639	240.05235	1.22019	240.05235	1.54241	240.05235	1.21877	240.05235	1.4428	240.05235	1.17008	240.05235	1.38105
