# Supplementary material for: Photoswitching neutral homoaromatic hydrocarbons
Source: Nat Chem. 2023 Jan 26;15(3):377–85. doi: 10.1038/s41557-022-01121-w (PMC9986110; doi:10.1038/s41557-022-01121-w)
Supplement: Source Data Fig. 6a — Source data files for plotted graph in Fig. 6a. [file 41557_2022_1121_MOESM17_ESM.zip › Fig6a.csv]

	Distance	Distance	Distance
X-Coordinate	-1.8	-2	-2.2
0	-14.8014	-13.385	-12.0725
0.1	-14.4676	-13.1332	-11.8832
0.2	-14.1552	-12.8956	-11.702
0.3	-13.8686	-12.6752	-11.5308
0.4	-13.6115	-12.474	-11.371
0.5	-13.3861	-12.2931	-11.223
0.6	-13.1931	-12.1326	-11.0866
0.7	-13.0313	-11.9912	-10.9606
0.8	-12.8983	-11.8666	-10.8432
0.9	-12.7895	-11.7553	-10.7318
1	-12.6989	-11.6527	-10.6231
1.1	-12.6188	-11.5534	-10.5133
1.2	-12.5405	-11.4512	-10.3981
1.3	-12.4541	-11.3391	-10.273
1.4	-12.3491	-11.2104	-10.1333
1.5	-12.2152	-11.058	-9.9747
1.6	-12.0424	-10.8755	-9.7931
1.7	-11.8218	-10.6574	-9.585
1.8	-11.5464	-10.3995	-9.3479
1.9	-11.2113	-10.0988	-9.0803
2	-10.8145	-9.7546	-8.7818
2.1	-10.3571	-9.3676	-8.4531
2.2	-9.8431	-8.9409	-8.0962
2.3	-9.2796	-8.4791	-7.7143
2.4	-8.6759	-7.9882	-7.3112
2.5	-8.0431	-7.4754	-6.8916
2.6	-7.393	-6.9485	-6.4606
2.7	-6.7378	-6.4153	-6.0234
2.8	-6.0886	-5.8834	-5.5851
2.9	-5.4554	-5.3597	-5.1504
3	-4.8464	-4.8501	-4.7236
3.1	-4.2681	-4.3596	-4.3085
3.2	-3.7251	-3.892	-3.9081
3.3	-3.2202	-3.45	-3.5249
3.4	-2.7548	-3.0357	-3.1607
3.5	-2.3293	-2.65	-2.8168
3.6	-1.943	-2.2932	-2.4942
3.7	-1.5945	-1.9651	-2.1931
3.8	-1.282	-1.6653	-1.9138
3.9	-1.0034	-1.3926	-1.6559
4	-0.7565	-1.146	-1.419
4.1	-0.5387	-0.924	-1.2025
4.2	-0.3478	-0.7253	-1.0055
4.3	-0.1813	-0.5482	-0.8271
4.4	-0.0369	-0.3911	-0.6663
4.5	0.0876	-0.2526	-0.522
4.6	0.1942	-0.1309	-0.3931
4.7	0.2848	-0.0247	-0.2784
4.8	0.3613	0.0675	-0.1768
4.9	0.4253	0.1472	-0.0872
5	0.4782	0.2156	-0.0085
5.1	0.5214	0.2739	0.0602
5.2	0.5562	0.3233	0.12
5.3	0.5836	0.3647	0.1717
5.4	0.6047	0.3991	0.2162
5.5	0.6202	0.4273	0.2543
5.6	0.631	0.4502	0.2866
5.7	0.6378	0.4682	0.3138
5.8	0.641	0.4822	0.3365
5.9	0.6413	0.4925	0.3552
6	0.6391	0.4998	0.3703
-0.1	-15.1511	-13.6473	-12.2675
-0.2	-15.5107	-13.9159	-12.4652
-0.3	-15.874	-14.1863	-12.662
-0.4	-16.2349	-14.4536	-12.8545
-0.5	-16.5878	-14.7131	-13.0386
-0.6	-16.9271	-14.96	-13.2106
-0.7	-17.2481	-15.1897	-13.3665
-0.8	-17.5465	-15.3978	-13.5024
-0.9	-17.8179	-15.5799	-13.6143
-1	-18.0583	-15.7317	-13.6984
-1.1	-18.2631	-15.8483	-13.7506
-1.2	-18.4265	-15.9248	-13.7669
-1.3	-18.5416	-15.9555	-13.7429
-1.4	-18.5998	-15.9339	-13.6743
-1.5	-18.5901	-15.8529	-13.5566
-1.6	-18.5	-15.7051	-13.3853
-1.7	-18.3155	-15.4824	-13.1562
-1.8	-18.022	-15.1777	-12.8658
-1.9	-17.6061	-14.7847	-12.5116
-2	-17.0571	-14.2994	-12.0927
-2.1	-16.369	-13.7207	-11.6097
-2.2	-15.5424	-13.0513	-11.0659
-2.3	-14.5856	-12.2982	-10.4665
-2.4	-13.515	-11.4724	-9.8193
-2.5	-12.3546	-10.589	-9.1341
-2.6	-11.1338	-9.6661	-8.4222
-2.7	-9.8853	-8.7231	-7.6959
-2.8	-8.6421	-7.7801	-6.9677
-2.9	-7.4346	-6.856	-6.2495
-3	-6.2885	-5.9673	-5.5523
-3.1	-5.2237	-5.1276	-4.8853
-3.2	-4.2534	-4.347	-4.2558
-3.3	-3.3845	-3.6318	-3.669
-3.4	-2.6187	-2.9854	-3.1283
-3.5	-1.9531	-2.408	-2.6351
-3.6	-1.3819	-1.8977	-2.1893
-3.7	-0.8972	-1.4509	-1.7897
-3.8	-0.4901	-1.0629	-1.4341
-3.9	-0.1513	-0.7286	-1.1197
-4	0.1282	-0.4424	-0.8432
-4.1	0.3567	-0.1988	-0.6015
-4.2	0.5417	0.0071	-0.3911
-4.3	0.6902	0.1802	-0.209
-4.4	0.8077	0.3247	-0.052
-4.5	0.8994	0.4445	0.0825
-4.6	0.9695	0.543	0.1972
-4.7	1.0215	0.6229	0.2944
-4.8	1.0585	0.6871	0.376
-4.9	1.083	0.7376	0.4441
-5	1.0971	0.7765	0.5003
-5.1	1.1026	0.8053	0.546
-5.2	1.101	0.8257	0.5827
-5.3	1.0937	0.8388	0.6114
-5.4	1.0816	0.8459	0.6333
-5.5	1.0658	0.8477	0.6492
-5.6	1.0469	0.8453	0.6601
-5.7	1.0257	0.8393	0.6666
-5.8	1.0027	0.8303	0.6693
-5.9	0.9784	0.819	0.669
-6	0.9531	0.8057	0.6659
	--	--	--
	--	--	--
	--	--	--
	--	--	--
	--	--	--
	--	--	--
	--	--	--
	--	--	--
	--	--	--
	--	--	--
	--	--	--
	--	--	--
	--	--	--
	--	--	--
	--	--	--
	--	--	--
	--	--	--
	--	--	--
	--	--	--
	--	--	--
	--	--	--
	--	--	--
	--	--	--
	--	--	--
	--	--	--
	--	--	--
	--	--	--
	--	--	--
	--	--	--
	--	--	--
	--	--	--
	--	--	--
	--	--	--
	--	--	--
	--	--	--
	--	--	--
	--	--	--
	--	--	--
	--	--	--
	--	--	--
	--	--	--
	--	--	--
	--	--	--
	--	--	--
	--	--	--
	--	--	--
	--	--	--
	--	--	--
