# Supplementary material for: Photoswitching neutral homoaromatic hydrocarbons
Source: Nat Chem. 2023 Jan 26;15(3):377–85. doi: 10.1038/s41557-022-01121-w (PMC9986110; doi:10.1038/s41557-022-01121-w)
Supplement: Source Data Fig. 6a — Source data files for plotted graph in Fig. 6a. [file 41557_2022_1121_MOESM17_ESM.zip › NICS-XY-Scan at 1.8 A Me-15 log-file..txt]

 Entering Gaussian System, Link 0=g16
 Initial command:
 /usr/local/li/G16-A03/g16/l1.exe "/scr/grabicni/Gau-13487.inp" -scrdir="/scr/grabicni/"
 Entering Link 1 = /usr/local/li/G16-A03/g16/l1.exe PID=     13488.
  
 Copyright (c) 1988,1990,1992,1993,1995,1998,2003,2009,2016,
            Gaussian, Inc.  All Rights Reserved.
  
 This is part of the Gaussian(R) 16 program.  It is based on
 the Gaussian(R) 09 system (copyright 2009, Gaussian, Inc.),
 the Gaussian(R) 03 system (copyright 2003, Gaussian, Inc.),
 the Gaussian(R) 98 system (copyright 1998, Gaussian, Inc.),
 the Gaussian(R) 94 system (copyright 1995, Gaussian, Inc.),
 the Gaussian 92(TM) system (copyright 1992, Gaussian, Inc.),
 the Gaussian 90(TM) system (copyright 1990, Gaussian, Inc.),
 the Gaussian 88(TM) system (copyright 1988, Gaussian, Inc.),
 the Gaussian 86(TM) system (copyright 1986, Carnegie Mellon
 University), and the Gaussian 82(TM) system (copyright 1983,
 Carnegie Mellon University). Gaussian is a federally registered
 trademark of Gaussian, Inc.
  
 This software contains proprietary and confidential information,
 including trade secrets, belonging to Gaussian, Inc.
  
 This software is provided under written license and may be
 used, copied, transmitted, or stored only in accord with that
 written license.
  
 The following legend is applicable only to US Government
 contracts under FAR:
  
                    RESTRICTED RIGHTS LEGEND
  
 Use, reproduction and disclosure by the US Government is
 subject to restrictions as set forth in subparagraphs (a)
 and (c) of the Commercial Computer Software - Restricted
 Rights clause in FAR 52.227-19.
  
 Gaussian, Inc.
 340 Quinnipiac St., Bldg. 40, Wallingford CT 06492
  
  
 ---------------------------------------------------------------
 Warning -- This program may not be used in any manner that
 competes with the business of Gaussian, Inc. or will provide
 assistance to any competitor of Gaussian, Inc.  The licensee
 of this program is prohibited from giving any competitor of
 Gaussian, Inc. access to this program.  By using this program,
 the user acknowledges that Gaussian, Inc. is engaged in the
 business of creating and licensing software in the field of
 computational chemistry and represents and warrants to the
 licensee that it is not a competitor of Gaussian, Inc. and that
 it will not use this program in any manner prohibited above.
 ---------------------------------------------------------------
  

 Cite this work as:
 Gaussian 16, Revision A.03,
 M. J. Frisch, G. W. Trucks, H. B. Schlegel, G. E. Scuseria, 
 M. A. Robb, J. R. Cheeseman, G. Scalmani, V. Barone, 
 G. A. Petersson, H. Nakatsuji, X. Li, M. Caricato, A. V. Marenich, 
 J. Bloino, B. G. Janesko, R. Gomperts, B. Mennucci, H. P. Hratchian, 
 J. V. Ortiz, A. F. Izmaylov, J. L. Sonnenberg, D. Williams-Young, 
 F. Ding, F. Lipparini, F. Egidi, J. Goings, B. Peng, A. Petrone, 
 T. Henderson, D. Ranasinghe, V. G. Zakrzewski, J. Gao, N. Rega, 
 G. Zheng, W. Liang, M. Hada, M. Ehara, K. Toyota, R. Fukuda, 
 J. Hasegawa, M. Ishida, T. Nakajima, Y. Honda, O. Kitao, H. Nakai, 
 T. Vreven, K. Throssell, J. A. Montgomery, Jr., J. E. Peralta, 
 F. Ogliaro, M. J. Bearpark, J. J. Heyd, E. N. Brothers, K. N. Kudin, 
 V. N. Staroverov, T. A. Keith, R. Kobayashi, J. Normand, 
 K. Raghavachari, A. P. Rendell, J. C. Burant, S. S. Iyengar, 
 J. Tomasi, M. Cossi, J. M. Millam, M. Klene, C. Adamo, R. Cammi, 
 J. W. Ochterski, R. L. Martin, K. Morokuma, O. Farkas, 
 J. B. Foresman, and D. J. Fox, Gaussian, Inc., Wallingford CT, 2016.
 
 ******************************************
 Gaussian 16:  EM64L-G16RevA.03 25-Dec-2016
                 3-Nov-2021 
 ******************************************
 %chk=cal152.chk
 %nprocshared=10
 Will use up to   10 processors via shared memory.
 %mem=10GB
 ----------------------------
 # nmr=giao b3lyp/6-311g(d,p)
 ----------------------------
 1/38=1,172=1/1;
 2/12=2,17=6,18=5,40=1/2;
 3/5=4,6=6,7=101,11=2,25=1,30=1,74=-5/1,2,3,8;
 4//1;
 5/5=2,38=5/2;
 8/6=1,10=90,11=11/1;
 10/13=100,45=16/2;
 6/7=2,8=2,9=2,10=2,28=1/1;
 99/9=1/99;
 ------
 cal152
 ------
 Symbolic Z-matrix:
 Charge =  0 Multiplicity = 1
 Bq                    0.        0.        0. 
 Bq                    0.        0.        2.39858 
 C                     1.61985   0.        1.95114 
 C                    -2.40631   0.71043  -0.00416 
 C                    -2.41646  -0.67485   0.00418 
 C                    -1.27244  -1.50132   0.01451 
 C                    -0.00844  -1.15118   0.44324 
 C                     0.00845   1.15659   0.42928 
 C                    -1.25031   1.52011  -0.00374 
 C                     0.18044   0.00738   1.41934 
 C                     1.16631  -1.76646  -0.12957 
 C                     1.19203   1.74745  -0.15102 
 C                     2.42173   1.21467  -0.00762 
 C                     2.40378  -1.25026   0.00762 
 C                     2.65097  -0.01425   0.84905 
 C                    -0.76905   0.02162   2.617 
 O                     1.89929   0.00498   3.12388 
 H                    -3.34945   1.20381  -0.21676 
 H                    -3.36677  -1.15687  -0.20251 
 H                    -1.37013  -2.46767  -0.47461 
 H                    -1.33381   2.48182  -0.50448 
 H                     1.00798  -2.61529  -0.78739 
 H                     1.04616   2.5904   -0.81918 
 H                     3.26953   1.62341  -0.54466 
 H                     3.24547  -1.67802  -0.52418 
 H                     3.64794  -0.01881   1.28927 
 H                    -1.81314   0.02818   2.3258 
 H                    -0.57828  -0.85673   3.23422 
 H                    -0.56447   0.90383   3.2242 
 Bq                    0.        0.       -1.8 
 Bq                    0.1       0.       -1.8 
 Bq                    0.2       0.       -1.8 
 Bq                    0.3       0.       -1.8 
 Bq                    0.4       0.       -1.8 
 Bq                    0.5       0.       -1.8 
 Bq                    0.6       0.       -1.8 
 Bq                    0.7       0.       -1.8 
 Bq                    0.8       0.       -1.8 
 Bq                    0.9       0.       -1.8 
 Bq                    1.        0.       -1.8 
 Bq                    1.1       0.       -1.8 
 Bq                    1.2       0.       -1.8 
 Bq                    1.3       0.       -1.8 
 Bq                    1.4       0.       -1.8 
 Bq                    1.5       0.       -1.8 
 Bq                    1.6       0.       -1.8 
 Bq                    1.7       0.       -1.8 
 Bq                    1.8       0.       -1.8 
 Bq                    1.9       0.       -1.8 
 Bq                    2.        0.       -1.8 
 Bq                    2.1       0.       -1.8 
 Bq                    2.2       0.       -1.8 
 Bq                    2.3       0.       -1.8 
 Bq                    2.4       0.       -1.8 
 Bq                    2.5       0.       -1.8 
 Bq                    2.6       0.       -1.8 
 Bq                    2.7       0.       -1.8 
 Bq                    2.8       0.       -1.8 
 Bq                    2.9       0.       -1.8 
 Bq                    3.        0.       -1.8 
 Bq                    3.1       0.       -1.8 
 Bq                    3.2       0.       -1.8 
 Bq                    3.3       0.       -1.8 
 Bq                    3.4       0.       -1.8 
 Bq                    3.5       0.       -1.8 
 Bq                    3.6       0.       -1.8 
 Bq                    3.7       0.       -1.8 
 Bq                    3.8       0.       -1.8 
 Bq                    3.9       0.       -1.8 
 Bq                    4.        0.       -1.8 
 Bq                    4.1       0.       -1.8 
 Bq                    4.2       0.       -1.8 
 Bq                    4.3       0.       -1.8 
 Bq                    4.4       0.       -1.8 
 Bq                    4.5       0.       -1.8 
 Bq                    4.6       0.       -1.8 
 Bq                    4.7       0.       -1.8 
 Bq                    4.8       0.       -1.8 
 Bq                    4.9       0.       -1.8 
 Bq                    5.        0.       -1.8 
 Bq                    5.1       0.       -1.8 
 Bq                    5.2       0.       -1.8 
 Bq                    5.3       0.       -1.8 
 Bq                    5.4       0.       -1.8 
 Bq                    5.5       0.       -1.8 
 Bq                    5.6       0.       -1.8 
 Bq                    5.7       0.       -1.8 
 Bq                    5.8       0.       -1.8 
 Bq                    5.9       0.       -1.8 
 Bq                    6.        0.       -1.8 
 Bq                   -0.1       0.       -1.8 
 Bq                   -0.2       0.       -1.8 
 Bq                   -0.3       0.       -1.8 
 Bq                   -0.4       0.       -1.8 
 Bq                   -0.5       0.       -1.8 
 Bq                   -0.6       0.       -1.8 
 Bq                   -0.7       0.       -1.8 
 Bq                   -0.8       0.       -1.8 
 Bq                   -0.9       0.       -1.8 
 Bq                   -1.        0.       -1.8 
 Bq                   -1.1       0.       -1.8 
 Bq                   -1.2       0.       -1.8 
 Bq                   -1.3       0.       -1.8 
 Bq                   -1.4       0.       -1.8 
 Bq                   -1.5       0.       -1.8 
 Bq                   -1.6       0.       -1.8 
 Bq                   -1.7       0.       -1.8 
 Bq                   -1.8       0.       -1.8 
 Bq                   -1.9       0.       -1.8 
 Bq                   -2.        0.       -1.8 
 Bq                   -2.1       0.       -1.8 
 Bq                   -2.2       0.       -1.8 
 Bq                   -2.3       0.       -1.8 
 Bq                   -2.4       0.       -1.8 
 Bq                   -2.5       0.       -1.8 
 Bq                   -2.6       0.       -1.8 
 Bq                   -2.7       0.       -1.8 
 Bq                   -2.8       0.       -1.8 
 Bq                   -2.9       0.       -1.8 
 Bq                   -3.        0.       -1.8 
 Bq                   -3.1       0.       -1.8 
 Bq                   -3.2       0.       -1.8 
 Bq                   -3.3       0.       -1.8 
 Bq                   -3.4       0.       -1.8 
 Bq                   -3.5       0.       -1.8 
 Bq                   -3.6       0.       -1.8 
 Bq                   -3.7       0.       -1.8 
 Bq                   -3.8       0.       -1.8 
 Bq                   -3.9       0.       -1.8 
 Bq                   -4.        0.       -1.8 
 Bq                   -4.1       0.       -1.8 
 Bq                   -4.2       0.       -1.8 
 Bq                   -4.3       0.       -1.8 
 Bq                   -4.4       0.       -1.8 
 Bq                   -4.5       0.       -1.8 
 Bq                   -4.6       0.       -1.8 
 Bq                   -4.7       0.       -1.8 
 Bq                   -4.8       0.       -1.8 
 Bq                   -4.9       0.       -1.8 
 Bq                   -5.        0.       -1.8 
 Bq                   -5.1       0.       -1.8 
 Bq                   -5.2       0.       -1.8 
 Bq                   -5.3       0.       -1.8 
 Bq                   -5.4       0.       -1.8 
 Bq                   -5.5       0.       -1.8 
 Bq                   -5.6       0.       -1.8 
 Bq                   -5.7       0.       -1.8 
 Bq                   -5.8       0.       -1.8 
 Bq                   -5.9       0.       -1.8 
 Bq                   -6.        0.       -1.8 
 
 Symmetry turned off:
 Cannot cope with ghost atoms or with translation vectors.
 Stoichiometry    C14H12O
 Framework group  C1[X(C14H12O)]
 NumDoF:  NAt=    27 NAtoms=   150
 Deg. of freedom     0
 Full point group                 C1      NOp   1
                          Input orientation:                          
 ---------------------------------------------------------------------
 Center     Atomic      Atomic             Coordinates (Angstroms)
 Number     Number       Type             X           Y           Z
 ---------------------------------------------------------------------
      1          0           0        0.000000    0.000000    0.000000
      2          0           0        0.000000    0.000000    2.398582
      3          6           0        1.619853    0.000000    1.951137
      4          6           0       -2.406306    0.710426   -0.004159
      5          6           0       -2.416460   -0.674854    0.004181
      6          6           0       -1.272436   -1.501316    0.014505
      7          6           0       -0.008439   -1.151178    0.443243
      8          6           0        0.008451    1.156593    0.429283
      9          6           0       -1.250310    1.520107   -0.003740
     10          6           0        0.180438    0.007378    1.419344
     11          6           0        1.166307   -1.766457   -0.129569
     12          6           0        1.192030    1.747446   -0.151020
     13          6           0        2.421733    1.214669   -0.007622
     14          6           0        2.403782   -1.250258    0.007616
     15          6           0        2.650967   -0.014254    0.849049
     16          6           0       -0.769055    0.021619    2.617002
     17          8           0        1.899294    0.004980    3.123885
     18          1           0       -3.349453    1.203806   -0.216763
     19          1           0       -3.366766   -1.156873   -0.202508
     20          1           0       -1.370132   -2.467673   -0.474611
     21          1           0       -1.333808    2.481823   -0.504484
     22          1           0        1.007981   -2.615288   -0.787386
     23          1           0        1.046160    2.590402   -0.819179
     24          1           0        3.269534    1.623409   -0.544657
     25          1           0        3.245472   -1.678022   -0.524183
     26          1           0        3.647936   -0.018814    1.289273
     27          1           0       -1.813144    0.028179    2.325802
     28          1           0       -0.578284   -0.856727    3.234216
     29          1           0       -0.564473    0.903833    3.224197
     30          0           0        0.000000    0.000000   -1.800000
     31          0           0        0.100000    0.000000   -1.800000
     32          0           0        0.200000    0.000000   -1.800000
     33          0           0        0.300000    0.000000   -1.800000
     34          0           0        0.400000    0.000000   -1.800000
     35          0           0        0.500000    0.000000   -1.800000
     36          0           0        0.600000    0.000000   -1.800000
     37          0           0        0.700000    0.000000   -1.800000
     38          0           0        0.800000    0.000000   -1.800000
     39          0           0        0.900000    0.000000   -1.800000
     40          0           0        1.000000    0.000000   -1.800000
     41          0           0        1.100000    0.000000   -1.800000
     42          0           0        1.200000    0.000000   -1.800000
     43          0           0        1.300000    0.000000   -1.800000
     44          0           0        1.400000    0.000000   -1.800000
     45          0           0        1.500000    0.000000   -1.800000
     46          0           0        1.600000    0.000000   -1.800000
     47          0           0        1.700000    0.000000   -1.800000
     48          0           0        1.800000    0.000000   -1.800000
     49          0           0        1.900000    0.000000   -1.800000
     50          0           0        2.000000    0.000000   -1.800000
     51          0           0        2.100000    0.000000   -1.800000
     52          0           0        2.200000    0.000000   -1.800000
     53          0           0        2.300000    0.000000   -1.800000
     54          0           0        2.400000    0.000000   -1.800000
     55          0           0        2.500000    0.000000   -1.800000
     56          0           0        2.600000    0.000000   -1.800000
     57          0           0        2.700000    0.000000   -1.800000
     58          0           0        2.800000    0.000000   -1.800000
     59          0           0        2.900000    0.000000   -1.800000
     60          0           0        3.000000    0.000000   -1.800000
     61          0           0        3.100000    0.000000   -1.800000
     62          0           0        3.200000    0.000000   -1.800000
     63          0           0        3.300000    0.000000   -1.800000
     64          0           0        3.400000    0.000000   -1.800000
     65          0           0        3.500000    0.000000   -1.800000
     66          0           0        3.600000    0.000000   -1.800000
     67          0           0        3.700000    0.000000   -1.800000
     68          0           0        3.800000    0.000000   -1.800000
     69          0           0        3.900000    0.000000   -1.800000
     70          0           0        4.000000    0.000000   -1.800000
     71          0           0        4.100000    0.000000   -1.800000
     72          0           0        4.200000    0.000000   -1.800000
     73          0           0        4.300000    0.000000   -1.800000
     74          0           0        4.400000    0.000000   -1.800000
     75          0           0        4.500000    0.000000   -1.800000
     76          0           0        4.600000    0.000000   -1.800000
     77          0           0        4.700000    0.000000   -1.800000
     78          0           0        4.800000    0.000000   -1.800000
     79          0           0        4.900000    0.000000   -1.800000
     80          0           0        5.000000    0.000000   -1.800000
     81          0           0        5.100000    0.000000   -1.800000
     82          0           0        5.200000    0.000000   -1.800000
     83          0           0        5.300000    0.000000   -1.800000
     84          0           0        5.400000    0.000000   -1.800000
     85          0           0        5.500000    0.000000   -1.800000
     86          0           0        5.600000    0.000000   -1.800000
     87          0           0        5.700000    0.000000   -1.800000
     88          0           0        5.800000    0.000000   -1.800000
     89          0           0        5.900000    0.000000   -1.800000
     90          0           0        6.000000    0.000000   -1.800000
     91          0           0       -0.100000    0.000000   -1.800000
     92          0           0       -0.200000    0.000000   -1.800000
     93          0           0       -0.300000    0.000000   -1.800000
     94          0           0       -0.400000    0.000000   -1.800000
     95          0           0       -0.500000    0.000000   -1.800000
     96          0           0       -0.600000    0.000000   -1.800000
     97          0           0       -0.700000    0.000000   -1.800000
     98          0           0       -0.800000    0.000000   -1.800000
     99          0           0       -0.900000    0.000000   -1.800000
    100          0           0       -1.000000    0.000000   -1.800000
    101          0           0       -1.100000    0.000000   -1.800000
    102          0           0       -1.200000    0.000000   -1.800000
    103          0           0       -1.300000    0.000000   -1.800000
    104          0           0       -1.400000    0.000000   -1.800000
    105          0           0       -1.500000    0.000000   -1.800000
    106          0           0       -1.600000    0.000000   -1.800000
    107          0           0       -1.700000    0.000000   -1.800000
    108          0           0       -1.800000    0.000000   -1.800000
    109          0           0       -1.900000    0.000000   -1.800000
    110          0           0       -2.000000    0.000000   -1.800000
    111          0           0       -2.100000    0.000000   -1.800000
    112          0           0       -2.200000    0.000000   -1.800000
    113          0           0       -2.300000    0.000000   -1.800000
    114          0           0       -2.400000    0.000000   -1.800000
    115          0           0       -2.500000    0.000000   -1.800000
    116          0           0       -2.600000    0.000000   -1.800000
    117          0           0       -2.700000    0.000000   -1.800000
    118          0           0       -2.800000    0.000000   -1.800000
    119          0           0       -2.900000    0.000000   -1.800000
    120          0           0       -3.000000    0.000000   -1.800000
    121          0           0       -3.100000    0.000000   -1.800000
    122          0           0       -3.200000    0.000000   -1.800000
    123          0           0       -3.300000    0.000000   -1.800000
    124          0           0       -3.400000    0.000000   -1.800000
    125          0           0       -3.500000    0.000000   -1.800000
    126          0           0       -3.600000    0.000000   -1.800000
    127          0           0       -3.700000    0.000000   -1.800000
    128          0           0       -3.800000    0.000000   -1.800000
    129          0           0       -3.900000    0.000000   -1.800000
    130          0           0       -4.000000    0.000000   -1.800000
    131          0           0       -4.100000    0.000000   -1.800000
    132          0           0       -4.200000    0.000000   -1.800000
    133          0           0       -4.300000    0.000000   -1.800000
    134          0           0       -4.400000    0.000000   -1.800000
    135          0           0       -4.500000    0.000000   -1.800000
    136          0           0       -4.600000    0.000000   -1.800000
    137          0           0       -4.700000    0.000000   -1.800000
    138          0           0       -4.800000    0.000000   -1.800000
    139          0           0       -4.900000    0.000000   -1.800000
    140          0           0       -5.000000    0.000000   -1.800000
    141          0           0       -5.100000    0.000000   -1.800000
    142          0           0       -5.200000    0.000000   -1.800000
    143          0           0       -5.300000    0.000000   -1.800000
    144          0           0       -5.400000    0.000000   -1.800000
    145          0           0       -5.500000    0.000000   -1.800000
    146          0           0       -5.600000    0.000000   -1.800000
    147          0           0       -5.700000    0.000000   -1.800000
    148          0           0       -5.800000    0.000000   -1.800000
    149          0           0       -5.900000    0.000000   -1.800000
    150          0           0       -6.000000    0.000000   -1.800000
 ---------------------------------------------------------------------
 Rotational constants (GHZ):           1.0684977           0.6184509           0.6063159
 Standard basis: 6-311G(d,p) (5D, 7F)
 Warning:  center   1 has no basis functions!
 Warning:  center   2 has no basis functions!
 Warning:  center  30 has no basis functions!
 Warning:  center  31 has no basis functions!
 Warning:  center  32 has no basis functions!
 Warning:  center  33 has no basis functions!
 Warning:  center  34 has no basis functions!
 Warning:  center  35 has no basis functions!
 Warning:  center  36 has no basis functions!
 Warning:  center  37 has no basis functions!
 Warning:  center  38 has no basis functions!
 Warning:  center  39 has no basis functions!
 Warning:  center  40 has no basis functions!
 Warning:  center  41 has no basis functions!
 Warning:  center  42 has no basis functions!
 Warning:  center  43 has no basis functions!
 Warning:  center  44 has no basis functions!
 Warning:  center  45 has no basis functions!
 Warning:  center  46 has no basis functions!
 Warning:  center  47 has no basis functions!
 Warning:  center  48 has no basis functions!
 Warning:  center  49 has no basis functions!
 Warning:  center  50 has no basis functions!
 Warning:  center  51 has no basis functions!
 Warning:  center  52 has no basis functions!
 Warning:  center  53 has no basis functions!
 Warning:  center  54 has no basis functions!
 Warning:  center  55 has no basis functions!
 Warning:  center  56 has no basis functions!
 Warning:  center  57 has no basis functions!
 Warning:  center  58 has no basis functions!
 Warning:  center  59 has no basis functions!
 Warning:  center  60 has no basis functions!
 Warning:  center  61 has no basis functions!
 Warning:  center  62 has no basis functions!
 Warning:  center  63 has no basis functions!
 Warning:  center  64 has no basis functions!
 Warning:  center  65 has no basis functions!
 Warning:  center  66 has no basis functions!
 Warning:  center  67 has no basis functions!
 Warning:  center  68 has no basis functions!
 Warning:  center  69 has no basis functions!
 Warning:  center  70 has no basis functions!
 Warning:  center  71 has no basis functions!
 Warning:  center  72 has no basis functions!
 Warning:  center  73 has no basis functions!
 Warning:  center  74 has no basis functions!
 Warning:  center  75 has no basis functions!
 Warning:  center  76 has no basis functions!
 Warning:  center  77 has no basis functions!
 Warning:  center  78 has no basis functions!
 Warning:  center  79 has no basis functions!
 Warning:  center  80 has no basis functions!
 Warning:  center  81 has no basis functions!
 Warning:  center  82 has no basis functions!
 Warning:  center  83 has no basis functions!
 Warning:  center  84 has no basis functions!
 Warning:  center  85 has no basis functions!
 Warning:  center  86 has no basis functions!
 Warning:  center  87 has no basis functions!
 Warning:  center  88 has no basis functions!
 Warning:  center  89 has no basis functions!
 Warning:  center  90 has no basis functions!
 Warning:  center  91 has no basis functions!
 Warning:  center  92 has no basis functions!
 Warning:  center  93 has no basis functions!
 Warning:  center  94 has no basis functions!
 Warning:  center  95 has no basis functions!
 Warning:  center  96 has no basis functions!
 Warning:  center  97 has no basis functions!
 Warning:  center  98 has no basis functions!
 Warning:  center  99 has no basis functions!
 Warning:  center 100 has no basis functions!
 Warning:  center 101 has no basis functions!
 Warning:  center 102 has no basis functions!
 Warning:  center 103 has no basis functions!
 Warning:  center 104 has no basis functions!
 Warning:  center 105 has no basis functions!
 Warning:  center 106 has no basis functions!
 Warning:  center 107 has no basis functions!
 Warning:  center 108 has no basis functions!
 Warning:  center 109 has no basis functions!
 Warning:  center 110 has no basis functions!
 Warning:  center 111 has no basis functions!
 Warning:  center 112 has no basis functions!
 Warning:  center 113 has no basis functions!
 Warning:  center 114 has no basis functions!
 Warning:  center 115 has no basis functions!
 Warning:  center 116 has no basis functions!
 Warning:  center 117 has no basis functions!
 Warning:  center 118 has no basis functions!
 Warning:  center 119 has no basis functions!
 Warning:  center 120 has no basis functions!
 Warning:  center 121 has no basis functions!
 Warning:  center 122 has no basis functions!
 Warning:  center 123 has no basis functions!
 Warning:  center 124 has no basis functions!
 Warning:  center 125 has no basis functions!
 Warning:  center 126 has no basis functions!
 Warning:  center 127 has no basis functions!
 Warning:  center 128 has no basis functions!
 Warning:  center 129 has no basis functions!
 Warning:  center 130 has no basis functions!
 Warning:  center 131 has no basis functions!
 Warning:  center 132 has no basis functions!
 Warning:  center 133 has no basis functions!
 Warning:  center 134 has no basis functions!
 Warning:  center 135 has no basis functions!
 Warning:  center 136 has no basis functions!
 Warning:  center 137 has no basis functions!
 Warning:  center 138 has no basis functions!
 Warning:  center 139 has no basis functions!
 Warning:  center 140 has no basis functions!
 Warning:  center 141 has no basis functions!
 Warning:  center 142 has no basis functions!
 Warning:  center 143 has no basis functions!
 Warning:  center 144 has no basis functions!
 Warning:  center 145 has no basis functions!
 Warning:  center 146 has no basis functions!
 Warning:  center 147 has no basis functions!
 Warning:  center 148 has no basis functions!
 Warning:  center 149 has no basis functions!
 Warning:  center 150 has no basis functions!
   342 basis functions,   576 primitive gaussians,   357 cartesian basis functions
    52 alpha electrons       52 beta electrons
       nuclear repulsion energy       973.3496434543 Hartrees.
 NAtoms=  150 NActive=  150 NUniq=  150 SFac= 1.00D+00 NAtFMM=   60 NAOKFM=T Big=T
 Integral buffers will be    131072 words long.
 Raffenetti 2 integral format.
 Two-electron integral symmetry is turned off.
 One-electron integrals computed using PRISM.
 NBasis=   342 RedAO= T EigKep=  4.26D-04  NBF=   342
 NBsUse=   342 1.00D-06 EigRej= -1.00D+00 NBFU=   342
 ExpMin= 1.03D-01 ExpMax= 8.59D+03 ExpMxC= 1.30D+03 IAcc=3 IRadAn=         5 AccDes= 0.00D+00
 Harris functional with IExCor=  402 and IRadAn=       5 diagonalized for initial guess.
 HarFok:  IExCor=  402 AccDes= 0.00D+00 IRadAn=         5 IDoV= 1 UseB2=F ITyADJ=14
 ICtDFT=  3500011 ScaDFX=  1.000000  1.000000  1.000000  1.000000
 FoFCou: FMM=F IPFlag=           0 FMFlag=      100000 FMFlg1=        2001
         NFxFlg=           0 DoJE=T BraDBF=F KetDBF=T FulRan=T
         wScrn=  0.000000 ICntrl=       500 IOpCl=  0 I1Cent=   200000004 NGrid=           0
         NMat0=    1 NMatS0=      1 NMatT0=    0 NMatD0=    1 NMtDS0=    0 NMtDT0=    0
 Symmetry not used in FoFCou.
 Requested convergence on RMS density matrix=1.00D-08 within 128 cycles.
 Requested convergence on MAX density matrix=1.00D-06.
 Requested convergence on             energy=1.00D-06.
 No special actions if energy rises.
 Integral accuracy reduced to 1.0D-05 until final iterations.
 Initial convergence to 1.0D-05 achieved.  Increase integral accuracy.
 SCF Done:  E(RB3LYP) =  -616.017791914     A.U. after   15 cycles
            NFock= 15  Conv=0.75D-08     -V/T= 2.0041
 DoSCS=F DFT=T ScalE2(SS,OS)=  1.000000  1.000000
 Range of M.O.s used for correlation:     1   342
 NBasis=   342 NAE=    52 NBE=    52 NFC=     0 NFV=     0
 NROrb=    342 NOA=    52 NOB=    52 NVA=   290 NVB=   290

 **** Warning!!: The largest alpha MO coefficient is  0.11830620D+02

          Differentiating once with respect to magnetic field using GIAOs.
          Electric field/nuclear overlap derivatives assumed to be zero.
 FoFCou: FMM=F IPFlag=           0 FMFlag=      100000 FMFlg1=        2001
         NFxFlg=           0 DoJE=F BraDBF=F KetDBF=T FulRan=T
         wScrn=  0.000000 ICntrl=      6100 IOpCl=  0 I1Cent=           7 NGrid=         150
         NMat0=    1 NMatS0=      1 NMatT0=    0 NMatD0=    1 NMtDS0=    0 NMtDT0=    0
 Symmetry not used in FoFCou.
 FoFJK:  IHMeth= 1 ICntrl=    6127 DoSepK=F KAlg= 0 I1Cent=           0 FoldK=F
 IRaf=         1 NMat=       1 IRICut=       1 DoRegI=T DoRafI=F ISym2E= 0 IDoP0=0 IntGTp=1.
          There are     3 degrees of freedom in the 1st order CPHF.  IDoFFX=0 NUNeed=     3.
      3 vectors produced by pass  0 Test12= 5.03D-13 3.33D-08 XBig12= 3.20D+01 2.43D+00.
 AX will form     3 AO Fock derivatives at one time.
      3 vectors produced by pass  1 Test12= 5.03D-13 3.33D-08 XBig12= 1.72D-01 1.72D-01.
      3 vectors produced by pass  2 Test12= 5.03D-13 3.33D-08 XBig12= 9.72D-04 1.33D-02.
      3 vectors produced by pass  3 Test12= 5.03D-13 3.33D-08 XBig12= 7.66D-06 1.25D-03.
      3 vectors produced by pass  4 Test12= 5.03D-13 3.33D-08 XBig12= 2.95D-08 4.39D-05.
      3 vectors produced by pass  5 Test12= 5.03D-13 3.33D-08 XBig12= 7.47D-11 2.32D-06.
      2 vectors produced by pass  6 Test12= 5.03D-13 3.33D-08 XBig12= 3.17D-13 1.74D-07.
 InvSVY:  IOpt=1 It=  1 EMax= 8.88D-16
 Solved reduced A of dimension    20 with     3 vectors.
 Calculating GIAO nuclear magnetic shielding tensors.
 SCF GIAO Magnetic shielding tensor (ppm):
      1  Bq   Isotropic =    18.4209   Anisotropy =    22.3929
   XX=     7.2573   YX=     0.0236   ZX=    -5.4311
   XY=     0.0584   YY=    14.8734   ZY=     0.1513
   XZ=     0.6756   YZ=     0.1066   ZZ=    33.1319
   Eigenvalues:     7.0402    14.8729    33.3495
      2  Bq   Isotropic =    27.9968   Anisotropy =    15.6708
   XX=    34.3970   YX=    -0.4791   ZX=    -2.0656
   XY=    -0.4235   YY=    12.4966   ZY=    -0.2720
   XZ=     6.7170   YZ=    -0.2606   ZZ=    37.0969
   Eigenvalues:    12.4854    33.0611    38.4440
      3  C    Isotropic =   -28.3620   Anisotropy =   187.0046
   XX=  -100.0006   YX=     1.5442   ZX=    16.3783
   XY=     1.5177   YY=    96.2894   ZY=    -1.1780
   XZ=    11.7513   YZ=    -1.1542   ZZ=   -81.3749
   Eigenvalues:  -107.5740   -73.8197    96.3077
      4  C    Isotropic =    50.9137   Anisotropy =   171.3421
   XX=   -35.0587   YX=    43.4353   ZX=   -39.1980
   XY=    32.0421   YY=    31.2797   ZY=    14.8856
   XZ=   -43.7049   YZ=     5.1960   ZZ=   156.5201
   Eigenvalues:   -60.2553    47.8547   165.1418
      5  C    Isotropic =    50.9166   Anisotropy =   171.3381
   XX=   -36.1569   YX=   -42.9271   ZX=   -38.8799
   XY=   -31.5835   YY=    32.1696   ZY=   -12.8000
   XZ=   -43.3814   YZ=    -3.0463   ZZ=   156.7372
   Eigenvalues:   -60.2563    47.8641   165.1421
      6  C    Isotropic =    54.3771   Anisotropy =   146.4788
   XX=    66.2238   YX=    11.8997   ZX=   -19.6319
   XY=     6.0622   YY=   -13.2590   ZY=   -61.3334
   XZ=   -47.5882   YZ=   -68.9843   ZZ=   110.1666
   Eigenvalues:   -41.5414    52.6431   152.0297
      7  C    Isotropic =    56.7950   Anisotropy =   137.6451
   XX=    63.5456   YX=    11.8579   ZX=    -0.3697
   XY=    20.2912   YY=    36.3332   ZY=   -95.1905
   XZ=   -74.9902   YZ=   -54.2513   ZZ=    70.5063
   Eigenvalues:   -24.7535    46.5801   148.5584
      8  C    Isotropic =    56.7946   Anisotropy =   137.6441
   XX=    63.0528   YX=   -12.2251   ZX=     1.1866
   XY=   -21.5405   YY=    38.6480   ZY=    95.5918
   XZ=   -73.9101   YZ=    55.7557   ZZ=    68.6830
   Eigenvalues:   -24.7703    46.5968   148.5573
      9  C    Isotropic =    54.3805   Anisotropy =   146.4689
   XX=    65.9481   YX=   -13.2832   ZX=   -18.5621
   XY=    -7.7823   YY=   -11.3659   ZY=    63.0805
   XZ=   -46.4717   YZ=    71.1586   ZZ=   108.5591
   Eigenvalues:   -41.5396    52.6546   152.0264
     10  C    Isotropic =   135.4648   Anisotropy =    17.6404
   XX=   130.5464   YX=    -0.0252   ZX=    -7.9266
   XY=    -0.0257   YY=   132.4041   ZY=     0.1292
   XZ=    -7.9531   YZ=     0.1297   ZZ=   143.4440
   Eigenvalues:   126.7662   132.4031   147.2251
     11  C    Isotropic =    49.5561   Anisotropy =   149.9578
   XX=    55.1020   YX=     1.3822   ZX=    21.9493
   XY=     7.0820   YY=    26.9030   ZY=   -93.5949
   XZ=     2.6314   YZ=  -107.0031   ZZ=    66.6634
   Eigenvalues:   -56.5668    55.7072   149.5279
     12  C    Isotropic =    49.5627   Anisotropy =   149.9565
   XX=    54.9858   YX=    -1.4808   ZX=    23.3495
   XY=    -7.4235   YY=    29.4995   ZY=    93.7177
   XZ=     4.3120   YZ=   107.4077   ZZ=    64.2030
   Eigenvalues:   -56.5606    55.7151   149.5338
     13  C    Isotropic =    75.8929   Anisotropy =   174.1926
   XX=    45.0941   YX=   -22.4537   ZX=    42.3011
   XY=   -25.8719   YY=    50.8713   ZY=    87.2226
   XZ=  -122.8692   YZ=    63.9385   ZZ=   131.7133
   Eigenvalues:     5.5819    30.0755   192.0214
     14  C    Isotropic =    75.8739   Anisotropy =   174.2335
   XX=    45.7757   YX=    23.0386   ZX=    40.7305
   XY=    24.4667   YY=    48.3141   ZY=   -86.8159
   XZ=  -124.1368   YZ=   -61.1097   ZZ=   133.5320
   Eigenvalues:     5.5614    30.0308   192.0296
     15  C    Isotropic =   131.7862   Anisotropy =    21.7464
   XX=   124.8668   YX=     0.0103   ZX=     1.1272
   XY=    -0.0202   YY=   124.2801   ZY=     0.1267
   XZ=    -3.5956   YZ=     0.1618   ZZ=   146.2117
   Eigenvalues:   124.2791   124.7957   146.2838
     16  C    Isotropic =   174.2058   Anisotropy =    28.2367
   XX=   156.5265   YX=     0.0129   ZX=   -22.9268
   XY=     0.1526   YY=   177.2099   ZY=     0.2320
   XZ=    -1.6839   YZ=     0.0747   ZZ=   188.8812
   Eigenvalues:   152.3776   177.2096   193.0303
     17  O    Isotropic =  -312.0281   Anisotropy =   999.7876
   XX=  -385.0535   YX=     5.1244   ZX=   -54.8303
   XY=     4.7068   YY=   354.4189   ZY=    -7.2063
   XZ=  -119.6830   YZ=    -6.7021   ZZ=  -905.4496
   Eigenvalues:  -919.7194  -370.8617   354.4970
     18  H    Isotropic =    24.6644   Anisotropy =     4.5810
   XX=    25.7366   YX=     1.5478   ZX=     1.4287
   XY=     0.6242   YY=    27.1219   ZY=    -0.5384
   XZ=     1.6546   YZ=    -1.3238   ZZ=    21.1347
   Eigenvalues:    20.4445    25.8303    27.7184
     19  H    Isotropic =    24.6646   Anisotropy =     4.5814
   XX=    25.7050   YX=    -1.5096   ZX=     1.4543
   XY=    -0.5827   YY=    27.1752   ZY=     0.4451
   XZ=     1.6806   YZ=     1.2268   ZZ=    21.1134
   Eigenvalues:    20.4444    25.8304    27.7188
     20  H    Isotropic =    24.9476   Anisotropy =     5.8723
   XX=    28.5202   YX=     0.3550   ZX=     1.6815
   XY=    -0.3153   YY=    25.0797   ZY=     0.3659
   XZ=     1.2833   YZ=     3.7205   ZZ=    21.2428
   Eigenvalues:    20.1387    25.8416    28.8625
     21  H    Isotropic =    24.9476   Anisotropy =     5.8719
   XX=    28.5188   YX=    -0.3863   ZX=     1.6799
   XY=     0.2791   YY=    25.0305   ZY=    -0.4374
   XZ=     1.2244   YZ=    -3.7838   ZZ=    21.2935
   Eigenvalues:    20.1390    25.8415    28.8622
     22  H    Isotropic =    25.1996   Anisotropy =     5.3774
   XX=    28.6080   YX=    -0.7371   ZX=    -0.0118
   XY=     0.1046   YY=    25.1765   ZY=     0.3148
   XZ=    -1.5695   YZ=     3.3136   ZZ=    21.8143
   Eigenvalues:    20.9748    25.8395    28.7846
     23  H    Isotropic =    25.1999   Anisotropy =     5.3778
   XX=    28.6168   YX=     0.6863   ZX=    -0.0262
   XY=    -0.1754   YY=    25.1239   ZY=    -0.3550
   XZ=    -1.6166   YZ=    -3.3307   ZZ=    21.8590
   Eigenvalues:    20.9748    25.8398    28.7850
     24  H    Isotropic =    27.1177   Anisotropy =     8.4689
   XX=    28.3285   YX=     0.7002   ZX=    -0.0224
   XY=    -0.9164   YY=    26.5047   ZY=    -1.3985
   XZ=    -9.4913   YZ=    -4.1788   ZZ=    26.5200
   Eigenvalues:    21.5365    27.0530    32.7637
     25  H    Isotropic =    27.1165   Anisotropy =     8.4668
   XX=    28.3289   YX=    -0.7266   ZX=     0.0086
   XY=     0.7755   YY=    26.5711   ZY=     1.3969
   XZ=    -9.4396   YZ=     4.3165   ZZ=    26.4496
   Eigenvalues:    21.5361    27.0525    32.7611
     26  H    Isotropic =    28.3342   Anisotropy =     9.1589
   XX=    31.8766   YX=    -0.0181   ZX=     3.3943
   XY=    -0.0039   YY=    26.5478   ZY=    -0.0256
   XZ=     5.5842   YZ=    -0.0410   ZZ=    26.5782
   Eigenvalues:    24.0146    26.5479    34.4401
     27  H    Isotropic =    32.7014   Anisotropy =    12.1593
   XX=    34.7213   YX=    -0.1020   ZX=    -1.9756
   XY=    -0.1027   YY=    23.2676   ZY=     0.1175
   XZ=    -2.1261   YZ=     0.1191   ZZ=    40.1152
   Eigenvalues:    23.2661    34.0304    40.8076
     28  H    Isotropic =    32.4506   Anisotropy =    13.0832
   XX=    27.9740   YX=     0.7987   ZX=    -2.1785
   XY=     0.1417   YY=    31.2384   ZY=    -4.9189
   XZ=     0.2877   YZ=    -5.8603   ZZ=    38.1394
   Eigenvalues:    27.8855    28.2936    41.1728
     29  H    Isotropic =    32.4486   Anisotropy =    13.0829
   XX=    27.9624   YX=    -0.7710   ZX=    -2.0926
   XY=    -0.0833   YY=    31.3742   ZY=     5.0340
   XZ=     0.3829   YZ=     5.9352   ZZ=    38.0091
   Eigenvalues:    27.8876    28.2875    41.1705
     30  Bq   Isotropic =     4.9953   Anisotropy =    15.2198
   XX=     0.3066   YX=     0.0010   ZX=    -2.1905
   XY=    -0.0117   YY=    -0.1221   ZY=     0.1244
   XZ=    -2.3010   YZ=     0.0389   ZZ=    14.8014
   Eigenvalues:    -0.1231    -0.0328    15.1418
     31  Bq   Isotropic =     4.9099   Anisotropy =    14.8552
   XX=     0.3282   YX=     0.0034   ZX=    -2.0816
   XY=    -0.0107   YY=    -0.0662   ZY=     0.1231
   XZ=    -2.3912   YZ=     0.0349   ZZ=    14.4676
   Eigenvalues:    -0.0681    -0.0157    14.8133
     32  Bq   Isotropic =     4.8311   Anisotropy =    14.5055
   XX=     0.3419   YX=     0.0060   ZX=    -1.9683
   XY=    -0.0094   YY=    -0.0038   ZY=     0.1221
   XZ=    -2.4575   YZ=     0.0314   ZZ=    14.1552
   Eigenvalues:    -0.0143     0.0061    14.5014
     33  Bq   Isotropic =     4.7600   Anisotropy =    14.1765
   XX=     0.3464   YX=     0.0088   ZX=    -1.8477
   XY=    -0.0079   YY=     0.0648   ZY=     0.1216
   XZ=    -2.5069   YZ=     0.0285   ZZ=    13.8686
   Eigenvalues:     0.0021     0.0668    14.2109
     34  Bq   Isotropic =     4.6968   Anisotropy =    13.8740
   XX=     0.3399   YX=     0.0116   ZX=    -1.7181
   XY=    -0.0063   YY=     0.1390   ZY=     0.1216
   XZ=    -2.5468   YZ=     0.0264   ZZ=    13.6115
   Eigenvalues:     0.0042     0.1401    13.9462
     35  Bq   Isotropic =     4.6415   Anisotropy =    13.6032
   XX=     0.3207   YX=     0.0145   ZX=    -1.5792
   XY=    -0.0048   YY=     0.2178   ZY=     0.1220
   XZ=    -2.5851   YZ=     0.0250   ZZ=    13.3861
   Eigenvalues:    -0.0043     0.2185    13.7103
     36  Bq   Isotropic =     4.5932   Anisotropy =    13.3683
   XX=     0.2868   YX=     0.0173   ZX=    -1.4319
   XY=    -0.0034   YY=     0.2996   ZY=     0.1228
   XZ=    -2.6292   YZ=     0.0243   ZZ=    13.1931
   Eigenvalues:    -0.0261     0.3003    13.5054
     37  Bq   Isotropic =     4.5505   Anisotropy =    13.1722
   XX=     0.2370   YX=     0.0199   ZX=    -1.2791
   XY=    -0.0023   YY=     0.3832   ZY=     0.1240
   XZ=    -2.6866   YZ=     0.0243   ZZ=    13.0313
   Eigenvalues:    -0.0641     0.3836    13.3320
     38  Bq   Isotropic =     4.5118   Anisotropy =    13.0160
   XX=     0.1703   YX=     0.0222   ZX=    -1.1246
   XY=    -0.0016   YY=     0.4666   ZY=     0.1256
   XZ=    -2.7638   YZ=     0.0249   ZZ=    12.8983
   Eigenvalues:    -0.1208     0.4670    13.1891
     39  Bq   Isotropic =     4.4749   Anisotropy =    12.8985
   XX=     0.0868   YX=     0.0242   ZX=    -0.9736
   XY=    -0.0013   YY=     0.5483   ZY=     0.1274
   XZ=    -2.8665   YZ=     0.0261   ZZ=    12.7895
   Eigenvalues:    -0.1978     0.5485    13.0738
     40  Bq   Isotropic =     4.4374   Anisotropy =    12.8166
   XX=    -0.0130   YX=     0.0257   ZX=    -0.8323
   XY=    -0.0015   YY=     0.6264   ZY=     0.1294
   XZ=    -2.9993   YZ=     0.0276   ZZ=    12.6989
   Eigenvalues:    -0.2961     0.6265    12.9818
     41  Bq   Isotropic =     4.3969   Anisotropy =    12.7650
   XX=    -0.1272   YX=     0.0268   ZX=    -0.7069
   XY=    -0.0022   YY=     0.6991   ZY=     0.1316
   XZ=    -3.1653   YZ=     0.0294   ZZ=    12.6188
   Eigenvalues:    -0.4154     0.6992    12.9069
     42  Bq   Isotropic =     4.3507   Anisotropy =    12.7369
   XX=    -0.2533   YX=     0.0272   ZX=    -0.6041
   XY=    -0.0034   YY=     0.7650   ZY=     0.1338
   XZ=    -3.3662   YZ=     0.0315   ZZ=    12.5405
   Eigenvalues:    -0.5547     0.7649    12.8420
     43  Bq   Isotropic =     4.2963   Anisotropy =    12.7238
   XX=    -0.3877   YX=     0.0271   ZX=    -0.5297
   XY=    -0.0051   YY=     0.8225   ZY=     0.1361
   XZ=    -3.6022   YZ=     0.0337   ZZ=    12.4541
   Eigenvalues:    -0.7122     0.8223    12.7788
     44  Bq   Isotropic =     4.2311   Anisotropy =    12.7167
   XX=    -0.5262   YX=     0.0264   ZX=    -0.4890
   XY=    -0.0072   YY=     0.8704   ZY=     0.1382
   XZ=    -3.8717   YZ=     0.0359   ZZ=    12.3491
   Eigenvalues:    -0.8857     0.8701    12.7089
     45  Bq   Isotropic =     4.1529   Anisotropy =    12.7066
   XX=    -0.6641   YX=     0.0252   ZX=    -0.4857
   XY=    -0.0096   YY=     0.9075   ZY=     0.1401
   XZ=    -4.1714   YZ=     0.0383   ZZ=    12.2152
   Eigenvalues:    -1.0724     0.9071    12.6239
     46  Bq   Isotropic =     4.0597   Anisotropy =    12.6846
   XX=    -0.7966   YX=     0.0234   ZX=    -0.5222
   XY=    -0.0124   YY=     0.9332   ZY=     0.1419
   XZ=    -4.4964   YZ=     0.0407   ZZ=    12.0424
   Eigenvalues:    -1.2698     0.9327    12.5161
     47  Bq   Isotropic =     3.9500   Anisotropy =    12.6432
   XX=    -0.9187   YX=     0.0213   ZX=    -0.5988
   XY=    -0.0155   YY=     0.9469   ZY=     0.1434
   XZ=    -4.8406   YZ=     0.0432   ZZ=    11.8218
   Eigenvalues:    -1.4752     0.9464    12.3788
     48  Bq   Isotropic =     3.8229   Anisotropy =    12.5764
   XX=    -1.0260   YX=     0.0190   ZX=    -0.7144
   XY=    -0.0188   YY=     0.9484   ZY=     0.1446
   XZ=    -5.1962   YZ=     0.0459   ZZ=    11.5464
   Eigenvalues:    -1.6862     0.9478    12.2072
     49  Bq   Isotropic =     3.6782   Anisotropy =    12.4798
   XX=    -1.1144   YX=     0.0165   ZX=    -0.8657
   XY=    -0.0222   YY=     0.9377   ZY=     0.1455
   XZ=    -5.5546   YZ=     0.0487   ZZ=    11.2113
   Eigenvalues:    -1.9005     0.9370    11.9981
     50  Bq   Isotropic =     3.5163   Anisotropy =    12.3515
   XX=    -1.1806   YX=     0.0141   ZX=    -1.0482
   XY=    -0.0257   YY=     0.9149   ZY=     0.1459
   XZ=    -5.9068   YZ=     0.0518   ZZ=    10.8145
   Eigenvalues:    -2.1160     0.9142    11.7506
     51  Bq   Isotropic =     3.3384   Anisotropy =    12.1916
   XX=    -1.2224   YX=     0.0117   ZX=    -1.2558
   XY=    -0.0292   YY=     0.8805   ZY=     0.1459
   XZ=    -6.2434   YZ=     0.0551   ZZ=    10.3571
   Eigenvalues:    -2.3307     0.8797    11.4662
     52  Bq   Isotropic =     3.1465   Anisotropy =    12.0021
   XX=    -1.2385   YX=     0.0095   ZX=    -1.4814
   XY=    -0.0328   YY=     0.8349   ZY=     0.1453
   XZ=    -6.5556   YZ=     0.0586   ZZ=     9.8431
   Eigenvalues:    -2.5424     0.8341    11.1479
     53  Bq   Isotropic =     2.9433   Anisotropy =    11.7866
   XX=    -1.2284   YX=     0.0075   ZX=    -1.7174
   XY=    -0.0365   YY=     0.7786   ZY=     0.1442
   XZ=    -6.8353   YZ=     0.0622   ZZ=     9.2796
   Eigenvalues:    -2.7489     0.7777    10.8010
     54  Bq   Isotropic =     2.7317   Anisotropy =    11.5498
   XX=    -1.1927   YX=     0.0057   ZX=    -1.9561
   XY=    -0.0402   YY=     0.7120   ZY=     0.1426
   XZ=    -7.0760   YZ=     0.0659   ZZ=     8.6759
   Eigenvalues:    -2.9474     0.7110    10.4316
     55  Bq   Isotropic =     2.5154   Anisotropy =    11.2971
   XX=    -1.1326   YX=     0.0041   ZX=    -2.1900
   XY=    -0.0440   YY=     0.6357   ZY=     0.1403
   XZ=    -7.2725   YZ=     0.0695   ZZ=     8.0431
   Eigenvalues:    -3.1353     0.6346    10.0468
     56  Bq   Isotropic =     2.2977   Anisotropy =    11.0334
   XX=    -1.0500   YX=     0.0025   ZX=    -2.4124
   XY=    -0.0478   YY=     0.5502   ZY=     0.1373
   XZ=    -7.4217   YZ=     0.0727   ZZ=     7.3930
   Eigenvalues:    -3.3093     0.5491     9.6534
     57  Bq   Isotropic =     2.0822   Anisotropy =    10.7635
   XX=    -0.9473   YX=     0.0008   ZX=    -2.6173
   XY=    -0.0517   YY=     0.4562   ZY=     0.1337
   XZ=    -7.5222   YZ=     0.0755   ZZ=     6.7378
   Eigenvalues:    -3.4663     0.4551     9.2579
     58  Bq   Isotropic =     1.8721   Anisotropy =    10.4909
   XX=    -0.8270   YX=    -0.0010   ZX=    -2.7999
   XY=    -0.0555   YY=     0.3545   ZY=     0.1293
   XZ=    -7.5741   YZ=     0.0775   ZZ=     6.0886
   Eigenvalues:    -3.6032     0.3534     8.8660
     59  Bq   Isotropic =     1.6699   Anisotropy =    10.2183
   XX=    -0.6919   YX=    -0.0030   ZX=    -2.9567
   XY=    -0.0593   YY=     0.2462   ZY=     0.1242
   XZ=    -7.5791   YZ=     0.0787   ZZ=     5.4554
   Eigenvalues:    -3.7174     0.2451     8.4821
     60  Bq   Isotropic =     1.4780   Anisotropy =     9.9471
   XX=    -0.5449   YX=    -0.0053   ZX=    -3.0853
   XY=    -0.0629   YY=     0.1325   ZY=     0.1185
   XZ=    -7.5397   YZ=     0.0789   ZZ=     4.8464
   Eigenvalues:    -3.8067     0.1313     8.1094
     61  Bq   Isotropic =     1.2980   Anisotropy =     9.6779
   XX=    -0.3890   YX=    -0.0078   ZX=    -3.1844
   XY=    -0.0662   YY=     0.0149   ZY=     0.1120
   XZ=    -7.4595   YZ=     0.0779   ZZ=     4.2681
   Eigenvalues:    -3.8696     0.0137     7.7499
     62  Bq   Isotropic =     1.1310   Anisotropy =     9.4106
   XX=    -0.2272   YX=    -0.0104   ZX=    -3.2537
   XY=    -0.0691   YY=    -0.1048   ZY=     0.1050
   XZ=    -7.3423   YZ=     0.0759   ZZ=     3.7251
   Eigenvalues:    -3.9057    -0.1059     7.4048
     63  Bq   Isotropic =     0.9777   Anisotropy =     9.1445
   XX=    -0.0624   YX=    -0.0131   ZX=    -3.2940
   XY=    -0.0714   YY=    -0.2246   ZY=     0.0975
   XZ=    -7.1923   YZ=     0.0729   ZZ=     3.2202
   Eigenvalues:    -3.9152    -0.2257     7.0741
     64  Bq   Isotropic =     0.8383   Anisotropy =     8.8790
   XX=     0.1024   YX=    -0.0157   ZX=    -3.3064
   XY=    -0.0730   YY=    -0.3424   ZY=     0.0896
   XZ=    -7.0138   YZ=     0.0690   ZZ=     2.7548
   Eigenvalues:    -3.8993    -0.3435     6.7576
     65  Bq   Isotropic =     0.7125   Anisotropy =     8.6130
   XX=     0.2644   YX=    -0.0181   ZX=    -3.2931
   XY=    -0.0738   YY=    -0.4563   ZY=     0.0815
   XZ=    -6.8112   YZ=     0.0643   ZZ=     2.3293
   Eigenvalues:    -3.8598    -0.4573     6.4545
     66  Bq   Isotropic =     0.5999   Anisotropy =     8.3462
   XX=     0.4209   YX=    -0.0201   ZX=    -3.2564
   XY=    -0.0738   YY=    -0.5641   ZY=     0.0733
   XZ=    -6.5889   YZ=     0.0590   ZZ=     1.9430
   Eigenvalues:    -3.7992    -0.5651     6.1640
     67  Bq   Isotropic =     0.4999   Anisotropy =     8.0780
   XX=     0.5696   YX=    -0.0218   ZX=    -3.1991
   XY=    -0.0730   YY=    -0.6643   ZY=     0.0652
   XZ=    -6.3508   YZ=     0.0534   ZZ=     1.5945
   Eigenvalues:    -3.7203    -0.6651     5.8853
     68  Bq   Isotropic =     0.4117   Anisotropy =     7.8085
   XX=     0.7083   YX=    -0.0230   ZX=    -3.1240
   XY=    -0.0715   YY=    -0.7553   ZY=     0.0573
   XZ=    -6.1010   YZ=     0.0476   ZZ=     1.2820
   Eigenvalues:    -3.6263    -0.7560     5.6174
     69  Bq   Isotropic =     0.3343   Anisotropy =     7.5381
   XX=     0.8355   YX=    -0.0237   ZX=    -3.0343
   XY=    -0.0692   YY=    -0.8361   ZY=     0.0498
   XZ=    -5.8432   YZ=     0.0418   ZZ=     1.0034
   Eigenvalues:    -3.5200    -0.8367     5.3597
     70  Bq   Isotropic =     0.2668   Anisotropy =     7.2672
   XX=     0.9500   YX=    -0.0239   ZX=    -2.9327
   XY=    -0.0663   YY=    -0.9060   ZY=     0.0427
   XZ=    -5.5807   YZ=     0.0361   ZZ=     0.7565
   Eigenvalues:    -3.4046    -0.9066     5.1116
     71  Bq   Isotropic =     0.2083   Anisotropy =     6.9968
   XX=     1.0509   YX=    -0.0237   ZX=    -2.8221
   XY=    -0.0629   YY=    -0.9647   ZY=     0.0361
   XZ=    -5.3168   YZ=     0.0308   ZZ=     0.5387
   Eigenvalues:    -3.2827    -0.9652     4.8729
     72  Bq   Isotropic =     0.1578   Anisotropy =     6.7278
   XX=     1.1381   YX=    -0.0231   ZX=    -2.7051
   XY=    -0.0592   YY=    -1.0124   ZY=     0.0302
   XZ=    -5.0541   YZ=     0.0258   ZZ=     0.3478
   Eigenvalues:    -3.1567    -1.0128     4.6431
     73  Bq   Isotropic =     0.1145   Anisotropy =     6.4614
   XX=     1.2116   YX=    -0.0222   ZX=    -2.5841
   XY=    -0.0553   YY=    -1.0495   ZY=     0.0248
   XZ=    -4.7949   YZ=     0.0213   ZZ=     0.1813
   Eigenvalues:    -3.0289    -1.0498     4.4220
     74  Bq   Isotropic =     0.0774   Anisotropy =     6.1985
   XX=     1.2717   YX=    -0.0211   ZX=    -2.4610
   XY=    -0.0512   YY=    -1.0764   ZY=     0.0201
   XZ=    -4.5412   YZ=     0.0173   ZZ=     0.0369
   Eigenvalues:    -2.9009    -1.0767     4.2097
     75  Bq   Isotropic =     0.0459   Anisotropy =     5.9402
   XX=     1.3193   YX=    -0.0197   ZX=    -2.3376
   XY=    -0.0471   YY=    -1.0941   ZY=     0.0159
   XZ=    -4.2947   YZ=     0.0137   ZZ=    -0.0876
   Eigenvalues:    -2.7742    -1.0943     4.0060
     76  Bq   Isotropic =     0.0191   Anisotropy =     5.6875
   XX=     1.3551   YX=    -0.0183   ZX=    -2.2154
   XY=    -0.0431   YY=    -1.1034   ZY=     0.0123
   XZ=    -4.0565   YZ=     0.0106   ZZ=    -0.1942
   Eigenvalues:    -2.6498    -1.1036     3.8108
     77  Bq   Isotropic =    -0.0034   Anisotropy =     5.4413
   XX=     1.3801   YX=    -0.0169   ZX=    -2.0955
   XY=    -0.0393   YY=    -1.1054   ZY=     0.0093
   XZ=    -3.8277   YZ=     0.0079   ZZ=    -0.2848
   Eigenvalues:    -2.5288    -1.1055     3.6242
     78  Bq   Isotropic =    -0.0222   Anisotropy =     5.2022
   XX=     1.3955   YX=    -0.0154   ZX=    -1.9789
   XY=    -0.0357   YY=    -1.1009   ZY=     0.0067
   XZ=    -3.6087   YZ=     0.0056   ZZ=    -0.3613
   Eigenvalues:    -2.4116    -1.1009     3.4459
     79  Bq   Isotropic =    -0.0379   Anisotropy =     4.9708
   XX=     1.4023   YX=    -0.0140   ZX=    -1.8663
   XY=    -0.0322   YY=    -1.0909   ZY=     0.0045
   XZ=    -3.4001   YZ=     0.0037   ZZ=    -0.4253
   Eigenvalues:    -2.2988    -1.0909     3.2759
     80  Bq   Isotropic =    -0.0510   Anisotropy =     4.7475
   XX=     1.4017   YX=    -0.0126   ZX=    -1.7582
   XY=    -0.0291   YY=    -1.0764   ZY=     0.0027
   XZ=    -3.2020   YZ=     0.0022   ZZ=    -0.4782
   Eigenvalues:    -2.1905    -1.0764     3.1140
     81  Bq   Isotropic =    -0.0617   Anisotropy =     4.5326
   XX=     1.3945   YX=    -0.0113   ZX=    -1.6548
   XY=    -0.0261   YY=    -1.0580   ZY=     0.0012
   XZ=    -3.0144   YZ=     0.0009   ZZ=    -0.5214
   Eigenvalues:    -2.0870    -1.0580     2.9601
     82  Bq   Isotropic =    -0.0704   Anisotropy =     4.3264
   XX=     1.3818   YX=    -0.0101   ZX=    -1.5565
   XY=    -0.0235   YY=    -1.0367   ZY=     0.0000
   XZ=    -2.8372   YZ=    -0.0002   ZZ=    -0.5562
   Eigenvalues:    -1.9883    -1.0367     2.8139
     83  Bq   Isotropic =    -0.0774   Anisotropy =     4.1289
   XX=     1.3645   YX=    -0.0090   ZX=    -1.4632
   XY=    -0.0211   YY=    -1.0130   ZY=    -0.0009
   XZ=    -2.6702   YZ=    -0.0010   ZZ=    -0.5836
   Eigenvalues:    -1.8944    -1.0129     2.6752
     84  Bq   Isotropic =    -0.0829   Anisotropy =     3.9401
   XX=     1.3434   YX=    -0.0080   ZX=    -1.3751
   XY=    -0.0189   YY=    -0.9874   ZY=    -0.0017
   XZ=    -2.5130   YZ=    -0.0017   ZZ=    -0.6047
   Eigenvalues:    -1.8051    -0.9874     2.5438
     85  Bq   Isotropic =    -0.0872   Anisotropy =     3.7598
   XX=     1.3192   YX=    -0.0071   ZX=    -1.2919
   XY=    -0.0169   YY=    -0.9606   ZY=    -0.0023
   XZ=    -2.3653   YZ=    -0.0022   ZZ=    -0.6202
   Eigenvalues:    -1.7204    -0.9606     2.4193
     86  Bq   Isotropic =    -0.0905   Anisotropy =     3.5881
   XX=     1.2925   YX=    -0.0063   ZX=    -1.2137
   XY=    -0.0152   YY=    -0.9329   ZY=    -0.0028
   XZ=    -2.2267   YZ=    -0.0026   ZZ=    -0.6310
   Eigenvalues:    -1.6402    -0.9329     2.3015
     87  Bq   Isotropic =    -0.0929   Anisotropy =     3.4245
   XX=     1.2638   YX=    -0.0056   ZX=    -1.1401
   XY=    -0.0136   YY=    -0.9047   ZY=    -0.0031
   XZ=    -2.0968   YZ=    -0.0029   ZZ=    -0.6378
   Eigenvalues:    -1.5641    -0.9046     2.1901
     88  Bq   Isotropic =    -0.0945   Anisotropy =     3.2690
   XX=     1.2337   YX=    -0.0050   ZX=    -1.0711
   XY=    -0.0122   YY=    -0.8763   ZY=    -0.0033
   XZ=    -1.9751   YZ=    -0.0031   ZZ=    -0.6410
   Eigenvalues:    -1.4921    -0.8762     2.0848
     89  Bq   Isotropic =    -0.0955   Anisotropy =     3.1211
   XX=     1.2026   YX=    -0.0044   ZX=    -1.0064
   XY=    -0.0109   YY=    -0.8478   ZY=    -0.0035
   XZ=    -1.8611   YZ=    -0.0033   ZZ=    -0.6413
   Eigenvalues:    -1.4240    -0.8478     1.9852
     90  Bq   Isotropic =    -0.0960   Anisotropy =     2.9807
   XX=     1.1708   YX=    -0.0039   ZX=    -0.9459
   XY=    -0.0098   YY=    -0.8196   ZY=    -0.0036
   XZ=    -1.7543   YZ=    -0.0034   ZZ=    -0.6391
   Eigenvalues:    -1.3596    -0.8196     1.8912
     91  Bq   Isotropic =     5.0858   Anisotropy =    15.5936
   XX=     0.2779   YX=    -0.0013   ZX=    -2.2988
   XY=    -0.0123   YY=    -0.1716   ZY=     0.1261
   XZ=    -2.1807   YZ=     0.0434   ZZ=    15.1511
   Eigenvalues:    -0.1723    -0.0518    15.4815
     92  Bq   Isotropic =     5.1792   Anisotropy =    15.9714
   XX=     0.2421   YX=    -0.0033   ZX=    -2.4105
   XY=    -0.0124   YY=    -0.2151   ZY=     0.1281
   XZ=    -2.0253   YZ=     0.0482   ZZ=    15.5107
   Eigenvalues:    -0.2158    -0.0734    15.8268
     93  Bq   Isotropic =     5.2730   Anisotropy =    16.3487
   XX=     0.1986   YX=    -0.0052   ZX=    -2.5300
   XY=    -0.0120   YY=    -0.2537   ZY=     0.1303
   XZ=    -1.8304   YZ=     0.0532   ZZ=    15.8740
   Eigenvalues:    -0.2543    -0.0989    16.1721
     94  Bq   Isotropic =     5.3642   Anisotropy =    16.7216
   XX=     0.1458   YX=    -0.0068   ZX=    -2.6608
   XY=    -0.0110   YY=    -0.2882   ZY=     0.1327
   XZ=    -1.5932   YZ=     0.0581   ZZ=    16.2349
   Eigenvalues:    -0.2889    -0.1306    16.5119
     95  Bq   Isotropic =     5.4497   Anisotropy =    17.0872
   XX=     0.0815   YX=    -0.0084   ZX=    -2.8054
   XY=    -0.0094   YY=    -0.3201   ZY=     0.1351
   XZ=    -1.3117   YZ=     0.0630   ZZ=    16.5878
   Eigenvalues:    -0.3207    -0.1713    16.8412
     96  Bq   Isotropic =     5.5265   Anisotropy =    17.4430
   XX=     0.0027   YX=    -0.0098   ZX=    -2.9651
   XY=    -0.0073   YY=    -0.3504   ZY=     0.1375
   XZ=    -0.9850   YZ=     0.0675   ZZ=    16.9271
   Eigenvalues:    -0.3511    -0.2246    17.1551
     97  Bq   Isotropic =     5.5914   Anisotropy =    17.7869
   XX=    -0.0937   YX=    -0.0111   ZX=    -3.1388
   XY=    -0.0045   YY=    -0.3802   ZY=     0.1398
   XZ=    -0.6128   YZ=     0.0718   ZZ=    17.2481
   Eigenvalues:    -0.3810    -0.2941    17.4493
     98  Bq   Isotropic =     5.6416   Anisotropy =    18.1172
   XX=    -0.2112   YX=    -0.0123   ZX=    -3.3233
   XY=    -0.0013   YY=    -0.4105   ZY=     0.1420
   XZ=    -0.1955   YZ=     0.0756   ZZ=    17.5465
   Eigenvalues:    -0.4117    -0.3833    17.7198
     99  Bq   Isotropic =     5.6745   Anisotropy =    18.4320
   XX=    -0.3527   YX=    -0.0135   ZX=    -3.5132
   XY=     0.0024   YY=    -0.4417   ZY=     0.1439
   XZ=     0.2662   YZ=     0.0789   ZZ=    17.8179
   Eigenvalues:    -0.4969    -0.4421    17.9625
    100  Bq   Isotropic =     5.6878   Anisotropy =    18.7289
   XX=    -0.5206   YX=    -0.0146   ZX=    -3.7002
   XY=     0.0065   YY=    -0.4742   ZY=     0.1456
   XZ=     0.7713   YZ=     0.0818   ZZ=    18.0583
   Eigenvalues:    -0.6355    -0.4748    18.1737
    101  Bq   Isotropic =     5.6796   Anisotropy =    19.0047
   XX=    -0.7164   YX=    -0.0156   ZX=    -3.8739
   XY=     0.0110   YY=    -0.5080   ZY=     0.1469
   XZ=     1.3192   YZ=     0.0843   ZZ=    18.2631
   Eigenvalues:    -0.8021    -0.5086    18.3493
    102  Bq   Isotropic =     5.6480   Anisotropy =    19.2550
   XX=    -0.9398   YX=    -0.0164   ZX=    -4.0220
   XY=     0.0158   YY=    -0.5428   ZY=     0.1478
   XZ=     1.9088   YZ=     0.0862   ZZ=    18.4265
   Eigenvalues:    -0.9973    -0.5434    18.4847
    103  Bq   Isotropic =     5.5915   Anisotropy =    19.4744
   XX=    -1.1889   YX=    -0.0171   ZX=    -4.1310
   XY=     0.0209   YY=    -0.5782   ZY=     0.1483
   XZ=     2.5391   YZ=     0.0877   ZZ=    18.5416
   Eigenvalues:    -1.2210    -0.5789    18.5744
    104  Bq   Isotropic =     5.5086   Anisotropy =    19.6556
   XX=    -1.4599   YX=    -0.0175   ZX=    -4.1869
   XY=     0.0261   YY=    -0.6139   ZY=     0.1482
   XZ=     3.2085   YZ=     0.0887   ZZ=    18.5998
   Eigenvalues:    -1.4719    -0.6146    18.6124
    105  Bq   Isotropic =     5.3980   Anisotropy =    19.7906
   XX=    -1.7468   YX=    -0.0176   ZX=    -4.1766
   XY=     0.0316   YY=    -0.6495   ZY=     0.1475
   XZ=     3.9144   YZ=     0.0893   ZZ=    18.5901
   Eigenvalues:    -1.7477    -0.6501    18.5917
    106  Bq   Isotropic =     5.2580   Anisotropy =    19.8699
   XX=    -2.0416   YX=    -0.0173   ZX=    -4.0882
   XY=     0.0371   YY=    -0.6844   ZY=     0.1460
   XZ=     4.6526   YZ=     0.0892   ZZ=    18.5000
   Eigenvalues:    -2.0456    -0.6851    18.5046
    107  Bq   Isotropic =     5.0873   Anisotropy =    19.8843
   XX=    -2.3348   YX=    -0.0165   ZX=    -3.9130
   XY=     0.0428   YY=    -0.7187   ZY=     0.1438
   XZ=     5.4164   YZ=     0.0886   ZZ=    18.3155
   Eigenvalues:    -2.3622    -0.7194    18.3435
    108  Bq   Isotropic =     4.8848   Anisotropy =    19.8245
   XX=    -2.6152   YX=    -0.0151   ZX=    -3.6460
   XY=     0.0485   YY=    -0.7522   ZY=     0.1406
   XZ=     6.1960   YZ=     0.0872   ZZ=    18.0220
   Eigenvalues:    -2.6938    -0.7529    18.1012
    109  Bq   Isotropic =     4.6498   Anisotropy =    19.6830
   XX=    -2.8715   YX=    -0.0131   ZX=    -3.2869
   XY=     0.0542   YY=    -0.7851   ZY=     0.1364
   XZ=     6.9783   YZ=     0.0850   ZZ=    17.6061
   Eigenvalues:    -3.0365    -0.7858    17.7718
    110  Bq   Isotropic =     4.3825   Anisotropy =    19.4544
   XX=    -3.0920   YX=    -0.0104   ZX=    -2.8409
   XY=     0.0598   YY=    -0.8177   ZY=     0.1310
   XZ=     7.7464   YZ=     0.0819   ZZ=    17.0571
   Eigenvalues:    -3.3863    -0.8183    17.3521
    111  Bq   Isotropic =     4.0840   Anisotropy =    19.1366
   XX=    -3.2665   YX=    -0.0072   ZX=    -2.3184
   XY=     0.0651   YY=    -0.8504   ZY=     0.1246
   XZ=     8.4805   YZ=     0.0777   ZZ=    16.3690
   Eigenvalues:    -3.7387    -0.8510    16.8418
    112  Bq   Isotropic =     3.7574   Anisotropy =    18.7312
   XX=    -3.3867   YX=    -0.0034   ZX=    -1.7349
   XY=     0.0701   YY=    -0.8837   ZY=     0.1170
   XZ=     9.1586   YZ=     0.0725   ZZ=    15.5424
   Eigenvalues:    -4.0886    -0.8842    16.2448
    113  Bq   Isotropic =     3.4069   Anisotropy =    18.2439
   XX=    -3.4469   YX=     0.0009   ZX=    -1.1101
   XY=     0.0745   YY=    -0.9179   ZY=     0.1083
   XZ=     9.7587   YZ=     0.0663   ZZ=    14.5856
   Eigenvalues:    -4.4304    -0.9183    15.5695
    114  Bq   Isotropic =     3.0389   Anisotropy =    17.6838
   XX=    -3.4450   YX=     0.0054   ZX=    -0.4658
   XY=     0.0783   YY=    -0.9534   ZY=     0.0986
   XZ=    10.2606   YZ=     0.0592   ZZ=    13.5150
   Eigenvalues:    -4.7577    -0.9537    14.8281
    115  Bq   Isotropic =     2.6608   Anisotropy =    17.0632
   XX=    -3.3820   YX=     0.0100   ZX=     0.1752
   XY=     0.0812   YY=    -0.9901   ZY=     0.0882
   XZ=    10.6479   YZ=     0.0514   ZZ=    12.3546
   Eigenvalues:    -5.0634    -0.9904    14.0363
    116  Bq   Isotropic =     2.2812   Anisotropy =    16.3961
   XX=    -3.2621   YX=     0.0145   ZX=     0.7915
   XY=     0.0831   YY=    -1.0279   ZY=     0.0773
   XZ=    10.9098   YZ=     0.0430   ZZ=    11.1338
   Eigenvalues:    -5.3401    -1.0282    13.2120
    117  Bq   Isotropic =     1.9089   Anisotropy =    15.6973
   XX=    -3.0923   YX=     0.0187   ZX=     1.3645
   XY=     0.0840   YY=    -1.0664   ZY=     0.0662
   XZ=    11.0419   YZ=     0.0344   ZZ=     9.8853
   Eigenvalues:    -5.5805    -1.0665    12.3737
    118  Bq   Isotropic =     1.5521   Anisotropy =    14.9808
   XX=    -2.8809   YX=     0.0224   ZX=     1.8796
   XY=     0.0838   YY=    -1.1048   ZY=     0.0551
   XZ=    11.0470   YZ=     0.0258   ZZ=     8.6421
   Eigenvalues:    -5.7781    -1.1049    11.5393
    119  Bq   Isotropic =     1.2183   Anisotropy =    14.2597
   XX=    -2.6373   YX=     0.0254   ZX=     2.3268
   XY=     0.0825   YY=    -1.1423   ZY=     0.0444
   XZ=    10.9336   YZ=     0.0175   ZZ=     7.4346
   Eigenvalues:    -5.9275    -1.1423    10.7247
    120  Bq   Isotropic =     0.9131   Anisotropy =    13.5447
   XX=    -2.3710   YX=     0.0276   ZX=     2.7009
   XY=     0.0803   YY=    -1.1781   ZY=     0.0343
   XZ=    10.7152   YZ=     0.0098   ZZ=     6.2885
   Eigenvalues:    -6.0256    -1.1780     9.9429
    121  Bq   Isotropic =     0.6405   Anisotropy =    12.8446
   XX=    -2.0908   YX=     0.0291   ZX=     3.0004
   XY=     0.0771   YY=    -1.2113   ZY=     0.0251
   XZ=    10.4083   YZ=     0.0029   ZZ=     5.2237
   Eigenvalues:    -6.0709    -1.2112     9.2036
    122  Bq   Isotropic =     0.4026   Anisotropy =    12.1657
   XX=    -1.8044   YX=     0.0298   ZX=     3.2278
   XY=     0.0733   YY=    -1.2411   ZY=     0.0168
   XZ=    10.0309   YZ=    -0.0031   ZZ=     4.2534
   Eigenvalues:    -6.0643    -1.2409     8.5131
    123  Bq   Isotropic =     0.1998   Anisotropy =    11.5123
   XX=    -1.5185   YX=     0.0298   ZX=     3.3876
   XY=     0.0688   YY=    -1.2668   ZY=     0.0097
   XZ=     9.6009   YZ=    -0.0081   ZZ=     3.3845
   Eigenvalues:    -6.0088    -1.2665     7.8746
    124  Bq   Isotropic =     0.0308   Anisotropy =    10.8870
   XX=    -1.2386   YX=     0.0291   ZX=     3.4863
   XY=     0.0640   YY=    -1.2878   ZY=     0.0037
   XZ=     9.1347   YZ=    -0.0120   ZZ=     2.6187
   Eigenvalues:    -5.9089    -1.2875     7.2888
    125  Bq   Isotropic =    -0.1066   Anisotropy =    10.2908
   XX=    -0.9691   YX=     0.0280   ZX=     3.5311
   XY=     0.0591   YY=    -1.3037   ZY=    -0.0012
   XZ=     8.6471   YZ=    -0.0150   ZZ=     1.9531
   Eigenvalues:    -5.7703    -1.3034     6.7540
    126  Bq   Isotropic =    -0.2153   Anisotropy =     9.7241
   XX=    -0.7137   YX=     0.0265   ZX=     3.5298
   XY=     0.0540   YY=    -1.3141   ZY=    -0.0050
   XZ=     8.1503   YZ=    -0.0170   ZZ=     1.3819
   Eigenvalues:    -5.5995    -1.3138     6.2675
    127  Bq   Isotropic =    -0.2989   Anisotropy =     9.1863
   XX=    -0.4749   YX=     0.0247   ZX=     3.4899
   XY=     0.0491   YY=    -1.3189   ZY=    -0.0079
   XZ=     7.6543   YZ=    -0.0182   ZZ=     0.8972
   Eigenvalues:    -5.4033    -1.3186     5.8254
    128  Bq   Isotropic =    -0.3609   Anisotropy =     8.6765
   XX=    -0.2547   YX=     0.0228   ZX=     3.4186
   XY=     0.0444   YY=    -1.3180   ZY=    -0.0099
   XZ=     7.1668   YZ=    -0.0187   ZZ=     0.4901
   Eigenvalues:    -5.1884    -1.3177     5.4235
    129  Bq   Isotropic =    -0.4049   Anisotropy =     8.1937
   XX=    -0.0544   YX=     0.0209   ZX=     3.3226
   XY=     0.0400   YY=    -1.3115   ZY=    -0.0111
   XZ=     6.6936   YZ=    -0.0187   ZZ=     0.1513
   Eigenvalues:    -4.9610    -1.3112     5.0576
    130  Bq   Isotropic =    -0.4342   Anisotropy =     7.7366
   XX=     0.1253   YX=     0.0190   ZX=     3.2079
   XY=     0.0360   YY=    -1.2996   ZY=    -0.0118
   XZ=     6.2387   YZ=    -0.0182   ZZ=    -0.1282
   Eigenvalues:    -4.7267    -1.2993     4.7236
    131  Bq   Isotropic =    -0.4517   Anisotropy =     7.3043
   XX=     0.2842   YX=     0.0172   ZX=     3.0799
   XY=     0.0323   YY=    -1.2827   ZY=    -0.0120
   XZ=     5.8050   YZ=    -0.0175   ZZ=    -0.3567
   Eigenvalues:    -4.4905    -1.2825     4.4178
    132  Bq   Isotropic =    -0.4601   Anisotropy =     6.8956
   XX=     0.4228   YX=     0.0156   ZX=     2.9430
   XY=     0.0290   YY=    -1.2613   ZY=    -0.0119
   XZ=     5.3942   YZ=    -0.0165   ZZ=    -0.5417
   Eigenvalues:    -4.2561    -1.2611     4.1369
    133  Bq   Isotropic =    -0.4615   Anisotropy =     6.5095
   XX=     0.5416   YX=     0.0141   ZX=     2.8012
   XY=     0.0261   YY=    -1.2360   ZY=    -0.0115
   XZ=     5.0071   YZ=    -0.0154   ZZ=    -0.6902
   Eigenvalues:    -4.0269    -1.2358     3.8782
    134  Bq   Isotropic =    -0.4577   Anisotropy =     6.1452
   XX=     0.6419   YX=     0.0128   ZX=     2.6574
   XY=     0.0236   YY=    -1.2073   ZY=    -0.0110
   XZ=     4.6440   YZ=    -0.0142   ZZ=    -0.8077
   Eigenvalues:    -3.8050    -1.2071     3.6391
    135  Bq   Isotropic =    -0.4501   Anisotropy =     5.8016
   XX=     0.7250   YX=     0.0116   ZX=     2.5143
   XY=     0.0213   YY=    -1.1759   ZY=    -0.0104
   XZ=     4.3046   YZ=    -0.0131   ZZ=    -0.8994
   Eigenvalues:    -3.5922    -1.1757     3.4177
    136  Bq   Isotropic =    -0.4398   Anisotropy =     5.4781
   XX=     0.7923   YX=     0.0106   ZX=     2.3738
   XY=     0.0194   YY=    -1.1423   ZY=    -0.0097
   XZ=     3.9884   YZ=    -0.0120   ZZ=    -0.9695
   Eigenvalues:    -3.3895    -1.1422     3.2122
    137  Bq   Isotropic =    -0.4278   Anisotropy =     5.1735
   XX=     0.8454   YX=     0.0097   ZX=     2.2374
   XY=     0.0177   YY=    -1.1071   ZY=    -0.0091
   XZ=     3.6944   YZ=    -0.0110   ZZ=    -1.0215
   Eigenvalues:    -3.1975    -1.1070     3.0213
    138  Bq   Isotropic =    -0.4145   Anisotropy =     4.8872
   XX=     0.8859   YX=     0.0089   ZX=     2.1060
   XY=     0.0162   YY=    -1.0709   ZY=    -0.0084
   XZ=     3.4219   YZ=    -0.0100   ZZ=    -1.0585
   Eigenvalues:    -3.0163    -1.0708     2.8436
    139  Bq   Isotropic =    -0.4006   Anisotropy =     4.6181
   XX=     0.9153   YX=     0.0082   ZX=     1.9804
   XY=     0.0149   YY=    -1.0340   ZY=    -0.0078
   XZ=     3.1695   YZ=    -0.0092   ZZ=    -1.0830
   Eigenvalues:    -2.8459    -1.0339     2.6782
    140  Bq   Isotropic =    -0.3863   Anisotropy =     4.3655
   XX=     0.9352   YX=     0.0076   ZX=     1.8610
   XY=     0.0137   YY=    -0.9970   ZY=    -0.0073
   XZ=     2.9362   YZ=    -0.0084   ZZ=    -1.0971
   Eigenvalues:    -2.6860    -0.9969     2.5241
    141  Bq   Isotropic =    -0.3719   Anisotropy =     4.1285
   XX=     0.9469   YX=     0.0071   ZX=     1.7481
   XY=     0.0126   YY=    -0.9600   ZY=    -0.0068
   XZ=     2.7208   YZ=    -0.0077   ZZ=    -1.1026
   Eigenvalues:    -2.5362    -0.9599     2.3804
    142  Bq   Isotropic =    -0.3576   Anisotropy =     3.9061
   XX=     0.9517   YX=     0.0066   ZX=     1.6417
   XY=     0.0117   YY=    -0.9234   ZY=    -0.0063
   XZ=     2.5221   YZ=    -0.0071   ZZ=    -1.1010
   Eigenvalues:    -2.3959    -0.9234     2.2465
    143  Bq   Isotropic =    -0.3435   Anisotropy =     3.6976
   XX=     0.9507   YX=     0.0062   ZX=     1.5417
   XY=     0.0109   YY=    -0.8875   ZY=    -0.0059
   XZ=     2.3389   YZ=    -0.0066   ZZ=    -1.0937
   Eigenvalues:    -2.2646    -0.8874     2.1216
    144  Bq   Isotropic =    -0.3297   Anisotropy =     3.5022
   XX=     0.9449   YX=     0.0058   ZX=     1.4480
   XY=     0.0101   YY=    -0.8523   ZY=    -0.0055
   XZ=     2.1701   YZ=    -0.0061   ZZ=    -1.0816
   Eigenvalues:    -2.1419    -0.8522     2.0051
    145  Bq   Isotropic =    -0.3162   Anisotropy =     3.3190
   XX=     0.9352   YX=     0.0054   ZX=     1.3603
   XY=     0.0094   YY=    -0.8181   ZY=    -0.0052
   XZ=     2.0145   YZ=    -0.0057   ZZ=    -1.0658
   Eigenvalues:    -2.0271    -0.8180     1.8965
    146  Bq   Isotropic =    -0.3032   Anisotropy =     3.1473
   XX=     0.9223   YX=     0.0051   ZX=     1.2784
   XY=     0.0088   YY=    -0.7849   ZY=    -0.0049
   XZ=     1.8713   YZ=    -0.0053   ZZ=    -1.0469
   Eigenvalues:    -1.9197    -0.7848     1.7950
    147  Bq   Isotropic =    -0.2905   Anisotropy =     2.9863
   XX=     0.9069   YX=     0.0048   ZX=     1.2019
   XY=     0.0082   YY=    -0.7528   ZY=    -0.0046
   XZ=     1.7394   YZ=    -0.0049   ZZ=    -1.0257
   Eigenvalues:    -1.8192    -0.7528     1.7003
    148  Bq   Isotropic =    -0.2784   Anisotropy =     2.8354
   XX=     0.8895   YX=     0.0045   ZX=     1.1306
   XY=     0.0076   YY=    -0.7219   ZY=    -0.0044
   XZ=     1.6180   YZ=    -0.0046   ZZ=    -1.0027
   Eigenvalues:    -1.7251    -0.7219     1.6119
    149  Bq   Isotropic =    -0.2666   Anisotropy =     2.6939
   XX=     0.8707   YX=     0.0043   ZX=     1.0642
   XY=     0.0071   YY=    -0.6922   ZY=    -0.0042
   XZ=     1.5061   YZ=    -0.0044   ZZ=    -0.9784
   Eigenvalues:    -1.6370    -0.6922     1.5293
    150  Bq   Isotropic =    -0.2554   Anisotropy =     2.5611
   XX=     0.8507   YX=     0.0040   ZX=     1.0023
   XY=     0.0067   YY=    -0.6637   ZY=    -0.0040
   XZ=     1.4030   YZ=    -0.0041   ZZ=    -0.9531
   Eigenvalues:    -1.5545    -0.6637     1.4521
 End of Minotr F.D. properties file   721 does not exist.
 End of Minotr F.D. properties file   722 does not exist.
 End of Minotr F.D. properties file   788 does not exist.
 Hyperfine terms turned off by default for NAtoms > 100.

 **********************************************************************

            Population analysis using the SCF density.

 **********************************************************************

 Alpha  occ. eigenvalues --  -19.11332 -10.26037 -10.20594 -10.20593 -10.20448
 Alpha  occ. eigenvalues --  -10.19744 -10.19363 -10.19361 -10.18712 -10.18712
 Alpha  occ. eigenvalues --  -10.18236 -10.18184 -10.18117 -10.18113 -10.15095
 Alpha  occ. eigenvalues --   -1.05335  -0.89575  -0.83795  -0.82077  -0.78964
 Alpha  occ. eigenvalues --   -0.75568  -0.74547  -0.68974  -0.65975  -0.65592
 Alpha  occ. eigenvalues --   -0.59492  -0.56872  -0.56476  -0.53624  -0.51357
 Alpha  occ. eigenvalues --   -0.50865  -0.47696  -0.46881  -0.45982  -0.44294
 Alpha  occ. eigenvalues --   -0.43530  -0.42831  -0.42084  -0.40532  -0.40393
 Alpha  occ. eigenvalues --   -0.39233  -0.38062  -0.36984  -0.36533  -0.36104
 Alpha  occ. eigenvalues --   -0.34640  -0.33480  -0.30643  -0.29124  -0.25644
 Alpha  occ. eigenvalues --   -0.23651  -0.21366
 Alpha virt. eigenvalues --   -0.06785  -0.03898  -0.01963   0.02880   0.03760
 Alpha virt. eigenvalues --    0.03773   0.05071   0.06009   0.08270   0.08700
 Alpha virt. eigenvalues --    0.09153   0.09657   0.10558   0.12172   0.12909
 Alpha virt. eigenvalues --    0.13333   0.14272   0.15353   0.17415   0.18883
 Alpha virt. eigenvalues --    0.20928   0.21056   0.22670   0.24200   0.25780
 Alpha virt. eigenvalues --    0.26271   0.28697   0.29196   0.29237   0.30614
 Alpha virt. eigenvalues --    0.30815   0.32620   0.33178   0.34706   0.35475
 Alpha virt. eigenvalues --    0.36267   0.37089   0.37186   0.38487   0.40528
 Alpha virt. eigenvalues --    0.40668   0.42369   0.42583   0.43327   0.43923
 Alpha virt. eigenvalues --    0.44421   0.45211   0.47172   0.47213   0.49244
 Alpha virt. eigenvalues --    0.49521   0.50377   0.50543   0.50854   0.51928
 Alpha virt. eigenvalues --    0.54350   0.54790   0.56386   0.56529   0.56819
 Alpha virt. eigenvalues --    0.57154   0.58147   0.59269   0.59550   0.59957
 Alpha virt. eigenvalues --    0.60931   0.61291   0.61767   0.61979   0.63982
 Alpha virt. eigenvalues --    0.64253   0.64609   0.64710   0.65402   0.66396
 Alpha virt. eigenvalues --    0.66874   0.69199   0.69293   0.71216   0.73671
 Alpha virt. eigenvalues --    0.74152   0.75705   0.76128   0.76885   0.77176
 Alpha virt. eigenvalues --    0.78023   0.79369   0.79991   0.81216   0.82982
 Alpha virt. eigenvalues --    0.84878   0.85851   0.88452   0.90012   0.90031
 Alpha virt. eigenvalues --    0.90661   0.91128   0.95565   0.98008   1.00518
 Alpha virt. eigenvalues --    1.01491   1.04762   1.05140   1.08081   1.08391
 Alpha virt. eigenvalues --    1.12368   1.13830   1.14200   1.16044   1.17565
 Alpha virt. eigenvalues --    1.19491   1.19941   1.26308   1.27208   1.30569
 Alpha virt. eigenvalues --    1.36708   1.38552   1.39001   1.39028   1.40867
 Alpha virt. eigenvalues --    1.41608   1.42122   1.43913   1.46492   1.46502
 Alpha virt. eigenvalues --    1.46669   1.49795   1.49971   1.50717   1.52572
 Alpha virt. eigenvalues --    1.52928   1.53591   1.53906   1.56516   1.56700
 Alpha virt. eigenvalues --    1.57969   1.58140   1.58440   1.59430   1.60595
 Alpha virt. eigenvalues --    1.63173   1.63582   1.65350   1.65912   1.66590
 Alpha virt. eigenvalues --    1.67397   1.67615   1.70073   1.70167   1.72780
 Alpha virt. eigenvalues --    1.73962   1.75077   1.76233   1.76504   1.77340
 Alpha virt. eigenvalues --    1.78519   1.80352   1.80521   1.80868   1.82726
 Alpha virt. eigenvalues --    1.83165   1.83467   1.88816   1.88897   1.90505
 Alpha virt. eigenvalues --    1.91539   1.92714   1.93344   1.94440   1.96418
 Alpha virt. eigenvalues --    1.99319   2.01231   2.02062   2.02498   2.04161
 Alpha virt. eigenvalues --    2.07501   2.08680   2.10134   2.11020   2.14067
 Alpha virt. eigenvalues --    2.15364   2.17811   2.17981   2.19256   2.23621
 Alpha virt. eigenvalues --    2.25328   2.26290   2.29864   2.30000   2.32288
 Alpha virt. eigenvalues --    2.34837   2.35469   2.36875   2.38625   2.41237
 Alpha virt. eigenvalues --    2.41983   2.42090   2.43941   2.48255   2.50801
 Alpha virt. eigenvalues --    2.51557   2.53585   2.55928   2.56678   2.58731
 Alpha virt. eigenvalues --    2.59756   2.60539   2.61283   2.62280   2.62780
 Alpha virt. eigenvalues --    2.63746   2.65185   2.65238   2.66403   2.66553
 Alpha virt. eigenvalues --    2.68115   2.70227   2.72799   2.74199   2.75301
 Alpha virt. eigenvalues --    2.80452   2.80762   2.81549   2.83541   2.85871
 Alpha virt. eigenvalues --    2.85938   2.87023   2.87196   2.93189   2.93561
 Alpha virt. eigenvalues --    2.94520   2.97036   2.99638   3.01723   3.04168
 Alpha virt. eigenvalues --    3.05216   3.07409   3.11975   3.12080   3.16278
 Alpha virt. eigenvalues --    3.16935   3.22574   3.26462   3.28262   3.30177
 Alpha virt. eigenvalues --    3.31519   3.33126   3.36712   3.45174   3.45904
 Alpha virt. eigenvalues --    3.47825   3.54222   3.55288   3.57958   3.66367
 Alpha virt. eigenvalues --    3.67568   3.74229   3.82612   3.85217   3.97258
 Alpha virt. eigenvalues --    3.98101   3.99111   3.99456   4.07289   4.07732
 Alpha virt. eigenvalues --    4.14326   4.16235   4.25832   4.38550   4.41894
 Alpha virt. eigenvalues --    4.54534   4.60251   4.97231   5.09281   5.61320
 Alpha virt. eigenvalues --   23.50119  23.69095  23.73058  23.79259  23.86962
 Alpha virt. eigenvalues --   23.89248  23.89558  23.94964  24.03307  24.09719
 Alpha virt. eigenvalues --   24.10806  24.17297  24.20664  24.22387  49.99434
          Condensed to atoms (all electrons):
 Mulliken charges:
               1
     1  Bq   0.000000
     2  Bq   0.000000
     3  C    0.329651
     4  C   -0.123744
     5  C   -0.123676
     6  C   -0.032471
     7  C    0.016520
     8  C    0.016569
     9  C   -0.032480
    10  C   -0.421242
    11  C   -0.037906
    12  C   -0.037924
    13  C   -0.083562
    14  C   -0.083587
    15  C   -0.215359
    16  C   -0.172514
    17  O   -0.287093
    18  H    0.099133
    19  H    0.099140
    20  H    0.099580
    21  H    0.099586
    22  H    0.093317
    23  H    0.093312
    24  H    0.110166
    25  H    0.110170
    26  H    0.144837
    27  H    0.119564
    28  H    0.109993
    29  H    0.110019
    30  Bq   0.000000
    31  Bq   0.000000
    32  Bq   0.000000
    33  Bq   0.000000
    34  Bq   0.000000
    35  Bq   0.000000
    36  Bq   0.000000
    37  Bq   0.000000
    38  Bq   0.000000
    39  Bq   0.000000
    40  Bq   0.000000
    41  Bq   0.000000
    42  Bq   0.000000
    43  Bq   0.000000
    44  Bq   0.000000
    45  Bq   0.000000
    46  Bq   0.000000
    47  Bq   0.000000
    48  Bq   0.000000
    49  Bq   0.000000
    50  Bq   0.000000
    51  Bq   0.000000
    52  Bq   0.000000
    53  Bq   0.000000
    54  Bq   0.000000
    55  Bq   0.000000
    56  Bq   0.000000
    57  Bq   0.000000
    58  Bq   0.000000
    59  Bq   0.000000
    60  Bq   0.000000
    61  Bq   0.000000
    62  Bq   0.000000
    63  Bq   0.000000
    64  Bq   0.000000
    65  Bq   0.000000
    66  Bq   0.000000
    67  Bq   0.000000
    68  Bq   0.000000
    69  Bq   0.000000
    70  Bq   0.000000
    71  Bq   0.000000
    72  Bq   0.000000
    73  Bq   0.000000
    74  Bq   0.000000
    75  Bq   0.000000
    76  Bq   0.000000
    77  Bq   0.000000
    78  Bq   0.000000
    79  Bq   0.000000
    80  Bq   0.000000
    81  Bq   0.000000
    82  Bq   0.000000
    83  Bq   0.000000
    84  Bq   0.000000
    85  Bq   0.000000
    86  Bq   0.000000
    87  Bq   0.000000
    88  Bq   0.000000
    89  Bq   0.000000
    90  Bq   0.000000
    91  Bq   0.000000
    92  Bq   0.000000
    93  Bq   0.000000
    94  Bq   0.000000
    95  Bq   0.000000
    96  Bq   0.000000
    97  Bq   0.000000
    98  Bq   0.000000
    99  Bq   0.000000
   100  Bq   0.000000
   101  Bq   0.000000
   102  Bq   0.000000
   103  Bq   0.000000
   104  Bq   0.000000
   105  Bq   0.000000
   106  Bq   0.000000
   107  Bq   0.000000
   108  Bq   0.000000
   109  Bq   0.000000
   110  Bq   0.000000
   111  Bq   0.000000
   112  Bq   0.000000
   113  Bq   0.000000
   114  Bq   0.000000
   115  Bq   0.000000
   116  Bq   0.000000
   117  Bq   0.000000
   118  Bq   0.000000
   119  Bq   0.000000
   120  Bq   0.000000
   121  Bq   0.000000
   122  Bq   0.000000
   123  Bq   0.000000
   124  Bq   0.000000
   125  Bq   0.000000
   126  Bq   0.000000
   127  Bq   0.000000
   128  Bq   0.000000
   129  Bq   0.000000
   130  Bq   0.000000
   131  Bq   0.000000
   132  Bq   0.000000
   133  Bq   0.000000
   134  Bq   0.000000
   135  Bq   0.000000
   136  Bq   0.000000
   137  Bq   0.000000
   138  Bq   0.000000
   139  Bq   0.000000
   140  Bq   0.000000
   141  Bq   0.000000
   142  Bq   0.000000
   143  Bq   0.000000
   144  Bq   0.000000
   145  Bq   0.000000
   146  Bq   0.000000
   147  Bq   0.000000
   148  Bq   0.000000
   149  Bq   0.000000
   150  Bq   0.000000
 Sum of Mulliken charges =  -0.00000
 Mulliken charges with hydrogens summed into heavy atoms:
               1
     1  Bq   0.000000
     2  Bq   0.000000
     3  C    0.329651
     4  C   -0.024611
     5  C   -0.024536
     6  C    0.067110
     7  C    0.016520
     8  C    0.016569
     9  C    0.067106
    10  C   -0.421242
    11  C    0.055411
    12  C    0.055388
    13  C    0.026604
    14  C    0.026583
    15  C   -0.070522
    16  C    0.167062
    17  O   -0.287093
    30  Bq   0.000000
    31  Bq   0.000000
    32  Bq   0.000000
    33  Bq   0.000000
    34  Bq   0.000000
    35  Bq   0.000000
    36  Bq   0.000000
    37  Bq   0.000000
    38  Bq   0.000000
    39  Bq   0.000000
    40  Bq   0.000000
    41  Bq   0.000000
    42  Bq   0.000000
    43  Bq   0.000000
    44  Bq   0.000000
    45  Bq   0.000000
    46  Bq   0.000000
    47  Bq   0.000000
    48  Bq   0.000000
    49  Bq   0.000000
    50  Bq   0.000000
    51  Bq   0.000000
    52  Bq   0.000000
    53  Bq   0.000000
    54  Bq   0.000000
    55  Bq   0.000000
    56  Bq   0.000000
    57  Bq   0.000000
    58  Bq   0.000000
    59  Bq   0.000000
    60  Bq   0.000000
    61  Bq   0.000000
    62  Bq   0.000000
    63  Bq   0.000000
    64  Bq   0.000000
    65  Bq   0.000000
    66  Bq   0.000000
    67  Bq   0.000000
    68  Bq   0.000000
    69  Bq   0.000000
    70  Bq   0.000000
    71  Bq   0.000000
    72  Bq   0.000000
    73  Bq   0.000000
    74  Bq   0.000000
    75  Bq   0.000000
    76  Bq   0.000000
    77  Bq   0.000000
    78  Bq   0.000000
    79  Bq   0.000000
    80  Bq   0.000000
    81  Bq   0.000000
    82  Bq   0.000000
    83  Bq   0.000000
    84  Bq   0.000000
    85  Bq   0.000000
    86  Bq   0.000000
    87  Bq   0.000000
    88  Bq   0.000000
    89  Bq   0.000000
    90  Bq   0.000000
    91  Bq   0.000000
    92  Bq   0.000000
    93  Bq   0.000000
    94  Bq   0.000000
    95  Bq   0.000000
    96  Bq   0.000000
    97  Bq   0.000000
    98  Bq   0.000000
    99  Bq   0.000000
   100  Bq   0.000000
   101  Bq   0.000000
   102  Bq   0.000000
   103  Bq   0.000000
   104  Bq   0.000000
   105  Bq   0.000000
   106  Bq   0.000000
   107  Bq   0.000000
   108  Bq   0.000000
   109  Bq   0.000000
   110  Bq   0.000000
   111  Bq   0.000000
   112  Bq   0.000000
   113  Bq   0.000000
   114  Bq   0.000000
   115  Bq   0.000000
   116  Bq   0.000000
   117  Bq   0.000000
   118  Bq   0.000000
   119  Bq   0.000000
   120  Bq   0.000000
   121  Bq   0.000000
   122  Bq   0.000000
   123  Bq   0.000000
   124  Bq   0.000000
   125  Bq   0.000000
   126  Bq   0.000000
   127  Bq   0.000000
   128  Bq   0.000000
   129  Bq   0.000000
   130  Bq   0.000000
   131  Bq   0.000000
   132  Bq   0.000000
   133  Bq   0.000000
   134  Bq   0.000000
   135  Bq   0.000000
   136  Bq   0.000000
   137  Bq   0.000000
   138  Bq   0.000000
   139  Bq   0.000000
   140  Bq   0.000000
   141  Bq   0.000000
   142  Bq   0.000000
   143  Bq   0.000000
   144  Bq   0.000000
   145  Bq   0.000000
   146  Bq   0.000000
   147  Bq   0.000000
   148  Bq   0.000000
   149  Bq   0.000000
   150  Bq   0.000000
 Electronic spatial extent (au):  <R**2>=           2567.8288
 Charge=              0.0000 electrons
 Dipole moment (field-independent basis, Debye):
    X=             -0.3363    Y=             -0.0175    Z=             -3.3025  Tot=              3.3196
 Quadrupole moment (field-independent basis, Debye-Ang):
   XX=            -80.7120   YY=            -82.9372   ZZ=           -100.7741
   XY=             -0.0528   XZ=             -5.9491   YZ=             -0.0640
 Traceless Quadrupole moment (field-independent basis, Debye-Ang):
   XX=              7.4291   YY=              5.2039   ZZ=            -12.6330
   XY=             -0.0528   XZ=             -5.9491   YZ=             -0.0640
 Octapole moment (field-independent basis, Debye-Ang**2):
  XXX=            -74.9474  YYY=             -0.6681  ZZZ=           -220.8119  XYY=            -29.9987
  XXY=             -0.3734  XXZ=            -78.8501  XZZ=            -50.2724  YZZ=             -0.0933
  YYZ=            -72.3720  XYZ=             -0.0747
 Hexadecapole moment (field-independent basis, Debye-Ang**3):
 XXXX=          -1581.3402 YYYY=           -768.6482 ZZZZ=          -1133.0799 XXXY=              1.8078
 XXXZ=           -150.3152 YYYX=              2.4007 YYYZ=              0.4387 ZZZX=           -224.3349
 ZZZY=              0.0636 XXYY=           -404.3666 XXZZ=           -514.0863 YYZZ=           -290.4541
 XXYZ=             -0.2719 YYXZ=            -48.4873 ZZXY=              0.8859
 N-N= 9.733496434543D+02 E-N=-3.378692316908D+03  KE= 6.134799349836D+02
 1\1\GINC-CHCC10\SP\RB3LYP\6-311G(d,p)\C14H12O1\GRABICNI\03-Nov-2021\0\
 \# nmr=giao b3lyp/6-311g(d,p)\\cal152\\0,1\Bq,0,0.,0.,0.\Bq,0,0.,0.,2.
 39858195\C,0,1.61985285,0.,1.95113667\C,0,-2.40630628,0.71042564,-0.00
 415859\C,0,-2.41646043,-0.67485438,0.00418066\C,0,-1.27243639,-1.50131
 636,0.01450508\C,0,-0.00843874,-1.15117766,0.44324272\C,0,0.0084513,1.
 15659267,0.42928263\C,0,-1.2503097,1.52010685,-0.00373954\C,0,0.180438
 08,0.00737751,1.41934418\C,0,1.16630656,-1.76645699,-0.12956941\C,0,1.
 19202951,1.7474462,-0.15101973\C,0,2.4217334,1.21466923,-0.00762187\C,
 0,2.40378229,-1.25025785,0.00761601\C,0,2.65096663,-0.01425378,0.84904
 913\C,0,-0.76905465,0.0216191,2.6170023\O,0,1.89929407,0.00498047,3.12
 388472\H,0,-3.34945315,1.20380559,-0.21676292\H,0,-3.36676576,-1.15687
 298,-0.20250782\H,0,-1.37013176,-2.46767319,-0.47461121\H,0,-1.3338075
 3,2.48182324,-0.50448444\H,0,1.00798051,-2.61528834,-0.78738635\H,0,1.
 04616038,2.59040241,-0.81917873\H,0,3.26953444,1.62340926,-0.5446569\H
 ,0,3.24547156,-1.67802233,-0.52418292\H,0,3.64793633,-0.01881433,1.289
 27264\H,0,-1.81314354,0.02817852,2.32580166\H,0,-0.57828408,-0.8567271
 3,3.23421581\H,0,-0.56447284,0.90383339,3.22419691\Bq,0,0.,0.,-1.8\Bq,
 0,0.1,0.,-1.8\Bq,0,0.2,0.,-1.8\Bq,0,0.3,0.,-1.8\Bq,0,0.4,0.,-1.8\Bq,0,
 0.5,0.,-1.8\Bq,0,0.6,0.,-1.8\Bq,0,0.7,0.,-1.8\Bq,0,0.8,0.,-1.8\Bq,0,0.
 9,0.,-1.8\Bq,0,1.,0.,-1.8\Bq,0,1.1,0.,-1.8\Bq,0,1.2,0.,-1.8\Bq,0,1.3,0
 .,-1.8\Bq,0,1.4,0.,-1.8\Bq,0,1.5,0.,-1.8\Bq,0,1.6,0.,-1.8\Bq,0,1.7,0.,
 -1.8\Bq,0,1.8,0.,-1.8\Bq,0,1.9,0.,-1.8\Bq,0,2.,0.,-1.8\Bq,0,2.1,0.,-1.
 8\Bq,0,2.2,0.,-1.8\Bq,0,2.3,0.,-1.8\Bq,0,2.4,0.,-1.8\Bq,0,2.5,0.,-1.8\
 Bq,0,2.6,0.,-1.8\Bq,0,2.7,0.,-1.8\Bq,0,2.8,0.,-1.8\Bq,0,2.9,0.,-1.8\Bq
 ,0,3.,0.,-1.8\Bq,0,3.1,0.,-1.8\Bq,0,3.2,0.,-1.8\Bq,0,3.3,0.,-1.8\Bq,0,
 3.4,0.,-1.8\Bq,0,3.5,0.,-1.8\Bq,0,3.6,0.,-1.8\Bq,0,3.7,0.,-1.8\Bq,0,3.
 8,0.,-1.8\Bq,0,3.9,0.,-1.8\Bq,0,4.,0.,-1.8\Bq,0,4.1,0.,-1.8\Bq,0,4.2,0
 .,-1.8\Bq,0,4.3,0.,-1.8\Bq,0,4.4,0.,-1.8\Bq,0,4.5,0.,-1.8\Bq,0,4.6,0.,
 -1.8\Bq,0,4.7,0.,-1.8\Bq,0,4.8,0.,-1.8\Bq,0,4.9,0.,-1.8\Bq,0,5.,0.,-1.
 8\Bq,0,5.1,0.,-1.8\Bq,0,5.2,0.,-1.8\Bq,0,5.3,0.,-1.8\Bq,0,5.4,0.,-1.8\
 Bq,0,5.5,0.,-1.8\Bq,0,5.6,0.,-1.8\Bq,0,5.7,0.,-1.8\Bq,0,5.8,0.,-1.8\Bq
 ,0,5.9,0.,-1.8\Bq,0,6.,0.,-1.8\Bq,0,-0.1,0.,-1.8\Bq,0,-0.2,0.,-1.8\Bq,
 0,-0.3,0.,-1.8\Bq,0,-0.4,0.,-1.8\Bq,0,-0.5,0.,-1.8\Bq,0,-0.6,0.,-1.8\B
 q,0,-0.7,0.,-1.8\Bq,0,-0.8,0.,-1.8\Bq,0,-0.9,0.,-1.8\Bq,0,-1.,0.,-1.8\
 Bq,0,-1.1,0.,-1.8\Bq,0,-1.2,0.,-1.8\Bq,0,-1.3,0.,-1.8\Bq,0,-1.4,0.,-1.
 8\Bq,0,-1.5,0.,-1.8\Bq,0,-1.6,0.,-1.8\Bq,0,-1.7,0.,-1.8\Bq,0,-1.8,0.,-
 1.8\Bq,0,-1.9,0.,-1.8\Bq,0,-2.,0.,-1.8\Bq,0,-2.1,0.,-1.8\Bq,0,-2.2,0.,
 -1.8\Bq,0,-2.3,0.,-1.8\Bq,0,-2.4,0.,-1.8\Bq,0,-2.5,0.,-1.8\Bq,0,-2.6,0
 .,-1.8\Bq,0,-2.7,0.,-1.8\Bq,0,-2.8,0.,-1.8\Bq,0,-2.9,0.,-1.8\Bq,0,-3.,
 0.,-1.8\Bq,0,-3.1,0.,-1.8\Bq,0,-3.2,0.,-1.8\Bq,0,-3.3,0.,-1.8\Bq,0,-3.
 4,0.,-1.8\Bq,0,-3.5,0.,-1.8\Bq,0,-3.6,0.,-1.8\Bq,0,-3.7,0.,-1.8\Bq,0,-
 3.8,0.,-1.8\Bq,0,-3.9,0.,-1.8\Bq,0,-4.,0.,-1.8\Bq,0,-4.1,0.,-1.8\Bq,0,
 -4.2,0.,-1.8\Bq,0,-4.3,0.,-1.8\Bq,0,-4.4,0.,-1.8\Bq,0,-4.5,0.,-1.8\Bq,
 0,-4.6,0.,-1.8\Bq,0,-4.7,0.,-1.8\Bq,0,-4.8,0.,-1.8\Bq,0,-4.9,0.,-1.8\B
 q,0,-5.,0.,-1.8\Bq,0,-5.1,0.,-1.8\Bq,0,-5.2,0.,-1.8\Bq,0,-5.3,0.,-1.8\
 Bq,0,-5.4,0.,-1.8\Bq,0,-5.5,0.,-1.8\Bq,0,-5.6,0.,-1.8\Bq,0,-5.7,0.,-1.
 8\Bq,0,-5.8,0.,-1.8\Bq,0,-5.9,0.,-1.8\Bq,0,-6.,0.,-1.8\\Version=EM64L-
 G16RevA.03\HF=-616.0177919\RMSD=7.462e-09\Dipole=-0.132316,-0.0068997,
 -1.2993106\Quadrupole=5.5233387,3.8690073,-9.392346,-0.0392479,-4.4230
 47,-0.0475873\PG=C01 [X(C14H12O1)]\\@


 LOGIC IS A SYSTEMATIC METHOD OF COMING TO THE
 WRONG CONCLUSION WITH CONFIDENCE.
 Job cpu time:       0 days  0 hours 19 minutes 20.9 seconds.
 Elapsed time:       0 days  0 hours  1 minutes 59.7 seconds.
 File lengths (MBytes):  RWF=     74 Int=      0 D2E=      0 Chk=     11 Scr=      1
 Normal termination of Gaussian 16 at Wed Nov  3 12:53:17 2021.
