# Supplementary material for: Photoswitching neutral homoaromatic hydrocarbons
Source: Nat Chem. 2023 Jan 26;15(3):377–85. doi: 10.1038/s41557-022-01121-w (PMC9986110; doi:10.1038/s41557-022-01121-w)
Supplement: Source Data Fig. 6a — Source data files for plotted graph in Fig. 6a. [file 41557_2022_1121_MOESM17_ESM.zip › NICS-XY-Scan at 2.0 A Me-15 log-file..txt]

 Entering Gaussian System, Link 0=g16
 Initial command:
 /usr/local/li/G16-A03/g16/l1.exe "/scr/grabicni/Gau-13599.inp" -scrdir="/scr/grabicni/"
 Entering Link 1 = /usr/local/li/G16-A03/g16/l1.exe PID=     13600.
  
 Copyright (c) 1988,1990,1992,1993,1995,1998,2003,2009,2016,
            Gaussian, Inc.  All Rights Reserved.
  
 This is part of the Gaussian(R) 16 program.  It is based on
 the Gaussian(R) 09 system (copyright 2009, Gaussian, Inc.),
 the Gaussian(R) 03 system (copyright 2003, Gaussian, Inc.),
 the Gaussian(R) 98 system (copyright 1998, Gaussian, Inc.),
 the Gaussian(R) 94 system (copyright 1995, Gaussian, Inc.),
 the Gaussian 92(TM) system (copyright 1992, Gaussian, Inc.),
 the Gaussian 90(TM) system (copyright 1990, Gaussian, Inc.),
 the Gaussian 88(TM) system (copyright 1988, Gaussian, Inc.),
 the Gaussian 86(TM) system (copyright 1986, Carnegie Mellon
 University), and the Gaussian 82(TM) system (copyright 1983,
 Carnegie Mellon University). Gaussian is a federally registered
 trademark of Gaussian, Inc.
  
 This software contains proprietary and confidential information,
 including trade secrets, belonging to Gaussian, Inc.
  
 This software is provided under written license and may be
 used, copied, transmitted, or stored only in accord with that
 written license.
  
 The following legend is applicable only to US Government
 contracts under FAR:
  
                    RESTRICTED RIGHTS LEGEND
  
 Use, reproduction and disclosure by the US Government is
 subject to restrictions as set forth in subparagraphs (a)
 and (c) of the Commercial Computer Software - Restricted
 Rights clause in FAR 52.227-19.
  
 Gaussian, Inc.
 340 Quinnipiac St., Bldg. 40, Wallingford CT 06492
  
  
 ---------------------------------------------------------------
 Warning -- This program may not be used in any manner that
 competes with the business of Gaussian, Inc. or will provide
 assistance to any competitor of Gaussian, Inc.  The licensee
 of this program is prohibited from giving any competitor of
 Gaussian, Inc. access to this program.  By using this program,
 the user acknowledges that Gaussian, Inc. is engaged in the
 business of creating and licensing software in the field of
 computational chemistry and represents and warrants to the
 licensee that it is not a competitor of Gaussian, Inc. and that
 it will not use this program in any manner prohibited above.
 ---------------------------------------------------------------
  

 Cite this work as:
 Gaussian 16, Revision A.03,
 M. J. Frisch, G. W. Trucks, H. B. Schlegel, G. E. Scuseria, 
 M. A. Robb, J. R. Cheeseman, G. Scalmani, V. Barone, 
 G. A. Petersson, H. Nakatsuji, X. Li, M. Caricato, A. V. Marenich, 
 J. Bloino, B. G. Janesko, R. Gomperts, B. Mennucci, H. P. Hratchian, 
 J. V. Ortiz, A. F. Izmaylov, J. L. Sonnenberg, D. Williams-Young, 
 F. Ding, F. Lipparini, F. Egidi, J. Goings, B. Peng, A. Petrone, 
 T. Henderson, D. Ranasinghe, V. G. Zakrzewski, J. Gao, N. Rega, 
 G. Zheng, W. Liang, M. Hada, M. Ehara, K. Toyota, R. Fukuda, 
 J. Hasegawa, M. Ishida, T. Nakajima, Y. Honda, O. Kitao, H. Nakai, 
 T. Vreven, K. Throssell, J. A. Montgomery, Jr., J. E. Peralta, 
 F. Ogliaro, M. J. Bearpark, J. J. Heyd, E. N. Brothers, K. N. Kudin, 
 V. N. Staroverov, T. A. Keith, R. Kobayashi, J. Normand, 
 K. Raghavachari, A. P. Rendell, J. C. Burant, S. S. Iyengar, 
 J. Tomasi, M. Cossi, J. M. Millam, M. Klene, C. Adamo, R. Cammi, 
 J. W. Ochterski, R. L. Martin, K. Morokuma, O. Farkas, 
 J. B. Foresman, and D. J. Fox, Gaussian, Inc., Wallingford CT, 2016.
 
 ******************************************
 Gaussian 16:  EM64L-G16RevA.03 25-Dec-2016
                 3-Nov-2021 
 ******************************************
 %chk=cal153.chk
 %nprocshared=10
 Will use up to   10 processors via shared memory.
 %mem=10GB
 ----------------------------
 # nmr=giao b3lyp/6-311g(d,p)
 ----------------------------
 1/38=1,172=1/1;
 2/12=2,17=6,18=5,40=1/2;
 3/5=4,6=6,7=101,11=2,25=1,30=1,74=-5/1,2,3,8;
 4//1;
 5/5=2,38=5/2;
 8/6=1,10=90,11=11/1;
 10/13=100,45=16/2;
 6/7=2,8=2,9=2,10=2,28=1/1;
 99/9=1/99;
 ------
 cal153
 ------
 Symbolic Z-matrix:
 Charge =  0 Multiplicity = 1
 Bq                    0.        0.        0. 
 Bq                    0.        0.        2.39858 
 C                     1.61985   0.        1.95114 
 C                    -2.40631   0.71043  -0.00416 
 C                    -2.41646  -0.67485   0.00418 
 C                    -1.27244  -1.50132   0.01451 
 C                    -0.00844  -1.15118   0.44324 
 C                     0.00845   1.15659   0.42928 
 C                    -1.25031   1.52011  -0.00374 
 C                     0.18044   0.00738   1.41934 
 C                     1.16631  -1.76646  -0.12957 
 C                     1.19203   1.74745  -0.15102 
 C                     2.42173   1.21467  -0.00762 
 C                     2.40378  -1.25026   0.00762 
 C                     2.65097  -0.01425   0.84905 
 C                    -0.76905   0.02162   2.617 
 O                     1.89929   0.00498   3.12388 
 H                    -3.34945   1.20381  -0.21676 
 H                    -3.36677  -1.15687  -0.20251 
 H                    -1.37013  -2.46767  -0.47461 
 H                    -1.33381   2.48182  -0.50448 
 H                     1.00798  -2.61529  -0.78739 
 H                     1.04616   2.5904   -0.81918 
 H                     3.26953   1.62341  -0.54466 
 H                     3.24547  -1.67802  -0.52418 
 H                     3.64794  -0.01881   1.28927 
 H                    -1.81314   0.02818   2.3258 
 H                    -0.57828  -0.85673   3.23422 
 H                    -0.56447   0.90383   3.2242 
 Bq                    0.        0.       -2. 
 Bq                    0.1       0.       -2. 
 Bq                    0.2       0.       -2. 
 Bq                    0.3       0.       -2. 
 Bq                    0.4       0.       -2. 
 Bq                    0.5       0.       -2. 
 Bq                    0.6       0.       -2. 
 Bq                    0.7       0.       -2. 
 Bq                    0.8       0.       -2. 
 Bq                    0.9       0.       -2. 
 Bq                    1.        0.       -2. 
 Bq                    1.1       0.       -2. 
 Bq                    1.2       0.       -2. 
 Bq                    1.3       0.       -2. 
 Bq                    1.4       0.       -2. 
 Bq                    1.5       0.       -2. 
 Bq                    1.6       0.       -2. 
 Bq                    1.7       0.       -2. 
 Bq                    1.8       0.       -2. 
 Bq                    1.9       0.       -2. 
 Bq                    2.        0.       -2. 
 Bq                    2.1       0.       -2. 
 Bq                    2.2       0.       -2. 
 Bq                    2.3       0.       -2. 
 Bq                    2.4       0.       -2. 
 Bq                    2.5       0.       -2. 
 Bq                    2.6       0.       -2. 
 Bq                    2.7       0.       -2. 
 Bq                    2.8       0.       -2. 
 Bq                    2.9       0.       -2. 
 Bq                    3.        0.       -2. 
 Bq                    3.1       0.       -2. 
 Bq                    3.2       0.       -2. 
 Bq                    3.3       0.       -2. 
 Bq                    3.4       0.       -2. 
 Bq                    3.5       0.       -2. 
 Bq                    3.6       0.       -2. 
 Bq                    3.7       0.       -2. 
 Bq                    3.8       0.       -2. 
 Bq                    3.9       0.       -2. 
 Bq                    4.        0.       -2. 
 Bq                    4.1       0.       -2. 
 Bq                    4.2       0.       -2. 
 Bq                    4.3       0.       -2. 
 Bq                    4.4       0.       -2. 
 Bq                    4.5       0.       -2. 
 Bq                    4.6       0.       -2. 
 Bq                    4.7       0.       -2. 
 Bq                    4.8       0.       -2. 
 Bq                    4.9       0.       -2. 
 Bq                    5.        0.       -2. 
 Bq                    5.1       0.       -2. 
 Bq                    5.2       0.       -2. 
 Bq                    5.3       0.       -2. 
 Bq                    5.4       0.       -2. 
 Bq                    5.5       0.       -2. 
 Bq                    5.6       0.       -2. 
 Bq                    5.7       0.       -2. 
 Bq                    5.8       0.       -2. 
 Bq                    5.9       0.       -2. 
 Bq                    6.        0.       -2. 
 Bq                   -0.1       0.       -2. 
 Bq                   -0.2       0.       -2. 
 Bq                   -0.3       0.       -2. 
 Bq                   -0.4       0.       -2. 
 Bq                   -0.5       0.       -2. 
 Bq                   -0.6       0.       -2. 
 Bq                   -0.7       0.       -2. 
 Bq                   -0.8       0.       -2. 
 Bq                   -0.9       0.       -2. 
 Bq                   -1.        0.       -2. 
 Bq                   -1.1       0.       -2. 
 Bq                   -1.2       0.       -2. 
 Bq                   -1.3       0.       -2. 
 Bq                   -1.4       0.       -2. 
 Bq                   -1.5       0.       -2. 
 Bq                   -1.6       0.       -2. 
 Bq                   -1.7       0.       -2. 
 Bq                   -1.8       0.       -2. 
 Bq                   -1.9       0.       -2. 
 Bq                   -2.        0.       -2. 
 Bq                   -2.1       0.       -2. 
 Bq                   -2.2       0.       -2. 
 Bq                   -2.3       0.       -2. 
 Bq                   -2.4       0.       -2. 
 Bq                   -2.5       0.       -2. 
 Bq                   -2.6       0.       -2. 
 Bq                   -2.7       0.       -2. 
 Bq                   -2.8       0.       -2. 
 Bq                   -2.9       0.       -2. 
 Bq                   -3.        0.       -2. 
 Bq                   -3.1       0.       -2. 
 Bq                   -3.2       0.       -2. 
 Bq                   -3.3       0.       -2. 
 Bq                   -3.4       0.       -2. 
 Bq                   -3.5       0.       -2. 
 Bq                   -3.6       0.       -2. 
 Bq                   -3.7       0.       -2. 
 Bq                   -3.8       0.       -2. 
 Bq                   -3.9       0.       -2. 
 Bq                   -4.        0.       -2. 
 Bq                   -4.1       0.       -2. 
 Bq                   -4.2       0.       -2. 
 Bq                   -4.3       0.       -2. 
 Bq                   -4.4       0.       -2. 
 Bq                   -4.5       0.       -2. 
 Bq                   -4.6       0.       -2. 
 Bq                   -4.7       0.       -2. 
 Bq                   -4.8       0.       -2. 
 Bq                   -4.9       0.       -2. 
 Bq                   -5.        0.       -2. 
 Bq                   -5.1       0.       -2. 
 Bq                   -5.2       0.       -2. 
 Bq                   -5.3       0.       -2. 
 Bq                   -5.4       0.       -2. 
 Bq                   -5.5       0.       -2. 
 Bq                   -5.6       0.       -2. 
 Bq                   -5.7       0.       -2. 
 Bq                   -5.8       0.       -2. 
 Bq                   -5.9       0.       -2. 
 Bq                   -6.        0.       -2. 
 
 Symmetry turned off:
 Cannot cope with ghost atoms or with translation vectors.
 Stoichiometry    C14H12O
 Framework group  C1[X(C14H12O)]
 NumDoF:  NAt=    27 NAtoms=   150
 Deg. of freedom     0
 Full point group                 C1      NOp   1
                          Input orientation:                          
 ---------------------------------------------------------------------
 Center     Atomic      Atomic             Coordinates (Angstroms)
 Number     Number       Type             X           Y           Z
 ---------------------------------------------------------------------
      1          0           0        0.000000    0.000000    0.000000
      2          0           0        0.000000    0.000000    2.398582
      3          6           0        1.619853    0.000000    1.951137
      4          6           0       -2.406306    0.710426   -0.004159
      5          6           0       -2.416460   -0.674854    0.004181
      6          6           0       -1.272436   -1.501316    0.014505
      7          6           0       -0.008439   -1.151178    0.443243
      8          6           0        0.008451    1.156593    0.429283
      9          6           0       -1.250310    1.520107   -0.003740
     10          6           0        0.180438    0.007378    1.419344
     11          6           0        1.166307   -1.766457   -0.129569
     12          6           0        1.192030    1.747446   -0.151020
     13          6           0        2.421733    1.214669   -0.007622
     14          6           0        2.403782   -1.250258    0.007616
     15          6           0        2.650967   -0.014254    0.849049
     16          6           0       -0.769055    0.021619    2.617002
     17          8           0        1.899294    0.004980    3.123885
     18          1           0       -3.349453    1.203806   -0.216763
     19          1           0       -3.366766   -1.156873   -0.202508
     20          1           0       -1.370132   -2.467673   -0.474611
     21          1           0       -1.333808    2.481823   -0.504484
     22          1           0        1.007981   -2.615288   -0.787386
     23          1           0        1.046160    2.590402   -0.819179
     24          1           0        3.269534    1.623409   -0.544657
     25          1           0        3.245472   -1.678022   -0.524183
     26          1           0        3.647936   -0.018814    1.289273
     27          1           0       -1.813144    0.028179    2.325802
     28          1           0       -0.578284   -0.856727    3.234216
     29          1           0       -0.564473    0.903833    3.224197
     30          0           0        0.000000    0.000000   -2.000000
     31          0           0        0.100000    0.000000   -2.000000
     32          0           0        0.200000    0.000000   -2.000000
     33          0           0        0.300000    0.000000   -2.000000
     34          0           0        0.400000    0.000000   -2.000000
     35          0           0        0.500000    0.000000   -2.000000
     36          0           0        0.600000    0.000000   -2.000000
     37          0           0        0.700000    0.000000   -2.000000
     38          0           0        0.800000    0.000000   -2.000000
     39          0           0        0.900000    0.000000   -2.000000
     40          0           0        1.000000    0.000000   -2.000000
     41          0           0        1.100000    0.000000   -2.000000
     42          0           0        1.200000    0.000000   -2.000000
     43          0           0        1.300000    0.000000   -2.000000
     44          0           0        1.400000    0.000000   -2.000000
     45          0           0        1.500000    0.000000   -2.000000
     46          0           0        1.600000    0.000000   -2.000000
     47          0           0        1.700000    0.000000   -2.000000
     48          0           0        1.800000    0.000000   -2.000000
     49          0           0        1.900000    0.000000   -2.000000
     50          0           0        2.000000    0.000000   -2.000000
     51          0           0        2.100000    0.000000   -2.000000
     52          0           0        2.200000    0.000000   -2.000000
     53          0           0        2.300000    0.000000   -2.000000
     54          0           0        2.400000    0.000000   -2.000000
     55          0           0        2.500000    0.000000   -2.000000
     56          0           0        2.600000    0.000000   -2.000000
     57          0           0        2.700000    0.000000   -2.000000
     58          0           0        2.800000    0.000000   -2.000000
     59          0           0        2.900000    0.000000   -2.000000
     60          0           0        3.000000    0.000000   -2.000000
     61          0           0        3.100000    0.000000   -2.000000
     62          0           0        3.200000    0.000000   -2.000000
     63          0           0        3.300000    0.000000   -2.000000
     64          0           0        3.400000    0.000000   -2.000000
     65          0           0        3.500000    0.000000   -2.000000
     66          0           0        3.600000    0.000000   -2.000000
     67          0           0        3.700000    0.000000   -2.000000
     68          0           0        3.800000    0.000000   -2.000000
     69          0           0        3.900000    0.000000   -2.000000
     70          0           0        4.000000    0.000000   -2.000000
     71          0           0        4.100000    0.000000   -2.000000
     72          0           0        4.200000    0.000000   -2.000000
     73          0           0        4.300000    0.000000   -2.000000
     74          0           0        4.400000    0.000000   -2.000000
     75          0           0        4.500000    0.000000   -2.000000
     76          0           0        4.600000    0.000000   -2.000000
     77          0           0        4.700000    0.000000   -2.000000
     78          0           0        4.800000    0.000000   -2.000000
     79          0           0        4.900000    0.000000   -2.000000
     80          0           0        5.000000    0.000000   -2.000000
     81          0           0        5.100000    0.000000   -2.000000
     82          0           0        5.200000    0.000000   -2.000000
     83          0           0        5.300000    0.000000   -2.000000
     84          0           0        5.400000    0.000000   -2.000000
     85          0           0        5.500000    0.000000   -2.000000
     86          0           0        5.600000    0.000000   -2.000000
     87          0           0        5.700000    0.000000   -2.000000
     88          0           0        5.800000    0.000000   -2.000000
     89          0           0        5.900000    0.000000   -2.000000
     90          0           0        6.000000    0.000000   -2.000000
     91          0           0       -0.100000    0.000000   -2.000000
     92          0           0       -0.200000    0.000000   -2.000000
     93          0           0       -0.300000    0.000000   -2.000000
     94          0           0       -0.400000    0.000000   -2.000000
     95          0           0       -0.500000    0.000000   -2.000000
     96          0           0       -0.600000    0.000000   -2.000000
     97          0           0       -0.700000    0.000000   -2.000000
     98          0           0       -0.800000    0.000000   -2.000000
     99          0           0       -0.900000    0.000000   -2.000000
    100          0           0       -1.000000    0.000000   -2.000000
    101          0           0       -1.100000    0.000000   -2.000000
    102          0           0       -1.200000    0.000000   -2.000000
    103          0           0       -1.300000    0.000000   -2.000000
    104          0           0       -1.400000    0.000000   -2.000000
    105          0           0       -1.500000    0.000000   -2.000000
    106          0           0       -1.600000    0.000000   -2.000000
    107          0           0       -1.700000    0.000000   -2.000000
    108          0           0       -1.800000    0.000000   -2.000000
    109          0           0       -1.900000    0.000000   -2.000000
    110          0           0       -2.000000    0.000000   -2.000000
    111          0           0       -2.100000    0.000000   -2.000000
    112          0           0       -2.200000    0.000000   -2.000000
    113          0           0       -2.300000    0.000000   -2.000000
    114          0           0       -2.400000    0.000000   -2.000000
    115          0           0       -2.500000    0.000000   -2.000000
    116          0           0       -2.600000    0.000000   -2.000000
    117          0           0       -2.700000    0.000000   -2.000000
    118          0           0       -2.800000    0.000000   -2.000000
    119          0           0       -2.900000    0.000000   -2.000000
    120          0           0       -3.000000    0.000000   -2.000000
    121          0           0       -3.100000    0.000000   -2.000000
    122          0           0       -3.200000    0.000000   -2.000000
    123          0           0       -3.300000    0.000000   -2.000000
    124          0           0       -3.400000    0.000000   -2.000000
    125          0           0       -3.500000    0.000000   -2.000000
    126          0           0       -3.600000    0.000000   -2.000000
    127          0           0       -3.700000    0.000000   -2.000000
    128          0           0       -3.800000    0.000000   -2.000000
    129          0           0       -3.900000    0.000000   -2.000000
    130          0           0       -4.000000    0.000000   -2.000000
    131          0           0       -4.100000    0.000000   -2.000000
    132          0           0       -4.200000    0.000000   -2.000000
    133          0           0       -4.300000    0.000000   -2.000000
    134          0           0       -4.400000    0.000000   -2.000000
    135          0           0       -4.500000    0.000000   -2.000000
    136          0           0       -4.600000    0.000000   -2.000000
    137          0           0       -4.700000    0.000000   -2.000000
    138          0           0       -4.800000    0.000000   -2.000000
    139          0           0       -4.900000    0.000000   -2.000000
    140          0           0       -5.000000    0.000000   -2.000000
    141          0           0       -5.100000    0.000000   -2.000000
    142          0           0       -5.200000    0.000000   -2.000000
    143          0           0       -5.300000    0.000000   -2.000000
    144          0           0       -5.400000    0.000000   -2.000000
    145          0           0       -5.500000    0.000000   -2.000000
    146          0           0       -5.600000    0.000000   -2.000000
    147          0           0       -5.700000    0.000000   -2.000000
    148          0           0       -5.800000    0.000000   -2.000000
    149          0           0       -5.900000    0.000000   -2.000000
    150          0           0       -6.000000    0.000000   -2.000000
 ---------------------------------------------------------------------
 Rotational constants (GHZ):           1.0684977           0.6184509           0.6063159
 Standard basis: 6-311G(d,p) (5D, 7F)
 Warning:  center   1 has no basis functions!
 Warning:  center   2 has no basis functions!
 Warning:  center  30 has no basis functions!
 Warning:  center  31 has no basis functions!
 Warning:  center  32 has no basis functions!
 Warning:  center  33 has no basis functions!
 Warning:  center  34 has no basis functions!
 Warning:  center  35 has no basis functions!
 Warning:  center  36 has no basis functions!
 Warning:  center  37 has no basis functions!
 Warning:  center  38 has no basis functions!
 Warning:  center  39 has no basis functions!
 Warning:  center  40 has no basis functions!
 Warning:  center  41 has no basis functions!
 Warning:  center  42 has no basis functions!
 Warning:  center  43 has no basis functions!
 Warning:  center  44 has no basis functions!
 Warning:  center  45 has no basis functions!
 Warning:  center  46 has no basis functions!
 Warning:  center  47 has no basis functions!
 Warning:  center  48 has no basis functions!
 Warning:  center  49 has no basis functions!
 Warning:  center  50 has no basis functions!
 Warning:  center  51 has no basis functions!
 Warning:  center  52 has no basis functions!
 Warning:  center  53 has no basis functions!
 Warning:  center  54 has no basis functions!
 Warning:  center  55 has no basis functions!
 Warning:  center  56 has no basis functions!
 Warning:  center  57 has no basis functions!
 Warning:  center  58 has no basis functions!
 Warning:  center  59 has no basis functions!
 Warning:  center  60 has no basis functions!
 Warning:  center  61 has no basis functions!
 Warning:  center  62 has no basis functions!
 Warning:  center  63 has no basis functions!
 Warning:  center  64 has no basis functions!
 Warning:  center  65 has no basis functions!
 Warning:  center  66 has no basis functions!
 Warning:  center  67 has no basis functions!
 Warning:  center  68 has no basis functions!
 Warning:  center  69 has no basis functions!
 Warning:  center  70 has no basis functions!
 Warning:  center  71 has no basis functions!
 Warning:  center  72 has no basis functions!
 Warning:  center  73 has no basis functions!
 Warning:  center  74 has no basis functions!
 Warning:  center  75 has no basis functions!
 Warning:  center  76 has no basis functions!
 Warning:  center  77 has no basis functions!
 Warning:  center  78 has no basis functions!
 Warning:  center  79 has no basis functions!
 Warning:  center  80 has no basis functions!
 Warning:  center  81 has no basis functions!
 Warning:  center  82 has no basis functions!
 Warning:  center  83 has no basis functions!
 Warning:  center  84 has no basis functions!
 Warning:  center  85 has no basis functions!
 Warning:  center  86 has no basis functions!
 Warning:  center  87 has no basis functions!
 Warning:  center  88 has no basis functions!
 Warning:  center  89 has no basis functions!
 Warning:  center  90 has no basis functions!
 Warning:  center  91 has no basis functions!
 Warning:  center  92 has no basis functions!
 Warning:  center  93 has no basis functions!
 Warning:  center  94 has no basis functions!
 Warning:  center  95 has no basis functions!
 Warning:  center  96 has no basis functions!
 Warning:  center  97 has no basis functions!
 Warning:  center  98 has no basis functions!
 Warning:  center  99 has no basis functions!
 Warning:  center 100 has no basis functions!
 Warning:  center 101 has no basis functions!
 Warning:  center 102 has no basis functions!
 Warning:  center 103 has no basis functions!
 Warning:  center 104 has no basis functions!
 Warning:  center 105 has no basis functions!
 Warning:  center 106 has no basis functions!
 Warning:  center 107 has no basis functions!
 Warning:  center 108 has no basis functions!
 Warning:  center 109 has no basis functions!
 Warning:  center 110 has no basis functions!
 Warning:  center 111 has no basis functions!
 Warning:  center 112 has no basis functions!
 Warning:  center 113 has no basis functions!
 Warning:  center 114 has no basis functions!
 Warning:  center 115 has no basis functions!
 Warning:  center 116 has no basis functions!
 Warning:  center 117 has no basis functions!
 Warning:  center 118 has no basis functions!
 Warning:  center 119 has no basis functions!
 Warning:  center 120 has no basis functions!
 Warning:  center 121 has no basis functions!
 Warning:  center 122 has no basis functions!
 Warning:  center 123 has no basis functions!
 Warning:  center 124 has no basis functions!
 Warning:  center 125 has no basis functions!
 Warning:  center 126 has no basis functions!
 Warning:  center 127 has no basis functions!
 Warning:  center 128 has no basis functions!
 Warning:  center 129 has no basis functions!
 Warning:  center 130 has no basis functions!
 Warning:  center 131 has no basis functions!
 Warning:  center 132 has no basis functions!
 Warning:  center 133 has no basis functions!
 Warning:  center 134 has no basis functions!
 Warning:  center 135 has no basis functions!
 Warning:  center 136 has no basis functions!
 Warning:  center 137 has no basis functions!
 Warning:  center 138 has no basis functions!
 Warning:  center 139 has no basis functions!
 Warning:  center 140 has no basis functions!
 Warning:  center 141 has no basis functions!
 Warning:  center 142 has no basis functions!
 Warning:  center 143 has no basis functions!
 Warning:  center 144 has no basis functions!
 Warning:  center 145 has no basis functions!
 Warning:  center 146 has no basis functions!
 Warning:  center 147 has no basis functions!
 Warning:  center 148 has no basis functions!
 Warning:  center 149 has no basis functions!
 Warning:  center 150 has no basis functions!
   342 basis functions,   576 primitive gaussians,   357 cartesian basis functions
    52 alpha electrons       52 beta electrons
       nuclear repulsion energy       973.3496434543 Hartrees.
 NAtoms=  150 NActive=  150 NUniq=  150 SFac= 1.00D+00 NAtFMM=   60 NAOKFM=T Big=T
 Integral buffers will be    131072 words long.
 Raffenetti 2 integral format.
 Two-electron integral symmetry is turned off.
 One-electron integrals computed using PRISM.
 NBasis=   342 RedAO= T EigKep=  4.26D-04  NBF=   342
 NBsUse=   342 1.00D-06 EigRej= -1.00D+00 NBFU=   342
 ExpMin= 1.03D-01 ExpMax= 8.59D+03 ExpMxC= 1.30D+03 IAcc=3 IRadAn=         5 AccDes= 0.00D+00
 Harris functional with IExCor=  402 and IRadAn=       5 diagonalized for initial guess.
 HarFok:  IExCor=  402 AccDes= 0.00D+00 IRadAn=         5 IDoV= 1 UseB2=F ITyADJ=14
 ICtDFT=  3500011 ScaDFX=  1.000000  1.000000  1.000000  1.000000
 FoFCou: FMM=F IPFlag=           0 FMFlag=      100000 FMFlg1=        2001
         NFxFlg=           0 DoJE=T BraDBF=F KetDBF=T FulRan=T
         wScrn=  0.000000 ICntrl=       500 IOpCl=  0 I1Cent=   200000004 NGrid=           0
         NMat0=    1 NMatS0=      1 NMatT0=    0 NMatD0=    1 NMtDS0=    0 NMtDT0=    0
 Symmetry not used in FoFCou.
 Requested convergence on RMS density matrix=1.00D-08 within 128 cycles.
 Requested convergence on MAX density matrix=1.00D-06.
 Requested convergence on             energy=1.00D-06.
 No special actions if energy rises.
 Integral accuracy reduced to 1.0D-05 until final iterations.
 Initial convergence to 1.0D-05 achieved.  Increase integral accuracy.
 SCF Done:  E(RB3LYP) =  -616.017791914     A.U. after   15 cycles
            NFock= 15  Conv=0.75D-08     -V/T= 2.0041
 DoSCS=F DFT=T ScalE2(SS,OS)=  1.000000  1.000000
 Range of M.O.s used for correlation:     1   342
 NBasis=   342 NAE=    52 NBE=    52 NFC=     0 NFV=     0
 NROrb=    342 NOA=    52 NOB=    52 NVA=   290 NVB=   290

 **** Warning!!: The largest alpha MO coefficient is  0.11830620D+02

          Differentiating once with respect to magnetic field using GIAOs.
          Electric field/nuclear overlap derivatives assumed to be zero.
 FoFCou: FMM=F IPFlag=           0 FMFlag=      100000 FMFlg1=        2001
         NFxFlg=           0 DoJE=F BraDBF=F KetDBF=T FulRan=T
         wScrn=  0.000000 ICntrl=      6100 IOpCl=  0 I1Cent=           7 NGrid=         150
         NMat0=    1 NMatS0=      1 NMatT0=    0 NMatD0=    1 NMtDS0=    0 NMtDT0=    0
 Symmetry not used in FoFCou.
 FoFJK:  IHMeth= 1 ICntrl=    6127 DoSepK=F KAlg= 0 I1Cent=           0 FoldK=F
 IRaf=         1 NMat=       1 IRICut=       1 DoRegI=T DoRafI=F ISym2E= 0 IDoP0=0 IntGTp=1.
          There are     3 degrees of freedom in the 1st order CPHF.  IDoFFX=0 NUNeed=     3.
      3 vectors produced by pass  0 Test12= 5.03D-13 3.33D-08 XBig12= 3.20D+01 2.43D+00.
 AX will form     3 AO Fock derivatives at one time.
      3 vectors produced by pass  1 Test12= 5.03D-13 3.33D-08 XBig12= 1.72D-01 1.72D-01.
      3 vectors produced by pass  2 Test12= 5.03D-13 3.33D-08 XBig12= 9.72D-04 1.33D-02.
      3 vectors produced by pass  3 Test12= 5.03D-13 3.33D-08 XBig12= 7.66D-06 1.25D-03.
      3 vectors produced by pass  4 Test12= 5.03D-13 3.33D-08 XBig12= 2.95D-08 4.39D-05.
      3 vectors produced by pass  5 Test12= 5.03D-13 3.33D-08 XBig12= 7.47D-11 2.32D-06.
      2 vectors produced by pass  6 Test12= 5.03D-13 3.33D-08 XBig12= 3.17D-13 1.74D-07.
 InvSVY:  IOpt=1 It=  1 EMax= 8.88D-16
 Solved reduced A of dimension    20 with     3 vectors.
 Calculating GIAO nuclear magnetic shielding tensors.
 SCF GIAO Magnetic shielding tensor (ppm):
      1  Bq   Isotropic =    18.4209   Anisotropy =    22.3929
   XX=     7.2573   YX=     0.0236   ZX=    -5.4311
   XY=     0.0584   YY=    14.8734   ZY=     0.1513
   XZ=     0.6756   YZ=     0.1066   ZZ=    33.1319
   Eigenvalues:     7.0402    14.8729    33.3495
      2  Bq   Isotropic =    27.9968   Anisotropy =    15.6708
   XX=    34.3970   YX=    -0.4791   ZX=    -2.0656
   XY=    -0.4235   YY=    12.4966   ZY=    -0.2720
   XZ=     6.7170   YZ=    -0.2606   ZZ=    37.0969
   Eigenvalues:    12.4854    33.0611    38.4440
      3  C    Isotropic =   -28.3620   Anisotropy =   187.0046
   XX=  -100.0006   YX=     1.5442   ZX=    16.3783
   XY=     1.5177   YY=    96.2894   ZY=    -1.1780
   XZ=    11.7513   YZ=    -1.1542   ZZ=   -81.3749
   Eigenvalues:  -107.5740   -73.8197    96.3077
      4  C    Isotropic =    50.9137   Anisotropy =   171.3421
   XX=   -35.0587   YX=    43.4353   ZX=   -39.1980
   XY=    32.0421   YY=    31.2797   ZY=    14.8856
   XZ=   -43.7049   YZ=     5.1960   ZZ=   156.5201
   Eigenvalues:   -60.2553    47.8547   165.1418
      5  C    Isotropic =    50.9166   Anisotropy =   171.3381
   XX=   -36.1569   YX=   -42.9271   ZX=   -38.8799
   XY=   -31.5835   YY=    32.1696   ZY=   -12.8000
   XZ=   -43.3814   YZ=    -3.0463   ZZ=   156.7372
   Eigenvalues:   -60.2563    47.8641   165.1421
      6  C    Isotropic =    54.3771   Anisotropy =   146.4788
   XX=    66.2238   YX=    11.8997   ZX=   -19.6319
   XY=     6.0622   YY=   -13.2590   ZY=   -61.3334
   XZ=   -47.5882   YZ=   -68.9843   ZZ=   110.1666
   Eigenvalues:   -41.5414    52.6431   152.0297
      7  C    Isotropic =    56.7950   Anisotropy =   137.6451
   XX=    63.5456   YX=    11.8579   ZX=    -0.3697
   XY=    20.2912   YY=    36.3332   ZY=   -95.1905
   XZ=   -74.9902   YZ=   -54.2513   ZZ=    70.5063
   Eigenvalues:   -24.7535    46.5801   148.5584
      8  C    Isotropic =    56.7946   Anisotropy =   137.6441
   XX=    63.0528   YX=   -12.2251   ZX=     1.1866
   XY=   -21.5405   YY=    38.6480   ZY=    95.5918
   XZ=   -73.9101   YZ=    55.7557   ZZ=    68.6830
   Eigenvalues:   -24.7703    46.5968   148.5573
      9  C    Isotropic =    54.3805   Anisotropy =   146.4689
   XX=    65.9481   YX=   -13.2832   ZX=   -18.5621
   XY=    -7.7823   YY=   -11.3659   ZY=    63.0805
   XZ=   -46.4717   YZ=    71.1586   ZZ=   108.5591
   Eigenvalues:   -41.5396    52.6546   152.0264
     10  C    Isotropic =   135.4648   Anisotropy =    17.6404
   XX=   130.5464   YX=    -0.0252   ZX=    -7.9266
   XY=    -0.0257   YY=   132.4041   ZY=     0.1292
   XZ=    -7.9531   YZ=     0.1297   ZZ=   143.4440
   Eigenvalues:   126.7662   132.4031   147.2251
     11  C    Isotropic =    49.5561   Anisotropy =   149.9578
   XX=    55.1020   YX=     1.3822   ZX=    21.9493
   XY=     7.0820   YY=    26.9030   ZY=   -93.5949
   XZ=     2.6314   YZ=  -107.0031   ZZ=    66.6634
   Eigenvalues:   -56.5668    55.7072   149.5279
     12  C    Isotropic =    49.5627   Anisotropy =   149.9565
   XX=    54.9858   YX=    -1.4808   ZX=    23.3495
   XY=    -7.4235   YY=    29.4995   ZY=    93.7177
   XZ=     4.3120   YZ=   107.4077   ZZ=    64.2030
   Eigenvalues:   -56.5606    55.7151   149.5338
     13  C    Isotropic =    75.8929   Anisotropy =   174.1926
   XX=    45.0941   YX=   -22.4537   ZX=    42.3011
   XY=   -25.8719   YY=    50.8713   ZY=    87.2226
   XZ=  -122.8692   YZ=    63.9385   ZZ=   131.7133
   Eigenvalues:     5.5819    30.0755   192.0214
     14  C    Isotropic =    75.8739   Anisotropy =   174.2335
   XX=    45.7757   YX=    23.0386   ZX=    40.7305
   XY=    24.4667   YY=    48.3141   ZY=   -86.8159
   XZ=  -124.1368   YZ=   -61.1097   ZZ=   133.5320
   Eigenvalues:     5.5614    30.0308   192.0296
     15  C    Isotropic =   131.7862   Anisotropy =    21.7464
   XX=   124.8668   YX=     0.0103   ZX=     1.1272
   XY=    -0.0202   YY=   124.2801   ZY=     0.1267
   XZ=    -3.5956   YZ=     0.1618   ZZ=   146.2117
   Eigenvalues:   124.2791   124.7957   146.2838
     16  C    Isotropic =   174.2058   Anisotropy =    28.2367
   XX=   156.5265   YX=     0.0129   ZX=   -22.9268
   XY=     0.1526   YY=   177.2099   ZY=     0.2320
   XZ=    -1.6839   YZ=     0.0747   ZZ=   188.8812
   Eigenvalues:   152.3776   177.2096   193.0303
     17  O    Isotropic =  -312.0281   Anisotropy =   999.7876
   XX=  -385.0535   YX=     5.1244   ZX=   -54.8303
   XY=     4.7068   YY=   354.4189   ZY=    -7.2063
   XZ=  -119.6830   YZ=    -6.7021   ZZ=  -905.4496
   Eigenvalues:  -919.7194  -370.8617   354.4970
     18  H    Isotropic =    24.6644   Anisotropy =     4.5810
   XX=    25.7366   YX=     1.5478   ZX=     1.4287
   XY=     0.6242   YY=    27.1219   ZY=    -0.5384
   XZ=     1.6546   YZ=    -1.3238   ZZ=    21.1347
   Eigenvalues:    20.4445    25.8303    27.7184
     19  H    Isotropic =    24.6646   Anisotropy =     4.5814
   XX=    25.7050   YX=    -1.5096   ZX=     1.4543
   XY=    -0.5827   YY=    27.1752   ZY=     0.4451
   XZ=     1.6806   YZ=     1.2268   ZZ=    21.1134
   Eigenvalues:    20.4444    25.8304    27.7188
     20  H    Isotropic =    24.9476   Anisotropy =     5.8723
   XX=    28.5202   YX=     0.3550   ZX=     1.6815
   XY=    -0.3153   YY=    25.0797   ZY=     0.3659
   XZ=     1.2833   YZ=     3.7205   ZZ=    21.2428
   Eigenvalues:    20.1387    25.8416    28.8625
     21  H    Isotropic =    24.9476   Anisotropy =     5.8719
   XX=    28.5188   YX=    -0.3863   ZX=     1.6799
   XY=     0.2791   YY=    25.0305   ZY=    -0.4374
   XZ=     1.2244   YZ=    -3.7838   ZZ=    21.2935
   Eigenvalues:    20.1390    25.8415    28.8622
     22  H    Isotropic =    25.1996   Anisotropy =     5.3774
   XX=    28.6080   YX=    -0.7371   ZX=    -0.0118
   XY=     0.1046   YY=    25.1765   ZY=     0.3148
   XZ=    -1.5695   YZ=     3.3136   ZZ=    21.8143
   Eigenvalues:    20.9748    25.8395    28.7846
     23  H    Isotropic =    25.1999   Anisotropy =     5.3778
   XX=    28.6168   YX=     0.6863   ZX=    -0.0262
   XY=    -0.1754   YY=    25.1239   ZY=    -0.3550
   XZ=    -1.6166   YZ=    -3.3307   ZZ=    21.8590
   Eigenvalues:    20.9748    25.8398    28.7850
     24  H    Isotropic =    27.1177   Anisotropy =     8.4689
   XX=    28.3285   YX=     0.7002   ZX=    -0.0224
   XY=    -0.9164   YY=    26.5047   ZY=    -1.3985
   XZ=    -9.4913   YZ=    -4.1788   ZZ=    26.5200
   Eigenvalues:    21.5365    27.0530    32.7637
     25  H    Isotropic =    27.1165   Anisotropy =     8.4668
   XX=    28.3289   YX=    -0.7266   ZX=     0.0086
   XY=     0.7755   YY=    26.5711   ZY=     1.3969
   XZ=    -9.4396   YZ=     4.3165   ZZ=    26.4496
   Eigenvalues:    21.5361    27.0525    32.7611
     26  H    Isotropic =    28.3342   Anisotropy =     9.1589
   XX=    31.8766   YX=    -0.0181   ZX=     3.3943
   XY=    -0.0039   YY=    26.5478   ZY=    -0.0256
   XZ=     5.5842   YZ=    -0.0410   ZZ=    26.5782
   Eigenvalues:    24.0146    26.5479    34.4401
     27  H    Isotropic =    32.7014   Anisotropy =    12.1593
   XX=    34.7213   YX=    -0.1020   ZX=    -1.9756
   XY=    -0.1027   YY=    23.2676   ZY=     0.1175
   XZ=    -2.1261   YZ=     0.1191   ZZ=    40.1152
   Eigenvalues:    23.2661    34.0304    40.8076
     28  H    Isotropic =    32.4506   Anisotropy =    13.0832
   XX=    27.9740   YX=     0.7987   ZX=    -2.1785
   XY=     0.1417   YY=    31.2384   ZY=    -4.9189
   XZ=     0.2877   YZ=    -5.8603   ZZ=    38.1394
   Eigenvalues:    27.8855    28.2936    41.1728
     29  H    Isotropic =    32.4486   Anisotropy =    13.0829
   XX=    27.9624   YX=    -0.7710   ZX=    -2.0926
   XY=    -0.0833   YY=    31.3742   ZY=     5.0340
   XZ=     0.3829   YZ=     5.9352   ZZ=    38.0091
   Eigenvalues:    27.8876    28.2875    41.1705
     30  Bq   Isotropic =     4.3050   Anisotropy =    13.9756
   XX=     0.0096   YX=     0.0011   ZX=    -1.8569
   XY=    -0.0094   YY=    -0.4795   ZY=     0.1112
   XZ=    -1.7331   YZ=     0.0301   ZZ=    13.3850
   Eigenvalues:    -0.4800    -0.2270    13.6220
     31  Bq   Isotropic =     4.2430   Anisotropy =    13.7026
   XX=     0.0276   YX=     0.0029   ZX=    -1.7601
   XY=    -0.0090   YY=    -0.4318   ZY=     0.1102
   XZ=    -1.8536   YZ=     0.0271   ZZ=    13.1332
   Eigenvalues:    -0.4324    -0.2168    13.3780
     32  Bq   Isotropic =     4.1840   Anisotropy =    13.4421
   XX=     0.0370   YX=     0.0049   ZX=    -1.6606
   XY=    -0.0083   YY=    -0.3806   ZY=     0.1094
   XZ=    -1.9563   YZ=     0.0244   ZZ=    12.8956
   Eigenvalues:    -0.3812    -0.2121    13.1454
     33  Bq   Isotropic =     4.1287   Anisotropy =    13.1981
   XX=     0.0372   YX=     0.0069   ZX=    -1.5573
   XY=    -0.0076   YY=    -0.3264   ZY=     0.1090
   XZ=    -2.0466   YZ=     0.0223   ZZ=    12.6752
   Eigenvalues:    -0.3274    -0.2141    12.9274
     34  Bq   Isotropic =     4.0770   Anisotropy =    12.9744
   XX=     0.0269   YX=     0.0090   ZX=    -1.4496
   XY=    -0.0069   YY=    -0.2700   ZY=     0.1090
   XZ=    -2.1303   YZ=     0.0207   ZZ=    12.4740
   Eigenvalues:    -0.2725    -0.2232    12.7266
     35  Bq   Isotropic =     4.0286   Anisotropy =    12.7744
   XX=     0.0051   YX=     0.0110   ZX=    -1.3377
   XY=    -0.0062   YY=    -0.2126   ZY=     0.1093
   XZ=    -2.2130   YZ=     0.0196   ZZ=    12.2931
   Eigenvalues:    -0.2498    -0.2093    12.5448
     36  Bq   Isotropic =     3.9827   Anisotropy =    12.6005
   XX=    -0.0293   YX=     0.0129   ZX=    -1.2230
   XY=    -0.0057   YY=    -0.1553   ZY=     0.1100
   XZ=    -2.3006   YZ=     0.0191   ZZ=    12.1326
   Eigenvalues:    -0.2806    -0.1543    12.3830
     37  Bq   Isotropic =     3.9383   Anisotropy =    12.4541
   XX=    -0.0770   YX=     0.0146   ZX=    -1.1074
   XY=    -0.0054   YY=    -0.0995   ZY=     0.1109
   XZ=    -2.3983   YZ=     0.0190   ZZ=    11.9912
   Eigenvalues:    -0.3272    -0.0990    12.2410
     38  Bq   Isotropic =     3.8939   Anisotropy =    12.3354
   XX=    -0.1383   YX=     0.0161   ZX=    -0.9942
   XY=    -0.0055   YY=    -0.0464   ZY=     0.1121
   XZ=    -2.5109   YZ=     0.0195   ZZ=    11.8666
   Eigenvalues:    -0.3896    -0.0462    12.1175
     39  Bq   Isotropic =     3.8482   Anisotropy =    12.2433
   XX=    -0.2131   YX=     0.0173   ZX=    -0.8870
   XY=    -0.0058   YY=     0.0025   ZY=     0.1134
   XZ=    -2.6426   YZ=     0.0203   ZZ=    11.7553
   Eigenvalues:    -0.4684     0.0026    12.0104
     40  Bq   Isotropic =     3.7995   Anisotropy =    12.1752
   XX=    -0.3004   YX=     0.0181   ZX=    -0.7901
   XY=    -0.0066   YY=     0.0462   ZY=     0.1149
   XZ=    -2.7963   YZ=     0.0214   ZZ=    11.6527
   Eigenvalues:    -0.5640     0.0463    11.9163
     41  Bq   Isotropic =     3.7462   Anisotropy =    12.1272
   XX=    -0.3987   YX=     0.0186   ZX=    -0.7078
   XY=    -0.0077   YY=     0.0838   ZY=     0.1164
   XZ=    -2.9741   YZ=     0.0228   ZZ=    11.5534
   Eigenvalues:    -0.6761     0.0837    11.8309
     42  Bq   Isotropic =     3.6866   Anisotropy =    12.0943
   XX=    -0.5056   YX=     0.0186   ZX=    -0.6446
   XY=    -0.0091   YY=     0.1144   ZY=     0.1179
   XZ=    -3.1769   YZ=     0.0243   ZZ=    11.4512
   Eigenvalues:    -0.8038     0.1142    11.7495
     43  Bq   Isotropic =     3.6194   Anisotropy =    12.0707
   XX=    -0.6182   YX=     0.0183   ZX=    -0.6043
   XY=    -0.0109   YY=     0.1374   ZY=     0.1192
   XZ=    -3.4042   YZ=     0.0259   ZZ=    11.3391
   Eigenvalues:    -0.9454     0.1372    11.6666
     44  Bq   Isotropic =     3.5433   Anisotropy =    12.0502
   XX=    -0.7332   YX=     0.0176   ZX=    -0.5903
   XY=    -0.0130   YY=     0.1527   ZY=     0.1205
   XZ=    -3.6545   YZ=     0.0276   ZZ=    11.2104
   Eigenvalues:    -1.0993     0.1524    11.5768
     45  Bq   Isotropic =     3.4571   Anisotropy =    12.0264
   XX=    -0.8467   YX=     0.0165   ZX=    -0.6048
   XY=    -0.0152   YY=     0.1601   ZY=     0.1215
   XZ=    -3.9247   YZ=     0.0293   ZZ=    11.0580
   Eigenvalues:    -1.2631     0.1598    11.4747
     46  Bq   Isotropic =     3.3602   Anisotropy =    11.9933
   XX=    -0.9548   YX=     0.0151   ZX=    -0.6491
   XY=    -0.0177   YY=     0.1598   ZY=     0.1223
   XZ=    -4.2109   YZ=     0.0311   ZZ=    10.8755
   Eigenvalues:    -1.4346     0.1594    11.3557
     47  Bq   Isotropic =     3.2520   Anisotropy =    11.9454
   XX=    -1.0536   YX=     0.0135   ZX=    -0.7231
   XY=    -0.0202   YY=     0.1520   ZY=     0.1229
   XZ=    -4.5079   YZ=     0.0328   ZZ=    10.6574
   Eigenvalues:    -1.6113     0.1516    11.2156
     48  Bq   Isotropic =     3.1324   Anisotropy =    11.8783
   XX=    -1.1396   YX=     0.0118   ZX=    -0.8255
   XY=    -0.0228   YY=     0.1373   ZY=     0.1232
   XZ=    -4.8098   YZ=     0.0346   ZZ=    10.3995
   Eigenvalues:    -1.7909     0.1369    11.0513
     49  Bq   Isotropic =     3.0019   Anisotropy =    11.7887
   XX=    -1.2094   YX=     0.0100   ZX=    -0.9538
   XY=    -0.0254   YY=     0.1162   ZY=     0.1231
   XZ=    -5.1100   YZ=     0.0365   ZZ=    10.0988
   Eigenvalues:    -1.9711     0.1157    10.8610
     50  Bq   Isotropic =     2.8611   Anisotropy =    11.6746
   XX=    -1.2607   YX=     0.0083   ZX=    -1.1044
   XY=    -0.0280   YY=     0.0893   ZY=     0.1228
   XZ=    -5.4017   YZ=     0.0384   ZZ=     9.7546
   Eigenvalues:    -2.1497     0.0888    10.6441
     51  Bq   Isotropic =     2.7112   Anisotropy =    11.5353
   XX=    -1.2913   YX=     0.0066   ZX=    -1.2728
   XY=    -0.0305   YY=     0.0571   ZY=     0.1221
   XZ=    -5.6782   YZ=     0.0404   ZZ=     9.3676
   Eigenvalues:    -2.3244     0.0566    10.4014
     52  Bq   Isotropic =     2.5537   Anisotropy =    11.3715
   XX=    -1.3002   YX=     0.0050   ZX=    -1.4538
   XY=    -0.0330   YY=     0.0202   ZY=     0.1210
   XZ=    -5.9331   YZ=     0.0426   ZZ=     8.9409
   Eigenvalues:    -2.4933     0.0196    10.1347
     53  Bq   Isotropic =     2.3904   Anisotropy =    11.1849
   XX=    -1.2870   YX=     0.0036   ZX=    -1.6419
   XY=    -0.0355   YY=    -0.0210   ZY=     0.1196
   XZ=    -6.1609   YZ=     0.0447   ZZ=     8.4791
   Eigenvalues:    -2.6542    -0.0217     9.8469
     54  Bq   Isotropic =     2.2233   Anisotropy =    10.9780
   XX=    -1.2520   YX=     0.0023   ZX=    -1.8316
   XY=    -0.0380   YY=    -0.0663   ZY=     0.1177
   XZ=    -6.3568   YZ=     0.0469   ZZ=     7.9882
   Eigenvalues:    -2.8051    -0.0669     9.5420
     55  Bq   Isotropic =     2.0547   Anisotropy =    10.7539
   XX=    -1.1961   YX=     0.0010   ZX=    -2.0175
   XY=    -0.0404   YY=    -0.1152   ZY=     0.1155
   XZ=    -6.5173   YZ=     0.0490   ZZ=     7.4754
   Eigenvalues:    -2.9439    -0.1159     9.2240
     56  Bq   Isotropic =     1.8867   Anisotropy =    10.5160
   XX=    -1.1208   YX=    -0.0002   ZX=    -2.1947
   XY=    -0.0428   YY=    -0.1677   ZY=     0.1129
   XZ=    -6.6403   YZ=     0.0509   ZZ=     6.9485
   Eigenvalues:    -3.0689    -0.1684     8.8974
     57  Bq   Isotropic =     1.7213   Anisotropy =    10.2675
   XX=    -1.0279   YX=    -0.0014   ZX=    -2.3589
   XY=    -0.0452   YY=    -0.2236   ZY=     0.1098
   XZ=    -6.7246   YZ=     0.0525   ZZ=     6.4153
   Eigenvalues:    -3.1781    -0.2243     8.5663
     58  Bq   Isotropic =     1.5604   Anisotropy =    10.0114
   XX=    -0.9196   YX=    -0.0027   ZX=    -2.5065
   XY=    -0.0476   YY=    -0.2825   ZY=     0.1062
   XZ=    -6.7703   YZ=     0.0538   ZZ=     5.8834
   Eigenvalues:    -3.2702    -0.2833     8.2347
     59  Bq   Isotropic =     1.4057   Anisotropy =     9.7502
   XX=    -0.7984   YX=    -0.0041   ZX=    -2.6347
   XY=    -0.0500   YY=    -0.3442   ZY=     0.1021
   XZ=    -6.7786   YZ=     0.0545   ZZ=     5.3597
   Eigenvalues:    -3.3438    -0.3449     7.9058
     60  Bq   Isotropic =     1.2585   Anisotropy =     9.4858
   XX=    -0.6666   YX=    -0.0057   ZX=    -2.7417
   XY=    -0.0522   YY=    -0.4081   ZY=     0.0976
   XZ=    -6.7513   YZ=     0.0547   ZZ=     4.8501
   Eigenvalues:    -3.3981    -0.4089     7.5823
     61  Bq   Isotropic =     1.1197   Anisotropy =     9.2198
   XX=    -0.5268   YX=    -0.0073   ZX=    -2.8261
   XY=    -0.0542   YY=    -0.4736   ZY=     0.0927
   XZ=    -6.6909   YZ=     0.0542   ZZ=     4.3596
   Eigenvalues:    -3.4327    -0.4744     7.2663
     62  Bq   Isotropic =     0.9901   Anisotropy =     8.9532
   XX=    -0.3816   YX=    -0.0090   ZX=    -2.8877
   XY=    -0.0559   YY=    -0.5400   ZY=     0.0873
   XZ=    -6.6001   YZ=     0.0531   ZZ=     3.8920
   Eigenvalues:    -3.4478    -0.5407     6.9589
     63  Bq   Isotropic =     0.8701   Anisotropy =     8.6865
   XX=    -0.2336   YX=    -0.0108   ZX=    -2.9266
   XY=    -0.0573   YY=    -0.6061   ZY=     0.0816
   XZ=    -6.4822   YZ=     0.0513   ZZ=     3.4500
   Eigenvalues:    -3.4439    -0.6068     6.6611
     64  Bq   Isotropic =     0.7598   Anisotropy =     8.4200
   XX=    -0.0853   YX=    -0.0125   ZX=    -2.9435
   XY=    -0.0582   YY=    -0.6710   ZY=     0.0755
   XZ=    -6.3404   YZ=     0.0489   ZZ=     3.0357
   Eigenvalues:    -3.4220    -0.6717     6.3732
     65  Bq   Isotropic =     0.6591   Anisotropy =     8.1541
   XX=     0.0611   YX=    -0.0140   ZX=    -2.9398
   XY=    -0.0587   YY=    -0.7336   ZY=     0.0693
   XZ=    -6.1779   YZ=     0.0459   ZZ=     2.6500
   Eigenvalues:    -3.3835    -0.7343     6.0952
     66  Bq   Isotropic =     0.5679   Anisotropy =     7.8889
   XX=     0.2032   YX=    -0.0154   ZX=    -2.9170
   XY=    -0.0587   YY=    -0.7928   ZY=     0.0630
   XZ=    -5.9980   YZ=     0.0426   ZZ=     2.2932
   Eigenvalues:    -3.3301    -0.7934     5.8271
     67  Bq   Isotropic =     0.4856   Anisotropy =     7.6246
   XX=     0.3392   YX=    -0.0165   ZX=    -2.8769
   XY=    -0.0581   YY=    -0.8476   ZY=     0.0567
   XZ=    -5.8039   YZ=     0.0389   ZZ=     1.9651
   Eigenvalues:    -3.2637    -0.8482     5.5686
     68  Bq   Isotropic =     0.4118   Anisotropy =     7.3614
   XX=     0.4672   YX=    -0.0174   ZX=    -2.8218
   XY=    -0.0570   YY=    -0.8971   ZY=     0.0504
   XZ=    -5.5986   YZ=     0.0351   ZZ=     1.6653
   Eigenvalues:    -3.1863    -0.8976     5.3194
     69  Bq   Isotropic =     0.3460   Anisotropy =     7.0997
   XX=     0.5860   YX=    -0.0179   ZX=    -2.7536
   XY=    -0.0554   YY=    -0.9407   ZY=     0.0444
   XZ=    -5.3852   YZ=     0.0311   ZZ=     1.3926
   Eigenvalues:    -3.1000    -0.9412     5.0791
     70  Bq   Isotropic =     0.2875   Anisotropy =     6.8401
   XX=     0.6945   YX=    -0.0181   ZX=    -2.6747
   XY=    -0.0534   YY=    -0.9779   ZY=     0.0387
   XZ=    -5.1662   YZ=     0.0272   ZZ=     1.1460
   Eigenvalues:    -3.0067    -0.9783     4.8476
     71  Bq   Isotropic =     0.2359   Anisotropy =     6.5832
   XX=     0.7920   YX=    -0.0180   ZX=    -2.5872
   XY=    -0.0511   YY=    -1.0084   ZY=     0.0334
   XZ=    -4.9442   YZ=     0.0235   ZZ=     0.9240
   Eigenvalues:    -2.9083    -1.0087     4.6247
     72  Bq   Isotropic =     0.1904   Anisotropy =     6.3295
   XX=     0.8781   YX=    -0.0177   ZX=    -2.4930
   XY=    -0.0484   YY=    -1.0321   ZY=     0.0284
   XZ=    -4.7215   YZ=     0.0199   ZZ=     0.7253
   Eigenvalues:    -2.8064    -1.0324     4.4101
     73  Bq   Isotropic =     0.1505   Anisotropy =     6.0798
   XX=     0.9527   YX=    -0.0171   ZX=    -2.3942
   XY=    -0.0456   YY=    -1.0493   ZY=     0.0239
   XZ=    -4.5001   YZ=     0.0166   ZZ=     0.5482
   Eigenvalues:    -2.7027    -1.0495     4.2037
     74  Bq   Isotropic =     0.1157   Anisotropy =     5.8348
   XX=     1.0160   YX=    -0.0164   ZX=    -2.2923
   XY=    -0.0426   YY=    -1.0601   ZY=     0.0198
   XZ=    -4.2815   YZ=     0.0136   ZZ=     0.3911
   Eigenvalues:    -2.5982    -1.0603     4.0056
     75  Bq   Isotropic =     0.0854   Anisotropy =     5.5951
   XX=     1.0686   YX=    -0.0155   ZX=    -2.1890
   XY=    -0.0397   YY=    -1.0650   ZY=     0.0162
   XZ=    -4.0675   YZ=     0.0109   ZZ=     0.2526
   Eigenvalues:    -2.4942    -1.0652     3.8155
     76  Bq   Isotropic =     0.0591   Anisotropy =     5.3614
   XX=     1.1108   YX=    -0.0145   ZX=    -2.0854
   XY=    -0.0367   YY=    -1.0645   ZY=     0.0130
   XZ=    -3.8590   YZ=     0.0085   ZZ=     0.1309
   Eigenvalues:    -2.3915    -1.0646     3.6334
     77  Bq   Isotropic =     0.0364   Anisotropy =     5.1342
   XX=     1.1436   YX=    -0.0135   ZX=    -1.9827
   XY=    -0.0338   YY=    -1.0592   ZY=     0.0103
   XZ=    -3.6571   YZ=     0.0064   ZZ=     0.0247
   Eigenvalues:    -2.2908    -1.0592     3.4592
     78  Bq   Isotropic =     0.0168   Anisotropy =     4.9138
   XX=     1.1676   YX=    -0.0125   ZX=    -1.8818
   XY=    -0.0310   YY=    -1.0495   ZY=     0.0079
   XZ=    -3.4625   YZ=     0.0046   ZZ=    -0.0675
   Eigenvalues:    -2.1926    -1.0496     3.2927
     79  Bq   Isotropic =     0.0001   Anisotropy =     4.7008
   XX=     1.1837   YX=    -0.0114   ZX=    -1.7834
   XY=    -0.0283   YY=    -1.0362   ZY=     0.0058
   XZ=    -3.2758   YZ=     0.0031   ZZ=    -0.1472
   Eigenvalues:    -2.0975    -1.0362     3.1340
     80  Bq   Isotropic =    -0.0142   Anisotropy =     4.4953
   XX=     1.1928   YX=    -0.0104   ZX=    -1.6880
   XY=    -0.0258   YY=    -1.0196   ZY=     0.0041
   XZ=    -3.0972   YZ=     0.0018   ZZ=    -0.2156
   Eigenvalues:    -2.0055    -1.0196     2.9827
     81  Bq   Isotropic =    -0.0263   Anisotropy =     4.2975
   XX=     1.1956   YX=    -0.0095   ZX=    -1.5961
   XY=    -0.0235   YY=    -1.0005   ZY=     0.0026
   XZ=    -2.9269   YZ=     0.0007   ZZ=    -0.2739
   Eigenvalues:    -1.9171    -1.0005     2.8388
     82  Bq   Isotropic =    -0.0365   Anisotropy =     4.1076
   XX=     1.1930   YX=    -0.0085   ZX=    -1.5079
   XY=    -0.0213   YY=    -0.9793   ZY=     0.0014
   XZ=    -2.7650   YZ=    -0.0002   ZZ=    -0.3233
   Eigenvalues:    -1.8322    -0.9792     2.7019
     83  Bq   Isotropic =    -0.0451   Anisotropy =     3.9255
   XX=     1.1858   YX=    -0.0077   ZX=    -1.4236
   XY=    -0.0193   YY=    -0.9563   ZY=     0.0004
   XZ=    -2.6115   YZ=    -0.0010   ZZ=    -0.3647
   Eigenvalues:    -1.7509    -0.9563     2.5719
     84  Bq   Isotropic =    -0.0522   Anisotropy =     3.7513
   XX=     1.1745   YX=    -0.0069   ZX=    -1.3434
   XY=    -0.0175   YY=    -0.9321   ZY=    -0.0004
   XZ=    -2.4661   YZ=    -0.0015   ZZ=    -0.3991
   Eigenvalues:    -1.6732    -0.9321     2.4486
     85  Bq   Isotropic =    -0.0582   Anisotropy =     3.5847
   XX=     1.1599   YX=    -0.0062   ZX=    -1.2671
   XY=    -0.0158   YY=    -0.9070   ZY=    -0.0011
   XZ=    -2.3288   YZ=    -0.0020   ZZ=    -0.4273
   Eigenvalues:    -1.5991    -0.9070     2.3316
     86  Bq   Isotropic =    -0.0630   Anisotropy =     3.4257
   XX=     1.1425   YX=    -0.0056   ZX=    -1.1949
   XY=    -0.0143   YY=    -0.8813   ZY=    -0.0016
   XZ=    -2.1992   YZ=    -0.0024   ZZ=    -0.4502
   Eigenvalues:    -1.5285    -0.8813     2.2208
     87  Bq   Isotropic =    -0.0669   Anisotropy =     3.2741
   XX=     1.1228   YX=    -0.0050   ZX=    -1.1267
   XY=    -0.0129   YY=    -0.8552   ZY=    -0.0020
   XZ=    -2.0771   YZ=    -0.0027   ZZ=    -0.4682
   Eigenvalues:    -1.4613    -0.8552     2.1158
     88  Bq   Isotropic =    -0.0700   Anisotropy =     3.1296
   XX=     1.1013   YX=    -0.0044   ZX=    -1.0622
   XY=    -0.0117   YY=    -0.8291   ZY=    -0.0023
   XZ=    -1.9621   YZ=    -0.0029   ZZ=    -0.4822
   Eigenvalues:    -1.3974    -0.8290     2.0164
     89  Bq   Isotropic =    -0.0724   Anisotropy =     2.9921
   XX=     1.0783   YX=    -0.0040   ZX=    -1.0015
   XY=    -0.0106   YY=    -0.8029   ZY=    -0.0026
   XZ=    -1.8539   YZ=    -0.0030   ZZ=    -0.4925
   Eigenvalues:    -1.3367    -0.8029     1.9223
     90  Bq   Isotropic =    -0.0742   Anisotropy =     2.8613
   XX=     1.0542   YX=    -0.0036   ZX=    -0.9443
   XY=    -0.0096   YY=    -0.7771   ZY=    -0.0028
   XZ=    -1.7521   YZ=    -0.0031   ZZ=    -0.4998
   Eigenvalues:    -1.2789    -0.7770     1.8333
     91  Bq   Isotropic =     4.3691   Anisotropy =    14.2568
   XX=    -0.0166   YX=    -0.0007   ZX=    -1.9531
   XY=    -0.0095   YY=    -0.5235   ZY=     0.1125
   XZ=    -1.5900   YZ=     0.0334   ZZ=    13.6473
   Eigenvalues:    -0.5239    -0.2424    13.8736
     92  Bq   Isotropic =     4.4337   Anisotropy =    14.5424
   XX=    -0.0509   YX=    -0.0023   ZX=    -2.0506
   XY=    -0.0093   YY=    -0.5638   ZY=     0.1141
   XZ=    -1.4199   YZ=     0.0370   ZZ=    13.9159
   Eigenvalues:    -0.5643    -0.2632    14.1287
     93  Bq   Isotropic =     4.4971   Anisotropy =    14.8288
   XX=    -0.0940   YX=    -0.0037   ZX=    -2.1515
   XY=    -0.0086   YY=    -0.6009   ZY=     0.1159
   XZ=    -1.2196   YZ=     0.0407   ZZ=    14.1863
   Eigenvalues:    -0.6014    -0.2902    14.3830
     94  Bq   Isotropic =     4.5570   Anisotropy =    15.1125
   XX=    -0.1470   YX=    -0.0050   ZX=    -2.2576
   XY=    -0.0075   YY=    -0.6355   ZY=     0.1177
   XZ=    -0.9863   YZ=     0.0444   ZZ=    14.4536
   Eigenvalues:    -0.6359    -0.3250    14.6321
     95  Bq   Isotropic =     4.6111   Anisotropy =    15.3908
   XX=    -0.2116   YX=    -0.0062   ZX=    -2.3697
   XY=    -0.0060   YY=    -0.6684   ZY=     0.1196
   XZ=    -0.7182   YZ=     0.0480   ZZ=    14.7131
   Eigenvalues:    -0.6688    -0.3696    14.8716
     96  Bq   Isotropic =     4.6566   Anisotropy =    15.6611
   XX=    -0.2897   YX=    -0.0073   ZX=    -2.4879
   XY=    -0.0040   YY=    -0.7005   ZY=     0.1214
   XZ=    -0.4143   YZ=     0.0514   ZZ=    14.9600
   Eigenvalues:    -0.7010    -0.4265    15.0973
     97  Bq   Isotropic =     4.6910   Anisotropy =    15.9211
   XX=    -0.3836   YX=    -0.0082   ZX=    -2.6110
   XY=    -0.0016   YY=    -0.7330   ZY=     0.1232
   XZ=    -0.0744   YZ=     0.0546   ZZ=    15.1897
   Eigenvalues:    -0.7335    -0.4985    15.3051
     98  Bq   Isotropic =     4.7119   Anisotropy =    16.1686
   XX=    -0.4955   YX=    -0.0090   ZX=    -2.7362
   XY=     0.0013   YY=    -0.7665   ZY=     0.1247
   XZ=     0.3012   YZ=     0.0575   ZZ=    15.3978
   Eigenvalues:    -0.7671    -0.5881    15.4910
     99  Bq   Isotropic =     4.7170   Anisotropy =    16.4015
   XX=    -0.6271   YX=    -0.0097   ZX=    -2.8593
   XY=     0.0046   YY=    -0.8019   ZY=     0.1261
   XZ=     0.7118   YZ=     0.0601   ZZ=    15.5799
   Eigenvalues:    -0.8025    -0.6978    15.6513
    100  Bq   Isotropic =     4.7041   Anisotropy =    16.6170
   XX=    -0.7798   YX=    -0.0103   ZX=    -2.9745
   XY=     0.0082   YY=    -0.8395   ZY=     0.1271
   XZ=     1.1562   YZ=     0.0623   ZZ=    15.7317
   Eigenvalues:    -0.8415    -0.8283    15.7821
    101  Bq   Isotropic =     4.6716   Anisotropy =    16.8123
   XX=    -0.9540   YX=    -0.0108   ZX=    -3.0745
   XY=     0.0121   YY=    -0.8796   ZY=     0.1279
   XZ=     1.6329   YZ=     0.0641   ZZ=    15.8483
   Eigenvalues:    -0.9850    -0.8800    15.8797
    102  Bq   Isotropic =     4.6179   Anisotropy =    16.9836
   XX=    -1.1488   YX=    -0.0112   ZX=    -3.1513
   XY=     0.0162   YY=    -0.9222   ZY=     0.1282
   XZ=     2.1399   YZ=     0.0656   ZZ=    15.9248
   Eigenvalues:    -1.1639    -0.9226    15.9403
    103  Bq   Isotropic =     4.5421   Anisotropy =    17.1268
   XX=    -1.3624   YX=    -0.0114   ZX=    -3.1960
   XY=     0.0205   YY=    -0.9668   ZY=     0.1281
   XZ=     2.6749   YZ=     0.0667   ZZ=    15.9555
   Eigenvalues:    -1.3664    -0.9673    15.9599
    104  Bq   Isotropic =     4.4433   Anisotropy =    17.2368
   XX=    -1.5911   YX=    -0.0114   ZX=    -3.1998
   XY=     0.0249   YY=    -1.0130   ZY=     0.1275
   XZ=     3.2350   YZ=     0.0674   ZZ=    15.9339
   Eigenvalues:    -1.5912    -1.0135    15.9345
    105  Bq   Isotropic =     4.3210   Anisotropy =    17.3081
   XX=    -1.8299   YX=    -0.0112   ZX=    -3.1544
   XY=     0.0295   YY=    -1.0601   ZY=     0.1264
   XZ=     3.8164   YZ=     0.0677   ZZ=    15.8529
   Eigenvalues:    -1.8362    -1.0606    15.8597
    106  Bq   Isotropic =     4.1751   Anisotropy =    17.3348
   XX=    -2.0725   YX=    -0.0107   ZX=    -3.0530
   XY=     0.0340   YY=    -1.1073   ZY=     0.1247
   XZ=     4.4141   YZ=     0.0676   ZZ=    15.7051
   Eigenvalues:    -2.0986    -1.1078    15.7316
    107  Bq   Isotropic =     4.0057   Anisotropy =    17.3112
   XX=    -2.3113   YX=    -0.0099   ZX=    -2.8906
   XY=     0.0386   YY=    -1.1539   ZY=     0.1223
   XZ=     5.0217   YZ=     0.0670   ZZ=    15.4824
   Eigenvalues:    -2.3750    -1.1543    15.5465
    108  Bq   Isotropic =     3.8136   Anisotropy =    17.2319
   XX=    -2.5381   YX=    -0.0087   ZX=    -2.6651
   XY=     0.0431   YY=    -1.1989   ZY=     0.1193
   XZ=     5.6310   YZ=     0.0659   ZZ=    15.1777
   Eigenvalues:    -2.6614    -1.1994    15.3015
    109  Bq   Isotropic =     3.5996   Anisotropy =    17.0926
   XX=    -2.7441   YX=    -0.0072   ZX=    -2.3770
   XY=     0.0475   YY=    -1.2418   ZY=     0.1155
   XZ=     6.2321   YZ=     0.0643   ZZ=    14.7847
   Eigenvalues:    -2.9537    -1.2422    14.9947
    110  Bq   Isotropic =     3.3654   Anisotropy =    16.8905
   XX=    -2.9211   YX=    -0.0053   ZX=    -2.0307
   XY=     0.0516   YY=    -1.2819   ZY=     0.1109
   XZ=     6.8134   YZ=     0.0621   ZZ=    14.2994
   Eigenvalues:    -3.2471    -1.2824    14.6258
    111  Bq   Isotropic =     3.1134   Anisotropy =    16.6246
   XX=    -3.0614   YX=    -0.0031   ZX=    -1.6336
   XY=     0.0555   YY=    -1.3189   ZY=     0.1056
   XZ=     7.3620   YZ=     0.0592   ZZ=    13.7207
   Eigenvalues:    -3.5369    -1.3193    14.1965
    112  Bq   Isotropic =     2.8466   Anisotropy =    16.2962
   XX=    -3.1590   YX=    -0.0005   ZX=    -1.1959
   XY=     0.0591   YY=    -1.3525   ZY=     0.0996
   XZ=     7.8644   YZ=     0.0557   ZZ=    13.0513
   Eigenvalues:    -3.8181    -1.3528    13.7108
    113  Bq   Isotropic =     2.5687   Anisotropy =    15.9088
   XX=    -3.2095   YX=     0.0022   ZX=    -0.7305
   XY=     0.0622   YY=    -1.3824   ZY=     0.0929
   XZ=     8.3075   YZ=     0.0517   ZZ=    12.2982
   Eigenvalues:    -4.0857    -1.3827    13.1746
    114  Bq   Isotropic =     2.2843   Anisotropy =    15.4678
   XX=    -3.2111   YX=     0.0051   ZX=    -0.2516
   XY=     0.0647   YY=    -1.4085   ZY=     0.0856
   XZ=     8.6793   YZ=     0.0471   ZZ=    11.4724
   Eigenvalues:    -4.3346    -1.4088    12.5961
    115  Bq   Isotropic =     1.9980   Anisotropy =    14.9806
   XX=    -3.1640   YX=     0.0080   ZX=     0.2263
   XY=     0.0667   YY=    -1.4309   ZY=     0.0779
   XZ=     8.9702   YZ=     0.0420   ZZ=    10.5890
   Eigenvalues:    -4.5599    -1.4311    11.9851
    116  Bq   Isotropic =     1.7153   Anisotropy =    14.4559
   XX=    -3.0708   YX=     0.0109   ZX=     0.6890
   XY=     0.0679   YY=    -1.4494   ZY=     0.0699
   XZ=     9.1739   YZ=     0.0366   ZZ=     9.6661
   Eigenvalues:    -4.7571    -1.4496    11.3525
    117  Bq   Isotropic =     1.4410   Anisotropy =    13.9027
   XX=    -2.9359   YX=     0.0135   ZX=     1.1242
   XY=     0.0685   YY=    -1.4642   ZY=     0.0618
   XZ=     9.2875   YZ=     0.0310   ZZ=     8.7231
   Eigenvalues:    -4.9221    -1.4643    10.7095
    118  Bq   Isotropic =     1.1800   Anisotropy =    13.3305
   XX=    -2.7651   YX=     0.0159   ZX=     1.5215
   XY=     0.0683   YY=    -1.4751   ZY=     0.0536
   XZ=     9.3121   YZ=     0.0254   ZZ=     7.7801
   Eigenvalues:    -5.0518    -1.4752    10.0670
    119  Bq   Isotropic =     0.9362   Anisotropy =    12.7481
   XX=    -2.5651   YX=     0.0179   ZX=     1.8735
   XY=     0.0674   YY=    -1.4821   ZY=     0.0457
   XZ=     9.2522   YZ=     0.0199   ZZ=     6.8560
   Eigenvalues:    -5.1441    -1.4822     9.4350
    120  Bq   Isotropic =     0.7130   Anisotropy =    12.1635
   XX=    -2.3431   YX=     0.0195   ZX=     2.1753
   XY=     0.0659   YY=    -1.4853   ZY=     0.0382
   XZ=     9.1154   YZ=     0.0147   ZZ=     5.9673
   Eigenvalues:    -5.1978    -1.4853     8.8219
    121  Bq   Isotropic =     0.5124   Anisotropy =    11.5834
   XX=    -2.1060   YX=     0.0206   ZX=     2.4250
   XY=     0.0638   YY=    -1.4844   ZY=     0.0312
   XZ=     8.9112   YZ=     0.0099   ZZ=     5.1276
   Eigenvalues:    -5.2131    -1.4844     8.2347
    122  Bq   Isotropic =     0.3356   Anisotropy =    11.0136
   XX=    -1.8604   YX=     0.0213   ZX=     2.6227
   XY=     0.0612   YY=    -1.4797   ZY=     0.0247
   XZ=     8.6506   YZ=     0.0055   ZZ=     4.3470
   Eigenvalues:    -5.1916    -1.4796     7.6780
    123  Bq   Isotropic =     0.1829   Anisotropy =    10.4584
   XX=    -1.6122   YX=     0.0216   ZX=     2.7706
   XY=     0.0582   YY=    -1.4710   ZY=     0.0189
   XZ=     8.3449   YZ=     0.0018   ZZ=     3.6318
   Eigenvalues:    -5.1356    -1.4709     7.1552
    124  Bq   Isotropic =     0.0535   Anisotropy =     9.9210
   XX=    -1.3663   YX=     0.0214   ZX=     2.8722
   XY=     0.0548   YY=    -1.4586   ZY=     0.0139
   XZ=     8.0054   YZ=    -0.0015   ZZ=     2.9854
   Eigenvalues:    -5.0485    -1.4585     6.6675
    125  Bq   Isotropic =    -0.0539   Anisotropy =     9.4035
   XX=    -1.1271   YX=     0.0209   ZX=     2.9319
   XY=     0.0513   YY=    -1.4425   ZY=     0.0095
   XZ=     7.6421   YZ=    -0.0041   ZZ=     2.4080
   Eigenvalues:    -4.9344    -1.4423     6.2152
    126  Bq   Isotropic =    -0.1410   Anisotropy =     8.9074
   XX=    -0.8979   YX=     0.0202   ZX=     2.9547
   XY=     0.0478   YY=    -1.4229   ZY=     0.0059
   XZ=     7.2644   YZ=    -0.0061   ZZ=     1.8977
   Eigenvalues:    -4.7976    -1.4227     5.7972
    127  Bq   Isotropic =    -0.2102   Anisotropy =     8.4333
   XX=    -0.6815   YX=     0.0192   ZX=     2.9457
   XY=     0.0442   YY=    -1.4001   ZY=     0.0029
   XZ=     6.8801   YZ=    -0.0077   ZZ=     1.4509
   Eigenvalues:    -4.6428    -1.3999     5.4120
    128  Bq   Isotropic =    -0.2637   Anisotropy =     7.9815
   XX=    -0.4798   YX=     0.0182   ZX=     2.9101
   XY=     0.0407   YY=    -1.3743   ZY=     0.0005
   XZ=     6.4956   YZ=    -0.0087   ZZ=     1.0629
   Eigenvalues:    -4.4743    -1.3741     5.0573
    129  Bq   Isotropic =    -0.3038   Anisotropy =     7.5519
   XX=    -0.2942   YX=     0.0170   ZX=     2.8528
   XY=     0.0373   YY=    -1.3458   ZY=    -0.0013
   XZ=     6.1163   YZ=    -0.0094   ZZ=     0.7286
   Eigenvalues:    -4.2966    -1.3456     4.7308
    130  Bq   Isotropic =    -0.3327   Anisotropy =     7.1440
   XX=    -0.1255   YX=     0.0158   ZX=     2.7781
   XY=     0.0342   YY=    -1.3150   ZY=    -0.0027
   XZ=     5.7461   YZ=    -0.0097   ZZ=     0.4424
   Eigenvalues:    -4.1133    -1.3148     4.4300
    131  Bq   Isotropic =    -0.3524   Anisotropy =     6.7574
   XX=     0.0261   YX=     0.0147   ZX=     2.6902
   XY=     0.0313   YY=    -1.2821   ZY=    -0.0037
   XZ=     5.3881   YZ=    -0.0098   ZZ=     0.1988
   Eigenvalues:    -3.9278    -1.2820     4.1526
    132  Bq   Isotropic =    -0.3647   Anisotropy =     6.3914
   XX=     0.1606   YX=     0.0136   ZX=     2.5925
   XY=     0.0285   YY=    -1.2477   ZY=    -0.0044
   XZ=     5.0445   YZ=    -0.0097   ZZ=    -0.0071
   Eigenvalues:    -3.7428    -1.2475     3.8962
    133  Bq   Isotropic =    -0.3712   Anisotropy =     6.0452
   XX=     0.2786   YX=     0.0125   ZX=     2.4883
   XY=     0.0261   YY=    -1.2119   ZY=    -0.0049
   XZ=     4.7167   YZ=    -0.0094   ZZ=    -0.1802
   Eigenvalues:    -3.5607    -1.2118     3.6590
    134  Bq   Isotropic =    -0.3730   Anisotropy =     5.7182
   XX=     0.3808   YX=     0.0115   ZX=     2.3801
   XY=     0.0238   YY=    -1.1752   ZY=    -0.0051
   XZ=     4.4055   YZ=    -0.0091   ZZ=    -0.3247
   Eigenvalues:    -3.3832    -1.1750     3.4391
    135  Bq   Isotropic =    -0.3714   Anisotropy =     5.4095
   XX=     0.4680   YX=     0.0106   ZX=     2.2700
   XY=     0.0218   YY=    -1.1378   ZY=    -0.0052
   XZ=     4.1114   YZ=    -0.0086   ZZ=    -0.4445
   Eigenvalues:    -3.2115    -1.1377     3.2349
    136  Bq   Isotropic =    -0.3672   Anisotropy =     5.1184
   XX=     0.5416   YX=     0.0098   ZX=     2.1597
   XY=     0.0200   YY=    -1.1001   ZY=    -0.0052
   XZ=     3.8345   YZ=    -0.0082   ZZ=    -0.5430
   Eigenvalues:    -3.0466    -1.1000     3.0451
    137  Bq   Isotropic =    -0.3609   Anisotropy =     4.8439
   XX=     0.6025   YX=     0.0091   ZX=     2.0508
   XY=     0.0184   YY=    -1.0623   ZY=    -0.0051
   XZ=     3.5745   YZ=    -0.0077   ZZ=    -0.6229
   Eigenvalues:    -2.8889    -1.0622     2.8684
    138  Bq   Isotropic =    -0.3532   Anisotropy =     4.5855
   XX=     0.6521   YX=     0.0084   ZX=     1.9441
   XY=     0.0169   YY=    -1.0246   ZY=    -0.0050
   XZ=     3.3310   YZ=    -0.0072   ZZ=    -0.6871
   Eigenvalues:    -2.7388    -1.0246     2.7038
    139  Bq   Isotropic =    -0.3445   Anisotropy =     4.3421
   XX=     0.6916   YX=     0.0078   ZX=     1.8407
   XY=     0.0156   YY=    -0.9874   ZY=    -0.0049
   XZ=     3.1035   YZ=    -0.0068   ZZ=    -0.7376
   Eigenvalues:    -2.5964    -0.9873     2.5503
    140  Bq   Isotropic =    -0.3350   Anisotropy =     4.1132
   XX=     0.7221   YX=     0.0073   ZX=     1.7409
   XY=     0.0144   YY=    -0.9506   ZY=    -0.0047
   XZ=     2.8913   YZ=    -0.0064   ZZ=    -0.7765
   Eigenvalues:    -2.4616    -0.9505     2.4071
    141  Bq   Isotropic =    -0.3251   Anisotropy =     3.8978
   XX=     0.7447   YX=     0.0068   ZX=     1.6453
   XY=     0.0133   YY=    -0.9146   ZY=    -0.0046
   XZ=     2.6937   YZ=    -0.0060   ZZ=    -0.8053
   Eigenvalues:    -2.3342    -0.9145     2.2735
    142  Bq   Isotropic =    -0.3148   Anisotropy =     3.6953
   XX=     0.7605   YX=     0.0063   ZX=     1.5541
   XY=     0.0123   YY=    -0.8793   ZY=    -0.0044
   XZ=     2.5098   YZ=    -0.0056   ZZ=    -0.8257
   Eigenvalues:    -2.2139    -0.8793     2.1487
    143  Bq   Isotropic =    -0.3045   Anisotropy =     3.5049
   XX=     0.7704   YX=     0.0059   ZX=     1.4674
   XY=     0.0114   YY=    -0.8450   ZY=    -0.0042
   XZ=     2.3390   YZ=    -0.0053   ZZ=    -0.8388
   Eigenvalues:    -2.1006    -0.8450     2.0321
    144  Bq   Isotropic =    -0.2941   Anisotropy =     3.3260
   XX=     0.7753   YX=     0.0056   ZX=     1.3853
   XY=     0.0106   YY=    -0.8117   ZY=    -0.0041
   XZ=     2.1804   YZ=    -0.0050   ZZ=    -0.8459
   Eigenvalues:    -1.9938    -0.8117     1.9232
    145  Bq   Isotropic =    -0.2837   Anisotropy =     3.1578
   XX=     0.7760   YX=     0.0052   ZX=     1.3077
   XY=     0.0099   YY=    -0.7795   ZY=    -0.0039
   XZ=     2.0333   YZ=    -0.0047   ZZ=    -0.8477
   Eigenvalues:    -1.8932    -0.7794     1.8214
    146  Bq   Isotropic =    -0.2735   Anisotropy =     2.9997
   XX=     0.7730   YX=     0.0049   ZX=     1.2345
   XY=     0.0092   YY=    -0.7483   ZY=    -0.0038
   XZ=     1.8969   YZ=    -0.0045   ZZ=    -0.8453
   Eigenvalues:    -1.7986    -0.7483     1.7263
    147  Bq   Isotropic =    -0.2635   Anisotropy =     2.8512
   XX=     0.7672   YX=     0.0046   ZX=     1.1656
   XY=     0.0086   YY=    -0.7183   ZY=    -0.0036
   XZ=     1.7704   YZ=    -0.0042   ZZ=    -0.8393
   Eigenvalues:    -1.7095    -0.7182     1.6373
    148  Bq   Isotropic =    -0.2536   Anisotropy =     2.7115
   XX=     0.7588   YX=     0.0043   ZX=     1.1008
   XY=     0.0080   YY=    -0.6894   ZY=    -0.0035
   XZ=     1.6532   YZ=    -0.0040   ZZ=    -0.8303
   Eigenvalues:    -1.6256    -0.6894     1.5540
    149  Bq   Isotropic =    -0.2440   Anisotropy =     2.5802
   XX=     0.7485   YX=     0.0041   ZX=     1.0399
   XY=     0.0075   YY=    -0.6616   ZY=    -0.0034
   XZ=     1.5446   YZ=    -0.0038   ZZ=    -0.8190
   Eigenvalues:    -1.5466    -0.6616     1.4761
    150  Bq   Isotropic =    -0.2347   Anisotropy =     2.4568
   XX=     0.7365   YX=     0.0039   ZX=     0.9828
   XY=     0.0070   YY=    -0.6350   ZY=    -0.0032
   XZ=     1.4440   YZ=    -0.0036   ZZ=    -0.8057
   Eigenvalues:    -1.4723    -0.6350     1.4031
 End of Minotr F.D. properties file   721 does not exist.
 End of Minotr F.D. properties file   722 does not exist.
 End of Minotr F.D. properties file   788 does not exist.
 Hyperfine terms turned off by default for NAtoms > 100.

 **********************************************************************

            Population analysis using the SCF density.

 **********************************************************************

 Alpha  occ. eigenvalues --  -19.11332 -10.26037 -10.20594 -10.20593 -10.20448
 Alpha  occ. eigenvalues --  -10.19744 -10.19363 -10.19361 -10.18712 -10.18712
 Alpha  occ. eigenvalues --  -10.18236 -10.18184 -10.18117 -10.18113 -10.15095
 Alpha  occ. eigenvalues --   -1.05335  -0.89575  -0.83795  -0.82077  -0.78964
 Alpha  occ. eigenvalues --   -0.75568  -0.74547  -0.68974  -0.65975  -0.65592
 Alpha  occ. eigenvalues --   -0.59492  -0.56872  -0.56476  -0.53624  -0.51357
 Alpha  occ. eigenvalues --   -0.50865  -0.47696  -0.46881  -0.45982  -0.44294
 Alpha  occ. eigenvalues --   -0.43530  -0.42831  -0.42084  -0.40532  -0.40393
 Alpha  occ. eigenvalues --   -0.39233  -0.38062  -0.36984  -0.36533  -0.36104
 Alpha  occ. eigenvalues --   -0.34640  -0.33480  -0.30643  -0.29124  -0.25644
 Alpha  occ. eigenvalues --   -0.23651  -0.21366
 Alpha virt. eigenvalues --   -0.06785  -0.03898  -0.01963   0.02880   0.03760
 Alpha virt. eigenvalues --    0.03773   0.05071   0.06009   0.08270   0.08700
 Alpha virt. eigenvalues --    0.09153   0.09657   0.10558   0.12172   0.12909
 Alpha virt. eigenvalues --    0.13333   0.14272   0.15353   0.17415   0.18883
 Alpha virt. eigenvalues --    0.20928   0.21056   0.22670   0.24200   0.25780
 Alpha virt. eigenvalues --    0.26271   0.28697   0.29196   0.29237   0.30614
 Alpha virt. eigenvalues --    0.30815   0.32620   0.33178   0.34706   0.35475
 Alpha virt. eigenvalues --    0.36267   0.37089   0.37186   0.38487   0.40528
 Alpha virt. eigenvalues --    0.40668   0.42369   0.42583   0.43327   0.43923
 Alpha virt. eigenvalues --    0.44421   0.45211   0.47172   0.47213   0.49244
 Alpha virt. eigenvalues --    0.49521   0.50377   0.50543   0.50854   0.51928
 Alpha virt. eigenvalues --    0.54350   0.54790   0.56386   0.56529   0.56819
 Alpha virt. eigenvalues --    0.57154   0.58147   0.59269   0.59550   0.59957
 Alpha virt. eigenvalues --    0.60931   0.61291   0.61767   0.61979   0.63982
 Alpha virt. eigenvalues --    0.64253   0.64609   0.64710   0.65402   0.66396
 Alpha virt. eigenvalues --    0.66874   0.69199   0.69293   0.71216   0.73671
 Alpha virt. eigenvalues --    0.74152   0.75705   0.76128   0.76885   0.77176
 Alpha virt. eigenvalues --    0.78023   0.79369   0.79991   0.81216   0.82982
 Alpha virt. eigenvalues --    0.84878   0.85851   0.88452   0.90012   0.90031
 Alpha virt. eigenvalues --    0.90661   0.91128   0.95565   0.98008   1.00518
 Alpha virt. eigenvalues --    1.01491   1.04762   1.05140   1.08081   1.08391
 Alpha virt. eigenvalues --    1.12368   1.13830   1.14200   1.16044   1.17565
 Alpha virt. eigenvalues --    1.19491   1.19941   1.26308   1.27208   1.30569
 Alpha virt. eigenvalues --    1.36708   1.38552   1.39001   1.39028   1.40867
 Alpha virt. eigenvalues --    1.41608   1.42122   1.43913   1.46492   1.46502
 Alpha virt. eigenvalues --    1.46669   1.49795   1.49971   1.50717   1.52572
 Alpha virt. eigenvalues --    1.52928   1.53591   1.53906   1.56516   1.56700
 Alpha virt. eigenvalues --    1.57969   1.58140   1.58440   1.59430   1.60595
 Alpha virt. eigenvalues --    1.63173   1.63582   1.65350   1.65912   1.66590
 Alpha virt. eigenvalues --    1.67397   1.67615   1.70073   1.70167   1.72780
 Alpha virt. eigenvalues --    1.73962   1.75077   1.76233   1.76504   1.77340
 Alpha virt. eigenvalues --    1.78519   1.80352   1.80521   1.80868   1.82726
 Alpha virt. eigenvalues --    1.83165   1.83467   1.88816   1.88897   1.90505
 Alpha virt. eigenvalues --    1.91539   1.92714   1.93344   1.94440   1.96418
 Alpha virt. eigenvalues --    1.99319   2.01231   2.02062   2.02498   2.04161
 Alpha virt. eigenvalues --    2.07501   2.08680   2.10134   2.11020   2.14067
 Alpha virt. eigenvalues --    2.15364   2.17811   2.17981   2.19256   2.23621
 Alpha virt. eigenvalues --    2.25328   2.26290   2.29864   2.30000   2.32288
 Alpha virt. eigenvalues --    2.34837   2.35469   2.36875   2.38625   2.41237
 Alpha virt. eigenvalues --    2.41983   2.42090   2.43941   2.48255   2.50801
 Alpha virt. eigenvalues --    2.51557   2.53585   2.55928   2.56678   2.58731
 Alpha virt. eigenvalues --    2.59756   2.60539   2.61283   2.62280   2.62780
 Alpha virt. eigenvalues --    2.63746   2.65185   2.65238   2.66403   2.66553
 Alpha virt. eigenvalues --    2.68115   2.70227   2.72799   2.74199   2.75301
 Alpha virt. eigenvalues --    2.80452   2.80762   2.81549   2.83541   2.85871
 Alpha virt. eigenvalues --    2.85938   2.87023   2.87196   2.93189   2.93561
 Alpha virt. eigenvalues --    2.94520   2.97036   2.99638   3.01723   3.04168
 Alpha virt. eigenvalues --    3.05216   3.07409   3.11975   3.12080   3.16278
 Alpha virt. eigenvalues --    3.16935   3.22574   3.26462   3.28262   3.30177
 Alpha virt. eigenvalues --    3.31519   3.33126   3.36712   3.45174   3.45904
 Alpha virt. eigenvalues --    3.47825   3.54222   3.55288   3.57958   3.66367
 Alpha virt. eigenvalues --    3.67568   3.74229   3.82612   3.85217   3.97258
 Alpha virt. eigenvalues --    3.98101   3.99111   3.99456   4.07289   4.07732
 Alpha virt. eigenvalues --    4.14326   4.16235   4.25832   4.38550   4.41894
 Alpha virt. eigenvalues --    4.54534   4.60251   4.97231   5.09281   5.61320
 Alpha virt. eigenvalues --   23.50119  23.69095  23.73058  23.79259  23.86962
 Alpha virt. eigenvalues --   23.89248  23.89558  23.94964  24.03307  24.09719
 Alpha virt. eigenvalues --   24.10806  24.17297  24.20664  24.22387  49.99434
          Condensed to atoms (all electrons):
 Mulliken charges:
               1
     1  Bq   0.000000
     2  Bq   0.000000
     3  C    0.329651
     4  C   -0.123744
     5  C   -0.123676
     6  C   -0.032471
     7  C    0.016520
     8  C    0.016569
     9  C   -0.032480
    10  C   -0.421242
    11  C   -0.037906
    12  C   -0.037924
    13  C   -0.083562
    14  C   -0.083587
    15  C   -0.215359
    16  C   -0.172514
    17  O   -0.287093
    18  H    0.099133
    19  H    0.099140
    20  H    0.099580
    21  H    0.099586
    22  H    0.093317
    23  H    0.093312
    24  H    0.110166
    25  H    0.110170
    26  H    0.144837
    27  H    0.119564
    28  H    0.109993
    29  H    0.110019
    30  Bq   0.000000
    31  Bq   0.000000
    32  Bq   0.000000
    33  Bq   0.000000
    34  Bq   0.000000
    35  Bq   0.000000
    36  Bq   0.000000
    37  Bq   0.000000
    38  Bq   0.000000
    39  Bq   0.000000
    40  Bq   0.000000
    41  Bq   0.000000
    42  Bq   0.000000
    43  Bq   0.000000
    44  Bq   0.000000
    45  Bq   0.000000
    46  Bq   0.000000
    47  Bq   0.000000
    48  Bq   0.000000
    49  Bq   0.000000
    50  Bq   0.000000
    51  Bq   0.000000
    52  Bq   0.000000
    53  Bq   0.000000
    54  Bq   0.000000
    55  Bq   0.000000
    56  Bq   0.000000
    57  Bq   0.000000
    58  Bq   0.000000
    59  Bq   0.000000
    60  Bq   0.000000
    61  Bq   0.000000
    62  Bq   0.000000
    63  Bq   0.000000
    64  Bq   0.000000
    65  Bq   0.000000
    66  Bq   0.000000
    67  Bq   0.000000
    68  Bq   0.000000
    69  Bq   0.000000
    70  Bq   0.000000
    71  Bq   0.000000
    72  Bq   0.000000
    73  Bq   0.000000
    74  Bq   0.000000
    75  Bq   0.000000
    76  Bq   0.000000
    77  Bq   0.000000
    78  Bq   0.000000
    79  Bq   0.000000
    80  Bq   0.000000
    81  Bq   0.000000
    82  Bq   0.000000
    83  Bq   0.000000
    84  Bq   0.000000
    85  Bq   0.000000
    86  Bq   0.000000
    87  Bq   0.000000
    88  Bq   0.000000
    89  Bq   0.000000
    90  Bq   0.000000
    91  Bq   0.000000
    92  Bq   0.000000
    93  Bq   0.000000
    94  Bq   0.000000
    95  Bq   0.000000
    96  Bq   0.000000
    97  Bq   0.000000
    98  Bq   0.000000
    99  Bq   0.000000
   100  Bq   0.000000
   101  Bq   0.000000
   102  Bq   0.000000
   103  Bq   0.000000
   104  Bq   0.000000
   105  Bq   0.000000
   106  Bq   0.000000
   107  Bq   0.000000
   108  Bq   0.000000
   109  Bq   0.000000
   110  Bq   0.000000
   111  Bq   0.000000
   112  Bq   0.000000
   113  Bq   0.000000
   114  Bq   0.000000
   115  Bq   0.000000
   116  Bq   0.000000
   117  Bq   0.000000
   118  Bq   0.000000
   119  Bq   0.000000
   120  Bq   0.000000
   121  Bq   0.000000
   122  Bq   0.000000
   123  Bq   0.000000
   124  Bq   0.000000
   125  Bq   0.000000
   126  Bq   0.000000
   127  Bq   0.000000
   128  Bq   0.000000
   129  Bq   0.000000
   130  Bq   0.000000
   131  Bq   0.000000
   132  Bq   0.000000
   133  Bq   0.000000
   134  Bq   0.000000
   135  Bq   0.000000
   136  Bq   0.000000
   137  Bq   0.000000
   138  Bq   0.000000
   139  Bq   0.000000
   140  Bq   0.000000
   141  Bq   0.000000
   142  Bq   0.000000
   143  Bq   0.000000
   144  Bq   0.000000
   145  Bq   0.000000
   146  Bq   0.000000
   147  Bq   0.000000
   148  Bq   0.000000
   149  Bq   0.000000
   150  Bq   0.000000
 Sum of Mulliken charges =  -0.00000
 Mulliken charges with hydrogens summed into heavy atoms:
               1
     1  Bq   0.000000
     2  Bq   0.000000
     3  C    0.329651
     4  C   -0.024611
     5  C   -0.024536
     6  C    0.067110
     7  C    0.016520
     8  C    0.016569
     9  C    0.067106
    10  C   -0.421242
    11  C    0.055411
    12  C    0.055388
    13  C    0.026604
    14  C    0.026583
    15  C   -0.070522
    16  C    0.167062
    17  O   -0.287093
    30  Bq   0.000000
    31  Bq   0.000000
    32  Bq   0.000000
    33  Bq   0.000000
    34  Bq   0.000000
    35  Bq   0.000000
    36  Bq   0.000000
    37  Bq   0.000000
    38  Bq   0.000000
    39  Bq   0.000000
    40  Bq   0.000000
    41  Bq   0.000000
    42  Bq   0.000000
    43  Bq   0.000000
    44  Bq   0.000000
    45  Bq   0.000000
    46  Bq   0.000000
    47  Bq   0.000000
    48  Bq   0.000000
    49  Bq   0.000000
    50  Bq   0.000000
    51  Bq   0.000000
    52  Bq   0.000000
    53  Bq   0.000000
    54  Bq   0.000000
    55  Bq   0.000000
    56  Bq   0.000000
    57  Bq   0.000000
    58  Bq   0.000000
    59  Bq   0.000000
    60  Bq   0.000000
    61  Bq   0.000000
    62  Bq   0.000000
    63  Bq   0.000000
    64  Bq   0.000000
    65  Bq   0.000000
    66  Bq   0.000000
    67  Bq   0.000000
    68  Bq   0.000000
    69  Bq   0.000000
    70  Bq   0.000000
    71  Bq   0.000000
    72  Bq   0.000000
    73  Bq   0.000000
    74  Bq   0.000000
    75  Bq   0.000000
    76  Bq   0.000000
    77  Bq   0.000000
    78  Bq   0.000000
    79  Bq   0.000000
    80  Bq   0.000000
    81  Bq   0.000000
    82  Bq   0.000000
    83  Bq   0.000000
    84  Bq   0.000000
    85  Bq   0.000000
    86  Bq   0.000000
    87  Bq   0.000000
    88  Bq   0.000000
    89  Bq   0.000000
    90  Bq   0.000000
    91  Bq   0.000000
    92  Bq   0.000000
    93  Bq   0.000000
    94  Bq   0.000000
    95  Bq   0.000000
    96  Bq   0.000000
    97  Bq   0.000000
    98  Bq   0.000000
    99  Bq   0.000000
   100  Bq   0.000000
   101  Bq   0.000000
   102  Bq   0.000000
   103  Bq   0.000000
   104  Bq   0.000000
   105  Bq   0.000000
   106  Bq   0.000000
   107  Bq   0.000000
   108  Bq   0.000000
   109  Bq   0.000000
   110  Bq   0.000000
   111  Bq   0.000000
   112  Bq   0.000000
   113  Bq   0.000000
   114  Bq   0.000000
   115  Bq   0.000000
   116  Bq   0.000000
   117  Bq   0.000000
   118  Bq   0.000000
   119  Bq   0.000000
   120  Bq   0.000000
   121  Bq   0.000000
   122  Bq   0.000000
   123  Bq   0.000000
   124  Bq   0.000000
   125  Bq   0.000000
   126  Bq   0.000000
   127  Bq   0.000000
   128  Bq   0.000000
   129  Bq   0.000000
   130  Bq   0.000000
   131  Bq   0.000000
   132  Bq   0.000000
   133  Bq   0.000000
   134  Bq   0.000000
   135  Bq   0.000000
   136  Bq   0.000000
   137  Bq   0.000000
   138  Bq   0.000000
   139  Bq   0.000000
   140  Bq   0.000000
   141  Bq   0.000000
   142  Bq   0.000000
   143  Bq   0.000000
   144  Bq   0.000000
   145  Bq   0.000000
   146  Bq   0.000000
   147  Bq   0.000000
   148  Bq   0.000000
   149  Bq   0.000000
   150  Bq   0.000000
 Electronic spatial extent (au):  <R**2>=           2567.8288
 Charge=              0.0000 electrons
 Dipole moment (field-independent basis, Debye):
    X=             -0.3363    Y=             -0.0175    Z=             -3.3025  Tot=              3.3196
 Quadrupole moment (field-independent basis, Debye-Ang):
   XX=            -80.7120   YY=            -82.9372   ZZ=           -100.7741
   XY=             -0.0528   XZ=             -5.9491   YZ=             -0.0640
 Traceless Quadrupole moment (field-independent basis, Debye-Ang):
   XX=              7.4291   YY=              5.2039   ZZ=            -12.6330
   XY=             -0.0528   XZ=             -5.9491   YZ=             -0.0640
 Octapole moment (field-independent basis, Debye-Ang**2):
  XXX=            -74.9474  YYY=             -0.6681  ZZZ=           -220.8119  XYY=            -29.9987
  XXY=             -0.3734  XXZ=            -78.8501  XZZ=            -50.2724  YZZ=             -0.0933
  YYZ=            -72.3720  XYZ=             -0.0747
 Hexadecapole moment (field-independent basis, Debye-Ang**3):
 XXXX=          -1581.3402 YYYY=           -768.6482 ZZZZ=          -1133.0799 XXXY=              1.8078
 XXXZ=           -150.3152 YYYX=              2.4007 YYYZ=              0.4387 ZZZX=           -224.3349
 ZZZY=              0.0636 XXYY=           -404.3666 XXZZ=           -514.0863 YYZZ=           -290.4541
 XXYZ=             -0.2719 YYXZ=            -48.4873 ZZXY=              0.8859
 N-N= 9.733496434543D+02 E-N=-3.378692316908D+03  KE= 6.134799349836D+02
 1\1\GINC-CHCC10\SP\RB3LYP\6-311G(d,p)\C14H12O1\GRABICNI\03-Nov-2021\0\
 \# nmr=giao b3lyp/6-311g(d,p)\\cal153\\0,1\Bq,0,0.,0.,0.\Bq,0,0.,0.,2.
 39858195\C,0,1.61985285,0.,1.95113667\C,0,-2.40630628,0.71042564,-0.00
 415859\C,0,-2.41646043,-0.67485438,0.00418066\C,0,-1.27243639,-1.50131
 636,0.01450508\C,0,-0.00843874,-1.15117766,0.44324272\C,0,0.0084513,1.
 15659267,0.42928263\C,0,-1.2503097,1.52010685,-0.00373954\C,0,0.180438
 08,0.00737751,1.41934418\C,0,1.16630656,-1.76645699,-0.12956941\C,0,1.
 19202951,1.7474462,-0.15101973\C,0,2.4217334,1.21466923,-0.00762187\C,
 0,2.40378229,-1.25025785,0.00761601\C,0,2.65096663,-0.01425378,0.84904
 913\C,0,-0.76905465,0.0216191,2.6170023\O,0,1.89929407,0.00498047,3.12
 388472\H,0,-3.34945315,1.20380559,-0.21676292\H,0,-3.36676576,-1.15687
 298,-0.20250782\H,0,-1.37013176,-2.46767319,-0.47461121\H,0,-1.3338075
 3,2.48182324,-0.50448444\H,0,1.00798051,-2.61528834,-0.78738635\H,0,1.
 04616038,2.59040241,-0.81917873\H,0,3.26953444,1.62340926,-0.5446569\H
 ,0,3.24547156,-1.67802233,-0.52418292\H,0,3.64793633,-0.01881433,1.289
 27264\H,0,-1.81314354,0.02817852,2.32580166\H,0,-0.57828408,-0.8567271
 3,3.23421581\H,0,-0.56447284,0.90383339,3.22419691\Bq,0,0.,0.,-2.\Bq,0
 ,0.1,0.,-2.\Bq,0,0.2,0.,-2.\Bq,0,0.3,0.,-2.\Bq,0,0.4,0.,-2.\Bq,0,0.5,0
 .,-2.\Bq,0,0.6,0.,-2.\Bq,0,0.7,0.,-2.\Bq,0,0.8,0.,-2.\Bq,0,0.9,0.,-2.\
 Bq,0,1.,0.,-2.\Bq,0,1.1,0.,-2.\Bq,0,1.2,0.,-2.\Bq,0,1.3,0.,-2.\Bq,0,1.
 4,0.,-2.\Bq,0,1.5,0.,-2.\Bq,0,1.6,0.,-2.\Bq,0,1.7,0.,-2.\Bq,0,1.8,0.,-
 2.\Bq,0,1.9,0.,-2.\Bq,0,2.,0.,-2.\Bq,0,2.1,0.,-2.\Bq,0,2.2,0.,-2.\Bq,0
 ,2.3,0.,-2.\Bq,0,2.4,0.,-2.\Bq,0,2.5,0.,-2.\Bq,0,2.6,0.,-2.\Bq,0,2.7,0
 .,-2.\Bq,0,2.8,0.,-2.\Bq,0,2.9,0.,-2.\Bq,0,3.,0.,-2.\Bq,0,3.1,0.,-2.\B
 q,0,3.2,0.,-2.\Bq,0,3.3,0.,-2.\Bq,0,3.4,0.,-2.\Bq,0,3.5,0.,-2.\Bq,0,3.
 6,0.,-2.\Bq,0,3.7,0.,-2.\Bq,0,3.8,0.,-2.\Bq,0,3.9,0.,-2.\Bq,0,4.,0.,-2
 .\Bq,0,4.1,0.,-2.\Bq,0,4.2,0.,-2.\Bq,0,4.3,0.,-2.\Bq,0,4.4,0.,-2.\Bq,0
 ,4.5,0.,-2.\Bq,0,4.6,0.,-2.\Bq,0,4.7,0.,-2.\Bq,0,4.8,0.,-2.\Bq,0,4.9,0
 .,-2.\Bq,0,5.,0.,-2.\Bq,0,5.1,0.,-2.\Bq,0,5.2,0.,-2.\Bq,0,5.3,0.,-2.\B
 q,0,5.4,0.,-2.\Bq,0,5.5,0.,-2.\Bq,0,5.6,0.,-2.\Bq,0,5.7,0.,-2.\Bq,0,5.
 8,0.,-2.\Bq,0,5.9,0.,-2.\Bq,0,6.,0.,-2.\Bq,0,-0.1,0.,-2.\Bq,0,-0.2,0.,
 -2.\Bq,0,-0.3,0.,-2.\Bq,0,-0.4,0.,-2.\Bq,0,-0.5,0.,-2.\Bq,0,-0.6,0.,-2
 .\Bq,0,-0.7,0.,-2.\Bq,0,-0.8,0.,-2.\Bq,0,-0.9,0.,-2.\Bq,0,-1.,0.,-2.\B
 q,0,-1.1,0.,-2.\Bq,0,-1.2,0.,-2.\Bq,0,-1.3,0.,-2.\Bq,0,-1.4,0.,-2.\Bq,
 0,-1.5,0.,-2.\Bq,0,-1.6,0.,-2.\Bq,0,-1.7,0.,-2.\Bq,0,-1.8,0.,-2.\Bq,0,
 -1.9,0.,-2.\Bq,0,-2.,0.,-2.\Bq,0,-2.1,0.,-2.\Bq,0,-2.2,0.,-2.\Bq,0,-2.
 3,0.,-2.\Bq,0,-2.4,0.,-2.\Bq,0,-2.5,0.,-2.\Bq,0,-2.6,0.,-2.\Bq,0,-2.7,
 0.,-2.\Bq,0,-2.8,0.,-2.\Bq,0,-2.9,0.,-2.\Bq,0,-3.,0.,-2.\Bq,0,-3.1,0.,
 -2.\Bq,0,-3.2,0.,-2.\Bq,0,-3.3,0.,-2.\Bq,0,-3.4,0.,-2.\Bq,0,-3.5,0.,-2
 .\Bq,0,-3.6,0.,-2.\Bq,0,-3.7,0.,-2.\Bq,0,-3.8,0.,-2.\Bq,0,-3.9,0.,-2.\
 Bq,0,-4.,0.,-2.\Bq,0,-4.1,0.,-2.\Bq,0,-4.2,0.,-2.\Bq,0,-4.3,0.,-2.\Bq,
 0,-4.4,0.,-2.\Bq,0,-4.5,0.,-2.\Bq,0,-4.6,0.,-2.\Bq,0,-4.7,0.,-2.\Bq,0,
 -4.8,0.,-2.\Bq,0,-4.9,0.,-2.\Bq,0,-5.,0.,-2.\Bq,0,-5.1,0.,-2.\Bq,0,-5.
 2,0.,-2.\Bq,0,-5.3,0.,-2.\Bq,0,-5.4,0.,-2.\Bq,0,-5.5,0.,-2.\Bq,0,-5.6,
 0.,-2.\Bq,0,-5.7,0.,-2.\Bq,0,-5.8,0.,-2.\Bq,0,-5.9,0.,-2.\Bq,0,-6.,0.,
 -2.\\Version=EM64L-G16RevA.03\HF=-616.0177919\RMSD=7.462e-09\Dipole=-0
 .132316,-0.0068997,-1.2993106\Quadrupole=5.5233387,3.8690073,-9.392346
 ,-0.0392479,-4.423047,-0.0475873\PG=C01 [X(C14H12O1)]\\@


 There was a great rattling of the words for the fewness of ideas.
                   -- Charles Baxter in Gryphon
 Job cpu time:       0 days  0 hours 19 minutes 19.5 seconds.
 Elapsed time:       0 days  0 hours  1 minutes 59.6 seconds.
 File lengths (MBytes):  RWF=     74 Int=      0 D2E=      0 Chk=     11 Scr=      1
 Normal termination of Gaussian 16 at Wed Nov  3 12:54:09 2021.
