# Supplementary material for: Photoswitching neutral homoaromatic hydrocarbons
Source: Nat Chem. 2023 Jan 26;15(3):377–85. doi: 10.1038/s41557-022-01121-w (PMC9986110; doi:10.1038/s41557-022-01121-w)
Supplement: Source Data Fig. 6a — Source data files for plotted graph in Fig. 6a. [file 41557_2022_1121_MOESM17_ESM.zip › NICS-XY-Scan at 2.2 A Me-15 log-file..txt]

 Entering Gaussian System, Link 0=g16
 Initial command:
 /usr/local/li/G16-A03/g16/l1.exe "/scr/grabicni/Gau-13808.inp" -scrdir="/scr/grabicni/"
 Entering Link 1 = /usr/local/li/G16-A03/g16/l1.exe PID=     13809.
  
 Copyright (c) 1988,1990,1992,1993,1995,1998,2003,2009,2016,
            Gaussian, Inc.  All Rights Reserved.
  
 This is part of the Gaussian(R) 16 program.  It is based on
 the Gaussian(R) 09 system (copyright 2009, Gaussian, Inc.),
 the Gaussian(R) 03 system (copyright 2003, Gaussian, Inc.),
 the Gaussian(R) 98 system (copyright 1998, Gaussian, Inc.),
 the Gaussian(R) 94 system (copyright 1995, Gaussian, Inc.),
 the Gaussian 92(TM) system (copyright 1992, Gaussian, Inc.),
 the Gaussian 90(TM) system (copyright 1990, Gaussian, Inc.),
 the Gaussian 88(TM) system (copyright 1988, Gaussian, Inc.),
 the Gaussian 86(TM) system (copyright 1986, Carnegie Mellon
 University), and the Gaussian 82(TM) system (copyright 1983,
 Carnegie Mellon University). Gaussian is a federally registered
 trademark of Gaussian, Inc.
  
 This software contains proprietary and confidential information,
 including trade secrets, belonging to Gaussian, Inc.
  
 This software is provided under written license and may be
 used, copied, transmitted, or stored only in accord with that
 written license.
  
 The following legend is applicable only to US Government
 contracts under FAR:
  
                    RESTRICTED RIGHTS LEGEND
  
 Use, reproduction and disclosure by the US Government is
 subject to restrictions as set forth in subparagraphs (a)
 and (c) of the Commercial Computer Software - Restricted
 Rights clause in FAR 52.227-19.
  
 Gaussian, Inc.
 340 Quinnipiac St., Bldg. 40, Wallingford CT 06492
  
  
 ---------------------------------------------------------------
 Warning -- This program may not be used in any manner that
 competes with the business of Gaussian, Inc. or will provide
 assistance to any competitor of Gaussian, Inc.  The licensee
 of this program is prohibited from giving any competitor of
 Gaussian, Inc. access to this program.  By using this program,
 the user acknowledges that Gaussian, Inc. is engaged in the
 business of creating and licensing software in the field of
 computational chemistry and represents and warrants to the
 licensee that it is not a competitor of Gaussian, Inc. and that
 it will not use this program in any manner prohibited above.
 ---------------------------------------------------------------
  

 Cite this work as:
 Gaussian 16, Revision A.03,
 M. J. Frisch, G. W. Trucks, H. B. Schlegel, G. E. Scuseria, 
 M. A. Robb, J. R. Cheeseman, G. Scalmani, V. Barone, 
 G. A. Petersson, H. Nakatsuji, X. Li, M. Caricato, A. V. Marenich, 
 J. Bloino, B. G. Janesko, R. Gomperts, B. Mennucci, H. P. Hratchian, 
 J. V. Ortiz, A. F. Izmaylov, J. L. Sonnenberg, D. Williams-Young, 
 F. Ding, F. Lipparini, F. Egidi, J. Goings, B. Peng, A. Petrone, 
 T. Henderson, D. Ranasinghe, V. G. Zakrzewski, J. Gao, N. Rega, 
 G. Zheng, W. Liang, M. Hada, M. Ehara, K. Toyota, R. Fukuda, 
 J. Hasegawa, M. Ishida, T. Nakajima, Y. Honda, O. Kitao, H. Nakai, 
 T. Vreven, K. Throssell, J. A. Montgomery, Jr., J. E. Peralta, 
 F. Ogliaro, M. J. Bearpark, J. J. Heyd, E. N. Brothers, K. N. Kudin, 
 V. N. Staroverov, T. A. Keith, R. Kobayashi, J. Normand, 
 K. Raghavachari, A. P. Rendell, J. C. Burant, S. S. Iyengar, 
 J. Tomasi, M. Cossi, J. M. Millam, M. Klene, C. Adamo, R. Cammi, 
 J. W. Ochterski, R. L. Martin, K. Morokuma, O. Farkas, 
 J. B. Foresman, and D. J. Fox, Gaussian, Inc., Wallingford CT, 2016.
 
 ******************************************
 Gaussian 16:  EM64L-G16RevA.03 25-Dec-2016
                 3-Nov-2021 
 ******************************************
 %chk=cal154.chk
 %nprocshared=10
 Will use up to   10 processors via shared memory.
 %mem=10GB
 ----------------------------
 # nmr=giao b3lyp/6-311g(d,p)
 ----------------------------
 1/38=1,172=1/1;
 2/12=2,17=6,18=5,40=1/2;
 3/5=4,6=6,7=101,11=2,25=1,30=1,74=-5/1,2,3,8;
 4//1;
 5/5=2,38=5/2;
 8/6=1,10=90,11=11/1;
 10/13=100,45=16/2;
 6/7=2,8=2,9=2,10=2,28=1/1;
 99/9=1/99;
 ------
 cal154
 ------
 Symbolic Z-matrix:
 Charge =  0 Multiplicity = 1
 Bq                    0.        0.        0. 
 Bq                    0.        0.        2.39858 
 C                     1.61985   0.        1.95114 
 C                    -2.40631   0.71043  -0.00416 
 C                    -2.41646  -0.67485   0.00418 
 C                    -1.27244  -1.50132   0.01451 
 C                    -0.00844  -1.15118   0.44324 
 C                     0.00845   1.15659   0.42928 
 C                    -1.25031   1.52011  -0.00374 
 C                     0.18044   0.00738   1.41934 
 C                     1.16631  -1.76646  -0.12957 
 C                     1.19203   1.74745  -0.15102 
 C                     2.42173   1.21467  -0.00762 
 C                     2.40378  -1.25026   0.00762 
 C                     2.65097  -0.01425   0.84905 
 C                    -0.76905   0.02162   2.617 
 O                     1.89929   0.00498   3.12388 
 H                    -3.34945   1.20381  -0.21676 
 H                    -3.36677  -1.15687  -0.20251 
 H                    -1.37013  -2.46767  -0.47461 
 H                    -1.33381   2.48182  -0.50448 
 H                     1.00798  -2.61529  -0.78739 
 H                     1.04616   2.5904   -0.81918 
 H                     3.26953   1.62341  -0.54466 
 H                     3.24547  -1.67802  -0.52418 
 H                     3.64794  -0.01881   1.28927 
 H                    -1.81314   0.02818   2.3258 
 H                    -0.57828  -0.85673   3.23422 
 H                    -0.56447   0.90383   3.2242 
 Bq                    0.        0.       -2.2 
 Bq                    0.1       0.       -2.2 
 Bq                    0.2       0.       -2.2 
 Bq                    0.3       0.       -2.2 
 Bq                    0.4       0.       -2.2 
 Bq                    0.5       0.       -2.2 
 Bq                    0.6       0.       -2.2 
 Bq                    0.7       0.       -2.2 
 Bq                    0.8       0.       -2.2 
 Bq                    0.9       0.       -2.2 
 Bq                    1.        0.       -2.2 
 Bq                    1.1       0.       -2.2 
 Bq                    1.2       0.       -2.2 
 Bq                    1.3       0.       -2.2 
 Bq                    1.4       0.       -2.2 
 Bq                    1.5       0.       -2.2 
 Bq                    1.6       0.       -2.2 
 Bq                    1.7       0.       -2.2 
 Bq                    1.8       0.       -2.2 
 Bq                    1.9       0.       -2.2 
 Bq                    2.        0.       -2.2 
 Bq                    2.1       0.       -2.2 
 Bq                    2.2       0.       -2.2 
 Bq                    2.3       0.       -2.2 
 Bq                    2.4       0.       -2.2 
 Bq                    2.5       0.       -2.2 
 Bq                    2.6       0.       -2.2 
 Bq                    2.7       0.       -2.2 
 Bq                    2.8       0.       -2.2 
 Bq                    2.9       0.       -2.2 
 Bq                    3.        0.       -2.2 
 Bq                    3.1       0.       -2.2 
 Bq                    3.2       0.       -2.2 
 Bq                    3.3       0.       -2.2 
 Bq                    3.4       0.       -2.2 
 Bq                    3.5       0.       -2.2 
 Bq                    3.6       0.       -2.2 
 Bq                    3.7       0.       -2.2 
 Bq                    3.8       0.       -2.2 
 Bq                    3.9       0.       -2.2 
 Bq                    4.        0.       -2.2 
 Bq                    4.1       0.       -2.2 
 Bq                    4.2       0.       -2.2 
 Bq                    4.3       0.       -2.2 
 Bq                    4.4       0.       -2.2 
 Bq                    4.5       0.       -2.2 
 Bq                    4.6       0.       -2.2 
 Bq                    4.7       0.       -2.2 
 Bq                    4.8       0.       -2.2 
 Bq                    4.9       0.       -2.2 
 Bq                    5.        0.       -2.2 
 Bq                    5.1       0.       -2.2 
 Bq                    5.2       0.       -2.2 
 Bq                    5.3       0.       -2.2 
 Bq                    5.4       0.       -2.2 
 Bq                    5.5       0.       -2.2 
 Bq                    5.6       0.       -2.2 
 Bq                    5.7       0.       -2.2 
 Bq                    5.8       0.       -2.2 
 Bq                    5.9       0.       -2.2 
 Bq                    6.        0.       -2.2 
 Bq                   -0.1       0.       -2.2 
 Bq                   -0.2       0.       -2.2 
 Bq                   -0.3       0.       -2.2 
 Bq                   -0.4       0.       -2.2 
 Bq                   -0.5       0.       -2.2 
 Bq                   -0.6       0.       -2.2 
 Bq                   -0.7       0.       -2.2 
 Bq                   -0.8       0.       -2.2 
 Bq                   -0.9       0.       -2.2 
 Bq                   -1.        0.       -2.2 
 Bq                   -1.1       0.       -2.2 
 Bq                   -1.2       0.       -2.2 
 Bq                   -1.3       0.       -2.2 
 Bq                   -1.4       0.       -2.2 
 Bq                   -1.5       0.       -2.2 
 Bq                   -1.6       0.       -2.2 
 Bq                   -1.7       0.       -2.2 
 Bq                   -1.8       0.       -2.2 
 Bq                   -1.9       0.       -2.2 
 Bq                   -2.        0.       -2.2 
 Bq                   -2.1       0.       -2.2 
 Bq                   -2.2       0.       -2.2 
 Bq                   -2.3       0.       -2.2 
 Bq                   -2.4       0.       -2.2 
 Bq                   -2.5       0.       -2.2 
 Bq                   -2.6       0.       -2.2 
 Bq                   -2.7       0.       -2.2 
 Bq                   -2.8       0.       -2.2 
 Bq                   -2.9       0.       -2.2 
 Bq                   -3.        0.       -2.2 
 Bq                   -3.1       0.       -2.2 
 Bq                   -3.2       0.       -2.2 
 Bq                   -3.3       0.       -2.2 
 Bq                   -3.4       0.       -2.2 
 Bq                   -3.5       0.       -2.2 
 Bq                   -3.6       0.       -2.2 
 Bq                   -3.7       0.       -2.2 
 Bq                   -3.8       0.       -2.2 
 Bq                   -3.9       0.       -2.2 
 Bq                   -4.        0.       -2.2 
 Bq                   -4.1       0.       -2.2 
 Bq                   -4.2       0.       -2.2 
 Bq                   -4.3       0.       -2.2 
 Bq                   -4.4       0.       -2.2 
 Bq                   -4.5       0.       -2.2 
 Bq                   -4.6       0.       -2.2 
 Bq                   -4.7       0.       -2.2 
 Bq                   -4.8       0.       -2.2 
 Bq                   -4.9       0.       -2.2 
 Bq                   -5.        0.       -2.2 
 Bq                   -5.1       0.       -2.2 
 Bq                   -5.2       0.       -2.2 
 Bq                   -5.3       0.       -2.2 
 Bq                   -5.4       0.       -2.2 
 Bq                   -5.5       0.       -2.2 
 Bq                   -5.6       0.       -2.2 
 Bq                   -5.7       0.       -2.2 
 Bq                   -5.8       0.       -2.2 
 Bq                   -5.9       0.       -2.2 
 Bq                   -6.        0.       -2.2 
 
 Symmetry turned off:
 Cannot cope with ghost atoms or with translation vectors.
 Stoichiometry    C14H12O
 Framework group  C1[X(C14H12O)]
 NumDoF:  NAt=    27 NAtoms=   150
 Deg. of freedom     0
 Full point group                 C1      NOp   1
                          Input orientation:                          
 ---------------------------------------------------------------------
 Center     Atomic      Atomic             Coordinates (Angstroms)
 Number     Number       Type             X           Y           Z
 ---------------------------------------------------------------------
      1          0           0        0.000000    0.000000    0.000000
      2          0           0        0.000000    0.000000    2.398582
      3          6           0        1.619853    0.000000    1.951137
      4          6           0       -2.406306    0.710426   -0.004159
      5          6           0       -2.416460   -0.674854    0.004181
      6          6           0       -1.272436   -1.501316    0.014505
      7          6           0       -0.008439   -1.151178    0.443243
      8          6           0        0.008451    1.156593    0.429283
      9          6           0       -1.250310    1.520107   -0.003740
     10          6           0        0.180438    0.007378    1.419344
     11          6           0        1.166307   -1.766457   -0.129569
     12          6           0        1.192030    1.747446   -0.151020
     13          6           0        2.421733    1.214669   -0.007622
     14          6           0        2.403782   -1.250258    0.007616
     15          6           0        2.650967   -0.014254    0.849049
     16          6           0       -0.769055    0.021619    2.617002
     17          8           0        1.899294    0.004980    3.123885
     18          1           0       -3.349453    1.203806   -0.216763
     19          1           0       -3.366766   -1.156873   -0.202508
     20          1           0       -1.370132   -2.467673   -0.474611
     21          1           0       -1.333808    2.481823   -0.504484
     22          1           0        1.007981   -2.615288   -0.787386
     23          1           0        1.046160    2.590402   -0.819179
     24          1           0        3.269534    1.623409   -0.544657
     25          1           0        3.245472   -1.678022   -0.524183
     26          1           0        3.647936   -0.018814    1.289273
     27          1           0       -1.813144    0.028179    2.325802
     28          1           0       -0.578284   -0.856727    3.234216
     29          1           0       -0.564473    0.903833    3.224197
     30          0           0        0.000000    0.000000   -2.200000
     31          0           0        0.100000    0.000000   -2.200000
     32          0           0        0.200000    0.000000   -2.200000
     33          0           0        0.300000    0.000000   -2.200000
     34          0           0        0.400000    0.000000   -2.200000
     35          0           0        0.500000    0.000000   -2.200000
     36          0           0        0.600000    0.000000   -2.200000
     37          0           0        0.700000    0.000000   -2.200000
     38          0           0        0.800000    0.000000   -2.200000
     39          0           0        0.900000    0.000000   -2.200000
     40          0           0        1.000000    0.000000   -2.200000
     41          0           0        1.100000    0.000000   -2.200000
     42          0           0        1.200000    0.000000   -2.200000
     43          0           0        1.300000    0.000000   -2.200000
     44          0           0        1.400000    0.000000   -2.200000
     45          0           0        1.500000    0.000000   -2.200000
     46          0           0        1.600000    0.000000   -2.200000
     47          0           0        1.700000    0.000000   -2.200000
     48          0           0        1.800000    0.000000   -2.200000
     49          0           0        1.900000    0.000000   -2.200000
     50          0           0        2.000000    0.000000   -2.200000
     51          0           0        2.100000    0.000000   -2.200000
     52          0           0        2.200000    0.000000   -2.200000
     53          0           0        2.300000    0.000000   -2.200000
     54          0           0        2.400000    0.000000   -2.200000
     55          0           0        2.500000    0.000000   -2.200000
     56          0           0        2.600000    0.000000   -2.200000
     57          0           0        2.700000    0.000000   -2.200000
     58          0           0        2.800000    0.000000   -2.200000
     59          0           0        2.900000    0.000000   -2.200000
     60          0           0        3.000000    0.000000   -2.200000
     61          0           0        3.100000    0.000000   -2.200000
     62          0           0        3.200000    0.000000   -2.200000
     63          0           0        3.300000    0.000000   -2.200000
     64          0           0        3.400000    0.000000   -2.200000
     65          0           0        3.500000    0.000000   -2.200000
     66          0           0        3.600000    0.000000   -2.200000
     67          0           0        3.700000    0.000000   -2.200000
     68          0           0        3.800000    0.000000   -2.200000
     69          0           0        3.900000    0.000000   -2.200000
     70          0           0        4.000000    0.000000   -2.200000
     71          0           0        4.100000    0.000000   -2.200000
     72          0           0        4.200000    0.000000   -2.200000
     73          0           0        4.300000    0.000000   -2.200000
     74          0           0        4.400000    0.000000   -2.200000
     75          0           0        4.500000    0.000000   -2.200000
     76          0           0        4.600000    0.000000   -2.200000
     77          0           0        4.700000    0.000000   -2.200000
     78          0           0        4.800000    0.000000   -2.200000
     79          0           0        4.900000    0.000000   -2.200000
     80          0           0        5.000000    0.000000   -2.200000
     81          0           0        5.100000    0.000000   -2.200000
     82          0           0        5.200000    0.000000   -2.200000
     83          0           0        5.300000    0.000000   -2.200000
     84          0           0        5.400000    0.000000   -2.200000
     85          0           0        5.500000    0.000000   -2.200000
     86          0           0        5.600000    0.000000   -2.200000
     87          0           0        5.700000    0.000000   -2.200000
     88          0           0        5.800000    0.000000   -2.200000
     89          0           0        5.900000    0.000000   -2.200000
     90          0           0        6.000000    0.000000   -2.200000
     91          0           0       -0.100000    0.000000   -2.200000
     92          0           0       -0.200000    0.000000   -2.200000
     93          0           0       -0.300000    0.000000   -2.200000
     94          0           0       -0.400000    0.000000   -2.200000
     95          0           0       -0.500000    0.000000   -2.200000
     96          0           0       -0.600000    0.000000   -2.200000
     97          0           0       -0.700000    0.000000   -2.200000
     98          0           0       -0.800000    0.000000   -2.200000
     99          0           0       -0.900000    0.000000   -2.200000
    100          0           0       -1.000000    0.000000   -2.200000
    101          0           0       -1.100000    0.000000   -2.200000
    102          0           0       -1.200000    0.000000   -2.200000
    103          0           0       -1.300000    0.000000   -2.200000
    104          0           0       -1.400000    0.000000   -2.200000
    105          0           0       -1.500000    0.000000   -2.200000
    106          0           0       -1.600000    0.000000   -2.200000
    107          0           0       -1.700000    0.000000   -2.200000
    108          0           0       -1.800000    0.000000   -2.200000
    109          0           0       -1.900000    0.000000   -2.200000
    110          0           0       -2.000000    0.000000   -2.200000
    111          0           0       -2.100000    0.000000   -2.200000
    112          0           0       -2.200000    0.000000   -2.200000
    113          0           0       -2.300000    0.000000   -2.200000
    114          0           0       -2.400000    0.000000   -2.200000
    115          0           0       -2.500000    0.000000   -2.200000
    116          0           0       -2.600000    0.000000   -2.200000
    117          0           0       -2.700000    0.000000   -2.200000
    118          0           0       -2.800000    0.000000   -2.200000
    119          0           0       -2.900000    0.000000   -2.200000
    120          0           0       -3.000000    0.000000   -2.200000
    121          0           0       -3.100000    0.000000   -2.200000
    122          0           0       -3.200000    0.000000   -2.200000
    123          0           0       -3.300000    0.000000   -2.200000
    124          0           0       -3.400000    0.000000   -2.200000
    125          0           0       -3.500000    0.000000   -2.200000
    126          0           0       -3.600000    0.000000   -2.200000
    127          0           0       -3.700000    0.000000   -2.200000
    128          0           0       -3.800000    0.000000   -2.200000
    129          0           0       -3.900000    0.000000   -2.200000
    130          0           0       -4.000000    0.000000   -2.200000
    131          0           0       -4.100000    0.000000   -2.200000
    132          0           0       -4.200000    0.000000   -2.200000
    133          0           0       -4.300000    0.000000   -2.200000
    134          0           0       -4.400000    0.000000   -2.200000
    135          0           0       -4.500000    0.000000   -2.200000
    136          0           0       -4.600000    0.000000   -2.200000
    137          0           0       -4.700000    0.000000   -2.200000
    138          0           0       -4.800000    0.000000   -2.200000
    139          0           0       -4.900000    0.000000   -2.200000
    140          0           0       -5.000000    0.000000   -2.200000
    141          0           0       -5.100000    0.000000   -2.200000
    142          0           0       -5.200000    0.000000   -2.200000
    143          0           0       -5.300000    0.000000   -2.200000
    144          0           0       -5.400000    0.000000   -2.200000
    145          0           0       -5.500000    0.000000   -2.200000
    146          0           0       -5.600000    0.000000   -2.200000
    147          0           0       -5.700000    0.000000   -2.200000
    148          0           0       -5.800000    0.000000   -2.200000
    149          0           0       -5.900000    0.000000   -2.200000
    150          0           0       -6.000000    0.000000   -2.200000
 ---------------------------------------------------------------------
 Rotational constants (GHZ):           1.0684977           0.6184509           0.6063159
 Standard basis: 6-311G(d,p) (5D, 7F)
 Warning:  center   1 has no basis functions!
 Warning:  center   2 has no basis functions!
 Warning:  center  30 has no basis functions!
 Warning:  center  31 has no basis functions!
 Warning:  center  32 has no basis functions!
 Warning:  center  33 has no basis functions!
 Warning:  center  34 has no basis functions!
 Warning:  center  35 has no basis functions!
 Warning:  center  36 has no basis functions!
 Warning:  center  37 has no basis functions!
 Warning:  center  38 has no basis functions!
 Warning:  center  39 has no basis functions!
 Warning:  center  40 has no basis functions!
 Warning:  center  41 has no basis functions!
 Warning:  center  42 has no basis functions!
 Warning:  center  43 has no basis functions!
 Warning:  center  44 has no basis functions!
 Warning:  center  45 has no basis functions!
 Warning:  center  46 has no basis functions!
 Warning:  center  47 has no basis functions!
 Warning:  center  48 has no basis functions!
 Warning:  center  49 has no basis functions!
 Warning:  center  50 has no basis functions!
 Warning:  center  51 has no basis functions!
 Warning:  center  52 has no basis functions!
 Warning:  center  53 has no basis functions!
 Warning:  center  54 has no basis functions!
 Warning:  center  55 has no basis functions!
 Warning:  center  56 has no basis functions!
 Warning:  center  57 has no basis functions!
 Warning:  center  58 has no basis functions!
 Warning:  center  59 has no basis functions!
 Warning:  center  60 has no basis functions!
 Warning:  center  61 has no basis functions!
 Warning:  center  62 has no basis functions!
 Warning:  center  63 has no basis functions!
 Warning:  center  64 has no basis functions!
 Warning:  center  65 has no basis functions!
 Warning:  center  66 has no basis functions!
 Warning:  center  67 has no basis functions!
 Warning:  center  68 has no basis functions!
 Warning:  center  69 has no basis functions!
 Warning:  center  70 has no basis functions!
 Warning:  center  71 has no basis functions!
 Warning:  center  72 has no basis functions!
 Warning:  center  73 has no basis functions!
 Warning:  center  74 has no basis functions!
 Warning:  center  75 has no basis functions!
 Warning:  center  76 has no basis functions!
 Warning:  center  77 has no basis functions!
 Warning:  center  78 has no basis functions!
 Warning:  center  79 has no basis functions!
 Warning:  center  80 has no basis functions!
 Warning:  center  81 has no basis functions!
 Warning:  center  82 has no basis functions!
 Warning:  center  83 has no basis functions!
 Warning:  center  84 has no basis functions!
 Warning:  center  85 has no basis functions!
 Warning:  center  86 has no basis functions!
 Warning:  center  87 has no basis functions!
 Warning:  center  88 has no basis functions!
 Warning:  center  89 has no basis functions!
 Warning:  center  90 has no basis functions!
 Warning:  center  91 has no basis functions!
 Warning:  center  92 has no basis functions!
 Warning:  center  93 has no basis functions!
 Warning:  center  94 has no basis functions!
 Warning:  center  95 has no basis functions!
 Warning:  center  96 has no basis functions!
 Warning:  center  97 has no basis functions!
 Warning:  center  98 has no basis functions!
 Warning:  center  99 has no basis functions!
 Warning:  center 100 has no basis functions!
 Warning:  center 101 has no basis functions!
 Warning:  center 102 has no basis functions!
 Warning:  center 103 has no basis functions!
 Warning:  center 104 has no basis functions!
 Warning:  center 105 has no basis functions!
 Warning:  center 106 has no basis functions!
 Warning:  center 107 has no basis functions!
 Warning:  center 108 has no basis functions!
 Warning:  center 109 has no basis functions!
 Warning:  center 110 has no basis functions!
 Warning:  center 111 has no basis functions!
 Warning:  center 112 has no basis functions!
 Warning:  center 113 has no basis functions!
 Warning:  center 114 has no basis functions!
 Warning:  center 115 has no basis functions!
 Warning:  center 116 has no basis functions!
 Warning:  center 117 has no basis functions!
 Warning:  center 118 has no basis functions!
 Warning:  center 119 has no basis functions!
 Warning:  center 120 has no basis functions!
 Warning:  center 121 has no basis functions!
 Warning:  center 122 has no basis functions!
 Warning:  center 123 has no basis functions!
 Warning:  center 124 has no basis functions!
 Warning:  center 125 has no basis functions!
 Warning:  center 126 has no basis functions!
 Warning:  center 127 has no basis functions!
 Warning:  center 128 has no basis functions!
 Warning:  center 129 has no basis functions!
 Warning:  center 130 has no basis functions!
 Warning:  center 131 has no basis functions!
 Warning:  center 132 has no basis functions!
 Warning:  center 133 has no basis functions!
 Warning:  center 134 has no basis functions!
 Warning:  center 135 has no basis functions!
 Warning:  center 136 has no basis functions!
 Warning:  center 137 has no basis functions!
 Warning:  center 138 has no basis functions!
 Warning:  center 139 has no basis functions!
 Warning:  center 140 has no basis functions!
 Warning:  center 141 has no basis functions!
 Warning:  center 142 has no basis functions!
 Warning:  center 143 has no basis functions!
 Warning:  center 144 has no basis functions!
 Warning:  center 145 has no basis functions!
 Warning:  center 146 has no basis functions!
 Warning:  center 147 has no basis functions!
 Warning:  center 148 has no basis functions!
 Warning:  center 149 has no basis functions!
 Warning:  center 150 has no basis functions!
   342 basis functions,   576 primitive gaussians,   357 cartesian basis functions
    52 alpha electrons       52 beta electrons
       nuclear repulsion energy       973.3496434543 Hartrees.
 NAtoms=  150 NActive=  150 NUniq=  150 SFac= 1.00D+00 NAtFMM=   60 NAOKFM=T Big=T
 Integral buffers will be    131072 words long.
 Raffenetti 2 integral format.
 Two-electron integral symmetry is turned off.
 One-electron integrals computed using PRISM.
 NBasis=   342 RedAO= T EigKep=  4.26D-04  NBF=   342
 NBsUse=   342 1.00D-06 EigRej= -1.00D+00 NBFU=   342
 ExpMin= 1.03D-01 ExpMax= 8.59D+03 ExpMxC= 1.30D+03 IAcc=3 IRadAn=         5 AccDes= 0.00D+00
 Harris functional with IExCor=  402 and IRadAn=       5 diagonalized for initial guess.
 HarFok:  IExCor=  402 AccDes= 0.00D+00 IRadAn=         5 IDoV= 1 UseB2=F ITyADJ=14
 ICtDFT=  3500011 ScaDFX=  1.000000  1.000000  1.000000  1.000000
 FoFCou: FMM=F IPFlag=           0 FMFlag=      100000 FMFlg1=        2001
         NFxFlg=           0 DoJE=T BraDBF=F KetDBF=T FulRan=T
         wScrn=  0.000000 ICntrl=       500 IOpCl=  0 I1Cent=   200000004 NGrid=           0
         NMat0=    1 NMatS0=      1 NMatT0=    0 NMatD0=    1 NMtDS0=    0 NMtDT0=    0
 Symmetry not used in FoFCou.
 Requested convergence on RMS density matrix=1.00D-08 within 128 cycles.
 Requested convergence on MAX density matrix=1.00D-06.
 Requested convergence on             energy=1.00D-06.
 No special actions if energy rises.
 Integral accuracy reduced to 1.0D-05 until final iterations.
 Initial convergence to 1.0D-05 achieved.  Increase integral accuracy.
 SCF Done:  E(RB3LYP) =  -616.017791914     A.U. after   15 cycles
            NFock= 15  Conv=0.75D-08     -V/T= 2.0041
 DoSCS=F DFT=T ScalE2(SS,OS)=  1.000000  1.000000
 Range of M.O.s used for correlation:     1   342
 NBasis=   342 NAE=    52 NBE=    52 NFC=     0 NFV=     0
 NROrb=    342 NOA=    52 NOB=    52 NVA=   290 NVB=   290

 **** Warning!!: The largest alpha MO coefficient is  0.11830620D+02

          Differentiating once with respect to magnetic field using GIAOs.
          Electric field/nuclear overlap derivatives assumed to be zero.
 FoFCou: FMM=F IPFlag=           0 FMFlag=      100000 FMFlg1=        2001
         NFxFlg=           0 DoJE=F BraDBF=F KetDBF=T FulRan=T
         wScrn=  0.000000 ICntrl=      6100 IOpCl=  0 I1Cent=           7 NGrid=         150
         NMat0=    1 NMatS0=      1 NMatT0=    0 NMatD0=    1 NMtDS0=    0 NMtDT0=    0
 Symmetry not used in FoFCou.
 FoFJK:  IHMeth= 1 ICntrl=    6127 DoSepK=F KAlg= 0 I1Cent=           0 FoldK=F
 IRaf=         1 NMat=       1 IRICut=       1 DoRegI=T DoRafI=F ISym2E= 0 IDoP0=0 IntGTp=1.
          There are     3 degrees of freedom in the 1st order CPHF.  IDoFFX=0 NUNeed=     3.
      3 vectors produced by pass  0 Test12= 5.03D-13 3.33D-08 XBig12= 3.20D+01 2.43D+00.
 AX will form     3 AO Fock derivatives at one time.
      3 vectors produced by pass  1 Test12= 5.03D-13 3.33D-08 XBig12= 1.72D-01 1.72D-01.
      3 vectors produced by pass  2 Test12= 5.03D-13 3.33D-08 XBig12= 9.72D-04 1.33D-02.
      3 vectors produced by pass  3 Test12= 5.03D-13 3.33D-08 XBig12= 7.66D-06 1.25D-03.
      3 vectors produced by pass  4 Test12= 5.03D-13 3.33D-08 XBig12= 2.95D-08 4.39D-05.
      3 vectors produced by pass  5 Test12= 5.03D-13 3.33D-08 XBig12= 7.47D-11 2.32D-06.
      2 vectors produced by pass  6 Test12= 5.03D-13 3.33D-08 XBig12= 3.17D-13 1.74D-07.
 InvSVY:  IOpt=1 It=  1 EMax= 8.88D-16
 Solved reduced A of dimension    20 with     3 vectors.
 Calculating GIAO nuclear magnetic shielding tensors.
 SCF GIAO Magnetic shielding tensor (ppm):
      1  Bq   Isotropic =    18.4209   Anisotropy =    22.3929
   XX=     7.2573   YX=     0.0236   ZX=    -5.4311
   XY=     0.0584   YY=    14.8734   ZY=     0.1513
   XZ=     0.6756   YZ=     0.1066   ZZ=    33.1319
   Eigenvalues:     7.0402    14.8729    33.3495
      2  Bq   Isotropic =    27.9968   Anisotropy =    15.6708
   XX=    34.3970   YX=    -0.4791   ZX=    -2.0656
   XY=    -0.4235   YY=    12.4966   ZY=    -0.2720
   XZ=     6.7170   YZ=    -0.2606   ZZ=    37.0969
   Eigenvalues:    12.4854    33.0611    38.4440
      3  C    Isotropic =   -28.3620   Anisotropy =   187.0046
   XX=  -100.0006   YX=     1.5442   ZX=    16.3783
   XY=     1.5177   YY=    96.2894   ZY=    -1.1780
   XZ=    11.7513   YZ=    -1.1542   ZZ=   -81.3749
   Eigenvalues:  -107.5740   -73.8197    96.3077
      4  C    Isotropic =    50.9137   Anisotropy =   171.3421
   XX=   -35.0587   YX=    43.4353   ZX=   -39.1980
   XY=    32.0421   YY=    31.2797   ZY=    14.8856
   XZ=   -43.7049   YZ=     5.1960   ZZ=   156.5201
   Eigenvalues:   -60.2553    47.8547   165.1418
      5  C    Isotropic =    50.9166   Anisotropy =   171.3381
   XX=   -36.1569   YX=   -42.9271   ZX=   -38.8799
   XY=   -31.5835   YY=    32.1696   ZY=   -12.8000
   XZ=   -43.3814   YZ=    -3.0463   ZZ=   156.7372
   Eigenvalues:   -60.2563    47.8641   165.1421
      6  C    Isotropic =    54.3771   Anisotropy =   146.4788
   XX=    66.2238   YX=    11.8997   ZX=   -19.6319
   XY=     6.0622   YY=   -13.2590   ZY=   -61.3334
   XZ=   -47.5882   YZ=   -68.9843   ZZ=   110.1666
   Eigenvalues:   -41.5414    52.6431   152.0297
      7  C    Isotropic =    56.7950   Anisotropy =   137.6451
   XX=    63.5456   YX=    11.8579   ZX=    -0.3697
   XY=    20.2912   YY=    36.3332   ZY=   -95.1905
   XZ=   -74.9902   YZ=   -54.2513   ZZ=    70.5063
   Eigenvalues:   -24.7535    46.5801   148.5584
      8  C    Isotropic =    56.7946   Anisotropy =   137.6441
   XX=    63.0528   YX=   -12.2251   ZX=     1.1866
   XY=   -21.5405   YY=    38.6480   ZY=    95.5918
   XZ=   -73.9101   YZ=    55.7557   ZZ=    68.6830
   Eigenvalues:   -24.7703    46.5968   148.5573
      9  C    Isotropic =    54.3805   Anisotropy =   146.4689
   XX=    65.9481   YX=   -13.2832   ZX=   -18.5621
   XY=    -7.7823   YY=   -11.3659   ZY=    63.0805
   XZ=   -46.4717   YZ=    71.1586   ZZ=   108.5591
   Eigenvalues:   -41.5396    52.6546   152.0264
     10  C    Isotropic =   135.4648   Anisotropy =    17.6404
   XX=   130.5464   YX=    -0.0252   ZX=    -7.9266
   XY=    -0.0257   YY=   132.4041   ZY=     0.1292
   XZ=    -7.9531   YZ=     0.1297   ZZ=   143.4440
   Eigenvalues:   126.7662   132.4031   147.2251
     11  C    Isotropic =    49.5561   Anisotropy =   149.9578
   XX=    55.1020   YX=     1.3822   ZX=    21.9493
   XY=     7.0820   YY=    26.9030   ZY=   -93.5949
   XZ=     2.6314   YZ=  -107.0031   ZZ=    66.6634
   Eigenvalues:   -56.5668    55.7072   149.5279
     12  C    Isotropic =    49.5627   Anisotropy =   149.9565
   XX=    54.9858   YX=    -1.4808   ZX=    23.3495
   XY=    -7.4235   YY=    29.4995   ZY=    93.7177
   XZ=     4.3120   YZ=   107.4077   ZZ=    64.2030
   Eigenvalues:   -56.5606    55.7151   149.5338
     13  C    Isotropic =    75.8929   Anisotropy =   174.1926
   XX=    45.0941   YX=   -22.4537   ZX=    42.3011
   XY=   -25.8719   YY=    50.8713   ZY=    87.2226
   XZ=  -122.8692   YZ=    63.9385   ZZ=   131.7133
   Eigenvalues:     5.5819    30.0755   192.0214
     14  C    Isotropic =    75.8739   Anisotropy =   174.2335
   XX=    45.7757   YX=    23.0386   ZX=    40.7305
   XY=    24.4667   YY=    48.3141   ZY=   -86.8159
   XZ=  -124.1368   YZ=   -61.1097   ZZ=   133.5320
   Eigenvalues:     5.5614    30.0308   192.0296
     15  C    Isotropic =   131.7862   Anisotropy =    21.7464
   XX=   124.8668   YX=     0.0103   ZX=     1.1272
   XY=    -0.0202   YY=   124.2801   ZY=     0.1267
   XZ=    -3.5956   YZ=     0.1618   ZZ=   146.2117
   Eigenvalues:   124.2791   124.7957   146.2838
     16  C    Isotropic =   174.2058   Anisotropy =    28.2367
   XX=   156.5265   YX=     0.0129   ZX=   -22.9268
   XY=     0.1526   YY=   177.2099   ZY=     0.2320
   XZ=    -1.6839   YZ=     0.0747   ZZ=   188.8812
   Eigenvalues:   152.3776   177.2096   193.0303
     17  O    Isotropic =  -312.0281   Anisotropy =   999.7876
   XX=  -385.0535   YX=     5.1244   ZX=   -54.8303
   XY=     4.7068   YY=   354.4189   ZY=    -7.2063
   XZ=  -119.6830   YZ=    -6.7021   ZZ=  -905.4496
   Eigenvalues:  -919.7194  -370.8617   354.4970
     18  H    Isotropic =    24.6644   Anisotropy =     4.5810
   XX=    25.7366   YX=     1.5478   ZX=     1.4287
   XY=     0.6242   YY=    27.1219   ZY=    -0.5384
   XZ=     1.6546   YZ=    -1.3238   ZZ=    21.1347
   Eigenvalues:    20.4445    25.8303    27.7184
     19  H    Isotropic =    24.6646   Anisotropy =     4.5814
   XX=    25.7050   YX=    -1.5096   ZX=     1.4543
   XY=    -0.5827   YY=    27.1752   ZY=     0.4451
   XZ=     1.6806   YZ=     1.2268   ZZ=    21.1134
   Eigenvalues:    20.4444    25.8304    27.7188
     20  H    Isotropic =    24.9476   Anisotropy =     5.8723
   XX=    28.5202   YX=     0.3550   ZX=     1.6815
   XY=    -0.3153   YY=    25.0797   ZY=     0.3659
   XZ=     1.2833   YZ=     3.7205   ZZ=    21.2428
   Eigenvalues:    20.1387    25.8416    28.8625
     21  H    Isotropic =    24.9476   Anisotropy =     5.8719
   XX=    28.5188   YX=    -0.3863   ZX=     1.6799
   XY=     0.2791   YY=    25.0305   ZY=    -0.4374
   XZ=     1.2244   YZ=    -3.7838   ZZ=    21.2935
   Eigenvalues:    20.1390    25.8415    28.8622
     22  H    Isotropic =    25.1996   Anisotropy =     5.3774
   XX=    28.6080   YX=    -0.7371   ZX=    -0.0118
   XY=     0.1046   YY=    25.1765   ZY=     0.3148
   XZ=    -1.5695   YZ=     3.3136   ZZ=    21.8143
   Eigenvalues:    20.9748    25.8395    28.7846
     23  H    Isotropic =    25.1999   Anisotropy =     5.3778
   XX=    28.6168   YX=     0.6863   ZX=    -0.0262
   XY=    -0.1754   YY=    25.1239   ZY=    -0.3550
   XZ=    -1.6166   YZ=    -3.3307   ZZ=    21.8590
   Eigenvalues:    20.9748    25.8398    28.7850
     24  H    Isotropic =    27.1177   Anisotropy =     8.4689
   XX=    28.3285   YX=     0.7002   ZX=    -0.0224
   XY=    -0.9164   YY=    26.5047   ZY=    -1.3985
   XZ=    -9.4913   YZ=    -4.1788   ZZ=    26.5200
   Eigenvalues:    21.5365    27.0530    32.7637
     25  H    Isotropic =    27.1165   Anisotropy =     8.4668
   XX=    28.3289   YX=    -0.7266   ZX=     0.0086
   XY=     0.7755   YY=    26.5711   ZY=     1.3969
   XZ=    -9.4396   YZ=     4.3165   ZZ=    26.4496
   Eigenvalues:    21.5361    27.0525    32.7611
     26  H    Isotropic =    28.3342   Anisotropy =     9.1589
   XX=    31.8766   YX=    -0.0181   ZX=     3.3943
   XY=    -0.0039   YY=    26.5478   ZY=    -0.0256
   XZ=     5.5842   YZ=    -0.0410   ZZ=    26.5782
   Eigenvalues:    24.0146    26.5479    34.4401
     27  H    Isotropic =    32.7014   Anisotropy =    12.1593
   XX=    34.7213   YX=    -0.1020   ZX=    -1.9756
   XY=    -0.1027   YY=    23.2676   ZY=     0.1175
   XZ=    -2.1261   YZ=     0.1191   ZZ=    40.1152
   Eigenvalues:    23.2661    34.0304    40.8076
     28  H    Isotropic =    32.4506   Anisotropy =    13.0832
   XX=    27.9740   YX=     0.7987   ZX=    -2.1785
   XY=     0.1417   YY=    31.2384   ZY=    -4.9189
   XZ=     0.2877   YZ=    -5.8603   ZZ=    38.1394
   Eigenvalues:    27.8855    28.2936    41.1728
     29  H    Isotropic =    32.4486   Anisotropy =    13.0829
   XX=    27.9624   YX=    -0.7710   ZX=    -2.0926
   XY=    -0.0833   YY=    31.3742   ZY=     5.0340
   XZ=     0.3829   YZ=     5.9352   ZZ=    38.0091
   Eigenvalues:    27.8876    28.2875    41.1705
     30  Bq   Isotropic =     3.7157   Anisotropy =    12.7844
   XX=    -0.2146   YX=     0.0010   ZX=    -1.5797
   XY=    -0.0075   YY=    -0.7108   ZY=     0.0987
   XZ=    -1.2943   YZ=     0.0231   ZZ=    12.0725
   Eigenvalues:    -0.7111    -0.3803    12.2386
     31  Bq   Isotropic =     3.6707   Anisotropy =    12.5824
   XX=    -0.1986   YX=     0.0024   ZX=    -1.4994
   XY=    -0.0075   YY=    -0.6724   ZY=     0.0979
   XZ=    -1.4346   YZ=     0.0208   ZZ=    11.8832
   Eigenvalues:    -0.6728    -0.3741    12.0590
     32  Bq   Isotropic =     3.6260   Anisotropy =    12.3899
   XX=    -0.1911   YX=     0.0038   ZX=    -1.4177
   XY=    -0.0075   YY=    -0.6327   ZY=     0.0973
   XZ=    -1.5617   YZ=     0.0189   ZZ=    11.7020
   Eigenvalues:    -0.6331    -0.3748    11.8860
     33  Bq   Isotropic =     3.5820   Anisotropy =    12.2096
   XX=    -0.1926   YX=     0.0052   ZX=    -1.3343
   XY=    -0.0073   YY=    -0.5923   ZY=     0.0970
   XZ=    -1.6796   YZ=     0.0173   ZZ=    11.5308
   Eigenvalues:    -0.5927    -0.3831    11.7217
     34  Bq   Isotropic =     3.5385   Anisotropy =    12.0438
   XX=    -0.2036   YX=     0.0067   ZX=    -1.2494
   XY=    -0.0072   YY=    -0.5517   ZY=     0.0969
   XZ=    -1.7924   YZ=     0.0161   ZZ=    11.3710
   Eigenvalues:    -0.5523    -0.3998    11.5678
     35  Bq   Isotropic =     3.4955   Anisotropy =    11.8947
   XX=    -0.2246   YX=     0.0080   ZX=    -1.1636
   XY=    -0.0072   YY=    -0.5120   ZY=     0.0971
   XZ=    -1.9044   YZ=     0.0152   ZZ=    11.2230
   Eigenvalues:    -0.5130    -0.4259    11.4253
     36  Bq   Isotropic =     3.4521   Anisotropy =    11.7636
   XX=    -0.2562   YX=     0.0093   ZX=    -1.0781
   XY=    -0.0073   YY=    -0.4740   ZY=     0.0975
   XZ=    -2.0195   YZ=     0.0147   ZZ=    11.0866
   Eigenvalues:    -0.4790    -0.4591    11.2945
     37  Bq   Isotropic =     3.4078   Anisotropy =    11.6511
   XX=    -0.2985   YX=     0.0104   ZX=    -0.9946
   XY=    -0.0075   YY=    -0.4388   ZY=     0.0981
   XZ=    -2.1415   YZ=     0.0146   ZZ=    10.9606
   Eigenvalues:    -0.5139    -0.4380    11.1752
     38  Bq   Isotropic =     3.3615   Anisotropy =    11.5570
   XX=    -0.3515   YX=     0.0113   ZX=    -0.9154
   XY=    -0.0080   YY=    -0.4072   ZY=     0.0988
   XZ=    -2.2738   YZ=     0.0148   ZZ=    10.8432
   Eigenvalues:    -0.5747    -0.4069    11.0662
     39  Bq   Isotropic =     3.3124   Anisotropy =    11.4802
   XX=    -0.4147   YX=     0.0119   ZX=    -0.8430
   XY=    -0.0087   YY=    -0.3800   ZY=     0.0996
   XZ=    -2.4190   YZ=     0.0153   ZZ=    10.7318
   Eigenvalues:    -0.6488    -0.3799    10.9659
     40  Bq   Isotropic =     3.2593   Anisotropy =    11.4188
   XX=    -0.4872   YX=     0.0123   ZX=    -0.7803
   XY=    -0.0097   YY=    -0.3580   ZY=     0.1005
   XZ=    -2.5792   YZ=     0.0160   ZZ=    10.6231
   Eigenvalues:    -0.7359    -0.3580    10.8718
     41  Bq   Isotropic =     3.2014   Anisotropy =    11.3699
   XX=    -0.5676   YX=     0.0125   ZX=    -0.7303
   XY=    -0.0110   YY=    -0.3415   ZY=     0.1014
   XZ=    -2.7555   YZ=     0.0169   ZZ=    10.5133
   Eigenvalues:    -0.8355    -0.3416    10.7813
     42  Bq   Isotropic =     3.1378   Anisotropy =    11.3300
   XX=    -0.6539   YX=     0.0123   ZX=    -0.6956
   XY=    -0.0125   YY=    -0.3309   ZY=     0.1021
   XZ=    -2.9484   YZ=     0.0179   ZZ=    10.3981
   Eigenvalues:    -0.9467    -0.3311    10.6911
     43  Bq   Isotropic =     3.0676   Anisotropy =    11.2952
   XX=    -0.7439   YX=     0.0119   ZX=    -0.6789
   XY=    -0.0141   YY=    -0.3263   ZY=     0.1028
   XZ=    -3.1573   YZ=     0.0190   ZZ=    10.2730
   Eigenvalues:    -1.0684    -0.3265    10.5977
     44  Bq   Isotropic =     2.9904   Anisotropy =    11.2612
   XX=    -0.8348   YX=     0.0113   ZX=    -0.6820
   XY=    -0.0160   YY=    -0.3274   ZY=     0.1033
   XZ=    -3.3807   YZ=     0.0201   ZZ=    10.1333
   Eigenvalues:    -1.1990    -0.3277    10.4978
     45  Bq   Isotropic =     2.9057   Anisotropy =    11.2235
   XX=    -0.9236   YX=     0.0104   ZX=    -0.7063
   XY=    -0.0179   YY=    -0.3340   ZY=     0.1037
   XZ=    -3.6163   YZ=     0.0213   ZZ=     9.9747
   Eigenvalues:    -1.3367    -0.3343    10.3880
     46  Bq   Isotropic =     2.8133   Anisotropy =    11.1782
   XX=    -1.0075   YX=     0.0093   ZX=    -0.7523
   XY=    -0.0200   YY=    -0.3456   ZY=     0.1038
   XZ=    -3.8610   YZ=     0.0224   ZZ=     9.7931
   Eigenvalues:    -1.4795    -0.3459    10.2654
     47  Bq   Isotropic =     2.7134   Anisotropy =    11.1212
   XX=    -1.0834   YX=     0.0081   ZX=    -0.8198
   XY=    -0.0220   YY=    -0.3615   ZY=     0.1037
   XZ=    -4.1108   YZ=     0.0235   ZZ=     9.5850
   Eigenvalues:    -1.6255    -0.3619    10.1275
     48  Bq   Isotropic =     2.6061   Anisotropy =    11.0496
   XX=    -1.1485   YX=     0.0069   ZX=    -0.9075
   XY=    -0.0241   YY=    -0.3812   ZY=     0.1033
   XZ=    -4.3615   YZ=     0.0247   ZZ=     9.3479
   Eigenvalues:    -1.7727    -0.3816     9.9725
     49  Bq   Isotropic =     2.4920   Anisotropy =    10.9607
   XX=    -1.2005   YX=     0.0056   ZX=    -1.0136
   XY=    -0.0260   YY=    -0.4039   ZY=     0.1027
   XZ=    -4.6084   YZ=     0.0258   ZZ=     9.0803
   Eigenvalues:    -1.9189    -0.4043     9.7991
     50  Bq   Isotropic =     2.3719   Anisotropy =    10.8529
   XX=    -1.2372   YX=     0.0043   ZX=    -1.1353
   XY=    -0.0280   YY=    -0.4289   ZY=     0.1018
   XZ=    -4.8466   YZ=     0.0270   ZZ=     8.7818
   Eigenvalues:    -2.0622    -0.4293     9.6071
     51  Bq   Isotropic =     2.2466   Anisotropy =    10.7255
   XX=    -1.2573   YX=     0.0031   ZX=    -1.2694
   XY=    -0.0298   YY=    -0.4558   ZY=     0.1007
   XZ=    -5.0713   YZ=     0.0282   ZZ=     8.4531
   Eigenvalues:    -2.2008    -0.4562     9.3970
     52  Bq   Isotropic =     2.1175   Anisotropy =    10.5784
   XX=    -1.2597   YX=     0.0020   ZX=    -1.4123
   XY=    -0.0316   YY=    -0.4841   ZY=     0.0994
   XZ=    -5.2783   YZ=     0.0294   ZZ=     8.0962
   Eigenvalues:    -2.3328    -0.4845     9.1697
     53  Bq   Isotropic =     1.9856   Anisotropy =    10.4124
   XX=    -1.2442   YX=     0.0010   ZX=    -1.5600
   XY=    -0.0333   YY=    -0.5133   ZY=     0.0978
   XZ=    -5.4634   YZ=     0.0307   ZZ=     7.7143
   Eigenvalues:    -2.4567    -0.5138     8.9272
     54  Bq   Isotropic =     1.8523   Anisotropy =    10.2291
   XX=    -1.2108   YX=     0.0000   ZX=    -1.7087
   XY=    -0.0349   YY=    -0.5434   ZY=     0.0959
   XZ=    -5.6235   YZ=     0.0319   ZZ=     7.3112
   Eigenvalues:    -2.5709    -0.5438     8.6717
     55  Bq   Isotropic =     1.7191   Anisotropy =    10.0301
   XX=    -1.1603   YX=    -0.0009   ZX=    -1.8544
   XY=    -0.0365   YY=    -0.5741   ZY=     0.0938
   XZ=    -5.7560   YZ=     0.0331   ZZ=     6.8916
   Eigenvalues:    -2.6740    -0.5746     8.4058
     56  Bq   Isotropic =     1.5872   Anisotropy =     9.8177
   XX=    -1.0937   YX=    -0.0018   ZX=    -1.9937
   XY=    -0.0380   YY=    -0.6054   ZY=     0.0914
   XZ=    -5.8594   YZ=     0.0342   ZZ=     6.4606
   Eigenvalues:    -2.7649    -0.6059     8.1323
     57  Bq   Isotropic =     1.4579   Anisotropy =     9.5942
   XX=    -1.0124   YX=    -0.0027   ZX=    -2.1234
   XY=    -0.0395   YY=    -0.6374   ZY=     0.0887
   XZ=    -5.9328   YZ=     0.0352   ZZ=     6.0234
   Eigenvalues:    -2.8425    -0.6378     7.8541
     58  Bq   Isotropic =     1.3323   Anisotropy =     9.3618
   XX=    -0.9182   YX=    -0.0036   ZX=    -2.2410
   XY=    -0.0410   YY=    -0.6699   ZY=     0.0857
   XZ=    -5.9761   YZ=     0.0360   ZZ=     5.5851
   Eigenvalues:    -2.9062    -0.6704     7.5736
     59  Bq   Isotropic =     1.2115   Anisotropy =     9.1226
   XX=    -0.8130   YX=    -0.0045   ZX=    -2.3442
   XY=    -0.0423   YY=    -0.7030   ZY=     0.0824
   XZ=    -5.9900   YZ=     0.0364   ZZ=     5.1504
   Eigenvalues:    -2.9553    -0.7035     7.2932
     60  Bq   Isotropic =     1.0961   Anisotropy =     8.8784
   XX=    -0.6987   YX=    -0.0056   ZX=    -2.4316
   XY=    -0.0436   YY=    -0.7365   ZY=     0.0789
   XZ=    -5.9757   YZ=     0.0365   ZZ=     4.7236
   Eigenvalues:    -2.9897    -0.7370     7.0151
     61  Bq   Isotropic =     0.9869   Anisotropy =     8.6308
   XX=    -0.5775   YX=    -0.0066   ZX=    -2.5021
   XY=    -0.0448   YY=    -0.7703   ZY=     0.0750
   XZ=    -5.9347   YZ=     0.0363   ZZ=     4.3085
   Eigenvalues:    -3.0093    -0.7708     6.7407
     62  Bq   Isotropic =     0.8842   Anisotropy =     8.3810
   XX=    -0.4515   YX=    -0.0078   ZX=    -2.5552
   XY=    -0.0458   YY=    -0.8040   ZY=     0.0708
   XZ=    -5.8691   YZ=     0.0357   ZZ=     3.9081
   Eigenvalues:    -3.0145    -0.8045     6.4715
     63  Bq   Isotropic =     0.7883   Anisotropy =     8.1301
   XX=    -0.3228   YX=    -0.0089   ZX=    -2.5908
   XY=    -0.0466   YY=    -0.8372   ZY=     0.0664
   XZ=    -5.7810   YZ=     0.0346   ZZ=     3.5249
   Eigenvalues:    -3.0059    -0.8376     6.2084
     64  Bq   Isotropic =     0.6993   Anisotropy =     7.8789
   XX=    -0.1934   YX=    -0.0100   ZX=    -2.6094
   XY=    -0.0470   YY=    -0.8694   ZY=     0.0618
   XZ=    -5.6729   YZ=     0.0332   ZZ=     3.1607
   Eigenvalues:    -2.9842    -0.8698     5.9519
     65  Bq   Isotropic =     0.6172   Anisotropy =     7.6281
   XX=    -0.0653   YX=    -0.0110   ZX=    -2.6117
   XY=    -0.0472   YY=    -0.9000   ZY=     0.0571
   XZ=    -5.5469   YZ=     0.0314   ZZ=     2.8168
   Eigenvalues:    -2.9506    -0.9005     5.7026
     66  Bq   Isotropic =     0.5418   Anisotropy =     7.3782
   XX=     0.0599   YX=    -0.0118   ZX=    -2.5987
   XY=    -0.0471   YY=    -0.9286   ZY=     0.0523
   XZ=    -5.4058   YZ=     0.0293   ZZ=     2.4942
   Eigenvalues:    -2.9062    -0.9290     5.4606
     67  Bq   Isotropic =     0.4730   Anisotropy =     7.1297
   XX=     0.1803   YX=    -0.0126   ZX=    -2.5715
   XY=    -0.0466   YY=    -0.9546   ZY=     0.0475
   XZ=    -5.2517   YZ=     0.0270   ZZ=     2.1931
   Eigenvalues:    -2.8523    -0.9550     5.2261
     68  Bq   Isotropic =     0.4103   Anisotropy =     6.8832
   XX=     0.2948   YX=    -0.0131   ZX=    -2.5318
   XY=    -0.0458   YY=    -0.9775   ZY=     0.0427
   XZ=    -5.0871   YZ=     0.0245   ZZ=     1.9138
   Eigenvalues:    -2.7902    -0.9779     4.9991
     69  Bq   Isotropic =     0.3537   Anisotropy =     6.6389
   XX=     0.4021   YX=    -0.0135   ZX=    -2.4810
   XY=    -0.0447   YY=    -0.9969   ZY=     0.0380
   XZ=    -4.9142   YZ=     0.0220   ZZ=     1.6559
   Eigenvalues:    -2.7214    -0.9972     4.7796
     70  Bq   Isotropic =     0.3025   Anisotropy =     6.3976
   XX=     0.5012   YX=    -0.0137   ZX=    -2.4206
   XY=    -0.0432   YY=    -1.0126   ZY=     0.0336
   XZ=    -4.7352   YZ=     0.0194   ZZ=     1.4190
   Eigenvalues:    -2.6471    -1.0128     4.5676
     71  Bq   Isotropic =     0.2566   Anisotropy =     6.1596
   XX=     0.5916   YX=    -0.0136   ZX=    -2.3524
   XY=    -0.0416   YY=    -1.0242   ZY=     0.0293
   XZ=    -4.5521   YZ=     0.0168   ZZ=     1.2025
   Eigenvalues:    -2.5687    -1.0245     4.3630
     72  Bq   Isotropic =     0.2155   Anisotropy =     5.9254
   XX=     0.6729   YX=    -0.0135   ZX=    -2.2778
   XY=    -0.0397   YY=    -1.0318   ZY=     0.0254
   XZ=    -4.3667   YZ=     0.0144   ZZ=     1.0055
   Eigenvalues:    -2.4873    -1.0320     4.1658
     73  Bq   Isotropic =     0.1788   Anisotropy =     5.6957
   XX=     0.7448   YX=    -0.0131   ZX=    -2.1983
   XY=    -0.0376   YY=    -1.0354   ZY=     0.0217
   XZ=    -4.1808   YZ=     0.0121   ZZ=     0.8271
   Eigenvalues:    -2.4039    -1.0356     3.9760
     74  Bq   Isotropic =     0.1463   Anisotropy =     5.4708
   XX=     0.8075   YX=    -0.0126   ZX=    -2.1154
   XY=    -0.0355   YY=    -1.0351   ZY=     0.0184
   XZ=    -3.9957   YZ=     0.0100   ZZ=     0.6663
   Eigenvalues:    -2.3195    -1.0352     3.7934
     75  Bq   Isotropic =     0.1174   Anisotropy =     5.2512
   XX=     0.8612   YX=    -0.0121   ZX=    -2.0302
   XY=    -0.0333   YY=    -1.0310   ZY=     0.0154
   XZ=    -3.8129   YZ=     0.0080   ZZ=     0.5220
   Eigenvalues:    -2.2349    -1.0311     3.6182
     76  Bq   Isotropic =     0.0919   Anisotropy =     5.0374
   XX=     0.9062   YX=    -0.0114   ZX=    -1.9438
   XY=    -0.0311   YY=    -1.0236   ZY=     0.0127
   XZ=    -3.6335   YZ=     0.0063   ZZ=     0.3931
   Eigenvalues:    -2.1508    -1.0237     3.4501
     77  Bq   Isotropic =     0.0694   Anisotropy =     4.8296
   XX=     0.9429   YX=    -0.0107   ZX=    -1.8572
   XY=    -0.0289   YY=    -1.0130   ZY=     0.0103
   XZ=    -3.4583   YZ=     0.0047   ZZ=     0.2784
   Eigenvalues:    -2.0678    -1.0130     3.2892
     78  Bq   Isotropic =     0.0497   Anisotropy =     4.6283
   XX=     0.9721   YX=    -0.0100   ZX=    -1.7713
   XY=    -0.0268   YY=    -0.9996   ZY=     0.0082
   XZ=    -3.2881   YZ=     0.0033   ZZ=     0.1768
   Eigenvalues:    -1.9864    -0.9997     3.1353
     79  Bq   Isotropic =     0.0325   Anisotropy =     4.4336
   XX=     0.9942   YX=    -0.0092   ZX=    -1.6866
   XY=    -0.0247   YY=    -0.9838   ZY=     0.0064
   XZ=    -3.1235   YZ=     0.0021   ZZ=     0.0872
   Eigenvalues:    -1.9068    -0.9838     2.9882
     80  Bq   Isotropic =     0.0175   Anisotropy =     4.2457
   XX=     1.0100   YX=    -0.0085   ZX=    -1.6038
   XY=    -0.0227   YY=    -0.9660   ZY=     0.0048
   XZ=    -2.9650   YZ=     0.0011   ZZ=     0.0085
   Eigenvalues:    -1.8295    -0.9660     2.8480
     81  Bq   Isotropic =     0.0045   Anisotropy =     4.0647
   XX=     1.0200   YX=    -0.0078   ZX=    -1.5234
   XY=    -0.0209   YY=    -0.9463   ZY=     0.0034
   XZ=    -2.8128   YZ=     0.0002   ZZ=    -0.0602
   Eigenvalues:    -1.7545    -0.9463     2.7143
     82  Bq   Isotropic =    -0.0068   Anisotropy =     3.8907
   XX=     1.0249   YX=    -0.0071   ZX=    -1.4455
   XY=    -0.0191   YY=    -0.9253   ZY=     0.0023
   XZ=    -2.6672   YZ=    -0.0005   ZZ=    -0.1200
   Eigenvalues:    -1.6822    -0.9253     2.5870
     83  Bq   Isotropic =    -0.0165   Anisotropy =     3.7237
   XX=     1.0253   YX=    -0.0065   ZX=    -1.3705
   XY=    -0.0175   YY=    -0.9031   ZY=     0.0013
   XZ=    -2.5281   YZ=    -0.0011   ZZ=    -0.1717
   Eigenvalues:    -1.6124    -0.9031     2.4659
     84  Bq   Isotropic =    -0.0249   Anisotropy =     3.5636
   XX=     1.0217   YX=    -0.0059   ZX=    -1.2986
   XY=    -0.0160   YY=    -0.8801   ZY=     0.0005
   XZ=    -2.3957   YZ=    -0.0016   ZZ=    -0.2162
   Eigenvalues:    -1.5454    -0.8801     2.3508
     85  Bq   Isotropic =    -0.0320   Anisotropy =     3.4103
   XX=     1.0148   YX=    -0.0053   ZX=    -1.2298
   XY=    -0.0146   YY=    -0.8566   ZY=    -0.0002
   XZ=    -2.2698   YZ=    -0.0020   ZZ=    -0.2543
   Eigenvalues:    -1.4811    -0.8565     2.2415
     86  Bq   Isotropic =    -0.0381   Anisotropy =     3.2638
   XX=     1.0049   YX=    -0.0048   ZX=    -1.1641
   XY=    -0.0133   YY=    -0.8326   ZY=    -0.0007
   XZ=    -2.1503   YZ=    -0.0023   ZZ=    -0.2866
   Eigenvalues:    -1.4195    -0.8325     2.1378
     87  Bq   Isotropic =    -0.0432   Anisotropy =     3.1238
   XX=     0.9926   YX=    -0.0044   ZX=    -1.1017
   XY=    -0.0122   YY=    -0.8084   ZY=    -0.0012
   XZ=    -2.0371   YZ=    -0.0025   ZZ=    -0.3138
   Eigenvalues:    -1.3606    -0.8084     2.0393
     88  Bq   Isotropic =    -0.0475   Anisotropy =     2.9901
   XX=     0.9782   YX=    -0.0039   ZX=    -1.0423
   XY=    -0.0111   YY=    -0.7842   ZY=    -0.0015
   XZ=    -1.9300   YZ=    -0.0027   ZZ=    -0.3365
   Eigenvalues:    -1.3043    -0.7842     1.9459
     89  Bq   Isotropic =    -0.0511   Anisotropy =     2.8627
   XX=     0.9621   YX=    -0.0035   ZX=    -0.9861
   XY=    -0.0101   YY=    -0.7602   ZY=    -0.0018
   XZ=    -1.8287   YZ=    -0.0028   ZZ=    -0.3552
   Eigenvalues:    -1.2505    -0.7601     1.8574
     90  Bq   Isotropic =    -0.0540   Anisotropy =     2.7412
   XX=     0.9447   YX=    -0.0032   ZX=    -0.9329
   XY=    -0.0092   YY=    -0.7364   ZY=    -0.0020
   XZ=    -1.7330   YZ=    -0.0029   ZZ=    -0.3703
   Eigenvalues:    -1.1992    -0.7363     1.7734
     91  Bq   Isotropic =     3.7604   Anisotropy =    12.9928
   XX=    -0.2389   YX=    -0.0003   ZX=    -1.6592
   XY=    -0.0072   YY=    -0.7475   ZY=     0.0997
   XZ=    -1.1371   YZ=     0.0255   ZZ=    12.2675
   Eigenvalues:    -0.7478    -0.3933    12.4222
     92  Bq   Isotropic =     3.8037   Anisotropy =    13.2047
   XX=    -0.2717   YX=    -0.0015   ZX=    -1.7387
   XY=    -0.0067   YY=    -0.7824   ZY=     0.1009
   XZ=    -0.9598   YZ=     0.0281   ZZ=    12.4652
   Eigenvalues:    -0.7827    -0.4130    12.6069
     93  Bq   Isotropic =     3.8443   Anisotropy =    13.4174
   XX=    -0.3133   YX=    -0.0025   ZX=    -1.8189
   XY=    -0.0058   YY=    -0.8158   ZY=     0.1022
   XZ=    -0.7598   YZ=     0.0308   ZZ=    12.6620
   Eigenvalues:    -0.8161    -0.4402    12.7893
     94  Bq   Isotropic =     3.8806   Anisotropy =    13.6281
   XX=    -0.3646   YX=    -0.0035   ZX=    -1.9003
   XY=    -0.0047   YY=    -0.8480   ZY=     0.1036
   XZ=    -0.5349   YZ=     0.0335   ZZ=    12.8545
   Eigenvalues:    -0.8483    -0.4758    12.9660
     95  Bq   Isotropic =     3.9109   Anisotropy =    13.8342
   XX=    -0.4265   YX=    -0.0044   ZX=    -1.9828
   XY=    -0.0032   YY=    -0.8795   ZY=     0.1049
   XZ=    -0.2837   YZ=     0.0362   ZZ=    13.0386
   Eigenvalues:    -0.8798    -0.5212    13.1337
     96  Bq   Isotropic =     3.9331   Anisotropy =    14.0335
   XX=    -0.5004   YX=    -0.0051   ZX=    -2.0660
   XY=    -0.0014   YY=    -0.9109   ZY=     0.1063
   XZ=    -0.0053   YZ=     0.0387   ZZ=    13.2106
   Eigenvalues:    -0.9113    -0.5781    13.2888
     97  Bq   Isotropic =     3.9454   Anisotropy =    14.2236
   XX=    -0.5873   YX=    -0.0057   ZX=    -2.1484
   XY=     0.0008   YY=    -0.9430   ZY=     0.1075
   XZ=     0.3005   YZ=     0.0411   ZZ=    13.3665
   Eigenvalues:    -0.9434    -0.6482    13.4278
     98  Bq   Isotropic =     3.9458   Anisotropy =    14.4024
   XX=    -0.6887   YX=    -0.0063   ZX=    -2.2278
   XY=     0.0033   YY=    -0.9763   ZY=     0.1085
   XZ=     0.6333   YZ=     0.0433   ZZ=    13.5024
   Eigenvalues:    -0.9767    -0.7333    13.5474
     99  Bq   Isotropic =     3.9325   Anisotropy =    14.5677
   XX=    -0.8052   YX=    -0.0067   ZX=    -2.3013
   XY=     0.0061   YY=    -1.0114   ZY=     0.1094
   XZ=     0.9924   YZ=     0.0452   ZZ=    13.6143
   Eigenvalues:    -1.0119    -0.8348    13.6443
    100  Bq   Isotropic =     3.9040   Anisotropy =    14.7171
   XX=    -0.9375   YX=    -0.0070   ZX=    -2.3647
   XY=     0.0091   YY=    -1.0488   ZY=     0.1099
   XZ=     1.3764   YZ=     0.0468   ZZ=    13.6984
   Eigenvalues:    -1.0493    -0.9541    13.7154
    101  Bq   Isotropic =     3.8590   Anisotropy =    14.8481
   XX=    -1.0853   YX=    -0.0072   ZX=    -2.4134
   XY=     0.0124   YY=    -1.0884   ZY=     0.1102
   XZ=     1.7836   YZ=     0.0482   ZZ=    13.7506
   Eigenvalues:    -1.0950    -1.0859    13.7577
    102  Bq   Isotropic =     3.7963   Anisotropy =    14.9578
   XX=    -1.2475   YX=    -0.0073   ZX=    -2.4420
   XY=     0.0158   YY=    -1.1304   ZY=     0.1102
   XZ=     2.2120   YZ=     0.0493   ZZ=    13.7669
   Eigenvalues:    -1.2486    -1.1306    13.7682
    103  Bq   Isotropic =     3.7155   Anisotropy =    15.0429
   XX=    -1.4222   YX=    -0.0073   ZX=    -2.4451
   XY=     0.0194   YY=    -1.1743   ZY=     0.1097
   XZ=     2.6588   YZ=     0.0501   ZZ=    13.7429
   Eigenvalues:    -1.4231    -1.1746    13.7441
    104  Bq   Isotropic =     3.6161   Anisotropy =    15.1002
   XX=    -1.6065   YX=    -0.0071   ZX=    -2.4173
   XY=     0.0230   YY=    -1.2196   ZY=     0.1089
   XZ=     3.1208   YZ=     0.0506   ZZ=    13.6743
   Eigenvalues:    -1.6147    -1.2199    13.6829
    105  Bq   Isotropic =     3.4982   Anisotropy =    15.1257
   XX=    -1.7962   YX=    -0.0067   ZX=    -2.3538
   XY=     0.0267   YY=    -1.2657   ZY=     0.1076
   XZ=     3.5944   YZ=     0.0508   ZZ=    13.5566
   Eigenvalues:    -1.8213    -1.2660    13.5821
    106  Bq   Isotropic =     3.3623   Anisotropy =    15.1160
   XX=    -1.9866   YX=    -0.0062   ZX=    -2.2506
   XY=     0.0303   YY=    -1.3117   ZY=     0.1058
   XZ=     4.0748   YZ=     0.0507   ZZ=    13.3853
   Eigenvalues:    -2.0406    -1.3121    13.4396
    107  Bq   Isotropic =     3.2091   Anisotropy =    15.0673
   XX=    -2.1721   YX=    -0.0055   ZX=    -2.1052
   XY=     0.0340   YY=    -1.3567   ZY=     0.1036
   XZ=     4.5567   YZ=     0.0502   ZZ=    13.1562
   Eigenvalues:    -2.2696    -1.3571    13.2540
    108  Bq   Isotropic =     3.0398   Anisotropy =    14.9767
   XX=    -2.3467   YX=    -0.0046   ZX=    -1.9168
   XY=     0.0375   YY=    -1.3998   ZY=     0.1008
   XZ=     5.0337   YZ=     0.0494   ZZ=    12.8658
   Eigenvalues:    -2.5048    -1.4002    13.0242
    109  Bq   Isotropic =     2.8558   Anisotropy =    14.8416
   XX=    -2.5041   YX=    -0.0034   ZX=    -1.6866
   XY=     0.0408   YY=    -1.4401   ZY=     0.0975
   XZ=     5.4986   YZ=     0.0482   ZZ=    12.5116
   Eigenvalues:    -2.7423    -1.4405    12.7502
    110  Bq   Isotropic =     2.6591   Anisotropy =    14.6605
   XX=    -2.6384   YX=    -0.0021   ZX=    -1.4176
   XY=     0.0440   YY=    -1.4769   ZY=     0.0937
   XZ=     5.9433   YZ=     0.0467   ZZ=    12.0927
   Eigenvalues:    -2.9782    -1.4772    12.4328
    111  Bq   Isotropic =     2.4520   Anisotropy =    14.4332
   XX=    -2.7443   YX=    -0.0005   ZX=    -1.1150
   XY=     0.0469   YY=    -1.5094   ZY=     0.0894
   XZ=     6.3594   YZ=     0.0447   ZZ=    11.6097
   Eigenvalues:    -3.2084    -1.5097    12.0741
    112  Bq   Isotropic =     2.2371   Anisotropy =    14.1605
   XX=    -2.8175   YX=     0.0012   ZX=    -0.7857
   XY=     0.0495   YY=    -1.5371   ZY=     0.0846
   XZ=     6.7385   YZ=     0.0424   ZZ=    11.0659
   Eigenvalues:    -3.4287    -1.5374    11.6774
    113  Bq   Isotropic =     2.0173   Anisotropy =    13.8447
   XX=    -2.8549   YX=     0.0030   ZX=    -0.4381
   XY=     0.0517   YY=    -1.5597   ZY=     0.0794
   XZ=     7.0723   YZ=     0.0397   ZZ=    10.4665
   Eigenvalues:    -3.6353    -1.5600    11.2471
    114  Bq   Isotropic =     1.7957   Anisotropy =    13.4895
   XX=    -2.8551   YX=     0.0049   ZX=    -0.0814
   XY=     0.0535   YY=    -1.5770   ZY=     0.0738
   XZ=     7.3537   YZ=     0.0366   ZZ=     9.8193
   Eigenvalues:    -3.8242    -1.5772    10.7887
    115  Bq   Isotropic =     1.5758   Anisotropy =    13.0993
   XX=    -2.8179   YX=     0.0068   ZX=     0.2750
   XY=     0.0549   YY=    -1.5889   ZY=     0.0680
   XZ=     7.5768   YZ=     0.0333   ZZ=     9.1341
   Eigenvalues:    -3.9922    -1.5891    10.3086
    116  Bq   Isotropic =     1.3606   Anisotropy =    12.6797
   XX=    -2.7450   YX=     0.0086   ZX=     0.6220
   XY=     0.0557   YY=    -1.5955   ZY=     0.0619
   XZ=     7.7378   YZ=     0.0298   ZZ=     8.4222
   Eigenvalues:    -4.1363    -1.5956     9.8137
    117  Bq   Isotropic =     1.1534   Anisotropy =    12.2366
   XX=    -2.6391   YX=     0.0103   ZX=     0.9511
   XY=     0.0561   YY=    -1.5968   ZY=     0.0558
   XZ=     7.8348   YZ=     0.0261   ZZ=     7.6959
   Eigenvalues:    -4.2541    -1.5969     9.3111
    118  Bq   Isotropic =     0.9568   Anisotropy =    11.7762
   XX=    -2.5041   YX=     0.0119   ZX=     1.2554
   XY=     0.0560   YY=    -1.5931   ZY=     0.0498
   XZ=     7.8683   YZ=     0.0224   ZZ=     6.9677
   Eigenvalues:    -4.3440    -1.5931     8.8076
    119  Bq   Isotropic =     0.7734   Anisotropy =    11.3046
   XX=    -2.3449   YX=     0.0132   ZX=     1.5293
   XY=     0.0554   YY=    -1.5846   ZY=     0.0438
   XZ=     7.8406   YZ=     0.0188   ZZ=     6.2495
   Eigenvalues:    -4.4051    -1.5846     8.3098
    120  Bq   Isotropic =     0.6048   Anisotropy =    10.8276
   XX=    -2.1664   YX=     0.0143   ZX=     1.7691
   XY=     0.0544   YY=    -1.5716   ZY=     0.0381
   XZ=     7.7562   YZ=     0.0152   ZZ=     5.5523
   Eigenvalues:    -4.4372    -1.5716     7.8232
    121  Bq   Isotropic =     0.4523   Anisotropy =    10.3503
   XX=    -1.9738   YX=     0.0151   ZX=     1.9726
   XY=     0.0529   YY=    -1.5545   ZY=     0.0327
   XZ=     7.6208   YZ=     0.0119   ZZ=     4.8853
   Eigenvalues:    -4.4411    -1.5545     7.3525
    122  Bq   Isotropic =     0.3166   Anisotropy =     9.8773
   XX=    -1.7723   YX=     0.0157   ZX=     2.1394
   XY=     0.0511   YY=    -1.5336   ZY=     0.0276
   XZ=     7.4412   YZ=     0.0087   ZZ=     4.2558
   Eigenvalues:    -4.4180    -1.5336     6.9015
    123  Bq   Isotropic =     0.1978   Anisotropy =     9.4123
   XX=    -1.5664   YX=     0.0160   ZX=     2.2701
   XY=     0.0490   YY=    -1.5093   ZY=     0.0230
   XZ=     7.2246   YZ=     0.0059   ZZ=     3.6690
   Eigenvalues:    -4.3701    -1.5093     6.4726
    124  Bq   Isotropic =     0.0953   Anisotropy =     8.9584
   XX=    -1.3604   YX=     0.0161   ZX=     2.3665
   XY=     0.0467   YY=    -1.4820   ZY=     0.0188
   XZ=     6.9784   YZ=     0.0035   ZZ=     3.1283
   Eigenvalues:    -4.2997    -1.4819     6.0675
    125  Bq   Isotropic =     0.0084   Anisotropy =     8.5179
   XX=    -1.1580   YX=     0.0159   ZX=     2.4311
   XY=     0.0442   YY=    -1.4520   ZY=     0.0151
   XZ=     6.7098   YZ=     0.0013   ZZ=     2.6351
   Eigenvalues:    -4.2099    -1.4519     5.6870
    126  Bq   Isotropic =    -0.0642   Anisotropy =     8.0925
   XX=    -0.9620   YX=     0.0155   ZX=     2.4672
   XY=     0.0416   YY=    -1.4197   ZY=     0.0118
   XZ=     6.4253   YZ=    -0.0005   ZZ=     2.1893
   Eigenvalues:    -4.1037    -1.4197     5.3309
    127  Bq   Isotropic =    -0.1236   Anisotropy =     7.6836
   XX=    -0.7751   YX=     0.0150   ZX=     2.4779
   XY=     0.0390   YY=    -1.3856   ZY=     0.0090
   XZ=     6.1308   YZ=    -0.0019   ZZ=     1.7897
   Eigenvalues:    -3.9841    -1.3855     4.9987
    128  Bq   Isotropic =    -0.1716   Anisotropy =     7.2917
   XX=    -0.5989   YX=     0.0144   ZX=     2.4667
   XY=     0.0364   YY=    -1.3500   ZY=     0.0066
   XZ=     5.8316   YZ=    -0.0031   ZZ=     1.4341
   Eigenvalues:    -3.8544    -1.3499     4.6895
    129  Bq   Isotropic =    -0.2094   Anisotropy =     6.9172
   XX=    -0.4348   YX=     0.0137   ZX=     2.4371
   XY=     0.0339   YY=    -1.3131   ZY=     0.0046
   XZ=     5.5318   YZ=    -0.0040   ZZ=     1.1197
   Eigenvalues:    -3.7173    -1.3130     4.4020
    130  Bq   Isotropic =    -0.2387   Anisotropy =     6.5602
   XX=    -0.2838   YX=     0.0130   ZX=     2.3922
   XY=     0.0314   YY=    -1.2754   ZY=     0.0030
   XZ=     5.2351   YZ=    -0.0046   ZZ=     0.8432
   Eigenvalues:    -3.5755    -1.2753     4.1348
    131  Bq   Isotropic =    -0.2606   Anisotropy =     6.2206
   XX=    -0.1462   YX=     0.0123   ZX=     2.3350
   XY=     0.0291   YY=    -1.2371   ZY=     0.0016
   XZ=     4.9443   YZ=    -0.0051   ZZ=     0.6015
   Eigenvalues:    -3.4313    -1.2370     3.8865
    132  Bq   Isotropic =    -0.2765   Anisotropy =     5.8981
   XX=    -0.0221   YX=     0.0115   ZX=     2.2681
   XY=     0.0269   YY=    -1.1985   ZY=     0.0005
   XZ=     4.6616   YZ=    -0.0054   ZZ=     0.3911
   Eigenvalues:    -3.2866    -1.1984     3.6556
    133  Bq   Isotropic =    -0.2874   Anisotropy =     5.5921
   XX=     0.0887   YX=     0.0108   ZX=     2.1940
   XY=     0.0249   YY=    -1.1599   ZY=    -0.0003
   XZ=     4.3886   YZ=    -0.0055   ZZ=     0.2090
   Eigenvalues:    -3.1431    -1.1598     3.4407
    134  Bq   Isotropic =    -0.2942   Anisotropy =     5.3023
   XX=     0.1866   YX=     0.0101   ZX=     2.1148
   XY=     0.0230   YY=    -1.1213   ZY=    -0.0010
   XZ=     4.1264   YZ=    -0.0056   ZZ=     0.0520
   Eigenvalues:    -3.0021    -1.1212     3.2406
    135  Bq   Isotropic =    -0.2978   Anisotropy =     5.0279
   XX=     0.2722   YX=     0.0094   ZX=     2.0321
   XY=     0.0213   YY=    -1.0830   ZY=    -0.0015
   XZ=     3.8759   YZ=    -0.0055   ZZ=    -0.0825
   Eigenvalues:    -2.8646    -1.0829     3.0542
    136  Bq   Isotropic =    -0.2987   Anisotropy =     4.7685
   XX=     0.3463   YX=     0.0088   ZX=     1.9476
   XY=     0.0197   YY=    -1.0451   ZY=    -0.0019
   XZ=     3.6375   YZ=    -0.0054   ZZ=    -0.1972
   Eigenvalues:    -2.7313    -1.0451     2.8803
    137  Bq   Isotropic =    -0.2975   Anisotropy =     4.5232
   XX=     0.4098   YX=     0.0082   ZX=     1.8624
   XY=     0.0182   YY=    -1.0079   ZY=    -0.0022
   XZ=     3.4114   YZ=    -0.0053   ZZ=    -0.2944
   Eigenvalues:    -2.6027    -1.0078     2.7180
    138  Bq   Isotropic =    -0.2946   Anisotropy =     4.2916
   XX=     0.4634   YX=     0.0077   ZX=     1.7776
   XY=     0.0168   YY=    -0.9713   ZY=    -0.0024
   XZ=     3.1976   YZ=    -0.0051   ZZ=    -0.3760
   Eigenvalues:    -2.4792    -0.9712     2.5664
    139  Bq   Isotropic =    -0.2905   Anisotropy =     4.0729
   XX=     0.5080   YX=     0.0072   ZX=     1.6940
   XY=     0.0156   YY=    -0.9354   ZY=    -0.0025
   XZ=     2.9960   YZ=    -0.0050   ZZ=    -0.4441
   Eigenvalues:    -2.3609    -0.9354     2.4248
    140  Bq   Isotropic =    -0.2853   Anisotropy =     3.8666
   XX=     0.5447   YX=     0.0067   ZX=     1.6122
   XY=     0.0145   YY=    -0.9004   ZY=    -0.0026
   XZ=     2.8063   YZ=    -0.0048   ZZ=    -0.5003
   Eigenvalues:    -2.2480    -0.9004     2.2924
    141  Bq   Isotropic =    -0.2794   Anisotropy =     3.6719
   XX=     0.5742   YX=     0.0063   ZX=     1.5327
   XY=     0.0134   YY=    -0.8664   ZY=    -0.0027
   XZ=     2.6281   YZ=    -0.0046   ZZ=    -0.5460
   Eigenvalues:    -2.1405    -0.8663     2.1685
    142  Bq   Isotropic =    -0.2729   Anisotropy =     3.4884
   XX=     0.5973   YX=     0.0059   ZX=     1.4559
   XY=     0.0125   YY=    -0.8333   ZY=    -0.0027
   XZ=     2.4610   YZ=    -0.0044   ZZ=    -0.5827
   Eigenvalues:    -2.0381    -0.8332     2.0527
    143  Bq   Isotropic =    -0.2659   Anisotropy =     3.3153
   XX=     0.6147   YX=     0.0055   ZX=     1.3821
   XY=     0.0116   YY=    -0.8012   ZY=    -0.0028
   XZ=     2.3045   YZ=    -0.0042   ZZ=    -0.6114
   Eigenvalues:    -1.9409    -0.8011     1.9443
    144  Bq   Isotropic =    -0.2587   Anisotropy =     3.1521
   XX=     0.6273   YX=     0.0052   ZX=     1.3114
   XY=     0.0108   YY=    -0.7701   ZY=    -0.0028
   XZ=     2.1581   YZ=    -0.0041   ZZ=    -0.6333
   Eigenvalues:    -1.8487    -0.7701     1.8427
    145  Bq   Isotropic =    -0.2512   Anisotropy =     2.9984
   XX=     0.6356   YX=     0.0049   ZX=     1.2438
   XY=     0.0101   YY=    -0.7401   ZY=    -0.0027
   XZ=     2.0214   YZ=    -0.0039   ZZ=    -0.6492
   Eigenvalues:    -1.7613    -0.7401     1.7477
    146  Bq   Isotropic =    -0.2437   Anisotropy =     2.8534
   XX=     0.6403   YX=     0.0046   ZX=     1.1795
   XY=     0.0094   YY=    -0.7112   ZY=    -0.0027
   XZ=     1.8937   YZ=    -0.0037   ZZ=    -0.6601
   Eigenvalues:    -1.6785    -0.7112     1.6586
    147  Bq   Isotropic =    -0.2360   Anisotropy =     2.7168
   XX=     0.6418   YX=     0.0043   ZX=     1.1185
   XY=     0.0088   YY=    -0.6833   ZY=    -0.0027
   XZ=     1.7746   YZ=    -0.0036   ZZ=    -0.6666
   Eigenvalues:    -1.6000    -0.6833     1.5752
    148  Bq   Isotropic =    -0.2284   Anisotropy =     2.5881
   XX=     0.6406   YX=     0.0041   ZX=     1.0606
   XY=     0.0082   YY=    -0.6566   ZY=    -0.0026
   XZ=     1.6635   YZ=    -0.0034   ZZ=    -0.6693
   Eigenvalues:    -1.5258    -0.6565     1.4970
    149  Bq   Isotropic =    -0.2209   Anisotropy =     2.4667
   XX=     0.6371   YX=     0.0039   ZX=     1.0058
   XY=     0.0077   YY=    -0.6308   ZY=    -0.0026
   XZ=     1.5600   YZ=    -0.0033   ZZ=    -0.6690
   Eigenvalues:    -1.4555    -0.6308     1.4236
    150  Bq   Isotropic =    -0.2135   Anisotropy =     2.3523
   XX=     0.6317   YX=     0.0036   ZX=     0.9540
   XY=     0.0072   YY=    -0.6061   ZY=    -0.0026
   XZ=     1.4635   YZ=    -0.0032   ZZ=    -0.6659
   Eigenvalues:    -1.3890    -0.6061     1.3548
 End of Minotr F.D. properties file   721 does not exist.
 End of Minotr F.D. properties file   722 does not exist.
 End of Minotr F.D. properties file   788 does not exist.
 Hyperfine terms turned off by default for NAtoms > 100.

 **********************************************************************

            Population analysis using the SCF density.

 **********************************************************************

 Alpha  occ. eigenvalues --  -19.11332 -10.26037 -10.20594 -10.20593 -10.20448
 Alpha  occ. eigenvalues --  -10.19744 -10.19363 -10.19361 -10.18712 -10.18712
 Alpha  occ. eigenvalues --  -10.18236 -10.18184 -10.18117 -10.18113 -10.15095
 Alpha  occ. eigenvalues --   -1.05335  -0.89575  -0.83795  -0.82077  -0.78964
 Alpha  occ. eigenvalues --   -0.75568  -0.74547  -0.68974  -0.65975  -0.65592
 Alpha  occ. eigenvalues --   -0.59492  -0.56872  -0.56476  -0.53624  -0.51357
 Alpha  occ. eigenvalues --   -0.50865  -0.47696  -0.46881  -0.45982  -0.44294
 Alpha  occ. eigenvalues --   -0.43530  -0.42831  -0.42084  -0.40532  -0.40393
 Alpha  occ. eigenvalues --   -0.39233  -0.38062  -0.36984  -0.36533  -0.36104
 Alpha  occ. eigenvalues --   -0.34640  -0.33480  -0.30643  -0.29124  -0.25644
 Alpha  occ. eigenvalues --   -0.23651  -0.21366
 Alpha virt. eigenvalues --   -0.06785  -0.03898  -0.01963   0.02880   0.03760
 Alpha virt. eigenvalues --    0.03773   0.05071   0.06009   0.08270   0.08700
 Alpha virt. eigenvalues --    0.09153   0.09657   0.10558   0.12172   0.12909
 Alpha virt. eigenvalues --    0.13333   0.14272   0.15353   0.17415   0.18883
 Alpha virt. eigenvalues --    0.20928   0.21056   0.22670   0.24200   0.25780
 Alpha virt. eigenvalues --    0.26271   0.28697   0.29196   0.29237   0.30614
 Alpha virt. eigenvalues --    0.30815   0.32620   0.33178   0.34706   0.35475
 Alpha virt. eigenvalues --    0.36267   0.37089   0.37186   0.38487   0.40528
 Alpha virt. eigenvalues --    0.40668   0.42369   0.42583   0.43327   0.43923
 Alpha virt. eigenvalues --    0.44421   0.45211   0.47172   0.47213   0.49244
 Alpha virt. eigenvalues --    0.49521   0.50377   0.50543   0.50854   0.51928
 Alpha virt. eigenvalues --    0.54350   0.54790   0.56386   0.56529   0.56819
 Alpha virt. eigenvalues --    0.57154   0.58147   0.59269   0.59550   0.59957
 Alpha virt. eigenvalues --    0.60931   0.61291   0.61767   0.61979   0.63982
 Alpha virt. eigenvalues --    0.64253   0.64609   0.64710   0.65402   0.66396
 Alpha virt. eigenvalues --    0.66874   0.69199   0.69293   0.71216   0.73671
 Alpha virt. eigenvalues --    0.74152   0.75705   0.76128   0.76885   0.77176
 Alpha virt. eigenvalues --    0.78023   0.79369   0.79991   0.81216   0.82982
 Alpha virt. eigenvalues --    0.84878   0.85851   0.88452   0.90012   0.90031
 Alpha virt. eigenvalues --    0.90661   0.91128   0.95565   0.98008   1.00518
 Alpha virt. eigenvalues --    1.01491   1.04762   1.05140   1.08081   1.08391
 Alpha virt. eigenvalues --    1.12368   1.13830   1.14200   1.16044   1.17565
 Alpha virt. eigenvalues --    1.19491   1.19941   1.26308   1.27208   1.30569
 Alpha virt. eigenvalues --    1.36708   1.38552   1.39001   1.39028   1.40867
 Alpha virt. eigenvalues --    1.41608   1.42122   1.43913   1.46492   1.46502
 Alpha virt. eigenvalues --    1.46669   1.49795   1.49971   1.50717   1.52572
 Alpha virt. eigenvalues --    1.52928   1.53591   1.53906   1.56516   1.56700
 Alpha virt. eigenvalues --    1.57969   1.58140   1.58440   1.59430   1.60595
 Alpha virt. eigenvalues --    1.63173   1.63582   1.65350   1.65912   1.66590
 Alpha virt. eigenvalues --    1.67397   1.67615   1.70073   1.70167   1.72780
 Alpha virt. eigenvalues --    1.73962   1.75077   1.76233   1.76504   1.77340
 Alpha virt. eigenvalues --    1.78519   1.80352   1.80521   1.80868   1.82726
 Alpha virt. eigenvalues --    1.83165   1.83467   1.88816   1.88897   1.90505
 Alpha virt. eigenvalues --    1.91539   1.92714   1.93344   1.94440   1.96418
 Alpha virt. eigenvalues --    1.99319   2.01231   2.02062   2.02498   2.04161
 Alpha virt. eigenvalues --    2.07501   2.08680   2.10134   2.11020   2.14067
 Alpha virt. eigenvalues --    2.15364   2.17811   2.17981   2.19256   2.23621
 Alpha virt. eigenvalues --    2.25328   2.26290   2.29864   2.30000   2.32288
 Alpha virt. eigenvalues --    2.34837   2.35469   2.36875   2.38625   2.41237
 Alpha virt. eigenvalues --    2.41983   2.42090   2.43941   2.48255   2.50801
 Alpha virt. eigenvalues --    2.51557   2.53585   2.55928   2.56678   2.58731
 Alpha virt. eigenvalues --    2.59756   2.60539   2.61283   2.62280   2.62780
 Alpha virt. eigenvalues --    2.63746   2.65185   2.65238   2.66403   2.66553
 Alpha virt. eigenvalues --    2.68115   2.70227   2.72799   2.74199   2.75301
 Alpha virt. eigenvalues --    2.80452   2.80762   2.81549   2.83541   2.85871
 Alpha virt. eigenvalues --    2.85938   2.87023   2.87196   2.93189   2.93561
 Alpha virt. eigenvalues --    2.94520   2.97036   2.99638   3.01723   3.04168
 Alpha virt. eigenvalues --    3.05216   3.07409   3.11975   3.12080   3.16278
 Alpha virt. eigenvalues --    3.16935   3.22574   3.26462   3.28262   3.30177
 Alpha virt. eigenvalues --    3.31519   3.33126   3.36712   3.45174   3.45904
 Alpha virt. eigenvalues --    3.47825   3.54222   3.55288   3.57958   3.66367
 Alpha virt. eigenvalues --    3.67568   3.74229   3.82612   3.85217   3.97258
 Alpha virt. eigenvalues --    3.98101   3.99111   3.99456   4.07289   4.07732
 Alpha virt. eigenvalues --    4.14326   4.16235   4.25832   4.38550   4.41894
 Alpha virt. eigenvalues --    4.54534   4.60251   4.97231   5.09281   5.61320
 Alpha virt. eigenvalues --   23.50119  23.69095  23.73058  23.79259  23.86962
 Alpha virt. eigenvalues --   23.89248  23.89558  23.94964  24.03307  24.09719
 Alpha virt. eigenvalues --   24.10806  24.17297  24.20664  24.22387  49.99434
          Condensed to atoms (all electrons):
 Mulliken charges:
               1
     1  Bq   0.000000
     2  Bq   0.000000
     3  C    0.329651
     4  C   -0.123744
     5  C   -0.123676
     6  C   -0.032471
     7  C    0.016520
     8  C    0.016569
     9  C   -0.032480
    10  C   -0.421242
    11  C   -0.037906
    12  C   -0.037924
    13  C   -0.083562
    14  C   -0.083587
    15  C   -0.215359
    16  C   -0.172514
    17  O   -0.287093
    18  H    0.099133
    19  H    0.099140
    20  H    0.099580
    21  H    0.099586
    22  H    0.093317
    23  H    0.093312
    24  H    0.110166
    25  H    0.110170
    26  H    0.144837
    27  H    0.119564
    28  H    0.109993
    29  H    0.110019
    30  Bq   0.000000
    31  Bq   0.000000
    32  Bq   0.000000
    33  Bq   0.000000
    34  Bq   0.000000
    35  Bq   0.000000
    36  Bq   0.000000
    37  Bq   0.000000
    38  Bq   0.000000
    39  Bq   0.000000
    40  Bq   0.000000
    41  Bq   0.000000
    42  Bq   0.000000
    43  Bq   0.000000
    44  Bq   0.000000
    45  Bq   0.000000
    46  Bq   0.000000
    47  Bq   0.000000
    48  Bq   0.000000
    49  Bq   0.000000
    50  Bq   0.000000
    51  Bq   0.000000
    52  Bq   0.000000
    53  Bq   0.000000
    54  Bq   0.000000
    55  Bq   0.000000
    56  Bq   0.000000
    57  Bq   0.000000
    58  Bq   0.000000
    59  Bq   0.000000
    60  Bq   0.000000
    61  Bq   0.000000
    62  Bq   0.000000
    63  Bq   0.000000
    64  Bq   0.000000
    65  Bq   0.000000
    66  Bq   0.000000
    67  Bq   0.000000
    68  Bq   0.000000
    69  Bq   0.000000
    70  Bq   0.000000
    71  Bq   0.000000
    72  Bq   0.000000
    73  Bq   0.000000
    74  Bq   0.000000
    75  Bq   0.000000
    76  Bq   0.000000
    77  Bq   0.000000
    78  Bq   0.000000
    79  Bq   0.000000
    80  Bq   0.000000
    81  Bq   0.000000
    82  Bq   0.000000
    83  Bq   0.000000
    84  Bq   0.000000
    85  Bq   0.000000
    86  Bq   0.000000
    87  Bq   0.000000
    88  Bq   0.000000
    89  Bq   0.000000
    90  Bq   0.000000
    91  Bq   0.000000
    92  Bq   0.000000
    93  Bq   0.000000
    94  Bq   0.000000
    95  Bq   0.000000
    96  Bq   0.000000
    97  Bq   0.000000
    98  Bq   0.000000
    99  Bq   0.000000
   100  Bq   0.000000
   101  Bq   0.000000
   102  Bq   0.000000
   103  Bq   0.000000
   104  Bq   0.000000
   105  Bq   0.000000
   106  Bq   0.000000
   107  Bq   0.000000
   108  Bq   0.000000
   109  Bq   0.000000
   110  Bq   0.000000
   111  Bq   0.000000
   112  Bq   0.000000
   113  Bq   0.000000
   114  Bq   0.000000
   115  Bq   0.000000
   116  Bq   0.000000
   117  Bq   0.000000
   118  Bq   0.000000
   119  Bq   0.000000
   120  Bq   0.000000
   121  Bq   0.000000
   122  Bq   0.000000
   123  Bq   0.000000
   124  Bq   0.000000
   125  Bq   0.000000
   126  Bq   0.000000
   127  Bq   0.000000
   128  Bq   0.000000
   129  Bq   0.000000
   130  Bq   0.000000
   131  Bq   0.000000
   132  Bq   0.000000
   133  Bq   0.000000
   134  Bq   0.000000
   135  Bq   0.000000
   136  Bq   0.000000
   137  Bq   0.000000
   138  Bq   0.000000
   139  Bq   0.000000
   140  Bq   0.000000
   141  Bq   0.000000
   142  Bq   0.000000
   143  Bq   0.000000
   144  Bq   0.000000
   145  Bq   0.000000
   146  Bq   0.000000
   147  Bq   0.000000
   148  Bq   0.000000
   149  Bq   0.000000
   150  Bq   0.000000
 Sum of Mulliken charges =  -0.00000
 Mulliken charges with hydrogens summed into heavy atoms:
               1
     1  Bq   0.000000
     2  Bq   0.000000
     3  C    0.329651
     4  C   -0.024611
     5  C   -0.024536
     6  C    0.067110
     7  C    0.016520
     8  C    0.016569
     9  C    0.067106
    10  C   -0.421242
    11  C    0.055411
    12  C    0.055388
    13  C    0.026604
    14  C    0.026583
    15  C   -0.070522
    16  C    0.167062
    17  O   -0.287093
    30  Bq   0.000000
    31  Bq   0.000000
    32  Bq   0.000000
    33  Bq   0.000000
    34  Bq   0.000000
    35  Bq   0.000000
    36  Bq   0.000000
    37  Bq   0.000000
    38  Bq   0.000000
    39  Bq   0.000000
    40  Bq   0.000000
    41  Bq   0.000000
    42  Bq   0.000000
    43  Bq   0.000000
    44  Bq   0.000000
    45  Bq   0.000000
    46  Bq   0.000000
    47  Bq   0.000000
    48  Bq   0.000000
    49  Bq   0.000000
    50  Bq   0.000000
    51  Bq   0.000000
    52  Bq   0.000000
    53  Bq   0.000000
    54  Bq   0.000000
    55  Bq   0.000000
    56  Bq   0.000000
    57  Bq   0.000000
    58  Bq   0.000000
    59  Bq   0.000000
    60  Bq   0.000000
    61  Bq   0.000000
    62  Bq   0.000000
    63  Bq   0.000000
    64  Bq   0.000000
    65  Bq   0.000000
    66  Bq   0.000000
    67  Bq   0.000000
    68  Bq   0.000000
    69  Bq   0.000000
    70  Bq   0.000000
    71  Bq   0.000000
    72  Bq   0.000000
    73  Bq   0.000000
    74  Bq   0.000000
    75  Bq   0.000000
    76  Bq   0.000000
    77  Bq   0.000000
    78  Bq   0.000000
    79  Bq   0.000000
    80  Bq   0.000000
    81  Bq   0.000000
    82  Bq   0.000000
    83  Bq   0.000000
    84  Bq   0.000000
    85  Bq   0.000000
    86  Bq   0.000000
    87  Bq   0.000000
    88  Bq   0.000000
    89  Bq   0.000000
    90  Bq   0.000000
    91  Bq   0.000000
    92  Bq   0.000000
    93  Bq   0.000000
    94  Bq   0.000000
    95  Bq   0.000000
    96  Bq   0.000000
    97  Bq   0.000000
    98  Bq   0.000000
    99  Bq   0.000000
   100  Bq   0.000000
   101  Bq   0.000000
   102  Bq   0.000000
   103  Bq   0.000000
   104  Bq   0.000000
   105  Bq   0.000000
   106  Bq   0.000000
   107  Bq   0.000000
   108  Bq   0.000000
   109  Bq   0.000000
   110  Bq   0.000000
   111  Bq   0.000000
   112  Bq   0.000000
   113  Bq   0.000000
   114  Bq   0.000000
   115  Bq   0.000000
   116  Bq   0.000000
   117  Bq   0.000000
   118  Bq   0.000000
   119  Bq   0.000000
   120  Bq   0.000000
   121  Bq   0.000000
   122  Bq   0.000000
   123  Bq   0.000000
   124  Bq   0.000000
   125  Bq   0.000000
   126  Bq   0.000000
   127  Bq   0.000000
   128  Bq   0.000000
   129  Bq   0.000000
   130  Bq   0.000000
   131  Bq   0.000000
   132  Bq   0.000000
   133  Bq   0.000000
   134  Bq   0.000000
   135  Bq   0.000000
   136  Bq   0.000000
   137  Bq   0.000000
   138  Bq   0.000000
   139  Bq   0.000000
   140  Bq   0.000000
   141  Bq   0.000000
   142  Bq   0.000000
   143  Bq   0.000000
   144  Bq   0.000000
   145  Bq   0.000000
   146  Bq   0.000000
   147  Bq   0.000000
   148  Bq   0.000000
   149  Bq   0.000000
   150  Bq   0.000000
 Electronic spatial extent (au):  <R**2>=           2567.8288
 Charge=              0.0000 electrons
 Dipole moment (field-independent basis, Debye):
    X=             -0.3363    Y=             -0.0175    Z=             -3.3025  Tot=              3.3196
 Quadrupole moment (field-independent basis, Debye-Ang):
   XX=            -80.7120   YY=            -82.9372   ZZ=           -100.7741
   XY=             -0.0528   XZ=             -5.9491   YZ=             -0.0640
 Traceless Quadrupole moment (field-independent basis, Debye-Ang):
   XX=              7.4291   YY=              5.2039   ZZ=            -12.6330
   XY=             -0.0528   XZ=             -5.9491   YZ=             -0.0640
 Octapole moment (field-independent basis, Debye-Ang**2):
  XXX=            -74.9474  YYY=             -0.6681  ZZZ=           -220.8119  XYY=            -29.9987
  XXY=             -0.3734  XXZ=            -78.8501  XZZ=            -50.2724  YZZ=             -0.0933
  YYZ=            -72.3720  XYZ=             -0.0747
 Hexadecapole moment (field-independent basis, Debye-Ang**3):
 XXXX=          -1581.3402 YYYY=           -768.6482 ZZZZ=          -1133.0799 XXXY=              1.8078
 XXXZ=           -150.3152 YYYX=              2.4007 YYYZ=              0.4387 ZZZX=           -224.3349
 ZZZY=              0.0636 XXYY=           -404.3666 XXZZ=           -514.0863 YYZZ=           -290.4541
 XXYZ=             -0.2719 YYXZ=            -48.4873 ZZXY=              0.8859
 N-N= 9.733496434543D+02 E-N=-3.378692316908D+03  KE= 6.134799349836D+02
 1\1\GINC-CHCC10\SP\RB3LYP\6-311G(d,p)\C14H12O1\GRABICNI\03-Nov-2021\0\
 \# nmr=giao b3lyp/6-311g(d,p)\\cal154\\0,1\Bq,0,0.,0.,0.\Bq,0,0.,0.,2.
 39858195\C,0,1.61985285,0.,1.95113667\C,0,-2.40630628,0.71042564,-0.00
 415859\C,0,-2.41646043,-0.67485438,0.00418066\C,0,-1.27243639,-1.50131
 636,0.01450508\C,0,-0.00843874,-1.15117766,0.44324272\C,0,0.0084513,1.
 15659267,0.42928263\C,0,-1.2503097,1.52010685,-0.00373954\C,0,0.180438
 08,0.00737751,1.41934418\C,0,1.16630656,-1.76645699,-0.12956941\C,0,1.
 19202951,1.7474462,-0.15101973\C,0,2.4217334,1.21466923,-0.00762187\C,
 0,2.40378229,-1.25025785,0.00761601\C,0,2.65096663,-0.01425378,0.84904
 913\C,0,-0.76905465,0.0216191,2.6170023\O,0,1.89929407,0.00498047,3.12
 388472\H,0,-3.34945315,1.20380559,-0.21676292\H,0,-3.36676576,-1.15687
 298,-0.20250782\H,0,-1.37013176,-2.46767319,-0.47461121\H,0,-1.3338075
 3,2.48182324,-0.50448444\H,0,1.00798051,-2.61528834,-0.78738635\H,0,1.
 04616038,2.59040241,-0.81917873\H,0,3.26953444,1.62340926,-0.5446569\H
 ,0,3.24547156,-1.67802233,-0.52418292\H,0,3.64793633,-0.01881433,1.289
 27264\H,0,-1.81314354,0.02817852,2.32580166\H,0,-0.57828408,-0.8567271
 3,3.23421581\H,0,-0.56447284,0.90383339,3.22419691\Bq,0,0.,0.,-2.2\Bq,
 0,0.1,0.,-2.2\Bq,0,0.2,0.,-2.2\Bq,0,0.3,0.,-2.2\Bq,0,0.4,0.,-2.2\Bq,0,
 0.5,0.,-2.2\Bq,0,0.6,0.,-2.2\Bq,0,0.7,0.,-2.2\Bq,0,0.8,0.,-2.2\Bq,0,0.
 9,0.,-2.2\Bq,0,1.,0.,-2.2\Bq,0,1.1,0.,-2.2\Bq,0,1.2,0.,-2.2\Bq,0,1.3,0
 .,-2.2\Bq,0,1.4,0.,-2.2\Bq,0,1.5,0.,-2.2\Bq,0,1.6,0.,-2.2\Bq,0,1.7,0.,
 -2.2\Bq,0,1.8,0.,-2.2\Bq,0,1.9,0.,-2.2\Bq,0,2.,0.,-2.2\Bq,0,2.1,0.,-2.
 2\Bq,0,2.2,0.,-2.2\Bq,0,2.3,0.,-2.2\Bq,0,2.4,0.,-2.2\Bq,0,2.5,0.,-2.2\
 Bq,0,2.6,0.,-2.2\Bq,0,2.7,0.,-2.2\Bq,0,2.8,0.,-2.2\Bq,0,2.9,0.,-2.2\Bq
 ,0,3.,0.,-2.2\Bq,0,3.1,0.,-2.2\Bq,0,3.2,0.,-2.2\Bq,0,3.3,0.,-2.2\Bq,0,
 3.4,0.,-2.2\Bq,0,3.5,0.,-2.2\Bq,0,3.6,0.,-2.2\Bq,0,3.7,0.,-2.2\Bq,0,3.
 8,0.,-2.2\Bq,0,3.9,0.,-2.2\Bq,0,4.,0.,-2.2\Bq,0,4.1,0.,-2.2\Bq,0,4.2,0
 .,-2.2\Bq,0,4.3,0.,-2.2\Bq,0,4.4,0.,-2.2\Bq,0,4.5,0.,-2.2\Bq,0,4.6,0.,
 -2.2\Bq,0,4.7,0.,-2.2\Bq,0,4.8,0.,-2.2\Bq,0,4.9,0.,-2.2\Bq,0,5.,0.,-2.
 2\Bq,0,5.1,0.,-2.2\Bq,0,5.2,0.,-2.2\Bq,0,5.3,0.,-2.2\Bq,0,5.4,0.,-2.2\
 Bq,0,5.5,0.,-2.2\Bq,0,5.6,0.,-2.2\Bq,0,5.7,0.,-2.2\Bq,0,5.8,0.,-2.2\Bq
 ,0,5.9,0.,-2.2\Bq,0,6.,0.,-2.2\Bq,0,-0.1,0.,-2.2\Bq,0,-0.2,0.,-2.2\Bq,
 0,-0.3,0.,-2.2\Bq,0,-0.4,0.,-2.2\Bq,0,-0.5,0.,-2.2\Bq,0,-0.6,0.,-2.2\B
 q,0,-0.7,0.,-2.2\Bq,0,-0.8,0.,-2.2\Bq,0,-0.9,0.,-2.2\Bq,0,-1.,0.,-2.2\
 Bq,0,-1.1,0.,-2.2\Bq,0,-1.2,0.,-2.2\Bq,0,-1.3,0.,-2.2\Bq,0,-1.4,0.,-2.
 2\Bq,0,-1.5,0.,-2.2\Bq,0,-1.6,0.,-2.2\Bq,0,-1.7,0.,-2.2\Bq,0,-1.8,0.,-
 2.2\Bq,0,-1.9,0.,-2.2\Bq,0,-2.,0.,-2.2\Bq,0,-2.1,0.,-2.2\Bq,0,-2.2,0.,
 -2.2\Bq,0,-2.3,0.,-2.2\Bq,0,-2.4,0.,-2.2\Bq,0,-2.5,0.,-2.2\Bq,0,-2.6,0
 .,-2.2\Bq,0,-2.7,0.,-2.2\Bq,0,-2.8,0.,-2.2\Bq,0,-2.9,0.,-2.2\Bq,0,-3.,
 0.,-2.2\Bq,0,-3.1,0.,-2.2\Bq,0,-3.2,0.,-2.2\Bq,0,-3.3,0.,-2.2\Bq,0,-3.
 4,0.,-2.2\Bq,0,-3.5,0.,-2.2\Bq,0,-3.6,0.,-2.2\Bq,0,-3.7,0.,-2.2\Bq,0,-
 3.8,0.,-2.2\Bq,0,-3.9,0.,-2.2\Bq,0,-4.,0.,-2.2\Bq,0,-4.1,0.,-2.2\Bq,0,
 -4.2,0.,-2.2\Bq,0,-4.3,0.,-2.2\Bq,0,-4.4,0.,-2.2\Bq,0,-4.5,0.,-2.2\Bq,
 0,-4.6,0.,-2.2\Bq,0,-4.7,0.,-2.2\Bq,0,-4.8,0.,-2.2\Bq,0,-4.9,0.,-2.2\B
 q,0,-5.,0.,-2.2\Bq,0,-5.1,0.,-2.2\Bq,0,-5.2,0.,-2.2\Bq,0,-5.3,0.,-2.2\
 Bq,0,-5.4,0.,-2.2\Bq,0,-5.5,0.,-2.2\Bq,0,-5.6,0.,-2.2\Bq,0,-5.7,0.,-2.
 2\Bq,0,-5.8,0.,-2.2\Bq,0,-5.9,0.,-2.2\Bq,0,-6.,0.,-2.2\\Version=EM64L-
 G16RevA.03\HF=-616.0177919\RMSD=7.462e-09\Dipole=-0.132316,-0.0068997,
 -1.2993106\Quadrupole=5.5233387,3.8690073,-9.392346,-0.0392479,-4.4230
 47,-0.0475873\PG=C01 [X(C14H12O1)]\\@


 WHEN A MATHEMATICIAN ENGAGED IN INVESTIGATING
 PHYSICAL ACTIONS AND RESULTS HAS ARRIVED AT HIS
 CONCLUSIONS, MAY THEY NOT BE EXPRESSED IN COMMON
 LANGUAGE AS FULLY, CLEARLY, AND DEFINITELY AS IN
 MATHEMATICAL FORMULAE?
           - LETTER FROM M. FARADAY TO J.C. MAXWELL, 1857.
 Job cpu time:       0 days  0 hours 19 minutes 18.9 seconds.
 Elapsed time:       0 days  0 hours  1 minutes 59.5 seconds.
 File lengths (MBytes):  RWF=     74 Int=      0 D2E=      0 Chk=     11 Scr=      1
 Normal termination of Gaussian 16 at Wed Nov  3 12:56:16 2021.
