# Supplementary material for: Photoswitching neutral homoaromatic hydrocarbons
Source: Nat Chem. 2023 Jan 26;15(3):377–85. doi: 10.1038/s41557-022-01121-w (PMC9986110; doi:10.1038/s41557-022-01121-w)
Supplement: Source Data Fig. 6b — Source data files for plotted graph in Fig. 6b. [file 41557_2022_1121_MOESM18_ESM.zip › Fig6b.csv]

X-Coordinate	Distance	Distance	Distance
	-1.8	-2	-2.2
0	-9.9889	-9.2917	-8.5946
-0.1	-9.944	-9.2435	-8.5455
-0.2	-9.919	-9.2123	-8.5096
-0.3	-9.9133	-9.1975	-8.4864
-0.4	-9.9265	-9.1986	-8.4753
-0.5	-9.9588	-9.215	-8.4757
-0.6	-10.0107	-9.2462	-8.4864
-0.7	-10.0827	-9.2916	-8.5064
-0.8	-10.1753	-9.3501	-8.5341
-0.9	-10.2883	-9.4201	-8.5676
-1	-10.4206	-9.4994	-8.6041
-1.1	-10.5691	-9.5843	-8.6404
-1.2	-10.7289	-9.67	-8.6725
-1.3	-10.8921	-9.75	-8.6954
-1.4	-11.0479	-9.8164	-8.7034
-1.5	-11.1824	-9.8599	-8.6904
-1.6	-11.2794	-9.87	-8.6498
-1.7	-11.3211	-9.8361	-8.5752
-1.8	-11.2895	-9.748	-8.4608
-1.9	-11.1685	-9.597	-8.3018
-2	-10.9455	-9.3768	-8.0951
-2.1	-10.6136	-9.0844	-7.8395
-2.2	-10.1725	-8.7208	-7.5362
-2.3	-9.6294	-8.2906	-7.1883
-2.4	-8.9981	-7.8025	-6.8013
-2.5	-8.2977	-7.2676	-6.3822
-2.6	-7.5508	-6.6994	-5.9391
-2.7	-6.7806	-6.1119	-5.4807
-2.8	-6.0093	-5.5187	-5.0156
-2.9	-5.2564	-4.9323	-4.5522
-3	-4.5374	-4.3633	-4.0975
-3.1	-3.8635	-3.8202	-3.6577
-3.2	-3.2423	-3.3091	-3.2376
-3.3	-2.6775	-2.8342	-2.8409
-3.4	-2.1702	-2.3978	-2.47
-3.5	-1.7195	-2.0006	-2.1264
-3.6	-1.3228	-1.6424	-1.8106
-3.7	-0.9767	-1.3219	-1.5227
-3.8	-0.6773	-1.0374	-1.262
-3.9	-0.4203	-0.7866	-1.0275
-4	-0.2016	-0.567	-0.8179
0	-9.9889	-9.2917	-8.5946
0.1	-10.0544	-9.3573	-8.6574
0.2	-10.1417	-9.4411	-8.7338
0.3	-10.2519	-9.5434	-8.8242
0.4	-10.3861	-9.6647	-8.9283
0.5	-10.5454	-9.8053	-9.046
0.6	-10.7309	-9.9653	-9.177
0.7	-10.9435	-10.1448	-9.3207
0.8	-11.1845	-10.3439	-9.4764
0.9	-11.4549	-10.5624	-9.6432
1	-11.7559	-10.7995	-9.8195
1.1	-12.0885	-11.0542	-10.0032
1.2	-12.4525	-11.3238	-10.1909
1.3	-12.846	-11.604	-10.3782
1.4	-13.2634	-11.8878	-10.5583
1.5	-13.6943	-12.1645	-10.7226
1.6	-14.1211	-12.4194	-10.8603
1.7	-14.5178	-12.6336	-10.9583
1.8	-14.8502	-12.7845	-11.0024
1.9	-15.0773	-12.8475	-10.9784
2	-15.1559	-12.7993	-10.8734
2.1	-15.0474	-12.6212	-10.6785
2.2	-14.7266	-12.3034	-10.39
2.3	-14.1896	-11.8482	-10.0114
2.4	-13.4589	-11.2715	-9.5531
2.5	-12.5827	-10.6021	-9.0323
2.6	-11.6279	-9.8774	-8.4707
2.7	-10.667	-9.1375	-7.8912
2.8	-9.7638	-8.4187	-7.3153
2.9	-8.9607	-7.7472	-6.7597
3	-8.2723	-7.1359	-6.2346
3.1	-7.6856	-6.5838	-5.7434
3.2	-7.1673	-6.0789	-5.2832
3.3	-6.6741	-5.6023	-4.847
3.4	-6.164	-5.1341	-4.4261
3.5	-5.6066	-4.6579	-4.0125
3.6	-4.9891	-4.1647	-3.6009
3.7	-4.318	-3.654	-3.1896
3.8	-3.6151	-3.1332	-2.7807
3.9	-2.9106	-2.6148	-2.3791
4	-2.2355	-2.1134	-1.9915
-4.1	-0.017	-0.3761	-0.6317
-4.2	0.1374	-0.2113	-0.4674
-4.3	0.2653	-0.0701	-0.3232
-4.4	0.3701	0.0501	-0.1974
-4.5	0.4549	0.1515	-0.0884
-4.6	0.5224	0.2363	0.0055
-4.7	0.5751	0.3065	0.0859
-4.8	0.6152	0.3639	0.154
-4.9	0.6447	0.4103	0.2115
-5	0.6652	0.4471	0.2594
-5.1	0.6783	0.4756	0.299
-5.2	0.685	0.4971	0.3312
-5.3	0.6867	0.5126	0.3572
-5.4	0.6841	0.523	0.3776
-5.5	0.6781	0.5291	0.3932
-5.6	0.6694	0.5316	0.4048
-5.7	0.6586	0.5311	0.4129
-5.8	0.646	0.5282	0.418
-5.9	0.6322	0.5232	0.4206
-6	0.6174	0.5166	0.421
4.1	-1.615	-1.6431	-1.6249
4.2	-1.0662	-1.2147	-1.2855
4.3	-0.5972	-0.8355	-0.9779
4.4	-0.209	-0.5084	-0.7049
4.5	0.1028	-0.2333	-0.4672
4.6	0.3458	-0.0071	-0.2638
4.7	0.5296	0.1749	-0.0928
4.8	0.664	0.3182	0.0489
4.9	0.7584	0.4287	0.1646
5	0.8213	0.5119	0.2577
5.1	0.86	0.5729	0.3316
5.2	0.8802	0.616	0.3893
5.3	0.8868	0.6449	0.4334
5.4	0.8833	0.6627	0.4664
5.5	0.8726	0.6717	0.4903
5.6	0.8568	0.674	0.5067
5.7	0.8373	0.6711	0.517
5.8	0.8155	0.6643	0.5225
5.9	0.7922	0.6545	0.5241
6	0.768	0.6425	0.5226
	--	--	--
	--	--	--
	--	--	--
	--	--	--
	--	--	--
	--	--	--
	--	--	--
	--	--	--
