# Supplementary material for: Photoswitching neutral homoaromatic hydrocarbons
Source: Nat Chem. 2023 Jan 26;15(3):377–85. doi: 10.1038/s41557-022-01121-w (PMC9986110; doi:10.1038/s41557-022-01121-w)
Supplement: Source Data Fig. 6b — Source data files for plotted graph in Fig. 6b. [file 41557_2022_1121_MOESM18_ESM.zip › NICS-XY-Scan at 1.8 A Me-18 log-file..txt]

 Entering Gaussian System, Link 0=g16
 Initial command:
 /usr/local/li/G16-A03/g16/l1.exe "/scr/grabicni/Gau-31042.inp" -scrdir="/scr/grabicni/"
 Entering Link 1 = /usr/local/li/G16-A03/g16/l1.exe PID=     31043.
  
 Copyright (c) 1988,1990,1992,1993,1995,1998,2003,2009,2016,
            Gaussian, Inc.  All Rights Reserved.
  
 This is part of the Gaussian(R) 16 program.  It is based on
 the Gaussian(R) 09 system (copyright 2009, Gaussian, Inc.),
 the Gaussian(R) 03 system (copyright 2003, Gaussian, Inc.),
 the Gaussian(R) 98 system (copyright 1998, Gaussian, Inc.),
 the Gaussian(R) 94 system (copyright 1995, Gaussian, Inc.),
 the Gaussian 92(TM) system (copyright 1992, Gaussian, Inc.),
 the Gaussian 90(TM) system (copyright 1990, Gaussian, Inc.),
 the Gaussian 88(TM) system (copyright 1988, Gaussian, Inc.),
 the Gaussian 86(TM) system (copyright 1986, Carnegie Mellon
 University), and the Gaussian 82(TM) system (copyright 1983,
 Carnegie Mellon University). Gaussian is a federally registered
 trademark of Gaussian, Inc.
  
 This software contains proprietary and confidential information,
 including trade secrets, belonging to Gaussian, Inc.
  
 This software is provided under written license and may be
 used, copied, transmitted, or stored only in accord with that
 written license.
  
 The following legend is applicable only to US Government
 contracts under FAR:
  
                    RESTRICTED RIGHTS LEGEND
  
 Use, reproduction and disclosure by the US Government is
 subject to restrictions as set forth in subparagraphs (a)
 and (c) of the Commercial Computer Software - Restricted
 Rights clause in FAR 52.227-19.
  
 Gaussian, Inc.
 340 Quinnipiac St., Bldg. 40, Wallingford CT 06492
  
  
 ---------------------------------------------------------------
 Warning -- This program may not be used in any manner that
 competes with the business of Gaussian, Inc. or will provide
 assistance to any competitor of Gaussian, Inc.  The licensee
 of this program is prohibited from giving any competitor of
 Gaussian, Inc. access to this program.  By using this program,
 the user acknowledges that Gaussian, Inc. is engaged in the
 business of creating and licensing software in the field of
 computational chemistry and represents and warrants to the
 licensee that it is not a competitor of Gaussian, Inc. and that
 it will not use this program in any manner prohibited above.
 ---------------------------------------------------------------
  

 Cite this work as:
 Gaussian 16, Revision A.03,
 M. J. Frisch, G. W. Trucks, H. B. Schlegel, G. E. Scuseria, 
 M. A. Robb, J. R. Cheeseman, G. Scalmani, V. Barone, 
 G. A. Petersson, H. Nakatsuji, X. Li, M. Caricato, A. V. Marenich, 
 J. Bloino, B. G. Janesko, R. Gomperts, B. Mennucci, H. P. Hratchian, 
 J. V. Ortiz, A. F. Izmaylov, J. L. Sonnenberg, D. Williams-Young, 
 F. Ding, F. Lipparini, F. Egidi, J. Goings, B. Peng, A. Petrone, 
 T. Henderson, D. Ranasinghe, V. G. Zakrzewski, J. Gao, N. Rega, 
 G. Zheng, W. Liang, M. Hada, M. Ehara, K. Toyota, R. Fukuda, 
 J. Hasegawa, M. Ishida, T. Nakajima, Y. Honda, O. Kitao, H. Nakai, 
 T. Vreven, K. Throssell, J. A. Montgomery, Jr., J. E. Peralta, 
 F. Ogliaro, M. J. Bearpark, J. J. Heyd, E. N. Brothers, K. N. Kudin, 
 V. N. Staroverov, T. A. Keith, R. Kobayashi, J. Normand, 
 K. Raghavachari, A. P. Rendell, J. C. Burant, S. S. Iyengar, 
 J. Tomasi, M. Cossi, J. M. Millam, M. Klene, C. Adamo, R. Cammi, 
 J. W. Ochterski, R. L. Martin, K. Morokuma, O. Farkas, 
 J. B. Foresman, and D. J. Fox, Gaussian, Inc., Wallingford CT, 2016.
 
 ******************************************
 Gaussian 16:  EM64L-G16RevA.03 25-Dec-2016
                 3-Nov-2021 
 ******************************************
 %chk=cal156.chk
 %nprocshared=10
 Will use up to   10 processors via shared memory.
 %mem=10GB
 ----------------------------
 # nmr=giao b3lyp/6-311g(d,p)
 ----------------------------
 1/38=1,172=1/1;
 2/12=2,17=6,18=5,40=1/2;
 3/5=4,6=6,7=101,11=2,25=1,30=1,74=-5/1,2,3,8;
 4//1;
 5/5=2,38=5/2;
 8/6=1,10=90,11=11/1;
 10/13=100,45=16/2;
 6/7=2,8=2,9=2,10=2,28=1/1;
 99/9=1/99;
 ------
 cal156
 ------
 Symbolic Z-matrix:
 Charge =  0 Multiplicity = 1
 Bq                    0.        0.        0. 
 Bq                    0.        0.        2.74423 
 C                     2.49239   0.       -0.08595 
 C                     2.09537   1.38284   0.08596 
 C                     0.84791   1.88154   0.27637 
 C                    -0.33765   1.06245   0.47939 
 C                     0.37849  -1.20457   0.45689 
 C                     1.73777  -1.12852  -0.01722 
 C                    -0.17004  -0.14671   1.39936 
 C                    -1.42798   1.27991  -0.30798 
 C                    -0.59585  -2.07808   0.0939 
 C                    -1.93308  -1.70724   0.68796 
 C                    -2.48911   0.3743   -0.68796 
 C                    -2.70318  -0.91974  -0.35201 
 C                     0.63519   0.13421   2.6685 
 C                    -1.53171  -0.73816   1.79103 
 O                    -2.14007  -0.50411   2.79951 
 H                     3.51776  -0.12983  -0.41861 
 H                     2.88586   2.10654  -0.08601 
 H                     0.70286   2.9538    0.18134 
 H                     2.18775  -2.05732  -0.35535 
 H                    -1.40486   2.19668  -0.89166 
 H                    -0.47387  -2.86786  -0.63763 
 H                    -2.52809  -2.53426   1.07753 
 H                    -3.15305   0.77638  -1.44745 
 H                    -3.4918   -1.45279  -0.87288 
 H                     1.62676   0.52145   2.4514 
 H                     0.09439   0.85648   3.28204 
 H                     0.73691  -0.78767   3.24484 
 Bq                    0.       0.        -1.8 
 Bq                    0.1       0.03014  -1.8 
 Bq                    0.2       0.06028  -1.8 
 Bq                    0.3       0.09043  -1.8 
 Bq                    0.4       0.12057  -1.8 
 Bq                    0.5       0.15071  -1.8 
 Bq                    0.6       0.18085  -1.8 
 Bq                    0.7       0.21099  -1.8 
 Bq                    0.8       0.24114  -1.8 
 Bq                    0.9       0.27128  -1.8 
 Bq                    1.        0.30142  -1.8 
 Bq                    1.1       0.33156  -1.8 
 Bq                    1.2       0.3617   -1.8 
 Bq                    1.3       0.39185  -1.8 
 Bq                    1.4       0.42199  -1.8 
 Bq                    1.5       0.45213  -1.8 
 Bq                    1.6       0.48227  -1.8 
 Bq                    1.7       0.51241  -1.8 
 Bq                    1.8       0.54256  -1.8 
 Bq                    1.9       0.5727   -1.8 
 Bq                    2.        0.60284  -1.8 
 Bq                    2.1       0.63298  -1.8 
 Bq                    2.2       0.66312  -1.8 
 Bq                    2.3       0.69327  -1.8 
 Bq                    2.4       0.72341  -1.8 
 Bq                    2.5       0.75355  -1.8 
 Bq                    2.6       0.78369  -1.8 
 Bq                    2.7       0.81383  -1.8 
 Bq                    2.8       0.84398  -1.8 
 Bq                    2.9       0.87412  -1.8 
 Bq                    3.        0.90426  -1.8 
 Bq                    3.1       0.9344   -1.8 
 Bq                    3.2       0.96454  -1.8 
 Bq                    3.3       0.99469  -1.8 
 Bq                    3.4       1.02483  -1.8 
 Bq                    3.5       1.05497  -1.8 
 Bq                    3.6       1.08511  -1.8 
 Bq                    3.7       1.11525  -1.8 
 Bq                    3.8       1.1454   -1.8 
 Bq                    3.9       1.17554  -1.8 
 Bq                    4.        1.20568  -1.8 
 Bq                    0.       0.        -1.8 
 Bq                   -0.1      -0.03014  -1.8 
 Bq                   -0.2      -0.06028  -1.8 
 Bq                   -0.3      -0.09043  -1.8 
 Bq                   -0.4      -0.12057  -1.8 
 Bq                   -0.5      -0.15071  -1.8 
 Bq                   -0.6      -0.18085  -1.8 
 Bq                   -0.7      -0.21099  -1.8 
 Bq                   -0.8      -0.24114  -1.8 
 Bq                   -0.9      -0.27128  -1.8 
 Bq                   -1.       -0.30142  -1.8 
 Bq                   -1.1      -0.33156  -1.8 
 Bq                   -1.2      -0.3617   -1.8 
 Bq                   -1.3      -0.39185  -1.8 
 Bq                   -1.4      -0.42199  -1.8 
 Bq                   -1.5      -0.45213  -1.8 
 Bq                   -1.6      -0.48227  -1.8 
 Bq                   -1.7      -0.51241  -1.8 
 Bq                   -1.8      -0.54256  -1.8 
 Bq                   -1.9      -0.5727   -1.8 
 Bq                   -2.       -0.60284  -1.8 
 Bq                   -2.1      -0.63298  -1.8 
 Bq                   -2.2      -0.66312  -1.8 
 Bq                   -2.3      -0.69327  -1.8 
 Bq                   -2.4      -0.72341  -1.8 
 Bq                   -2.5      -0.75355  -1.8 
 Bq                   -2.6      -0.78369  -1.8 
 Bq                   -2.7      -0.81383  -1.8 
 Bq                   -2.8      -0.84398  -1.8 
 Bq                   -2.9      -0.87412  -1.8 
 Bq                   -3.       -0.90426  -1.8 
 Bq                   -3.1      -0.9344   -1.8 
 Bq                   -3.2      -0.96454  -1.8 
 Bq                   -3.3      -0.99469  -1.8 
 Bq                   -3.4      -1.02483  -1.8 
 Bq                   -3.5      -1.05497  -1.8 
 Bq                   -3.6      -1.08511  -1.8 
 Bq                   -3.7      -1.11525  -1.8 
 Bq                   -3.8      -1.1454   -1.8 
 Bq                   -3.9      -1.17554  -1.8 
 Bq                   -4.       -1.20568  -1.8 
 Bq                    4.1       1.23582  -1.8 
 Bq                    4.2       1.26596  -1.8 
 Bq                    4.3       1.29611  -1.8 
 Bq                    4.4       1.32625  -1.8 
 Bq                    4.5       1.35639  -1.8 
 Bq                    4.6       1.38653  -1.8 
 Bq                    4.7       1.41667  -1.8 
 Bq                    4.8       1.44682  -1.8 
 Bq                    4.9       1.47696  -1.8 
 Bq                    5.        1.5071   -1.8 
 Bq                    5.1       1.53724  -1.8 
 Bq                    5.2       1.56738  -1.8 
 Bq                    5.3       1.59753  -1.8 
 Bq                    5.4       1.62767  -1.8 
 Bq                    5.5       1.65781  -1.8 
 Bq                    5.6       1.68795  -1.8 
 Bq                    5.7       1.71809  -1.8 
 Bq                    5.8       1.74824  -1.8 
 Bq                    5.9       1.77838  -1.8 
 Bq                    6.        1.80852  -1.8 
 Bq                   -4.1      -1.23582  -1.8 
 Bq                   -4.2      -1.26596  -1.8 
 Bq                   -4.3      -1.29611  -1.8 
 Bq                   -4.4      -1.32625  -1.8 
 Bq                   -4.5      -1.35639  -1.8 
 Bq                   -4.6      -1.38653  -1.8 
 Bq                   -4.7      -1.41667  -1.8 
 Bq                   -4.8      -1.44682  -1.8 
 Bq                   -4.9      -1.47696  -1.8 
 Bq                   -5.       -1.5071   -1.8 
 Bq                   -5.1      -1.53724  -1.8 
 Bq                   -5.2      -1.56738  -1.8 
 Bq                   -5.3      -1.59753  -1.8 
 Bq                   -5.4      -1.62767  -1.8 
 Bq                   -5.5      -1.65781  -1.8 
 Bq                   -5.6      -1.68795  -1.8 
 Bq                   -5.7      -1.71809  -1.8 
 Bq                   -5.8      -1.74824  -1.8 
 Bq                   -5.9      -1.77838  -1.8 
 Bq                   -6.       -1.80852  -1.8 
 
 Symmetry turned off:
 Cannot cope with ghost atoms or with translation vectors.
 Stoichiometry    C14H12O
 Framework group  C1[X(C14H12O)]
 NumDoF:  NAt=    27 NAtoms=   151
 Deg. of freedom     0
 Full point group                 C1      NOp   1
                          Input orientation:                          
 ---------------------------------------------------------------------
 Center     Atomic      Atomic             Coordinates (Angstroms)
 Number     Number       Type             X           Y           Z
 ---------------------------------------------------------------------
      1          0           0        0.000000    0.000000    0.000000
      2          0           0        0.000000    0.000000    2.744226
      3          6           0        2.492392    0.000000   -0.085954
      4          6           0        2.095375    1.382840    0.085961
      5          6           0        0.847908    1.881541    0.276372
      6          6           0       -0.337652    1.062448    0.479388
      7          6           0        0.378489   -1.204575    0.456885
      8          6           0        1.737773   -1.128520   -0.017223
      9          6           0       -0.170039   -0.146708    1.399361
     10          6           0       -1.427976    1.279913   -0.307983
     11          6           0       -0.595849   -2.078082    0.093897
     12          6           0       -1.933077   -1.707237    0.687958
     13          6           0       -2.489111    0.374303   -0.687961
     14          6           0       -2.703183   -0.919744   -0.352009
     15          6           0        0.635194    0.134214    2.668496
     16          6           0       -1.531714   -0.738162    1.791030
     17          8           0       -2.140065   -0.504105    2.799513
     18          1           0        3.517763   -0.129835   -0.418610
     19          1           0        2.885865    2.106538   -0.086012
     20          1           0        0.702862    2.953797    0.181336
     21          1           0        2.187746   -2.057318   -0.355352
     22          1           0       -1.404862    2.196683   -0.891656
     23          1           0       -0.473873   -2.867856   -0.637627
     24          1           0       -2.528085   -2.534265    1.077535
     25          1           0       -3.153053    0.776379   -1.447448
     26          1           0       -3.491802   -1.452791   -0.872878
     27          1           0        1.626758    0.521445    2.451401
     28          1           0        0.094386    0.856478    3.282035
     29          1           0        0.736908   -0.787670    3.244839
     30          0           0        0.000000   -0.000000   -1.800000
     31          0           0        0.100000    0.030142   -1.800000
     32          0           0        0.200000    0.060284   -1.800000
     33          0           0        0.300000    0.090426   -1.800000
     34          0           0        0.400000    0.120568   -1.800000
     35          0           0        0.500000    0.150710   -1.800000
     36          0           0        0.600000    0.180852   -1.800000
     37          0           0        0.700000    0.210994   -1.800000
     38          0           0        0.800000    0.241136   -1.800000
     39          0           0        0.900000    0.271278   -1.800000
     40          0           0        1.000000    0.301420   -1.800000
     41          0           0        1.100000    0.331562   -1.800000
     42          0           0        1.200000    0.361704   -1.800000
     43          0           0        1.300000    0.391846   -1.800000
     44          0           0        1.400000    0.421988   -1.800000
     45          0           0        1.500000    0.452130   -1.800000
     46          0           0        1.600000    0.482272   -1.800000
     47          0           0        1.700000    0.512414   -1.800000
     48          0           0        1.800000    0.542556   -1.800000
     49          0           0        1.900000    0.572698   -1.800000
     50          0           0        2.000000    0.602840   -1.800000
     51          0           0        2.100000    0.632982   -1.800000
     52          0           0        2.200000    0.663124   -1.800000
     53          0           0        2.300000    0.693266   -1.800000
     54          0           0        2.400000    0.723408   -1.800000
     55          0           0        2.500000    0.753550   -1.800000
     56          0           0        2.600000    0.783692   -1.800000
     57          0           0        2.700000    0.813834   -1.800000
     58          0           0        2.800000    0.843976   -1.800000
     59          0           0        2.900000    0.874118   -1.800000
     60          0           0        3.000000    0.904260   -1.800000
     61          0           0        3.100000    0.934402   -1.800000
     62          0           0        3.200000    0.964544   -1.800000
     63          0           0        3.300000    0.994686   -1.800000
     64          0           0        3.400000    1.024828   -1.800000
     65          0           0        3.500000    1.054970   -1.800000
     66          0           0        3.600000    1.085112   -1.800000
     67          0           0        3.700000    1.115254   -1.800000
     68          0           0        3.800000    1.145396   -1.800000
     69          0           0        3.900000    1.175538   -1.800000
     70          0           0        4.000000    1.205680   -1.800000
     71          0           0        0.000000   -0.000000   -1.800000
     72          0           0       -0.100000   -0.030142   -1.800000
     73          0           0       -0.200000   -0.060284   -1.800000
     74          0           0       -0.300000   -0.090426   -1.800000
     75          0           0       -0.400000   -0.120568   -1.800000
     76          0           0       -0.500000   -0.150710   -1.800000
     77          0           0       -0.600000   -0.180852   -1.800000
     78          0           0       -0.700000   -0.210994   -1.800000
     79          0           0       -0.800000   -0.241136   -1.800000
     80          0           0       -0.900000   -0.271278   -1.800000
     81          0           0       -1.000000   -0.301420   -1.800000
     82          0           0       -1.100000   -0.331562   -1.800000
     83          0           0       -1.200000   -0.361704   -1.800000
     84          0           0       -1.300000   -0.391846   -1.800000
     85          0           0       -1.400000   -0.421988   -1.800000
     86          0           0       -1.500000   -0.452130   -1.800000
     87          0           0       -1.600000   -0.482272   -1.800000
     88          0           0       -1.700000   -0.512414   -1.800000
     89          0           0       -1.800000   -0.542556   -1.800000
     90          0           0       -1.900000   -0.572698   -1.800000
     91          0           0       -2.000000   -0.602840   -1.800000
     92          0           0       -2.100000   -0.632982   -1.800000
     93          0           0       -2.200000   -0.663124   -1.800000
     94          0           0       -2.300000   -0.693266   -1.800000
     95          0           0       -2.400000   -0.723408   -1.800000
     96          0           0       -2.500000   -0.753550   -1.800000
     97          0           0       -2.600000   -0.783692   -1.800000
     98          0           0       -2.700000   -0.813834   -1.800000
     99          0           0       -2.800000   -0.843976   -1.800000
    100          0           0       -2.900000   -0.874118   -1.800000
    101          0           0       -3.000000   -0.904260   -1.800000
    102          0           0       -3.100000   -0.934402   -1.800000
    103          0           0       -3.200000   -0.964544   -1.800000
    104          0           0       -3.300000   -0.994686   -1.800000
    105          0           0       -3.400000   -1.024828   -1.800000
    106          0           0       -3.500000   -1.054970   -1.800000
    107          0           0       -3.600000   -1.085112   -1.800000
    108          0           0       -3.700000   -1.115254   -1.800000
    109          0           0       -3.800000   -1.145396   -1.800000
    110          0           0       -3.900000   -1.175538   -1.800000
    111          0           0       -4.000000   -1.205680   -1.800000
    112          0           0        4.100000    1.235822   -1.800000
    113          0           0        4.200000    1.265964   -1.800000
    114          0           0        4.300000    1.296106   -1.800000
    115          0           0        4.400000    1.326248   -1.800000
    116          0           0        4.500000    1.356390   -1.800000
    117          0           0        4.600000    1.386532   -1.800000
    118          0           0        4.700000    1.416674   -1.800000
    119          0           0        4.800000    1.446816   -1.800000
    120          0           0        4.900000    1.476958   -1.800000
    121          0           0        5.000000    1.507100   -1.800000
    122          0           0        5.100000    1.537242   -1.800000
    123          0           0        5.200000    1.567384   -1.800000
    124          0           0        5.300000    1.597526   -1.800000
    125          0           0        5.400000    1.627668   -1.800000
    126          0           0        5.500000    1.657810   -1.800000
    127          0           0        5.600000    1.687952   -1.800000
    128          0           0        5.700000    1.718094   -1.800000
    129          0           0        5.800000    1.748236   -1.800000
    130          0           0        5.900000    1.778378   -1.800000
    131          0           0        6.000000    1.808520   -1.800000
    132          0           0       -4.100000   -1.235822   -1.800000
    133          0           0       -4.200000   -1.265964   -1.800000
    134          0           0       -4.300000   -1.296106   -1.800000
    135          0           0       -4.400000   -1.326248   -1.800000
    136          0           0       -4.500000   -1.356390   -1.800000
    137          0           0       -4.600000   -1.386532   -1.800000
    138          0           0       -4.700000   -1.416674   -1.800000
    139          0           0       -4.800000   -1.446816   -1.800000
    140          0           0       -4.900000   -1.476958   -1.800000
    141          0           0       -5.000000   -1.507100   -1.800000
    142          0           0       -5.100000   -1.537242   -1.800000
    143          0           0       -5.200000   -1.567384   -1.800000
    144          0           0       -5.300000   -1.597526   -1.800000
    145          0           0       -5.400000   -1.627668   -1.800000
    146          0           0       -5.500000   -1.657810   -1.800000
    147          0           0       -5.600000   -1.687952   -1.800000
    148          0           0       -5.700000   -1.718094   -1.800000
    149          0           0       -5.800000   -1.748236   -1.800000
    150          0           0       -5.900000   -1.778378   -1.800000
    151          0           0       -6.000000   -1.808520   -1.800000
 ---------------------------------------------------------------------
 Rotational constants (GHZ):           1.0508578           0.6201048           0.5936795
 Standard basis: 6-311G(d,p) (5D, 7F)
 Warning:  center   1 has no basis functions!
 Warning:  center   2 has no basis functions!
 Warning:  center  30 has no basis functions!
 Warning:  center  31 has no basis functions!
 Warning:  center  32 has no basis functions!
 Warning:  center  33 has no basis functions!
 Warning:  center  34 has no basis functions!
 Warning:  center  35 has no basis functions!
 Warning:  center  36 has no basis functions!
 Warning:  center  37 has no basis functions!
 Warning:  center  38 has no basis functions!
 Warning:  center  39 has no basis functions!
 Warning:  center  40 has no basis functions!
 Warning:  center  41 has no basis functions!
 Warning:  center  42 has no basis functions!
 Warning:  center  43 has no basis functions!
 Warning:  center  44 has no basis functions!
 Warning:  center  45 has no basis functions!
 Warning:  center  46 has no basis functions!
 Warning:  center  47 has no basis functions!
 Warning:  center  48 has no basis functions!
 Warning:  center  49 has no basis functions!
 Warning:  center  50 has no basis functions!
 Warning:  center  51 has no basis functions!
 Warning:  center  52 has no basis functions!
 Warning:  center  53 has no basis functions!
 Warning:  center  54 has no basis functions!
 Warning:  center  55 has no basis functions!
 Warning:  center  56 has no basis functions!
 Warning:  center  57 has no basis functions!
 Warning:  center  58 has no basis functions!
 Warning:  center  59 has no basis functions!
 Warning:  center  60 has no basis functions!
 Warning:  center  61 has no basis functions!
 Warning:  center  62 has no basis functions!
 Warning:  center  63 has no basis functions!
 Warning:  center  64 has no basis functions!
 Warning:  center  65 has no basis functions!
 Warning:  center  66 has no basis functions!
 Warning:  center  67 has no basis functions!
 Warning:  center  68 has no basis functions!
 Warning:  center  69 has no basis functions!
 Warning:  center  70 has no basis functions!
 Warning:  center  71 has no basis functions!
 Warning:  center  72 has no basis functions!
 Warning:  center  73 has no basis functions!
 Warning:  center  74 has no basis functions!
 Warning:  center  75 has no basis functions!
 Warning:  center  76 has no basis functions!
 Warning:  center  77 has no basis functions!
 Warning:  center  78 has no basis functions!
 Warning:  center  79 has no basis functions!
 Warning:  center  80 has no basis functions!
 Warning:  center  81 has no basis functions!
 Warning:  center  82 has no basis functions!
 Warning:  center  83 has no basis functions!
 Warning:  center  84 has no basis functions!
 Warning:  center  85 has no basis functions!
 Warning:  center  86 has no basis functions!
 Warning:  center  87 has no basis functions!
 Warning:  center  88 has no basis functions!
 Warning:  center  89 has no basis functions!
 Warning:  center  90 has no basis functions!
 Warning:  center  91 has no basis functions!
 Warning:  center  92 has no basis functions!
 Warning:  center  93 has no basis functions!
 Warning:  center  94 has no basis functions!
 Warning:  center  95 has no basis functions!
 Warning:  center  96 has no basis functions!
 Warning:  center  97 has no basis functions!
 Warning:  center  98 has no basis functions!
 Warning:  center  99 has no basis functions!
 Warning:  center 100 has no basis functions!
 Warning:  center 101 has no basis functions!
 Warning:  center 102 has no basis functions!
 Warning:  center 103 has no basis functions!
 Warning:  center 104 has no basis functions!
 Warning:  center 105 has no basis functions!
 Warning:  center 106 has no basis functions!
 Warning:  center 107 has no basis functions!
 Warning:  center 108 has no basis functions!
 Warning:  center 109 has no basis functions!
 Warning:  center 110 has no basis functions!
 Warning:  center 111 has no basis functions!
 Warning:  center 112 has no basis functions!
 Warning:  center 113 has no basis functions!
 Warning:  center 114 has no basis functions!
 Warning:  center 115 has no basis functions!
 Warning:  center 116 has no basis functions!
 Warning:  center 117 has no basis functions!
 Warning:  center 118 has no basis functions!
 Warning:  center 119 has no basis functions!
 Warning:  center 120 has no basis functions!
 Warning:  center 121 has no basis functions!
 Warning:  center 122 has no basis functions!
 Warning:  center 123 has no basis functions!
 Warning:  center 124 has no basis functions!
 Warning:  center 125 has no basis functions!
 Warning:  center 126 has no basis functions!
 Warning:  center 127 has no basis functions!
 Warning:  center 128 has no basis functions!
 Warning:  center 129 has no basis functions!
 Warning:  center 130 has no basis functions!
 Warning:  center 131 has no basis functions!
 Warning:  center 132 has no basis functions!
 Warning:  center 133 has no basis functions!
 Warning:  center 134 has no basis functions!
 Warning:  center 135 has no basis functions!
 Warning:  center 136 has no basis functions!
 Warning:  center 137 has no basis functions!
 Warning:  center 138 has no basis functions!
 Warning:  center 139 has no basis functions!
 Warning:  center 140 has no basis functions!
 Warning:  center 141 has no basis functions!
 Warning:  center 142 has no basis functions!
 Warning:  center 143 has no basis functions!
 Warning:  center 144 has no basis functions!
 Warning:  center 145 has no basis functions!
 Warning:  center 146 has no basis functions!
 Warning:  center 147 has no basis functions!
 Warning:  center 148 has no basis functions!
 Warning:  center 149 has no basis functions!
 Warning:  center 150 has no basis functions!
 Warning:  center 151 has no basis functions!
   342 basis functions,   576 primitive gaussians,   357 cartesian basis functions
    52 alpha electrons       52 beta electrons
       nuclear repulsion energy       968.7540166385 Hartrees.
 NAtoms=  151 NActive=  151 NUniq=  151 SFac= 1.00D+00 NAtFMM=   60 NAOKFM=T Big=T
 Integral buffers will be    131072 words long.
 Raffenetti 2 integral format.
 Two-electron integral symmetry is turned off.
 One-electron integrals computed using PRISM.
 NBasis=   342 RedAO= T EigKep=  3.43D-04  NBF=   342
 NBsUse=   342 1.00D-06 EigRej= -1.00D+00 NBFU=   342
 ExpMin= 1.03D-01 ExpMax= 8.59D+03 ExpMxC= 1.30D+03 IAcc=3 IRadAn=         5 AccDes= 0.00D+00
 Harris functional with IExCor=  402 and IRadAn=       5 diagonalized for initial guess.
 HarFok:  IExCor=  402 AccDes= 0.00D+00 IRadAn=         5 IDoV= 1 UseB2=F ITyADJ=14
 ICtDFT=  3500011 ScaDFX=  1.000000  1.000000  1.000000  1.000000
 FoFCou: FMM=F IPFlag=           0 FMFlag=      100000 FMFlg1=        2001
         NFxFlg=           0 DoJE=T BraDBF=F KetDBF=T FulRan=T
         wScrn=  0.000000 ICntrl=       500 IOpCl=  0 I1Cent=   200000004 NGrid=           0
         NMat0=    1 NMatS0=      1 NMatT0=    0 NMatD0=    1 NMtDS0=    0 NMtDT0=    0
 Symmetry not used in FoFCou.
 Requested convergence on RMS density matrix=1.00D-08 within 128 cycles.
 Requested convergence on MAX density matrix=1.00D-06.
 Requested convergence on             energy=1.00D-06.
 No special actions if energy rises.
 Integral accuracy reduced to 1.0D-05 until final iterations.
 Initial convergence to 1.0D-05 achieved.  Increase integral accuracy.
 SCF Done:  E(RB3LYP) =  -615.998999862     A.U. after   15 cycles
            NFock= 15  Conv=0.65D-08     -V/T= 2.0041
 DoSCS=F DFT=T ScalE2(SS,OS)=  1.000000  1.000000
 Range of M.O.s used for correlation:     1   342
 NBasis=   342 NAE=    52 NBE=    52 NFC=     0 NFV=     0
 NROrb=    342 NOA=    52 NOB=    52 NVA=   290 NVB=   290
          Differentiating once with respect to magnetic field using GIAOs.
          Electric field/nuclear overlap derivatives assumed to be zero.
 FoFCou: FMM=F IPFlag=           0 FMFlag=      100000 FMFlg1=        2001
         NFxFlg=           0 DoJE=F BraDBF=F KetDBF=T FulRan=T
         wScrn=  0.000000 ICntrl=      6100 IOpCl=  0 I1Cent=           7 NGrid=         151
         NMat0=    1 NMatS0=      1 NMatT0=    0 NMatD0=    1 NMtDS0=    0 NMtDT0=    0
 Symmetry not used in FoFCou.
 FoFJK:  IHMeth= 1 ICntrl=    6127 DoSepK=F KAlg= 0 I1Cent=           0 FoldK=F
 IRaf=         1 NMat=       1 IRICut=       1 DoRegI=T DoRafI=F ISym2E= 0 IDoP0=0 IntGTp=1.
          There are     3 degrees of freedom in the 1st order CPHF.  IDoFFX=0 NUNeed=     3.
      3 vectors produced by pass  0 Test12= 5.03D-13 3.33D-08 XBig12= 3.75D+01 3.15D+00.
 AX will form     3 AO Fock derivatives at one time.
      3 vectors produced by pass  1 Test12= 5.03D-13 3.33D-08 XBig12= 2.22D-01 2.65D-01.
      3 vectors produced by pass  2 Test12= 5.03D-13 3.33D-08 XBig12= 7.09D-04 8.61D-03.
      3 vectors produced by pass  3 Test12= 5.03D-13 3.33D-08 XBig12= 3.47D-06 6.53D-04.
      3 vectors produced by pass  4 Test12= 5.03D-13 3.33D-08 XBig12= 1.25D-08 3.13D-05.
      3 vectors produced by pass  5 Test12= 5.03D-13 3.33D-08 XBig12= 3.90D-11 2.17D-06.
      3 vectors produced by pass  6 Test12= 5.03D-13 3.33D-08 XBig12= 1.40D-13 1.26D-07.
 InvSVY:  IOpt=1 It=  1 EMax= 8.88D-16
 Solved reduced A of dimension    21 with     3 vectors.
 Calculating GIAO nuclear magnetic shielding tensors.
 SCF GIAO Magnetic shielding tensor (ppm):
      1  Bq   Isotropic =    11.5882   Anisotropy =    11.4904
   XX=     2.5882   YX=    -6.2279   ZX=    -0.5233
   XY=    -2.3301   YY=    13.0388   ZY=    -0.2197
   XZ=     3.0904   YZ=     1.3728   ZZ=    19.1376
   Eigenvalues:     0.9515    14.5646    19.2485
      2  Bq   Isotropic =    24.3408   Anisotropy =    10.1734
   XX=    28.9786   YX=     6.0914   ZX=     0.4566
   XY=     5.4063   YY=    14.8632   ZY=     2.5648
   XZ=    -1.2591   YZ=     2.1043   ZZ=    29.1807
   Eigenvalues:    12.4916    29.4079    31.1231
      3  C    Isotropic =    51.1933   Anisotropy =   157.9019
   XX=   -26.1280   YX=    34.0220   ZX=    57.4762
   XY=    29.5978   YY=    43.7073   ZY=   -17.3583
   XZ=    62.1880   YZ=   -22.6323   ZZ=   136.0004
   Eigenvalues:   -58.8340    55.9526   156.4612
      4  C    Isotropic =    54.3801   Anisotropy =   155.6119
   XX=    26.5824   YX=   -48.7741   ZX=    27.5876
   XY=   -53.3368   YY=   -16.0104   ZY=     9.4431
   XZ=    26.0975   YZ=    18.2190   ZZ=   152.5683
   Eigenvalues:   -53.4460    58.4650   158.1214
      5  C    Isotropic =    42.8303   Anisotropy =   146.8150
   XX=    48.0607   YX=    -0.6987   ZX=    21.1069
   XY=   -10.8766   YY=   -52.0325   ZY=    16.7659
   XZ=     4.9976   YZ=    55.0723   ZZ=   132.4626
   Eigenvalues:   -59.3930    47.1769   140.7069
      6  C    Isotropic =    36.1618   Anisotropy =   161.1565
   XX=    43.1783   YX=   -45.5220   ZX=    -7.1418
   XY=   -51.6376   YY=     4.6342   ZY=    87.0894
   XZ=   -58.7658   YZ=    63.5255   ZZ=    60.6730
   Eigenvalues:   -53.3626    18.2486   143.5995
      7  C    Isotropic =    40.9114   Anisotropy =   127.8222
   XX=    34.1405   YX=     9.1645   ZX=    56.2807
   XY=    16.7226   YY=    39.2431   ZY=   -81.9469
   XZ=    39.9703   YZ=   -64.0950   ZZ=    49.3506
   Eigenvalues:   -50.9851    47.5930   126.1262
      8  C    Isotropic =    45.9776   Anisotropy =   158.8907
   XX=    31.6905   YX=    32.4188   ZX=    48.4123
   XY=    44.5247   YY=    -3.7033   ZY=   -41.3181
   XZ=    65.1880   YZ=   -88.1362   ZZ=   109.9456
   Eigenvalues:   -69.1360    55.1640   151.9048
      9  C    Isotropic =   128.4415   Anisotropy =    22.1357
   XX=   133.9172   YX=     3.5311   ZX=    17.5400
   XY=     0.8693   YY=   123.6873   ZY=    -0.5200
   XZ=     6.0434   YZ=     1.0793   ZZ=   127.7199
   Eigenvalues:   118.3823   123.7435   143.1986
     10  C    Isotropic =    57.3097   Anisotropy =   131.4252
   XX=    73.4160   YX=   -43.1501   ZX=   -29.5388
   XY=   -34.8385   YY=    -7.9712   ZY=    61.3313
   XZ=   -12.5499   YZ=    46.0270   ZZ=   106.4842
   Eigenvalues:   -37.0647    64.0671   144.9265
     11  C    Isotropic =   100.8877   Anisotropy =   161.5753
   XX=    29.6404   YX=   -15.2148   ZX=    42.6864
   XY=    20.0834   YY=    91.0536   ZY=   -42.7686
   XZ=    78.7990   YZ=    94.3062   ZZ=   181.9691
   Eigenvalues:     7.9015    86.1570   208.6045
     12  C    Isotropic =   125.7553   Anisotropy =    14.2614
   XX=   122.5073   YX=    -0.9599   ZX=    -1.0819
   XY=     0.8091   YY=   125.8923   ZY=     2.0905
   XZ=     6.8843   YZ=    12.6071   ZZ=   128.8664
   Eigenvalues:   118.8208   123.1823   135.2629
     13  C    Isotropic =    55.7337   Anisotropy =   147.3329
   XX=    30.2032   YX=    -1.6063   ZX=  -105.2589
   XY=    -0.6526   YY=    67.1206   ZY=    34.5254
   XZ=   -85.5709   YZ=    24.1552   ZZ=    69.8772
   Eigenvalues:   -50.1331    63.3786   153.9556
     14  C    Isotropic =    61.4656   Anisotropy =   201.2542
   XX=    24.4177   YX=   -59.5293   ZX=  -101.5113
   XY=   -32.2657   YY=    68.6171   ZY=    10.9515
   XZ=    28.1657   YZ=   179.7254   ZZ=    91.3620
   Eigenvalues:   -19.7101     8.4718   195.6351
     15  C    Isotropic =   167.9200   Anisotropy =    27.9495
   XX=   156.6257   YX=     2.1867   ZX=    14.9361
   XY=     0.0052   YY=   164.5656   ZY=     0.0818
   XZ=     6.9017   YZ=    -0.6480   ZZ=   182.5686
   Eigenvalues:   152.5363   164.6706   186.5530
     16  C    Isotropic =   -33.2254   Anisotropy =   158.6812
   XX=   -42.1663   YX=   -74.4288   ZX=    18.8968
   XY=   -71.4448   YY=   -12.1494   ZY=   -58.0157
   XZ=    18.8348   YZ=   -50.7004   ZZ=   -45.3606
   Eigenvalues:  -110.0557   -62.1826    72.5620
     17  O    Isotropic =  -310.1126   Anisotropy =  1000.2745
   XX=  -307.3973   YX=  -232.6735   ZX=   347.2465
   XY=  -240.9512   YY=    13.5458   ZY=  -314.0484
   XZ=   390.7237   YZ=  -326.0325   ZZ=  -636.4864
   Eigenvalues:  -901.9570  -385.1179   356.7370
     18  H    Isotropic =    25.5465   Anisotropy =     4.6797
   XX=    26.0421   YX=     1.3772   ZX=    -0.9179
   XY=     1.3409   YY=    27.9204   ZY=     0.0398
   XZ=    -2.1057   YZ=     0.5977   ZZ=    22.6771
   Eigenvalues:    21.9887    25.9845    28.6663
     19  H    Isotropic =    25.5350   Anisotropy =     4.3805
   XX=    27.7261   YX=    -0.6902   ZX=    -1.1361
   XY=    -1.1756   YY=    25.9911   ZY=    -0.1428
   XZ=    -2.1051   YZ=    -0.8408   ZZ=    22.8880
   Eigenvalues:    22.2447    25.9051    28.4554
     20  H    Isotropic =    24.7313   Anisotropy =     4.0988
   XX=    27.1604   YX=     0.9524   ZX=    -0.1325
   XY=     0.7419   YY=    24.7961   ZY=    -0.6934
   XZ=    -0.7130   YZ=     0.6851   ZZ=    22.2374
   Eigenvalues:    22.1994    24.5305    27.4638
     21  H    Isotropic =    24.9692   Anisotropy =     5.5367
   XX=    27.8232   YX=     0.8315   ZX=    -1.3083
   XY=     1.5090   YY=    25.4054   ZY=     0.1410
   XZ=    -1.6471   YZ=    -1.3314   ZZ=    21.6789
   Eigenvalues:    21.3154    24.9317    28.6603
     22  H    Isotropic =    25.7307   Anisotropy =     6.9526
   XX=    28.2107   YX=    -0.5764   ZX=     2.9868
   XY=     0.8641   YY=    24.9078   ZY=     0.0231
   XZ=     4.1900   YZ=    -3.1316   ZZ=    24.0735
   Eigenvalues:    21.4164    25.4099    30.3657
     23  H    Isotropic =    28.4130   Anisotropy =    10.2078
   XX=    26.9757   YX=     0.8261   ZX=     0.5536
   XY=    -0.7517   YY=    28.9844   ZY=     1.6738
   XZ=     1.3511   YZ=    10.3736   ZZ=    29.2791
   Eigenvalues:    23.0026    27.0183    35.2182
     24  H    Isotropic =    28.5001   Anisotropy =     9.6505
   XX=    29.5830   YX=     2.8661   ZX=    -1.3214
   XY=     3.6727   YY=    29.9918   ZY=    -2.2655
   XZ=    -3.0847   YZ=    -4.8102   ZZ=    25.9255
   Eigenvalues:    23.8593    26.7073    34.9338
     25  H    Isotropic =    25.6519   Anisotropy =     4.7623
   XX=    25.0052   YX=     1.5430   ZX=     0.6702
   XY=     0.9156   YY=    27.9886   ZY=    -1.6302
   XZ=     3.5767   YZ=    -2.2905   ZZ=    23.9618
   Eigenvalues:    21.4817    26.6472    28.8268
     26  H    Isotropic =    26.6206   Anisotropy =     8.2620
   XX=    25.5018   YX=    -1.2578   ZX=     1.1415
   XY=     0.7912   YY=    27.1427   ZY=    -1.5636
   XZ=     8.9672   YZ=     6.5057   ZZ=    27.2173
   Eigenvalues:    20.7213    27.0120    32.1286
     27  H    Isotropic =    31.2984   Anisotropy =     6.0639
   XX=    33.2395   YX=     3.2839   ZX=     0.8153
   XY=     3.3268   YY=    26.4266   ZY=    -0.3951
   XZ=     1.1405   YZ=     0.4434   ZZ=    34.2291
   Eigenvalues:    25.0734    33.4808    35.3410
     28  H    Isotropic =    31.2444   Anisotropy =    10.9231
   XX=    28.5154   YX=    -0.3560   ZX=    -1.0422
   XY=    -1.3189   YY=    29.8557   ZY=     4.9308
   XZ=    -2.3996   YZ=     4.7152   ZZ=    35.3623
   Eigenvalues:    27.0384    28.1684    38.5265
     29  H    Isotropic =    32.1912   Anisotropy =    10.9828
   XX=    28.6696   YX=    -0.9438   ZX=     2.5237
   XY=    -1.1769   YY=    31.4638   ZY=    -3.9712
   XZ=     2.5341   YZ=    -4.4177   ZZ=    36.4402
   Eigenvalues:    27.8989    29.1616    39.5130
     30  Bq   Isotropic =     3.3501   Anisotropy =    10.0662
   XX=     1.0510   YX=    -0.5011   ZX=    -0.3781
   XY=    -0.7402   YY=    -0.9895   ZY=     0.3466
   XZ=    -1.1180   YZ=     0.2116   ZZ=     9.9889
   Eigenvalues:    -1.1639     1.1533    10.0609
     31  Bq   Isotropic =     3.2919   Anisotropy =    10.0582
   XX=     0.9918   YX=    -0.4672   ZX=    -0.2663
   XY=    -0.7121   YY=    -1.0602   ZY=     0.2651
   XZ=    -1.0536   YZ=     0.1149   ZZ=     9.9440
   Eigenvalues:    -1.2176     1.0959     9.9973
     32  Bq   Isotropic =     3.2436   Anisotropy =    10.0700
   XX=     0.9359   YX=    -0.4339   ZX=    -0.1571
   XY=    -0.6783   YY=    -1.1241   ZY=     0.1814
   XZ=    -0.9864   YZ=     0.0206   ZZ=     9.9190
   Eigenvalues:    -1.2648     1.0386     9.9569
     33  Bq   Isotropic =     3.2047   Anisotropy =    10.1017
   XX=     0.8798   YX=    -0.4019   ZX=    -0.0467
   XY=    -0.6400   YY=    -1.1789   ZY=     0.0992
   XZ=    -0.9201   YZ=    -0.0718   ZZ=     9.9133
   Eigenvalues:    -1.3041     0.9791     9.9392
     34  Bq   Isotropic =     3.1746   Anisotropy =    10.1539
   XX=     0.8200   YX=    -0.3721   ZX=     0.0677
   XY=    -0.5993   YY=    -1.2227   ZY=     0.0217
   XZ=    -0.8587   YZ=    -0.1629   ZZ=     9.9265
   Eigenvalues:    -1.3345     0.9145     9.9438
     35  Bq   Isotropic =     3.1524   Anisotropy =    10.2276
   XX=     0.7530   YX=    -0.3456   ZX=     0.1875
   XY=    -0.5585   YY=    -1.2545   ZY=    -0.0483
   XZ=    -0.8065   YZ=    -0.2531   ZZ=     9.9588
   Eigenvalues:    -1.3556     0.8421     9.9709
     36  Bq   Isotropic =     3.1375   Anisotropy =    10.3244
   XX=     0.6753   YX=    -0.3233   ZX=     0.3123
   XY=    -0.5199   YY=    -1.2737   ZY=    -0.1090
   XZ=    -0.7681   YZ=    -0.3428   ZZ=    10.0107
   Eigenvalues:    -1.3672     0.7592    10.0204
     37  Bq   Isotropic =     3.1289   Anisotropy =    10.4456
   XX=     0.5842   YX=    -0.3061   ZX=     0.4403
   XY=    -0.4857   YY=    -1.2802   ZY=    -0.1596
   XZ=    -0.7482   YZ=    -0.4323   ZZ=    10.0827
   Eigenvalues:    -1.3698     0.6639    10.0926
     38  Bq   Isotropic =     3.1260   Anisotropy =    10.5921
   XX=     0.4772   YX=    -0.2949   ZX=     0.5680
   XY=    -0.4578   YY=    -1.2746   ZY=    -0.2003
   XZ=    -0.7521   YZ=    -0.5223   ZZ=    10.1753
   Eigenvalues:    -1.3641     0.5546    10.1874
     39  Bq   Isotropic =     3.1279   Anisotropy =    10.7641
   XX=     0.3529   YX=    -0.2898   ZX=     0.6905
   XY=    -0.4375   YY=    -1.2576   ZY=    -0.2326
   XZ=    -0.7855   YZ=    -0.6135   ZZ=    10.2883
   Eigenvalues:    -1.3514     0.4310    10.3039
     40  Bq   Isotropic =     3.1337   Anisotropy =    10.9603
   XX=     0.2108   YX=    -0.2909   ZX=     0.8016
   XY=    -0.4256   YY=    -1.2303   ZY=    -0.2586
   XZ=    -0.8542   YZ=    -0.7065   ZZ=    10.4206
   Eigenvalues:    -1.3337     0.2942    10.4405
     41  Bq   Isotropic =     3.1423   Anisotropy =    11.1777
   XX=     0.0517   YX=    -0.2975   ZX=     0.8943
   XY=    -0.4221   YY=    -1.1940   ZY=    -0.2814
   XZ=    -0.9645   YZ=    -0.8025   ZZ=    10.5691
   Eigenvalues:    -1.3143     0.1471    10.5941
     42  Bq   Isotropic =     3.1520   Anisotropy =    11.4118
   XX=    -0.1225   YX=    -0.3089   ZX=     0.9610
   XY=    -0.4261   YY=    -1.1504   ZY=    -0.3044
   XZ=    -1.1223   YZ=    -0.9026   ZZ=    10.7289
   Eigenvalues:    -1.2981    -0.0057    10.7599
     43  Bq   Isotropic =     3.1609   Anisotropy =    11.6557
   XX=    -0.3083   YX=    -0.3235   ZX=     0.9945
   XY=    -0.4361   YY=    -1.1012   ZY=    -0.3311
   XZ=    -1.3329   YZ=    -1.0078   ZZ=    10.8921
   Eigenvalues:    -1.2922    -0.1565    10.9313
     44  Bq   Isotropic =     3.1661   Anisotropy =    11.9009
   XX=    -0.5011   YX=    -0.3399   ZX=     0.9880
   XY=    -0.4498   YY=    -1.0485   ZY=    -0.3648
   XZ=    -1.6005   YZ=    -1.1189   ZZ=    11.0479
   Eigenvalues:    -1.3069    -0.2948    11.1000
     45  Bq   Isotropic =     3.1644   Anisotropy =    12.1373
   XX=    -0.6948   YX=    -0.3561   ZX=     0.9364
   XY=    -0.4646   YY=    -0.9943   ZY=    -0.4079
   XZ=    -1.9272   YZ=    -1.2366   ZZ=    11.1824
   Eigenvalues:    -1.3546    -0.4081    11.2559
     46  Bq   Isotropic =     3.1519   Anisotropy =    12.3535
   XX=    -0.8829   YX=    -0.3703   ZX=     0.8366
   XY=    -0.4773   YY=    -0.9408   ZY=    -0.4623
   XZ=    -2.3123   YZ=    -1.3608   ZZ=    11.2794
   Eigenvalues:    -1.4443    -0.4876    11.3875
     47  Bq   Isotropic =     3.1242   Anisotropy =    12.5378
   XX=    -1.0584   YX=    -0.3809   ZX=     0.6878
   XY=    -0.4849   YY=    -0.8900   ZY=    -0.5285
   XZ=    -2.7513   YZ=    -1.4906   ZZ=    11.3211
   Eigenvalues:    -1.5758    -0.5342    11.4828
     48  Bq   Isotropic =     3.0772   Anisotropy =    12.6785
   XX=    -1.2145   YX=    -0.3864   ZX=     0.4922
   XY=    -0.4846   YY=    -0.8435   ZY=    -0.6058
   XZ=    -3.2358   YZ=    -1.6244   ZZ=    11.2895
   Eigenvalues:    -1.7403    -0.5577    11.5295
     49  Bq   Isotropic =     3.0068   Anisotropy =    12.7654
   XX=    -1.3453   YX=    -0.3857   ZX=     0.2551
   XY=    -0.4741   YY=    -0.8029   ZY=    -0.6924
   XZ=    -3.7528   YZ=    -1.7595   ZZ=    11.1685
   Eigenvalues:    -1.9277    -0.5691    11.5171
     50  Bq   Isotropic =     2.9100   Anisotropy =    12.7902
   XX=    -1.4463   YX=    -0.3780   ZX=    -0.0160
   XY=    -0.4518   YY=    -0.7691   ZY=    -0.7854
   XZ=    -4.2857   YZ=    -1.8925   ZZ=    10.9455
   Eigenvalues:    -2.1298    -0.5769    11.4368
     51  Bq   Isotropic =     2.7853   Anisotropy =    12.7475
   XX=    -1.5151   YX=    -0.3627   ZX=    -0.3112
   XY=    -0.4170   YY=    -0.7427   ZY=    -0.8812
   XZ=    -4.8151   YZ=    -2.0192   ZZ=    10.6136
   Eigenvalues:    -2.3412    -0.5867    11.2836
     52  Bq   Isotropic =     2.6326   Anisotropy =    12.6356
   XX=    -1.5509   YX=    -0.3397   ZX=    -0.6199
   XY=    -0.3699   YY=    -0.7238   ZY=    -0.9758
   XZ=    -5.3203   YZ=    -2.1354   ZZ=    10.1725
   Eigenvalues:    -2.5573    -0.6012    11.0563
     53  Bq   Isotropic =     2.4542   Anisotropy =    12.4562
   XX=    -1.5548   YX=    -0.3087   ZX=    -0.9310
   XY=    -0.3116   YY=    -0.7120   ZY=    -1.0654
   XZ=    -5.7814   YZ=    -2.2367   ZZ=     9.6294
   Eigenvalues:    -2.7740    -0.6217    10.7583
     54  Bq   Isotropic =     2.2540   Anisotropy =    12.2145
   XX=    -1.5296   YX=    -0.2698   ZX=    -1.2342
   XY=    -0.2437   YY=    -0.7066   ZY=    -1.1466
   XZ=    -6.1810   YZ=    -2.3194   ZZ=     8.9981
   Eigenvalues:    -2.9864    -0.6486    10.3970
     55  Bq   Isotropic =     2.0375   Anisotropy =    11.9185
   XX=    -1.4786   YX=    -0.2231   ZX=    -1.5208
   XY=    -0.1682   YY=    -0.7066   ZY=    -1.2164
   XZ=    -6.5062   YZ=    -2.3806   ZZ=     8.2977
   Eigenvalues:    -3.1894    -0.6812     9.9832
     56  Bq   Isotropic =     1.8114   Anisotropy =    11.5781
   XX=    -1.4056   YX=    -0.1688   ZX=    -1.7840
   XY=    -0.0872   YY=    -0.7109   ZY=    -1.2729
   XZ=    -6.7489   YZ=    -2.4182   ZZ=     7.5508
   Eigenvalues:    -3.3771    -0.7188     9.5301
     57  Bq   Isotropic =     1.5826   Anisotropy =    11.2038
   XX=    -1.3141   YX=    -0.1074   ZX=    -2.0188
   XY=    -0.0029   YY=    -0.7186   ZY=    -1.3148
   XZ=    -6.9064   YZ=    -2.4316   ZZ=     6.7806
   Eigenvalues:    -3.5439    -0.7601     9.0518
     58  Bq   Isotropic =     1.3577   Anisotropy =    10.8062
   XX=    -1.2073   YX=    -0.0397   ZX=    -2.2224
   XY=     0.0828   YY=    -0.7289   ZY=    -1.3416
   XZ=    -6.9806   YZ=    -2.4210   ZZ=     6.0093
   Eigenvalues:    -3.6847    -0.8040     8.5618
     59  Bq   Isotropic =     1.1425   Anisotropy =    10.3946
   XX=    -1.0877   YX=     0.0333   ZX=    -2.3932
   XY=     0.1681   YY=    -0.7411   ZY=    -1.3534
   XZ=    -6.9775   YZ=    -2.3878   ZZ=     5.2564
   Eigenvalues:    -3.7952    -0.8495     8.0722
     60  Bq   Isotropic =     0.9417   Anisotropy =     9.9768
   XX=    -0.9575   YX=     0.1100   ZX=    -2.5309
   XY=     0.2515   YY=    -0.7547   ZY=    -1.3509
   XZ=    -6.9054   YZ=    -2.3340   ZZ=     4.5374
   Eigenvalues:    -3.8725    -0.8953     7.5929
     61  Bq   Isotropic =     0.7585   Anisotropy =     9.5591
   XX=    -0.8185   YX=     0.1887   ZX=    -2.6358
   XY=     0.3315   YY=    -0.7695   ZY=    -1.3350
   XZ=    -6.7743   YZ=    -2.2623   ZZ=     3.8635
   Eigenvalues:    -3.9154    -0.9404     7.1312
     62  Bq   Isotropic =     0.5948   Anisotropy =     9.1458
   XX=    -0.6729   YX=     0.2673   ZX=    -2.7091
   XY=     0.4066   YY=    -0.7850   ZY=    -1.3071
   XZ=    -6.5941   YZ=    -2.1757   ZZ=     3.2423
   Eigenvalues:    -3.9240    -0.9836     6.6920
     63  Bq   Isotropic =     0.4513   Anisotropy =     8.7398
   XX=    -0.5228   YX=     0.3438   ZX=    -2.7521
   XY=     0.4756   YY=    -0.8009   ZY=    -1.2686
   XZ=    -6.3750   YZ=    -2.0775   ZZ=     2.6775
   Eigenvalues:    -3.9001    -1.0240     6.2778
     64  Bq   Isotropic =     0.3276   Anisotropy =     8.3429
   XX=    -0.3708   YX=     0.4160   ZX=    -2.7667
   XY=     0.5375   YY=    -0.8166   ZY=    -1.2215
   XZ=    -6.1261   YZ=    -1.9710   ZZ=     2.1702
   Eigenvalues:    -3.8463    -1.0603     5.8895
     65  Bq   Isotropic =     0.2229   Anisotropy =     7.9559
   XX=    -0.2195   YX=     0.4823   ZX=    -2.7552
   XY=     0.5913   YY=    -0.8314   ZY=    -1.1675
   XZ=    -5.8554   YZ=    -1.8590   ZZ=     1.7195
   Eigenvalues:    -3.7665    -1.0917     5.5268
     66  Bq   Isotropic =     0.1355   Anisotropy =     7.5793
   XX=    -0.0718   YX=     0.5411   ZX=    -2.7201
   XY=     0.6365   YY=    -0.8446   ZY=    -1.1085
   XZ=    -5.5703   YZ=    -1.7445   ZZ=     1.3228
   Eigenvalues:    -3.6647    -1.1172     5.1883
     67  Bq   Isotropic =     0.0637   Anisotropy =     7.2135
   XX=     0.0696   YX=     0.5916   ZX=    -2.6646
   XY=     0.6728   YY=    -0.8553   ZY=    -1.0463
   XZ=    -5.2768   YZ=    -1.6299   ZZ=     0.9767
   Eigenvalues:    -3.5453    -1.1363     4.8726
     68  Bq   Isotropic =     0.0055   Anisotropy =     6.8585
   XX=     0.2023   YX=     0.6331   ZX=    -2.5916
   XY=     0.7003   YY=    -0.8630   ZY=    -0.9825
   XZ=    -4.9802   YZ=    -1.5171   ZZ=     0.6773
   Eigenvalues:    -3.4128    -1.1485     4.5779
     69  Bq   Isotropic =    -0.0408   Anisotropy =     6.5149
   XX=     0.3243   YX=     0.6657   ZX=    -2.5045
   XY=     0.7195   YY=    -0.8671   ZY=    -0.9186
   XZ=    -4.6849   YZ=    -1.4077   ZZ=     0.4203
   Eigenvalues:    -3.2712    -1.1537     4.3024
     70  Bq   Isotropic =    -0.0772   Anisotropy =     6.1828
   XX=     0.4339   YX=     0.6896   ZX=    -2.4065
   XY=     0.7308   YY=    -0.8672   ZY=    -0.8559
   XZ=    -4.3945   YZ=    -1.3030   ZZ=     0.2016
   Eigenvalues:    -3.1242    -1.1522     4.0447
     71  Bq   Isotropic =     3.3501   Anisotropy =    10.0662
   XX=     1.0510   YX=    -0.5011   ZX=    -0.3781
   XY=    -0.7402   YY=    -0.9895   ZY=     0.3466
   XZ=    -1.1180   YZ=     0.2116   ZZ=     9.9889
   Eigenvalues:    -1.1639     1.1533    10.0609
     72  Bq   Isotropic =     3.4187   Anisotropy =    10.0947
   XX=     1.1165   YX=    -0.5352   ZX=    -0.4973
   XY=    -0.7615   YY=    -0.9149   ZY=     0.4225
   XZ=    -1.1762   YZ=     0.3116   ZZ=    10.0544
   Eigenvalues:    -1.1055     1.2130    10.1485
     73  Bq   Isotropic =     3.4976   Anisotropy =    10.1451
   XX=     1.1909   YX=    -0.5695   ZX=    -0.6292
   XY=    -0.7759   YY=    -0.8396   ZY=     0.4898
   XZ=    -1.2248   YZ=     0.4157   ZZ=    10.1417
   Eigenvalues:    -1.0448     1.2767    10.2610
     74  Bq   Isotropic =     3.5870   Anisotropy =    10.2192
   XX=     1.2757   YX=    -0.6043   ZX=    -0.7790
   XY=    -0.7842   YY=    -0.7668   ZY=     0.5461
   XZ=    -1.2609   YZ=     0.5252   ZZ=    10.2519
   Eigenvalues:    -0.9846     1.3457    10.3998
     75  Bq   Isotropic =     3.6863   Anisotropy =    10.3192
   XX=     1.3719   YX=    -0.6403   ZX=    -0.9518
   XY=    -0.7878   YY=    -0.6990   ZY=     0.5901
   XZ=    -1.2820   YZ=     0.6412   ZZ=    10.3861
   Eigenvalues:    -0.9275     1.4206    10.5658
     76  Bq   Isotropic =     3.7954   Anisotropy =    10.4475
   XX=     1.4791   YX=    -0.6788   ZX=    -1.1514
   XY=    -0.7889   YY=    -0.6384   ZY=     0.6218
   XZ=    -1.2857   YZ=     0.7649   ZZ=    10.5454
   Eigenvalues:    -0.8761     1.5019    10.7604
     77  Bq   Isotropic =     3.9138   Anisotropy =    10.6063
   XX=     1.5959   YX=    -0.7208   ZX=    -1.3802
   XY=    -0.7903   YY=    -0.5855   ZY=     0.6424
   XZ=    -1.2698   YZ=     0.8973   ZZ=    10.7309
   Eigenvalues:    -0.8324     1.5890    10.9846
     78  Bq   Isotropic =     4.0413   Anisotropy =    10.7974
   XX=     1.7198   YX=    -0.7680   ZX=    -1.6390
   XY=    -0.7951   YY=    -0.5395   ZY=     0.6546
   XZ=    -1.2321   YZ=     1.0395   ZZ=    10.9435
   Eigenvalues:    -0.7970     1.6813    11.2395
     79  Bq   Isotropic =     4.1778   Anisotropy =    11.0217
   XX=     1.8469   YX=    -0.8216   ZX=    -1.9260
   XY=    -0.8063   YY=    -0.4981   ZY=     0.6622
   XZ=    -1.1701   YZ=     1.1920   ZZ=    11.1845
   Eigenvalues:    -0.7693     1.7770    11.5256
     80  Bq   Isotropic =     4.3235   Anisotropy =    11.2794
   XX=     1.9724   YX=    -0.8829   ZX=    -2.2371
   XY=    -0.8269   YY=    -0.4568   ZY=     0.6702
   XZ=    -1.0810   YZ=     1.3552   ZZ=    11.4549
   Eigenvalues:    -0.7471     1.8745    11.8431
     81  Bq   Isotropic =     4.4786   Anisotropy =    11.5691
   XX=     2.0901   YX=    -0.9527   ZX=    -2.5653
   XY=    -0.8589   YY=    -0.4101   ZY=     0.6841
   XZ=    -0.9609   YZ=     1.5285   ZZ=    11.7559
   Eigenvalues:    -0.7269     1.9715    12.1913
     82  Bq   Isotropic =     4.6434   Anisotropy =    11.8877
   XX=     2.1929   YX=    -1.0314   ZX=    -2.9009
   XY=    -0.9031   YY=    -0.3511   ZY=     0.7104
   XZ=    -0.8046   YZ=     1.7113   ZZ=    12.0885
   Eigenvalues:    -0.7043     2.0660    12.5685
     83  Bq   Isotropic =     4.8175   Anisotropy =    12.2305
   XX=     2.2723   YX=    -1.1183   ZX=    -3.2314
   XY=    -0.9589   YY=    -0.2725   ZY=     0.7556
   XZ=    -0.6054   YZ=     1.9019   ZZ=    12.4525
   Eigenvalues:    -0.6744     2.1556    12.9711
     84  Bq   Isotropic =     4.9994   Anisotropy =    12.5906
   XX=     2.3193   YX=    -1.2118   ZX=    -3.5415
   XY=    -1.0232   YY=    -0.1670   ZY=     0.8263
   XZ=    -0.3544   YZ=     2.0978   ZZ=    12.8460
   Eigenvalues:    -0.6330     2.2381    13.3932
     85  Bq   Isotropic =     5.1862   Anisotropy =    12.9593
   XX=     2.3236   YX=    -1.3083   ZX=    -3.8133
   XY=    -1.0904   YY=    -0.0285   ZY=     0.9281
   XZ=    -0.0411   YZ=     2.2958   ZZ=    13.2634
   Eigenvalues:    -0.5772     2.3101    13.8257
     86  Bq   Isotropic =     5.3721   Anisotropy =    13.3257
   XX=     2.2750   YX=    -1.4021   ZX=    -4.0266
   XY=    -1.1518   YY=     0.1472   ZY=     1.0658
   XZ=     0.3465   YZ=     2.4909   ZZ=    13.6943
   Eigenvalues:    -0.5062     2.3668    14.2559
     87  Bq   Isotropic =     5.5486   Anisotropy =    13.6774
   XX=     2.1637   YX=    -1.4843   ZX=    -4.1599
   XY=    -1.1955   YY=     0.3611   ZY=     1.2414
   XZ=     0.8202   YZ=     2.6770   ZZ=    14.1211
   Eigenvalues:    -0.4221     2.4010    14.6669
     88  Bq   Isotropic =     5.7035   Anisotropy =    14.0012
   XX=     1.9821   YX=    -1.5425   ZX=    -4.1917
   XY=    -1.2067   YY=     0.6105   ZY=     1.4538
   XZ=     1.3901   YZ=     2.8458   ZZ=    14.5178
   Eigenvalues:    -0.3305     2.4033    15.0376
     89  Bq   Isotropic =     5.8216   Anisotropy =    14.2835
   XX=     1.7266   YX=    -1.5608   ZX=    -4.1029
   XY=    -1.1690   YY=     0.8881   ZY=     1.6967
   XZ=     2.0607   YZ=     2.9868   ZZ=    14.8502
   Eigenvalues:    -0.2417     2.3626    15.3439
     90  Bq   Isotropic =     5.8860   Anisotropy =    14.5115
   XX=     1.3991   YX=    -1.5207   ZX=    -3.8800
   XY=    -1.0657   YY=     1.1815   ZY=     1.9580
   XZ=     2.8284   YZ=     3.0877   ZZ=    15.0773
   Eigenvalues:    -0.1725     2.2701    15.5603
     91  Bq   Isotropic =     5.8795   Anisotropy =    14.6742
   XX=     1.0087   YX=    -1.4036   ZX=    -3.5185
   XY=    -0.8828   YY=     1.4739   ZY=     2.2195
   XZ=     3.6775   YZ=     3.1347   ZZ=    15.1559
   Eigenvalues:    -0.1501     2.1263    15.6623
     92  Bq   Isotropic =     5.7882   Anisotropy =    14.7626
   XX=     0.5719   YX=    -1.1938   ZX=    -3.0262
   XY=    -0.6117   YY=     1.7451   ZY=     2.4569
   XZ=     4.5787   YZ=     3.1141   ZZ=    15.0474
   Eigenvalues:    -0.2175     1.9521    15.6299
     93  Bq   Isotropic =     5.6039   Anisotropy =    14.7705
   XX=     0.1109   YX=    -0.8834   ZX=    -2.4247
   XY=    -0.2522   YY=     1.9741   ZY=     2.6431
   XZ=     5.4898   YZ=     3.0146   ZZ=    14.7266
   Eigenvalues:    -0.4321     1.7929    15.4509
     94  Bq   Isotropic =     5.3272   Anisotropy =    14.6946
   XX=    -0.3491   YX=    -0.4757   ZX=    -1.7476
   XY=     0.1852   YY=     2.1413   ZY=     2.7505
   XZ=     6.3598   YZ=     2.8290   ZZ=    14.1896
   Eigenvalues:    -0.8367     1.6948    15.1236
     95  Bq   Isotropic =     4.9692   Anisotropy =    14.5352
   XX=    -0.7837   YX=     0.0119   ZX=    -1.0360
   XY=     0.6790   YY=     2.2324   ZY=     2.7562
   XZ=     7.1365   YZ=     2.5576   ZZ=    13.4589
   Eigenvalues:    -1.4215     1.6697    14.6593
     96  Bq   Isotropic =     4.5503   Anisotropy =    14.2983
   XX=    -1.1726   YX=     0.5488   ZX=    -0.3310
   XY=     1.1978   YY=     2.2407   ZY=     2.6460
   XZ=     7.7758   YZ=     2.2095   ZZ=    12.5827
   Eigenvalues:    -2.1312     1.6996    14.0824
     97  Bq   Isotropic =     4.0981   Anisotropy =    13.9965
   XX=    -1.5014   YX=     1.0944   ZX=     0.3343
   XY=     1.7042   YY=     2.1679   ZY=     2.4175
   XZ=     8.2508   YZ=     1.8028   ZZ=    11.6279
   Eigenvalues:    -2.8964     1.7617    13.4291
     98  Bq   Isotropic =     3.6430   Anisotropy =    13.6512
   XX=    -1.7614   YX=     1.6047   ZX=     0.9404
   XY=     2.1594   YY=     2.0234   ZY=     2.0820
   XZ=     8.5569   YZ=     1.3638   ZZ=    10.6670
   Eigenvalues:    -3.6506     1.8357    12.7438
     99  Bq   Isotropic =     3.2124   Anisotropy =    13.2917
   XX=    -1.9484   YX=     2.0396   ZX=     1.4840
   XY=     2.5291   YY=     1.8218   ZY=     1.6628
   XZ=     8.7116   YZ=     0.9232   ZZ=     9.7638
   Eigenvalues:    -4.3377     1.9014    12.0736
    100  Bq   Isotropic =     2.8267   Anisotropy =    12.9523
   XX=    -2.0600   YX=     2.3691   ZX=     1.9746
   XY=     2.7881   YY=     1.5792   ZY=     1.1932
   XZ=     8.7494   YZ=     0.5124   ZZ=     8.9607
   Eigenvalues:    -4.9168     1.9352    11.4615
    101  Bq   Isotropic =     2.4960   Anisotropy =    12.6656
   XX=    -2.0942   YX=     2.5778   ZX=     2.4292
   XY=     2.9239   YY=     1.3100   ZY=     0.7112
   XZ=     8.7119   YZ=     0.1590   ZZ=     8.2723
   Eigenvalues:    -5.3639     1.9123    10.9398
    102  Bq   Isotropic =     2.2205   Anisotropy =    12.4532
   XX=    -2.0487   YX=     2.6654   ZX=     2.8647
   XY=     2.9373   YY=     1.0248   ZY=     0.2554
   XZ=     8.6383   YZ=    -0.1159   ZZ=     7.6856
   Eigenvalues:    -5.6721     1.8110    10.5227
    103  Bq   Isotropic =     1.9919   Anisotropy =    12.3172
   XX=    -1.9218   YX=     2.6450   ZX=     3.2914
   XY=     2.8420   YY=     0.7301   ZY=    -0.1399
   XZ=     8.5565   YZ=    -0.3004   ZZ=     7.1673
   Eigenvalues:    -5.8481     1.6203    10.2033
    104  Bq   Isotropic =     1.7966   Anisotropy =    12.2376
   XX=    -1.7138   YX=     2.5401   ZX=     3.7089
   XY=     2.6617   YY=     0.4296   ZY=    -0.4486
   XZ=     8.4791   YZ=    -0.3917   ZZ=     6.6741
   Eigenvalues:    -5.9088     1.3435     9.9550
    105  Bq   Isotropic =     1.6203   Anisotropy =    12.1793
   XX=    -1.4294   YX=     2.3791   ZX=     4.1055
   XY=     2.4268   YY=     0.1263   ZY=    -0.6558
   XZ=     8.4027   YZ=    -0.3962   ZZ=     6.1640
   Eigenvalues:    -5.8759     0.9970     9.7398
    106  Bq   Isotropic =     1.4506   Anisotropy =    12.1022
   XX=    -1.0796   YX=     2.1917   ZX=     4.4602
   XY=     2.1695   YY=    -0.1753   ZY=    -0.7593
   XZ=     8.3119   YZ=    -0.3281   ZZ=     5.6066
   Eigenvalues:    -5.7726     0.6056     9.5187
    107  Bq   Isotropic =     1.2794   Anisotropy =    11.9724
   XX=    -0.6827   YX=     2.0038   ZX=     4.7482
   XY=     1.9187   YY=    -0.4683   ZY=    -0.7692
   XZ=     8.1853   YZ=    -0.2072   ZZ=     4.9891
   Eigenvalues:    -5.6195     0.1967     9.2610
    108  Bq   Isotropic =     1.1040   Anisotropy =    11.7671
   XX=    -0.2627   YX=     1.8342   ZX=     4.9473
   XY=     1.6960   YY=    -0.7434   ZY=    -0.7052
   XZ=     8.0029   YZ=    -0.0561   ZZ=     4.3180
   Eigenvalues:    -5.4333    -0.2036     8.9487
    109  Bq   Isotropic =     0.9259   Anisotropy =    11.4770
   XX=     0.1535   YX=     1.6934   ZX=     5.0439
   XY=     1.5134   YY=    -0.9910   ZY=    -0.5920
   XZ=     7.7525   YZ=     0.1035   ZZ=     3.6151
   Eigenvalues:    -5.2262    -0.5734     8.5772
    110  Bq   Isotropic =     0.7498   Anisotropy =    11.1047
   XX=     0.5411   YX=     1.5839   ZX=     5.0362
   XY=     1.3735   YY=    -1.2025   ZY=    -0.4544
   XZ=     7.4326   YZ=     0.2537   ZZ=     2.9106
   Eigenvalues:    -5.0063    -0.8973     8.1529
    111  Bq   Isotropic =     0.5814   Anisotropy =    10.6619
   XX=     0.8812   YX=     1.5022   ZX=     4.9331
   XY=     1.2718   YY=    -1.3726   ZY=    -0.3133
   XZ=     7.0516   YZ=     0.3822   ZZ=     2.2355
   Eigenvalues:    -4.7790    -1.1662     7.6893
    112  Bq   Isotropic =    -0.1053   Anisotropy =     5.8628
   XX=     0.5305   YX=     0.7055   ZX=    -2.3008
   XY=     0.7352   YY=    -0.8633   ZY=    -0.7952
   XZ=    -4.1118   YZ=    -1.2038   ZZ=     0.0170
   Eigenvalues:    -2.9749    -1.1442     3.8033
    113  Bq   Isotropic =    -0.1264   Anisotropy =     5.5553
   XX=     0.6136   YX=     0.7141   ZX=    -2.1901
   XY=     0.7336   YY=    -0.8555   ZY=    -0.7373
   XZ=    -3.8393   YZ=    -1.1106   ZZ=    -0.1374
   Eigenvalues:    -2.8259    -1.1305     3.5771
    114  Bq   Isotropic =    -0.1420   Anisotropy =     5.2606
   XX=     0.6833   YX=     0.7164   ZX=    -2.0769
   XY=     0.7268   YY=    -0.8440   ZY=    -0.6825
   XZ=    -3.5785   YZ=    -1.0236   ZZ=    -0.2653
   Eigenvalues:    -2.6793    -1.1117     3.3651
    115  Bq   Isotropic =    -0.1530   Anisotropy =     4.9791
   XX=     0.7402   YX=     0.7134   ZX=    -1.9634
   XY=     0.7158   YY=    -0.8291   ZY=    -0.6313
   XZ=    -3.3307   YZ=    -0.9429   ZZ=    -0.3701
   Eigenvalues:    -2.5367    -1.0887     3.1664
    116  Bq   Isotropic =    -0.1604   Anisotropy =     4.7110
   XX=     0.7852   YX=     0.7058   ZX=    -1.8512
   XY=     0.7014   YY=    -0.8114   ZY=    -0.5837
   XZ=    -3.0966   YZ=    -0.8684   ZZ=    -0.4549
   Eigenvalues:    -2.3992    -1.0621     2.9803
    117  Bq   Isotropic =    -0.1648   Anisotropy =     4.4563
   XX=     0.8192   YX=     0.6947   ZX=    -1.7418
   XY=     0.6845   YY=    -0.7913   ZY=    -0.5396
   XZ=    -2.8765   YZ=    -0.7998   ZZ=    -0.5224
   Eigenvalues:    -2.2676    -1.0329     2.8060
    118  Bq   Isotropic =    -0.1670   Anisotropy =     4.2149
   XX=     0.8435   YX=     0.6808   ZX=    -1.6361
   XY=     0.6657   YY=    -0.7694   ZY=    -0.4990
   XZ=    -2.6705   YZ=    -0.7369   ZZ=    -0.5751
   Eigenvalues:    -2.1423    -1.0016     2.6429
    119  Bq   Isotropic =    -0.1673   Anisotropy =     3.9866
   XX=     0.8593   YX=     0.6647   ZX=    -1.5348
   XY=     0.6456   YY=    -0.7461   ZY=    -0.4616
   XZ=    -2.4784   YZ=    -0.6793   ZZ=    -0.6152
   Eigenvalues:    -2.0236    -0.9689     2.4904
    120  Bq   Isotropic =    -0.1663   Anisotropy =     3.7712
   XX=     0.8676   YX=     0.6470   ZX=    -1.4385
   XY=     0.6246   YY=    -0.7217   ZY=    -0.4274
   XZ=    -2.2998   YZ=    -0.6265   ZZ=    -0.6447
   Eigenvalues:    -1.9114    -0.9353     2.3478
    121  Bq   Isotropic =    -0.1641   Anisotropy =     3.5682
   XX=     0.8697   YX=     0.6282   ZX=    -1.3473
   XY=     0.6031   YY=    -0.6968   ZY=    -0.3961
   XZ=    -2.1342   YZ=    -0.5783   ZZ=    -0.6652
   Eigenvalues:    -1.8056    -0.9014     2.2146
    122  Bq   Isotropic =    -0.1611   Anisotropy =     3.3771
   XX=     0.8664   YX=     0.6087   ZX=    -1.2615
   XY=     0.5815   YY=    -0.6716   ZY=    -0.3674
   XZ=    -1.9809   YZ=    -0.5342   ZZ=    -0.6783
   Eigenvalues:    -1.7062    -0.8675     2.0903
    123  Bq   Isotropic =    -0.1575   Anisotropy =     3.1976
   XX=     0.8589   YX=     0.5889   ZX=    -1.1810
   XY=     0.5600   YY=    -0.6464   ZY=    -0.3411
   XZ=    -1.8392   YZ=    -0.4940   ZZ=    -0.6850
   Eigenvalues:    -1.6129    -0.8339     1.9742
    124  Bq   Isotropic =    -0.1535   Anisotropy =     3.0289
   XX=     0.8478   YX=     0.5689   ZX=    -1.1056
   XY=     0.5388   YY=    -0.6215   ZY=    -0.3171
   XZ=    -1.7084   YZ=    -0.4572   ZZ=    -0.6867
   Eigenvalues:    -1.5253    -0.8008     1.8658
    125  Bq   Isotropic =    -0.1491   Anisotropy =     2.8706
   XX=     0.8339   YX=     0.5490   ZX=    -1.0353
   XY=     0.5180   YY=    -0.5970   ZY=    -0.2951
   XZ=    -1.5878   YZ=    -0.4236   ZZ=    -0.6841
   Eigenvalues:    -1.4433    -0.7685     1.7647
    126  Bq   Isotropic =    -0.1444   Anisotropy =     2.7220
   XX=     0.8178   YX=     0.5294   ZX=    -0.9697
   XY=     0.4977   YY=    -0.5730   ZY=    -0.2749
   XZ=    -1.4767   YZ=    -0.3928   ZZ=    -0.6781
   Eigenvalues:    -1.3664    -0.7372     1.6702
    127  Bq   Isotropic =    -0.1397   Anisotropy =     2.5826
   XX=     0.8001   YX=     0.5102   ZX=    -0.9087
   XY=     0.4781   YY=    -0.5497   ZY=    -0.2564
   XZ=    -1.3743   YZ=    -0.3647   ZZ=    -0.6694
   Eigenvalues:    -1.2943    -0.7068     1.5821
    128  Bq   Isotropic =    -0.1349   Anisotropy =     2.4519
   XX=     0.7811   YX=     0.4914   ZX=    -0.8520
   XY=     0.4591   YY=    -0.5272   ZY=    -0.2395
   XZ=    -1.2800   YZ=    -0.3389   ZZ=    -0.6586
   Eigenvalues:    -1.2268    -0.6775     1.4997
    129  Bq   Isotropic =    -0.1301   Anisotropy =     2.3293
   XX=     0.7612   YX=     0.4731   ZX=    -0.7993
   XY=     0.4408   YY=    -0.5054   ZY=    -0.2239
   XZ=    -1.1931   YZ=    -0.3153   ZZ=    -0.6460
   Eigenvalues:    -1.1636    -0.6494     1.4228
    130  Bq   Isotropic =    -0.1253   Anisotropy =     2.2142
   XX=     0.7408   YX=     0.4554   ZX=    -0.7503
   XY=     0.4232   YY=    -0.4845   ZY=    -0.2096
   XZ=    -1.1130   YZ=    -0.2936   ZZ=    -0.6322
   Eigenvalues:    -1.1044    -0.6224     1.3508
    131  Bq   Isotropic =    -0.1206   Anisotropy =     2.1063
   XX=     0.7200   YX=     0.4384   ZX=    -0.7049
   XY=     0.4063   YY=    -0.4644   ZY=    -0.1964
   XZ=    -1.0393   YZ=    -0.2737   ZZ=    -0.6174
   Eigenvalues:    -1.0488    -0.5965     1.2836
    132  Bq   Isotropic =     0.4261   Anisotropy =    10.1650
   XX=     1.1626   YX=     1.4418   ZX=     4.7518
   XY=     1.2000   YY=    -1.4993   ZY=    -0.1833
   XZ=     6.6248   YZ=     0.4825   ZZ=     1.6150
   Eigenvalues:    -4.5475    -1.3770     7.2028
    133  Bq   Isotropic =     0.2881   Anisotropy =     9.6322
   XX=     1.3820   YX=     1.3953   ZX=     4.5129
   XY=     1.1486   YY=    -1.5840   ZY=    -0.0726
   XZ=     6.1703   YZ=     0.5536   ZZ=     1.0662
   Eigenvalues:    -4.3140    -1.5314     6.7095
    134  Bq   Isotropic =     0.1699   Anisotropy =     9.0805
   XX=     1.5425   YX=     1.3564   ZX=     4.2368
   XY=     1.1095   YY=    -1.6301   ZY=     0.0156
   XZ=     5.7057   YZ=     0.5975   ZZ=     0.5972
   Eigenvalues:    -4.0800    -1.6339     6.2235
    135  Bq   Isotropic =     0.0724   Anisotropy =     8.5246
   XX=     1.6507   YX=     1.3203   ZX=     3.9414
   XY=     1.0763   YY=    -1.6425   ZY=     0.0817
   XZ=     5.2459   YZ=     0.6183   ZZ=     0.2090
   Eigenvalues:    -3.8473    -1.6910     5.7555
    136  Bq   Isotropic =    -0.0048   Anisotropy =     7.9764
   XX=     1.7151   YX=     1.2839   ZX=     3.6410
   XY=     1.0447   YY=    -1.6269   ZY=     0.1281
   XZ=     4.8022   YZ=     0.6209   ZZ=    -0.1028
   Eigenvalues:    -3.6174    -1.7099     5.3128
    137  Bq   Isotropic =    -0.0635   Anisotropy =     7.4451
   XX=     1.7445   YX=     1.2456   ZX=     3.3463
   XY=     1.0121   YY=    -1.5893   ZY=     0.1582
   XZ=     4.3826   YZ=     0.6098   ZZ=    -0.3458
   Eigenvalues:    -3.3923    -1.6982     4.8998
    138  Bq   Isotropic =    -0.1061   Anisotropy =     6.9374
   XX=     1.7467   YX=     1.2047   ZX=     3.0646
   XY=     0.9776   YY=    -1.5355   ZY=     0.1754
   XZ=     3.9919   YZ=     0.5892   ZZ=    -0.5296
   Eigenvalues:    -3.1740    -1.6632     4.5188
    139  Bq   Isotropic =    -0.1354   Anisotropy =     6.4580
   XX=     1.7287   YX=     1.1613   ZX=     2.8006
   XY=     0.9407   YY=    -1.4709   ZY=     0.1830
   XZ=     3.6328   YZ=     0.5625   ZZ=    -0.6640
   Eigenvalues:    -2.9646    -1.6115     4.1699
    140  Bq   Isotropic =    -0.1542   Anisotropy =     6.0095
   XX=     1.6959   YX=     1.1160   ZX=     2.5568
   XY=     0.9020   YY=    -1.4000   ZY=     0.1837
   XZ=     3.3056   YZ=     0.5323   ZZ=    -0.7584
   Eigenvalues:    -2.7658    -1.5488     3.8522
    141  Bq   Isotropic =    -0.1649   Anisotropy =     5.5932
   XX=     1.6530   YX=     1.0696   ZX=     2.3340
   XY=     0.8620   YY=    -1.3265   ZY=     0.1797
   XZ=     3.0097   YZ=     0.5006   ZZ=    -0.8213
   Eigenvalues:    -2.5787    -1.4799     3.5638
    142  Bq   Isotropic =    -0.1699   Anisotropy =     5.2089
   XX=     1.6033   YX=     1.0228   ZX=     2.1319
   XY=     0.8214   YY=    -1.2531   ZY=     0.1728
   XZ=     2.7434   YZ=     0.4687   ZZ=    -0.8600
   Eigenvalues:    -2.4041    -1.4083     3.3027
    143  Bq   Isotropic =    -0.1708   Anisotropy =     4.8556
   XX=     1.5496   YX=     0.9762   ZX=     1.9494
   XY=     0.7810   YY=    -1.1816   ZY=     0.1641
   XZ=     2.5043   YZ=     0.4377   ZZ=    -0.8802
   Eigenvalues:    -2.2421    -1.3365     3.0663
    144  Bq   Isotropic =    -0.1688   Anisotropy =     4.5316
   XX=     1.4937   YX=     0.9306   ZX=     1.7852
   XY=     0.7413   YY=    -1.1133   ZY=     0.1547
   XZ=     2.2901   YZ=     0.4081   ZZ=    -0.8868
   Eigenvalues:    -2.0924    -1.2663     2.8522
    145  Bq   Isotropic =    -0.1650   Anisotropy =     4.2349
   XX=     1.4371   YX=     0.8862   ZX=     1.6376
   XY=     0.7027   YY=    -1.0487   ZY=     0.1451
   XZ=     2.0982   YZ=     0.3803   ZZ=    -0.8833
   Eigenvalues:    -1.9545    -1.1987     2.6583
    146  Bq   Isotropic =    -0.1600   Anisotropy =     3.9633
   XX=     1.3807   YX=     0.8434   ZX=     1.5049
   XY=     0.6656   YY=    -0.9882   ZY=     0.1356
   XZ=     1.9261   YZ=     0.3543   ZZ=    -0.8726
   Eigenvalues:    -1.8278    -1.1345     2.4822
    147  Bq   Isotropic =    -0.1544   Anisotropy =     3.7147
   XX=     1.3254   YX=     0.8025   ZX=     1.3856
   XY=     0.6302   YY=    -0.9317   ZY=     0.1266
   XZ=     1.7718   YZ=     0.3303   ZZ=    -0.8568
   Eigenvalues:    -1.7114    -1.0738     2.3221
    148  Bq   Isotropic =    -0.1483   Anisotropy =     3.4868
   XX=     1.2715   YX=     0.7635   ZX=     1.2781
   XY=     0.5966   YY=    -0.8792   ZY=     0.1182
   XZ=     1.6330   YZ=     0.3081   ZZ=    -0.8373
   Eigenvalues:    -1.6044    -1.0168     2.1762
    149  Bq   Isotropic =    -0.1422   Anisotropy =     3.2778
   XX=     1.2194   YX=     0.7265   ZX=     1.1811
   XY=     0.5649   YY=    -0.8305   ZY=     0.1103
   XZ=     1.5081   YZ=     0.2878   ZZ=    -0.8155
   Eigenvalues:    -1.5061    -0.9634     2.0430
    150  Bq   Isotropic =    -0.1361   Anisotropy =     3.0857
   XX=     1.1692   YX=     0.6914   ZX=     1.0934
   XY=     0.5350   YY=    -0.7852   ZY=     0.1031
   XZ=     1.3953   YZ=     0.2691   ZZ=    -0.7922
   Eigenvalues:    -1.4158    -0.9135     1.9211
    151  Bq   Isotropic =    -0.1300   Anisotropy =     2.9090
   XX=     1.1211   YX=     0.6583   ZX=     1.0140
   XY=     0.5070   YY=    -0.7432   ZY=     0.0965
   XZ=     1.2934   YZ=     0.2519   ZZ=    -0.7680
   Eigenvalues:    -1.3326    -0.8669     1.8093
 End of Minotr F.D. properties file   721 does not exist.
 End of Minotr F.D. properties file   722 does not exist.
 End of Minotr F.D. properties file   788 does not exist.
 Hyperfine terms turned off by default for NAtoms > 100.

 **********************************************************************

            Population analysis using the SCF density.

 **********************************************************************

 Alpha  occ. eigenvalues --  -19.11610 -10.26011 -10.20377 -10.19939 -10.19592
 Alpha  occ. eigenvalues --  -10.19567 -10.19337 -10.18798 -10.18780 -10.18735
 Alpha  occ. eigenvalues --  -10.18644 -10.18436 -10.18319 -10.18165 -10.15725
 Alpha  occ. eigenvalues --   -1.05553  -0.89591  -0.83510  -0.81932  -0.79169
 Alpha  occ. eigenvalues --   -0.75827  -0.73494  -0.68757  -0.66215  -0.65457
 Alpha  occ. eigenvalues --   -0.60547  -0.56817  -0.54701  -0.53080  -0.51937
 Alpha  occ. eigenvalues --   -0.50178  -0.48733  -0.46568  -0.45840  -0.44573
 Alpha  occ. eigenvalues --   -0.43521  -0.43222  -0.42045  -0.40673  -0.39434
 Alpha  occ. eigenvalues --   -0.38690  -0.37874  -0.36415  -0.36131  -0.35819
 Alpha  occ. eigenvalues --   -0.34793  -0.33913  -0.31641  -0.27894  -0.25944
 Alpha  occ. eigenvalues --   -0.23948  -0.21013
 Alpha virt. eigenvalues --   -0.07853  -0.03812  -0.02259   0.02068   0.03676
 Alpha virt. eigenvalues --    0.04569   0.05387   0.07189   0.07993   0.08526
 Alpha virt. eigenvalues --    0.08875   0.09586   0.11036   0.11243   0.12672
 Alpha virt. eigenvalues --    0.13282   0.13931   0.14924   0.17368   0.19433
 Alpha virt. eigenvalues --    0.19915   0.22371   0.23225   0.24347   0.25105
 Alpha virt. eigenvalues --    0.26504   0.27237   0.28704   0.29481   0.29773
 Alpha virt. eigenvalues --    0.30858   0.32136   0.32543   0.34957   0.35660
 Alpha virt. eigenvalues --    0.36161   0.36909   0.37867   0.39589   0.40371
 Alpha virt. eigenvalues --    0.40715   0.41645   0.42321   0.43038   0.43973
 Alpha virt. eigenvalues --    0.44195   0.44439   0.46538   0.47413   0.48380
 Alpha virt. eigenvalues --    0.49424   0.50019   0.50838   0.52549   0.53903
 Alpha virt. eigenvalues --    0.54717   0.55250   0.55840   0.56489   0.56927
 Alpha virt. eigenvalues --    0.57718   0.58320   0.58595   0.59359   0.60037
 Alpha virt. eigenvalues --    0.60478   0.60899   0.61552   0.62345   0.62830
 Alpha virt. eigenvalues --    0.63194   0.63472   0.65347   0.65815   0.66320
 Alpha virt. eigenvalues --    0.66741   0.68600   0.69489   0.70849   0.72135
 Alpha virt. eigenvalues --    0.73226   0.73971   0.74825   0.75654   0.75979
 Alpha virt. eigenvalues --    0.78863   0.79722   0.80938   0.82697   0.83972
 Alpha virt. eigenvalues --    0.85080   0.85524   0.89192   0.89392   0.92075
 Alpha virt. eigenvalues --    0.93860   0.95212   0.96898   0.97553   1.00928
 Alpha virt. eigenvalues --    1.03622   1.03945   1.04785   1.08164   1.09958
 Alpha virt. eigenvalues --    1.10462   1.12439   1.14670   1.16133   1.18589
 Alpha virt. eigenvalues --    1.19875   1.21109   1.23065   1.26121   1.27795
 Alpha virt. eigenvalues --    1.33513   1.35023   1.35584   1.37376   1.37913
 Alpha virt. eigenvalues --    1.40489   1.42682   1.44009   1.44902   1.45914
 Alpha virt. eigenvalues --    1.47472   1.48974   1.49496   1.50586   1.52321
 Alpha virt. eigenvalues --    1.52718   1.53821   1.55093   1.55889   1.56776
 Alpha virt. eigenvalues --    1.58335   1.59708   1.60180   1.61169   1.62592
 Alpha virt. eigenvalues --    1.62926   1.64030   1.64564   1.65978   1.66075
 Alpha virt. eigenvalues --    1.66971   1.68696   1.69963   1.70777   1.72436
 Alpha virt. eigenvalues --    1.74342   1.75275   1.76636   1.77289   1.78311
 Alpha virt. eigenvalues --    1.78995   1.80007   1.80423   1.81185   1.81939
 Alpha virt. eigenvalues --    1.82869   1.85799   1.86985   1.88901   1.89454
 Alpha virt. eigenvalues --    1.89868   1.91585   1.91754   1.95365   1.96152
 Alpha virt. eigenvalues --    1.98379   1.99503   2.02227   2.03938   2.05447
 Alpha virt. eigenvalues --    2.07986   2.08466   2.09088   2.11690   2.13161
 Alpha virt. eigenvalues --    2.14326   2.17100   2.18319   2.21191   2.23189
 Alpha virt. eigenvalues --    2.24567   2.26167   2.26857   2.29266   2.31726
 Alpha virt. eigenvalues --    2.32134   2.35257   2.35921   2.37458   2.38652
 Alpha virt. eigenvalues --    2.40536   2.42210   2.45131   2.49389   2.50541
 Alpha virt. eigenvalues --    2.52501   2.54530   2.55247   2.56727   2.57274
 Alpha virt. eigenvalues --    2.60018   2.60513   2.61754   2.62501   2.62779
 Alpha virt. eigenvalues --    2.64214   2.65688   2.66610   2.67028   2.67478
 Alpha virt. eigenvalues --    2.68773   2.70153   2.72198   2.73639   2.75940
 Alpha virt. eigenvalues --    2.76918   2.78732   2.80844   2.83934   2.84263
 Alpha virt. eigenvalues --    2.86313   2.87077   2.89857   2.91424   2.92205
 Alpha virt. eigenvalues --    2.93805   2.96249   2.97384   3.00929   3.02387
 Alpha virt. eigenvalues --    3.04221   3.05748   3.07841   3.13591   3.14835
 Alpha virt. eigenvalues --    3.17171   3.21136   3.24133   3.26707   3.30310
 Alpha virt. eigenvalues --    3.31053   3.35713   3.37360   3.42521   3.45919
 Alpha virt. eigenvalues --    3.49540   3.51023   3.54556   3.58017   3.63189
 Alpha virt. eigenvalues --    3.72337   3.74939   3.82102   3.83950   3.94888
 Alpha virt. eigenvalues --    3.96526   3.97724   4.00745   4.03635   4.06557
 Alpha virt. eigenvalues --    4.10507   4.20205   4.24316   4.36566   4.41831
 Alpha virt. eigenvalues --    4.56113   4.62446   4.97204   5.07762   5.61390
 Alpha virt. eigenvalues --   23.50332  23.68038  23.73320  23.79048  23.83200
 Alpha virt. eigenvalues --   23.85925  23.89191  23.92653  23.99808  24.12351
 Alpha virt. eigenvalues --   24.17239  24.20132  24.21702  24.25958  49.99604
          Condensed to atoms (all electrons):
 Mulliken charges:
               1
     1  Bq   0.000000
     2  Bq   0.000000
     3  C   -0.116830
     4  C   -0.122983
     5  C   -0.070560
     6  C    0.072286
     7  C    0.045418
     8  C   -0.036686
     9  C   -0.420091
    10  C   -0.076700
    11  C   -0.063042
    12  C   -0.190406
    13  C   -0.097402
    14  C   -0.071201
    15  C   -0.189545
    16  C    0.307606
    17  O   -0.278581
    18  H    0.101155
    19  H    0.099847
    20  H    0.111883
    21  H    0.100366
    22  H    0.097294
    23  H    0.093816
    24  H    0.139636
    25  H    0.104381
    26  H    0.111601
    27  H    0.122173
    28  H    0.121605
    29  H    0.104962
    30  Bq   0.000000
    31  Bq   0.000000
    32  Bq   0.000000
    33  Bq   0.000000
    34  Bq   0.000000
    35  Bq   0.000000
    36  Bq   0.000000
    37  Bq   0.000000
    38  Bq   0.000000
    39  Bq   0.000000
    40  Bq   0.000000
    41  Bq   0.000000
    42  Bq   0.000000
    43  Bq   0.000000
    44  Bq   0.000000
    45  Bq   0.000000
    46  Bq   0.000000
    47  Bq   0.000000
    48  Bq   0.000000
    49  Bq   0.000000
    50  Bq   0.000000
    51  Bq   0.000000
    52  Bq   0.000000
    53  Bq   0.000000
    54  Bq   0.000000
    55  Bq   0.000000
    56  Bq   0.000000
    57  Bq   0.000000
    58  Bq   0.000000
    59  Bq   0.000000
    60  Bq   0.000000
    61  Bq   0.000000
    62  Bq   0.000000
    63  Bq   0.000000
    64  Bq   0.000000
    65  Bq   0.000000
    66  Bq   0.000000
    67  Bq   0.000000
    68  Bq   0.000000
    69  Bq   0.000000
    70  Bq   0.000000
    71  Bq   0.000000
    72  Bq   0.000000
    73  Bq   0.000000
    74  Bq   0.000000
    75  Bq   0.000000
    76  Bq   0.000000
    77  Bq   0.000000
    78  Bq   0.000000
    79  Bq   0.000000
    80  Bq   0.000000
    81  Bq   0.000000
    82  Bq   0.000000
    83  Bq   0.000000
    84  Bq   0.000000
    85  Bq   0.000000
    86  Bq   0.000000
    87  Bq   0.000000
    88  Bq   0.000000
    89  Bq   0.000000
    90  Bq   0.000000
    91  Bq   0.000000
    92  Bq   0.000000
    93  Bq   0.000000
    94  Bq   0.000000
    95  Bq   0.000000
    96  Bq   0.000000
    97  Bq   0.000000
    98  Bq   0.000000
    99  Bq   0.000000
   100  Bq   0.000000
   101  Bq   0.000000
   102  Bq   0.000000
   103  Bq   0.000000
   104  Bq   0.000000
   105  Bq   0.000000
   106  Bq   0.000000
   107  Bq   0.000000
   108  Bq   0.000000
   109  Bq   0.000000
   110  Bq   0.000000
   111  Bq   0.000000
   112  Bq   0.000000
   113  Bq   0.000000
   114  Bq   0.000000
   115  Bq   0.000000
   116  Bq   0.000000
   117  Bq   0.000000
   118  Bq   0.000000
   119  Bq   0.000000
   120  Bq   0.000000
   121  Bq   0.000000
   122  Bq   0.000000
   123  Bq   0.000000
   124  Bq   0.000000
   125  Bq   0.000000
   126  Bq   0.000000
   127  Bq   0.000000
   128  Bq   0.000000
   129  Bq   0.000000
   130  Bq   0.000000
   131  Bq   0.000000
   132  Bq   0.000000
   133  Bq   0.000000
   134  Bq   0.000000
   135  Bq   0.000000
   136  Bq   0.000000
   137  Bq   0.000000
   138  Bq   0.000000
   139  Bq   0.000000
   140  Bq   0.000000
   141  Bq   0.000000
   142  Bq   0.000000
   143  Bq   0.000000
   144  Bq   0.000000
   145  Bq   0.000000
   146  Bq   0.000000
   147  Bq   0.000000
   148  Bq   0.000000
   149  Bq   0.000000
   150  Bq   0.000000
   151  Bq   0.000000
 Sum of Mulliken charges =   0.00000
 Mulliken charges with hydrogens summed into heavy atoms:
               1
     1  Bq   0.000000
     2  Bq   0.121605
     3  C   -0.015675
     4  C   -0.023136
     5  C    0.041323
     6  C    0.072286
     7  C    0.045418
     8  C    0.063680
     9  C   -0.420091
    10  C    0.020594
    11  C    0.030773
    12  C   -0.050770
    13  C    0.006979
    14  C   -0.071201
    15  C    0.037590
    16  C    0.307606
    17  O   -0.278581
    30  Bq   0.000000
    31  Bq   0.000000
    32  Bq   0.000000
    33  Bq   0.000000
    34  Bq   0.000000
    35  Bq   0.000000
    36  Bq   0.000000
    37  Bq   0.000000
    38  Bq   0.000000
    39  Bq   0.000000
    40  Bq   0.000000
    41  Bq   0.000000
    42  Bq   0.000000
    43  Bq   0.000000
    44  Bq   0.000000
    45  Bq   0.000000
    46  Bq   0.000000
    47  Bq   0.000000
    48  Bq   0.000000
    49  Bq   0.000000
    50  Bq   0.000000
    51  Bq   0.000000
    52  Bq   0.000000
    53  Bq   0.000000
    54  Bq   0.000000
    55  Bq   0.000000
    56  Bq   0.000000
    57  Bq   0.000000
    58  Bq   0.000000
    59  Bq   0.000000
    60  Bq   0.000000
    61  Bq   0.000000
    62  Bq   0.000000
    63  Bq   0.000000
    64  Bq   0.000000
    65  Bq   0.000000
    66  Bq   0.000000
    67  Bq   0.000000
    68  Bq   0.000000
    69  Bq   0.000000
    70  Bq   0.000000
    71  Bq   0.000000
    72  Bq   0.000000
    73  Bq   0.000000
    74  Bq   0.000000
    75  Bq   0.000000
    76  Bq   0.000000
    77  Bq   0.000000
    78  Bq   0.000000
    79  Bq   0.000000
    80  Bq   0.000000
    81  Bq   0.000000
    82  Bq   0.000000
    83  Bq   0.000000
    84  Bq   0.000000
    85  Bq   0.000000
    86  Bq   0.000000
    87  Bq   0.000000
    88  Bq   0.000000
    89  Bq   0.000000
    90  Bq   0.000000
    91  Bq   0.000000
    92  Bq   0.000000
    93  Bq   0.000000
    94  Bq   0.000000
    95  Bq   0.000000
    96  Bq   0.000000
    97  Bq   0.000000
    98  Bq   0.000000
    99  Bq   0.000000
   100  Bq   0.000000
   101  Bq   0.000000
   102  Bq   0.000000
   103  Bq   0.000000
   104  Bq   0.000000
   105  Bq   0.000000
   106  Bq   0.000000
   107  Bq   0.111601
   108  Bq   0.000000
   109  Bq   0.000000
   110  Bq   0.000000
   111  Bq   0.000000
   112  Bq   0.000000
   113  Bq   0.000000
   114  Bq   0.000000
   115  Bq   0.000000
   116  Bq   0.000000
   117  Bq   0.000000
   118  Bq   0.000000
   119  Bq   0.000000
   120  Bq   0.000000
   121  Bq   0.000000
   122  Bq   0.000000
   123  Bq   0.000000
   124  Bq   0.000000
   125  Bq   0.000000
   126  Bq   0.000000
   127  Bq   0.000000
   128  Bq   0.000000
   129  Bq   0.000000
   130  Bq   0.000000
   131  Bq   0.000000
   132  Bq   0.000000
   133  Bq   0.000000
   134  Bq   0.000000
   135  Bq   0.000000
   136  Bq   0.000000
   137  Bq   0.000000
   138  Bq   0.000000
   139  Bq   0.000000
   140  Bq   0.000000
   141  Bq   0.000000
   142  Bq   0.000000
   143  Bq   0.000000
   144  Bq   0.000000
   145  Bq   0.000000
   146  Bq   0.000000
   147  Bq   0.000000
   148  Bq   0.000000
   149  Bq   0.000000
   150  Bq   0.000000
   151  Bq   0.000000
 Electronic spatial extent (au):  <R**2>=           2552.2226
 Charge=              0.0000 electrons
 Dipole moment (field-independent basis, Debye):
    X=              1.1607    Y=             -0.3207    Z=             -2.7898  Tot=              3.0386
 Quadrupole moment (field-independent basis, Debye-Ang):
   XX=            -85.9242   YY=            -80.0434   ZZ=            -97.3779
   XY=              2.1830   XZ=              7.9680   YZ=              0.3023
 Traceless Quadrupole moment (field-independent basis, Debye-Ang):
   XX=              1.8576   YY=              7.7385   ZZ=             -9.5961
   XY=              2.1830   XZ=              7.9680   YZ=              0.3023
 Octapole moment (field-independent basis, Debye-Ang**2):
  XXX=             92.6995  YYY=             36.0394  ZZZ=           -185.3100  XYY=             21.9937
  XXY=              7.5862  XXZ=            -83.4999  XZZ=             44.4586  YZZ=             14.3660
  YYZ=            -58.2788  XYZ=              1.2955
 Hexadecapole moment (field-independent basis, Debye-Ang**3):
 XXXX=          -1608.8791 YYYY=           -840.2552 ZZZZ=          -1024.1595 XXXY=           -123.2914
 XXXZ=            115.7749 YYYX=           -131.8755 YYYZ=             58.2979 ZZZX=            138.3134
 ZZZY=             64.7888 XXYY=           -392.0291 XXZZ=           -490.4947 YYZZ=           -303.8767
 XXYZ=             21.9941 YYXZ=             17.8782 ZZXY=            -65.6230
 N-N= 9.687540166385D+02 E-N=-3.369538870713D+03  KE= 6.134692760265D+02
 1\1\GINC-CHCC10\SP\RB3LYP\6-311G(d,p)\C14H12O1\GRABICNI\03-Nov-2021\0\
 \# nmr=giao b3lyp/6-311g(d,p)\\cal156\\0,1\Bq,0,0.,0.,0.\Bq,0,0.,0.,2.
 74422602\C,0,2.49239179,0.,-0.08595401\C,0,2.09537455,1.38283968,0.085
 96113\C,0,0.8479081,1.88154132,0.27637201\C,0,-0.33765218,1.06244811,0
 .47938763\C,0,0.37848851,-1.20457471,0.45688526\C,0,1.73777326,-1.1285
 2037,-0.01722328\C,0,-0.17003926,-0.1467082,1.39936075\C,0,-1.42797577
 ,1.2799128,-0.30798318\C,0,-0.59584926,-2.0780824,0.09389663\C,0,-1.93
 307718,-1.70723711,0.68795804\C,0,-2.48911066,0.37430345,-0.68796126\C
 ,0,-2.70318294,-0.91974405,-0.35200909\C,0,0.63519401,0.13421425,2.668
 49617\C,0,-1.53171429,-0.73816243,1.79103004\O,0,-2.14006527,-0.504105
 21,2.79951275\H,0,3.51776319,-0.12983476,-0.41861039\H,0,2.88586469,2.
 10653804,-0.08601203\H,0,0.70286199,2.9537973,0.18133609\H,0,2.1877460
 5,-2.05731766,-0.35535238\H,0,-1.40486244,2.1966826,-0.89165624\H,0,-0
 .47387254,-2.8678561,-0.63762738\H,0,-2.52808529,-2.53426457,1.0775345
 1\H,0,-3.15305336,0.77637934,-1.44744795\H,0,-3.49180226,-1.45279125,-
 0.87287789\H,0,1.62675843,0.52144537,2.45140057\H,0,0.09438574,0.85647
 768,3.28203514\H,0,0.73690757,-0.78767002,3.24483879\Bq,0,0.,-0.000000
 1608,-1.8\Bq,0,0.1,0.0301418392,-1.8\Bq,0,0.2,0.0602838392,-1.8\Bq,0,0
 .3,0.0904258392,-1.8\Bq,0,0.4,0.1205678392,-1.8\Bq,0,0.5,0.1507098392,
 -1.8\Bq,0,0.6,0.1808518392,-1.8\Bq,0,0.7,0.2109938392,-1.8\Bq,0,0.8,0.
 2411358392,-1.8\Bq,0,0.9,0.2712778392,-1.8\Bq,0,1.,0.3014198392,-1.8\B
 q,0,1.1,0.3315618392,-1.8\Bq,0,1.2,0.3617038392,-1.8\Bq,0,1.3,0.391845
 8392,-1.8\Bq,0,1.4,0.4219878392,-1.8\Bq,0,1.5,0.4521298392,-1.8\Bq,0,1
 .6,0.4822718392,-1.8\Bq,0,1.7,0.5124138392,-1.8\Bq,0,1.8,0.5425558392,
 -1.8\Bq,0,1.9,0.5726978392,-1.8\Bq,0,2.,0.6028398392,-1.8\Bq,0,2.1,0.6
 329818392,-1.8\Bq,0,2.2,0.6631238392,-1.8\Bq,0,2.3,0.6932658392,-1.8\B
 q,0,2.4,0.7234078392,-1.8\Bq,0,2.5,0.7535498392,-1.8\Bq,0,2.6,0.783691
 8392,-1.8\Bq,0,2.7,0.8138338392,-1.8\Bq,0,2.8,0.8439758392,-1.8\Bq,0,2
 .9,0.8741178392,-1.8\Bq,0,3.,0.9042598392,-1.8\Bq,0,3.1,0.9344018392,-
 1.8\Bq,0,3.2,0.9645438392,-1.8\Bq,0,3.3,0.9946858392,-1.8\Bq,0,3.4,1.0
 248278392,-1.8\Bq,0,3.5,1.0549698392,-1.8\Bq,0,3.6,1.0851118392,-1.8\B
 q,0,3.7,1.1152538392,-1.8\Bq,0,3.8,1.1453958392,-1.8\Bq,0,3.9,1.175537
 8392,-1.8\Bq,0,4.,1.2056798392,-1.8\Bq,0,0.,-0.0000001608,-1.8\Bq,0,-0
 .1,-0.0301421608,-1.8\Bq,0,-0.2,-0.0602841608,-1.8\Bq,0,-0.3,-0.090426
 1608,-1.8\Bq,0,-0.4,-0.1205681608,-1.8\Bq,0,-0.5,-0.1507101608,-1.8\Bq
 ,0,-0.6,-0.1808521608,-1.8\Bq,0,-0.7,-0.2109941608,-1.8\Bq,0,-0.8,-0.2
 411361608,-1.8\Bq,0,-0.9,-0.2712781608,-1.8\Bq,0,-1.,-0.3014201608,-1.
 8\Bq,0,-1.1,-0.3315621608,-1.8\Bq,0,-1.2,-0.3617041608,-1.8\Bq,0,-1.3,
 -0.3918461608,-1.8\Bq,0,-1.4,-0.4219881608,-1.8\Bq,0,-1.5,-0.452130160
 8,-1.8\Bq,0,-1.6,-0.4822721608,-1.8\Bq,0,-1.7,-0.5124141608,-1.8\Bq,0,
 -1.8,-0.5425561608,-1.8\Bq,0,-1.9,-0.5726981608,-1.8\Bq,0,-2.,-0.60284
 01608,-1.8\Bq,0,-2.1,-0.6329821608,-1.8\Bq,0,-2.2,-0.6631241608,-1.8\B
 q,0,-2.3,-0.6932661608,-1.8\Bq,0,-2.4,-0.7234081608,-1.8\Bq,0,-2.5,-0.
 7535501608,-1.8\Bq,0,-2.6,-0.7836921608,-1.8\Bq,0,-2.7,-0.8138341608,-
 1.8\Bq,0,-2.8,-0.8439761608,-1.8\Bq,0,-2.9,-0.8741181608,-1.8\Bq,0,-3.
 ,-0.9042601608,-1.8\Bq,0,-3.1,-0.9344021608,-1.8\Bq,0,-3.2,-0.96454416
 08,-1.8\Bq,0,-3.3,-0.9946861608,-1.8\Bq,0,-3.4,-1.0248281608,-1.8\Bq,0
 ,-3.5,-1.0549701608,-1.8\Bq,0,-3.6,-1.0851121608,-1.8\Bq,0,-3.7,-1.115
 2541608,-1.8\Bq,0,-3.8,-1.1453961608,-1.8\Bq,0,-3.9,-1.1755381608,-1.8
 \Bq,0,-4.,-1.2056801608,-1.8\Bq,0,4.1,1.2358218,-1.8\Bq,0,4.2,1.265963
 8,-1.8\Bq,0,4.3,1.2961058,-1.8\Bq,0,4.4,1.3262478,-1.8\Bq,0,4.5,1.3563
 898,-1.8\Bq,0,4.6,1.3865318,-1.8\Bq,0,4.7,1.4166738,-1.8\Bq,0,4.8,1.44
 68158,-1.8\Bq,0,4.9,1.4769578,-1.8\Bq,0,5.,1.5070998,-1.8\Bq,0,5.1,1.5
 372418,-1.8\Bq,0,5.2,1.5673838,-1.8\Bq,0,5.3,1.5975258,-1.8\Bq,0,5.4,1
 .6276678,-1.8\Bq,0,5.5,1.6578098,-1.8\Bq,0,5.6,1.6879518,-1.8\Bq,0,5.7
 ,1.7180938,-1.8\Bq,0,5.8,1.7482358,-1.8\Bq,0,5.9,1.7783778,-1.8\Bq,0,6
 .,1.8085198,-1.8\Bq,0,-4.1,-1.2358222,-1.8\Bq,0,-4.2,-1.2659642,-1.8\B
 q,0,-4.3,-1.2961062,-1.8\Bq,0,-4.4,-1.3262482,-1.8\Bq,0,-4.5,-1.356390
 2,-1.8\Bq,0,-4.6,-1.3865322,-1.8\Bq,0,-4.7,-1.4166742,-1.8\Bq,0,-4.8,-
 1.4468162,-1.8\Bq,0,-4.9,-1.4769582,-1.8\Bq,0,-5.,-1.5071002,-1.8\Bq,0
 ,-5.1,-1.5372422,-1.8\Bq,0,-5.2,-1.5673842,-1.8\Bq,0,-5.3,-1.5975262,-
 1.8\Bq,0,-5.4,-1.6276682,-1.8\Bq,0,-5.5,-1.6578102,-1.8\Bq,0,-5.6,-1.6
 879522,-1.8\Bq,0,-5.7,-1.7180942,-1.8\Bq,0,-5.8,-1.7482362,-1.8\Bq,0,-
 5.9,-1.7783782,-1.8\Bq,0,-6.,-1.8085202,-1.8\\Version=EM64L-G16RevA.03
 \HF=-615.9989999\RMSD=6.527e-09\Dipole=0.4566741,-0.1261623,-1.0975954
 \Quadrupole=1.381108,5.7533532,-7.1344613,1.622982,5.9240282,0.2247664
 \PG=C01 [X(C14H12O1)]\\@


 When I told the people of Northern Ireland that I was
 an atheist, a woman in the audience stood up and said,
 "Yes, but is it the God of the Catholics or the God
 of the Protestants in whom you don't believe?"
                               -- Quentin Crisp
 Job cpu time:       0 days  0 hours 19 minutes  2.9 seconds.
 Elapsed time:       0 days  0 hours  1 minutes 57.9 seconds.
 File lengths (MBytes):  RWF=     74 Int=      0 D2E=      0 Chk=     11 Scr=      1
 Normal termination of Gaussian 16 at Wed Nov  3 11:03:05 2021.
