# Supplementary material for: Photoswitching neutral homoaromatic hydrocarbons
Source: Nat Chem. 2023 Jan 26;15(3):377–85. doi: 10.1038/s41557-022-01121-w (PMC9986110; doi:10.1038/s41557-022-01121-w)
Supplement: Source Data Fig. 6b — Source data files for plotted graph in Fig. 6b. [file 41557_2022_1121_MOESM18_ESM.zip › NICS-XY-Scan at 2.0 A Me-18 log-file..txt]

 Entering Gaussian System, Link 0=g16
 Initial command:
 /usr/local/li/G16-A03/g16/l1.exe "/scr/grabicni/Gau-31156.inp" -scrdir="/scr/grabicni/"
 Entering Link 1 = /usr/local/li/G16-A03/g16/l1.exe PID=     31157.
  
 Copyright (c) 1988,1990,1992,1993,1995,1998,2003,2009,2016,
            Gaussian, Inc.  All Rights Reserved.
  
 This is part of the Gaussian(R) 16 program.  It is based on
 the Gaussian(R) 09 system (copyright 2009, Gaussian, Inc.),
 the Gaussian(R) 03 system (copyright 2003, Gaussian, Inc.),
 the Gaussian(R) 98 system (copyright 1998, Gaussian, Inc.),
 the Gaussian(R) 94 system (copyright 1995, Gaussian, Inc.),
 the Gaussian 92(TM) system (copyright 1992, Gaussian, Inc.),
 the Gaussian 90(TM) system (copyright 1990, Gaussian, Inc.),
 the Gaussian 88(TM) system (copyright 1988, Gaussian, Inc.),
 the Gaussian 86(TM) system (copyright 1986, Carnegie Mellon
 University), and the Gaussian 82(TM) system (copyright 1983,
 Carnegie Mellon University). Gaussian is a federally registered
 trademark of Gaussian, Inc.
  
 This software contains proprietary and confidential information,
 including trade secrets, belonging to Gaussian, Inc.
  
 This software is provided under written license and may be
 used, copied, transmitted, or stored only in accord with that
 written license.
  
 The following legend is applicable only to US Government
 contracts under FAR:
  
                    RESTRICTED RIGHTS LEGEND
  
 Use, reproduction and disclosure by the US Government is
 subject to restrictions as set forth in subparagraphs (a)
 and (c) of the Commercial Computer Software - Restricted
 Rights clause in FAR 52.227-19.
  
 Gaussian, Inc.
 340 Quinnipiac St., Bldg. 40, Wallingford CT 06492
  
  
 ---------------------------------------------------------------
 Warning -- This program may not be used in any manner that
 competes with the business of Gaussian, Inc. or will provide
 assistance to any competitor of Gaussian, Inc.  The licensee
 of this program is prohibited from giving any competitor of
 Gaussian, Inc. access to this program.  By using this program,
 the user acknowledges that Gaussian, Inc. is engaged in the
 business of creating and licensing software in the field of
 computational chemistry and represents and warrants to the
 licensee that it is not a competitor of Gaussian, Inc. and that
 it will not use this program in any manner prohibited above.
 ---------------------------------------------------------------
  

 Cite this work as:
 Gaussian 16, Revision A.03,
 M. J. Frisch, G. W. Trucks, H. B. Schlegel, G. E. Scuseria, 
 M. A. Robb, J. R. Cheeseman, G. Scalmani, V. Barone, 
 G. A. Petersson, H. Nakatsuji, X. Li, M. Caricato, A. V. Marenich, 
 J. Bloino, B. G. Janesko, R. Gomperts, B. Mennucci, H. P. Hratchian, 
 J. V. Ortiz, A. F. Izmaylov, J. L. Sonnenberg, D. Williams-Young, 
 F. Ding, F. Lipparini, F. Egidi, J. Goings, B. Peng, A. Petrone, 
 T. Henderson, D. Ranasinghe, V. G. Zakrzewski, J. Gao, N. Rega, 
 G. Zheng, W. Liang, M. Hada, M. Ehara, K. Toyota, R. Fukuda, 
 J. Hasegawa, M. Ishida, T. Nakajima, Y. Honda, O. Kitao, H. Nakai, 
 T. Vreven, K. Throssell, J. A. Montgomery, Jr., J. E. Peralta, 
 F. Ogliaro, M. J. Bearpark, J. J. Heyd, E. N. Brothers, K. N. Kudin, 
 V. N. Staroverov, T. A. Keith, R. Kobayashi, J. Normand, 
 K. Raghavachari, A. P. Rendell, J. C. Burant, S. S. Iyengar, 
 J. Tomasi, M. Cossi, J. M. Millam, M. Klene, C. Adamo, R. Cammi, 
 J. W. Ochterski, R. L. Martin, K. Morokuma, O. Farkas, 
 J. B. Foresman, and D. J. Fox, Gaussian, Inc., Wallingford CT, 2016.
 
 ******************************************
 Gaussian 16:  EM64L-G16RevA.03 25-Dec-2016
                 3-Nov-2021 
 ******************************************
 %chk=cal157.chk
 %nprocshared=10
 Will use up to   10 processors via shared memory.
 %mem=10GB
 ----------------------------
 # nmr=giao b3lyp/6-311g(d,p)
 ----------------------------
 1/38=1,172=1/1;
 2/12=2,17=6,18=5,40=1/2;
 3/5=4,6=6,7=101,11=2,25=1,30=1,74=-5/1,2,3,8;
 4//1;
 5/5=2,38=5/2;
 8/6=1,10=90,11=11/1;
 10/13=100,45=16/2;
 6/7=2,8=2,9=2,10=2,28=1/1;
 99/9=1/99;
 ------
 cal157
 ------
 Symbolic Z-matrix:
 Charge =  0 Multiplicity = 1
 Bq                    0.        0.        0. 
 Bq                    0.        0.        2.74423 
 C                     2.49239   0.       -0.08595 
 C                     2.09537   1.38284   0.08596 
 C                     0.84791   1.88154   0.27637 
 C                    -0.33765   1.06245   0.47939 
 C                     0.37849  -1.20457   0.45689 
 C                     1.73777  -1.12852  -0.01722 
 C                    -0.17004  -0.14671   1.39936 
 C                    -1.42798   1.27991  -0.30798 
 C                    -0.59585  -2.07808   0.0939 
 C                    -1.93308  -1.70724   0.68796 
 C                    -2.48911   0.3743   -0.68796 
 C                    -2.70318  -0.91974  -0.35201 
 C                     0.63519   0.13421   2.6685 
 C                    -1.53171  -0.73816   1.79103 
 O                    -2.14007  -0.50411   2.79951 
 H                     3.51776  -0.12983  -0.41861 
 H                     2.88586   2.10654  -0.08601 
 H                     0.70286   2.9538    0.18134 
 H                     2.18775  -2.05732  -0.35535 
 H                    -1.40486   2.19668  -0.89166 
 H                    -0.47387  -2.86786  -0.63763 
 H                    -2.52809  -2.53426   1.07753 
 H                    -3.15305   0.77638  -1.44745 
 H                    -3.4918   -1.45279  -0.87288 
 H                     1.62676   0.52145   2.4514 
 H                     0.09439   0.85648   3.28204 
 H                     0.73691  -0.78767   3.24484 
 Bq                    0.       0.        -2. 
 Bq                    0.1       0.03014  -2. 
 Bq                    0.2       0.06028  -2. 
 Bq                    0.3       0.09043  -2. 
 Bq                    0.4       0.12057  -2. 
 Bq                    0.5       0.15071  -2. 
 Bq                    0.6       0.18085  -2. 
 Bq                    0.7       0.21099  -2. 
 Bq                    0.8       0.24114  -2. 
 Bq                    0.9       0.27128  -2. 
 Bq                    1.        0.30142  -2. 
 Bq                    1.1       0.33156  -2. 
 Bq                    1.2       0.3617   -2. 
 Bq                    1.3       0.39185  -2. 
 Bq                    1.4       0.42199  -2. 
 Bq                    1.5       0.45213  -2. 
 Bq                    1.6       0.48227  -2. 
 Bq                    1.7       0.51241  -2. 
 Bq                    1.8       0.54256  -2. 
 Bq                    1.9       0.5727   -2. 
 Bq                    2.        0.60284  -2. 
 Bq                    2.1       0.63298  -2. 
 Bq                    2.2       0.66312  -2. 
 Bq                    2.3       0.69327  -2. 
 Bq                    2.4       0.72341  -2. 
 Bq                    2.5       0.75355  -2. 
 Bq                    2.6       0.78369  -2. 
 Bq                    2.7       0.81383  -2. 
 Bq                    2.8       0.84398  -2. 
 Bq                    2.9       0.87412  -2. 
 Bq                    3.        0.90426  -2. 
 Bq                    3.1       0.9344   -2. 
 Bq                    3.2       0.96454  -2. 
 Bq                    3.3       0.99469  -2. 
 Bq                    3.4       1.02483  -2. 
 Bq                    3.5       1.05497  -2. 
 Bq                    3.6       1.08511  -2. 
 Bq                    3.7       1.11525  -2. 
 Bq                    3.8       1.1454   -2. 
 Bq                    3.9       1.17554  -2. 
 Bq                    4.        1.20568  -2. 
 Bq                    0.       0.        -2. 
 Bq                   -0.1      -0.03014  -2. 
 Bq                   -0.2      -0.06028  -2. 
 Bq                   -0.3      -0.09043  -2. 
 Bq                   -0.4      -0.12057  -2. 
 Bq                   -0.5      -0.15071  -2. 
 Bq                   -0.6      -0.18085  -2. 
 Bq                   -0.7      -0.21099  -2. 
 Bq                   -0.8      -0.24114  -2. 
 Bq                   -0.9      -0.27128  -2. 
 Bq                   -1.       -0.30142  -2. 
 Bq                   -1.1      -0.33156  -2. 
 Bq                   -1.2      -0.3617   -2. 
 Bq                   -1.3      -0.39185  -2. 
 Bq                   -1.4      -0.42199  -2. 
 Bq                   -1.5      -0.45213  -2. 
 Bq                   -1.6      -0.48227  -2. 
 Bq                   -1.7      -0.51241  -2. 
 Bq                   -1.8      -0.54256  -2. 
 Bq                   -1.9      -0.5727   -2. 
 Bq                   -2.       -0.60284  -2. 
 Bq                   -2.1      -0.63298  -2. 
 Bq                   -2.2      -0.66312  -2. 
 Bq                   -2.3      -0.69327  -2. 
 Bq                   -2.4      -0.72341  -2. 
 Bq                   -2.5      -0.75355  -2. 
 Bq                   -2.6      -0.78369  -2. 
 Bq                   -2.7      -0.81383  -2. 
 Bq                   -2.8      -0.84398  -2. 
 Bq                   -2.9      -0.87412  -2. 
 Bq                   -3.       -0.90426  -2. 
 Bq                   -3.1      -0.9344   -2. 
 Bq                   -3.2      -0.96454  -2. 
 Bq                   -3.3      -0.99469  -2. 
 Bq                   -3.4      -1.02483  -2. 
 Bq                   -3.5      -1.05497  -2. 
 Bq                   -3.6      -1.08511  -2. 
 Bq                   -3.7      -1.11525  -2. 
 Bq                   -3.8      -1.1454   -2. 
 Bq                   -3.9      -1.17554  -2. 
 Bq                   -4.       -1.20568  -2. 
 Bq                    4.1       1.23582  -2. 
 Bq                    4.2       1.26596  -2. 
 Bq                    4.3       1.29611  -2. 
 Bq                    4.4       1.32625  -2. 
 Bq                    4.5       1.35639  -2. 
 Bq                    4.6       1.38653  -2. 
 Bq                    4.7       1.41667  -2. 
 Bq                    4.8       1.44682  -2. 
 Bq                    4.9       1.47696  -2. 
 Bq                    5.        1.5071   -2. 
 Bq                    5.1       1.53724  -2. 
 Bq                    5.2       1.56738  -2. 
 Bq                    5.3       1.59753  -2. 
 Bq                    5.4       1.62767  -2. 
 Bq                    5.5       1.65781  -2. 
 Bq                    5.6       1.68795  -2. 
 Bq                    5.7       1.71809  -2. 
 Bq                    5.8       1.74824  -2. 
 Bq                    5.9       1.77838  -2. 
 Bq                    6.        1.80852  -2. 
 Bq                   -4.1      -1.23582  -2. 
 Bq                   -4.2      -1.26596  -2. 
 Bq                   -4.3      -1.29611  -2. 
 Bq                   -4.4      -1.32625  -2. 
 Bq                   -4.5      -1.35639  -2. 
 Bq                   -4.6      -1.38653  -2. 
 Bq                   -4.7      -1.41667  -2. 
 Bq                   -4.8      -1.44682  -2. 
 Bq                   -4.9      -1.47696  -2. 
 Bq                   -5.       -1.5071   -2. 
 Bq                   -5.1      -1.53724  -2. 
 Bq                   -5.2      -1.56738  -2. 
 Bq                   -5.3      -1.59753  -2. 
 Bq                   -5.4      -1.62767  -2. 
 Bq                   -5.5      -1.65781  -2. 
 Bq                   -5.6      -1.68795  -2. 
 Bq                   -5.7      -1.71809  -2. 
 Bq                   -5.8      -1.74824  -2. 
 Bq                   -5.9      -1.77838  -2. 
 Bq                   -6.       -1.80852  -2. 
 
 Symmetry turned off:
 Cannot cope with ghost atoms or with translation vectors.
 Stoichiometry    C14H12O
 Framework group  C1[X(C14H12O)]
 NumDoF:  NAt=    27 NAtoms=   151
 Deg. of freedom     0
 Full point group                 C1      NOp   1
                          Input orientation:                          
 ---------------------------------------------------------------------
 Center     Atomic      Atomic             Coordinates (Angstroms)
 Number     Number       Type             X           Y           Z
 ---------------------------------------------------------------------
      1          0           0        0.000000    0.000000    0.000000
      2          0           0        0.000000    0.000000    2.744226
      3          6           0        2.492392    0.000000   -0.085954
      4          6           0        2.095375    1.382840    0.085961
      5          6           0        0.847908    1.881541    0.276372
      6          6           0       -0.337652    1.062448    0.479388
      7          6           0        0.378489   -1.204575    0.456885
      8          6           0        1.737773   -1.128520   -0.017223
      9          6           0       -0.170039   -0.146708    1.399361
     10          6           0       -1.427976    1.279913   -0.307983
     11          6           0       -0.595849   -2.078082    0.093897
     12          6           0       -1.933077   -1.707237    0.687958
     13          6           0       -2.489111    0.374303   -0.687961
     14          6           0       -2.703183   -0.919744   -0.352009
     15          6           0        0.635194    0.134214    2.668496
     16          6           0       -1.531714   -0.738162    1.791030
     17          8           0       -2.140065   -0.504105    2.799513
     18          1           0        3.517763   -0.129835   -0.418610
     19          1           0        2.885865    2.106538   -0.086012
     20          1           0        0.702862    2.953797    0.181336
     21          1           0        2.187746   -2.057318   -0.355352
     22          1           0       -1.404862    2.196683   -0.891656
     23          1           0       -0.473873   -2.867856   -0.637627
     24          1           0       -2.528085   -2.534265    1.077535
     25          1           0       -3.153053    0.776379   -1.447448
     26          1           0       -3.491802   -1.452791   -0.872878
     27          1           0        1.626758    0.521445    2.451401
     28          1           0        0.094386    0.856478    3.282035
     29          1           0        0.736908   -0.787670    3.244839
     30          0           0        0.000000   -0.000000   -2.000000
     31          0           0        0.100000    0.030142   -2.000000
     32          0           0        0.200000    0.060284   -2.000000
     33          0           0        0.300000    0.090426   -2.000000
     34          0           0        0.400000    0.120568   -2.000000
     35          0           0        0.500000    0.150710   -2.000000
     36          0           0        0.600000    0.180852   -2.000000
     37          0           0        0.700000    0.210994   -2.000000
     38          0           0        0.800000    0.241136   -2.000000
     39          0           0        0.900000    0.271278   -2.000000
     40          0           0        1.000000    0.301420   -2.000000
     41          0           0        1.100000    0.331562   -2.000000
     42          0           0        1.200000    0.361704   -2.000000
     43          0           0        1.300000    0.391846   -2.000000
     44          0           0        1.400000    0.421988   -2.000000
     45          0           0        1.500000    0.452130   -2.000000
     46          0           0        1.600000    0.482272   -2.000000
     47          0           0        1.700000    0.512414   -2.000000
     48          0           0        1.800000    0.542556   -2.000000
     49          0           0        1.900000    0.572698   -2.000000
     50          0           0        2.000000    0.602840   -2.000000
     51          0           0        2.100000    0.632982   -2.000000
     52          0           0        2.200000    0.663124   -2.000000
     53          0           0        2.300000    0.693266   -2.000000
     54          0           0        2.400000    0.723408   -2.000000
     55          0           0        2.500000    0.753550   -2.000000
     56          0           0        2.600000    0.783692   -2.000000
     57          0           0        2.700000    0.813834   -2.000000
     58          0           0        2.800000    0.843976   -2.000000
     59          0           0        2.900000    0.874118   -2.000000
     60          0           0        3.000000    0.904260   -2.000000
     61          0           0        3.100000    0.934402   -2.000000
     62          0           0        3.200000    0.964544   -2.000000
     63          0           0        3.300000    0.994686   -2.000000
     64          0           0        3.400000    1.024828   -2.000000
     65          0           0        3.500000    1.054970   -2.000000
     66          0           0        3.600000    1.085112   -2.000000
     67          0           0        3.700000    1.115254   -2.000000
     68          0           0        3.800000    1.145396   -2.000000
     69          0           0        3.900000    1.175538   -2.000000
     70          0           0        4.000000    1.205680   -2.000000
     71          0           0        0.000000   -0.000000   -2.000000
     72          0           0       -0.100000   -0.030142   -2.000000
     73          0           0       -0.200000   -0.060284   -2.000000
     74          0           0       -0.300000   -0.090426   -2.000000
     75          0           0       -0.400000   -0.120568   -2.000000
     76          0           0       -0.500000   -0.150710   -2.000000
     77          0           0       -0.600000   -0.180852   -2.000000
     78          0           0       -0.700000   -0.210994   -2.000000
     79          0           0       -0.800000   -0.241136   -2.000000
     80          0           0       -0.900000   -0.271278   -2.000000
     81          0           0       -1.000000   -0.301420   -2.000000
     82          0           0       -1.100000   -0.331562   -2.000000
     83          0           0       -1.200000   -0.361704   -2.000000
     84          0           0       -1.300000   -0.391846   -2.000000
     85          0           0       -1.400000   -0.421988   -2.000000
     86          0           0       -1.500000   -0.452130   -2.000000
     87          0           0       -1.600000   -0.482272   -2.000000
     88          0           0       -1.700000   -0.512414   -2.000000
     89          0           0       -1.800000   -0.542556   -2.000000
     90          0           0       -1.900000   -0.572698   -2.000000
     91          0           0       -2.000000   -0.602840   -2.000000
     92          0           0       -2.100000   -0.632982   -2.000000
     93          0           0       -2.200000   -0.663124   -2.000000
     94          0           0       -2.300000   -0.693266   -2.000000
     95          0           0       -2.400000   -0.723408   -2.000000
     96          0           0       -2.500000   -0.753550   -2.000000
     97          0           0       -2.600000   -0.783692   -2.000000
     98          0           0       -2.700000   -0.813834   -2.000000
     99          0           0       -2.800000   -0.843976   -2.000000
    100          0           0       -2.900000   -0.874118   -2.000000
    101          0           0       -3.000000   -0.904260   -2.000000
    102          0           0       -3.100000   -0.934402   -2.000000
    103          0           0       -3.200000   -0.964544   -2.000000
    104          0           0       -3.300000   -0.994686   -2.000000
    105          0           0       -3.400000   -1.024828   -2.000000
    106          0           0       -3.500000   -1.054970   -2.000000
    107          0           0       -3.600000   -1.085112   -2.000000
    108          0           0       -3.700000   -1.115254   -2.000000
    109          0           0       -3.800000   -1.145396   -2.000000
    110          0           0       -3.900000   -1.175538   -2.000000
    111          0           0       -4.000000   -1.205680   -2.000000
    112          0           0        4.100000    1.235822   -2.000000
    113          0           0        4.200000    1.265964   -2.000000
    114          0           0        4.300000    1.296106   -2.000000
    115          0           0        4.400000    1.326248   -2.000000
    116          0           0        4.500000    1.356390   -2.000000
    117          0           0        4.600000    1.386532   -2.000000
    118          0           0        4.700000    1.416674   -2.000000
    119          0           0        4.800000    1.446816   -2.000000
    120          0           0        4.900000    1.476958   -2.000000
    121          0           0        5.000000    1.507100   -2.000000
    122          0           0        5.100000    1.537242   -2.000000
    123          0           0        5.200000    1.567384   -2.000000
    124          0           0        5.300000    1.597526   -2.000000
    125          0           0        5.400000    1.627668   -2.000000
    126          0           0        5.500000    1.657810   -2.000000
    127          0           0        5.600000    1.687952   -2.000000
    128          0           0        5.700000    1.718094   -2.000000
    129          0           0        5.800000    1.748236   -2.000000
    130          0           0        5.900000    1.778378   -2.000000
    131          0           0        6.000000    1.808520   -2.000000
    132          0           0       -4.100000   -1.235822   -2.000000
    133          0           0       -4.200000   -1.265964   -2.000000
    134          0           0       -4.300000   -1.296106   -2.000000
    135          0           0       -4.400000   -1.326248   -2.000000
    136          0           0       -4.500000   -1.356390   -2.000000
    137          0           0       -4.600000   -1.386532   -2.000000
    138          0           0       -4.700000   -1.416674   -2.000000
    139          0           0       -4.800000   -1.446816   -2.000000
    140          0           0       -4.900000   -1.476958   -2.000000
    141          0           0       -5.000000   -1.507100   -2.000000
    142          0           0       -5.100000   -1.537242   -2.000000
    143          0           0       -5.200000   -1.567384   -2.000000
    144          0           0       -5.300000   -1.597526   -2.000000
    145          0           0       -5.400000   -1.627668   -2.000000
    146          0           0       -5.500000   -1.657810   -2.000000
    147          0           0       -5.600000   -1.687952   -2.000000
    148          0           0       -5.700000   -1.718094   -2.000000
    149          0           0       -5.800000   -1.748236   -2.000000
    150          0           0       -5.900000   -1.778378   -2.000000
    151          0           0       -6.000000   -1.808520   -2.000000
 ---------------------------------------------------------------------
 Rotational constants (GHZ):           1.0508578           0.6201048           0.5936795
 Standard basis: 6-311G(d,p) (5D, 7F)
 Warning:  center   1 has no basis functions!
 Warning:  center   2 has no basis functions!
 Warning:  center  30 has no basis functions!
 Warning:  center  31 has no basis functions!
 Warning:  center  32 has no basis functions!
 Warning:  center  33 has no basis functions!
 Warning:  center  34 has no basis functions!
 Warning:  center  35 has no basis functions!
 Warning:  center  36 has no basis functions!
 Warning:  center  37 has no basis functions!
 Warning:  center  38 has no basis functions!
 Warning:  center  39 has no basis functions!
 Warning:  center  40 has no basis functions!
 Warning:  center  41 has no basis functions!
 Warning:  center  42 has no basis functions!
 Warning:  center  43 has no basis functions!
 Warning:  center  44 has no basis functions!
 Warning:  center  45 has no basis functions!
 Warning:  center  46 has no basis functions!
 Warning:  center  47 has no basis functions!
 Warning:  center  48 has no basis functions!
 Warning:  center  49 has no basis functions!
 Warning:  center  50 has no basis functions!
 Warning:  center  51 has no basis functions!
 Warning:  center  52 has no basis functions!
 Warning:  center  53 has no basis functions!
 Warning:  center  54 has no basis functions!
 Warning:  center  55 has no basis functions!
 Warning:  center  56 has no basis functions!
 Warning:  center  57 has no basis functions!
 Warning:  center  58 has no basis functions!
 Warning:  center  59 has no basis functions!
 Warning:  center  60 has no basis functions!
 Warning:  center  61 has no basis functions!
 Warning:  center  62 has no basis functions!
 Warning:  center  63 has no basis functions!
 Warning:  center  64 has no basis functions!
 Warning:  center  65 has no basis functions!
 Warning:  center  66 has no basis functions!
 Warning:  center  67 has no basis functions!
 Warning:  center  68 has no basis functions!
 Warning:  center  69 has no basis functions!
 Warning:  center  70 has no basis functions!
 Warning:  center  71 has no basis functions!
 Warning:  center  72 has no basis functions!
 Warning:  center  73 has no basis functions!
 Warning:  center  74 has no basis functions!
 Warning:  center  75 has no basis functions!
 Warning:  center  76 has no basis functions!
 Warning:  center  77 has no basis functions!
 Warning:  center  78 has no basis functions!
 Warning:  center  79 has no basis functions!
 Warning:  center  80 has no basis functions!
 Warning:  center  81 has no basis functions!
 Warning:  center  82 has no basis functions!
 Warning:  center  83 has no basis functions!
 Warning:  center  84 has no basis functions!
 Warning:  center  85 has no basis functions!
 Warning:  center  86 has no basis functions!
 Warning:  center  87 has no basis functions!
 Warning:  center  88 has no basis functions!
 Warning:  center  89 has no basis functions!
 Warning:  center  90 has no basis functions!
 Warning:  center  91 has no basis functions!
 Warning:  center  92 has no basis functions!
 Warning:  center  93 has no basis functions!
 Warning:  center  94 has no basis functions!
 Warning:  center  95 has no basis functions!
 Warning:  center  96 has no basis functions!
 Warning:  center  97 has no basis functions!
 Warning:  center  98 has no basis functions!
 Warning:  center  99 has no basis functions!
 Warning:  center 100 has no basis functions!
 Warning:  center 101 has no basis functions!
 Warning:  center 102 has no basis functions!
 Warning:  center 103 has no basis functions!
 Warning:  center 104 has no basis functions!
 Warning:  center 105 has no basis functions!
 Warning:  center 106 has no basis functions!
 Warning:  center 107 has no basis functions!
 Warning:  center 108 has no basis functions!
 Warning:  center 109 has no basis functions!
 Warning:  center 110 has no basis functions!
 Warning:  center 111 has no basis functions!
 Warning:  center 112 has no basis functions!
 Warning:  center 113 has no basis functions!
 Warning:  center 114 has no basis functions!
 Warning:  center 115 has no basis functions!
 Warning:  center 116 has no basis functions!
 Warning:  center 117 has no basis functions!
 Warning:  center 118 has no basis functions!
 Warning:  center 119 has no basis functions!
 Warning:  center 120 has no basis functions!
 Warning:  center 121 has no basis functions!
 Warning:  center 122 has no basis functions!
 Warning:  center 123 has no basis functions!
 Warning:  center 124 has no basis functions!
 Warning:  center 125 has no basis functions!
 Warning:  center 126 has no basis functions!
 Warning:  center 127 has no basis functions!
 Warning:  center 128 has no basis functions!
 Warning:  center 129 has no basis functions!
 Warning:  center 130 has no basis functions!
 Warning:  center 131 has no basis functions!
 Warning:  center 132 has no basis functions!
 Warning:  center 133 has no basis functions!
 Warning:  center 134 has no basis functions!
 Warning:  center 135 has no basis functions!
 Warning:  center 136 has no basis functions!
 Warning:  center 137 has no basis functions!
 Warning:  center 138 has no basis functions!
 Warning:  center 139 has no basis functions!
 Warning:  center 140 has no basis functions!
 Warning:  center 141 has no basis functions!
 Warning:  center 142 has no basis functions!
 Warning:  center 143 has no basis functions!
 Warning:  center 144 has no basis functions!
 Warning:  center 145 has no basis functions!
 Warning:  center 146 has no basis functions!
 Warning:  center 147 has no basis functions!
 Warning:  center 148 has no basis functions!
 Warning:  center 149 has no basis functions!
 Warning:  center 150 has no basis functions!
 Warning:  center 151 has no basis functions!
   342 basis functions,   576 primitive gaussians,   357 cartesian basis functions
    52 alpha electrons       52 beta electrons
       nuclear repulsion energy       968.7540166385 Hartrees.
 NAtoms=  151 NActive=  151 NUniq=  151 SFac= 1.00D+00 NAtFMM=   60 NAOKFM=T Big=T
 Integral buffers will be    131072 words long.
 Raffenetti 2 integral format.
 Two-electron integral symmetry is turned off.
 One-electron integrals computed using PRISM.
 NBasis=   342 RedAO= T EigKep=  3.43D-04  NBF=   342
 NBsUse=   342 1.00D-06 EigRej= -1.00D+00 NBFU=   342
 ExpMin= 1.03D-01 ExpMax= 8.59D+03 ExpMxC= 1.30D+03 IAcc=3 IRadAn=         5 AccDes= 0.00D+00
 Harris functional with IExCor=  402 and IRadAn=       5 diagonalized for initial guess.
 HarFok:  IExCor=  402 AccDes= 0.00D+00 IRadAn=         5 IDoV= 1 UseB2=F ITyADJ=14
 ICtDFT=  3500011 ScaDFX=  1.000000  1.000000  1.000000  1.000000
 FoFCou: FMM=F IPFlag=           0 FMFlag=      100000 FMFlg1=        2001
         NFxFlg=           0 DoJE=T BraDBF=F KetDBF=T FulRan=T
         wScrn=  0.000000 ICntrl=       500 IOpCl=  0 I1Cent=   200000004 NGrid=           0
         NMat0=    1 NMatS0=      1 NMatT0=    0 NMatD0=    1 NMtDS0=    0 NMtDT0=    0
 Symmetry not used in FoFCou.
 Requested convergence on RMS density matrix=1.00D-08 within 128 cycles.
 Requested convergence on MAX density matrix=1.00D-06.
 Requested convergence on             energy=1.00D-06.
 No special actions if energy rises.
 Integral accuracy reduced to 1.0D-05 until final iterations.
 Initial convergence to 1.0D-05 achieved.  Increase integral accuracy.
 SCF Done:  E(RB3LYP) =  -615.998999861     A.U. after   15 cycles
            NFock= 15  Conv=0.65D-08     -V/T= 2.0041
 DoSCS=F DFT=T ScalE2(SS,OS)=  1.000000  1.000000
 Range of M.O.s used for correlation:     1   342
 NBasis=   342 NAE=    52 NBE=    52 NFC=     0 NFV=     0
 NROrb=    342 NOA=    52 NOB=    52 NVA=   290 NVB=   290
          Differentiating once with respect to magnetic field using GIAOs.
          Electric field/nuclear overlap derivatives assumed to be zero.
 FoFCou: FMM=F IPFlag=           0 FMFlag=      100000 FMFlg1=        2001
         NFxFlg=           0 DoJE=F BraDBF=F KetDBF=T FulRan=T
         wScrn=  0.000000 ICntrl=      6100 IOpCl=  0 I1Cent=           7 NGrid=         151
         NMat0=    1 NMatS0=      1 NMatT0=    0 NMatD0=    1 NMtDS0=    0 NMtDT0=    0
 Symmetry not used in FoFCou.
 FoFJK:  IHMeth= 1 ICntrl=    6127 DoSepK=F KAlg= 0 I1Cent=           0 FoldK=F
 IRaf=         1 NMat=       1 IRICut=       1 DoRegI=T DoRafI=F ISym2E= 0 IDoP0=0 IntGTp=1.
          There are     3 degrees of freedom in the 1st order CPHF.  IDoFFX=0 NUNeed=     3.
      3 vectors produced by pass  0 Test12= 5.03D-13 3.33D-08 XBig12= 3.75D+01 3.15D+00.
 AX will form     3 AO Fock derivatives at one time.
      3 vectors produced by pass  1 Test12= 5.03D-13 3.33D-08 XBig12= 2.22D-01 2.65D-01.
      3 vectors produced by pass  2 Test12= 5.03D-13 3.33D-08 XBig12= 7.09D-04 8.61D-03.
      3 vectors produced by pass  3 Test12= 5.03D-13 3.33D-08 XBig12= 3.47D-06 6.53D-04.
      3 vectors produced by pass  4 Test12= 5.03D-13 3.33D-08 XBig12= 1.25D-08 3.13D-05.
      3 vectors produced by pass  5 Test12= 5.03D-13 3.33D-08 XBig12= 3.90D-11 2.17D-06.
      3 vectors produced by pass  6 Test12= 5.03D-13 3.33D-08 XBig12= 1.40D-13 1.26D-07.
 InvSVY:  IOpt=1 It=  1 EMax= 8.88D-16
 Solved reduced A of dimension    21 with     3 vectors.
 Calculating GIAO nuclear magnetic shielding tensors.
 SCF GIAO Magnetic shielding tensor (ppm):
      1  Bq   Isotropic =    11.5882   Anisotropy =    11.4904
   XX=     2.5882   YX=    -6.2279   ZX=    -0.5233
   XY=    -2.3301   YY=    13.0388   ZY=    -0.2197
   XZ=     3.0904   YZ=     1.3728   ZZ=    19.1376
   Eigenvalues:     0.9515    14.5646    19.2485
      2  Bq   Isotropic =    24.3408   Anisotropy =    10.1734
   XX=    28.9786   YX=     6.0914   ZX=     0.4566
   XY=     5.4063   YY=    14.8632   ZY=     2.5648
   XZ=    -1.2591   YZ=     2.1043   ZZ=    29.1807
   Eigenvalues:    12.4916    29.4079    31.1231
      3  C    Isotropic =    51.1933   Anisotropy =   157.9019
   XX=   -26.1280   YX=    34.0220   ZX=    57.4762
   XY=    29.5978   YY=    43.7073   ZY=   -17.3583
   XZ=    62.1880   YZ=   -22.6323   ZZ=   136.0004
   Eigenvalues:   -58.8340    55.9526   156.4612
      4  C    Isotropic =    54.3801   Anisotropy =   155.6119
   XX=    26.5824   YX=   -48.7741   ZX=    27.5876
   XY=   -53.3368   YY=   -16.0104   ZY=     9.4431
   XZ=    26.0975   YZ=    18.2190   ZZ=   152.5683
   Eigenvalues:   -53.4460    58.4650   158.1214
      5  C    Isotropic =    42.8303   Anisotropy =   146.8150
   XX=    48.0607   YX=    -0.6987   ZX=    21.1069
   XY=   -10.8766   YY=   -52.0325   ZY=    16.7659
   XZ=     4.9976   YZ=    55.0723   ZZ=   132.4626
   Eigenvalues:   -59.3930    47.1769   140.7069
      6  C    Isotropic =    36.1618   Anisotropy =   161.1565
   XX=    43.1783   YX=   -45.5220   ZX=    -7.1418
   XY=   -51.6376   YY=     4.6342   ZY=    87.0894
   XZ=   -58.7658   YZ=    63.5255   ZZ=    60.6730
   Eigenvalues:   -53.3626    18.2486   143.5995
      7  C    Isotropic =    40.9114   Anisotropy =   127.8222
   XX=    34.1405   YX=     9.1645   ZX=    56.2807
   XY=    16.7226   YY=    39.2431   ZY=   -81.9469
   XZ=    39.9703   YZ=   -64.0950   ZZ=    49.3506
   Eigenvalues:   -50.9851    47.5930   126.1262
      8  C    Isotropic =    45.9776   Anisotropy =   158.8907
   XX=    31.6905   YX=    32.4188   ZX=    48.4123
   XY=    44.5247   YY=    -3.7033   ZY=   -41.3181
   XZ=    65.1880   YZ=   -88.1362   ZZ=   109.9456
   Eigenvalues:   -69.1360    55.1640   151.9048
      9  C    Isotropic =   128.4415   Anisotropy =    22.1357
   XX=   133.9172   YX=     3.5311   ZX=    17.5400
   XY=     0.8693   YY=   123.6873   ZY=    -0.5200
   XZ=     6.0434   YZ=     1.0793   ZZ=   127.7199
   Eigenvalues:   118.3823   123.7435   143.1986
     10  C    Isotropic =    57.3097   Anisotropy =   131.4252
   XX=    73.4160   YX=   -43.1501   ZX=   -29.5388
   XY=   -34.8385   YY=    -7.9712   ZY=    61.3313
   XZ=   -12.5499   YZ=    46.0270   ZZ=   106.4842
   Eigenvalues:   -37.0647    64.0671   144.9265
     11  C    Isotropic =   100.8877   Anisotropy =   161.5753
   XX=    29.6404   YX=   -15.2148   ZX=    42.6864
   XY=    20.0834   YY=    91.0536   ZY=   -42.7686
   XZ=    78.7990   YZ=    94.3062   ZZ=   181.9691
   Eigenvalues:     7.9015    86.1570   208.6045
     12  C    Isotropic =   125.7553   Anisotropy =    14.2614
   XX=   122.5073   YX=    -0.9599   ZX=    -1.0819
   XY=     0.8091   YY=   125.8923   ZY=     2.0905
   XZ=     6.8843   YZ=    12.6071   ZZ=   128.8664
   Eigenvalues:   118.8208   123.1823   135.2629
     13  C    Isotropic =    55.7337   Anisotropy =   147.3329
   XX=    30.2032   YX=    -1.6063   ZX=  -105.2589
   XY=    -0.6526   YY=    67.1206   ZY=    34.5254
   XZ=   -85.5709   YZ=    24.1552   ZZ=    69.8772
   Eigenvalues:   -50.1331    63.3786   153.9556
     14  C    Isotropic =    61.4656   Anisotropy =   201.2542
   XX=    24.4177   YX=   -59.5293   ZX=  -101.5113
   XY=   -32.2657   YY=    68.6171   ZY=    10.9515
   XZ=    28.1657   YZ=   179.7254   ZZ=    91.3620
   Eigenvalues:   -19.7101     8.4718   195.6351
     15  C    Isotropic =   167.9200   Anisotropy =    27.9495
   XX=   156.6257   YX=     2.1867   ZX=    14.9361
   XY=     0.0052   YY=   164.5656   ZY=     0.0818
   XZ=     6.9017   YZ=    -0.6480   ZZ=   182.5686
   Eigenvalues:   152.5363   164.6706   186.5530
     16  C    Isotropic =   -33.2254   Anisotropy =   158.6812
   XX=   -42.1663   YX=   -74.4288   ZX=    18.8968
   XY=   -71.4448   YY=   -12.1494   ZY=   -58.0157
   XZ=    18.8348   YZ=   -50.7004   ZZ=   -45.3606
   Eigenvalues:  -110.0557   -62.1826    72.5620
     17  O    Isotropic =  -310.1126   Anisotropy =  1000.2745
   XX=  -307.3973   YX=  -232.6735   ZX=   347.2465
   XY=  -240.9512   YY=    13.5458   ZY=  -314.0484
   XZ=   390.7237   YZ=  -326.0325   ZZ=  -636.4864
   Eigenvalues:  -901.9570  -385.1179   356.7370
     18  H    Isotropic =    25.5465   Anisotropy =     4.6797
   XX=    26.0421   YX=     1.3772   ZX=    -0.9179
   XY=     1.3409   YY=    27.9204   ZY=     0.0398
   XZ=    -2.1057   YZ=     0.5977   ZZ=    22.6771
   Eigenvalues:    21.9887    25.9845    28.6663
     19  H    Isotropic =    25.5350   Anisotropy =     4.3805
   XX=    27.7261   YX=    -0.6902   ZX=    -1.1361
   XY=    -1.1756   YY=    25.9911   ZY=    -0.1428
   XZ=    -2.1051   YZ=    -0.8408   ZZ=    22.8880
   Eigenvalues:    22.2447    25.9051    28.4554
     20  H    Isotropic =    24.7313   Anisotropy =     4.0988
   XX=    27.1604   YX=     0.9524   ZX=    -0.1325
   XY=     0.7419   YY=    24.7961   ZY=    -0.6934
   XZ=    -0.7130   YZ=     0.6851   ZZ=    22.2374
   Eigenvalues:    22.1994    24.5305    27.4638
     21  H    Isotropic =    24.9692   Anisotropy =     5.5367
   XX=    27.8232   YX=     0.8315   ZX=    -1.3083
   XY=     1.5090   YY=    25.4054   ZY=     0.1410
   XZ=    -1.6471   YZ=    -1.3314   ZZ=    21.6789
   Eigenvalues:    21.3154    24.9317    28.6603
     22  H    Isotropic =    25.7307   Anisotropy =     6.9526
   XX=    28.2107   YX=    -0.5764   ZX=     2.9868
   XY=     0.8641   YY=    24.9078   ZY=     0.0231
   XZ=     4.1900   YZ=    -3.1316   ZZ=    24.0735
   Eigenvalues:    21.4164    25.4099    30.3657
     23  H    Isotropic =    28.4130   Anisotropy =    10.2078
   XX=    26.9757   YX=     0.8261   ZX=     0.5536
   XY=    -0.7517   YY=    28.9844   ZY=     1.6738
   XZ=     1.3511   YZ=    10.3736   ZZ=    29.2791
   Eigenvalues:    23.0026    27.0183    35.2182
     24  H    Isotropic =    28.5001   Anisotropy =     9.6505
   XX=    29.5830   YX=     2.8661   ZX=    -1.3214
   XY=     3.6727   YY=    29.9918   ZY=    -2.2655
   XZ=    -3.0847   YZ=    -4.8102   ZZ=    25.9255
   Eigenvalues:    23.8593    26.7073    34.9338
     25  H    Isotropic =    25.6519   Anisotropy =     4.7623
   XX=    25.0052   YX=     1.5430   ZX=     0.6702
   XY=     0.9156   YY=    27.9886   ZY=    -1.6302
   XZ=     3.5767   YZ=    -2.2905   ZZ=    23.9618
   Eigenvalues:    21.4817    26.6472    28.8268
     26  H    Isotropic =    26.6206   Anisotropy =     8.2620
   XX=    25.5018   YX=    -1.2578   ZX=     1.1415
   XY=     0.7912   YY=    27.1427   ZY=    -1.5636
   XZ=     8.9672   YZ=     6.5057   ZZ=    27.2173
   Eigenvalues:    20.7213    27.0120    32.1286
     27  H    Isotropic =    31.2984   Anisotropy =     6.0639
   XX=    33.2395   YX=     3.2839   ZX=     0.8153
   XY=     3.3268   YY=    26.4266   ZY=    -0.3951
   XZ=     1.1405   YZ=     0.4434   ZZ=    34.2291
   Eigenvalues:    25.0734    33.4808    35.3410
     28  H    Isotropic =    31.2444   Anisotropy =    10.9231
   XX=    28.5154   YX=    -0.3560   ZX=    -1.0422
   XY=    -1.3189   YY=    29.8557   ZY=     4.9308
   XZ=    -2.3996   YZ=     4.7152   ZZ=    35.3623
   Eigenvalues:    27.0384    28.1684    38.5265
     29  H    Isotropic =    32.1912   Anisotropy =    10.9828
   XX=    28.6696   YX=    -0.9438   ZX=     2.5237
   XY=    -1.1769   YY=    31.4638   ZY=    -3.9712
   XZ=     2.5341   YZ=    -4.4177   ZZ=    36.4402
   Eigenvalues:    27.8989    29.1616    39.5130
     30  Bq   Isotropic =     2.9143   Anisotropy =     9.6680
   XX=     0.6923   YX=    -0.3573   ZX=    -0.4665
   XY=    -0.5673   YY=    -1.2412   ZY=     0.2936
   XZ=    -0.9920   YZ=     0.1552   ZZ=     9.2917
   Eigenvalues:    -1.3464     0.7296     9.3596
     31  Bq   Isotropic =     2.8663   Anisotropy =     9.6457
   XX=     0.6418   YX=    -0.3291   ZX=    -0.3530
   XY=    -0.5465   YY=    -1.2864   ZY=     0.2255
   XZ=    -0.9645   YZ=     0.0707   ZZ=     9.2435
   Eigenvalues:    -1.3811     0.6833     9.2968
     32  Bq   Isotropic =     2.8250   Anisotropy =     9.6426
   XX=     0.5906   YX=    -0.3020   ZX=    -0.2440
   XY=    -0.5217   YY=    -1.3278   ZY=     0.1560
   XZ=    -0.9357   YZ=    -0.0121   ZZ=     9.2123
   Eigenvalues:    -1.4127     0.6344     9.2534
     33  Bq   Isotropic =     2.7900   Anisotropy =     9.6584
   XX=     0.5367   YX=    -0.2761   ZX=    -0.1371
   XY=    -0.4937   YY=    -1.3641   ZY=     0.0872
   XZ=    -0.9089   YZ=    -0.0939   ZZ=     9.1975
   Eigenvalues:    -1.4401     0.5812     9.2290
     34  Bq   Isotropic =     2.7607   Anisotropy =     9.6935
   XX=     0.4777   YX=    -0.2519   ZX=    -0.0307
   XY=    -0.4636   YY=    -1.3943   ZY=     0.0215
   XZ=    -0.8877   YZ=    -0.1752   ZZ=     9.1986
   Eigenvalues:    -1.4627     0.5217     9.2230
     35  Bq   Isotropic =     2.7361   Anisotropy =     9.7480
   XX=     0.4113   YX=    -0.2299   ZX=     0.0758
   XY=    -0.4329   YY=    -1.4180   ZY=    -0.0395
   XZ=    -0.8756   YZ=    -0.2563   ZZ=     9.2150
   Eigenvalues:    -1.4806     0.4541     9.2348
     36  Bq   Isotropic =     2.7154   Anisotropy =     9.8223
   XX=     0.3352   YX=    -0.2108   ZX=     0.1818
   XY=    -0.4030   YY=    -1.4352   ZY=    -0.0945
   XZ=    -0.8764   YZ=    -0.3376   ZZ=     9.2462
   Eigenvalues:    -1.4937     0.3764     9.2636
     37  Bq   Isotropic =     2.6977   Anisotropy =     9.9164
   XX=     0.2476   YX=    -0.1949   ZX=     0.2858
   XY=    -0.3753   YY=    -1.4460   ZY=    -0.1430
   XZ=    -0.8940   YZ=    -0.4193   ZZ=     9.2916
   Eigenvalues:    -1.5027     0.2872     9.3087
     38  Bq   Isotropic =     2.6820   Anisotropy =    10.0299
   XX=     0.1470   YX=    -0.1827   ZX=     0.3849
   XY=    -0.3511   YY=    -1.4510   ZY=    -0.1850
   XZ=    -0.9323   YZ=    -0.5018   ZZ=     9.3501
   Eigenvalues:    -1.5079     0.1854     9.3686
     39  Bq   Isotropic =     2.6674   Anisotropy =    10.1615
   XX=     0.0328   YX=    -0.1744   ZX=     0.4756
   XY=    -0.3312   YY=    -1.4507   ZY=    -0.2214
   XZ=    -0.9954   YZ=    -0.5854   ZZ=     9.4201
   Eigenvalues:    -1.5104     0.0709     9.4418
     40  Bq   Isotropic =     2.6529   Anisotropy =    10.3092
   XX=    -0.0949   YX=    -0.1700   ZX=     0.5536
   XY=    -0.3163   YY=    -1.4458   ZY=    -0.2536
   XZ=    -1.0871   YZ=    -0.6706   ZZ=     9.4994
   Eigenvalues:    -1.5110    -0.0559     9.5257
     41  Bq   Isotropic =     2.6374   Anisotropy =    10.4697
   XX=    -0.2352   YX=    -0.1690   ZX=     0.6140
   XY=    -0.3064   YY=    -1.4369   ZY=    -0.2835
   XZ=    -1.2114   YZ=    -0.7578   ZZ=     9.5843
   Eigenvalues:    -1.5113    -0.1937     9.6172
     42  Bq   Isotropic =     2.6198   Anisotropy =    10.6386
   XX=    -0.3860   YX=    -0.1711   ZX=     0.6518
   XY=    -0.3011   YY=    -1.4246   ZY=    -0.3132
   XZ=    -1.3713   YZ=    -0.8475   ZZ=     9.6700
   Eigenvalues:    -1.5129    -0.3399     9.7122
     43  Bq   Isotropic =     2.5987   Anisotropy =    10.8103
   XX=    -0.5443   YX=    -0.1753   ZX=     0.6624
   XY=    -0.2996   YY=    -1.4097   ZY=    -0.3448
   XZ=    -1.5695   YZ=    -0.9400   ZZ=     9.7500
   Eigenvalues:    -1.5188    -0.4907     9.8055
     44  Bq   Isotropic =     2.5725   Anisotropy =    10.9782
   XX=    -0.7063   YX=    -0.1807   ZX=     0.6417
   XY=    -0.3004   YY=    -1.3928   ZY=    -0.3803
   XZ=    -1.8073   YZ=    -1.0356   ZZ=     9.8164
   Eigenvalues:    -1.5331    -0.6407     9.8913
     45  Bq   Isotropic =     2.5395   Anisotropy =    11.1349
   XX=    -0.8672   YX=    -0.1862   ZX=     0.5869
   XY=    -0.3020   YY=    -1.3743   ZY=    -0.4214
   XZ=    -2.0844   YZ=    -1.1342   ZZ=     9.8599
   Eigenvalues:    -1.5621    -0.7823     9.9628
     46  Bq   Isotropic =     2.4977   Anisotropy =    11.2726
   XX=    -1.0221   YX=    -0.1907   ZX=     0.4963
   XY=    -0.3026   YY=    -1.3548   ZY=    -0.4689
   XZ=    -2.3986   YZ=    -1.2356   ZZ=     9.8700
   Eigenvalues:    -1.6141    -0.9055    10.0128
     47  Bq   Isotropic =     2.4453   Anisotropy =    11.3832
   XX=    -1.1655   YX=    -0.1930   ZX=     0.3704
   XY=    -0.3003   YY=    -1.3348   ZY=    -0.5233
   XZ=    -2.7454   YZ=    -1.3389   ZZ=     9.8361
   Eigenvalues:    -1.6968    -1.0015    10.0341
     48  Bq   Isotropic =     2.3802   Anisotropy =    11.4595
   XX=    -1.2925   YX=    -0.1922   ZX=     0.2112
   XY=    -0.2933   YY=    -1.3148   ZY=    -0.5840
   XZ=    -3.1179   YZ=    -1.4427   ZZ=     9.7480
   Eigenvalues:    -1.8113    -1.0678    10.0199
     49  Bq   Isotropic =     2.3011   Anisotropy =    11.4948
   XX=    -1.3987   YX=    -0.1874   ZX=     0.0225
   XY=    -0.2803   YY=    -1.2949   ZY=    -0.6500
   XZ=    -3.5070   YZ=    -1.5453   ZZ=     9.5970
   Eigenvalues:    -1.9508    -1.1101     9.9643
     50  Bq   Isotropic =     2.2069   Anisotropy =    11.4841
   XX=    -1.4806   YX=    -0.1780   ZX=    -0.1901
   XY=    -0.2600   YY=    -1.2756   ZY=    -0.7194
   XZ=    -3.9016   YZ=    -1.6445   ZZ=     9.3768
   Eigenvalues:    -2.1056    -1.1367     9.8630
     51  Bq   Isotropic =     2.0972   Anisotropy =    11.4245
   XX=    -1.5360   YX=    -0.1635   ZX=    -0.4199
   XY=    -0.2320   YY=    -1.2568   ZY=    -0.7902
   XZ=    -4.2891   YZ=    -1.7378   ZZ=     9.0844
   Eigenvalues:    -2.2675    -1.1544     9.7135
     52  Bq   Isotropic =     1.9727   Anisotropy =    11.3146
   XX=    -1.5640   YX=    -0.1437   ZX=    -0.6594
   XY=    -0.1961   YY=    -1.2386   ZY=    -0.8598
   XZ=    -4.6570   YZ=    -1.8226   ZZ=     8.7208
   Eigenvalues:    -2.4303    -1.1673     9.5158
     53  Bq   Isotropic =     1.8349   Anisotropy =    11.1558
   XX=    -1.5649   YX=    -0.1185   ZX=    -0.9012
   XY=    -0.1529   YY=    -1.2211   ZY=    -0.9258
   XZ=    -4.9930   YZ=    -1.8964   ZZ=     8.2906
   Eigenvalues:    -2.5895    -1.1780     9.2721
     54  Bq   Isotropic =     1.6861   Anisotropy =    10.9512
   XX=    -1.5402   YX=    -0.0878   ZX=    -1.1382
   XY=    -0.1032   YY=    -1.2040   ZY=    -0.9861
   XZ=    -5.2866   YZ=    -1.9569   ZZ=     7.8025
   Eigenvalues:    -2.7410    -1.1876     8.9869
     55  Bq   Isotropic =     1.5294   Anisotropy =    10.7056
   XX=    -1.4922   YX=    -0.0518   ZX=    -1.3638
   XY=    -0.0480   YY=    -1.1872   ZY=    -1.0386
   XZ=    -5.5295   YZ=    -2.0025   ZZ=     7.2676
   Eigenvalues:    -2.8814    -1.1969     8.6665
     56  Bq   Isotropic =     1.3684   Anisotropy =    10.4251
   XX=    -1.4236   YX=    -0.0109   ZX=    -1.5732
   XY=     0.0112   YY=    -1.1707   ZY=    -1.0819
   XZ=    -5.7165   YZ=    -2.0317   ZZ=     6.6994
   Eigenvalues:    -3.0074    -1.2059     8.3185
     57  Bq   Isotropic =     1.2068   Anisotropy =    10.1165
   XX=    -1.3373   YX=     0.0345   ZX=    -1.7622
   XY=     0.0731   YY=    -1.1541   ZY=    -1.1149
   XZ=    -5.8449   YZ=    -2.0442   ZZ=     6.1119
   Eigenvalues:    -3.1160    -1.2147     7.9511
     58  Bq   Isotropic =     1.0483   Anisotropy =     9.7864
   XX=    -1.2364   YX=     0.0837   ZX=    -1.9282
   XY=     0.1362   YY=    -1.1375   ZY=    -1.1373
   XZ=    -5.9153   YZ=    -2.0398   ZZ=     5.5187
   Eigenvalues:    -3.2048    -1.2230     7.5725
     59  Bq   Isotropic =     0.8960   Anisotropy =     9.4415
   XX=    -1.1234   YX=     0.1360   ZX=    -2.0696
   XY=     0.1993   YY=    -1.1209   ZY=    -1.1487
   XZ=    -5.9303   YZ=    -2.0192   ZZ=     4.9323
   Eigenvalues:    -3.2717    -1.2306     7.1903
     60  Bq   Isotropic =     0.7527   Anisotropy =     9.0874
   XX=    -1.0009   YX=     0.1903   ZX=    -2.1857
   XY=     0.2611   YY=    -1.1042   ZY=    -1.1495
   XZ=    -5.8945   YZ=    -1.9837   ZZ=     4.3633
   Eigenvalues:    -3.3158    -1.2370     6.8110
     61  Bq   Isotropic =     0.6205   Anisotropy =     8.7290
   XX=    -0.8713   YX=     0.2455   ZX=    -2.2764
   XY=     0.3205   YY=    -1.0875   ZY=    -1.1402
   XZ=    -5.8134   YZ=    -1.9347   ZZ=     3.8202
   Eigenvalues:    -3.3364    -1.2420     6.4398
     62  Bq   Isotropic =     0.5005   Anisotropy =     8.3703
   XX=    -0.7367   YX=     0.3004   ZX=    -2.3423
   XY=     0.3765   YY=    -1.0709   ZY=    -1.1217
   XZ=    -5.6933   YZ=    -1.8740   ZZ=     3.3091
   Eigenvalues:    -3.3340    -1.2452     6.0807
     63  Bq   Isotropic =     0.3935   Anisotropy =     8.0143
   XX=    -0.5994   YX=     0.3536   ZX=    -2.3844
   XY=     0.4280   YY=    -1.0543   ZY=    -1.0950
   XZ=    -5.5406   YZ=    -1.8038   ZZ=     2.8342
   Eigenvalues:    -3.3097    -1.2462     5.7364
     64  Bq   Isotropic =     0.2995   Anisotropy =     7.6633
   XX=    -0.4616   YX=     0.4040   ZX=    -2.4040
   XY=     0.4745   YY=    -1.0376   ZY=    -1.0612
   XZ=    -5.3615   YZ=    -1.7261   ZZ=     2.3978
   Eigenvalues:    -3.2652    -1.2446     5.4084
     65  Bq   Isotropic =     0.2181   Anisotropy =     7.3188
   XX=    -0.3254   YX=     0.4504   ZX=    -2.4028
   XY=     0.5152   YY=    -1.0208   ZY=    -1.0216
   XZ=    -5.1619   YZ=    -1.6430   ZZ=     2.0006
   Eigenvalues:    -3.2028    -1.2401     5.0973
     66  Bq   Isotropic =     0.1486   Anisotropy =     6.9820
   XX=    -0.1930   YX=     0.4920   ZX=    -2.3826
   XY=     0.5498   YY=    -1.0036   ZY=    -0.9776
   XZ=    -4.9470   YZ=    -1.5564   ZZ=     1.6424
   Eigenvalues:    -3.1251    -1.2324     4.8033
     67  Bq   Isotropic =     0.0899   Anisotropy =     6.6540
   XX=    -0.0662   YX=     0.5281   ZX=    -2.3456
   XY=     0.5782   YY=    -0.9859   ZY=    -0.9304
   XZ=    -4.7218   YZ=    -1.4681   ZZ=     1.3219
   Eigenvalues:    -3.0348    -1.2214     4.5260
     68  Bq   Isotropic =     0.0410   Anisotropy =     6.3354
   XX=     0.0531   YX=     0.5583   ZX=    -2.2941
   XY=     0.6003   YY=    -0.9674   ZY=    -0.8812
   XZ=    -4.4902   YZ=    -1.3798   ZZ=     1.0374
   Eigenvalues:    -2.9346    -1.2070     4.2647
     69  Bq   Isotropic =     0.0007   Anisotropy =     6.0268
   XX=     0.1635   YX=     0.5826   ZX=    -2.2305
   XY=     0.6163   YY=    -0.9479   ZY=    -0.8311
   XZ=    -4.2562   YZ=    -1.2927   ZZ=     0.7866
   Eigenvalues:    -2.8272    -1.1893     4.0186
     70  Bq   Isotropic =    -0.0321   Anisotropy =     5.7288
   XX=     0.2641   YX=     0.6009   ZX=    -2.1572
   XY=     0.6267   YY=    -0.9274   ZY=    -0.7812
   XZ=    -4.0226   YZ=    -1.2078   ZZ=     0.5670
   Eigenvalues:    -2.7150    -1.1684     3.7871
     71  Bq   Isotropic =     2.9143   Anisotropy =     9.6680
   XX=     0.6923   YX=    -0.3573   ZX=    -0.4665
   XY=    -0.5673   YY=    -1.2412   ZY=     0.2936
   XZ=    -0.9920   YZ=     0.1552   ZZ=     9.2917
   Eigenvalues:    -1.3464     0.7296     9.3596
     72  Bq   Isotropic =     2.9691   Anisotropy =     9.7099
   XX=     0.7440   YX=    -0.3863   ZX=    -0.5874
   XY=    -0.5837   YY=    -1.1941   ZY=     0.3580
   XZ=    -1.0153   YZ=     0.2419   ZZ=     9.3573
   Eigenvalues:    -1.3098     0.7747     9.4424
     73  Bq   Isotropic =     3.0307   Anisotropy =     9.7724
   XX=     0.7981   YX=    -0.4165   ZX=    -0.7191
   XY=    -0.5958   YY=    -1.1471   ZY=     0.4167
   XZ=    -1.0313   YZ=     0.3319   ZZ=     9.4411
   Eigenvalues:    -1.2732     0.8198     9.5456
     74  Bq   Isotropic =     3.0988   Anisotropy =     9.8565
   XX=     0.8551   YX=    -0.4481   ZX=    -0.8649
   XY=    -0.6041   YY=    -1.1023   ZY=     0.4684
   XZ=    -1.0375   YZ=     0.4262   ZZ=     9.5434
   Eigenvalues:    -1.2387     0.8652     9.6697
     75  Bq   Isotropic =     3.1726   Anisotropy =     9.9637
   XX=     0.9148   YX=    -0.4819   ZX=    -1.0277
   XY=    -0.6100   YY=    -1.0617   ZY=     0.5124
   XZ=    -1.0313   YZ=     0.5259   ZZ=     9.6647
   Eigenvalues:    -1.2084     0.9111     9.8151
     76  Bq   Isotropic =     3.2515   Anisotropy =    10.0956
   XX=     0.9760   YX=    -0.5188   ZX=    -1.2099
   XY=    -0.6148   YY=    -1.0268   ZY=     0.5488
   XZ=    -1.0107   YZ=     0.6320   ZZ=     9.8053
   Eigenvalues:    -1.1841     0.9567     9.9819
     77  Bq   Isotropic =     3.3346   Anisotropy =    10.2534
   XX=     1.0368   YX=    -0.5597   ZX=    -1.4124
   XY=    -0.6204   YY=    -0.9983   ZY=     0.5789
   XZ=    -0.9735   YZ=     0.7457   ZZ=     9.9653
   Eigenvalues:    -1.1675     1.0010    10.1702
     78  Bq   Isotropic =     3.4210   Anisotropy =    10.4382
   XX=     1.0940   YX=    -0.6055   ZX=    -1.6350
   XY=    -0.6289   YY=    -0.9759   ZY=     0.6047
   XZ=    -0.9174   YZ=     0.8678   ZZ=    10.1448
   Eigenvalues:    -1.1591     1.0423    10.3798
     79  Bq   Isotropic =     3.5099   Anisotropy =    10.6503
   XX=     1.1440   YX=    -0.6571   ZX=    -1.8754
   XY=    -0.6421   YY=    -0.9582   ZY=     0.6292
   XZ=    -0.8403   YZ=     0.9991   ZZ=    10.3439
   Eigenvalues:    -1.1588     1.0784    10.6101
     80  Bq   Isotropic =     3.6006   Anisotropy =    10.8892
   XX=     1.1820   YX=    -0.7153   ZX=    -2.1295
   XY=    -0.6616   YY=    -0.9427   ZY=     0.6561
   XZ=    -0.7392   YZ=     1.1396   ZZ=    10.5624
   Eigenvalues:    -1.1656     1.1072    10.8600
     81  Bq   Isotropic =     3.6922   Anisotropy =    11.1529
   XX=     1.2027   YX=    -0.7801   ZX=    -2.3908
   XY=    -0.6882   YY=    -0.9257   ZY=     0.6896
   XZ=    -0.6108   YZ=     1.2892   ZZ=    10.7995
   Eigenvalues:    -1.1773     1.1264    11.1274
     82  Bq   Isotropic =     3.7838   Anisotropy =    11.4382
   XX=     1.2001   YX=    -0.8512   ZX=    -2.6508
   XY=    -0.7219   YY=    -0.9029   ZY=     0.7342
   XZ=    -0.4508   YZ=     1.4471   ZZ=    11.0542
   Eigenvalues:    -1.1916     1.1337    11.4093
     83  Bq   Isotropic =     3.8741   Anisotropy =    11.7403
   XX=     1.1680   YX=    -0.9275   ZX=    -2.8986
   XY=    -0.7613   YY=    -0.8694   ZY=     0.7943
   XZ=    -0.2537   YZ=     1.6116   ZZ=    11.3238
   Eigenvalues:    -1.2057     1.1271    11.7010
     84  Bq   Isotropic =     3.9612   Anisotropy =    12.0524
   XX=     1.1000   YX=    -1.0067   ZX=    -3.1213
   XY=    -0.8036   YY=    -0.8205   ZY=     0.8738
   XZ=    -0.0133   YZ=     1.7805   ZZ=    11.6040
   Eigenvalues:    -1.2175     1.1049    11.9961
     85  Bq   Isotropic =     4.0420   Anisotropy =    12.3664
   XX=     0.9903   YX=    -1.0854   ZX=    -3.3043
   XY=    -0.8439   YY=    -0.7521   ZY=     0.9759
   XZ=     0.2774   YZ=     1.9505   ZZ=    11.8878
   Eigenvalues:    -1.2256     1.0653    12.2863
     86  Bq   Isotropic =     4.1123   Anisotropy =    12.6724
   XX=     0.8339   YX=    -1.1583   ZX=    -3.4318
   XY=    -0.8758   YY=    -0.6614   ZY=     1.1022
   XZ=     0.6257   YZ=     2.1173   ZZ=    12.1645
   Eigenvalues:    -1.2303     1.0067    12.5606
     87  Bq   Isotropic =     4.1665   Anisotropy =    12.9599
   XX=     0.6275   YX=    -1.2184   ZX=    -3.4880
   XY=    -0.8909   YY=    -0.5476   ZY=     1.2524
   XZ=     1.0377   YZ=     2.2756   ZZ=    12.4194
   Eigenvalues:    -1.2342     0.9272    12.8064
     88  Bq   Isotropic =     4.1973   Anisotropy =    13.2177
   XX=     0.3707   YX=    -1.2569   ZX=    -3.4582
   XY=    -0.8795   YY=    -0.4124   ZY=     1.4233
   XZ=     1.5171   YZ=     2.4185   ZZ=    12.6336
   Eigenvalues:    -1.2426     0.8254    13.0091
     89  Bq   Isotropic =     4.1969   Anisotropy =    13.4351
   XX=     0.0664   YX=    -1.2632   ZX=    -3.3305
   XY=    -0.8315   YY=    -0.2602   ZY=     1.6089
   XZ=     2.0638   YZ=     2.5384   ZZ=    12.7845
   Eigenvalues:    -1.2648     0.7018    13.1537
     90  Bq   Isotropic =     4.1572   Anisotropy =    13.6027
   XX=    -0.2779   YX=    -1.2264   ZX=    -3.0977
   XY=    -0.7374   YY=    -0.0981   ZY=     1.7996
   XZ=     2.6716   YZ=     2.6265   ZZ=    12.8475
   Eigenvalues:    -1.3146     0.5605    13.2256
     91  Bq   Isotropic =     4.0711   Anisotropy =    13.7125
   XX=    -0.6502   YX=    -1.1359   ZX=    -2.7595
   XY=    -0.5901   YY=     0.0642   ZY=     1.9824
   XZ=     3.3270   YZ=     2.6739   ZZ=    12.7993
   Eigenvalues:    -1.4117     0.4121    13.2128
     92  Bq   Isotropic =     3.9340   Anisotropy =    13.7595
   XX=    -1.0346   YX=    -0.9841   ZX=    -2.3238
   XY=    -0.3861   YY=     0.2154   ZY=     2.1423
   XZ=     4.0094   YZ=     2.6723   ZZ=    12.6212
   Eigenvalues:    -1.5792     0.2741    13.1070
     93  Bq   Isotropic =     3.7449   Anisotropy =    13.7409
   XX=    -1.4125   YX=    -0.7680   ZX=    -1.8068
   XY=    -0.1274   YY=     0.3437   ZY=     2.2631
   XZ=     4.6914   YZ=     2.6154   ZZ=    12.3034
   Eigenvalues:    -1.8356     0.1647    12.9055
     94  Bq   Isotropic =     3.5072   Anisotropy =    13.6573
   XX=    -1.7649   YX=    -0.4911   ZX=    -1.2322
   XY=     0.1782   YY=     0.4384   ZY=     2.3295
   XZ=     5.3420   YZ=     2.5002   ZZ=    11.8482
   Eigenvalues:    -2.1837     0.0933    12.6121
     95  Bq   Isotropic =     3.2294   Anisotropy =    13.5120
   XX=    -2.0744   YX=    -0.1642   ZX=    -0.6280
   XY=     0.5167   YY=     0.4911   ZY=     2.3296
   XZ=     5.9303   YZ=     2.3280   ZZ=    11.2715
   Eigenvalues:    -2.6074     0.0583    12.2374
     96  Bq   Isotropic =     2.9238   Anisotropy =    13.3118
   XX=    -2.3278   YX=     0.1949   ZX=    -0.0227
   XY=     0.8693   YY=     0.4971   ZY=     2.2567
   XZ=     6.4303   YZ=     2.1053   ZZ=    10.6021
   Eigenvalues:    -3.0783     0.0513    11.7983
     97  Bq   Isotropic =     2.6054   Anisotropy =    13.0669
   XX=    -2.5169   YX=     0.5635   ZX=     0.5587
   XY=     1.2140   YY=     0.4556   ZY=     2.1108
   XZ=     6.8253   YZ=     1.8438   ZZ=     9.8774
   Eigenvalues:    -3.5631     0.0626    11.3166
     98  Bq   Isotropic =     2.2899   Anisotropy =    12.7907
   XX=    -2.6383   YX=     0.9168   ZX=     1.0985
   XY=     1.5286   YY=     0.3703   ZY=     1.8992
   XZ=     7.1099   YZ=     1.5592   ZZ=     9.1375
   Eigenvalues:    -4.0296     0.0822    10.8170
     99  Bq   Isotropic =     1.9914   Anisotropy =    12.4990
   XX=    -2.6925   YX=     1.2314   ZX=     1.5877
   XY=     1.7932   YY=     0.2480   ZY=     1.6359
   XZ=     7.2906   YZ=     1.2697   ZZ=     8.4187
   Eigenvalues:    -4.4494     0.0995    10.3241
    100  Bq   Isotropic =     1.7206   Anisotropy =    12.2085
   XX=    -2.6826   YX=     1.4888   ZX=     2.0255
   XY=     1.9928   YY=     0.0972   ZY=     1.3399
   XZ=     7.3831   YZ=     0.9940   ZZ=     7.7472
   Eigenvalues:    -4.8009     0.1031     9.8596
    101  Bq   Isotropic =     1.4835   Anisotropy =    11.9337
   XX=    -2.6124   YX=     1.6776   ZX=     2.4169
   XY=     2.1191   YY=    -0.0730   ZY=     1.0331
   XZ=     7.4085   YZ=     0.7488   ZZ=     7.1359
   Eigenvalues:    -5.0703     0.0816     9.4393
    102  Bq   Isotropic =     1.2814   Anisotropy =    11.6841
   XX=    -2.4856   YX=     1.7944   ZX=     2.7695
   XY=     2.1711   YY=    -0.2540   ZY=     0.7373
   XZ=     7.3880   YZ=     0.5472   ZZ=     6.5838
   Eigenvalues:    -5.2521     0.0255     9.0708
    103  Bq   Isotropic =     1.1113   Anisotropy =    11.4618
   XX=    -2.3059   YX=     1.8436   ZX=     3.0896
   XY=     2.1551   YY=    -0.4390   ZY=     0.4724
   XZ=     7.3389   YZ=     0.3975   ZZ=     6.0789
   Eigenvalues:    -5.3481    -0.0704     8.7525
    104  Bq   Isotropic =     0.9676   Anisotropy =    11.2601
   XX=    -2.0773   YX=     1.8356   ZX=     3.3801
   XY=     2.0830   YY=    -0.6223   ZY=     0.2533
   XZ=     7.2718   YZ=     0.3022   ZZ=     5.6023
   Eigenvalues:    -5.3661    -0.2055     8.4743
    105  Bq   Isotropic =     0.8432   Anisotropy =    11.0663
   XX=    -1.8053   YX=     1.7847   ZX=     3.6389
   XY=     1.9706   YY=    -0.7994   ZY=     0.0889
   XZ=     7.1896   YZ=     0.2589   ZZ=     5.1341
   Eigenvalues:    -5.3176    -0.3736     8.2207
    106  Bq   Isotropic =     0.7314   Anisotropy =    10.8640
   XX=    -1.4975   YX=     1.7067   ZX=     3.8596
   XY=     1.8349   YY=    -0.9663   ZY=    -0.0184
   XZ=     7.0890   YZ=     0.2603   ZZ=     4.6579
   Eigenvalues:    -5.2159    -0.5640     7.9741
    107  Bq   Isotropic =     0.6270   Anisotropy =    10.6379
   XX=    -1.1645   YX=     1.6162   ZX=     4.0337
   XY=     1.6918   YY=    -1.1194   ZY=    -0.0727
   XZ=     6.9628   YZ=     0.2959   ZZ=     4.1647
   Eigenvalues:    -5.0742    -0.7639     7.7189
    108  Bq   Isotropic =     0.5266   Anisotropy =    10.3763
   XX=    -0.8192   YX=     1.5252   ZX=     4.1526
   XY=     1.5542   YY=    -1.2549   ZY=    -0.0826
   XZ=     6.8030   YZ=     0.3539   ZZ=     3.6540
   Eigenvalues:    -4.9041    -0.9601     7.4442
    109  Bq   Isotropic =     0.4293   Anisotropy =    10.0729
   XX=    -0.4758   YX=     1.4415   ZX=     4.2103
   XY=     1.4306   YY=    -1.3696   ZY=    -0.0599
   XZ=     6.6038   YZ=     0.4222   ZZ=     3.1332
   Eigenvalues:    -4.7154    -1.1414     7.1446
    110  Bq   Isotropic =     0.3354   Anisotropy =     9.7272
   XX=    -0.1476   YX=     1.3694   ZX=     4.2055
   XY=     1.3253   YY=    -1.4611   ZY=    -0.0169
   XZ=     6.3635   YZ=     0.4907   ZZ=     2.6148
   Eigenvalues:    -4.5151    -1.2990     6.8202
    111  Bq   Isotropic =     0.2464   Anisotropy =     9.3432
   XX=     0.1537   YX=     1.3095   ZX=     4.1413
   XY=     1.2386   YY=    -1.5278   ZY=     0.0354
   XZ=     6.0848   YZ=     0.5514   ZZ=     2.1134
   Eigenvalues:    -4.3085    -1.4275     6.4753
    112  Bq   Isotropic =    -0.0585   Anisotropy =     5.4416
   XX=     0.3540   YX=     0.6137   ZX=    -2.0764
   XY=     0.6319   YY=    -0.9057   ZY=    -0.7321
   XZ=    -3.7923   YZ=    -1.1262   ZZ=     0.3761
   Eigenvalues:    -2.6002    -1.1446     3.5692
    113  Bq   Isotropic =    -0.0795   Anisotropy =     5.1657
   XX=     0.4331   YX=     0.6213   ZX=    -1.9902
   XY=     0.6325   YY=    -0.8830   ZY=    -0.6846
   XZ=    -3.5672   YZ=    -1.0482   ZZ=     0.2113
   Eigenvalues:    -2.4845    -1.1183     3.3643
    114  Bq   Isotropic =    -0.0959   Anisotropy =     4.9013
   XX=     0.5014   YX=     0.6243   ZX=    -1.9007
   XY=     0.6291   YY=    -0.8593   ZY=    -0.6390
   XZ=    -3.3492   YZ=    -0.9744   ZZ=     0.0701
   Eigenvalues:    -2.3696    -1.0898     3.1716
    115  Bq   Isotropic =    -0.1085   Anisotropy =     4.6487
   XX=     0.5591   YX=     0.6232   ZX=    -1.8094
   XY=     0.6223   YY=    -0.8346   ZY=    -0.5957
   XZ=    -3.1394   YZ=    -0.9049   ZZ=    -0.0501
   Eigenvalues:    -2.2567    -1.0595     2.9906
    116  Bq   Isotropic =    -0.1180   Anisotropy =     4.4078
   XX=     0.6068   YX=     0.6187   ZX=    -1.7179
   XY=     0.6127   YY=    -0.8092   ZY=    -0.5548
   XZ=    -2.9389   YZ=    -0.8398   ZZ=    -0.1515
   Eigenvalues:    -2.1466    -1.0279     2.8206
    117  Bq   Isotropic =    -0.1248   Anisotropy =     4.1786
   XX=     0.6453   YX=     0.6112   ZX=    -1.6273
   XY=     0.6008   YY=    -0.7833   ZY=    -0.5165
   XZ=    -2.7483   YZ=    -0.7791   ZZ=    -0.2363
   Eigenvalues:    -2.0400    -0.9952     2.6610
    118  Bq   Isotropic =    -0.1294   Anisotropy =     3.9610
   XX=     0.6753   YX=     0.6014   ZX=    -1.5387
   XY=     0.5872   YY=    -0.7570   ZY=    -0.4808
   XZ=    -2.5680   YZ=    -0.7228   ZZ=    -0.3065
   Eigenvalues:    -1.9375    -0.9620     2.5113
    119  Bq   Isotropic =    -0.1323   Anisotropy =     3.7548
   XX=     0.6977   YX=     0.5897   ZX=    -1.4526
   XY=     0.5722   YY=    -0.7306   ZY=    -0.4475
   XZ=    -2.3980   YZ=    -0.6705   ZZ=    -0.3639
   Eigenvalues:    -1.8393    -0.9284     2.3709
    120  Bq   Isotropic =    -0.1337   Anisotropy =     3.5598
   XX=     0.7134   YX=     0.5764   ZX=    -1.3697
   XY=     0.5563   YY=    -0.7042   ZY=    -0.4167
   XZ=    -2.2383   YZ=    -0.6222   ZZ=    -0.4103
   Eigenvalues:    -1.7457    -0.8949     2.2395
    121  Bq   Isotropic =    -0.1340   Anisotropy =     3.3754
   XX=     0.7232   YX=     0.5621   ZX=    -1.2904
   XY=     0.5397   YY=    -0.6780   ZY=    -0.3882
   XZ=    -2.0888   YZ=    -0.5775   ZZ=    -0.4471
   Eigenvalues:    -1.6566    -0.8616     2.1163
    122  Bq   Isotropic =    -0.1333   Anisotropy =     3.2015
   XX=     0.7280   YX=     0.5470   ZX=    -1.2149
   XY=     0.5227   YY=    -0.6522   ZY=    -0.3618
   XZ=    -1.9492   YZ=    -0.5364   ZZ=    -0.4756
   Eigenvalues:    -1.5721    -0.8288     2.0011
    123  Bq   Isotropic =    -0.1318   Anisotropy =     3.0375
   XX=     0.7285   YX=     0.5313   ZX=    -1.1433
   XY=     0.5055   YY=    -0.6269   ZY=    -0.3374
   XZ=    -1.8189   YZ=    -0.4984   ZZ=    -0.4971
   Eigenvalues:    -1.4920    -0.7967     1.8932
    124  Bq   Isotropic =    -0.1298   Anisotropy =     2.8830
   XX=     0.7253   YX=     0.5154   ZX=    -1.0756
   XY=     0.4884   YY=    -0.6021   ZY=    -0.3149
   XZ=    -1.6977   YZ=    -0.4634   ZZ=    -0.5126
   Eigenvalues:    -1.4163    -0.7653     1.7922
    125  Bq   Isotropic =    -0.1273   Anisotropy =     2.7376
   XX=     0.7191   YX=     0.4993   ZX=    -1.0118
   XY=     0.4714   YY=    -0.5780   ZY=    -0.2942
   XZ=    -1.5851   YZ=    -0.4312   ZZ=    -0.5230
   Eigenvalues:    -1.3449    -0.7348     1.6977
    126  Bq   Isotropic =    -0.1245   Anisotropy =     2.6007
   XX=     0.7104   YX=     0.4832   ZX=    -0.9519
   XY=     0.4547   YY=    -0.5547   ZY=    -0.2751
   XZ=    -1.4804   YZ=    -0.4016   ZZ=    -0.5291
   Eigenvalues:    -1.2774    -0.7052     1.6093
    127  Bq   Isotropic =    -0.1213   Anisotropy =     2.4719
   XX=     0.6997   YX=     0.4673   ZX=    -0.8957
   XY=     0.4383   YY=    -0.5322   ZY=    -0.2574
   XZ=    -1.3834   YZ=    -0.3742   ZZ=    -0.5316
   Eigenvalues:    -1.2139    -0.6767     1.5266
    128  Bq   Isotropic =    -0.1180   Anisotropy =     2.3507
   XX=     0.6874   YX=     0.4516   ZX=    -0.8430
   XY=     0.4223   YY=    -0.5104   ZY=    -0.2411
   XZ=    -1.2933   YZ=    -0.3490   ZZ=    -0.5311
   Eigenvalues:    -1.1539    -0.6493     1.4491
    129  Bq   Isotropic =    -0.1146   Anisotropy =     2.2367
   XX=     0.6739   YX=     0.4362   ZX=    -0.7937
   XY=     0.4068   YY=    -0.4896   ZY=    -0.2260
   XZ=    -1.2099   YZ=    -0.3258   ZZ=    -0.5282
   Eigenvalues:    -1.0975    -0.6229     1.3765
    130  Bq   Isotropic =    -0.1111   Anisotropy =     2.1295
   XX=     0.6594   YX=     0.4212   ZX=    -0.7476
   XY=     0.3917   YY=    -0.4695   ZY=    -0.2121
   XZ=    -1.1325   YZ=    -0.3044   ZZ=    -0.5232
   Eigenvalues:    -1.0443    -0.5976     1.3086
    131  Bq   Isotropic =    -0.1076   Anisotropy =     2.0286
   XX=     0.6442   YX=     0.4065   ZX=    -0.7045
   XY=     0.3772   YY=    -0.4503   ZY=    -0.1992
   XZ=    -1.0608   YZ=    -0.2846   ZZ=    -0.5166
   Eigenvalues:    -0.9942    -0.5734     1.2449
    132  Bq   Isotropic =     0.1645   Anisotropy =     8.9283
   XX=     0.4201   YX=     1.2604   ZX=     4.0250
   XY=     1.1684   YY=    -1.5697   ZY=     0.0882
   XZ=     5.7742   YZ=     0.5996   ZZ=     1.6431
   Eigenvalues:    -4.0988    -1.5243     6.1167
    133  Bq   Isotropic =     0.0914   Anisotropy =     8.4914
   XX=     0.6471   YX=     1.2194   ZX=     3.8665
   XY=     1.1113   YY=    -1.5877   ZY=     0.1356
   XZ=     5.4405   YZ=     0.6330   ZZ=     1.2147
   Eigenvalues:    -3.8886    -1.5896     5.7523
    134  Bq   Isotropic =     0.0284   Anisotropy =     8.0421
   XX=     0.8337   YX=     1.1838   ZX=     3.6770
   XY=     1.0635   YY=    -1.5840   ZY=     0.1742
   XZ=     5.0936   YZ=     0.6514   ZZ=     0.8355
   Eigenvalues:    -3.6795    -1.6251     5.3898
    135  Bq   Isotropic =    -0.0238   Anisotropy =     7.5895
   XX=     0.9815   YX=     1.1510   ZX=     3.4672
   XY=     1.0216   YY=    -1.5614   ZY=     0.2029
   XZ=     4.7431   YZ=     0.6562   ZZ=     0.5084
   Eigenvalues:    -3.4731    -1.6343     5.0358
    136  Bq   Isotropic =    -0.0655   Anisotropy =     7.1416
   XX=     1.0936   YX=     1.1189   ZX=     3.2468
   XY=     0.9831   YY=    -1.5235   ZY=     0.2217
   XZ=     4.3971   YZ=     0.6494   ZZ=     0.2333
   Eigenvalues:    -3.2709    -1.6212     4.6955
    137  Bq   Isotropic =    -0.0974   Anisotropy =     6.7050
   XX=     1.1745   YX=     1.0864   ZX=     3.0241
   XY=     0.9461   YY=    -1.4737   ZY=     0.2318
   XZ=     4.0624   YZ=     0.6336   ZZ=     0.0071
   Eigenvalues:    -3.0744    -1.5903     4.3726
    138  Bq   Isotropic =    -0.1206   Anisotropy =     6.2850
   XX=     1.2288   YX=     1.0529   ZX=     2.8053
   XY=     0.9095   YY=    -1.4157   ZY=     0.2348
   XZ=     3.7440   YZ=     0.6110   ZZ=    -0.1749
   Eigenvalues:    -2.8852    -1.5460     4.0694
    139  Bq   Isotropic =    -0.1365   Anisotropy =     5.8852
   XX=     1.2611   YX=     1.0180   ZX=     2.5949
   XY=     0.8728   YY=    -1.3525   ZY=     0.2322
   XZ=     3.4449   YZ=     0.5840   ZZ=    -0.3182
   Eigenvalues:    -2.7044    -1.4922     3.7870
    140  Bq   Isotropic =    -0.1466   Anisotropy =     5.5082
   XX=     1.2757   YX=     0.9820   ZX=     2.3959
   XY=     0.8359   YY=    -1.2868   ZY=     0.2256
   XZ=     3.1671   YZ=     0.5542   ZZ=    -0.4287
   Eigenvalues:    -2.5330    -1.4323     3.5255
    141  Bq   Isotropic =    -0.1521   Anisotropy =     5.1550
   XX=     1.2761   YX=     0.9453   ZX=     2.2100
   XY=     0.7989   YY=    -1.2207   ZY=     0.2162
   XZ=     2.9110   YZ=     0.5232   ZZ=    -0.5119
   Eigenvalues:    -2.3716    -1.3693     3.2845
    142  Bq   Isotropic =    -0.1543   Anisotropy =     4.8260
   XX=     1.2658   YX=     0.9081   ZX=     2.0380
   XY=     0.7622   YY=    -1.1557   ZY=     0.2053
   XZ=     2.6764   YZ=     0.4921   ZZ=    -0.5729
   Eigenvalues:    -2.2206    -1.3053     3.0630
    143  Bq   Isotropic =    -0.1539   Anisotropy =     4.5207
   XX=     1.2473   YX=     0.8710   ZX=     1.8797
   XY=     0.7260   YY=    -1.0930   ZY=     0.1935
   XZ=     2.4624   YZ=     0.4616   ZZ=    -0.6160
   Eigenvalues:    -2.0798    -1.2418     2.8599
    144  Bq   Isotropic =    -0.1518   Anisotropy =     4.2382
   XX=     1.2227   YX=     0.8343   ZX=     1.7349
   XY=     0.6906   YY=    -1.0331   ZY=     0.1815
   XZ=     2.2677   YZ=     0.4322   ZZ=    -0.6449
   Eigenvalues:    -1.9491    -1.1799     2.6737
    145  Bq   Isotropic =    -0.1484   Anisotropy =     3.9772
   XX=     1.1939   YX=     0.7983   ZX=     1.6026
   XY=     0.6564   YY=    -0.9764   ZY=     0.1698
   XZ=     2.0909   YZ=     0.4043   ZZ=    -0.6627
   Eigenvalues:    -1.8280    -1.1203     2.5031
    146  Bq   Isotropic =    -0.1442   Anisotropy =     3.7364
   XX=     1.1621   YX=     0.7633   ZX=     1.4821
   XY=     0.6234   YY=    -0.9231   ZY=     0.1584
   XZ=     1.9305   YZ=     0.3780   ZZ=    -0.6717
   Eigenvalues:    -1.7159    -1.0635     2.3467
    147  Bq   Isotropic =    -0.1396   Anisotropy =     3.5142
   XX=     1.1285   YX=     0.7295   ZX=     1.3723
   XY=     0.5919   YY=    -0.8732   ZY=     0.1477
   XZ=     1.7849   YZ=     0.3535   ZZ=    -0.6740
   Eigenvalues:    -1.6123    -1.0095     2.2032
    148  Bq   Isotropic =    -0.1346   Anisotropy =     3.3090
   XX=     1.0938   YX=     0.6970   ZX=     1.2723
   XY=     0.5619   YY=    -0.8265   ZY=     0.1377
   XZ=     1.6527   YZ=     0.3307   ZZ=    -0.6711
   Eigenvalues:    -1.5166    -0.9586     2.0714
    149  Bq   Isotropic =    -0.1295   Anisotropy =     3.1196
   XX=     1.0586   YX=     0.6659   ZX=     1.1812
   XY=     0.5334   YY=    -0.7829   ZY=     0.1284
   XZ=     1.5326   YZ=     0.3096   ZZ=    -0.6643
   Eigenvalues:    -1.4281    -0.9107     1.9502
    150  Bq   Isotropic =    -0.1244   Anisotropy =     2.9445
   XX=     1.0235   YX=     0.6361   ZX=     1.0980
   XY=     0.5065   YY=    -0.7422   ZY=     0.1199
   XZ=     1.4233   YZ=     0.2900   ZZ=    -0.6545
   Eigenvalues:    -1.3462    -0.8656     1.8386
    151  Bq   Isotropic =    -0.1194   Anisotropy =     2.7825
   XX=     0.9887   YX=     0.6078   ZX=     1.0221
   XY=     0.4811   YY=    -0.7042   ZY=     0.1121
   XZ=     1.3237   YZ=     0.2720   ZZ=    -0.6425
   Eigenvalues:    -1.2704    -0.8233     1.7356
 End of Minotr F.D. properties file   721 does not exist.
 End of Minotr F.D. properties file   722 does not exist.
 End of Minotr F.D. properties file   788 does not exist.
 Hyperfine terms turned off by default for NAtoms > 100.

 **********************************************************************

            Population analysis using the SCF density.

 **********************************************************************

 Alpha  occ. eigenvalues --  -19.11610 -10.26011 -10.20377 -10.19939 -10.19592
 Alpha  occ. eigenvalues --  -10.19567 -10.19337 -10.18798 -10.18780 -10.18735
 Alpha  occ. eigenvalues --  -10.18644 -10.18436 -10.18319 -10.18165 -10.15725
 Alpha  occ. eigenvalues --   -1.05553  -0.89591  -0.83510  -0.81932  -0.79169
 Alpha  occ. eigenvalues --   -0.75827  -0.73494  -0.68757  -0.66215  -0.65457
 Alpha  occ. eigenvalues --   -0.60547  -0.56817  -0.54701  -0.53080  -0.51937
 Alpha  occ. eigenvalues --   -0.50178  -0.48733  -0.46568  -0.45840  -0.44573
 Alpha  occ. eigenvalues --   -0.43521  -0.43222  -0.42045  -0.40673  -0.39434
 Alpha  occ. eigenvalues --   -0.38690  -0.37874  -0.36415  -0.36131  -0.35819
 Alpha  occ. eigenvalues --   -0.34793  -0.33913  -0.31641  -0.27894  -0.25944
 Alpha  occ. eigenvalues --   -0.23948  -0.21013
 Alpha virt. eigenvalues --   -0.07853  -0.03812  -0.02259   0.02068   0.03676
 Alpha virt. eigenvalues --    0.04569   0.05387   0.07189   0.07993   0.08526
 Alpha virt. eigenvalues --    0.08875   0.09586   0.11036   0.11243   0.12672
 Alpha virt. eigenvalues --    0.13282   0.13931   0.14924   0.17368   0.19433
 Alpha virt. eigenvalues --    0.19915   0.22371   0.23225   0.24347   0.25105
 Alpha virt. eigenvalues --    0.26504   0.27237   0.28704   0.29481   0.29773
 Alpha virt. eigenvalues --    0.30858   0.32136   0.32543   0.34957   0.35660
 Alpha virt. eigenvalues --    0.36161   0.36909   0.37867   0.39589   0.40371
 Alpha virt. eigenvalues --    0.40715   0.41645   0.42321   0.43038   0.43973
 Alpha virt. eigenvalues --    0.44195   0.44439   0.46538   0.47413   0.48380
 Alpha virt. eigenvalues --    0.49424   0.50019   0.50838   0.52549   0.53903
 Alpha virt. eigenvalues --    0.54717   0.55250   0.55840   0.56489   0.56927
 Alpha virt. eigenvalues --    0.57718   0.58320   0.58595   0.59359   0.60037
 Alpha virt. eigenvalues --    0.60478   0.60899   0.61552   0.62345   0.62830
 Alpha virt. eigenvalues --    0.63194   0.63472   0.65347   0.65815   0.66320
 Alpha virt. eigenvalues --    0.66741   0.68600   0.69489   0.70849   0.72135
 Alpha virt. eigenvalues --    0.73226   0.73971   0.74825   0.75654   0.75979
 Alpha virt. eigenvalues --    0.78863   0.79722   0.80938   0.82697   0.83972
 Alpha virt. eigenvalues --    0.85080   0.85524   0.89192   0.89392   0.92075
 Alpha virt. eigenvalues --    0.93860   0.95212   0.96898   0.97553   1.00928
 Alpha virt. eigenvalues --    1.03622   1.03945   1.04785   1.08164   1.09958
 Alpha virt. eigenvalues --    1.10462   1.12439   1.14670   1.16133   1.18589
 Alpha virt. eigenvalues --    1.19875   1.21109   1.23065   1.26121   1.27795
 Alpha virt. eigenvalues --    1.33513   1.35023   1.35584   1.37376   1.37913
 Alpha virt. eigenvalues --    1.40489   1.42682   1.44009   1.44902   1.45914
 Alpha virt. eigenvalues --    1.47472   1.48974   1.49496   1.50586   1.52321
 Alpha virt. eigenvalues --    1.52718   1.53821   1.55093   1.55889   1.56776
 Alpha virt. eigenvalues --    1.58335   1.59708   1.60180   1.61169   1.62592
 Alpha virt. eigenvalues --    1.62926   1.64030   1.64564   1.65978   1.66075
 Alpha virt. eigenvalues --    1.66971   1.68696   1.69963   1.70777   1.72436
 Alpha virt. eigenvalues --    1.74342   1.75275   1.76636   1.77289   1.78311
 Alpha virt. eigenvalues --    1.78995   1.80007   1.80423   1.81185   1.81939
 Alpha virt. eigenvalues --    1.82869   1.85799   1.86985   1.88901   1.89454
 Alpha virt. eigenvalues --    1.89868   1.91585   1.91754   1.95365   1.96152
 Alpha virt. eigenvalues --    1.98379   1.99503   2.02227   2.03938   2.05447
 Alpha virt. eigenvalues --    2.07986   2.08466   2.09088   2.11690   2.13161
 Alpha virt. eigenvalues --    2.14326   2.17100   2.18319   2.21191   2.23189
 Alpha virt. eigenvalues --    2.24567   2.26167   2.26857   2.29266   2.31726
 Alpha virt. eigenvalues --    2.32134   2.35257   2.35921   2.37458   2.38652
 Alpha virt. eigenvalues --    2.40536   2.42210   2.45131   2.49389   2.50541
 Alpha virt. eigenvalues --    2.52501   2.54530   2.55247   2.56727   2.57274
 Alpha virt. eigenvalues --    2.60018   2.60513   2.61754   2.62501   2.62779
 Alpha virt. eigenvalues --    2.64214   2.65688   2.66610   2.67028   2.67478
 Alpha virt. eigenvalues --    2.68773   2.70153   2.72198   2.73639   2.75940
 Alpha virt. eigenvalues --    2.76918   2.78732   2.80844   2.83934   2.84263
 Alpha virt. eigenvalues --    2.86313   2.87077   2.89857   2.91424   2.92205
 Alpha virt. eigenvalues --    2.93805   2.96249   2.97384   3.00929   3.02387
 Alpha virt. eigenvalues --    3.04221   3.05748   3.07841   3.13591   3.14835
 Alpha virt. eigenvalues --    3.17171   3.21136   3.24133   3.26707   3.30310
 Alpha virt. eigenvalues --    3.31053   3.35713   3.37360   3.42521   3.45919
 Alpha virt. eigenvalues --    3.49540   3.51023   3.54556   3.58017   3.63189
 Alpha virt. eigenvalues --    3.72337   3.74939   3.82102   3.83950   3.94888
 Alpha virt. eigenvalues --    3.96526   3.97724   4.00745   4.03635   4.06557
 Alpha virt. eigenvalues --    4.10507   4.20205   4.24316   4.36566   4.41831
 Alpha virt. eigenvalues --    4.56113   4.62446   4.97204   5.07762   5.61390
 Alpha virt. eigenvalues --   23.50332  23.68038  23.73320  23.79048  23.83200
 Alpha virt. eigenvalues --   23.85925  23.89191  23.92653  23.99808  24.12351
 Alpha virt. eigenvalues --   24.17239  24.20132  24.21702  24.25958  49.99604
          Condensed to atoms (all electrons):
 Mulliken charges:
               1
     1  Bq   0.000000
     2  Bq   0.000000
     3  C   -0.116830
     4  C   -0.122983
     5  C   -0.070560
     6  C    0.072286
     7  C    0.045418
     8  C   -0.036686
     9  C   -0.420091
    10  C   -0.076700
    11  C   -0.063042
    12  C   -0.190406
    13  C   -0.097402
    14  C   -0.071201
    15  C   -0.189545
    16  C    0.307606
    17  O   -0.278581
    18  H    0.101155
    19  H    0.099847
    20  H    0.111883
    21  H    0.100366
    22  H    0.097294
    23  H    0.093816
    24  H    0.139636
    25  H    0.104381
    26  H    0.111601
    27  H    0.122173
    28  H    0.121605
    29  H    0.104962
    30  Bq   0.000000
    31  Bq   0.000000
    32  Bq   0.000000
    33  Bq   0.000000
    34  Bq   0.000000
    35  Bq   0.000000
    36  Bq   0.000000
    37  Bq   0.000000
    38  Bq   0.000000
    39  Bq   0.000000
    40  Bq   0.000000
    41  Bq   0.000000
    42  Bq   0.000000
    43  Bq   0.000000
    44  Bq   0.000000
    45  Bq   0.000000
    46  Bq   0.000000
    47  Bq   0.000000
    48  Bq   0.000000
    49  Bq   0.000000
    50  Bq   0.000000
    51  Bq   0.000000
    52  Bq   0.000000
    53  Bq   0.000000
    54  Bq   0.000000
    55  Bq   0.000000
    56  Bq   0.000000
    57  Bq   0.000000
    58  Bq   0.000000
    59  Bq   0.000000
    60  Bq   0.000000
    61  Bq   0.000000
    62  Bq   0.000000
    63  Bq   0.000000
    64  Bq   0.000000
    65  Bq   0.000000
    66  Bq   0.000000
    67  Bq   0.000000
    68  Bq   0.000000
    69  Bq   0.000000
    70  Bq   0.000000
    71  Bq   0.000000
    72  Bq   0.000000
    73  Bq   0.000000
    74  Bq   0.000000
    75  Bq   0.000000
    76  Bq   0.000000
    77  Bq   0.000000
    78  Bq   0.000000
    79  Bq   0.000000
    80  Bq   0.000000
    81  Bq   0.000000
    82  Bq   0.000000
    83  Bq   0.000000
    84  Bq   0.000000
    85  Bq   0.000000
    86  Bq   0.000000
    87  Bq   0.000000
    88  Bq   0.000000
    89  Bq   0.000000
    90  Bq   0.000000
    91  Bq   0.000000
    92  Bq   0.000000
    93  Bq   0.000000
    94  Bq   0.000000
    95  Bq   0.000000
    96  Bq   0.000000
    97  Bq   0.000000
    98  Bq   0.000000
    99  Bq   0.000000
   100  Bq   0.000000
   101  Bq   0.000000
   102  Bq   0.000000
   103  Bq   0.000000
   104  Bq   0.000000
   105  Bq   0.000000
   106  Bq   0.000000
   107  Bq   0.000000
   108  Bq   0.000000
   109  Bq   0.000000
   110  Bq   0.000000
   111  Bq   0.000000
   112  Bq   0.000000
   113  Bq   0.000000
   114  Bq   0.000000
   115  Bq   0.000000
   116  Bq   0.000000
   117  Bq   0.000000
   118  Bq   0.000000
   119  Bq   0.000000
   120  Bq   0.000000
   121  Bq   0.000000
   122  Bq   0.000000
   123  Bq   0.000000
   124  Bq   0.000000
   125  Bq   0.000000
   126  Bq   0.000000
   127  Bq   0.000000
   128  Bq   0.000000
   129  Bq   0.000000
   130  Bq   0.000000
   131  Bq   0.000000
   132  Bq   0.000000
   133  Bq   0.000000
   134  Bq   0.000000
   135  Bq   0.000000
   136  Bq   0.000000
   137  Bq   0.000000
   138  Bq   0.000000
   139  Bq   0.000000
   140  Bq   0.000000
   141  Bq   0.000000
   142  Bq   0.000000
   143  Bq   0.000000
   144  Bq   0.000000
   145  Bq   0.000000
   146  Bq   0.000000
   147  Bq   0.000000
   148  Bq   0.000000
   149  Bq   0.000000
   150  Bq   0.000000
   151  Bq   0.000000
 Sum of Mulliken charges =  -0.00000
 Mulliken charges with hydrogens summed into heavy atoms:
               1
     1  Bq   0.000000
     2  Bq   0.121605
     3  C   -0.015675
     4  C   -0.023136
     5  C    0.041323
     6  C    0.072286
     7  C    0.045418
     8  C    0.063680
     9  C   -0.420091
    10  C    0.020594
    11  C    0.030773
    12  C   -0.050770
    13  C    0.006979
    14  C    0.040400
    15  C    0.037590
    16  C    0.307606
    17  O   -0.278581
    30  Bq   0.000000
    31  Bq   0.000000
    32  Bq   0.000000
    33  Bq   0.000000
    34  Bq   0.000000
    35  Bq   0.000000
    36  Bq   0.000000
    37  Bq   0.000000
    38  Bq   0.000000
    39  Bq   0.000000
    40  Bq   0.000000
    41  Bq   0.000000
    42  Bq   0.000000
    43  Bq   0.000000
    44  Bq   0.000000
    45  Bq   0.000000
    46  Bq   0.000000
    47  Bq   0.000000
    48  Bq   0.000000
    49  Bq   0.000000
    50  Bq   0.000000
    51  Bq   0.000000
    52  Bq   0.000000
    53  Bq   0.000000
    54  Bq   0.000000
    55  Bq   0.000000
    56  Bq   0.000000
    57  Bq   0.000000
    58  Bq   0.000000
    59  Bq   0.000000
    60  Bq   0.000000
    61  Bq   0.000000
    62  Bq   0.000000
    63  Bq   0.000000
    64  Bq   0.000000
    65  Bq   0.000000
    66  Bq   0.000000
    67  Bq   0.000000
    68  Bq   0.000000
    69  Bq   0.000000
    70  Bq   0.000000
    71  Bq   0.000000
    72  Bq   0.000000
    73  Bq   0.000000
    74  Bq   0.000000
    75  Bq   0.000000
    76  Bq   0.000000
    77  Bq   0.000000
    78  Bq   0.000000
    79  Bq   0.000000
    80  Bq   0.000000
    81  Bq   0.000000
    82  Bq   0.000000
    83  Bq   0.000000
    84  Bq   0.000000
    85  Bq   0.000000
    86  Bq   0.000000
    87  Bq   0.000000
    88  Bq   0.000000
    89  Bq   0.000000
    90  Bq   0.000000
    91  Bq   0.000000
    92  Bq   0.000000
    93  Bq   0.000000
    94  Bq   0.000000
    95  Bq   0.000000
    96  Bq   0.000000
    97  Bq   0.000000
    98  Bq   0.000000
    99  Bq   0.000000
   100  Bq   0.000000
   101  Bq   0.000000
   102  Bq   0.000000
   103  Bq   0.000000
   104  Bq   0.000000
   105  Bq   0.000000
   106  Bq   0.000000
   107  Bq   0.000000
   108  Bq   0.000000
   109  Bq   0.000000
   110  Bq   0.000000
   111  Bq   0.000000
   112  Bq   0.000000
   113  Bq   0.000000
   114  Bq   0.000000
   115  Bq   0.000000
   116  Bq   0.000000
   117  Bq   0.000000
   118  Bq   0.000000
   119  Bq   0.000000
   120  Bq   0.000000
   121  Bq   0.000000
   122  Bq   0.000000
   123  Bq   0.000000
   124  Bq   0.000000
   125  Bq   0.000000
   126  Bq   0.000000
   127  Bq   0.000000
   128  Bq   0.000000
   129  Bq   0.000000
   130  Bq   0.000000
   131  Bq   0.000000
   132  Bq   0.000000
   133  Bq   0.000000
   134  Bq   0.000000
   135  Bq   0.000000
   136  Bq   0.000000
   137  Bq   0.000000
   138  Bq   0.000000
   139  Bq   0.000000
   140  Bq   0.000000
   141  Bq   0.000000
   142  Bq   0.000000
   143  Bq   0.000000
   144  Bq   0.000000
   145  Bq   0.000000
   146  Bq   0.000000
   147  Bq   0.000000
   148  Bq   0.000000
   149  Bq   0.000000
   150  Bq   0.000000
   151  Bq   0.000000
 Electronic spatial extent (au):  <R**2>=           2552.2226
 Charge=              0.0000 electrons
 Dipole moment (field-independent basis, Debye):
    X=              1.1607    Y=             -0.3207    Z=             -2.7898  Tot=              3.0386
 Quadrupole moment (field-independent basis, Debye-Ang):
   XX=            -85.9242   YY=            -80.0434   ZZ=            -97.3779
   XY=              2.1830   XZ=              7.9680   YZ=              0.3023
 Traceless Quadrupole moment (field-independent basis, Debye-Ang):
   XX=              1.8576   YY=              7.7385   ZZ=             -9.5961
   XY=              2.1830   XZ=              7.9680   YZ=              0.3023
 Octapole moment (field-independent basis, Debye-Ang**2):
  XXX=             92.6995  YYY=             36.0394  ZZZ=           -185.3100  XYY=             21.9937
  XXY=              7.5862  XXZ=            -83.4999  XZZ=             44.4586  YZZ=             14.3660
  YYZ=            -58.2788  XYZ=              1.2955
 Hexadecapole moment (field-independent basis, Debye-Ang**3):
 XXXX=          -1608.8791 YYYY=           -840.2552 ZZZZ=          -1024.1595 XXXY=           -123.2914
 XXXZ=            115.7749 YYYX=           -131.8755 YYYZ=             58.2979 ZZZX=            138.3134
 ZZZY=             64.7888 XXYY=           -392.0291 XXZZ=           -490.4947 YYZZ=           -303.8767
 XXYZ=             21.9941 YYXZ=             17.8782 ZZXY=            -65.6230
 N-N= 9.687540166385D+02 E-N=-3.369538870713D+03  KE= 6.134692760265D+02
 1\1\GINC-CHCC10\SP\RB3LYP\6-311G(d,p)\C14H12O1\GRABICNI\03-Nov-2021\0\
 \# nmr=giao b3lyp/6-311g(d,p)\\cal157\\0,1\Bq,0,0.,0.,0.\Bq,0,0.,0.,2.
 74422602\C,0,2.49239179,0.,-0.08595401\C,0,2.09537455,1.38283968,0.085
 96113\C,0,0.8479081,1.88154132,0.27637201\C,0,-0.33765218,1.06244811,0
 .47938763\C,0,0.37848851,-1.20457471,0.45688526\C,0,1.73777326,-1.1285
 2037,-0.01722328\C,0,-0.17003926,-0.1467082,1.39936075\C,0,-1.42797577
 ,1.2799128,-0.30798318\C,0,-0.59584926,-2.0780824,0.09389663\C,0,-1.93
 307718,-1.70723711,0.68795804\C,0,-2.48911066,0.37430345,-0.68796126\C
 ,0,-2.70318294,-0.91974405,-0.35200909\C,0,0.63519401,0.13421425,2.668
 49617\C,0,-1.53171429,-0.73816243,1.79103004\O,0,-2.14006527,-0.504105
 21,2.79951275\H,0,3.51776319,-0.12983476,-0.41861039\H,0,2.88586469,2.
 10653804,-0.08601203\H,0,0.70286199,2.9537973,0.18133609\H,0,2.1877460
 5,-2.05731766,-0.35535238\H,0,-1.40486244,2.1966826,-0.89165624\H,0,-0
 .47387254,-2.8678561,-0.63762738\H,0,-2.52808529,-2.53426457,1.0775345
 1\H,0,-3.15305336,0.77637934,-1.44744795\H,0,-3.49180226,-1.45279125,-
 0.87287789\H,0,1.62675843,0.52144537,2.45140057\H,0,0.09438574,0.85647
 768,3.28203514\H,0,0.73690757,-0.78767002,3.24483879\Bq,0,0.,-0.000000
 1608,-2.\Bq,0,0.1,0.0301418392,-2.\Bq,0,0.2,0.0602838392,-2.\Bq,0,0.3,
 0.0904258392,-2.\Bq,0,0.4,0.1205678392,-2.\Bq,0,0.5,0.1507098392,-2.\B
 q,0,0.6,0.1808518392,-2.\Bq,0,0.7,0.2109938392,-2.\Bq,0,0.8,0.24113583
 92,-2.\Bq,0,0.9,0.2712778392,-2.\Bq,0,1.,0.3014198392,-2.\Bq,0,1.1,0.3
 315618392,-2.\Bq,0,1.2,0.3617038392,-2.\Bq,0,1.3,0.3918458392,-2.\Bq,0
 ,1.4,0.4219878392,-2.\Bq,0,1.5,0.4521298392,-2.\Bq,0,1.6,0.4822718392,
 -2.\Bq,0,1.7,0.5124138392,-2.\Bq,0,1.8,0.5425558392,-2.\Bq,0,1.9,0.572
 6978392,-2.\Bq,0,2.,0.6028398392,-2.\Bq,0,2.1,0.6329818392,-2.\Bq,0,2.
 2,0.6631238392,-2.\Bq,0,2.3,0.6932658392,-2.\Bq,0,2.4,0.7234078392,-2.
 \Bq,0,2.5,0.7535498392,-2.\Bq,0,2.6,0.7836918392,-2.\Bq,0,2.7,0.813833
 8392,-2.\Bq,0,2.8,0.8439758392,-2.\Bq,0,2.9,0.8741178392,-2.\Bq,0,3.,0
 .9042598392,-2.\Bq,0,3.1,0.9344018392,-2.\Bq,0,3.2,0.9645438392,-2.\Bq
 ,0,3.3,0.9946858392,-2.\Bq,0,3.4,1.0248278392,-2.\Bq,0,3.5,1.054969839
 2,-2.\Bq,0,3.6,1.0851118392,-2.\Bq,0,3.7,1.1152538392,-2.\Bq,0,3.8,1.1
 453958392,-2.\Bq,0,3.9,1.1755378392,-2.\Bq,0,4.,1.2056798392,-2.\Bq,0,
 0.,-0.0000001608,-2.\Bq,0,-0.1,-0.0301421608,-2.\Bq,0,-0.2,-0.06028416
 08,-2.\Bq,0,-0.3,-0.0904261608,-2.\Bq,0,-0.4,-0.1205681608,-2.\Bq,0,-0
 .5,-0.1507101608,-2.\Bq,0,-0.6,-0.1808521608,-2.\Bq,0,-0.7,-0.21099416
 08,-2.\Bq,0,-0.8,-0.2411361608,-2.\Bq,0,-0.9,-0.2712781608,-2.\Bq,0,-1
 .,-0.3014201608,-2.\Bq,0,-1.1,-0.3315621608,-2.\Bq,0,-1.2,-0.361704160
 8,-2.\Bq,0,-1.3,-0.3918461608,-2.\Bq,0,-1.4,-0.4219881608,-2.\Bq,0,-1.
 5,-0.4521301608,-2.\Bq,0,-1.6,-0.4822721608,-2.\Bq,0,-1.7,-0.512414160
 8,-2.\Bq,0,-1.8,-0.5425561608,-2.\Bq,0,-1.9,-0.5726981608,-2.\Bq,0,-2.
 ,-0.6028401608,-2.\Bq,0,-2.1,-0.6329821608,-2.\Bq,0,-2.2,-0.6631241608
 ,-2.\Bq,0,-2.3,-0.6932661608,-2.\Bq,0,-2.4,-0.7234081608,-2.\Bq,0,-2.5
 ,-0.7535501608,-2.\Bq,0,-2.6,-0.7836921608,-2.\Bq,0,-2.7,-0.8138341608
 ,-2.\Bq,0,-2.8,-0.8439761608,-2.\Bq,0,-2.9,-0.8741181608,-2.\Bq,0,-3.,
 -0.9042601608,-2.\Bq,0,-3.1,-0.9344021608,-2.\Bq,0,-3.2,-0.9645441608,
 -2.\Bq,0,-3.3,-0.9946861608,-2.\Bq,0,-3.4,-1.0248281608,-2.\Bq,0,-3.5,
 -1.0549701608,-2.\Bq,0,-3.6,-1.0851121608,-2.\Bq,0,-3.7,-1.1152541608,
 -2.\Bq,0,-3.8,-1.1453961608,-2.\Bq,0,-3.9,-1.1755381608,-2.\Bq,0,-4.,-
 1.2056801608,-2.\Bq,0,4.1,1.2358218,-2.\Bq,0,4.2,1.2659638,-2.\Bq,0,4.
 3,1.2961058,-2.\Bq,0,4.4,1.3262478,-2.\Bq,0,4.5,1.3563898,-2.\Bq,0,4.6
 ,1.3865318,-2.\Bq,0,4.7,1.4166738,-2.\Bq,0,4.8,1.4468158,-2.\Bq,0,4.9,
 1.4769578,-2.\Bq,0,5.,1.5070998,-2.\Bq,0,5.1,1.5372418,-2.\Bq,0,5.2,1.
 5673838,-2.\Bq,0,5.3,1.5975258,-2.\Bq,0,5.4,1.6276678,-2.\Bq,0,5.5,1.6
 578098,-2.\Bq,0,5.6,1.6879518,-2.\Bq,0,5.7,1.7180938,-2.\Bq,0,5.8,1.74
 82358,-2.\Bq,0,5.9,1.7783778,-2.\Bq,0,6.,1.8085198,-2.\Bq,0,-4.1,-1.23
 58222,-2.\Bq,0,-4.2,-1.2659642,-2.\Bq,0,-4.3,-1.2961062,-2.\Bq,0,-4.4,
 -1.3262482,-2.\Bq,0,-4.5,-1.3563902,-2.\Bq,0,-4.6,-1.3865322,-2.\Bq,0,
 -4.7,-1.4166742,-2.\Bq,0,-4.8,-1.4468162,-2.\Bq,0,-4.9,-1.4769582,-2.\
 Bq,0,-5.,-1.5071002,-2.\Bq,0,-5.1,-1.5372422,-2.\Bq,0,-5.2,-1.5673842,
 -2.\Bq,0,-5.3,-1.5975262,-2.\Bq,0,-5.4,-1.6276682,-2.\Bq,0,-5.5,-1.657
 8102,-2.\Bq,0,-5.6,-1.6879522,-2.\Bq,0,-5.7,-1.7180942,-2.\Bq,0,-5.8,-
 1.7482362,-2.\Bq,0,-5.9,-1.7783782,-2.\Bq,0,-6.,-1.8085202,-2.\\Versio
 n=EM64L-G16RevA.03\HF=-615.9989999\RMSD=6.527e-09\Dipole=0.4566741,-0.
 1261623,-1.0975954\Quadrupole=1.381108,5.7533532,-7.1344613,1.622982,5
 .9240282,0.2247664\PG=C01 [X(C14H12O1)]\\@


 THE CHYMISTS ARE A STRANGE CLASS OF MORTALS IMPELLED
 BY AN ALMOST INSANE IMPULSE TO SEEK THEIR PLEASURE
 AMONG SMOKE AND VAPOR, SOOT AND FLAME, POISONS AND
 POVERTY; YET AMONG ALL THESE EVILS I SEEM TO LIVE
 SO SWEETLY, THAT I MAY DIE IF I WOULD CHANGE PLACES
 WITH THE PERSIAN KING.
   --  JOHANN JOACHIM BECHER, 1635-1682
 ACTA LABORATORII CHYMICA MONACENSIS, 1669
 Job cpu time:       0 days  0 hours 19 minutes  2.5 seconds.
 Elapsed time:       0 days  0 hours  1 minutes 57.8 seconds.
 File lengths (MBytes):  RWF=     74 Int=      0 D2E=      0 Chk=     11 Scr=      1
 Normal termination of Gaussian 16 at Wed Nov  3 11:04:01 2021.
