# Supplementary material for: Photoswitching neutral homoaromatic hydrocarbons
Source: Nat Chem. 2023 Jan 26;15(3):377–85. doi: 10.1038/s41557-022-01121-w (PMC9986110; doi:10.1038/s41557-022-01121-w)
Supplement: Source Data Fig. 6b — Source data files for plotted graph in Fig. 6b. [file 41557_2022_1121_MOESM18_ESM.zip › NICS-XY-Scan at 2.2 A Me-18 log-file..txt]

 Entering Gaussian System, Link 0=g16
 Initial command:
 /usr/local/li/G16-A03/g16/l1.exe "/scr/grabicni/Gau-31365.inp" -scrdir="/scr/grabicni/"
 Entering Link 1 = /usr/local/li/G16-A03/g16/l1.exe PID=     31366.
  
 Copyright (c) 1988,1990,1992,1993,1995,1998,2003,2009,2016,
            Gaussian, Inc.  All Rights Reserved.
  
 This is part of the Gaussian(R) 16 program.  It is based on
 the Gaussian(R) 09 system (copyright 2009, Gaussian, Inc.),
 the Gaussian(R) 03 system (copyright 2003, Gaussian, Inc.),
 the Gaussian(R) 98 system (copyright 1998, Gaussian, Inc.),
 the Gaussian(R) 94 system (copyright 1995, Gaussian, Inc.),
 the Gaussian 92(TM) system (copyright 1992, Gaussian, Inc.),
 the Gaussian 90(TM) system (copyright 1990, Gaussian, Inc.),
 the Gaussian 88(TM) system (copyright 1988, Gaussian, Inc.),
 the Gaussian 86(TM) system (copyright 1986, Carnegie Mellon
 University), and the Gaussian 82(TM) system (copyright 1983,
 Carnegie Mellon University). Gaussian is a federally registered
 trademark of Gaussian, Inc.
  
 This software contains proprietary and confidential information,
 including trade secrets, belonging to Gaussian, Inc.
  
 This software is provided under written license and may be
 used, copied, transmitted, or stored only in accord with that
 written license.
  
 The following legend is applicable only to US Government
 contracts under FAR:
  
                    RESTRICTED RIGHTS LEGEND
  
 Use, reproduction and disclosure by the US Government is
 subject to restrictions as set forth in subparagraphs (a)
 and (c) of the Commercial Computer Software - Restricted
 Rights clause in FAR 52.227-19.
  
 Gaussian, Inc.
 340 Quinnipiac St., Bldg. 40, Wallingford CT 06492
  
  
 ---------------------------------------------------------------
 Warning -- This program may not be used in any manner that
 competes with the business of Gaussian, Inc. or will provide
 assistance to any competitor of Gaussian, Inc.  The licensee
 of this program is prohibited from giving any competitor of
 Gaussian, Inc. access to this program.  By using this program,
 the user acknowledges that Gaussian, Inc. is engaged in the
 business of creating and licensing software in the field of
 computational chemistry and represents and warrants to the
 licensee that it is not a competitor of Gaussian, Inc. and that
 it will not use this program in any manner prohibited above.
 ---------------------------------------------------------------
  

 Cite this work as:
 Gaussian 16, Revision A.03,
 M. J. Frisch, G. W. Trucks, H. B. Schlegel, G. E. Scuseria, 
 M. A. Robb, J. R. Cheeseman, G. Scalmani, V. Barone, 
 G. A. Petersson, H. Nakatsuji, X. Li, M. Caricato, A. V. Marenich, 
 J. Bloino, B. G. Janesko, R. Gomperts, B. Mennucci, H. P. Hratchian, 
 J. V. Ortiz, A. F. Izmaylov, J. L. Sonnenberg, D. Williams-Young, 
 F. Ding, F. Lipparini, F. Egidi, J. Goings, B. Peng, A. Petrone, 
 T. Henderson, D. Ranasinghe, V. G. Zakrzewski, J. Gao, N. Rega, 
 G. Zheng, W. Liang, M. Hada, M. Ehara, K. Toyota, R. Fukuda, 
 J. Hasegawa, M. Ishida, T. Nakajima, Y. Honda, O. Kitao, H. Nakai, 
 T. Vreven, K. Throssell, J. A. Montgomery, Jr., J. E. Peralta, 
 F. Ogliaro, M. J. Bearpark, J. J. Heyd, E. N. Brothers, K. N. Kudin, 
 V. N. Staroverov, T. A. Keith, R. Kobayashi, J. Normand, 
 K. Raghavachari, A. P. Rendell, J. C. Burant, S. S. Iyengar, 
 J. Tomasi, M. Cossi, J. M. Millam, M. Klene, C. Adamo, R. Cammi, 
 J. W. Ochterski, R. L. Martin, K. Morokuma, O. Farkas, 
 J. B. Foresman, and D. J. Fox, Gaussian, Inc., Wallingford CT, 2016.
 
 ******************************************
 Gaussian 16:  EM64L-G16RevA.03 25-Dec-2016
                 3-Nov-2021 
 ******************************************
 %chk=cal158.chk
 %nprocshared=10
 Will use up to   10 processors via shared memory.
 %mem=10GB
 ----------------------------
 # nmr=giao b3lyp/6-311g(d,p)
 ----------------------------
 1/38=1,172=1/1;
 2/12=2,17=6,18=5,40=1/2;
 3/5=4,6=6,7=101,11=2,25=1,30=1,74=-5/1,2,3,8;
 4//1;
 5/5=2,38=5/2;
 8/6=1,10=90,11=11/1;
 10/13=100,45=16/2;
 6/7=2,8=2,9=2,10=2,28=1/1;
 99/9=1/99;
 ------
 cal158
 ------
 Symbolic Z-matrix:
 Charge =  0 Multiplicity = 1
 Bq                    0.        0.        0. 
 Bq                    0.        0.        2.74423 
 C                     2.49239   0.       -0.08595 
 C                     2.09537   1.38284   0.08596 
 C                     0.84791   1.88154   0.27637 
 C                    -0.33765   1.06245   0.47939 
 C                     0.37849  -1.20457   0.45689 
 C                     1.73777  -1.12852  -0.01722 
 C                    -0.17004  -0.14671   1.39936 
 C                    -1.42798   1.27991  -0.30798 
 C                    -0.59585  -2.07808   0.0939 
 C                    -1.93308  -1.70724   0.68796 
 C                    -2.48911   0.3743   -0.68796 
 C                    -2.70318  -0.91974  -0.35201 
 C                     0.63519   0.13421   2.6685 
 C                    -1.53171  -0.73816   1.79103 
 O                    -2.14007  -0.50411   2.79951 
 H                     3.51776  -0.12983  -0.41861 
 H                     2.88586   2.10654  -0.08601 
 H                     0.70286   2.9538    0.18134 
 H                     2.18775  -2.05732  -0.35535 
 H                    -1.40486   2.19668  -0.89166 
 H                    -0.47387  -2.86786  -0.63763 
 H                    -2.52809  -2.53426   1.07753 
 H                    -3.15305   0.77638  -1.44745 
 H                    -3.4918   -1.45279  -0.87288 
 H                     1.62676   0.52145   2.4514 
 H                     0.09439   0.85648   3.28204 
 H                     0.73691  -0.78767   3.24484 
 Bq                    0.       0.        -2.2 
 Bq                    0.1       0.03014  -2.2 
 Bq                    0.2       0.06028  -2.2 
 Bq                    0.3       0.09043  -2.2 
 Bq                    0.4       0.12057  -2.2 
 Bq                    0.5       0.15071  -2.2 
 Bq                    0.6       0.18085  -2.2 
 Bq                    0.7       0.21099  -2.2 
 Bq                    0.8       0.24114  -2.2 
 Bq                    0.9       0.27128  -2.2 
 Bq                    1.        0.30142  -2.2 
 Bq                    1.1       0.33156  -2.2 
 Bq                    1.2       0.3617   -2.2 
 Bq                    1.3       0.39185  -2.2 
 Bq                    1.4       0.42199  -2.2 
 Bq                    1.5       0.45213  -2.2 
 Bq                    1.6       0.48227  -2.2 
 Bq                    1.7       0.51241  -2.2 
 Bq                    1.8       0.54256  -2.2 
 Bq                    1.9       0.5727   -2.2 
 Bq                    2.        0.60284  -2.2 
 Bq                    2.1       0.63298  -2.2 
 Bq                    2.2       0.66312  -2.2 
 Bq                    2.3       0.69327  -2.2 
 Bq                    2.4       0.72341  -2.2 
 Bq                    2.5       0.75355  -2.2 
 Bq                    2.6       0.78369  -2.2 
 Bq                    2.7       0.81383  -2.2 
 Bq                    2.8       0.84398  -2.2 
 Bq                    2.9       0.87412  -2.2 
 Bq                    3.        0.90426  -2.2 
 Bq                    3.1       0.9344   -2.2 
 Bq                    3.2       0.96454  -2.2 
 Bq                    3.3       0.99469  -2.2 
 Bq                    3.4       1.02483  -2.2 
 Bq                    3.5       1.05497  -2.2 
 Bq                    3.6       1.08511  -2.2 
 Bq                    3.7       1.11525  -2.2 
 Bq                    3.8       1.1454   -2.2 
 Bq                    3.9       1.17554  -2.2 
 Bq                    4.        1.20568  -2.2 
 Bq                    0.       0.        -2.2 
 Bq                   -0.1      -0.03014  -2.2 
 Bq                   -0.2      -0.06028  -2.2 
 Bq                   -0.3      -0.09043  -2.2 
 Bq                   -0.4      -0.12057  -2.2 
 Bq                   -0.5      -0.15071  -2.2 
 Bq                   -0.6      -0.18085  -2.2 
 Bq                   -0.7      -0.21099  -2.2 
 Bq                   -0.8      -0.24114  -2.2 
 Bq                   -0.9      -0.27128  -2.2 
 Bq                   -1.       -0.30142  -2.2 
 Bq                   -1.1      -0.33156  -2.2 
 Bq                   -1.2      -0.3617   -2.2 
 Bq                   -1.3      -0.39185  -2.2 
 Bq                   -1.4      -0.42199  -2.2 
 Bq                   -1.5      -0.45213  -2.2 
 Bq                   -1.6      -0.48227  -2.2 
 Bq                   -1.7      -0.51241  -2.2 
 Bq                   -1.8      -0.54256  -2.2 
 Bq                   -1.9      -0.5727   -2.2 
 Bq                   -2.       -0.60284  -2.2 
 Bq                   -2.1      -0.63298  -2.2 
 Bq                   -2.2      -0.66312  -2.2 
 Bq                   -2.3      -0.69327  -2.2 
 Bq                   -2.4      -0.72341  -2.2 
 Bq                   -2.5      -0.75355  -2.2 
 Bq                   -2.6      -0.78369  -2.2 
 Bq                   -2.7      -0.81383  -2.2 
 Bq                   -2.8      -0.84398  -2.2 
 Bq                   -2.9      -0.87412  -2.2 
 Bq                   -3.       -0.90426  -2.2 
 Bq                   -3.1      -0.9344   -2.2 
 Bq                   -3.2      -0.96454  -2.2 
 Bq                   -3.3      -0.99469  -2.2 
 Bq                   -3.4      -1.02483  -2.2 
 Bq                   -3.5      -1.05497  -2.2 
 Bq                   -3.6      -1.08511  -2.2 
 Bq                   -3.7      -1.11525  -2.2 
 Bq                   -3.8      -1.1454   -2.2 
 Bq                   -3.9      -1.17554  -2.2 
 Bq                   -4.       -1.20568  -2.2 
 Bq                    4.1       1.23582  -2.2 
 Bq                    4.2       1.26596  -2.2 
 Bq                    4.3       1.29611  -2.2 
 Bq                    4.4       1.32625  -2.2 
 Bq                    4.5       1.35639  -2.2 
 Bq                    4.6       1.38653  -2.2 
 Bq                    4.7       1.41667  -2.2 
 Bq                    4.8       1.44682  -2.2 
 Bq                    4.9       1.47696  -2.2 
 Bq                    5.        1.5071   -2.2 
 Bq                    5.1       1.53724  -2.2 
 Bq                    5.2       1.56738  -2.2 
 Bq                    5.3       1.59753  -2.2 
 Bq                    5.4       1.62767  -2.2 
 Bq                    5.5       1.65781  -2.2 
 Bq                    5.6       1.68795  -2.2 
 Bq                    5.7       1.71809  -2.2 
 Bq                    5.8       1.74824  -2.2 
 Bq                    5.9       1.77838  -2.2 
 Bq                    6.        1.80852  -2.2 
 Bq                   -4.1      -1.23582  -2.2 
 Bq                   -4.2      -1.26596  -2.2 
 Bq                   -4.3      -1.29611  -2.2 
 Bq                   -4.4      -1.32625  -2.2 
 Bq                   -4.5      -1.35639  -2.2 
 Bq                   -4.6      -1.38653  -2.2 
 Bq                   -4.7      -1.41667  -2.2 
 Bq                   -4.8      -1.44682  -2.2 
 Bq                   -4.9      -1.47696  -2.2 
 Bq                   -5.       -1.5071   -2.2 
 Bq                   -5.1      -1.53724  -2.2 
 Bq                   -5.2      -1.56738  -2.2 
 Bq                   -5.3      -1.59753  -2.2 
 Bq                   -5.4      -1.62767  -2.2 
 Bq                   -5.5      -1.65781  -2.2 
 Bq                   -5.6      -1.68795  -2.2 
 Bq                   -5.7      -1.71809  -2.2 
 Bq                   -5.8      -1.74824  -2.2 
 Bq                   -5.9      -1.77838  -2.2 
 Bq                   -6.       -1.80852  -2.2 
 
 Symmetry turned off:
 Cannot cope with ghost atoms or with translation vectors.
 Stoichiometry    C14H12O
 Framework group  C1[X(C14H12O)]
 NumDoF:  NAt=    27 NAtoms=   151
 Deg. of freedom     0
 Full point group                 C1      NOp   1
                          Input orientation:                          
 ---------------------------------------------------------------------
 Center     Atomic      Atomic             Coordinates (Angstroms)
 Number     Number       Type             X           Y           Z
 ---------------------------------------------------------------------
      1          0           0        0.000000    0.000000    0.000000
      2          0           0        0.000000    0.000000    2.744226
      3          6           0        2.492392    0.000000   -0.085954
      4          6           0        2.095375    1.382840    0.085961
      5          6           0        0.847908    1.881541    0.276372
      6          6           0       -0.337652    1.062448    0.479388
      7          6           0        0.378489   -1.204575    0.456885
      8          6           0        1.737773   -1.128520   -0.017223
      9          6           0       -0.170039   -0.146708    1.399361
     10          6           0       -1.427976    1.279913   -0.307983
     11          6           0       -0.595849   -2.078082    0.093897
     12          6           0       -1.933077   -1.707237    0.687958
     13          6           0       -2.489111    0.374303   -0.687961
     14          6           0       -2.703183   -0.919744   -0.352009
     15          6           0        0.635194    0.134214    2.668496
     16          6           0       -1.531714   -0.738162    1.791030
     17          8           0       -2.140065   -0.504105    2.799513
     18          1           0        3.517763   -0.129835   -0.418610
     19          1           0        2.885865    2.106538   -0.086012
     20          1           0        0.702862    2.953797    0.181336
     21          1           0        2.187746   -2.057318   -0.355352
     22          1           0       -1.404862    2.196683   -0.891656
     23          1           0       -0.473873   -2.867856   -0.637627
     24          1           0       -2.528085   -2.534265    1.077535
     25          1           0       -3.153053    0.776379   -1.447448
     26          1           0       -3.491802   -1.452791   -0.872878
     27          1           0        1.626758    0.521445    2.451401
     28          1           0        0.094386    0.856478    3.282035
     29          1           0        0.736908   -0.787670    3.244839
     30          0           0        0.000000   -0.000000   -2.200000
     31          0           0        0.100000    0.030142   -2.200000
     32          0           0        0.200000    0.060284   -2.200000
     33          0           0        0.300000    0.090426   -2.200000
     34          0           0        0.400000    0.120568   -2.200000
     35          0           0        0.500000    0.150710   -2.200000
     36          0           0        0.600000    0.180852   -2.200000
     37          0           0        0.700000    0.210994   -2.200000
     38          0           0        0.800000    0.241136   -2.200000
     39          0           0        0.900000    0.271278   -2.200000
     40          0           0        1.000000    0.301420   -2.200000
     41          0           0        1.100000    0.331562   -2.200000
     42          0           0        1.200000    0.361704   -2.200000
     43          0           0        1.300000    0.391846   -2.200000
     44          0           0        1.400000    0.421988   -2.200000
     45          0           0        1.500000    0.452130   -2.200000
     46          0           0        1.600000    0.482272   -2.200000
     47          0           0        1.700000    0.512414   -2.200000
     48          0           0        1.800000    0.542556   -2.200000
     49          0           0        1.900000    0.572698   -2.200000
     50          0           0        2.000000    0.602840   -2.200000
     51          0           0        2.100000    0.632982   -2.200000
     52          0           0        2.200000    0.663124   -2.200000
     53          0           0        2.300000    0.693266   -2.200000
     54          0           0        2.400000    0.723408   -2.200000
     55          0           0        2.500000    0.753550   -2.200000
     56          0           0        2.600000    0.783692   -2.200000
     57          0           0        2.700000    0.813834   -2.200000
     58          0           0        2.800000    0.843976   -2.200000
     59          0           0        2.900000    0.874118   -2.200000
     60          0           0        3.000000    0.904260   -2.200000
     61          0           0        3.100000    0.934402   -2.200000
     62          0           0        3.200000    0.964544   -2.200000
     63          0           0        3.300000    0.994686   -2.200000
     64          0           0        3.400000    1.024828   -2.200000
     65          0           0        3.500000    1.054970   -2.200000
     66          0           0        3.600000    1.085112   -2.200000
     67          0           0        3.700000    1.115254   -2.200000
     68          0           0        3.800000    1.145396   -2.200000
     69          0           0        3.900000    1.175538   -2.200000
     70          0           0        4.000000    1.205680   -2.200000
     71          0           0        0.000000   -0.000000   -2.200000
     72          0           0       -0.100000   -0.030142   -2.200000
     73          0           0       -0.200000   -0.060284   -2.200000
     74          0           0       -0.300000   -0.090426   -2.200000
     75          0           0       -0.400000   -0.120568   -2.200000
     76          0           0       -0.500000   -0.150710   -2.200000
     77          0           0       -0.600000   -0.180852   -2.200000
     78          0           0       -0.700000   -0.210994   -2.200000
     79          0           0       -0.800000   -0.241136   -2.200000
     80          0           0       -0.900000   -0.271278   -2.200000
     81          0           0       -1.000000   -0.301420   -2.200000
     82          0           0       -1.100000   -0.331562   -2.200000
     83          0           0       -1.200000   -0.361704   -2.200000
     84          0           0       -1.300000   -0.391846   -2.200000
     85          0           0       -1.400000   -0.421988   -2.200000
     86          0           0       -1.500000   -0.452130   -2.200000
     87          0           0       -1.600000   -0.482272   -2.200000
     88          0           0       -1.700000   -0.512414   -2.200000
     89          0           0       -1.800000   -0.542556   -2.200000
     90          0           0       -1.900000   -0.572698   -2.200000
     91          0           0       -2.000000   -0.602840   -2.200000
     92          0           0       -2.100000   -0.632982   -2.200000
     93          0           0       -2.200000   -0.663124   -2.200000
     94          0           0       -2.300000   -0.693266   -2.200000
     95          0           0       -2.400000   -0.723408   -2.200000
     96          0           0       -2.500000   -0.753550   -2.200000
     97          0           0       -2.600000   -0.783692   -2.200000
     98          0           0       -2.700000   -0.813834   -2.200000
     99          0           0       -2.800000   -0.843976   -2.200000
    100          0           0       -2.900000   -0.874118   -2.200000
    101          0           0       -3.000000   -0.904260   -2.200000
    102          0           0       -3.100000   -0.934402   -2.200000
    103          0           0       -3.200000   -0.964544   -2.200000
    104          0           0       -3.300000   -0.994686   -2.200000
    105          0           0       -3.400000   -1.024828   -2.200000
    106          0           0       -3.500000   -1.054970   -2.200000
    107          0           0       -3.600000   -1.085112   -2.200000
    108          0           0       -3.700000   -1.115254   -2.200000
    109          0           0       -3.800000   -1.145396   -2.200000
    110          0           0       -3.900000   -1.175538   -2.200000
    111          0           0       -4.000000   -1.205680   -2.200000
    112          0           0        4.100000    1.235822   -2.200000
    113          0           0        4.200000    1.265964   -2.200000
    114          0           0        4.300000    1.296106   -2.200000
    115          0           0        4.400000    1.326248   -2.200000
    116          0           0        4.500000    1.356390   -2.200000
    117          0           0        4.600000    1.386532   -2.200000
    118          0           0        4.700000    1.416674   -2.200000
    119          0           0        4.800000    1.446816   -2.200000
    120          0           0        4.900000    1.476958   -2.200000
    121          0           0        5.000000    1.507100   -2.200000
    122          0           0        5.100000    1.537242   -2.200000
    123          0           0        5.200000    1.567384   -2.200000
    124          0           0        5.300000    1.597526   -2.200000
    125          0           0        5.400000    1.627668   -2.200000
    126          0           0        5.500000    1.657810   -2.200000
    127          0           0        5.600000    1.687952   -2.200000
    128          0           0        5.700000    1.718094   -2.200000
    129          0           0        5.800000    1.748236   -2.200000
    130          0           0        5.900000    1.778378   -2.200000
    131          0           0        6.000000    1.808520   -2.200000
    132          0           0       -4.100000   -1.235822   -2.200000
    133          0           0       -4.200000   -1.265964   -2.200000
    134          0           0       -4.300000   -1.296106   -2.200000
    135          0           0       -4.400000   -1.326248   -2.200000
    136          0           0       -4.500000   -1.356390   -2.200000
    137          0           0       -4.600000   -1.386532   -2.200000
    138          0           0       -4.700000   -1.416674   -2.200000
    139          0           0       -4.800000   -1.446816   -2.200000
    140          0           0       -4.900000   -1.476958   -2.200000
    141          0           0       -5.000000   -1.507100   -2.200000
    142          0           0       -5.100000   -1.537242   -2.200000
    143          0           0       -5.200000   -1.567384   -2.200000
    144          0           0       -5.300000   -1.597526   -2.200000
    145          0           0       -5.400000   -1.627668   -2.200000
    146          0           0       -5.500000   -1.657810   -2.200000
    147          0           0       -5.600000   -1.687952   -2.200000
    148          0           0       -5.700000   -1.718094   -2.200000
    149          0           0       -5.800000   -1.748236   -2.200000
    150          0           0       -5.900000   -1.778378   -2.200000
    151          0           0       -6.000000   -1.808520   -2.200000
 ---------------------------------------------------------------------
 Rotational constants (GHZ):           1.0508578           0.6201048           0.5936795
 Standard basis: 6-311G(d,p) (5D, 7F)
 Warning:  center   1 has no basis functions!
 Warning:  center   2 has no basis functions!
 Warning:  center  30 has no basis functions!
 Warning:  center  31 has no basis functions!
 Warning:  center  32 has no basis functions!
 Warning:  center  33 has no basis functions!
 Warning:  center  34 has no basis functions!
 Warning:  center  35 has no basis functions!
 Warning:  center  36 has no basis functions!
 Warning:  center  37 has no basis functions!
 Warning:  center  38 has no basis functions!
 Warning:  center  39 has no basis functions!
 Warning:  center  40 has no basis functions!
 Warning:  center  41 has no basis functions!
 Warning:  center  42 has no basis functions!
 Warning:  center  43 has no basis functions!
 Warning:  center  44 has no basis functions!
 Warning:  center  45 has no basis functions!
 Warning:  center  46 has no basis functions!
 Warning:  center  47 has no basis functions!
 Warning:  center  48 has no basis functions!
 Warning:  center  49 has no basis functions!
 Warning:  center  50 has no basis functions!
 Warning:  center  51 has no basis functions!
 Warning:  center  52 has no basis functions!
 Warning:  center  53 has no basis functions!
 Warning:  center  54 has no basis functions!
 Warning:  center  55 has no basis functions!
 Warning:  center  56 has no basis functions!
 Warning:  center  57 has no basis functions!
 Warning:  center  58 has no basis functions!
 Warning:  center  59 has no basis functions!
 Warning:  center  60 has no basis functions!
 Warning:  center  61 has no basis functions!
 Warning:  center  62 has no basis functions!
 Warning:  center  63 has no basis functions!
 Warning:  center  64 has no basis functions!
 Warning:  center  65 has no basis functions!
 Warning:  center  66 has no basis functions!
 Warning:  center  67 has no basis functions!
 Warning:  center  68 has no basis functions!
 Warning:  center  69 has no basis functions!
 Warning:  center  70 has no basis functions!
 Warning:  center  71 has no basis functions!
 Warning:  center  72 has no basis functions!
 Warning:  center  73 has no basis functions!
 Warning:  center  74 has no basis functions!
 Warning:  center  75 has no basis functions!
 Warning:  center  76 has no basis functions!
 Warning:  center  77 has no basis functions!
 Warning:  center  78 has no basis functions!
 Warning:  center  79 has no basis functions!
 Warning:  center  80 has no basis functions!
 Warning:  center  81 has no basis functions!
 Warning:  center  82 has no basis functions!
 Warning:  center  83 has no basis functions!
 Warning:  center  84 has no basis functions!
 Warning:  center  85 has no basis functions!
 Warning:  center  86 has no basis functions!
 Warning:  center  87 has no basis functions!
 Warning:  center  88 has no basis functions!
 Warning:  center  89 has no basis functions!
 Warning:  center  90 has no basis functions!
 Warning:  center  91 has no basis functions!
 Warning:  center  92 has no basis functions!
 Warning:  center  93 has no basis functions!
 Warning:  center  94 has no basis functions!
 Warning:  center  95 has no basis functions!
 Warning:  center  96 has no basis functions!
 Warning:  center  97 has no basis functions!
 Warning:  center  98 has no basis functions!
 Warning:  center  99 has no basis functions!
 Warning:  center 100 has no basis functions!
 Warning:  center 101 has no basis functions!
 Warning:  center 102 has no basis functions!
 Warning:  center 103 has no basis functions!
 Warning:  center 104 has no basis functions!
 Warning:  center 105 has no basis functions!
 Warning:  center 106 has no basis functions!
 Warning:  center 107 has no basis functions!
 Warning:  center 108 has no basis functions!
 Warning:  center 109 has no basis functions!
 Warning:  center 110 has no basis functions!
 Warning:  center 111 has no basis functions!
 Warning:  center 112 has no basis functions!
 Warning:  center 113 has no basis functions!
 Warning:  center 114 has no basis functions!
 Warning:  center 115 has no basis functions!
 Warning:  center 116 has no basis functions!
 Warning:  center 117 has no basis functions!
 Warning:  center 118 has no basis functions!
 Warning:  center 119 has no basis functions!
 Warning:  center 120 has no basis functions!
 Warning:  center 121 has no basis functions!
 Warning:  center 122 has no basis functions!
 Warning:  center 123 has no basis functions!
 Warning:  center 124 has no basis functions!
 Warning:  center 125 has no basis functions!
 Warning:  center 126 has no basis functions!
 Warning:  center 127 has no basis functions!
 Warning:  center 128 has no basis functions!
 Warning:  center 129 has no basis functions!
 Warning:  center 130 has no basis functions!
 Warning:  center 131 has no basis functions!
 Warning:  center 132 has no basis functions!
 Warning:  center 133 has no basis functions!
 Warning:  center 134 has no basis functions!
 Warning:  center 135 has no basis functions!
 Warning:  center 136 has no basis functions!
 Warning:  center 137 has no basis functions!
 Warning:  center 138 has no basis functions!
 Warning:  center 139 has no basis functions!
 Warning:  center 140 has no basis functions!
 Warning:  center 141 has no basis functions!
 Warning:  center 142 has no basis functions!
 Warning:  center 143 has no basis functions!
 Warning:  center 144 has no basis functions!
 Warning:  center 145 has no basis functions!
 Warning:  center 146 has no basis functions!
 Warning:  center 147 has no basis functions!
 Warning:  center 148 has no basis functions!
 Warning:  center 149 has no basis functions!
 Warning:  center 150 has no basis functions!
 Warning:  center 151 has no basis functions!
   342 basis functions,   576 primitive gaussians,   357 cartesian basis functions
    52 alpha electrons       52 beta electrons
       nuclear repulsion energy       968.7540166385 Hartrees.
 NAtoms=  151 NActive=  151 NUniq=  151 SFac= 1.00D+00 NAtFMM=   60 NAOKFM=T Big=T
 Integral buffers will be    131072 words long.
 Raffenetti 2 integral format.
 Two-electron integral symmetry is turned off.
 One-electron integrals computed using PRISM.
 NBasis=   342 RedAO= T EigKep=  3.43D-04  NBF=   342
 NBsUse=   342 1.00D-06 EigRej= -1.00D+00 NBFU=   342
 ExpMin= 1.03D-01 ExpMax= 8.59D+03 ExpMxC= 1.30D+03 IAcc=3 IRadAn=         5 AccDes= 0.00D+00
 Harris functional with IExCor=  402 and IRadAn=       5 diagonalized for initial guess.
 HarFok:  IExCor=  402 AccDes= 0.00D+00 IRadAn=         5 IDoV= 1 UseB2=F ITyADJ=14
 ICtDFT=  3500011 ScaDFX=  1.000000  1.000000  1.000000  1.000000
 FoFCou: FMM=F IPFlag=           0 FMFlag=      100000 FMFlg1=        2001
         NFxFlg=           0 DoJE=T BraDBF=F KetDBF=T FulRan=T
         wScrn=  0.000000 ICntrl=       500 IOpCl=  0 I1Cent=   200000004 NGrid=           0
         NMat0=    1 NMatS0=      1 NMatT0=    0 NMatD0=    1 NMtDS0=    0 NMtDT0=    0
 Symmetry not used in FoFCou.
 Requested convergence on RMS density matrix=1.00D-08 within 128 cycles.
 Requested convergence on MAX density matrix=1.00D-06.
 Requested convergence on             energy=1.00D-06.
 No special actions if energy rises.
 Integral accuracy reduced to 1.0D-05 until final iterations.
 Initial convergence to 1.0D-05 achieved.  Increase integral accuracy.
 SCF Done:  E(RB3LYP) =  -615.998999861     A.U. after   15 cycles
            NFock= 15  Conv=0.65D-08     -V/T= 2.0041
 DoSCS=F DFT=T ScalE2(SS,OS)=  1.000000  1.000000
 Range of M.O.s used for correlation:     1   342
 NBasis=   342 NAE=    52 NBE=    52 NFC=     0 NFV=     0
 NROrb=    342 NOA=    52 NOB=    52 NVA=   290 NVB=   290
          Differentiating once with respect to magnetic field using GIAOs.
          Electric field/nuclear overlap derivatives assumed to be zero.
 FoFCou: FMM=F IPFlag=           0 FMFlag=      100000 FMFlg1=        2001
         NFxFlg=           0 DoJE=F BraDBF=F KetDBF=T FulRan=T
         wScrn=  0.000000 ICntrl=      6100 IOpCl=  0 I1Cent=           7 NGrid=         151
         NMat0=    1 NMatS0=      1 NMatT0=    0 NMatD0=    1 NMtDS0=    0 NMtDT0=    0
 Symmetry not used in FoFCou.
 FoFJK:  IHMeth= 1 ICntrl=    6127 DoSepK=F KAlg= 0 I1Cent=           0 FoldK=F
 IRaf=         1 NMat=       1 IRICut=       1 DoRegI=T DoRafI=F ISym2E= 0 IDoP0=0 IntGTp=1.
          There are     3 degrees of freedom in the 1st order CPHF.  IDoFFX=0 NUNeed=     3.
      3 vectors produced by pass  0 Test12= 5.03D-13 3.33D-08 XBig12= 3.75D+01 3.15D+00.
 AX will form     3 AO Fock derivatives at one time.
      3 vectors produced by pass  1 Test12= 5.03D-13 3.33D-08 XBig12= 2.22D-01 2.65D-01.
      3 vectors produced by pass  2 Test12= 5.03D-13 3.33D-08 XBig12= 7.09D-04 8.61D-03.
      3 vectors produced by pass  3 Test12= 5.03D-13 3.33D-08 XBig12= 3.47D-06 6.53D-04.
      3 vectors produced by pass  4 Test12= 5.03D-13 3.33D-08 XBig12= 1.25D-08 3.13D-05.
      3 vectors produced by pass  5 Test12= 5.03D-13 3.33D-08 XBig12= 3.90D-11 2.17D-06.
      3 vectors produced by pass  6 Test12= 5.03D-13 3.33D-08 XBig12= 1.40D-13 1.26D-07.
 InvSVY:  IOpt=1 It=  1 EMax= 8.88D-16
 Solved reduced A of dimension    21 with     3 vectors.
 Calculating GIAO nuclear magnetic shielding tensors.
 SCF GIAO Magnetic shielding tensor (ppm):
      1  Bq   Isotropic =    11.5882   Anisotropy =    11.4904
   XX=     2.5882   YX=    -6.2279   ZX=    -0.5233
   XY=    -2.3301   YY=    13.0388   ZY=    -0.2197
   XZ=     3.0904   YZ=     1.3728   ZZ=    19.1376
   Eigenvalues:     0.9515    14.5646    19.2485
      2  Bq   Isotropic =    24.3408   Anisotropy =    10.1734
   XX=    28.9786   YX=     6.0914   ZX=     0.4566
   XY=     5.4063   YY=    14.8632   ZY=     2.5648
   XZ=    -1.2591   YZ=     2.1043   ZZ=    29.1807
   Eigenvalues:    12.4916    29.4079    31.1231
      3  C    Isotropic =    51.1933   Anisotropy =   157.9019
   XX=   -26.1280   YX=    34.0220   ZX=    57.4762
   XY=    29.5978   YY=    43.7073   ZY=   -17.3583
   XZ=    62.1880   YZ=   -22.6323   ZZ=   136.0004
   Eigenvalues:   -58.8340    55.9526   156.4612
      4  C    Isotropic =    54.3801   Anisotropy =   155.6119
   XX=    26.5824   YX=   -48.7741   ZX=    27.5876
   XY=   -53.3368   YY=   -16.0104   ZY=     9.4431
   XZ=    26.0975   YZ=    18.2190   ZZ=   152.5683
   Eigenvalues:   -53.4460    58.4650   158.1214
      5  C    Isotropic =    42.8303   Anisotropy =   146.8150
   XX=    48.0607   YX=    -0.6987   ZX=    21.1069
   XY=   -10.8766   YY=   -52.0325   ZY=    16.7659
   XZ=     4.9976   YZ=    55.0723   ZZ=   132.4626
   Eigenvalues:   -59.3930    47.1769   140.7069
      6  C    Isotropic =    36.1618   Anisotropy =   161.1565
   XX=    43.1783   YX=   -45.5220   ZX=    -7.1418
   XY=   -51.6376   YY=     4.6342   ZY=    87.0894
   XZ=   -58.7658   YZ=    63.5255   ZZ=    60.6730
   Eigenvalues:   -53.3626    18.2486   143.5995
      7  C    Isotropic =    40.9114   Anisotropy =   127.8222
   XX=    34.1405   YX=     9.1645   ZX=    56.2807
   XY=    16.7226   YY=    39.2431   ZY=   -81.9469
   XZ=    39.9703   YZ=   -64.0950   ZZ=    49.3506
   Eigenvalues:   -50.9851    47.5930   126.1262
      8  C    Isotropic =    45.9776   Anisotropy =   158.8907
   XX=    31.6905   YX=    32.4188   ZX=    48.4123
   XY=    44.5247   YY=    -3.7033   ZY=   -41.3181
   XZ=    65.1880   YZ=   -88.1362   ZZ=   109.9456
   Eigenvalues:   -69.1360    55.1640   151.9048
      9  C    Isotropic =   128.4415   Anisotropy =    22.1357
   XX=   133.9172   YX=     3.5311   ZX=    17.5400
   XY=     0.8693   YY=   123.6873   ZY=    -0.5200
   XZ=     6.0434   YZ=     1.0793   ZZ=   127.7199
   Eigenvalues:   118.3823   123.7435   143.1986
     10  C    Isotropic =    57.3097   Anisotropy =   131.4252
   XX=    73.4160   YX=   -43.1501   ZX=   -29.5388
   XY=   -34.8385   YY=    -7.9712   ZY=    61.3313
   XZ=   -12.5499   YZ=    46.0270   ZZ=   106.4842
   Eigenvalues:   -37.0647    64.0671   144.9265
     11  C    Isotropic =   100.8877   Anisotropy =   161.5753
   XX=    29.6404   YX=   -15.2148   ZX=    42.6864
   XY=    20.0834   YY=    91.0536   ZY=   -42.7686
   XZ=    78.7990   YZ=    94.3062   ZZ=   181.9691
   Eigenvalues:     7.9015    86.1570   208.6045
     12  C    Isotropic =   125.7553   Anisotropy =    14.2614
   XX=   122.5073   YX=    -0.9599   ZX=    -1.0819
   XY=     0.8091   YY=   125.8923   ZY=     2.0905
   XZ=     6.8843   YZ=    12.6071   ZZ=   128.8664
   Eigenvalues:   118.8208   123.1823   135.2629
     13  C    Isotropic =    55.7337   Anisotropy =   147.3329
   XX=    30.2032   YX=    -1.6063   ZX=  -105.2589
   XY=    -0.6526   YY=    67.1206   ZY=    34.5254
   XZ=   -85.5709   YZ=    24.1552   ZZ=    69.8772
   Eigenvalues:   -50.1331    63.3786   153.9556
     14  C    Isotropic =    61.4656   Anisotropy =   201.2542
   XX=    24.4177   YX=   -59.5293   ZX=  -101.5113
   XY=   -32.2657   YY=    68.6171   ZY=    10.9515
   XZ=    28.1657   YZ=   179.7254   ZZ=    91.3620
   Eigenvalues:   -19.7101     8.4718   195.6351
     15  C    Isotropic =   167.9200   Anisotropy =    27.9495
   XX=   156.6257   YX=     2.1867   ZX=    14.9361
   XY=     0.0052   YY=   164.5656   ZY=     0.0818
   XZ=     6.9017   YZ=    -0.6480   ZZ=   182.5686
   Eigenvalues:   152.5363   164.6706   186.5530
     16  C    Isotropic =   -33.2254   Anisotropy =   158.6812
   XX=   -42.1663   YX=   -74.4288   ZX=    18.8968
   XY=   -71.4448   YY=   -12.1494   ZY=   -58.0157
   XZ=    18.8348   YZ=   -50.7004   ZZ=   -45.3606
   Eigenvalues:  -110.0557   -62.1826    72.5620
     17  O    Isotropic =  -310.1126   Anisotropy =  1000.2745
   XX=  -307.3973   YX=  -232.6735   ZX=   347.2465
   XY=  -240.9512   YY=    13.5458   ZY=  -314.0484
   XZ=   390.7237   YZ=  -326.0325   ZZ=  -636.4864
   Eigenvalues:  -901.9570  -385.1179   356.7370
     18  H    Isotropic =    25.5465   Anisotropy =     4.6797
   XX=    26.0421   YX=     1.3772   ZX=    -0.9179
   XY=     1.3409   YY=    27.9204   ZY=     0.0398
   XZ=    -2.1057   YZ=     0.5977   ZZ=    22.6771
   Eigenvalues:    21.9887    25.9845    28.6663
     19  H    Isotropic =    25.5350   Anisotropy =     4.3805
   XX=    27.7261   YX=    -0.6902   ZX=    -1.1361
   XY=    -1.1756   YY=    25.9911   ZY=    -0.1428
   XZ=    -2.1051   YZ=    -0.8408   ZZ=    22.8880
   Eigenvalues:    22.2447    25.9051    28.4554
     20  H    Isotropic =    24.7313   Anisotropy =     4.0988
   XX=    27.1604   YX=     0.9524   ZX=    -0.1325
   XY=     0.7419   YY=    24.7961   ZY=    -0.6934
   XZ=    -0.7130   YZ=     0.6851   ZZ=    22.2374
   Eigenvalues:    22.1994    24.5305    27.4638
     21  H    Isotropic =    24.9692   Anisotropy =     5.5367
   XX=    27.8232   YX=     0.8315   ZX=    -1.3083
   XY=     1.5090   YY=    25.4054   ZY=     0.1410
   XZ=    -1.6471   YZ=    -1.3314   ZZ=    21.6789
   Eigenvalues:    21.3154    24.9317    28.6603
     22  H    Isotropic =    25.7307   Anisotropy =     6.9526
   XX=    28.2107   YX=    -0.5764   ZX=     2.9868
   XY=     0.8641   YY=    24.9078   ZY=     0.0231
   XZ=     4.1900   YZ=    -3.1316   ZZ=    24.0735
   Eigenvalues:    21.4164    25.4099    30.3657
     23  H    Isotropic =    28.4130   Anisotropy =    10.2078
   XX=    26.9757   YX=     0.8261   ZX=     0.5536
   XY=    -0.7517   YY=    28.9844   ZY=     1.6738
   XZ=     1.3511   YZ=    10.3736   ZZ=    29.2791
   Eigenvalues:    23.0026    27.0183    35.2182
     24  H    Isotropic =    28.5001   Anisotropy =     9.6505
   XX=    29.5830   YX=     2.8661   ZX=    -1.3214
   XY=     3.6727   YY=    29.9918   ZY=    -2.2655
   XZ=    -3.0847   YZ=    -4.8102   ZZ=    25.9255
   Eigenvalues:    23.8593    26.7073    34.9338
     25  H    Isotropic =    25.6519   Anisotropy =     4.7623
   XX=    25.0052   YX=     1.5430   ZX=     0.6702
   XY=     0.9156   YY=    27.9886   ZY=    -1.6302
   XZ=     3.5767   YZ=    -2.2905   ZZ=    23.9618
   Eigenvalues:    21.4817    26.6472    28.8268
     26  H    Isotropic =    26.6206   Anisotropy =     8.2620
   XX=    25.5018   YX=    -1.2578   ZX=     1.1415
   XY=     0.7912   YY=    27.1427   ZY=    -1.5636
   XZ=     8.9672   YZ=     6.5057   ZZ=    27.2173
   Eigenvalues:    20.7213    27.0120    32.1286
     27  H    Isotropic =    31.2984   Anisotropy =     6.0639
   XX=    33.2395   YX=     3.2839   ZX=     0.8153
   XY=     3.3268   YY=    26.4266   ZY=    -0.3951
   XZ=     1.1405   YZ=     0.4434   ZZ=    34.2291
   Eigenvalues:    25.0734    33.4808    35.3410
     28  H    Isotropic =    31.2444   Anisotropy =    10.9231
   XX=    28.5154   YX=    -0.3560   ZX=    -1.0422
   XY=    -1.3189   YY=    29.8557   ZY=     4.9308
   XZ=    -2.3996   YZ=     4.7152   ZZ=    35.3623
   Eigenvalues:    27.0384    28.1684    38.5265
     29  H    Isotropic =    32.1912   Anisotropy =    10.9828
   XX=    28.6696   YX=    -0.9438   ZX=     2.5237
   XY=    -1.1769   YY=    31.4638   ZY=    -3.9712
   XZ=     2.5341   YZ=    -4.4177   ZZ=    36.4402
   Eigenvalues:    27.8989    29.1616    39.5130
     30  Bq   Isotropic =     2.5354   Anisotropy =     9.1821
   XX=     0.3846   YX=    -0.2482   ZX=    -0.5168
   XY=    -0.4281   YY=    -1.3731   ZY=     0.2476
   XZ=    -0.8682   YZ=     0.1039   ZZ=     8.5946
   Eigenvalues:    -1.4361     0.3855     8.6568
     31  Bq   Isotropic =     2.4968   Anisotropy =     9.1507
   XX=     0.3454   YX=    -0.2247   ZX=    -0.4121
   XY=    -0.4126   YY=    -1.4003   ZY=     0.1915
   XZ=    -0.8722   YZ=     0.0301   ZZ=     8.5455
   Eigenvalues:    -1.4567     0.3499     8.5973
     32  Bq   Isotropic =     2.4621   Anisotropy =     9.1361
   XX=     0.3027   YX=    -0.2024   ZX=    -0.3124
   XY=    -0.3944   YY=    -1.4261   ZY=     0.1343
   XZ=    -0.8756   YZ=    -0.0425   ZZ=     8.5096
   Eigenvalues:    -1.4764     0.3098     8.5528
     33  Bq   Isotropic =     2.4308   Anisotropy =     9.1380
   XX=     0.2555   YX=    -0.1812   ZX=    -0.2165
   XY=    -0.3740   YY=    -1.4496   ZY=     0.0777
   XZ=    -0.8811   YZ=    -0.1144   ZZ=     8.4864
   Eigenvalues:    -1.4947     0.2643     8.5228
     34  Bq   Isotropic =     2.4025   Anisotropy =     9.1564
   XX=     0.2025   YX=    -0.1614   ZX=    -0.1236
   XY=    -0.3519   YY=    -1.4702   ZY=     0.0230
   XZ=    -0.8917   YZ=    -0.1860   ZZ=     8.4753
   Eigenvalues:    -1.5112     0.2120     8.5068
     35  Bq   Isotropic =     2.3766   Anisotropy =     9.1910
   XX=     0.1421   YX=    -0.1433   ZX=    -0.0338
   XY=    -0.3291   YY=    -1.4879   ZY=    -0.0289
   XZ=    -0.9103   YZ=    -0.2576   ZZ=     8.4757
   Eigenvalues:    -1.5258     0.1517     8.5040
     36  Bq   Isotropic =     2.3524   Anisotropy =     9.2416
   XX=     0.0732   YX=    -0.1270   ZX=     0.0523
   XY=    -0.3063   YY=    -1.5025   ZY=    -0.0770
   XZ=    -0.9397   YZ=    -0.3295   ZZ=     8.4864
   Eigenvalues:    -1.5386     0.0823     8.5134
     37  Bq   Isotropic =     2.3289   Anisotropy =     9.3074
   XX=    -0.0052   YX=    -0.1129   ZX=     0.1335
   XY=    -0.2845   YY=    -1.5144   ZY=    -0.1210
   XZ=    -0.9829   YZ=    -0.4019   ZZ=     8.5064
   Eigenvalues:    -1.5500     0.0030     8.5339
     38  Bq   Isotropic =     2.3055   Anisotropy =     9.3874
   XX=    -0.0938   YX=    -0.1012   ZX=     0.2076
   XY=    -0.2645   YY=    -1.5238   ZY=    -0.1611
   XZ=    -1.0428   YZ=    -0.4751   ZZ=     8.5341
   Eigenvalues:    -1.5603    -0.0869     8.5638
     39  Bq   Isotropic =     2.2812   Anisotropy =     9.4800
   XX=    -0.1928   YX=    -0.0919   ZX=     0.2723
   XY=    -0.2468   YY=    -1.5310   ZY=    -0.1976
   XZ=    -1.1222   YZ=    -0.5491   ZZ=     8.5676
   Eigenvalues:    -1.5699    -0.1876     8.6013
     40  Bq   Isotropic =     2.2553   Anisotropy =     9.5830
   XX=    -0.3017   YX=    -0.0851   ZX=     0.3245
   XY=    -0.2319   YY=    -1.5364   ZY=    -0.2313
   XZ=    -1.2235   YZ=    -0.6242   ZZ=     8.6041
   Eigenvalues:    -1.5794    -0.2986     8.6440
     41  Bq   Isotropic =     2.2270   Anisotropy =     9.6932
   XX=    -0.4193   YX=    -0.0804   ZX=     0.3610
   XY=    -0.2199   YY=    -1.5401   ZY=    -0.2635
   XZ=    -1.3490   YZ=    -0.7005   ZZ=     8.6404
   Eigenvalues:    -1.5891    -0.4190     8.6892
     42  Bq   Isotropic =     2.1955   Anisotropy =     9.8071
   XX=    -0.5437   YX=    -0.0777   ZX=     0.3789
   XY=    -0.2105   YY=    -1.5423   ZY=    -0.2953
   XZ=    -1.5004   YZ=    -0.7782   ZZ=     8.6725
   Eigenvalues:    -1.5997    -0.5474     8.7335
     43  Bq   Isotropic =     2.1599   Anisotropy =     9.9201
   XX=    -0.6726   YX=    -0.0764   ZX=     0.3751
   XY=    -0.2034   YY=    -1.5430   ZY=    -0.3281
   XZ=    -1.6785   YZ=    -0.8573   ZZ=     8.6954
   Eigenvalues:    -1.6121    -0.6814     8.7733
     44  Bq   Isotropic =     2.1195   Anisotropy =    10.0273
   XX=    -0.8028   YX=    -0.0759   ZX=     0.3474
   XY=    -0.1976   YY=    -1.5421   ZY=    -0.3629
   XZ=    -1.8835   YZ=    -0.9378   ZZ=     8.7034
   Eigenvalues:    -1.6277    -0.8182     8.8044
     45  Bq   Isotropic =     2.0734   Anisotropy =    10.1234
   XX=    -0.9307   YX=    -0.0756   ZX=     0.2943
   XY=    -0.1924   YY=    -1.5395   ZY=    -0.4007
   XZ=    -2.1141   YZ=    -1.0195   ZZ=     8.6904
   Eigenvalues:    -1.6488    -0.9533     8.8223
     46  Bq   Isotropic =     2.0207   Anisotropy =    10.2028
   XX=    -1.0526   YX=    -0.0746   ZX=     0.2152
   XY=    -0.1866   YY=    -1.5351   ZY=    -0.4421
   XZ=    -2.3680   YZ=    -1.1018   ZZ=     8.6498
   Eigenvalues:    -1.6794    -1.0811     8.8226
     47  Bq   Isotropic =     1.9607   Anisotropy =    10.2604
   XX=    -1.1645   YX=    -0.0725   ZX=     0.1108
   XY=    -0.1791   YY=    -1.5287   ZY=    -0.4871
   XZ=    -2.6415   YZ=    -1.1840   ZZ=     8.5752
   Eigenvalues:    -1.7252    -1.1937     8.8009
     48  Bq   Isotropic =     1.8926   Anisotropy =    10.2912
   XX=    -1.2629   YX=    -0.0683   ZX=    -0.0172
   XY=    -0.1688   YY=    -1.5201   ZY=    -0.5356
   XZ=    -2.9292   YZ=    -1.2653   ZZ=     8.4608
   Eigenvalues:    -1.7925    -1.2831     8.7534
     49  Bq   Isotropic =     1.8160   Anisotropy =    10.2910
   XX=    -1.3445   YX=    -0.0617   ZX=    -0.1658
   XY=    -0.1548   YY=    -1.5092   ZY=    -0.5868
   XZ=    -3.2248   YZ=    -1.3443   ZZ=     8.3018
   Eigenvalues:    -1.8830    -1.3456     8.6767
     50  Bq   Isotropic =     1.7308   Anisotropy =    10.2567
   XX=    -1.4067   YX=    -0.0520   ZX=    -0.3311
   XY=    -0.1365   YY=    -1.4960   ZY=    -0.6396
   XZ=    -3.5207   YZ=    -1.4197   ZZ=     8.0951
   Eigenvalues:    -1.9913    -1.3849     8.5686
     51  Bq   Isotropic =     1.6371   Anisotropy =    10.1864
   XX=    -1.4478   YX=    -0.0390   ZX=    -0.5085
   XY=    -0.1133   YY=    -1.4804   ZY=    -0.6927
   XZ=    -3.8091   YZ=    -1.4899   ZZ=     7.8395
   Eigenvalues:    -2.1089    -1.4078     8.4280
     52  Bq   Isotropic =     1.5356   Anisotropy =    10.0794
   XX=    -1.4671   YX=    -0.0224   ZX=    -0.6930
   XY=    -0.0853   YY=    -1.4624   ZY=    -0.7446
   XZ=    -4.0818   YZ=    -1.5533   ZZ=     7.5362
   Eigenvalues:    -2.2284    -1.4200     8.2552
     53  Bq   Isotropic =     1.4272   Anisotropy =     9.9366
   XX=    -1.4645   YX=    -0.0022   ZX=    -0.8792
   XY=    -0.0524   YY=    -1.4422   ZY=    -0.7938
   XZ=    -4.3311   YZ=    -1.6083   ZZ=     7.1883
   Eigenvalues:    -2.3447    -1.4252     8.0516
     54  Bq   Isotropic =     1.3135   Anisotropy =     9.7599
   XX=    -1.4410   YX=     0.0217   ZX=    -1.0624
   XY=    -0.0153   YY=    -1.4197   ZY=    -0.8389
   XZ=    -4.5504   YZ=    -1.6537   ZZ=     6.8013
   Eigenvalues:    -2.4540    -1.4255     7.8201
     55  Bq   Isotropic =     1.1963   Anisotropy =     9.5524
   XX=    -1.3980   YX=     0.0492   ZX=    -1.2379
   XY=     0.0255   YY=    -1.3953   ZY=    -0.8785
   XZ=    -4.7344   YZ=    -1.6883   ZZ=     6.3822
   Eigenvalues:    -2.5534    -1.4223     7.5645
     56  Bq   Isotropic =     1.0775   Anisotropy =     9.3178
   XX=    -1.3375   YX=     0.0799   ZX=    -1.4020
   XY=     0.0691   YY=    -1.3691   ZY=    -0.9116
   XZ=    -4.8793   YZ=    -1.7114   ZZ=     5.9391
   Eigenvalues:    -2.6407    -1.4162     7.2894
     57  Bq   Isotropic =     0.9592   Anisotropy =     9.0607
   XX=    -1.2616   YX=     0.1134   ZX=    -1.5517
   XY=     0.1146   YY=    -1.3414   ZY=    -0.9376
   XZ=    -4.9832   YZ=    -1.7224   ZZ=     5.4807
   Eigenvalues:    -2.7142    -1.4079     6.9997
     58  Bq   Isotropic =     0.8435   Anisotropy =     8.7855
   XX=    -1.1729   YX=     0.1494   ZX=    -1.6846
   XY=     0.1612   YY=    -1.3123   ZY=    -0.9558
   XZ=    -5.0459   YZ=    -1.7215   ZZ=     5.0156
   Eigenvalues:    -2.7725    -1.3975     6.7005
     59  Bq   Isotropic =     0.7321   Anisotropy =     8.4967
   XX=    -1.0736   YX=     0.1873   ZX=    -1.7995
   XY=     0.2079   YY=    -1.2822   ZY=    -0.9663
   XZ=    -5.0685   YZ=    -1.7089   ZZ=     4.5522
   Eigenvalues:    -2.8149    -1.3853     6.3966
     60  Bq   Isotropic =     0.6268   Anisotropy =     8.1985
   XX=    -0.9659   YX=     0.2262   ZX=    -1.8953
   XY=     0.2537   YY=    -1.2513   ZY=    -0.9690
   XZ=    -5.0534   YZ=    -1.6853   ZZ=     4.0975
   Eigenvalues:    -2.8407    -1.3714     6.0924
     61  Bq   Isotropic =     0.5285   Anisotropy =     7.8945
   XX=    -0.8522   YX=     0.2656   ZX=    -1.9719
   XY=     0.2980   YY=    -1.2199   ZY=    -0.9642
   XZ=    -5.0039   YZ=    -1.6516   ZZ=     3.6577
   Eigenvalues:    -2.8501    -1.3559     5.7916
     62  Bq   Isotropic =     0.4383   Anisotropy =     7.5881
   XX=    -0.7344   YX=     0.3046   ZX=    -2.0294
   XY=     0.3398   YY=    -1.1882   ZY=    -0.9525
   XZ=    -4.9238   YZ=    -1.6089   ZZ=     3.2376
   Eigenvalues:    -2.8434    -1.3387     5.4971
     63  Bq   Isotropic =     0.3566   Anisotropy =     7.2819
   XX=    -0.6146   YX=     0.3424   ZX=    -2.0684
   XY=     0.3786   YY=    -1.1564   ZY=    -0.9345
   XZ=    -4.8172   YZ=    -1.5586   ZZ=     2.8409
   Eigenvalues:    -2.8214    -1.3199     5.2112
     64  Bq   Isotropic =     0.2836   Anisotropy =     6.9780
   XX=    -0.4945   YX=     0.3783   ZX=    -2.0899
   XY=     0.4138   YY=    -1.1248   ZY=    -0.9109
   XZ=    -4.6883   YZ=    -1.5020   ZZ=     2.4700
   Eigenvalues:    -2.7855    -1.2994     4.9356
     65  Bq   Isotropic =     0.2190   Anisotropy =     6.6783
   XX=    -0.3761   YX=     0.4115   ZX=    -2.0949
   XY=     0.4451   YY=    -1.0933   ZY=    -0.8827
   XZ=    -4.5412   YZ=    -1.4406   ZZ=     2.1264
   Eigenvalues:    -2.7370    -1.2773     4.6712
     66  Bq   Isotropic =     0.1625   Anisotropy =     6.3842
   XX=    -0.2608   YX=     0.4415   ZX=    -2.0849
   XY=     0.4720   YY=    -1.0621   ZY=    -0.8506
   XZ=    -4.3797   YZ=    -1.3756   ZZ=     1.8106
   Eigenvalues:    -2.6775    -1.2535     4.4187
     67  Bq   Isotropic =     0.1137   Anisotropy =     6.0967
   XX=    -0.1503   YX=     0.4679   ZX=    -2.0613
   XY=     0.4946   YY=    -1.0312   ZY=    -0.8157
   XZ=    -4.2075   YZ=    -1.3083   ZZ=     1.5227
   Eigenvalues:    -2.6088    -1.2282     4.1782
     68  Bq   Isotropic =     0.0719   Anisotropy =     5.8167
   XX=    -0.0457   YX=     0.4904   ZX=    -2.0257
   XY=     0.5126   YY=    -1.0006   ZY=    -0.7787
   XZ=    -4.0277   YZ=    -1.2400   ZZ=     1.2620
   Eigenvalues:    -2.5328    -1.2013     3.9497
     69  Bq   Isotropic =     0.0364   Anisotropy =     5.5450
   XX=     0.0518   YX=     0.5088   ZX=    -1.9799
   XY=     0.5264   YY=    -0.9702   ZY=    -0.7405
   XZ=    -3.8433   YZ=    -1.1716   ZZ=     1.0275
   Eigenvalues:    -2.4510    -1.1730     3.7330
     70  Bq   Isotropic =     0.0065   Anisotropy =     5.2821
   XX=     0.1415   YX=     0.5232   ZX=    -1.9256
   XY=     0.5360   YY=    -0.9400   ZY=    -0.7018
   XZ=    -3.6570   YZ=    -1.1040   ZZ=     0.8179
   Eigenvalues:    -2.3651    -1.1434     3.5278
     71  Bq   Isotropic =     2.5354   Anisotropy =     9.1821
   XX=     0.3846   YX=    -0.2482   ZX=    -0.5168
   XY=    -0.4281   YY=    -1.3731   ZY=     0.2476
   XZ=    -0.8682   YZ=     0.1039   ZZ=     8.5946
   Eigenvalues:    -1.4361     0.3855     8.6568
     72  Bq   Isotropic =     2.5777   Anisotropy =     9.2306
   XX=     0.4213   YX=    -0.2728   ZX=    -0.6282
   XY=    -0.4408   YY=    -1.3455   ZY=     0.3016
   XZ=    -0.8611   YZ=     0.1795   ZZ=     8.6574
   Eigenvalues:    -1.4158     0.4175     8.7315
     73  Bq   Isotropic =     2.6236   Anisotropy =     9.2969
   XX=     0.4559   YX=    -0.2990   ZX=    -0.7482
   XY=    -0.4509   YY=    -1.3190   ZY=     0.3521
   XZ=    -0.8484   YZ=     0.2577   ZZ=     8.7338
   Eigenvalues:    -1.3970     0.4462     8.8215
     74  Bq   Isotropic =     2.6725   Anisotropy =     9.3814
   XX=     0.4883   YX=    -0.3269   ZX=    -0.8784
   XY=    -0.4588   YY=    -1.2950   ZY=     0.3985
   XZ=    -0.8279   YZ=     0.3392   ZZ=     8.8242
   Eigenvalues:    -1.3812     0.4719     8.9268
     75  Bq   Isotropic =     2.7238   Anisotropy =     9.4851
   XX=     0.5178   YX=    -0.3571   ZX=    -1.0205
   XY=    -0.4654   YY=    -1.2747   ZY=     0.4404
   XZ=    -0.7974   YZ=     0.4251   ZZ=     8.9283
   Eigenvalues:    -1.3699     0.4941     9.0472
     76  Bq   Isotropic =     2.7766   Anisotropy =     9.6088
   XX=     0.5429   YX=    -0.3904   ZX=    -1.1753
   XY=    -0.4718   YY=    -1.2593   ZY=     0.4782
   XZ=    -0.7550   YZ=     0.5162   ZZ=     9.0460
   Eigenvalues:    -1.3646     0.5118     9.1824
     77  Bq   Isotropic =     2.8298   Anisotropy =     9.7529
   XX=     0.5618   YX=    -0.4272   ZX=    -1.3430
   XY=    -0.4790   YY=    -1.2493   ZY=     0.5128
   XZ=    -0.6987   YZ=     0.6134   ZZ=     9.1770
   Eigenvalues:    -1.3662     0.5239     9.3318
     78  Bq   Isotropic =     2.8825   Anisotropy =     9.9179
   XX=     0.5716   YX=    -0.4682   ZX=    -1.5226
   XY=    -0.4883   YY=    -1.2447   ZY=     0.5459
   XZ=    -0.6267   YZ=     0.7175   ZZ=     9.3207
   Eigenvalues:    -1.3756     0.5287     9.4945
     79  Bq   Isotropic =     2.9336   Anisotropy =    10.1036
   XX=     0.5691   YX=    -0.5139   ZX=    -1.7116
   XY=    -0.5007   YY=    -1.2447   ZY=     0.5795
   XZ=    -0.5369   YZ=     0.8288   ZZ=     9.4764
   Eigenvalues:    -1.3927     0.5241     9.6693
     80  Bq   Isotropic =     2.9821   Anisotropy =    10.3089
   XX=     0.5508   YX=    -0.5644   ZX=    -1.9063
   XY=    -0.5170   YY=    -1.2478   ZY=     0.6163
   XZ=    -0.4269   YZ=     0.9477   ZZ=     9.6432
   Eigenvalues:    -1.4169     0.5084     9.8547
     81  Bq   Isotropic =     3.0268   Anisotropy =    10.5320
   XX=     0.5125   YX=    -0.6195   ZX=    -2.1012
   XY=    -0.5373   YY=    -1.2515   ZY=     0.6591
   XZ=    -0.2938   YZ=     1.0740   ZZ=     9.8195
   Eigenvalues:    -1.4473     0.4795    10.0482
     82  Bq   Isotropic =     3.0668   Anisotropy =    10.7698
   XX=     0.4502   YX=    -0.6786   ZX=    -2.2890
   XY=    -0.5612   YY=    -1.2531   ZY=     0.7109
   XZ=    -0.1345   YZ=     1.2069   ZZ=    10.0032
   Eigenvalues:    -1.4823     0.4359    10.2466
     83  Bq   Isotropic =     3.1006   Anisotropy =    11.0178
   XX=     0.3600   YX=    -0.7404   ZX=    -2.4612
   XY=    -0.5872   YY=    -1.2492   ZY=     0.7745
   XZ=     0.0550   YZ=     1.3451   ZZ=    10.1909
   Eigenvalues:    -1.5203     0.3764    10.4458
     84  Bq   Isotropic =     3.1267   Anisotropy =    11.2704
   XX=     0.2385   YX=    -0.8026   ZX=    -2.6078
   XY=    -0.6129   YY=    -1.2365   ZY=     0.8523
   XZ=     0.2788   YZ=     1.4867   ZZ=    10.3782
   Eigenvalues:    -1.5602     0.3000    10.6403
     85  Bq   Isotropic =     3.1430   Anisotropy =    11.5208
   XX=     0.0832   YX=    -0.8623   ZX=    -2.7178
   XY=    -0.6347   YY=    -1.2123   ZY=     0.9456
   XZ=     0.5412   YZ=     1.6290   ZZ=    10.5583
   Eigenvalues:    -1.6013     0.2068    10.8236
     86  Bq   Isotropic =     3.1470   Anisotropy =    11.7611
   XX=    -0.1072   YX=    -0.9154   ZX=    -2.7799
   XY=    -0.6480   YY=    -1.1744   ZY=     1.0548
   XZ=     0.8460   YZ=     1.7686   ZZ=    10.7226
   Eigenvalues:    -1.6439     0.0972    10.9878
     87  Bq   Isotropic =     3.1355   Anisotropy =    11.9829
   XX=    -0.3321   YX=    -0.9568   ZX=    -2.7833
   XY=    -0.6473   YY=    -1.1217   ZY=     1.1788
   XZ=     1.1961   YZ=     1.9014   ZZ=    10.8603
   Eigenvalues:    -1.6903    -0.0273    11.1241
     88  Bq   Isotropic =     3.1050   Anisotropy =    12.1777
   XX=    -0.5886   YX=    -0.9806   ZX=    -2.7185
   XY=    -0.6266   YY=    -1.0548   ZY=     1.3144
   XZ=     1.5921   YZ=     2.0222   ZZ=    10.9583
   Eigenvalues:    -1.7446    -0.1639    11.2234
     89  Bq   Isotropic =     3.0518   Anisotropy =    12.3373
   XX=    -0.8711   YX=    -0.9803   ZX=    -2.5786
   XY=    -0.5799   YY=    -0.9758   ZY=     1.4567
   XZ=     2.0318   YZ=     2.1257   ZZ=    11.0024
   Eigenvalues:    -1.8138    -0.3075    11.2767
     90  Bq   Isotropic =     2.9727   Anisotropy =    12.4549
   XX=    -1.1716   YX=    -0.9494   ZX=    -2.3605
   XY=    -0.5021   YY=    -0.8885   ZY=     1.5989
   XZ=     2.5093   YZ=     2.2059   ZZ=    10.9784
   Eigenvalues:    -1.9074    -0.4503    11.2760
     91  Bq   Isotropic =     2.8654   Anisotropy =    12.5250
   XX=    -1.4792   YX=    -0.8822   ZX=    -2.0656
   XY=    -0.3894   YY=    -0.7981   ZY=     1.7323
   XZ=     3.0144   YZ=     2.2570   ZZ=    10.8734
   Eigenvalues:    -2.0369    -0.5823    11.2153
     92  Bq   Isotropic =     2.7288   Anisotropy =    12.5442
   XX=    -1.7812   YX=    -0.7750   ZX=    -1.7008
   XY=    -0.2408   YY=    -0.7109   ZY=     1.8475
   XZ=     3.5327   YZ=     2.2739   ZZ=    10.6785
   Eigenvalues:    -2.2118    -0.6934    11.0915
     93  Bq   Isotropic =     2.5640   Anisotropy =    12.5113
   XX=    -2.0643   YX=    -0.6268   ZX=    -1.2779
   XY=    -0.0581   YY=    -0.6336   ZY=     1.9346
   XZ=     4.0468   YZ=     2.2530   ZZ=    10.3900
   Eigenvalues:    -2.4351    -0.7777    10.9049
     94  Bq   Isotropic =     2.3745   Anisotropy =    12.4275
   XX=    -2.3154   YX=    -0.4403   ZX=    -0.8132
   XY=     0.1534   YY=    -0.5725   ZY=     1.9850
   XZ=     4.5375   YZ=     2.1926   ZZ=    10.0114
   Eigenvalues:    -2.7012    -0.8348    10.6595
     95  Bq   Isotropic =     2.1656   Anisotropy =    12.2961
   XX=    -2.5233   YX=    -0.2220   ZX=    -0.3256
   XY=     0.3850   YY=    -0.5329   ZY=     1.9920
   XZ=     4.9860   YZ=     2.0938   ZZ=     9.5531
   Eigenvalues:    -2.9976    -0.8686    10.3630
     96  Bq   Isotropic =     1.9446   Anisotropy =    12.1226
   XX=    -2.6801   YX=     0.0177   ZX=     0.1654
   XY=     0.6256   YY=    -0.5185   ZY=     1.9520
   XZ=     5.3766   YZ=     1.9605   ZZ=     9.0323
   Eigenvalues:    -3.3079    -0.8846    10.0263
     97  Bq   Isotropic =     1.7197   Anisotropy =    11.9141
   XX=    -2.7811   YX=     0.2660   ZX=     0.6422
   XY=     0.8623   YY=    -0.5305   ZY=     1.8653
   XZ=     5.6982   YZ=     1.7997   ZZ=     8.4707
   Eigenvalues:    -3.6151    -0.8883     9.6624
     98  Bq   Isotropic =     1.4992   Anisotropy =    11.6793
   XX=    -2.8252   YX=     0.5089   ZX=     1.0909
   XY=     1.0821   YY=    -0.5684   ZY=     1.7363
   XZ=     5.9460   YZ=     1.6205   ZZ=     7.8912
   Eigenvalues:    -3.9029    -0.8849     9.2854
     99  Bq   Isotropic =     1.2906   Anisotropy =    11.4275
   XX=    -2.8143   YX=     0.7328   ZX=     1.5023
   XY=     1.2733   YY=    -0.6293   ZY=     1.5730
   XZ=     6.1216   YZ=     1.4338   ZZ=     7.3153
   Eigenvalues:    -4.1570    -0.8802     8.9089
    100  Bq   Isotropic =     1.0995   Anisotropy =    11.1678
   XX=    -2.7523   YX=     0.9265   ZX=     1.8722
   XY=     1.4266   YY=    -0.7088   ZY=     1.3863
   XZ=     6.2317   YZ=     1.2504   ZZ=     6.7597
   Eigenvalues:    -4.3665    -0.8797     8.5447
    101  Bq   Isotropic =     0.9296   Anisotropy =    10.9080
   XX=    -2.6440   YX=     1.0822   ZX=     2.2003
   XY=     1.5366   YY=    -0.8018   ZY=     1.1886
   XZ=     6.2866   YZ=     1.0806   ZZ=     6.2346
   Eigenvalues:    -4.5240    -0.8888     8.2016
    102  Bq   Isotropic =     0.7820   Anisotropy =    10.6535
   XX=    -2.4947   YX=     1.1961   ZX=     2.4891
   XY=     1.6015   YY=    -0.9028   ZY=     0.9927
   XZ=     6.2977   YZ=     0.9328   ZZ=     5.7434
   Eigenvalues:    -4.6262    -0.9121     7.8843
    103  Bq   Isotropic =     0.6558   Anisotropy =    10.4063
   XX=    -2.3092   YX=     1.2689   ZX=     2.7417
   XY=     1.6237   YY=    -1.0065   ZY=     0.8100
   XZ=     6.2754   YZ=     0.8126   ZZ=     5.2832
   Eigenvalues:    -4.6739    -0.9520     7.5934
    104  Bq   Isotropic =     0.5487   Anisotropy =    10.1650
   XX=    -2.0926   YX=     1.3048   ZX=     2.9604
   XY=     1.6088   YY=    -1.1083   ZY=     0.6498
   XZ=     6.2272   YZ=     0.7226   ZZ=     4.8470
   Eigenvalues:    -4.6706    -1.0087     7.3254
    105  Bq   Isotropic =     0.4572   Anisotropy =     9.9251
   XX=    -1.8502   YX=     1.3102   ZX=     3.1462
   XY=     1.5648   YY=    -1.2043   ZY=     0.5179
   XZ=     6.1576   YZ=     0.6625   ZZ=     4.4261
   Eigenvalues:    -4.6223    -1.0800     7.0740
    106  Bq   Isotropic =     0.3779   Anisotropy =     9.6803
   XX=    -1.5877   YX=     1.2933   ZX=     3.2981
   XY=     1.5006   YY=    -1.2912   ZY=     0.4169
   XZ=     6.0676   YZ=     0.6293   ZZ=     4.0125
   Eigenvalues:    -4.5365    -1.1613     6.8314
    107  Bq   Isotropic =     0.3075   Anisotropy =     9.4239
   XX=    -1.3117   YX=     1.2619   ZX=     3.4140
   XY=     1.4251   YY=    -1.3666   ZY=     0.3460
   XZ=     5.9561   YZ=     0.6181   ZZ=     3.6009
   Eigenvalues:    -4.4208    -1.2468     6.5901
    108  Bq   Isotropic =     0.2438   Anisotropy =     9.1506
   XX=    -1.0298   YX=     1.2231   ZX=     3.4914
   XY=     1.3458   YY=    -1.4284   ZY=     0.3015
   XZ=     5.8208   YZ=     0.6226   ZZ=     3.1896
   Eigenvalues:    -4.2826    -1.3302     6.3442
    109  Bq   Isotropic =     0.1852   Anisotropy =     8.8569
   XX=    -0.7498   YX=     1.1821   ZX=     3.5285
   XY=     1.2685   YY=    -1.4752   ZY=     0.2785
   XZ=     5.6598   YZ=     0.6368   ZZ=     2.7807
   Eigenvalues:    -4.1282    -1.4060     6.0898
    110  Bq   Isotropic =     0.1311   Anisotropy =     8.5419
   XX=    -0.4793   YX=     1.1427   ZX=     3.5251
   XY=     1.1968   YY=    -1.5064   ZY=     0.2708
   XZ=     5.4727   YZ=     0.6546   ZZ=     2.3791
   Eigenvalues:    -3.9630    -1.4694     5.8257
    111  Bq   Isotropic =     0.0815   Anisotropy =     8.2071
   XX=    -0.2252   YX=     1.1065   ZX=     3.4829
   XY=     1.1326   YY=    -1.5218   ZY=     0.2727
   XZ=     5.2606   YZ=     0.6714   ZZ=     1.9915
   Eigenvalues:    -3.7911    -1.5173     5.5529
    112  Bq   Isotropic =    -0.0185   Anisotropy =     5.0284
   XX=     0.2229   YX=     0.5337   ZX=    -1.8645
   XY=     0.5417   YY=    -0.9101   ZY=    -0.6632
   XZ=    -3.4708   YZ=    -1.0380   ZZ=     0.6317
   Eigenvalues:    -2.2766    -1.1127     3.3338
    113  Bq   Isotropic =    -0.0391   Anisotropy =     4.7842
   XX=     0.2957   YX=     0.5405   ZX=    -1.7981
   XY=     0.5439   YY=    -0.8804   ZY=    -0.6252
   XZ=    -3.2866   YZ=    -0.9740   ZZ=     0.4674
   Eigenvalues:    -2.1867    -1.0810     3.1504
    114  Bq   Isotropic =    -0.0560   Anisotropy =     4.5499
   XX=     0.3599   YX=     0.5439   ZX=    -1.7280
   XY=     0.5430   YY=    -0.8510   ZY=    -0.5882
   XZ=    -3.1061   YZ=    -0.9126   ZZ=     0.3232
   Eigenvalues:    -2.0965    -1.0487     2.9773
    115  Bq   Isotropic =    -0.0696   Anisotropy =     4.3255
   XX=     0.4155   YX=     0.5442   ZX=    -1.6554
   XY=     0.5394   YY=    -0.8218   ZY=    -0.5526
   XZ=    -2.9305   YZ=    -0.8540   ZZ=     0.1974
   Eigenvalues:    -2.0070    -1.0159     2.8140
    116  Bq   Isotropic =    -0.0805   Anisotropy =     4.1110
   XX=     0.4630   YX=     0.5418   ZX=    -1.5816
   XY=     0.5335   YY=    -0.7930   ZY=    -0.5185
   XZ=    -2.7608   YZ=    -0.7985   ZZ=     0.0884
   Eigenvalues:    -1.9189    -0.9828     2.6601
    117  Bq   Isotropic =    -0.0891   Anisotropy =     3.9065
   XX=     0.5029   YX=     0.5372   ZX=    -1.5075
   XY=     0.5256   YY=    -0.7645   ZY=    -0.4861
   XZ=    -2.5977   YZ=    -0.7460   ZZ=    -0.0055
   Eigenvalues:    -1.8328    -0.9496     2.5152
    118  Bq   Isotropic =    -0.0956   Anisotropy =     3.7118
   XX=     0.5355   YX=     0.5305   ZX=    -1.4341
   XY=     0.5160   YY=    -0.7365   ZY=    -0.4555
   XZ=    -2.4418   YZ=    -0.6966   ZZ=    -0.0859
   Eigenvalues:    -1.7492    -0.9165     2.3789
    119  Bq   Isotropic =    -0.1004   Anisotropy =     3.5268
   XX=     0.5617   YX=     0.5222   ZX=    -1.3619
   XY=     0.5052   YY=    -0.7090   ZY=    -0.4266
   XZ=    -2.2934   YZ=    -0.6504   ZZ=    -0.1540
   Eigenvalues:    -1.6683    -0.8837     2.2507
    120  Bq   Isotropic =    -0.1039   Anisotropy =     3.3512
   XX=     0.5819   YX=     0.5125   ZX=    -1.2916
   XY=     0.4934   YY=    -0.6820   ZY=    -0.3996
   XZ=    -2.1526   YZ=    -0.6071   ZZ=    -0.2115
   Eigenvalues:    -1.5904    -0.8514     2.1303
    121  Bq   Isotropic =    -0.1061   Anisotropy =     3.1848
   XX=     0.5969   YX=     0.5018   ZX=    -1.2235
   XY=     0.4809   YY=    -0.6557   ZY=    -0.3742
   XZ=    -2.0196   YZ=    -0.5667   ZZ=    -0.2594
   Eigenvalues:    -1.5157    -0.8196     2.0171
    122  Bq   Isotropic =    -0.1073   Anisotropy =     3.0272
   XX=     0.6072   YX=     0.4902   ZX=    -1.1580
   XY=     0.4678   YY=    -0.6301   ZY=    -0.3506
   XZ=    -1.8942   YZ=    -0.5291   ZZ=    -0.2990
   Eigenvalues:    -1.4442    -0.7886     1.9109
    123  Bq   Isotropic =    -0.1077   Anisotropy =     2.8782
   XX=     0.6135   YX=     0.4781   ZX=    -1.0952
   XY=     0.4544   YY=    -0.6053   ZY=    -0.3286
   XZ=    -1.7763   YZ=    -0.4942   ZZ=    -0.3312
   Eigenvalues:    -1.3759    -0.7583     1.8111
    124  Bq   Isotropic =    -0.1074   Anisotropy =     2.7374
   XX=     0.6162   YX=     0.4655   ZX=    -1.0353
   XY=     0.4408   YY=    -0.5812   ZY=    -0.3080
   XZ=    -1.6657   YZ=    -0.4617   ZZ=    -0.3572
   Eigenvalues:    -1.3109    -0.7288     1.7176
    125  Bq   Isotropic =    -0.1065   Anisotropy =     2.6044
   XX=     0.6159   YX=     0.4526   ZX=    -0.9784
   XY=     0.4272   YY=    -0.5579   ZY=    -0.2890
   XZ=    -1.5620   YZ=    -0.4315   ZZ=    -0.3776
   Eigenvalues:    -1.2490    -0.7003     1.6297
    126  Bq   Isotropic =    -0.1052   Anisotropy =     2.4788
   XX=     0.6130   YX=     0.4396   ZX=    -0.9244
   XY=     0.4135   YY=    -0.5355   ZY=    -0.2712
   XZ=    -1.4651   YZ=    -0.4035   ZZ=    -0.3932
   Eigenvalues:    -1.1902    -0.6728     1.5473
    127  Bq   Isotropic =    -0.1036   Anisotropy =     2.3603
   XX=     0.6080   YX=     0.4266   ZX=    -0.8734
   XY=     0.4001   YY=    -0.5138   ZY=    -0.2547
   XZ=    -1.3745   YZ=    -0.3775   ZZ=    -0.4048
   Eigenvalues:    -1.1345    -0.6462     1.4700
    128  Bq   Isotropic =    -0.1016   Anisotropy =     2.2485
   XX=     0.6011   YX=     0.4136   ZX=    -0.8252
   XY=     0.3868   YY=    -0.4931   ZY=    -0.2394
   XZ=    -1.2899   YZ=    -0.3534   ZZ=    -0.4129
   Eigenvalues:    -1.0816    -0.6207     1.3974
    129  Bq   Isotropic =    -0.0994   Anisotropy =     2.1431
   XX=     0.5928   YX=     0.4008   ZX=    -0.7797
   XY=     0.3738   YY=    -0.4732   ZY=    -0.2251
   XZ=    -1.2110   YZ=    -0.3311   ZZ=    -0.4180
   Eigenvalues:    -1.0315    -0.5961     1.3293
    130  Bq   Isotropic =    -0.0971   Anisotropy =     2.0436
   XX=     0.5833   YX=     0.3882   ZX=    -0.7370
   XY=     0.3611   YY=    -0.4541   ZY=    -0.2119
   XZ=    -1.1374   YZ=    -0.3103   ZZ=    -0.4206
   Eigenvalues:    -0.9841    -0.5725     1.2653
    131  Bq   Isotropic =    -0.0946   Anisotropy =     1.9497
   XX=     0.5729   YX=     0.3758   ZX=    -0.6967
   XY=     0.3487   YY=    -0.4358   ZY=    -0.1995
   XZ=    -1.0688   YZ=    -0.2911   ZZ=    -0.4210
   Eigenvalues:    -0.9391    -0.5499     1.2051
    132  Bq   Isotropic =     0.0367   Anisotropy =     7.8558
   XX=     0.0072   YX=     1.0740   ZX=     3.4055
   XY=     1.0759   YY=    -1.5219   ZY=     0.2793
   XZ=     5.0268   YZ=     0.6838   ZZ=     1.6249
   Eigenvalues:    -3.6156    -1.5482     5.2739
    133  Bq   Isotropic =    -0.0028   Anisotropy =     7.4927
   XX=     0.2140   YX=     1.0447   ZX=     3.2982
   XY=     1.0262   YY=    -1.5079   ZY=     0.2866
   XZ=     4.7760   YZ=     0.6897   ZZ=     1.2855
   Eigenvalues:    -3.4390    -1.5617     4.9924
    134  Bq   Isotropic =    -0.0367   Anisotropy =     7.1232
   XX=     0.3934   YX=     1.0177   ZX=     3.1671
   XY=     0.9819   YY=    -1.4814   ZY=     0.2922
   XZ=     4.5136   YZ=     0.6882   ZZ=     0.9779
   Eigenvalues:    -3.2632    -1.5589     4.7121
    135  Bq   Isotropic =    -0.0648   Anisotropy =     6.7525
   XX=     0.5450   YX=     0.9921   ZX=     3.0187
   XY=     0.9417   YY=    -1.4444   ZY=     0.2947
   XZ=     4.2455   YZ=     0.6795   ZZ=     0.7049
   Eigenvalues:    -3.0898    -1.5415     4.4369
    136  Bq   Isotropic =    -0.0874   Anisotropy =     6.3858
   XX=     0.6697   YX=     0.9668   ZX=     2.8591
   XY=     0.9042   YY=    -1.3991   ZY=     0.2934
   XZ=     3.9772   YZ=     0.6644   ZZ=     0.4672
   Eigenvalues:    -2.9202    -1.5118     4.1698
    137  Bq   Isotropic =    -0.1048   Anisotropy =     6.0275
   XX=     0.7695   YX=     0.9412   ZX=     2.6939
   XY=     0.8685   YY=    -1.3477   ZY=     0.2884
   XZ=     3.7134   YZ=     0.6439   ZZ=     0.2638
   Eigenvalues:    -2.7556    -1.4723     3.9135
    138  Bq   Isotropic =    -0.1176   Anisotropy =     5.6810
   XX=     0.8467   YX=     0.9150   ZX=     2.5278
   XY=     0.8339   YY=    -1.2923   ZY=     0.2803
   XZ=     3.4580   YZ=     0.6193   ZZ=     0.0928
   Eigenvalues:    -2.5971    -1.4255     3.6698
    139  Bq   Isotropic =    -0.1265   Anisotropy =     5.3492
   XX=     0.9041   YX=     0.8878   ZX=     2.3644
   XY=     0.8000   YY=    -1.2346   ZY=     0.2697
   XZ=     3.2140   YZ=     0.5918   ZZ=    -0.0489
   Eigenvalues:    -2.4455    -1.3736     3.4397
    140  Bq   Isotropic =    -0.1321   Anisotropy =     5.0339
   XX=     0.9447   YX=     0.8599   ZX=     2.2064
   XY=     0.7665   YY=    -1.1764   ZY=     0.2573
   XZ=     2.9832   YZ=     0.5627   ZZ=    -0.1646
   Eigenvalues:    -2.3014    -1.3187     3.2238
    141  Bq   Isotropic =    -0.1351   Anisotropy =     4.7360
   XX=     0.9711   YX=     0.8313   ZX=     2.0558
   XY=     0.7335   YY=    -1.1186   ZY=     0.2439
   XZ=     2.7669   YZ=     0.5327   ZZ=    -0.2577
   Eigenvalues:    -2.1651    -1.2624     3.0222
    142  Bq   Isotropic =    -0.1361   Anisotropy =     4.4561
   XX=     0.9857   YX=     0.8023   ZX=     1.9135
   XY=     0.7010   YY=    -1.0623   ZY=     0.2299
   XZ=     2.5654   YZ=     0.5028   ZZ=    -0.3316
   Eigenvalues:    -2.0369    -1.2060     2.8347
    143  Bq   Isotropic =    -0.1355   Anisotropy =     4.1941
   XX=     0.9908   YX=     0.7731   ZX=     1.7803
   XY=     0.6693   YY=    -1.0080   ZY=     0.2158
   XZ=     2.3786   YZ=     0.4734   ZZ=    -0.3893
   Eigenvalues:    -1.9167    -1.1503     2.6606
    144  Bq   Isotropic =    -0.1337   Anisotropy =     3.9494
   XX=     0.9884   YX=     0.7441   ZX=     1.6562
   XY=     0.6384   YY=    -0.9561   ZY=     0.2020
   XZ=     2.2063   YZ=     0.4451   ZZ=    -0.4334
   Eigenvalues:    -1.8042    -1.0962     2.4992
    145  Bq   Isotropic =    -0.1311   Anisotropy =     3.7215
   XX=     0.9799   YX=     0.7153   ZX=     1.5411
   XY=     0.6084   YY=    -0.9068   ZY=     0.1887
   XZ=     2.0476   YZ=     0.4179   ZZ=    -0.4664
   Eigenvalues:    -1.6993    -1.0440     2.3499
    146  Bq   Isotropic =    -0.1279   Anisotropy =     3.5094
   XX=     0.9668   YX=     0.6871   ZX=     1.4346
   XY=     0.5795   YY=    -0.8603   ZY=     0.1761
   XZ=     1.9017   YZ=     0.3922   ZZ=    -0.4903
   Eigenvalues:    -1.6015    -0.9940     2.2117
    147  Bq   Isotropic =    -0.1243   Anisotropy =     3.3122
   XX=     0.9501   YX=     0.6596   ZX=     1.3363
   XY=     0.5518   YY=    -0.8164   ZY=     0.1642
   XZ=     1.7679   YZ=     0.3680   ZZ=    -0.5067
   Eigenvalues:    -1.5104    -0.9463     2.0839
    148  Bq   Isotropic =    -0.1204   Anisotropy =     3.1289
   XX=     0.9308   YX=     0.6328   ZX=     1.2458
   XY=     0.5254   YY=    -0.7751   ZY=     0.1532
   XZ=     1.6450   YZ=     0.3454   ZZ=    -0.5170
   Eigenvalues:    -1.4256    -0.9011     1.9655
    149  Bq   Isotropic =    -0.1164   Anisotropy =     2.9585
   XX=     0.9096   YX=     0.6070   ZX=     1.1623
   XY=     0.5002   YY=    -0.7363   ZY=     0.1429
   XZ=     1.5323   YZ=     0.3242   ZZ=    -0.5225
   Eigenvalues:    -1.3468    -0.8584     1.8559
    150  Bq   Isotropic =    -0.1123   Anisotropy =     2.8000
   XX=     0.8871   YX=     0.5821   ZX=     1.0854
   XY=     0.4762   YY=    -0.7000   ZY=     0.1335
   XZ=     1.4289   YZ=     0.3045   ZZ=    -0.5241
   Eigenvalues:    -1.2734    -0.8179     1.7543
    151  Bq   Isotropic =    -0.1083   Anisotropy =     2.6525
   XX=     0.8636   YX=     0.5582   ZX=     1.0145
   XY=     0.4536   YY=    -0.6659   ZY=     0.1248
   XZ=     1.3339   YZ=     0.2862   ZZ=    -0.5226
   Eigenvalues:    -1.2051    -0.7798     1.6601
 End of Minotr F.D. properties file   721 does not exist.
 End of Minotr F.D. properties file   722 does not exist.
 End of Minotr F.D. properties file   788 does not exist.
 Hyperfine terms turned off by default for NAtoms > 100.

 **********************************************************************

            Population analysis using the SCF density.

 **********************************************************************

 Alpha  occ. eigenvalues --  -19.11610 -10.26011 -10.20377 -10.19939 -10.19592
 Alpha  occ. eigenvalues --  -10.19567 -10.19337 -10.18798 -10.18780 -10.18735
 Alpha  occ. eigenvalues --  -10.18644 -10.18436 -10.18319 -10.18165 -10.15725
 Alpha  occ. eigenvalues --   -1.05553  -0.89591  -0.83510  -0.81932  -0.79169
 Alpha  occ. eigenvalues --   -0.75827  -0.73494  -0.68757  -0.66215  -0.65457
 Alpha  occ. eigenvalues --   -0.60547  -0.56817  -0.54701  -0.53080  -0.51937
 Alpha  occ. eigenvalues --   -0.50178  -0.48733  -0.46568  -0.45840  -0.44573
 Alpha  occ. eigenvalues --   -0.43521  -0.43222  -0.42045  -0.40673  -0.39434
 Alpha  occ. eigenvalues --   -0.38690  -0.37874  -0.36415  -0.36131  -0.35819
 Alpha  occ. eigenvalues --   -0.34793  -0.33913  -0.31641  -0.27894  -0.25944
 Alpha  occ. eigenvalues --   -0.23948  -0.21013
 Alpha virt. eigenvalues --   -0.07853  -0.03812  -0.02259   0.02068   0.03676
 Alpha virt. eigenvalues --    0.04569   0.05387   0.07189   0.07993   0.08526
 Alpha virt. eigenvalues --    0.08875   0.09586   0.11036   0.11243   0.12672
 Alpha virt. eigenvalues --    0.13282   0.13931   0.14924   0.17368   0.19433
 Alpha virt. eigenvalues --    0.19915   0.22371   0.23225   0.24347   0.25105
 Alpha virt. eigenvalues --    0.26504   0.27237   0.28704   0.29481   0.29773
 Alpha virt. eigenvalues --    0.30858   0.32136   0.32543   0.34957   0.35660
 Alpha virt. eigenvalues --    0.36161   0.36909   0.37867   0.39589   0.40371
 Alpha virt. eigenvalues --    0.40715   0.41645   0.42321   0.43038   0.43973
 Alpha virt. eigenvalues --    0.44195   0.44439   0.46538   0.47413   0.48380
 Alpha virt. eigenvalues --    0.49424   0.50019   0.50838   0.52549   0.53903
 Alpha virt. eigenvalues --    0.54717   0.55250   0.55840   0.56489   0.56927
 Alpha virt. eigenvalues --    0.57718   0.58320   0.58595   0.59359   0.60037
 Alpha virt. eigenvalues --    0.60478   0.60899   0.61552   0.62345   0.62830
 Alpha virt. eigenvalues --    0.63194   0.63472   0.65347   0.65815   0.66320
 Alpha virt. eigenvalues --    0.66741   0.68600   0.69489   0.70849   0.72135
 Alpha virt. eigenvalues --    0.73226   0.73971   0.74825   0.75654   0.75979
 Alpha virt. eigenvalues --    0.78863   0.79722   0.80938   0.82697   0.83972
 Alpha virt. eigenvalues --    0.85080   0.85524   0.89192   0.89392   0.92075
 Alpha virt. eigenvalues --    0.93860   0.95212   0.96898   0.97553   1.00928
 Alpha virt. eigenvalues --    1.03622   1.03945   1.04785   1.08164   1.09958
 Alpha virt. eigenvalues --    1.10462   1.12439   1.14670   1.16133   1.18589
 Alpha virt. eigenvalues --    1.19875   1.21109   1.23065   1.26121   1.27795
 Alpha virt. eigenvalues --    1.33513   1.35023   1.35584   1.37376   1.37913
 Alpha virt. eigenvalues --    1.40489   1.42682   1.44009   1.44902   1.45914
 Alpha virt. eigenvalues --    1.47472   1.48974   1.49496   1.50586   1.52321
 Alpha virt. eigenvalues --    1.52718   1.53821   1.55093   1.55889   1.56776
 Alpha virt. eigenvalues --    1.58335   1.59708   1.60180   1.61169   1.62592
 Alpha virt. eigenvalues --    1.62926   1.64030   1.64564   1.65978   1.66075
 Alpha virt. eigenvalues --    1.66971   1.68696   1.69963   1.70777   1.72436
 Alpha virt. eigenvalues --    1.74342   1.75275   1.76636   1.77289   1.78311
 Alpha virt. eigenvalues --    1.78995   1.80007   1.80423   1.81185   1.81939
 Alpha virt. eigenvalues --    1.82869   1.85799   1.86985   1.88901   1.89454
 Alpha virt. eigenvalues --    1.89868   1.91585   1.91754   1.95365   1.96152
 Alpha virt. eigenvalues --    1.98379   1.99503   2.02227   2.03938   2.05447
 Alpha virt. eigenvalues --    2.07986   2.08466   2.09088   2.11690   2.13161
 Alpha virt. eigenvalues --    2.14326   2.17100   2.18319   2.21191   2.23189
 Alpha virt. eigenvalues --    2.24567   2.26167   2.26857   2.29266   2.31726
 Alpha virt. eigenvalues --    2.32134   2.35257   2.35921   2.37458   2.38652
 Alpha virt. eigenvalues --    2.40536   2.42210   2.45131   2.49389   2.50541
 Alpha virt. eigenvalues --    2.52501   2.54530   2.55247   2.56727   2.57274
 Alpha virt. eigenvalues --    2.60018   2.60513   2.61754   2.62501   2.62779
 Alpha virt. eigenvalues --    2.64214   2.65688   2.66610   2.67028   2.67478
 Alpha virt. eigenvalues --    2.68773   2.70153   2.72198   2.73639   2.75940
 Alpha virt. eigenvalues --    2.76918   2.78732   2.80844   2.83934   2.84263
 Alpha virt. eigenvalues --    2.86313   2.87077   2.89857   2.91424   2.92205
 Alpha virt. eigenvalues --    2.93805   2.96249   2.97384   3.00929   3.02387
 Alpha virt. eigenvalues --    3.04221   3.05748   3.07841   3.13591   3.14835
 Alpha virt. eigenvalues --    3.17171   3.21136   3.24133   3.26707   3.30310
 Alpha virt. eigenvalues --    3.31053   3.35713   3.37360   3.42521   3.45919
 Alpha virt. eigenvalues --    3.49540   3.51023   3.54556   3.58017   3.63189
 Alpha virt. eigenvalues --    3.72337   3.74939   3.82102   3.83950   3.94888
 Alpha virt. eigenvalues --    3.96526   3.97724   4.00745   4.03635   4.06557
 Alpha virt. eigenvalues --    4.10507   4.20205   4.24316   4.36566   4.41831
 Alpha virt. eigenvalues --    4.56113   4.62446   4.97204   5.07762   5.61390
 Alpha virt. eigenvalues --   23.50332  23.68038  23.73320  23.79048  23.83200
 Alpha virt. eigenvalues --   23.85925  23.89191  23.92653  23.99808  24.12351
 Alpha virt. eigenvalues --   24.17239  24.20132  24.21702  24.25958  49.99604
          Condensed to atoms (all electrons):
 Mulliken charges:
               1
     1  Bq   0.000000
     2  Bq   0.000000
     3  C   -0.116830
     4  C   -0.122983
     5  C   -0.070560
     6  C    0.072286
     7  C    0.045418
     8  C   -0.036686
     9  C   -0.420091
    10  C   -0.076700
    11  C   -0.063042
    12  C   -0.190406
    13  C   -0.097402
    14  C   -0.071201
    15  C   -0.189545
    16  C    0.307606
    17  O   -0.278581
    18  H    0.101155
    19  H    0.099847
    20  H    0.111883
    21  H    0.100366
    22  H    0.097294
    23  H    0.093816
    24  H    0.139636
    25  H    0.104381
    26  H    0.111601
    27  H    0.122173
    28  H    0.121605
    29  H    0.104962
    30  Bq   0.000000
    31  Bq   0.000000
    32  Bq   0.000000
    33  Bq   0.000000
    34  Bq   0.000000
    35  Bq   0.000000
    36  Bq   0.000000
    37  Bq   0.000000
    38  Bq   0.000000
    39  Bq   0.000000
    40  Bq   0.000000
    41  Bq   0.000000
    42  Bq   0.000000
    43  Bq   0.000000
    44  Bq   0.000000
    45  Bq   0.000000
    46  Bq   0.000000
    47  Bq   0.000000
    48  Bq   0.000000
    49  Bq   0.000000
    50  Bq   0.000000
    51  Bq   0.000000
    52  Bq   0.000000
    53  Bq   0.000000
    54  Bq   0.000000
    55  Bq   0.000000
    56  Bq   0.000000
    57  Bq   0.000000
    58  Bq   0.000000
    59  Bq   0.000000
    60  Bq   0.000000
    61  Bq   0.000000
    62  Bq   0.000000
    63  Bq   0.000000
    64  Bq   0.000000
    65  Bq   0.000000
    66  Bq   0.000000
    67  Bq   0.000000
    68  Bq   0.000000
    69  Bq   0.000000
    70  Bq   0.000000
    71  Bq   0.000000
    72  Bq   0.000000
    73  Bq   0.000000
    74  Bq   0.000000
    75  Bq   0.000000
    76  Bq   0.000000
    77  Bq   0.000000
    78  Bq   0.000000
    79  Bq   0.000000
    80  Bq   0.000000
    81  Bq   0.000000
    82  Bq   0.000000
    83  Bq   0.000000
    84  Bq   0.000000
    85  Bq   0.000000
    86  Bq   0.000000
    87  Bq   0.000000
    88  Bq   0.000000
    89  Bq   0.000000
    90  Bq   0.000000
    91  Bq   0.000000
    92  Bq   0.000000
    93  Bq   0.000000
    94  Bq   0.000000
    95  Bq   0.000000
    96  Bq   0.000000
    97  Bq   0.000000
    98  Bq   0.000000
    99  Bq   0.000000
   100  Bq   0.000000
   101  Bq   0.000000
   102  Bq   0.000000
   103  Bq   0.000000
   104  Bq   0.000000
   105  Bq   0.000000
   106  Bq   0.000000
   107  Bq   0.000000
   108  Bq   0.000000
   109  Bq   0.000000
   110  Bq   0.000000
   111  Bq   0.000000
   112  Bq   0.000000
   113  Bq   0.000000
   114  Bq   0.000000
   115  Bq   0.000000
   116  Bq   0.000000
   117  Bq   0.000000
   118  Bq   0.000000
   119  Bq   0.000000
   120  Bq   0.000000
   121  Bq   0.000000
   122  Bq   0.000000
   123  Bq   0.000000
   124  Bq   0.000000
   125  Bq   0.000000
   126  Bq   0.000000
   127  Bq   0.000000
   128  Bq   0.000000
   129  Bq   0.000000
   130  Bq   0.000000
   131  Bq   0.000000
   132  Bq   0.000000
   133  Bq   0.000000
   134  Bq   0.000000
   135  Bq   0.000000
   136  Bq   0.000000
   137  Bq   0.000000
   138  Bq   0.000000
   139  Bq   0.000000
   140  Bq   0.000000
   141  Bq   0.000000
   142  Bq   0.000000
   143  Bq   0.000000
   144  Bq   0.000000
   145  Bq   0.000000
   146  Bq   0.000000
   147  Bq   0.000000
   148  Bq   0.000000
   149  Bq   0.000000
   150  Bq   0.000000
   151  Bq   0.000000
 Sum of Mulliken charges =  -0.00000
 Mulliken charges with hydrogens summed into heavy atoms:
               1
     1  Bq   0.000000
     2  Bq   0.121605
     3  C   -0.015675
     4  C   -0.023136
     5  C    0.041323
     6  C    0.072286
     7  C    0.045418
     8  C    0.063680
     9  C   -0.420091
    10  C    0.020594
    11  C    0.030773
    12  C   -0.050770
    13  C    0.006979
    14  C    0.040400
    15  C    0.037590
    16  C    0.307606
    17  O   -0.278581
    30  Bq   0.000000
    31  Bq   0.000000
    32  Bq   0.000000
    33  Bq   0.000000
    34  Bq   0.000000
    35  Bq   0.000000
    36  Bq   0.000000
    37  Bq   0.000000
    38  Bq   0.000000
    39  Bq   0.000000
    40  Bq   0.000000
    41  Bq   0.000000
    42  Bq   0.000000
    43  Bq   0.000000
    44  Bq   0.000000
    45  Bq   0.000000
    46  Bq   0.000000
    47  Bq   0.000000
    48  Bq   0.000000
    49  Bq   0.000000
    50  Bq   0.000000
    51  Bq   0.000000
    52  Bq   0.000000
    53  Bq   0.000000
    54  Bq   0.000000
    55  Bq   0.000000
    56  Bq   0.000000
    57  Bq   0.000000
    58  Bq   0.000000
    59  Bq   0.000000
    60  Bq   0.000000
    61  Bq   0.000000
    62  Bq   0.000000
    63  Bq   0.000000
    64  Bq   0.000000
    65  Bq   0.000000
    66  Bq   0.000000
    67  Bq   0.000000
    68  Bq   0.000000
    69  Bq   0.000000
    70  Bq   0.000000
    71  Bq   0.000000
    72  Bq   0.000000
    73  Bq   0.000000
    74  Bq   0.000000
    75  Bq   0.000000
    76  Bq   0.000000
    77  Bq   0.000000
    78  Bq   0.000000
    79  Bq   0.000000
    80  Bq   0.000000
    81  Bq   0.000000
    82  Bq   0.000000
    83  Bq   0.000000
    84  Bq   0.000000
    85  Bq   0.000000
    86  Bq   0.000000
    87  Bq   0.000000
    88  Bq   0.000000
    89  Bq   0.000000
    90  Bq   0.000000
    91  Bq   0.000000
    92  Bq   0.000000
    93  Bq   0.000000
    94  Bq   0.000000
    95  Bq   0.000000
    96  Bq   0.000000
    97  Bq   0.000000
    98  Bq   0.000000
    99  Bq   0.000000
   100  Bq   0.000000
   101  Bq   0.000000
   102  Bq   0.000000
   103  Bq   0.000000
   104  Bq   0.000000
   105  Bq   0.000000
   106  Bq   0.000000
   107  Bq   0.000000
   108  Bq   0.000000
   109  Bq   0.000000
   110  Bq   0.000000
   111  Bq   0.000000
   112  Bq   0.000000
   113  Bq   0.000000
   114  Bq   0.000000
   115  Bq   0.000000
   116  Bq   0.000000
   117  Bq   0.000000
   118  Bq   0.000000
   119  Bq   0.000000
   120  Bq   0.000000
   121  Bq   0.000000
   122  Bq   0.000000
   123  Bq   0.000000
   124  Bq   0.000000
   125  Bq   0.000000
   126  Bq   0.000000
   127  Bq   0.000000
   128  Bq   0.000000
   129  Bq   0.000000
   130  Bq   0.000000
   131  Bq   0.000000
   132  Bq   0.000000
   133  Bq   0.000000
   134  Bq   0.000000
   135  Bq   0.000000
   136  Bq   0.000000
   137  Bq   0.000000
   138  Bq   0.000000
   139  Bq   0.000000
   140  Bq   0.000000
   141  Bq   0.000000
   142  Bq   0.000000
   143  Bq   0.000000
   144  Bq   0.000000
   145  Bq   0.000000
   146  Bq   0.000000
   147  Bq   0.000000
   148  Bq   0.000000
   149  Bq   0.000000
   150  Bq   0.000000
   151  Bq   0.000000
 Electronic spatial extent (au):  <R**2>=           2552.2226
 Charge=              0.0000 electrons
 Dipole moment (field-independent basis, Debye):
    X=              1.1607    Y=             -0.3207    Z=             -2.7898  Tot=              3.0386
 Quadrupole moment (field-independent basis, Debye-Ang):
   XX=            -85.9242   YY=            -80.0434   ZZ=            -97.3779
   XY=              2.1830   XZ=              7.9680   YZ=              0.3023
 Traceless Quadrupole moment (field-independent basis, Debye-Ang):
   XX=              1.8576   YY=              7.7385   ZZ=             -9.5961
   XY=              2.1830   XZ=              7.9680   YZ=              0.3023
 Octapole moment (field-independent basis, Debye-Ang**2):
  XXX=             92.6995  YYY=             36.0394  ZZZ=           -185.3100  XYY=             21.9937
  XXY=              7.5862  XXZ=            -83.4999  XZZ=             44.4586  YZZ=             14.3660
  YYZ=            -58.2788  XYZ=              1.2955
 Hexadecapole moment (field-independent basis, Debye-Ang**3):
 XXXX=          -1608.8791 YYYY=           -840.2552 ZZZZ=          -1024.1595 XXXY=           -123.2914
 XXXZ=            115.7749 YYYX=           -131.8755 YYYZ=             58.2979 ZZZX=            138.3134
 ZZZY=             64.7888 XXYY=           -392.0291 XXZZ=           -490.4947 YYZZ=           -303.8767
 XXYZ=             21.9941 YYXZ=             17.8782 ZZXY=            -65.6230
 N-N= 9.687540166385D+02 E-N=-3.369538870713D+03  KE= 6.134692760265D+02
 1\1\GINC-CHCC10\SP\RB3LYP\6-311G(d,p)\C14H12O1\GRABICNI\03-Nov-2021\0\
 \# nmr=giao b3lyp/6-311g(d,p)\\cal158\\0,1\Bq,0,0.,0.,0.\Bq,0,0.,0.,2.
 74422602\C,0,2.49239179,0.,-0.08595401\C,0,2.09537455,1.38283968,0.085
 96113\C,0,0.8479081,1.88154132,0.27637201\C,0,-0.33765218,1.06244811,0
 .47938763\C,0,0.37848851,-1.20457471,0.45688526\C,0,1.73777326,-1.1285
 2037,-0.01722328\C,0,-0.17003926,-0.1467082,1.39936075\C,0,-1.42797577
 ,1.2799128,-0.30798318\C,0,-0.59584926,-2.0780824,0.09389663\C,0,-1.93
 307718,-1.70723711,0.68795804\C,0,-2.48911066,0.37430345,-0.68796126\C
 ,0,-2.70318294,-0.91974405,-0.35200909\C,0,0.63519401,0.13421425,2.668
 49617\C,0,-1.53171429,-0.73816243,1.79103004\O,0,-2.14006527,-0.504105
 21,2.79951275\H,0,3.51776319,-0.12983476,-0.41861039\H,0,2.88586469,2.
 10653804,-0.08601203\H,0,0.70286199,2.9537973,0.18133609\H,0,2.1877460
 5,-2.05731766,-0.35535238\H,0,-1.40486244,2.1966826,-0.89165624\H,0,-0
 .47387254,-2.8678561,-0.63762738\H,0,-2.52808529,-2.53426457,1.0775345
 1\H,0,-3.15305336,0.77637934,-1.44744795\H,0,-3.49180226,-1.45279125,-
 0.87287789\H,0,1.62675843,0.52144537,2.45140057\H,0,0.09438574,0.85647
 768,3.28203514\H,0,0.73690757,-0.78767002,3.24483879\Bq,0,0.,-0.000000
 1608,-2.2\Bq,0,0.1,0.0301418392,-2.2\Bq,0,0.2,0.0602838392,-2.2\Bq,0,0
 .3,0.0904258392,-2.2\Bq,0,0.4,0.1205678392,-2.2\Bq,0,0.5,0.1507098392,
 -2.2\Bq,0,0.6,0.1808518392,-2.2\Bq,0,0.7,0.2109938392,-2.2\Bq,0,0.8,0.
 2411358392,-2.2\Bq,0,0.9,0.2712778392,-2.2\Bq,0,1.,0.3014198392,-2.2\B
 q,0,1.1,0.3315618392,-2.2\Bq,0,1.2,0.3617038392,-2.2\Bq,0,1.3,0.391845
 8392,-2.2\Bq,0,1.4,0.4219878392,-2.2\Bq,0,1.5,0.4521298392,-2.2\Bq,0,1
 .6,0.4822718392,-2.2\Bq,0,1.7,0.5124138392,-2.2\Bq,0,1.8,0.5425558392,
 -2.2\Bq,0,1.9,0.5726978392,-2.2\Bq,0,2.,0.6028398392,-2.2\Bq,0,2.1,0.6
 329818392,-2.2\Bq,0,2.2,0.6631238392,-2.2\Bq,0,2.3,0.6932658392,-2.2\B
 q,0,2.4,0.7234078392,-2.2\Bq,0,2.5,0.7535498392,-2.2\Bq,0,2.6,0.783691
 8392,-2.2\Bq,0,2.7,0.8138338392,-2.2\Bq,0,2.8,0.8439758392,-2.2\Bq,0,2
 .9,0.8741178392,-2.2\Bq,0,3.,0.9042598392,-2.2\Bq,0,3.1,0.9344018392,-
 2.2\Bq,0,3.2,0.9645438392,-2.2\Bq,0,3.3,0.9946858392,-2.2\Bq,0,3.4,1.0
 248278392,-2.2\Bq,0,3.5,1.0549698392,-2.2\Bq,0,3.6,1.0851118392,-2.2\B
 q,0,3.7,1.1152538392,-2.2\Bq,0,3.8,1.1453958392,-2.2\Bq,0,3.9,1.175537
 8392,-2.2\Bq,0,4.,1.2056798392,-2.2\Bq,0,0.,-0.0000001608,-2.2\Bq,0,-0
 .1,-0.0301421608,-2.2\Bq,0,-0.2,-0.0602841608,-2.2\Bq,0,-0.3,-0.090426
 1608,-2.2\Bq,0,-0.4,-0.1205681608,-2.2\Bq,0,-0.5,-0.1507101608,-2.2\Bq
 ,0,-0.6,-0.1808521608,-2.2\Bq,0,-0.7,-0.2109941608,-2.2\Bq,0,-0.8,-0.2
 411361608,-2.2\Bq,0,-0.9,-0.2712781608,-2.2\Bq,0,-1.,-0.3014201608,-2.
 2\Bq,0,-1.1,-0.3315621608,-2.2\Bq,0,-1.2,-0.3617041608,-2.2\Bq,0,-1.3,
 -0.3918461608,-2.2\Bq,0,-1.4,-0.4219881608,-2.2\Bq,0,-1.5,-0.452130160
 8,-2.2\Bq,0,-1.6,-0.4822721608,-2.2\Bq,0,-1.7,-0.5124141608,-2.2\Bq,0,
 -1.8,-0.5425561608,-2.2\Bq,0,-1.9,-0.5726981608,-2.2\Bq,0,-2.,-0.60284
 01608,-2.2\Bq,0,-2.1,-0.6329821608,-2.2\Bq,0,-2.2,-0.6631241608,-2.2\B
 q,0,-2.3,-0.6932661608,-2.2\Bq,0,-2.4,-0.7234081608,-2.2\Bq,0,-2.5,-0.
 7535501608,-2.2\Bq,0,-2.6,-0.7836921608,-2.2\Bq,0,-2.7,-0.8138341608,-
 2.2\Bq,0,-2.8,-0.8439761608,-2.2\Bq,0,-2.9,-0.8741181608,-2.2\Bq,0,-3.
 ,-0.9042601608,-2.2\Bq,0,-3.1,-0.9344021608,-2.2\Bq,0,-3.2,-0.96454416
 08,-2.2\Bq,0,-3.3,-0.9946861608,-2.2\Bq,0,-3.4,-1.0248281608,-2.2\Bq,0
 ,-3.5,-1.0549701608,-2.2\Bq,0,-3.6,-1.0851121608,-2.2\Bq,0,-3.7,-1.115
 2541608,-2.2\Bq,0,-3.8,-1.1453961608,-2.2\Bq,0,-3.9,-1.1755381608,-2.2
 \Bq,0,-4.,-1.2056801608,-2.2\Bq,0,4.1,1.2358218,-2.2\Bq,0,4.2,1.265963
 8,-2.2\Bq,0,4.3,1.2961058,-2.2\Bq,0,4.4,1.3262478,-2.2\Bq,0,4.5,1.3563
 898,-2.2\Bq,0,4.6,1.3865318,-2.2\Bq,0,4.7,1.4166738,-2.2\Bq,0,4.8,1.44
 68158,-2.2\Bq,0,4.9,1.4769578,-2.2\Bq,0,5.,1.5070998,-2.2\Bq,0,5.1,1.5
 372418,-2.2\Bq,0,5.2,1.5673838,-2.2\Bq,0,5.3,1.5975258,-2.2\Bq,0,5.4,1
 .6276678,-2.2\Bq,0,5.5,1.6578098,-2.2\Bq,0,5.6,1.6879518,-2.2\Bq,0,5.7
 ,1.7180938,-2.2\Bq,0,5.8,1.7482358,-2.2\Bq,0,5.9,1.7783778,-2.2\Bq,0,6
 .,1.8085198,-2.2\Bq,0,-4.1,-1.2358222,-2.2\Bq,0,-4.2,-1.2659642,-2.2\B
 q,0,-4.3,-1.2961062,-2.2\Bq,0,-4.4,-1.3262482,-2.2\Bq,0,-4.5,-1.356390
 2,-2.2\Bq,0,-4.6,-1.3865322,-2.2\Bq,0,-4.7,-1.4166742,-2.2\Bq,0,-4.8,-
 1.4468162,-2.2\Bq,0,-4.9,-1.4769582,-2.2\Bq,0,-5.,-1.5071002,-2.2\Bq,0
 ,-5.1,-1.5372422,-2.2\Bq,0,-5.2,-1.5673842,-2.2\Bq,0,-5.3,-1.5975262,-
 2.2\Bq,0,-5.4,-1.6276682,-2.2\Bq,0,-5.5,-1.6578102,-2.2\Bq,0,-5.6,-1.6
 879522,-2.2\Bq,0,-5.7,-1.7180942,-2.2\Bq,0,-5.8,-1.7482362,-2.2\Bq,0,-
 5.9,-1.7783782,-2.2\Bq,0,-6.,-1.8085202,-2.2\\Version=EM64L-G16RevA.03
 \HF=-615.9989999\RMSD=6.527e-09\Dipole=0.4566741,-0.1261623,-1.0975954
 \Quadrupole=1.381108,5.7533532,-7.1344613,1.622982,5.9240282,0.2247664
 \PG=C01 [X(C14H12O1)]\\@


 "WHERE SHALL I START, PLEASE YOUR MAJESTY?" HE ASKED.
 "BEGIN AT THE BEGINNING," THE KING SAID GRAVELY,
 "AND GO ON TILL YOU COME TO THE END: THEN STOP." 

                                      -- LEWIS CARROLL
 Job cpu time:       0 days  0 hours 19 minutes  3.3 seconds.
 Elapsed time:       0 days  0 hours  1 minutes 58.0 seconds.
 File lengths (MBytes):  RWF=     74 Int=      0 D2E=      0 Chk=     11 Scr=      1
 Normal termination of Gaussian 16 at Wed Nov  3 11:06:25 2021.
