# Supplementary material for: Photoswitching neutral homoaromatic hydrocarbons
Source: Nat Chem. 2023 Jan 26;15(3):377–85. doi: 10.1038/s41557-022-01121-w (PMC9986110; doi:10.1038/s41557-022-01121-w)
Supplement: Source Data Fig. 6c — Source data files for plotted graph in Fig. 6c. [file 41557_2022_1121_MOESM19_ESM.zip]

Archive with 2 entries (2 files):
- Fig6c.csv
- NICS-XY-Surface at 1.8 A Me-15 log-file..txt
