# Supplementary material for: Photoswitching neutral homoaromatic hydrocarbons
Source: Nat Chem. 2023 Jan 26;15(3):377–85. doi: 10.1038/s41557-022-01121-w (PMC9986110; doi:10.1038/s41557-022-01121-w)
Supplement: Source Data Fig. 6c — Source data files for plotted graph in Fig. 6c. [file 41557_2022_1121_MOESM19_ESM.zip › Fig6c.csv]

X-Coordinate	Y-Coordinate	NICS ZZ
5	5	0.5802
5	4	0.6916
5	3	0.7255
5	2	0.5945
5	1	0.4783
5	0	0.4782
5	-1	0.4779
5	-2	0.5814
5	-3	0.7115
5	-4	0.6844
5	-5	0.5768
4	5	0.7152
4	4	0.8347
4	3	0.6067
4	2	-0.7825
4	1	-1.3667
4	0	-0.7565
4	-1	-1.2608
4	-2	-0.8056
4	-3	0.56
4	-4	0.818
4	-5	0.7087
3	5	0.864
3	4	0.9841
3	3	0.3388
3	2	-3.6764
3	1	-6.6954
3	0	-4.8464
3	-1	-6.4402
3	-2	-3.8712
3	-3	0.2315
3	-4	0.9522
3	-5	0.853
2	5	1.0104
2	4	1.1163
2	3	-0.2777
2	2	-5.1443
2	1	-11.3054
2	0	-10.8145
2	-1	-11.201
2	-2	-5.2802
2	-3	-0.3404
2	-4	1.069
2	-5	0.9951
1	5	1.1057
1	4	1.1209
1	3	-2.584
1	2	-9.2813
1	1	-12.6373
1	0	-12.6989
1	-1	-12.5736
1	-2	-9.1829
1	-3	-2.704
1	-4	1.0547
1	-5	1.0886
0	5	1.1213
0	4	1.1776
0	3	-0.693
0	2	-5.9369
0	1	-12.5179
0	0	-14.8014
0	-1	-12.4614
0	-2	-6.0098
0	-3	-0.8173
0	-4	1.1305
0	-5	1.1049
-1	5	1.0869
-1	4	1.092
-1	3	-1.2402
-1	2	-7.7043
-1	1	-15.5283
-1	0	-18.0583
-1	-1	-15.3298
-1	-2	-7.504
-1	-3	-1.1803
-1	-4	1.0626
-1	-5	1.0701
-2	5	1.0265
-2	4	1.162
-2	3	0.0699
-2	2	-3.6814
-2	1	-12.6036
-2	0	-17.0571
-2	-1	-12.4131
-2	-2	-3.7161
-2	-3	0.0082
-2	-4	1.1288
-2	-5	1.0108
-3	5	0.9215
-3	4	1.1601
-3	3	1.0883
-3	2	-0.634
-3	1	-5.1519
-3	0	-6.2885
-3	-1	-5.0771
-3	-2	-0.5708
-3	-3	1.0617
-3	-4	1.1391
-3	-5	0.9099
-4	5	0.7815
-4	4	0.9968
-4	3	1.0977
-4	2	0.5877
-4	1	-0.1872
-4	0	0.1282
-4	-1	-0.2223
-4	-2	0.6004
-4	-3	1.088
-4	-4	0.9853
-4	-5	0.7738
-5	5	0.6375
-5	4	0.8048
-5	3	0.9573
-5	2	1.0161
-5	1	1.0374
-5	0	1.0971
-5	-1	1.0233
-5	-2	1.0065
-5	-3	0.9487
-5	-4	0.7977
-5	-5	0.6325
5.5	5	0.5192
5.5	4	0.6188
5.5	3	0.6827
5.5	2	0.6731
5.5	1	0.634
5.5	0	0.6202
5.5	-1	0.6296
5.5	-2	0.6641
5.5	-3	0.6745
5.5	-4	0.6142
5.5	-5	0.5169
4.5	5	0.6457
4.5	4	0.7643
4.5	3	0.7115
4.5	2	0.2227
4.5	1	-0.0447
4.5	0	0.0876
4.5	-1	-0.0197
4.5	-2	0.2066
4.5	-3	0.6862
4.5	-4	0.7532
4.5	-5	0.641
3.5	5	0.7882
3.5	4	0.9059
3.5	3	0.4431
3.5	2	-2.4396
3.5	1	-3.7976
3.5	0	-2.3293
3.5	-1	-3.5666
3.5	-2	-2.5146
3.5	-3	0.3638
3.5	-4	0.882
3.5	-5	0.7796
2.5	5	0.9399
2.5	4	1.0641
2.5	3	0.2552
2.5	2	-4.0441
2.5	1	-9.1979
2.5	0	-8.0431
2.5	-1	-9.0442
2.5	-2	-4.2962
2.5	-3	0.1488
2.5	-4	1.0246
2.5	-5	0.9265
1.5	5	1.0677
1.5	4	1.1193
1.5	3	-1.6798
1.5	2	-7.8096
1.5	1	-12.6014
1.5	0	-12.2152
1.5	-1	-12.4961
1.5	-2	-7.6998
1.5	-3	-1.6973
1.5	-4	1.0621
1.5	-5	1.0511
0.5	5	1.1226
0.5	4	1.1606
0.5	3	-1.6306
0.5	2	-7.4329
0.5	1	-12.1388
0.5	0	-13.3861
0.5	-1	-12.1213
0.5	-2	-7.5589
0.5	-3	-1.8438
0.5	-4	1.0981
0.5	-5	1.1058
-0.5	5	1.1076
-0.5	4	1.1374
-0.5	3	-0.7907
-0.5	2	-6.6106
-0.5	1	-14.1114
-0.5	0	-16.5878
-0.5	-1	-13.9624
-0.5	-2	-6.4934
-0.5	-3	-0.7915
-0.5	-4	1.1035
-0.5	-5	1.0911
-1.5	5	1.0608
-1.5	4	1.105
-1.5	3	-0.9457
-1.5	2	-6.5613
-1.5	1	-15.1188
-1.5	0	-18.5901
-1.5	-1	-14.9233
-1.5	-2	-6.4969
-1.5	-3	-0.9408
-1.5	-4	1.0731
-1.5	-5	1.0441
-2.5	5	0.9802
-2.5	4	1.1909
-2.5	3	0.8271
-2.5	2	-1.599
-2.5	1	-8.8753
-2.5	0	-12.3546
-2.5	-1	-8.7174
-2.5	-2	-1.5844
-2.5	-3	0.7722
-2.5	-4	1.1625
-2.5	-5	0.9664
-3.5	5	0.8538
-3.5	4	1.0875
-3.5	3	1.1231
-3.5	2	0.0129
-3.5	1	-2.1556
-3.5	0	-1.9531
-3.5	-1	-2.1627
-3.5	-2	0.0623
-3.5	-3	1.1107
-3.5	-4	1.0723
-3.5	-5	0.8443
-4.5	5	0.7086
-4.5	4	0.9007
-4.5	3	1.042
-4.5	2	0.9282
-4.5	1	0.7533
-4.5	0	0.8994
-4.5	-1	0.7269
-4.5	-2	0.9216
-4.5	-3	1.0324
-4.5	-4	0.8917
-4.5	-5	0.7023
5	5.5	0.5204
5	4.5	0.6394
5	3.5	0.7255
5	2.5	0.6786
5	1.5	0.5155
5	0.5	0.4749
5	-0.5	0.4759
5	-1.5	0.5096
5	-2.5	0.6626
5	-3.5	0.7151
5	-4.5	0.6345
4	5.5	0.6353
4	4.5	0.7888
4	3.5	0.8066
4	2.5	0.079
4	1.5	-1.4351
4	0.5	-0.964
4	-0.5	-0.9011
4	-1.5	-1.3652
4	-2.5	0.0184
4	-3.5	0.7785
4	-4.5	0.7785
3	5.5	0.7587
3	4.5	0.9543
3	3.5	0.8537
3	2.5	-1.035
3	1.5	-6.312
3	0.5	-5.5462
3	-0.5	-5.3569
3	-1.5	-6.2615
3	-2.5	-1.2263
3	-3.5	0.7971
3	-4.5	0.9357
2	5.5	0.8747
2	4.5	1.1229
2	3.5	0.7603
2	2.5	-2.1666
2	1.5	-8.9753
2	0.5	-11.2642
2	-0.5	-11.133
2	-1.5	-9.0538
2	-2.5	-2.2347
2	-3.5	0.6936
2	-4.5	1.0955
1	5.5	0.9517
1	4.5	1.2229
1	3.5	0.2018
1	2.5	-6.6468
1	1.5	-11.2664
1	0.5	-12.8189
1	-0.5	-12.7633
1	-1.5	-11.2323
1	-2.5	-6.5848
1	-3.5	0.0787
1	-4.5	1.1906
0	5.5	0.9714
0	4.5	1.2323
0	3.5	0.6685
0	2.5	-2.9795
0	1.5	-9.4019
0	0.5	-14.3077
0	-0.5	-14.2593
0	-1.5	-9.3986
0	-2.5	-3.1054
0	-3.5	0.5853
0	-4.5	1.2053
-1	5.5	0.947
-1	4.5	1.1816
-1	3.5	0.4716
-1	2.5	-4.1745
-1	1.5	-11.7374
-1	0.5	-17.5838
-1	-0.5	-17.4732
-1	-1.5	-11.526
-1	-2.5	-4.0106
-1	-3.5	0.4582
-1	-4.5	1.1575
-2	5.5	0.8891
-2	4.5	1.1444
-2	3.5	0.8927
-2	2.5	-1.397
-2	1.5	-7.6234
-2	0.5	-16.0568
-2	-0.5	-15.9312
-2	-1.5	-7.5224
-2	-2.5	-1.4724
-2	-3.5	0.8467
-2	-4.5	1.1215
-3	5.5	0.7962
-3	4.5	1.0506
-3	3.5	1.2026
-3	2.5	0.615
-3	1.5	-2.8882
-3	0.5	-6.1468
-3	-0.5	-6.1585
-3	-1.5	-2.7623
-3	-2.5	0.6115
-3	-3.5	1.1761
-3	-4.5	1.0349
-4	5.5	0.6806
-4	4.5	0.8901
-4	3.5	1.0809
-4	2.5	0.9638
-4	1.5	0.0655
-4	0.5	-0.013
-4	-0.5	-0.0596
-4	-1.5	0.07
-4	-2.5	0.9636
-4	-3.5	1.0685
-4	-4.5	0.8804
-5	5.5	0.5621
-5	4.5	0.7195
-5	3.5	0.8874
-5	2.5	1.002
-5	1.5	1.0171
-5	0.5	1.0784
-5	-0.5	1.0681
-5	-1.5	1.0049
-5	-2.5	0.9931
-5	-3.5	0.8794
-5	-4.5	0.7134
5.5	5.5	0.4683
5.5	4.5	0.5706
5.5	3.5	0.6584
5.5	2.5	0.687
5.5	1.5	0.6517
5.5	0.5	0.6239
5.5	-0.5	0.6218
5.5	-1.5	0.6447
5.5	-2.5	0.6776
5.5	-3.5	0.652
5.5	-4.5	0.5673
4.5	5.5	0.5762
4.5	4.5	0.7124
4.5	3.5	0.7776
4.5	2.5	0.5194
4.5	1.5	-0.0118
4.5	0.5	0.0371
4.5	-0.5	0.0536
4.5	-1.5	-2.00E-04
4.5	-2.5	0.4901
4.5	-3.5	0.7604
4.5	-4.5	0.7053
3.5	5.5	0.6965
3.5	4.5	0.869
3.5	3.5	0.8232
3.5	2.5	-0.5873
3.5	1.5	-3.9688
3.5	0.5	-2.8232
3.5	-0.5	-2.6834
3.5	-1.5	-3.8362
3.5	-2.5	-0.7115
3.5	-3.5	0.7805
3.5	-4.5	0.8549
2.5	5.5	0.8194
2.5	4.5	1.0422
2.5	3.5	0.8773
2.5	2.5	-1.2085
2.5	1.5	-7.5343
2.5	0.5	-8.6669
2.5	-0.5	-8.4951
2.5	-1.5	-7.6297
2.5	-2.5	-1.3976
2.5	-3.5	0.813
2.5	-4.5	1.0189
1.5	5.5	0.9201
1.5	4.5	1.1845
1.5	3.5	0.4132
1.5	2.5	-4.8624
1.5	1.5	-10.8067
1.5	0.5	-12.5423
1.5	-0.5	-12.4485
1.5	-1.5	-10.7671
1.5	-2.5	-4.7152
1.5	-3.5	0.3318
1.5	-4.5	1.1536
0.5	5.5	0.9684
0.5	4.5	1.2392
0.5	3.5	0.4357
0.5	2.5	-4.7157
0.5	1.5	-10.0005
0.5	0.5	-13.159
0.5	-0.5	-13.126
0.5	-1.5	-10.0561
0.5	-2.5	-4.9173
0.5	-3.5	0.3049
0.5	-4.5	1.2087
-0.5	5.5	0.9635
-0.5	4.5	1.208
-0.5	3.5	0.6115
-0.5	2.5	-3.2638
-0.5	1.5	-10.5636
-0.5	0.5	-16.0821
-0.5	-0.5	-15.9966
-0.5	-1.5	-10.4112
-0.5	-2.5	-3.1994
-0.5	-3.5	0.5775
-0.5	-4.5	1.1835
-1.5	5.5	0.9224
-1.5	4.5	1.1629
-1.5	3.5	0.5708
-1.5	2.5	-3.4972
-1.5	1.5	-10.6108
-1.5	0.5	-17.8851
-1.5	-0.5	-17.7608
-1.5	-1.5	-10.4719
-1.5	-2.5	-3.4516
-1.5	-3.5	0.5424
-1.5	-4.5	1.1387
-2.5	5.5	0.8467
-2.5	4.5	1.1092
-2.5	3.5	1.1386
-2.5	2.5	0.077
-2.5	1.5	-4.848
-2.5	0.5	-11.5816
-2.5	-0.5	-11.5073
-2.5	-1.5	-4.7181
-2.5	-2.5	0.0255
-2.5	-3.5	1.098
-2.5	-4.5	1.0895
-3.5	5.5	0.7399
-3.5	4.5	0.9745
-3.5	3.5	1.1605
-3.5	2.5	0.8205
-3.5	1.5	-1.2562
-3.5	0.5	-2.1304
-3.5	-0.5	-2.1865
-3.5	-1.5	-1.1936
-3.5	-2.5	0.829
-3.5	-3.5	1.1437
-3.5	-4.5	0.9622
-4.5	5.5	0.6207
-4.5	4.5	0.8038
-4.5	3.5	0.9876
-4.5	2.5	1.0298
-4.5	1.5	0.7906
-4.5	0.5	0.8438
-4.5	-0.5	0.8197
-4.5	-1.5	0.7769
-4.5	-2.5	1.0222
-4.5	-3.5	0.9777
-4.5	-4.5	0.7961
		--
		--
		--
		--
		--
		--
		--
		--
