# Supplementary material for: Photoswitching neutral homoaromatic hydrocarbons
Source: Nat Chem. 2023 Jan 26;15(3):377–85. doi: 10.1038/s41557-022-01121-w (PMC9986110; doi:10.1038/s41557-022-01121-w)
Supplement: Source Data Fig. 6c — Source data files for plotted graph in Fig. 6c. [file 41557_2022_1121_MOESM19_ESM.zip › NICS-XY-Surface at 1.8 A Me-15 log-file..txt]

 Entering Gaussian System, Link 0=g16
 Initial command:
 /usr/local/li/G16-A03/g16/l1.exe "/scr/grabicni/Gau-27399.inp" -scrdir="/scr/grabicni/"
 Entering Link 1 = /usr/local/li/G16-A03/g16/l1.exe PID=     27400.
  
 Copyright (c) 1988,1990,1992,1993,1995,1998,2003,2009,2016,
            Gaussian, Inc.  All Rights Reserved.
  
 This is part of the Gaussian(R) 16 program.  It is based on
 the Gaussian(R) 09 system (copyright 2009, Gaussian, Inc.),
 the Gaussian(R) 03 system (copyright 2003, Gaussian, Inc.),
 the Gaussian(R) 98 system (copyright 1998, Gaussian, Inc.),
 the Gaussian(R) 94 system (copyright 1995, Gaussian, Inc.),
 the Gaussian 92(TM) system (copyright 1992, Gaussian, Inc.),
 the Gaussian 90(TM) system (copyright 1990, Gaussian, Inc.),
 the Gaussian 88(TM) system (copyright 1988, Gaussian, Inc.),
 the Gaussian 86(TM) system (copyright 1986, Carnegie Mellon
 University), and the Gaussian 82(TM) system (copyright 1983,
 Carnegie Mellon University). Gaussian is a federally registered
 trademark of Gaussian, Inc.
  
 This software contains proprietary and confidential information,
 including trade secrets, belonging to Gaussian, Inc.
  
 This software is provided under written license and may be
 used, copied, transmitted, or stored only in accord with that
 written license.
  
 The following legend is applicable only to US Government
 contracts under FAR:
  
                    RESTRICTED RIGHTS LEGEND
  
 Use, reproduction and disclosure by the US Government is
 subject to restrictions as set forth in subparagraphs (a)
 and (c) of the Commercial Computer Software - Restricted
 Rights clause in FAR 52.227-19.
  
 Gaussian, Inc.
 340 Quinnipiac St., Bldg. 40, Wallingford CT 06492
  
  
 ---------------------------------------------------------------
 Warning -- This program may not be used in any manner that
 competes with the business of Gaussian, Inc. or will provide
 assistance to any competitor of Gaussian, Inc.  The licensee
 of this program is prohibited from giving any competitor of
 Gaussian, Inc. access to this program.  By using this program,
 the user acknowledges that Gaussian, Inc. is engaged in the
 business of creating and licensing software in the field of
 computational chemistry and represents and warrants to the
 licensee that it is not a competitor of Gaussian, Inc. and that
 it will not use this program in any manner prohibited above.
 ---------------------------------------------------------------
  

 Cite this work as:
 Gaussian 16, Revision A.03,
 M. J. Frisch, G. W. Trucks, H. B. Schlegel, G. E. Scuseria, 
 M. A. Robb, J. R. Cheeseman, G. Scalmani, V. Barone, 
 G. A. Petersson, H. Nakatsuji, X. Li, M. Caricato, A. V. Marenich, 
 J. Bloino, B. G. Janesko, R. Gomperts, B. Mennucci, H. P. Hratchian, 
 J. V. Ortiz, A. F. Izmaylov, J. L. Sonnenberg, D. Williams-Young, 
 F. Ding, F. Lipparini, F. Egidi, J. Goings, B. Peng, A. Petrone, 
 T. Henderson, D. Ranasinghe, V. G. Zakrzewski, J. Gao, N. Rega, 
 G. Zheng, W. Liang, M. Hada, M. Ehara, K. Toyota, R. Fukuda, 
 J. Hasegawa, M. Ishida, T. Nakajima, Y. Honda, O. Kitao, H. Nakai, 
 T. Vreven, K. Throssell, J. A. Montgomery, Jr., J. E. Peralta, 
 F. Ogliaro, M. J. Bearpark, J. J. Heyd, E. N. Brothers, K. N. Kudin, 
 V. N. Staroverov, T. A. Keith, R. Kobayashi, J. Normand, 
 K. Raghavachari, A. P. Rendell, J. C. Burant, S. S. Iyengar, 
 J. Tomasi, M. Cossi, J. M. Millam, M. Klene, C. Adamo, R. Cammi, 
 J. W. Ochterski, R. L. Martin, K. Morokuma, O. Farkas, 
 J. B. Foresman, and D. J. Fox, Gaussian, Inc., Wallingford CT, 2016.
 
 ******************************************
 Gaussian 16:  EM64L-G16RevA.03 25-Dec-2016
                 3-Nov-2021 
 ******************************************
 %chk=cal161.chk
 %nprocshared=10
 Will use up to   10 processors via shared memory.
 %mem=10GB
 ----------------------------------------------
 # nmr=giao b3lyp/6-311g(d,p) geom=connectivity
 ----------------------------------------------
 1/38=1,57=2,172=1/1;
 2/12=2,17=6,18=5,40=1/2;
 3/5=4,6=6,7=101,11=2,25=1,30=1,74=-5/1,2,3,8;
 4//1;
 5/5=2,38=5/2;
 8/6=1,10=90,11=11/1;
 10/13=100,45=16/2;
 6/7=2,8=2,9=2,10=2,28=1/1;
 99/9=1/99;
 ------
 cal161
 ------
 Symbolic Z-matrix:
 Charge =  0 Multiplicity = 1
 C                     1.61985   0.        1.95114 
 C                    -2.40631   0.71043  -0.00416 
 C                    -2.41646  -0.67485   0.00418 
 C                    -1.27244  -1.50132   0.01451 
 C                    -0.00844  -1.15118   0.44324 
 C                     0.00845   1.15659   0.42928 
 C                    -1.25031   1.52011  -0.00374 
 C                     0.18044   0.00738   1.41934 
 C                     1.16631  -1.76646  -0.12957 
 C                     1.19203   1.74745  -0.15102 
 C                     2.42173   1.21467  -0.00762 
 C                     2.40378  -1.25026   0.00762 
 C                     2.65097  -0.01425   0.84905 
 C                    -0.76905   0.02162   2.617 
 O                     1.89929   0.00498   3.12388 
 H                    -3.34945   1.20381  -0.21676 
 H                    -3.36677  -1.15687  -0.20251 
 H                    -1.37013  -2.46767  -0.47461 
 H                    -1.33381   2.48182  -0.50448 
 H                     1.00798  -2.61529  -0.78739 
 H                     1.04616   2.5904   -0.81918 
 H                     3.26953   1.62341  -0.54466 
 H                     3.24547  -1.67802  -0.52418 
 H                     3.64794  -0.01881   1.28927 
 H                    -1.81314   0.02818   2.3258 
 H                    -0.57828  -0.85673   3.23422 
 H                    -0.56447   0.90383   3.2242 
 Bq                    5.        5.       -1.8 
 Bq                    5.        4.       -1.8 
 Bq                    5.        3.       -1.8 
 Bq                    5.        2.       -1.8 
 Bq                    5.        1.       -1.8 
 Bq                    5.        0.       -1.8 
 Bq                    5.       -1.       -1.8 
 Bq                    5.       -2.       -1.8 
 Bq                    5.       -3.       -1.8 
 Bq                    5.       -4.       -1.8 
 Bq                    5.       -5.       -1.8 
 Bq                    4.        5.       -1.8 
 Bq                    4.        4.       -1.8 
 Bq                    4.        3.       -1.8 
 Bq                    4.        2.       -1.8 
 Bq                    4.        1.       -1.8 
 Bq                    4.        0.       -1.8 
 Bq                    4.       -1.       -1.8 
 Bq                    4.       -2.       -1.8 
 Bq                    4.       -3.       -1.8 
 Bq                    4.       -4.       -1.8 
 Bq                    4.       -5.       -1.8 
 Bq                    3.        5.       -1.8 
 Bq                    3.        4.       -1.8 
 Bq                    3.        3.       -1.8 
 Bq                    3.        2.       -1.8 
 Bq                    3.        1.       -1.8 
 Bq                    3.        0.       -1.8 
 Bq                    3.       -1.       -1.8 
 Bq                    3.       -2.       -1.8 
 Bq                    3.       -3.       -1.8 
 Bq                    3.       -4.       -1.8 
 Bq                    3.       -5.       -1.8 
 Bq                    2.        5.       -1.8 
 Bq                    2.        4.       -1.8 
 Bq                    2.        3.       -1.8 
 Bq                    2.        2.       -1.8 
 Bq                    2.        1.       -1.8 
 Bq                    2.        0.       -1.8 
 Bq                    2.       -1.       -1.8 
 Bq                    2.       -2.       -1.8 
 Bq                    2.       -3.       -1.8 
 Bq                    2.       -4.       -1.8 
 Bq                    2.       -5.       -1.8 
 Bq                    1.        5.       -1.8 
 Bq                    1.        4.       -1.8 
 Bq                    1.        3.       -1.8 
 Bq                    1.        2.       -1.8 
 Bq                    1.        1.       -1.8 
 Bq                    1.        0.       -1.8 
 Bq                    1.       -1.       -1.8 
 Bq                    1.       -2.       -1.8 
 Bq                    1.       -3.       -1.8 
 Bq                    1.       -4.       -1.8 
 Bq                    1.       -5.       -1.8 
 Bq                    0.        5.       -1.8 
 Bq                    0.        4.       -1.8 
 Bq                    0.        3.       -1.8 
 Bq                    0.        2.       -1.8 
 Bq                    0.        1.       -1.8 
 Bq                    0.        0.       -1.8 
 Bq                    0.       -1.       -1.8 
 Bq                    0.       -2.       -1.8 
 Bq                    0.       -3.       -1.8 
 Bq                    0.       -4.       -1.8 
 Bq                    0.       -5.       -1.8 
 Bq                   -1.        5.       -1.8 
 Bq                   -1.        4.       -1.8 
 Bq                   -1.        3.       -1.8 
 Bq                   -1.        2.       -1.8 
 Bq                   -1.        1.       -1.8 
 Bq                   -1.        0.       -1.8 
 Bq                   -1.       -1.       -1.8 
 Bq                   -1.       -2.       -1.8 
 Bq                   -1.       -3.       -1.8 
 Bq                   -1.       -4.       -1.8 
 Bq                   -1.       -5.       -1.8 
 Bq                   -2.        5.       -1.8 
 Bq                   -2.        4.       -1.8 
 Bq                   -2.        3.       -1.8 
 Bq                   -2.        2.       -1.8 
 Bq                   -2.        1.       -1.8 
 Bq                   -2.        0.       -1.8 
 Bq                   -2.       -1.       -1.8 
 Bq                   -2.       -2.       -1.8 
 Bq                   -2.       -3.       -1.8 
 Bq                   -2.       -4.       -1.8 
 Bq                   -2.       -5.       -1.8 
 Bq                   -3.        5.       -1.8 
 Bq                   -3.        4.       -1.8 
 Bq                   -3.        3.       -1.8 
 Bq                   -3.        2.       -1.8 
 Bq                   -3.        1.       -1.8 
 Bq                   -3.        0.       -1.8 
 Bq                   -3.       -1.       -1.8 
 Bq                   -3.       -2.       -1.8 
 Bq                   -3.       -3.       -1.8 
 Bq                   -3.       -4.       -1.8 
 Bq                   -3.       -5.       -1.8 
 Bq                   -4.        5.       -1.8 
 Bq                   -4.        4.       -1.8 
 Bq                   -4.        3.       -1.8 
 Bq                   -4.        2.       -1.8 
 Bq                   -4.        1.       -1.8 
 Bq                   -4.        0.       -1.8 
 Bq                   -4.       -1.       -1.8 
 Bq                   -4.       -2.       -1.8 
 Bq                   -4.       -3.       -1.8 
 Bq                   -4.       -4.       -1.8 
 Bq                   -4.       -5.       -1.8 
 Bq                   -5.        5.       -1.8 
 Bq                   -5.        4.       -1.8 
 Bq                   -5.        3.       -1.8 
 Bq                   -5.        2.       -1.8 
 Bq                   -5.        1.       -1.8 
 Bq                   -5.        0.       -1.8 
 Bq                   -5.       -1.       -1.8 
 Bq                   -5.       -2.       -1.8 
 Bq                   -5.       -3.       -1.8 
 Bq                   -5.       -4.       -1.8 
 Bq                   -5.       -5.       -1.8 
 Bq                    5.5       5.       -1.8 
 Bq                    5.5       4.       -1.8 
 Bq                    5.5       3.       -1.8 
 Bq                    5.5       2.       -1.8 
 Bq                    5.5       1.       -1.8 
 Bq                    5.5       0.       -1.8 
 Bq                    5.5      -1.       -1.8 
 Bq                    5.5      -2.       -1.8 
 Bq                    5.5      -3.       -1.8 
 Bq                    5.5      -4.       -1.8 
 Bq                    5.5      -5.       -1.8 
 Bq                    4.5       5.       -1.8 
 Bq                    4.5       4.       -1.8 
 Bq                    4.5       3.       -1.8 
 Bq                    4.5       2.       -1.8 
 Bq                    4.5       1.       -1.8 
 Bq                    4.5       0.       -1.8 
 Bq                    4.5      -1.       -1.8 
 Bq                    4.5      -2.       -1.8 
 Bq                    4.5      -3.       -1.8 
 Bq                    4.5      -4.       -1.8 
 Bq                    4.5      -5.       -1.8 
 Bq                    3.5       5.       -1.8 
 Bq                    3.5       4.       -1.8 
 Bq                    3.5       3.       -1.8 
 Bq                    3.5       2.       -1.8 
 Bq                    3.5       1.       -1.8 
 Bq                    3.5       0.       -1.8 
 Bq                    3.5      -1.       -1.8 
 Bq                    3.5      -2.       -1.8 
 Bq                    3.5      -3.       -1.8 
 Bq                    3.5      -4.       -1.8 
 Bq                    3.5      -5.       -1.8 
 Bq                    2.5       5.       -1.8 
 Bq                    2.5       4.       -1.8 
 Bq                    2.5       3.       -1.8 
 Bq                    2.5       2.       -1.8 
 Bq                    2.5       1.       -1.8 
 Bq                    2.5       0.       -1.8 
 Bq                    2.5      -1.       -1.8 
 Bq                    2.5      -2.       -1.8 
 Bq                    2.5      -3.       -1.8 
 Bq                    2.5      -4.       -1.8 
 Bq                    2.5      -5.       -1.8 
 Bq                    1.5       5.       -1.8 
 Bq                    1.5       4.       -1.8 
 Bq                    1.5       3.       -1.8 
 Bq                    1.5       2.       -1.8 
 Bq                    1.5       1.       -1.8 
 Bq                    1.5       0.       -1.8 
 Bq                    1.5      -1.       -1.8 
 Bq                    1.5      -2.       -1.8 
 Bq                    1.5      -3.       -1.8 
 Bq                    1.5      -4.       -1.8 
 Bq                    1.5      -5.       -1.8 
 Bq                    0.5       5.       -1.8 
 Bq                    0.5       4.       -1.8 
 Bq                    0.5       3.       -1.8 
 Bq                    0.5       2.       -1.8 
 Bq                    0.5       1.       -1.8 
 Bq                    0.5       0.       -1.8 
 Bq                    0.5      -1.       -1.8 
 Bq                    0.5      -2.       -1.8 
 Bq                    0.5      -3.       -1.8 
 Bq                    0.5      -4.       -1.8 
 Bq                    0.5      -5.       -1.8 
 Bq                   -0.5       5.       -1.8 
 Bq                   -0.5       4.       -1.8 
 Bq                   -0.5       3.       -1.8 
 Bq                   -0.5       2.       -1.8 
 Bq                   -0.5       1.       -1.8 
 Bq                   -0.5       0.       -1.8 
 Bq                   -0.5      -1.       -1.8 
 Bq                   -0.5      -2.       -1.8 
 Bq                   -0.5      -3.       -1.8 
 Bq                   -0.5      -4.       -1.8 
 Bq                   -0.5      -5.       -1.8 
 Bq                   -1.5       5.       -1.8 
 Bq                   -1.5       4.       -1.8 
 Bq                   -1.5       3.       -1.8 
 Bq                   -1.5       2.       -1.8 
 Bq                   -1.5       1.       -1.8 
 Bq                   -1.5       0.       -1.8 
 Bq                   -1.5      -1.       -1.8 
 Bq                   -1.5      -2.       -1.8 
 Bq                   -1.5      -3.       -1.8 
 Bq                   -1.5      -4.       -1.8 
 Bq                   -1.5      -5.       -1.8 
 Bq                   -2.5       5.       -1.8 
 Bq                   -2.5       4.       -1.8 
 Bq                   -2.5       3.       -1.8 
 Bq                   -2.5       2.       -1.8 
 Bq                   -2.5       1.       -1.8 
 Bq                   -2.5       0.       -1.8 
 Bq                   -2.5      -1.       -1.8 
 Bq                   -2.5      -2.       -1.8 
 Bq                   -2.5      -3.       -1.8 
 Bq                   -2.5      -4.       -1.8 
 Bq                   -2.5      -5.       -1.8 
 Bq                   -3.5       5.       -1.8 
 Bq                   -3.5       4.       -1.8 
 Bq                   -3.5       3.       -1.8 
 Bq                   -3.5       2.       -1.8 
 Bq                   -3.5       1.       -1.8 
 Bq                   -3.5       0.       -1.8 
 Bq                   -3.5      -1.       -1.8 
 Bq                   -3.5      -2.       -1.8 
 Bq                   -3.5      -3.       -1.8 
 Bq                   -3.5      -4.       -1.8 
 Bq                   -3.5      -5.       -1.8 
 Bq                   -4.5       5.       -1.8 
 Bq                   -4.5       4.       -1.8 
 Bq                   -4.5       3.       -1.8 
 Bq                   -4.5       2.       -1.8 
 Bq                   -4.5       1.       -1.8 
 Bq                   -4.5       0.       -1.8 
 Bq                   -4.5      -1.       -1.8 
 Bq                   -4.5      -2.       -1.8 
 Bq                   -4.5      -3.       -1.8 
 Bq                   -4.5      -4.       -1.8 
 Bq                   -4.5      -5.       -1.8 
 Bq                    5.        5.5      -1.8 
 Bq                    5.        4.5      -1.8 
 Bq                    5.        3.5      -1.8 
 Bq                    5.        2.5      -1.8 
 Bq                    5.        1.5      -1.8 
 Bq                    5.        0.5      -1.8 
 Bq                    5.       -0.5      -1.8 
 Bq                    5.       -1.5      -1.8 
 Bq                    5.       -2.5      -1.8 
 Bq                    5.       -3.5      -1.8 
 Bq                    5.       -4.5      -1.8 
 Bq                    4.        5.5      -1.8 
 Bq                    4.        4.5      -1.8 
 Bq                    4.        3.5      -1.8 
 Bq                    4.        2.5      -1.8 
 Bq                    4.        1.5      -1.8 
 Bq                    4.        0.5      -1.8 
 Bq                    4.       -0.5      -1.8 
 Bq                    4.       -1.5      -1.8 
 Bq                    4.       -2.5      -1.8 
 Bq                    4.       -3.5      -1.8 
 Bq                    4.       -4.5      -1.8 
 Bq                    3.        5.5      -1.8 
 Bq                    3.        4.5      -1.8 
 Bq                    3.        3.5      -1.8 
 Bq                    3.        2.5      -1.8 
 Bq                    3.        1.5      -1.8 
 Bq                    3.        0.5      -1.8 
 Bq                    3.       -0.5      -1.8 
 Bq                    3.       -1.5      -1.8 
 Bq                    3.       -2.5      -1.8 
 Bq                    3.       -3.5      -1.8 
 Bq                    3.       -4.5      -1.8 
 Bq                    2.        5.5      -1.8 
 Bq                    2.        4.5      -1.8 
 Bq                    2.        3.5      -1.8 
 Bq                    2.        2.5      -1.8 
 Bq                    2.        1.5      -1.8 
 Bq                    2.        0.5      -1.8 
 Bq                    2.       -0.5      -1.8 
 Bq                    2.       -1.5      -1.8 
 Bq                    2.       -2.5      -1.8 
 Bq                    2.       -3.5      -1.8 
 Bq                    2.       -4.5      -1.8 
 Bq                    1.        5.5      -1.8 
 Bq                    1.        4.5      -1.8 
 Bq                    1.        3.5      -1.8 
 Bq                    1.        2.5      -1.8 
 Bq                    1.        1.5      -1.8 
 Bq                    1.        0.5      -1.8 
 Bq                    1.       -0.5      -1.8 
 Bq                    1.       -1.5      -1.8 
 Bq                    1.       -2.5      -1.8 
 Bq                    1.       -3.5      -1.8 
 Bq                    1.       -4.5      -1.8 
 Bq                    0.        5.5      -1.8 
 Bq                    0.        4.5      -1.8 
 Bq                    0.        3.5      -1.8 
 Bq                    0.        2.5      -1.8 
 Bq                    0.        1.5      -1.8 
 Bq                    0.        0.5      -1.8 
 Bq                    0.       -0.5      -1.8 
 Bq                    0.       -1.5      -1.8 
 Bq                    0.       -2.5      -1.8 
 Bq                    0.       -3.5      -1.8 
 Bq                    0.       -4.5      -1.8 
 Bq                   -1.        5.5      -1.8 
 Bq                   -1.        4.5      -1.8 
 Bq                   -1.        3.5      -1.8 
 Bq                   -1.        2.5      -1.8 
 Bq                   -1.        1.5      -1.8 
 Bq                   -1.        0.5      -1.8 
 Bq                   -1.       -0.5      -1.8 
 Bq                   -1.       -1.5      -1.8 
 Bq                   -1.       -2.5      -1.8 
 Bq                   -1.       -3.5      -1.8 
 Bq                   -1.       -4.5      -1.8 
 Bq                   -2.        5.5      -1.8 
 Bq                   -2.        4.5      -1.8 
 Bq                   -2.        3.5      -1.8 
 Bq                   -2.        2.5      -1.8 
 Bq                   -2.        1.5      -1.8 
 Bq                   -2.        0.5      -1.8 
 Bq                   -2.       -0.5      -1.8 
 Bq                   -2.       -1.5      -1.8 
 Bq                   -2.       -2.5      -1.8 
 Bq                   -2.       -3.5      -1.8 
 Bq                   -2.       -4.5      -1.8 
 Bq                   -3.        5.5      -1.8 
 Bq                   -3.        4.5      -1.8 
 Bq                   -3.        3.5      -1.8 
 Bq                   -3.        2.5      -1.8 
 Bq                   -3.        1.5      -1.8 
 Bq                   -3.        0.5      -1.8 
 Bq                   -3.       -0.5      -1.8 
 Bq                   -3.       -1.5      -1.8 
 Bq                   -3.       -2.5      -1.8 
 Bq                   -3.       -3.5      -1.8 
 Bq                   -3.       -4.5      -1.8 
 Bq                   -4.        5.5      -1.8 
 Bq                   -4.        4.5      -1.8 
 Bq                   -4.        3.5      -1.8 
 Bq                   -4.        2.5      -1.8 
 Bq                   -4.        1.5      -1.8 
 Bq                   -4.        0.5      -1.8 
 Bq                   -4.       -0.5      -1.8 
 Bq                   -4.       -1.5      -1.8 
 Bq                   -4.       -2.5      -1.8 
 Bq                   -4.       -3.5      -1.8 
 Bq                   -4.       -4.5      -1.8 
 Bq                   -5.        5.5      -1.8 
 Bq                   -5.        4.5      -1.8 
 Bq                   -5.        3.5      -1.8 
 Bq                   -5.        2.5      -1.8 
 Bq                   -5.        1.5      -1.8 
 Bq                   -5.        0.5      -1.8 
 Bq                   -5.       -0.5      -1.8 
 Bq                   -5.       -1.5      -1.8 
 Bq                   -5.       -2.5      -1.8 
 Bq                   -5.       -3.5      -1.8 
 Bq                   -5.       -4.5      -1.8 
 Bq                    5.5       5.5      -1.8 
 Bq                    5.5       4.5      -1.8 
 Bq                    5.5       3.5      -1.8 
 Bq                    5.5       2.5      -1.8 
 Bq                    5.5       1.5      -1.8 
 Bq                    5.5       0.5      -1.8 
 Bq                    5.5      -0.5      -1.8 
 Bq                    5.5      -1.5      -1.8 
 Bq                    5.5      -2.5      -1.8 
 Bq                    5.5      -3.5      -1.8 
 Bq                    5.5      -4.5      -1.8 
 Bq                    4.5       5.5      -1.8 
 Bq                    4.5       4.5      -1.8 
 Bq                    4.5       3.5      -1.8 
 Bq                    4.5       2.5      -1.8 
 Bq                    4.5       1.5      -1.8 
 Bq                    4.5       0.5      -1.8 
 Bq                    4.5      -0.5      -1.8 
 Bq                    4.5      -1.5      -1.8 
 Bq                    4.5      -2.5      -1.8 
 Bq                    4.5      -3.5      -1.8 
 Bq                    4.5      -4.5      -1.8 
 Bq                    3.5       5.5      -1.8 
 Bq                    3.5       4.5      -1.8 
 Bq                    3.5       3.5      -1.8 
 Bq                    3.5       2.5      -1.8 
 Bq                    3.5       1.5      -1.8 
 Bq                    3.5       0.5      -1.8 
 Bq                    3.5      -0.5      -1.8 
 Bq                    3.5      -1.5      -1.8 
 Bq                    3.5      -2.5      -1.8 
 Bq                    3.5      -3.5      -1.8 
 Bq                    3.5      -4.5      -1.8 
 Bq                    2.5       5.5      -1.8 
 Bq                    2.5       4.5      -1.8 
 Bq                    2.5       3.5      -1.8 
 Bq                    2.5       2.5      -1.8 
 Bq                    2.5       1.5      -1.8 
 Bq                    2.5       0.5      -1.8 
 Bq                    2.5      -0.5      -1.8 
 Bq                    2.5      -1.5      -1.8 
 Bq                    2.5      -2.5      -1.8 
 Bq                    2.5      -3.5      -1.8 
 Bq                    2.5      -4.5      -1.8 
 Bq                    1.5       5.5      -1.8 
 Bq                    1.5       4.5      -1.8 
 Bq                    1.5       3.5      -1.8 
 Bq                    1.5       2.5      -1.8 
 Bq                    1.5       1.5      -1.8 
 Bq                    1.5       0.5      -1.8 
 Bq                    1.5      -0.5      -1.8 
 Bq                    1.5      -1.5      -1.8 
 Bq                    1.5      -2.5      -1.8 
 Bq                    1.5      -3.5      -1.8 
 Bq                    1.5      -4.5      -1.8 
 Bq                    0.5       5.5      -1.8 
 Bq                    0.5       4.5      -1.8 
 Bq                    0.5       3.5      -1.8 
 Bq                    0.5       2.5      -1.8 
 Bq                    0.5       1.5      -1.8 
 Bq                    0.5       0.5      -1.8 
 Bq                    0.5      -0.5      -1.8 
 Bq                    0.5      -1.5      -1.8 
 Bq                    0.5      -2.5      -1.8 
 Bq                    0.5      -3.5      -1.8 
 Bq                    0.5      -4.5      -1.8 
 Bq                   -0.5       5.5      -1.8 
 Bq                   -0.5       4.5      -1.8 
 Bq                   -0.5       3.5      -1.8 
 Bq                   -0.5       2.5      -1.8 
 Bq                   -0.5       1.5      -1.8 
 Bq                   -0.5       0.5      -1.8 
 Bq                   -0.5      -0.5      -1.8 
 Bq                   -0.5      -1.5      -1.8 
 Bq                   -0.5      -2.5      -1.8 
 Bq                   -0.5      -3.5      -1.8 
 Bq                   -0.5      -4.5      -1.8 
 Bq                   -1.5       5.5      -1.8 
 Bq                   -1.5       4.5      -1.8 
 Bq                   -1.5       3.5      -1.8 
 Bq                   -1.5       2.5      -1.8 
 Bq                   -1.5       1.5      -1.8 
 Bq                   -1.5       0.5      -1.8 
 Bq                   -1.5      -0.5      -1.8 
 Bq                   -1.5      -1.5      -1.8 
 Bq                   -1.5      -2.5      -1.8 
 Bq                   -1.5      -3.5      -1.8 
 Bq                   -1.5      -4.5      -1.8 
 Bq                   -2.5       5.5      -1.8 
 Bq                   -2.5       4.5      -1.8 
 Bq                   -2.5       3.5      -1.8 
 Bq                   -2.5       2.5      -1.8 
 Bq                   -2.5       1.5      -1.8 
 Bq                   -2.5       0.5      -1.8 
 Bq                   -2.5      -0.5      -1.8 
 Bq                   -2.5      -1.5      -1.8 
 Bq                   -2.5      -2.5      -1.8 
 Bq                   -2.5      -3.5      -1.8 
 Bq                   -2.5      -4.5      -1.8 
 Bq                   -3.5       5.5      -1.8 
 Bq                   -3.5       4.5      -1.8 
 Bq                   -3.5       3.5      -1.8 
 Bq                   -3.5       2.5      -1.8 
 Bq                   -3.5       1.5      -1.8 
 Bq                   -3.5       0.5      -1.8 
 Bq                   -3.5      -0.5      -1.8 
 Bq                   -3.5      -1.5      -1.8 
 Bq                   -3.5      -2.5      -1.8 
 Bq                   -3.5      -3.5      -1.8 
 Bq                   -3.5      -4.5      -1.8 
 Bq                   -4.5       5.5      -1.8 
 Bq                   -4.5       4.5      -1.8 
 Bq                   -4.5       3.5      -1.8 
 Bq                   -4.5       2.5      -1.8 
 Bq                   -4.5       1.5      -1.8 
 Bq                   -4.5       0.5      -1.8 
 Bq                   -4.5      -0.5      -1.8 
 Bq                   -4.5      -1.5      -1.8 
 Bq                   -4.5      -2.5      -1.8 
 Bq                   -4.5      -3.5      -1.8 
 Bq                   -4.5      -4.5      -1.8 
 
 Symmetry turned off:
 Cannot cope with ghost atoms or with translation vectors.
 Stoichiometry    C14H12O
 Framework group  C1[X(C14H12O)]
 NumDoF:  NAt=    27 NAtoms=   511
 Deg. of freedom     0
 Full point group                 C1      NOp   1
                          Input orientation:                          
 ---------------------------------------------------------------------
 Center     Atomic      Atomic             Coordinates (Angstroms)
 Number     Number       Type             X           Y           Z
 ---------------------------------------------------------------------
      1          6           0        1.619853    0.000000    1.951137
      2          6           0       -2.406306    0.710426   -0.004159
      3          6           0       -2.416460   -0.674854    0.004181
      4          6           0       -1.272436   -1.501316    0.014505
      5          6           0       -0.008439   -1.151178    0.443243
      6          6           0        0.008451    1.156593    0.429283
      7          6           0       -1.250310    1.520107   -0.003740
      8          6           0        0.180438    0.007378    1.419344
      9          6           0        1.166307   -1.766457   -0.129569
     10          6           0        1.192030    1.747446   -0.151020
     11          6           0        2.421733    1.214669   -0.007622
     12          6           0        2.403782   -1.250258    0.007616
     13          6           0        2.650967   -0.014254    0.849049
     14          6           0       -0.769055    0.021619    2.617002
     15          8           0        1.899294    0.004980    3.123885
     16          1           0       -3.349453    1.203806   -0.216763
     17          1           0       -3.366766   -1.156873   -0.202508
     18          1           0       -1.370132   -2.467673   -0.474611
     19          1           0       -1.333808    2.481823   -0.504484
     20          1           0        1.007981   -2.615288   -0.787386
     21          1           0        1.046160    2.590402   -0.819179
     22          1           0        3.269534    1.623409   -0.544657
     23          1           0        3.245472   -1.678022   -0.524183
     24          1           0        3.647936   -0.018814    1.289273
     25          1           0       -1.813144    0.028179    2.325802
     26          1           0       -0.578284   -0.856727    3.234216
     27          1           0       -0.564473    0.903833    3.224197
     28          0           0        5.000000    5.000000   -1.800000
     29          0           0        5.000000    4.000000   -1.800000
     30          0           0        5.000000    3.000000   -1.800000
     31          0           0        5.000000    2.000000   -1.800000
     32          0           0        5.000000    1.000000   -1.800000
     33          0           0        5.000000    0.000000   -1.800000
     34          0           0        5.000000   -1.000000   -1.800000
     35          0           0        5.000000   -2.000000   -1.800000
     36          0           0        5.000000   -3.000000   -1.800000
     37          0           0        5.000000   -4.000000   -1.800000
     38          0           0        5.000000   -5.000000   -1.800000
     39          0           0        4.000000    5.000000   -1.800000
     40          0           0        4.000000    4.000000   -1.800000
     41          0           0        4.000000    3.000000   -1.800000
     42          0           0        4.000000    2.000000   -1.800000
     43          0           0        4.000000    1.000000   -1.800000
     44          0           0        4.000000    0.000000   -1.800000
     45          0           0        4.000000   -1.000000   -1.800000
     46          0           0        4.000000   -2.000000   -1.800000
     47          0           0        4.000000   -3.000000   -1.800000
     48          0           0        4.000000   -4.000000   -1.800000
     49          0           0        4.000000   -5.000000   -1.800000
     50          0           0        3.000000    5.000000   -1.800000
     51          0           0        3.000000    4.000000   -1.800000
     52          0           0        3.000000    3.000000   -1.800000
     53          0           0        3.000000    2.000000   -1.800000
     54          0           0        3.000000    1.000000   -1.800000
     55          0           0        3.000000    0.000000   -1.800000
     56          0           0        3.000000   -1.000000   -1.800000
     57          0           0        3.000000   -2.000000   -1.800000
     58          0           0        3.000000   -3.000000   -1.800000
     59          0           0        3.000000   -4.000000   -1.800000
     60          0           0        3.000000   -5.000000   -1.800000
     61          0           0        2.000000    5.000000   -1.800000
     62          0           0        2.000000    4.000000   -1.800000
     63          0           0        2.000000    3.000000   -1.800000
     64          0           0        2.000000    2.000000   -1.800000
     65          0           0        2.000000    1.000000   -1.800000
     66          0           0        2.000000    0.000000   -1.800000
     67          0           0        2.000000   -1.000000   -1.800000
     68          0           0        2.000000   -2.000000   -1.800000
     69          0           0        2.000000   -3.000000   -1.800000
     70          0           0        2.000000   -4.000000   -1.800000
     71          0           0        2.000000   -5.000000   -1.800000
     72          0           0        1.000000    5.000000   -1.800000
     73          0           0        1.000000    4.000000   -1.800000
     74          0           0        1.000000    3.000000   -1.800000
     75          0           0        1.000000    2.000000   -1.800000
     76          0           0        1.000000    1.000000   -1.800000
     77          0           0        1.000000    0.000000   -1.800000
     78          0           0        1.000000   -1.000000   -1.800000
     79          0           0        1.000000   -2.000000   -1.800000
     80          0           0        1.000000   -3.000000   -1.800000
     81          0           0        1.000000   -4.000000   -1.800000
     82          0           0        1.000000   -5.000000   -1.800000
     83          0           0        0.000000    5.000000   -1.800000
     84          0           0        0.000000    4.000000   -1.800000
     85          0           0        0.000000    3.000000   -1.800000
     86          0           0        0.000000    2.000000   -1.800000
     87          0           0        0.000000    1.000000   -1.800000
     88          0           0        0.000000    0.000000   -1.800000
     89          0           0        0.000000   -1.000000   -1.800000
     90          0           0        0.000000   -2.000000   -1.800000
     91          0           0        0.000000   -3.000000   -1.800000
     92          0           0        0.000000   -4.000000   -1.800000
     93          0           0        0.000000   -5.000000   -1.800000
     94          0           0       -1.000000    5.000000   -1.800000
     95          0           0       -1.000000    4.000000   -1.800000
     96          0           0       -1.000000    3.000000   -1.800000
     97          0           0       -1.000000    2.000000   -1.800000
     98          0           0       -1.000000    1.000000   -1.800000
     99          0           0       -1.000000    0.000000   -1.800000
    100          0           0       -1.000000   -1.000000   -1.800000
    101          0           0       -1.000000   -2.000000   -1.800000
    102          0           0       -1.000000   -3.000000   -1.800000
    103          0           0       -1.000000   -4.000000   -1.800000
    104          0           0       -1.000000   -5.000000   -1.800000
    105          0           0       -2.000000    5.000000   -1.800000
    106          0           0       -2.000000    4.000000   -1.800000
    107          0           0       -2.000000    3.000000   -1.800000
    108          0           0       -2.000000    2.000000   -1.800000
    109          0           0       -2.000000    1.000000   -1.800000
    110          0           0       -2.000000    0.000000   -1.800000
    111          0           0       -2.000000   -1.000000   -1.800000
    112          0           0       -2.000000   -2.000000   -1.800000
    113          0           0       -2.000000   -3.000000   -1.800000
    114          0           0       -2.000000   -4.000000   -1.800000
    115          0           0       -2.000000   -5.000000   -1.800000
    116          0           0       -3.000000    5.000000   -1.800000
    117          0           0       -3.000000    4.000000   -1.800000
    118          0           0       -3.000000    3.000000   -1.800000
    119          0           0       -3.000000    2.000000   -1.800000
    120          0           0       -3.000000    1.000000   -1.800000
    121          0           0       -3.000000    0.000000   -1.800000
    122          0           0       -3.000000   -1.000000   -1.800000
    123          0           0       -3.000000   -2.000000   -1.800000
    124          0           0       -3.000000   -3.000000   -1.800000
    125          0           0       -3.000000   -4.000000   -1.800000
    126          0           0       -3.000000   -5.000000   -1.800000
    127          0           0       -4.000000    5.000000   -1.800000
    128          0           0       -4.000000    4.000000   -1.800000
    129          0           0       -4.000000    3.000000   -1.800000
    130          0           0       -4.000000    2.000000   -1.800000
    131          0           0       -4.000000    1.000000   -1.800000
    132          0           0       -4.000000    0.000000   -1.800000
    133          0           0       -4.000000   -1.000000   -1.800000
    134          0           0       -4.000000   -2.000000   -1.800000
    135          0           0       -4.000000   -3.000000   -1.800000
    136          0           0       -4.000000   -4.000000   -1.800000
    137          0           0       -4.000000   -5.000000   -1.800000
    138          0           0       -5.000000    5.000000   -1.800000
    139          0           0       -5.000000    4.000000   -1.800000
    140          0           0       -5.000000    3.000000   -1.800000
    141          0           0       -5.000000    2.000000   -1.800000
    142          0           0       -5.000000    1.000000   -1.800000
    143          0           0       -5.000000    0.000000   -1.800000
    144          0           0       -5.000000   -1.000000   -1.800000
    145          0           0       -5.000000   -2.000000   -1.800000
    146          0           0       -5.000000   -3.000000   -1.800000
    147          0           0       -5.000000   -4.000000   -1.800000
    148          0           0       -5.000000   -5.000000   -1.800000
    149          0           0        5.500000    5.000000   -1.800000
    150          0           0        5.500000    4.000000   -1.800000
    151          0           0        5.500000    3.000000   -1.800000
    152          0           0        5.500000    2.000000   -1.800000
    153          0           0        5.500000    1.000000   -1.800000
    154          0           0        5.500000    0.000000   -1.800000
    155          0           0        5.500000   -1.000000   -1.800000
    156          0           0        5.500000   -2.000000   -1.800000
    157          0           0        5.500000   -3.000000   -1.800000
    158          0           0        5.500000   -4.000000   -1.800000
    159          0           0        5.500000   -5.000000   -1.800000
    160          0           0        4.500000    5.000000   -1.800000
    161          0           0        4.500000    4.000000   -1.800000
    162          0           0        4.500000    3.000000   -1.800000
    163          0           0        4.500000    2.000000   -1.800000
    164          0           0        4.500000    1.000000   -1.800000
    165          0           0        4.500000    0.000000   -1.800000
    166          0           0        4.500000   -1.000000   -1.800000
    167          0           0        4.500000   -2.000000   -1.800000
    168          0           0        4.500000   -3.000000   -1.800000
    169          0           0        4.500000   -4.000000   -1.800000
    170          0           0        4.500000   -5.000000   -1.800000
    171          0           0        3.500000    5.000000   -1.800000
    172          0           0        3.500000    4.000000   -1.800000
    173          0           0        3.500000    3.000000   -1.800000
    174          0           0        3.500000    2.000000   -1.800000
    175          0           0        3.500000    1.000000   -1.800000
    176          0           0        3.500000    0.000000   -1.800000
    177          0           0        3.500000   -1.000000   -1.800000
    178          0           0        3.500000   -2.000000   -1.800000
    179          0           0        3.500000   -3.000000   -1.800000
    180          0           0        3.500000   -4.000000   -1.800000
    181          0           0        3.500000   -5.000000   -1.800000
    182          0           0        2.500000    5.000000   -1.800000
    183          0           0        2.500000    4.000000   -1.800000
    184          0           0        2.500000    3.000000   -1.800000
    185          0           0        2.500000    2.000000   -1.800000
    186          0           0        2.500000    1.000000   -1.800000
    187          0           0        2.500000    0.000000   -1.800000
    188          0           0        2.500000   -1.000000   -1.800000
    189          0           0        2.500000   -2.000000   -1.800000
    190          0           0        2.500000   -3.000000   -1.800000
    191          0           0        2.500000   -4.000000   -1.800000
    192          0           0        2.500000   -5.000000   -1.800000
    193          0           0        1.500000    5.000000   -1.800000
    194          0           0        1.500000    4.000000   -1.800000
    195          0           0        1.500000    3.000000   -1.800000
    196          0           0        1.500000    2.000000   -1.800000
    197          0           0        1.500000    1.000000   -1.800000
    198          0           0        1.500000    0.000000   -1.800000
    199          0           0        1.500000   -1.000000   -1.800000
    200          0           0        1.500000   -2.000000   -1.800000
    201          0           0        1.500000   -3.000000   -1.800000
    202          0           0        1.500000   -4.000000   -1.800000
    203          0           0        1.500000   -5.000000   -1.800000
    204          0           0        0.500000    5.000000   -1.800000
    205          0           0        0.500000    4.000000   -1.800000
    206          0           0        0.500000    3.000000   -1.800000
    207          0           0        0.500000    2.000000   -1.800000
    208          0           0        0.500000    1.000000   -1.800000
    209          0           0        0.500000    0.000000   -1.800000
    210          0           0        0.500000   -1.000000   -1.800000
    211          0           0        0.500000   -2.000000   -1.800000
    212          0           0        0.500000   -3.000000   -1.800000
    213          0           0        0.500000   -4.000000   -1.800000
    214          0           0        0.500000   -5.000000   -1.800000
    215          0           0       -0.500000    5.000000   -1.800000
    216          0           0       -0.500000    4.000000   -1.800000
    217          0           0       -0.500000    3.000000   -1.800000
    218          0           0       -0.500000    2.000000   -1.800000
    219          0           0       -0.500000    1.000000   -1.800000
    220          0           0       -0.500000    0.000000   -1.800000
    221          0           0       -0.500000   -1.000000   -1.800000
    222          0           0       -0.500000   -2.000000   -1.800000
    223          0           0       -0.500000   -3.000000   -1.800000
    224          0           0       -0.500000   -4.000000   -1.800000
    225          0           0       -0.500000   -5.000000   -1.800000
    226          0           0       -1.500000    5.000000   -1.800000
    227          0           0       -1.500000    4.000000   -1.800000
    228          0           0       -1.500000    3.000000   -1.800000
    229          0           0       -1.500000    2.000000   -1.800000
    230          0           0       -1.500000    1.000000   -1.800000
    231          0           0       -1.500000    0.000000   -1.800000
    232          0           0       -1.500000   -1.000000   -1.800000
    233          0           0       -1.500000   -2.000000   -1.800000
    234          0           0       -1.500000   -3.000000   -1.800000
    235          0           0       -1.500000   -4.000000   -1.800000
    236          0           0       -1.500000   -5.000000   -1.800000
    237          0           0       -2.500000    5.000000   -1.800000
    238          0           0       -2.500000    4.000000   -1.800000
    239          0           0       -2.500000    3.000000   -1.800000
    240          0           0       -2.500000    2.000000   -1.800000
    241          0           0       -2.500000    1.000000   -1.800000
    242          0           0       -2.500000    0.000000   -1.800000
    243          0           0       -2.500000   -1.000000   -1.800000
    244          0           0       -2.500000   -2.000000   -1.800000
    245          0           0       -2.500000   -3.000000   -1.800000
    246          0           0       -2.500000   -4.000000   -1.800000
    247          0           0       -2.500000   -5.000000   -1.800000
    248          0           0       -3.500000    5.000000   -1.800000
    249          0           0       -3.500000    4.000000   -1.800000
    250          0           0       -3.500000    3.000000   -1.800000
    251          0           0       -3.500000    2.000000   -1.800000
    252          0           0       -3.500000    1.000000   -1.800000
    253          0           0       -3.500000    0.000000   -1.800000
    254          0           0       -3.500000   -1.000000   -1.800000
    255          0           0       -3.500000   -2.000000   -1.800000
    256          0           0       -3.500000   -3.000000   -1.800000
    257          0           0       -3.500000   -4.000000   -1.800000
    258          0           0       -3.500000   -5.000000   -1.800000
    259          0           0       -4.500000    5.000000   -1.800000
    260          0           0       -4.500000    4.000000   -1.800000
    261          0           0       -4.500000    3.000000   -1.800000
    262          0           0       -4.500000    2.000000   -1.800000
    263          0           0       -4.500000    1.000000   -1.800000
    264          0           0       -4.500000    0.000000   -1.800000
    265          0           0       -4.500000   -1.000000   -1.800000
    266          0           0       -4.500000   -2.000000   -1.800000
    267          0           0       -4.500000   -3.000000   -1.800000
    268          0           0       -4.500000   -4.000000   -1.800000
    269          0           0       -4.500000   -5.000000   -1.800000
    270          0           0        5.000000    5.500000   -1.800000
    271          0           0        5.000000    4.500000   -1.800000
    272          0           0        5.000000    3.500000   -1.800000
    273          0           0        5.000000    2.500000   -1.800000
    274          0           0        5.000000    1.500000   -1.800000
    275          0           0        5.000000    0.500000   -1.800000
    276          0           0        5.000000   -0.500000   -1.800000
    277          0           0        5.000000   -1.500000   -1.800000
    278          0           0        5.000000   -2.500000   -1.800000
    279          0           0        5.000000   -3.500000   -1.800000
    280          0           0        5.000000   -4.500000   -1.800000
    281          0           0        4.000000    5.500000   -1.800000
    282          0           0        4.000000    4.500000   -1.800000
    283          0           0        4.000000    3.500000   -1.800000
    284          0           0        4.000000    2.500000   -1.800000
    285          0           0        4.000000    1.500000   -1.800000
    286          0           0        4.000000    0.500000   -1.800000
    287          0           0        4.000000   -0.500000   -1.800000
    288          0           0        4.000000   -1.500000   -1.800000
    289          0           0        4.000000   -2.500000   -1.800000
    290          0           0        4.000000   -3.500000   -1.800000
    291          0           0        4.000000   -4.500000   -1.800000
    292          0           0        3.000000    5.500000   -1.800000
    293          0           0        3.000000    4.500000   -1.800000
    294          0           0        3.000000    3.500000   -1.800000
    295          0           0        3.000000    2.500000   -1.800000
    296          0           0        3.000000    1.500000   -1.800000
    297          0           0        3.000000    0.500000   -1.800000
    298          0           0        3.000000   -0.500000   -1.800000
    299          0           0        3.000000   -1.500000   -1.800000
    300          0           0        3.000000   -2.500000   -1.800000
    301          0           0        3.000000   -3.500000   -1.800000
    302          0           0        3.000000   -4.500000   -1.800000
    303          0           0        2.000000    5.500000   -1.800000
    304          0           0        2.000000    4.500000   -1.800000
    305          0           0        2.000000    3.500000   -1.800000
    306          0           0        2.000000    2.500000   -1.800000
    307          0           0        2.000000    1.500000   -1.800000
    308          0           0        2.000000    0.500000   -1.800000
    309          0           0        2.000000   -0.500000   -1.800000
    310          0           0        2.000000   -1.500000   -1.800000
    311          0           0        2.000000   -2.500000   -1.800000
    312          0           0        2.000000   -3.500000   -1.800000
    313          0           0        2.000000   -4.500000   -1.800000
    314          0           0        1.000000    5.500000   -1.800000
    315          0           0        1.000000    4.500000   -1.800000
    316          0           0        1.000000    3.500000   -1.800000
    317          0           0        1.000000    2.500000   -1.800000
    318          0           0        1.000000    1.500000   -1.800000
    319          0           0        1.000000    0.500000   -1.800000
    320          0           0        1.000000   -0.500000   -1.800000
    321          0           0        1.000000   -1.500000   -1.800000
    322          0           0        1.000000   -2.500000   -1.800000
    323          0           0        1.000000   -3.500000   -1.800000
    324          0           0        1.000000   -4.500000   -1.800000
    325          0           0        0.000000    5.500000   -1.800000
    326          0           0        0.000000    4.500000   -1.800000
    327          0           0        0.000000    3.500000   -1.800000
    328          0           0        0.000000    2.500000   -1.800000
    329          0           0        0.000000    1.500000   -1.800000
    330          0           0        0.000000    0.500000   -1.800000
    331          0           0        0.000000   -0.500000   -1.800000
    332          0           0        0.000000   -1.500000   -1.800000
    333          0           0        0.000000   -2.500000   -1.800000
    334          0           0        0.000000   -3.500000   -1.800000
    335          0           0        0.000000   -4.500000   -1.800000
    336          0           0       -1.000000    5.500000   -1.800000
    337          0           0       -1.000000    4.500000   -1.800000
    338          0           0       -1.000000    3.500000   -1.800000
    339          0           0       -1.000000    2.500000   -1.800000
    340          0           0       -1.000000    1.500000   -1.800000
    341          0           0       -1.000000    0.500000   -1.800000
    342          0           0       -1.000000   -0.500000   -1.800000
    343          0           0       -1.000000   -1.500000   -1.800000
    344          0           0       -1.000000   -2.500000   -1.800000
    345          0           0       -1.000000   -3.500000   -1.800000
    346          0           0       -1.000000   -4.500000   -1.800000
    347          0           0       -2.000000    5.500000   -1.800000
    348          0           0       -2.000000    4.500000   -1.800000
    349          0           0       -2.000000    3.500000   -1.800000
    350          0           0       -2.000000    2.500000   -1.800000
    351          0           0       -2.000000    1.500000   -1.800000
    352          0           0       -2.000000    0.500000   -1.800000
    353          0           0       -2.000000   -0.500000   -1.800000
    354          0           0       -2.000000   -1.500000   -1.800000
    355          0           0       -2.000000   -2.500000   -1.800000
    356          0           0       -2.000000   -3.500000   -1.800000
    357          0           0       -2.000000   -4.500000   -1.800000
    358          0           0       -3.000000    5.500000   -1.800000
    359          0           0       -3.000000    4.500000   -1.800000
    360          0           0       -3.000000    3.500000   -1.800000
    361          0           0       -3.000000    2.500000   -1.800000
    362          0           0       -3.000000    1.500000   -1.800000
    363          0           0       -3.000000    0.500000   -1.800000
    364          0           0       -3.000000   -0.500000   -1.800000
    365          0           0       -3.000000   -1.500000   -1.800000
    366          0           0       -3.000000   -2.500000   -1.800000
    367          0           0       -3.000000   -3.500000   -1.800000
    368          0           0       -3.000000   -4.500000   -1.800000
    369          0           0       -4.000000    5.500000   -1.800000
    370          0           0       -4.000000    4.500000   -1.800000
    371          0           0       -4.000000    3.500000   -1.800000
    372          0           0       -4.000000    2.500000   -1.800000
    373          0           0       -4.000000    1.500000   -1.800000
    374          0           0       -4.000000    0.500000   -1.800000
    375          0           0       -4.000000   -0.500000   -1.800000
    376          0           0       -4.000000   -1.500000   -1.800000
    377          0           0       -4.000000   -2.500000   -1.800000
    378          0           0       -4.000000   -3.500000   -1.800000
    379          0           0       -4.000000   -4.500000   -1.800000
    380          0           0       -5.000000    5.500000   -1.800000
    381          0           0       -5.000000    4.500000   -1.800000
    382          0           0       -5.000000    3.500000   -1.800000
    383          0           0       -5.000000    2.500000   -1.800000
    384          0           0       -5.000000    1.500000   -1.800000
    385          0           0       -5.000000    0.500000   -1.800000
    386          0           0       -5.000000   -0.500000   -1.800000
    387          0           0       -5.000000   -1.500000   -1.800000
    388          0           0       -5.000000   -2.500000   -1.800000
    389          0           0       -5.000000   -3.500000   -1.800000
    390          0           0       -5.000000   -4.500000   -1.800000
    391          0           0        5.500000    5.500000   -1.800000
    392          0           0        5.500000    4.500000   -1.800000
    393          0           0        5.500000    3.500000   -1.800000
    394          0           0        5.500000    2.500000   -1.800000
    395          0           0        5.500000    1.500000   -1.800000
    396          0           0        5.500000    0.500000   -1.800000
    397          0           0        5.500000   -0.500000   -1.800000
    398          0           0        5.500000   -1.500000   -1.800000
    399          0           0        5.500000   -2.500000   -1.800000
    400          0           0        5.500000   -3.500000   -1.800000
    401          0           0        5.500000   -4.500000   -1.800000
    402          0           0        4.500000    5.500000   -1.800000
    403          0           0        4.500000    4.500000   -1.800000
    404          0           0        4.500000    3.500000   -1.800000
    405          0           0        4.500000    2.500000   -1.800000
    406          0           0        4.500000    1.500000   -1.800000
    407          0           0        4.500000    0.500000   -1.800000
    408          0           0        4.500000   -0.500000   -1.800000
    409          0           0        4.500000   -1.500000   -1.800000
    410          0           0        4.500000   -2.500000   -1.800000
    411          0           0        4.500000   -3.500000   -1.800000
    412          0           0        4.500000   -4.500000   -1.800000
    413          0           0        3.500000    5.500000   -1.800000
    414          0           0        3.500000    4.500000   -1.800000
    415          0           0        3.500000    3.500000   -1.800000
    416          0           0        3.500000    2.500000   -1.800000
    417          0           0        3.500000    1.500000   -1.800000
    418          0           0        3.500000    0.500000   -1.800000
    419          0           0        3.500000   -0.500000   -1.800000
    420          0           0        3.500000   -1.500000   -1.800000
    421          0           0        3.500000   -2.500000   -1.800000
    422          0           0        3.500000   -3.500000   -1.800000
    423          0           0        3.500000   -4.500000   -1.800000
    424          0           0        2.500000    5.500000   -1.800000
    425          0           0        2.500000    4.500000   -1.800000
    426          0           0        2.500000    3.500000   -1.800000
    427          0           0        2.500000    2.500000   -1.800000
    428          0           0        2.500000    1.500000   -1.800000
    429          0           0        2.500000    0.500000   -1.800000
    430          0           0        2.500000   -0.500000   -1.800000
    431          0           0        2.500000   -1.500000   -1.800000
    432          0           0        2.500000   -2.500000   -1.800000
    433          0           0        2.500000   -3.500000   -1.800000
    434          0           0        2.500000   -4.500000   -1.800000
    435          0           0        1.500000    5.500000   -1.800000
    436          0           0        1.500000    4.500000   -1.800000
    437          0           0        1.500000    3.500000   -1.800000
    438          0           0        1.500000    2.500000   -1.800000
    439          0           0        1.500000    1.500000   -1.800000
    440          0           0        1.500000    0.500000   -1.800000
    441          0           0        1.500000   -0.500000   -1.800000
    442          0           0        1.500000   -1.500000   -1.800000
    443          0           0        1.500000   -2.500000   -1.800000
    444          0           0        1.500000   -3.500000   -1.800000
    445          0           0        1.500000   -4.500000   -1.800000
    446          0           0        0.500000    5.500000   -1.800000
    447          0           0        0.500000    4.500000   -1.800000
    448          0           0        0.500000    3.500000   -1.800000
    449          0           0        0.500000    2.500000   -1.800000
    450          0           0        0.500000    1.500000   -1.800000
    451          0           0        0.500000    0.500000   -1.800000
    452          0           0        0.500000   -0.500000   -1.800000
    453          0           0        0.500000   -1.500000   -1.800000
    454          0           0        0.500000   -2.500000   -1.800000
    455          0           0        0.500000   -3.500000   -1.800000
    456          0           0        0.500000   -4.500000   -1.800000
    457          0           0       -0.500000    5.500000   -1.800000
    458          0           0       -0.500000    4.500000   -1.800000
    459          0           0       -0.500000    3.500000   -1.800000
    460          0           0       -0.500000    2.500000   -1.800000
    461          0           0       -0.500000    1.500000   -1.800000
    462          0           0       -0.500000    0.500000   -1.800000
    463          0           0       -0.500000   -0.500000   -1.800000
    464          0           0       -0.500000   -1.500000   -1.800000
    465          0           0       -0.500000   -2.500000   -1.800000
    466          0           0       -0.500000   -3.500000   -1.800000
    467          0           0       -0.500000   -4.500000   -1.800000
    468          0           0       -1.500000    5.500000   -1.800000
    469          0           0       -1.500000    4.500000   -1.800000
    470          0           0       -1.500000    3.500000   -1.800000
    471          0           0       -1.500000    2.500000   -1.800000
    472          0           0       -1.500000    1.500000   -1.800000
    473          0           0       -1.500000    0.500000   -1.800000
    474          0           0       -1.500000   -0.500000   -1.800000
    475          0           0       -1.500000   -1.500000   -1.800000
    476          0           0       -1.500000   -2.500000   -1.800000
    477          0           0       -1.500000   -3.500000   -1.800000
    478          0           0       -1.500000   -4.500000   -1.800000
    479          0           0       -2.500000    5.500000   -1.800000
    480          0           0       -2.500000    4.500000   -1.800000
    481          0           0       -2.500000    3.500000   -1.800000
    482          0           0       -2.500000    2.500000   -1.800000
    483          0           0       -2.500000    1.500000   -1.800000
    484          0           0       -2.500000    0.500000   -1.800000
    485          0           0       -2.500000   -0.500000   -1.800000
    486          0           0       -2.500000   -1.500000   -1.800000
    487          0           0       -2.500000   -2.500000   -1.800000
    488          0           0       -2.500000   -3.500000   -1.800000
    489          0           0       -2.500000   -4.500000   -1.800000
    490          0           0       -3.500000    5.500000   -1.800000
    491          0           0       -3.500000    4.500000   -1.800000
    492          0           0       -3.500000    3.500000   -1.800000
    493          0           0       -3.500000    2.500000   -1.800000
    494          0           0       -3.500000    1.500000   -1.800000
    495          0           0       -3.500000    0.500000   -1.800000
    496          0           0       -3.500000   -0.500000   -1.800000
    497          0           0       -3.500000   -1.500000   -1.800000
    498          0           0       -3.500000   -2.500000   -1.800000
    499          0           0       -3.500000   -3.500000   -1.800000
    500          0           0       -3.500000   -4.500000   -1.800000
    501          0           0       -4.500000    5.500000   -1.800000
    502          0           0       -4.500000    4.500000   -1.800000
    503          0           0       -4.500000    3.500000   -1.800000
    504          0           0       -4.500000    2.500000   -1.800000
    505          0           0       -4.500000    1.500000   -1.800000
    506          0           0       -4.500000    0.500000   -1.800000
    507          0           0       -4.500000   -0.500000   -1.800000
    508          0           0       -4.500000   -1.500000   -1.800000
    509          0           0       -4.500000   -2.500000   -1.800000
    510          0           0       -4.500000   -3.500000   -1.800000
    511          0           0       -4.500000   -4.500000   -1.800000
 ---------------------------------------------------------------------
 Rotational constants (GHZ):           1.0684977           0.6184509           0.6063159
 Standard basis: 6-311G(d,p) (5D, 7F)
 Warning:  center  28 has no basis functions!
 Warning:  center  29 has no basis functions!
 Warning:  center  30 has no basis functions!
 Warning:  center  31 has no basis functions!
 Warning:  center  32 has no basis functions!
 Warning:  center  33 has no basis functions!
 Warning:  center  34 has no basis functions!
 Warning:  center  35 has no basis functions!
 Warning:  center  36 has no basis functions!
 Warning:  center  37 has no basis functions!
 Warning:  center  38 has no basis functions!
 Warning:  center  39 has no basis functions!
 Warning:  center  40 has no basis functions!
 Warning:  center  41 has no basis functions!
 Warning:  center  42 has no basis functions!
 Warning:  center  43 has no basis functions!
 Warning:  center  44 has no basis functions!
 Warning:  center  45 has no basis functions!
 Warning:  center  46 has no basis functions!
 Warning:  center  47 has no basis functions!
 Warning:  center  48 has no basis functions!
 Warning:  center  49 has no basis functions!
 Warning:  center  50 has no basis functions!
 Warning:  center  51 has no basis functions!
 Warning:  center  52 has no basis functions!
 Warning:  center  53 has no basis functions!
 Warning:  center  54 has no basis functions!
 Warning:  center  55 has no basis functions!
 Warning:  center  56 has no basis functions!
 Warning:  center  57 has no basis functions!
 Warning:  center  58 has no basis functions!
 Warning:  center  59 has no basis functions!
 Warning:  center  60 has no basis functions!
 Warning:  center  61 has no basis functions!
 Warning:  center  62 has no basis functions!
 Warning:  center  63 has no basis functions!
 Warning:  center  64 has no basis functions!
 Warning:  center  65 has no basis functions!
 Warning:  center  66 has no basis functions!
 Warning:  center  67 has no basis functions!
 Warning:  center  68 has no basis functions!
 Warning:  center  69 has no basis functions!
 Warning:  center  70 has no basis functions!
 Warning:  center  71 has no basis functions!
 Warning:  center  72 has no basis functions!
 Warning:  center  73 has no basis functions!
 Warning:  center  74 has no basis functions!
 Warning:  center  75 has no basis functions!
 Warning:  center  76 has no basis functions!
 Warning:  center  77 has no basis functions!
 Warning:  center  78 has no basis functions!
 Warning:  center  79 has no basis functions!
 Warning:  center  80 has no basis functions!
 Warning:  center  81 has no basis functions!
 Warning:  center  82 has no basis functions!
 Warning:  center  83 has no basis functions!
 Warning:  center  84 has no basis functions!
 Warning:  center  85 has no basis functions!
 Warning:  center  86 has no basis functions!
 Warning:  center  87 has no basis functions!
 Warning:  center  88 has no basis functions!
 Warning:  center  89 has no basis functions!
 Warning:  center  90 has no basis functions!
 Warning:  center  91 has no basis functions!
 Warning:  center  92 has no basis functions!
 Warning:  center  93 has no basis functions!
 Warning:  center  94 has no basis functions!
 Warning:  center  95 has no basis functions!
 Warning:  center  96 has no basis functions!
 Warning:  center  97 has no basis functions!
 Warning:  center  98 has no basis functions!
 Warning:  center  99 has no basis functions!
 Warning:  center 100 has no basis functions!
 Warning:  center 101 has no basis functions!
 Warning:  center 102 has no basis functions!
 Warning:  center 103 has no basis functions!
 Warning:  center 104 has no basis functions!
 Warning:  center 105 has no basis functions!
 Warning:  center 106 has no basis functions!
 Warning:  center 107 has no basis functions!
 Warning:  center 108 has no basis functions!
 Warning:  center 109 has no basis functions!
 Warning:  center 110 has no basis functions!
 Warning:  center 111 has no basis functions!
 Warning:  center 112 has no basis functions!
 Warning:  center 113 has no basis functions!
 Warning:  center 114 has no basis functions!
 Warning:  center 115 has no basis functions!
 Warning:  center 116 has no basis functions!
 Warning:  center 117 has no basis functions!
 Warning:  center 118 has no basis functions!
 Warning:  center 119 has no basis functions!
 Warning:  center 120 has no basis functions!
 Warning:  center 121 has no basis functions!
 Warning:  center 122 has no basis functions!
 Warning:  center 123 has no basis functions!
 Warning:  center 124 has no basis functions!
 Warning:  center 125 has no basis functions!
 Warning:  center 126 has no basis functions!
 Warning:  center 127 has no basis functions!
 Warning:  center 128 has no basis functions!
 Warning:  center 129 has no basis functions!
 Warning:  center 130 has no basis functions!
 Warning:  center 131 has no basis functions!
 Warning:  center 132 has no basis functions!
 Warning:  center 133 has no basis functions!
 Warning:  center 134 has no basis functions!
 Warning:  center 135 has no basis functions!
 Warning:  center 136 has no basis functions!
 Warning:  center 137 has no basis functions!
 Warning:  center 138 has no basis functions!
 Warning:  center 139 has no basis functions!
 Warning:  center 140 has no basis functions!
 Warning:  center 141 has no basis functions!
 Warning:  center 142 has no basis functions!
 Warning:  center 143 has no basis functions!
 Warning:  center 144 has no basis functions!
 Warning:  center 145 has no basis functions!
 Warning:  center 146 has no basis functions!
 Warning:  center 147 has no basis functions!
 Warning:  center 148 has no basis functions!
 Warning:  center 149 has no basis functions!
 Warning:  center 150 has no basis functions!
 Warning:  center 151 has no basis functions!
 Warning:  center 152 has no basis functions!
 Warning:  center 153 has no basis functions!
 Warning:  center 154 has no basis functions!
 Warning:  center 155 has no basis functions!
 Warning:  center 156 has no basis functions!
 Warning:  center 157 has no basis functions!
 Warning:  center 158 has no basis functions!
 Warning:  center 159 has no basis functions!
 Warning:  center 160 has no basis functions!
 Warning:  center 161 has no basis functions!
 Warning:  center 162 has no basis functions!
 Warning:  center 163 has no basis functions!
 Warning:  center 164 has no basis functions!
 Warning:  center 165 has no basis functions!
 Warning:  center 166 has no basis functions!
 Warning:  center 167 has no basis functions!
 Warning:  center 168 has no basis functions!
 Warning:  center 169 has no basis functions!
 Warning:  center 170 has no basis functions!
 Warning:  center 171 has no basis functions!
 Warning:  center 172 has no basis functions!
 Warning:  center 173 has no basis functions!
 Warning:  center 174 has no basis functions!
 Warning:  center 175 has no basis functions!
 Warning:  center 176 has no basis functions!
 Warning:  center 177 has no basis functions!
 Warning:  center 178 has no basis functions!
 Warning:  center 179 has no basis functions!
 Warning:  center 180 has no basis functions!
 Warning:  center 181 has no basis functions!
 Warning:  center 182 has no basis functions!
 Warning:  center 183 has no basis functions!
 Warning:  center 184 has no basis functions!
 Warning:  center 185 has no basis functions!
 Warning:  center 186 has no basis functions!
 Warning:  center 187 has no basis functions!
 Warning:  center 188 has no basis functions!
 Warning:  center 189 has no basis functions!
 Warning:  center 190 has no basis functions!
 Warning:  center 191 has no basis functions!
 Warning:  center 192 has no basis functions!
 Warning:  center 193 has no basis functions!
 Warning:  center 194 has no basis functions!
 Warning:  center 195 has no basis functions!
 Warning:  center 196 has no basis functions!
 Warning:  center 197 has no basis functions!
 Warning:  center 198 has no basis functions!
 Warning:  center 199 has no basis functions!
 Warning:  center 200 has no basis functions!
 Warning:  center 201 has no basis functions!
 Warning:  center 202 has no basis functions!
 Warning:  center 203 has no basis functions!
 Warning:  center 204 has no basis functions!
 Warning:  center 205 has no basis functions!
 Warning:  center 206 has no basis functions!
 Warning:  center 207 has no basis functions!
 Warning:  center 208 has no basis functions!
 Warning:  center 209 has no basis functions!
 Warning:  center 210 has no basis functions!
 Warning:  center 211 has no basis functions!
 Warning:  center 212 has no basis functions!
 Warning:  center 213 has no basis functions!
 Warning:  center 214 has no basis functions!
 Warning:  center 215 has no basis functions!
 Warning:  center 216 has no basis functions!
 Warning:  center 217 has no basis functions!
 Warning:  center 218 has no basis functions!
 Warning:  center 219 has no basis functions!
 Warning:  center 220 has no basis functions!
 Warning:  center 221 has no basis functions!
 Warning:  center 222 has no basis functions!
 Warning:  center 223 has no basis functions!
 Warning:  center 224 has no basis functions!
 Warning:  center 225 has no basis functions!
 Warning:  center 226 has no basis functions!
 Warning:  center 227 has no basis functions!
 Warning:  center 228 has no basis functions!
 Warning:  center 229 has no basis functions!
 Warning:  center 230 has no basis functions!
 Warning:  center 231 has no basis functions!
 Warning:  center 232 has no basis functions!
 Warning:  center 233 has no basis functions!
 Warning:  center 234 has no basis functions!
 Warning:  center 235 has no basis functions!
 Warning:  center 236 has no basis functions!
 Warning:  center 237 has no basis functions!
 Warning:  center 238 has no basis functions!
 Warning:  center 239 has no basis functions!
 Warning:  center 240 has no basis functions!
 Warning:  center 241 has no basis functions!
 Warning:  center 242 has no basis functions!
 Warning:  center 243 has no basis functions!
 Warning:  center 244 has no basis functions!
 Warning:  center 245 has no basis functions!
 Warning:  center 246 has no basis functions!
 Warning:  center 247 has no basis functions!
 Warning:  center 248 has no basis functions!
 Warning:  center 249 has no basis functions!
 Warning:  center 250 has no basis functions!
 Warning:  center 251 has no basis functions!
 Warning:  center 252 has no basis functions!
 Warning:  center 253 has no basis functions!
 Warning:  center 254 has no basis functions!
 Warning:  center 255 has no basis functions!
 Warning:  center 256 has no basis functions!
 Warning:  center 257 has no basis functions!
 Warning:  center 258 has no basis functions!
 Warning:  center 259 has no basis functions!
 Warning:  center 260 has no basis functions!
 Warning:  center 261 has no basis functions!
 Warning:  center 262 has no basis functions!
 Warning:  center 263 has no basis functions!
 Warning:  center 264 has no basis functions!
 Warning:  center 265 has no basis functions!
 Warning:  center 266 has no basis functions!
 Warning:  center 267 has no basis functions!
 Warning:  center 268 has no basis functions!
 Warning:  center 269 has no basis functions!
 Warning:  center 270 has no basis functions!
 Warning:  center 271 has no basis functions!
 Warning:  center 272 has no basis functions!
 Warning:  center 273 has no basis functions!
 Warning:  center 274 has no basis functions!
 Warning:  center 275 has no basis functions!
 Warning:  center 276 has no basis functions!
 Warning:  center 277 has no basis functions!
 Warning:  center 278 has no basis functions!
 Warning:  center 279 has no basis functions!
 Warning:  center 280 has no basis functions!
 Warning:  center 281 has no basis functions!
 Warning:  center 282 has no basis functions!
 Warning:  center 283 has no basis functions!
 Warning:  center 284 has no basis functions!
 Warning:  center 285 has no basis functions!
 Warning:  center 286 has no basis functions!
 Warning:  center 287 has no basis functions!
 Warning:  center 288 has no basis functions!
 Warning:  center 289 has no basis functions!
 Warning:  center 290 has no basis functions!
 Warning:  center 291 has no basis functions!
 Warning:  center 292 has no basis functions!
 Warning:  center 293 has no basis functions!
 Warning:  center 294 has no basis functions!
 Warning:  center 295 has no basis functions!
 Warning:  center 296 has no basis functions!
 Warning:  center 297 has no basis functions!
 Warning:  center 298 has no basis functions!
 Warning:  center 299 has no basis functions!
 Warning:  center 300 has no basis functions!
 Warning:  center 301 has no basis functions!
 Warning:  center 302 has no basis functions!
 Warning:  center 303 has no basis functions!
 Warning:  center 304 has no basis functions!
 Warning:  center 305 has no basis functions!
 Warning:  center 306 has no basis functions!
 Warning:  center 307 has no basis functions!
 Warning:  center 308 has no basis functions!
 Warning:  center 309 has no basis functions!
 Warning:  center 310 has no basis functions!
 Warning:  center 311 has no basis functions!
 Warning:  center 312 has no basis functions!
 Warning:  center 313 has no basis functions!
 Warning:  center 314 has no basis functions!
 Warning:  center 315 has no basis functions!
 Warning:  center 316 has no basis functions!
 Warning:  center 317 has no basis functions!
 Warning:  center 318 has no basis functions!
 Warning:  center 319 has no basis functions!
 Warning:  center 320 has no basis functions!
 Warning:  center 321 has no basis functions!
 Warning:  center 322 has no basis functions!
 Warning:  center 323 has no basis functions!
 Warning:  center 324 has no basis functions!
 Warning:  center 325 has no basis functions!
 Warning:  center 326 has no basis functions!
 Warning:  center 327 has no basis functions!
 Warning:  center 328 has no basis functions!
 Warning:  center 329 has no basis functions!
 Warning:  center 330 has no basis functions!
 Warning:  center 331 has no basis functions!
 Warning:  center 332 has no basis functions!
 Warning:  center 333 has no basis functions!
 Warning:  center 334 has no basis functions!
 Warning:  center 335 has no basis functions!
 Warning:  center 336 has no basis functions!
 Warning:  center 337 has no basis functions!
 Warning:  center 338 has no basis functions!
 Warning:  center 339 has no basis functions!
 Warning:  center 340 has no basis functions!
 Warning:  center 341 has no basis functions!
 Warning:  center 342 has no basis functions!
 Warning:  center 343 has no basis functions!
 Warning:  center 344 has no basis functions!
 Warning:  center 345 has no basis functions!
 Warning:  center 346 has no basis functions!
 Warning:  center 347 has no basis functions!
 Warning:  center 348 has no basis functions!
 Warning:  center 349 has no basis functions!
 Warning:  center 350 has no basis functions!
 Warning:  center 351 has no basis functions!
 Warning:  center 352 has no basis functions!
 Warning:  center 353 has no basis functions!
 Warning:  center 354 has no basis functions!
 Warning:  center 355 has no basis functions!
 Warning:  center 356 has no basis functions!
 Warning:  center 357 has no basis functions!
 Warning:  center 358 has no basis functions!
 Warning:  center 359 has no basis functions!
 Warning:  center 360 has no basis functions!
 Warning:  center 361 has no basis functions!
 Warning:  center 362 has no basis functions!
 Warning:  center 363 has no basis functions!
 Warning:  center 364 has no basis functions!
 Warning:  center 365 has no basis functions!
 Warning:  center 366 has no basis functions!
 Warning:  center 367 has no basis functions!
 Warning:  center 368 has no basis functions!
 Warning:  center 369 has no basis functions!
 Warning:  center 370 has no basis functions!
 Warning:  center 371 has no basis functions!
 Warning:  center 372 has no basis functions!
 Warning:  center 373 has no basis functions!
 Warning:  center 374 has no basis functions!
 Warning:  center 375 has no basis functions!
 Warning:  center 376 has no basis functions!
 Warning:  center 377 has no basis functions!
 Warning:  center 378 has no basis functions!
 Warning:  center 379 has no basis functions!
 Warning:  center 380 has no basis functions!
 Warning:  center 381 has no basis functions!
 Warning:  center 382 has no basis functions!
 Warning:  center 383 has no basis functions!
 Warning:  center 384 has no basis functions!
 Warning:  center 385 has no basis functions!
 Warning:  center 386 has no basis functions!
 Warning:  center 387 has no basis functions!
 Warning:  center 388 has no basis functions!
 Warning:  center 389 has no basis functions!
 Warning:  center 390 has no basis functions!
 Warning:  center 391 has no basis functions!
 Warning:  center 392 has no basis functions!
 Warning:  center 393 has no basis functions!
 Warning:  center 394 has no basis functions!
 Warning:  center 395 has no basis functions!
 Warning:  center 396 has no basis functions!
 Warning:  center 397 has no basis functions!
 Warning:  center 398 has no basis functions!
 Warning:  center 399 has no basis functions!
 Warning:  center 400 has no basis functions!
 Warning:  center 401 has no basis functions!
 Warning:  center 402 has no basis functions!
 Warning:  center 403 has no basis functions!
 Warning:  center 404 has no basis functions!
 Warning:  center 405 has no basis functions!
 Warning:  center 406 has no basis functions!
 Warning:  center 407 has no basis functions!
 Warning:  center 408 has no basis functions!
 Warning:  center 409 has no basis functions!
 Warning:  center 410 has no basis functions!
 Warning:  center 411 has no basis functions!
 Warning:  center 412 has no basis functions!
 Warning:  center 413 has no basis functions!
 Warning:  center 414 has no basis functions!
 Warning:  center 415 has no basis functions!
 Warning:  center 416 has no basis functions!
 Warning:  center 417 has no basis functions!
 Warning:  center 418 has no basis functions!
 Warning:  center 419 has no basis functions!
 Warning:  center 420 has no basis functions!
 Warning:  center 421 has no basis functions!
 Warning:  center 422 has no basis functions!
 Warning:  center 423 has no basis functions!
 Warning:  center 424 has no basis functions!
 Warning:  center 425 has no basis functions!
 Warning:  center 426 has no basis functions!
 Warning:  center 427 has no basis functions!
 Warning:  center 428 has no basis functions!
 Warning:  center 429 has no basis functions!
 Warning:  center 430 has no basis functions!
 Warning:  center 431 has no basis functions!
 Warning:  center 432 has no basis functions!
 Warning:  center 433 has no basis functions!
 Warning:  center 434 has no basis functions!
 Warning:  center 435 has no basis functions!
 Warning:  center 436 has no basis functions!
 Warning:  center 437 has no basis functions!
 Warning:  center 438 has no basis functions!
 Warning:  center 439 has no basis functions!
 Warning:  center 440 has no basis functions!
 Warning:  center 441 has no basis functions!
 Warning:  center 442 has no basis functions!
 Warning:  center 443 has no basis functions!
 Warning:  center 444 has no basis functions!
 Warning:  center 445 has no basis functions!
 Warning:  center 446 has no basis functions!
 Warning:  center 447 has no basis functions!
 Warning:  center 448 has no basis functions!
 Warning:  center 449 has no basis functions!
 Warning:  center 450 has no basis functions!
 Warning:  center 451 has no basis functions!
 Warning:  center 452 has no basis functions!
 Warning:  center 453 has no basis functions!
 Warning:  center 454 has no basis functions!
 Warning:  center 455 has no basis functions!
 Warning:  center 456 has no basis functions!
 Warning:  center 457 has no basis functions!
 Warning:  center 458 has no basis functions!
 Warning:  center 459 has no basis functions!
 Warning:  center 460 has no basis functions!
 Warning:  center 461 has no basis functions!
 Warning:  center 462 has no basis functions!
 Warning:  center 463 has no basis functions!
 Warning:  center 464 has no basis functions!
 Warning:  center 465 has no basis functions!
 Warning:  center 466 has no basis functions!
 Warning:  center 467 has no basis functions!
 Warning:  center 468 has no basis functions!
 Warning:  center 469 has no basis functions!
 Warning:  center 470 has no basis functions!
 Warning:  center 471 has no basis functions!
 Warning:  center 472 has no basis functions!
 Warning:  center 473 has no basis functions!
 Warning:  center 474 has no basis functions!
 Warning:  center 475 has no basis functions!
 Warning:  center 476 has no basis functions!
 Warning:  center 477 has no basis functions!
 Warning:  center 478 has no basis functions!
 Warning:  center 479 has no basis functions!
 Warning:  center 480 has no basis functions!
 Warning:  center 481 has no basis functions!
 Warning:  center 482 has no basis functions!
 Warning:  center 483 has no basis functions!
 Warning:  center 484 has no basis functions!
 Warning:  center 485 has no basis functions!
 Warning:  center 486 has no basis functions!
 Warning:  center 487 has no basis functions!
 Warning:  center 488 has no basis functions!
 Warning:  center 489 has no basis functions!
 Warning:  center 490 has no basis functions!
 Warning:  center 491 has no basis functions!
 Warning:  center 492 has no basis functions!
 Warning:  center 493 has no basis functions!
 Warning:  center 494 has no basis functions!
 Warning:  center 495 has no basis functions!
 Warning:  center 496 has no basis functions!
 Warning:  center 497 has no basis functions!
 Warning:  center 498 has no basis functions!
 Warning:  center 499 has no basis functions!
 Warning:  center 500 has no basis functions!
 Warning:  center 501 has no basis functions!
 Warning:  center 502 has no basis functions!
 Warning:  center 503 has no basis functions!
 Warning:  center 504 has no basis functions!
 Warning:  center 505 has no basis functions!
 Warning:  center 506 has no basis functions!
 Warning:  center 507 has no basis functions!
 Warning:  center 508 has no basis functions!
 Warning:  center 509 has no basis functions!
 Warning:  center 510 has no basis functions!
 Warning:  center 511 has no basis functions!
   342 basis functions,   576 primitive gaussians,   357 cartesian basis functions
    52 alpha electrons       52 beta electrons
       nuclear repulsion energy       973.3496434543 Hartrees.
 NAtoms=  511 NActive=  511 NUniq=  511 SFac= 1.00D+00 NAtFMM=   60 NAOKFM=T Big=T
 Integral buffers will be    131072 words long.
 Raffenetti 2 integral format.
 Two-electron integral symmetry is turned off.
 One-electron integrals computed using PRISM.
 NBasis=   342 RedAO= T EigKep=  4.26D-04  NBF=   342
 NBsUse=   342 1.00D-06 EigRej= -1.00D+00 NBFU=   342
 ExpMin= 1.03D-01 ExpMax= 8.59D+03 ExpMxC= 1.30D+03 IAcc=3 IRadAn=         5 AccDes= 0.00D+00
 Harris functional with IExCor=  402 and IRadAn=       5 diagonalized for initial guess.
 HarFok:  IExCor=  402 AccDes= 0.00D+00 IRadAn=         5 IDoV= 1 UseB2=F ITyADJ=14
 ICtDFT=  3500011 ScaDFX=  1.000000  1.000000  1.000000  1.000000
 FoFCou: FMM=F IPFlag=           0 FMFlag=      100000 FMFlg1=        2001
         NFxFlg=           0 DoJE=T BraDBF=F KetDBF=T FulRan=T
         wScrn=  0.000000 ICntrl=       500 IOpCl=  0 I1Cent=   200000004 NGrid=           0
         NMat0=    1 NMatS0=      1 NMatT0=    0 NMatD0=    1 NMtDS0=    0 NMtDT0=    0
 Symmetry not used in FoFCou.
 Requested convergence on RMS density matrix=1.00D-08 within 128 cycles.
 Requested convergence on MAX density matrix=1.00D-06.
 Requested convergence on             energy=1.00D-06.
 No special actions if energy rises.
 Integral accuracy reduced to 1.0D-05 until final iterations.
 Initial convergence to 1.0D-05 achieved.  Increase integral accuracy.
 SCF Done:  E(RB3LYP) =  -616.017791914     A.U. after   15 cycles
            NFock= 15  Conv=0.75D-08     -V/T= 2.0041
 DoSCS=F DFT=T ScalE2(SS,OS)=  1.000000  1.000000
 Range of M.O.s used for correlation:     1   342
 NBasis=   342 NAE=    52 NBE=    52 NFC=     0 NFV=     0
 NROrb=    342 NOA=    52 NOB=    52 NVA=   290 NVB=   290

 **** Warning!!: The largest alpha MO coefficient is  0.11830620D+02

          Differentiating once with respect to magnetic field using GIAOs.
          Electric field/nuclear overlap derivatives assumed to be zero.
 FoFCou: FMM=F IPFlag=           0 FMFlag=      100000 FMFlg1=        2001
         NFxFlg=           0 DoJE=F BraDBF=F KetDBF=T FulRan=T
         wScrn=  0.000000 ICntrl=      6100 IOpCl=  0 I1Cent=           7 NGrid=         511
         NMat0=    1 NMatS0=      1 NMatT0=    0 NMatD0=    1 NMtDS0=    0 NMtDT0=    0
 Symmetry not used in FoFCou.
 FoFJK:  IHMeth= 1 ICntrl=    6127 DoSepK=F KAlg= 0 I1Cent=           0 FoldK=F
 IRaf=         1 NMat=       1 IRICut=       1 DoRegI=T DoRafI=F ISym2E= 0 IDoP0=0 IntGTp=1.
          There are     3 degrees of freedom in the 1st order CPHF.  IDoFFX=0 NUNeed=     3.
      3 vectors produced by pass  0 Test12= 5.03D-13 3.33D-08 XBig12= 3.20D+01 2.43D+00.
 AX will form     3 AO Fock derivatives at one time.
      3 vectors produced by pass  1 Test12= 5.03D-13 3.33D-08 XBig12= 1.72D-01 1.72D-01.
      3 vectors produced by pass  2 Test12= 5.03D-13 3.33D-08 XBig12= 9.72D-04 1.33D-02.
      3 vectors produced by pass  3 Test12= 5.03D-13 3.33D-08 XBig12= 7.66D-06 1.25D-03.
      3 vectors produced by pass  4 Test12= 5.03D-13 3.33D-08 XBig12= 2.95D-08 4.39D-05.
      3 vectors produced by pass  5 Test12= 5.03D-13 3.33D-08 XBig12= 7.47D-11 2.32D-06.
      2 vectors produced by pass  6 Test12= 5.03D-13 3.33D-08 XBig12= 3.17D-13 1.74D-07.
 InvSVY:  IOpt=1 It=  1 EMax= 8.88D-16
 Solved reduced A of dimension    20 with     3 vectors.
 Calculating GIAO nuclear magnetic shielding tensors.
 SCF GIAO Magnetic shielding tensor (ppm):
      1  C    Isotropic =   -28.3620   Anisotropy =   187.0046
   XX=  -100.0006   YX=     1.5442   ZX=    16.3783
   XY=     1.5177   YY=    96.2894   ZY=    -1.1780
   XZ=    11.7513   YZ=    -1.1542   ZZ=   -81.3749
   Eigenvalues:  -107.5740   -73.8197    96.3077
      2  C    Isotropic =    50.9137   Anisotropy =   171.3421
   XX=   -35.0587   YX=    43.4353   ZX=   -39.1980
   XY=    32.0421   YY=    31.2797   ZY=    14.8856
   XZ=   -43.7049   YZ=     5.1960   ZZ=   156.5201
   Eigenvalues:   -60.2553    47.8547   165.1418
      3  C    Isotropic =    50.9166   Anisotropy =   171.3381
   XX=   -36.1569   YX=   -42.9271   ZX=   -38.8799
   XY=   -31.5835   YY=    32.1696   ZY=   -12.8000
   XZ=   -43.3814   YZ=    -3.0463   ZZ=   156.7372
   Eigenvalues:   -60.2563    47.8641   165.1421
      4  C    Isotropic =    54.3771   Anisotropy =   146.4788
   XX=    66.2238   YX=    11.8997   ZX=   -19.6319
   XY=     6.0622   YY=   -13.2590   ZY=   -61.3334
   XZ=   -47.5882   YZ=   -68.9843   ZZ=   110.1666
   Eigenvalues:   -41.5414    52.6431   152.0297
      5  C    Isotropic =    56.7950   Anisotropy =   137.6451
   XX=    63.5456   YX=    11.8579   ZX=    -0.3697
   XY=    20.2912   YY=    36.3332   ZY=   -95.1905
   XZ=   -74.9902   YZ=   -54.2513   ZZ=    70.5063
   Eigenvalues:   -24.7535    46.5801   148.5584
      6  C    Isotropic =    56.7946   Anisotropy =   137.6441
   XX=    63.0528   YX=   -12.2251   ZX=     1.1866
   XY=   -21.5405   YY=    38.6480   ZY=    95.5918
   XZ=   -73.9101   YZ=    55.7557   ZZ=    68.6830
   Eigenvalues:   -24.7703    46.5968   148.5573
      7  C    Isotropic =    54.3805   Anisotropy =   146.4689
   XX=    65.9481   YX=   -13.2832   ZX=   -18.5621
   XY=    -7.7823   YY=   -11.3659   ZY=    63.0805
   XZ=   -46.4717   YZ=    71.1586   ZZ=   108.5591
   Eigenvalues:   -41.5396    52.6546   152.0264
      8  C    Isotropic =   135.4648   Anisotropy =    17.6404
   XX=   130.5464   YX=    -0.0252   ZX=    -7.9266
   XY=    -0.0257   YY=   132.4041   ZY=     0.1292
   XZ=    -7.9531   YZ=     0.1297   ZZ=   143.4440
   Eigenvalues:   126.7662   132.4031   147.2251
      9  C    Isotropic =    49.5561   Anisotropy =   149.9578
   XX=    55.1020   YX=     1.3822   ZX=    21.9493
   XY=     7.0820   YY=    26.9030   ZY=   -93.5949
   XZ=     2.6314   YZ=  -107.0031   ZZ=    66.6634
   Eigenvalues:   -56.5668    55.7072   149.5279
     10  C    Isotropic =    49.5627   Anisotropy =   149.9565
   XX=    54.9858   YX=    -1.4808   ZX=    23.3495
   XY=    -7.4235   YY=    29.4995   ZY=    93.7177
   XZ=     4.3120   YZ=   107.4077   ZZ=    64.2030
   Eigenvalues:   -56.5606    55.7151   149.5338
     11  C    Isotropic =    75.8929   Anisotropy =   174.1926
   XX=    45.0941   YX=   -22.4537   ZX=    42.3011
   XY=   -25.8719   YY=    50.8713   ZY=    87.2226
   XZ=  -122.8692   YZ=    63.9385   ZZ=   131.7133
   Eigenvalues:     5.5819    30.0755   192.0214
     12  C    Isotropic =    75.8739   Anisotropy =   174.2335
   XX=    45.7757   YX=    23.0386   ZX=    40.7305
   XY=    24.4667   YY=    48.3141   ZY=   -86.8159
   XZ=  -124.1368   YZ=   -61.1097   ZZ=   133.5320
   Eigenvalues:     5.5614    30.0308   192.0296
     13  C    Isotropic =   131.7862   Anisotropy =    21.7464
   XX=   124.8668   YX=     0.0103   ZX=     1.1272
   XY=    -0.0202   YY=   124.2801   ZY=     0.1267
   XZ=    -3.5956   YZ=     0.1618   ZZ=   146.2117
   Eigenvalues:   124.2791   124.7957   146.2838
     14  C    Isotropic =   174.2058   Anisotropy =    28.2367
   XX=   156.5265   YX=     0.0129   ZX=   -22.9268
   XY=     0.1526   YY=   177.2099   ZY=     0.2320
   XZ=    -1.6839   YZ=     0.0747   ZZ=   188.8812
   Eigenvalues:   152.3776   177.2096   193.0303
     15  O    Isotropic =  -312.0281   Anisotropy =   999.7876
   XX=  -385.0535   YX=     5.1244   ZX=   -54.8303
   XY=     4.7068   YY=   354.4189   ZY=    -7.2063
   XZ=  -119.6830   YZ=    -6.7021   ZZ=  -905.4496
   Eigenvalues:  -919.7194  -370.8617   354.4970
     16  H    Isotropic =    24.6644   Anisotropy =     4.5810
   XX=    25.7366   YX=     1.5478   ZX=     1.4287
   XY=     0.6242   YY=    27.1219   ZY=    -0.5384
   XZ=     1.6546   YZ=    -1.3238   ZZ=    21.1347
   Eigenvalues:    20.4445    25.8303    27.7184
     17  H    Isotropic =    24.6646   Anisotropy =     4.5814
   XX=    25.7050   YX=    -1.5096   ZX=     1.4543
   XY=    -0.5827   YY=    27.1752   ZY=     0.4451
   XZ=     1.6806   YZ=     1.2268   ZZ=    21.1134
   Eigenvalues:    20.4444    25.8304    27.7188
     18  H    Isotropic =    24.9476   Anisotropy =     5.8723
   XX=    28.5202   YX=     0.3550   ZX=     1.6815
   XY=    -0.3153   YY=    25.0797   ZY=     0.3659
   XZ=     1.2833   YZ=     3.7205   ZZ=    21.2428
   Eigenvalues:    20.1387    25.8416    28.8625
     19  H    Isotropic =    24.9476   Anisotropy =     5.8719
   XX=    28.5188   YX=    -0.3863   ZX=     1.6799
   XY=     0.2791   YY=    25.0305   ZY=    -0.4374
   XZ=     1.2244   YZ=    -3.7838   ZZ=    21.2935
   Eigenvalues:    20.1390    25.8415    28.8622
     20  H    Isotropic =    25.1996   Anisotropy =     5.3774
   XX=    28.6080   YX=    -0.7371   ZX=    -0.0118
   XY=     0.1046   YY=    25.1765   ZY=     0.3148
   XZ=    -1.5695   YZ=     3.3136   ZZ=    21.8143
   Eigenvalues:    20.9748    25.8395    28.7846
     21  H    Isotropic =    25.1999   Anisotropy =     5.3778
   XX=    28.6168   YX=     0.6863   ZX=    -0.0262
   XY=    -0.1754   YY=    25.1239   ZY=    -0.3550
   XZ=    -1.6166   YZ=    -3.3307   ZZ=    21.8590
   Eigenvalues:    20.9748    25.8398    28.7850
     22  H    Isotropic =    27.1177   Anisotropy =     8.4689
   XX=    28.3285   YX=     0.7002   ZX=    -0.0224
   XY=    -0.9164   YY=    26.5047   ZY=    -1.3985
   XZ=    -9.4913   YZ=    -4.1788   ZZ=    26.5200
   Eigenvalues:    21.5365    27.0530    32.7637
     23  H    Isotropic =    27.1165   Anisotropy =     8.4668
   XX=    28.3289   YX=    -0.7266   ZX=     0.0086
   XY=     0.7755   YY=    26.5711   ZY=     1.3969
   XZ=    -9.4396   YZ=     4.3165   ZZ=    26.4496
   Eigenvalues:    21.5361    27.0525    32.7611
     24  H    Isotropic =    28.3342   Anisotropy =     9.1589
   XX=    31.8766   YX=    -0.0181   ZX=     3.3943
   XY=    -0.0039   YY=    26.5478   ZY=    -0.0256
   XZ=     5.5842   YZ=    -0.0410   ZZ=    26.5782
   Eigenvalues:    24.0146    26.5479    34.4401
     25  H    Isotropic =    32.7014   Anisotropy =    12.1593
   XX=    34.7213   YX=    -0.1020   ZX=    -1.9756
   XY=    -0.1027   YY=    23.2676   ZY=     0.1175
   XZ=    -2.1261   YZ=     0.1191   ZZ=    40.1152
   Eigenvalues:    23.2661    34.0304    40.8076
     26  H    Isotropic =    32.4506   Anisotropy =    13.0832
   XX=    27.9740   YX=     0.7987   ZX=    -2.1785
   XY=     0.1417   YY=    31.2384   ZY=    -4.9189
   XZ=     0.2877   YZ=    -5.8603   ZZ=    38.1394
   Eigenvalues:    27.8855    28.2936    41.1728
     27  H    Isotropic =    32.4486   Anisotropy =    13.0829
   XX=    27.9624   YX=    -0.7710   ZX=    -2.0926
   XY=    -0.0833   YY=    31.3742   ZY=     5.0340
   XZ=     0.3829   YZ=     5.9352   ZZ=    38.0091
   Eigenvalues:    27.8876    28.2875    41.1705
     28  Bq   Isotropic =    -0.0731   Anisotropy =     1.7244
   XX=     0.1074   YX=     0.6260   ZX=    -0.2758
   XY=     0.6411   YY=     0.2533   ZY=    -0.4537
   XZ=    -0.4661   YZ=    -0.6352   ZZ=    -0.5802
   Eigenvalues:    -0.8538    -0.4421     1.0765
     29  Bq   Isotropic =    -0.0948   Anisotropy =     2.4150
   XX=     0.2925   YX=     0.8317   ZX=    -0.4914
   XY=     0.8560   YY=     0.1148   ZY=    -0.6370
   XZ=    -0.8386   YZ=    -0.9023   ZZ=    -0.6916
   Eigenvalues:    -1.1785    -0.6211     1.5153
     30  Bq   Isotropic =    -0.1166   Anisotropy =     3.3822
   XX=     0.6372   YX=     1.0114   ZX=    -0.8767
   XY=     1.0292   YY=    -0.2614   ZY=    -0.8150
   XZ=    -1.5116   YZ=    -1.1754   ZZ=    -0.7255
   Eigenvalues:    -1.5966    -0.8913     2.1382
     31  Bq   Isotropic =    -0.1121   Anisotropy =     4.3992
   XX=     1.1427   YX=     0.9021   ZX=    -1.4158
   XY=     0.8467   YY=    -0.8845   ZY=    -0.7429
   XZ=    -2.4651   YZ=    -1.1364   ZZ=    -0.5945
   Eigenvalues:    -1.9834    -1.1736     2.8206
     32  Bq   Isotropic =    -0.0725   Anisotropy =     4.7961
   XX=     1.4095   YX=     0.3970   ZX=    -1.7303
   XY=     0.2732   YY=    -1.1486   ZY=    -0.3322
   XZ=    -3.0998   YZ=    -0.5744   ZZ=    -0.4783
   Eigenvalues:    -2.1632    -1.1792     3.1249
     33  Bq   Isotropic =    -0.0510   Anisotropy =     4.7475
   XX=     1.4017   YX=    -0.0126   ZX=    -1.7582
   XY=    -0.0291   YY=    -1.0764   ZY=     0.0027
   XZ=    -3.2020   YZ=     0.0022   ZZ=    -0.4782
   Eigenvalues:    -2.1905    -1.0764     3.1140
     34  Bq   Isotropic =    -0.0682   Anisotropy =     4.7468
   XX=     1.3880   YX=    -0.4057   ZX=    -1.7109
   XY=    -0.3043   YY=    -1.1146   ZY=     0.3246
   XZ=    -3.0810   YZ=     0.5624   ZZ=    -0.4779
   Eigenvalues:    -2.1444    -1.1566     3.0964
     35  Bq   Isotropic =    -0.1063   Anisotropy =     4.3675
   XX=     1.1330   YX=    -0.8887   ZX=    -1.4075
   XY=    -0.8384   YY=    -0.8704   ZY=     0.7174
   XZ=    -2.4717   YZ=     1.1128   ZZ=    -0.5814
   Eigenvalues:    -1.9616    -1.1627     2.8054
     36  Bq   Isotropic =    -0.1131   Anisotropy =     3.3853
   XX=     0.6384   YX=    -1.0073   ZX=    -0.8798
   XY=    -1.0276   YY=    -0.2662   ZY=     0.8023
   XZ=    -1.5345   YZ=     1.1719   ZZ=    -0.7115
   Eigenvalues:    -1.5874    -0.8956     2.1438
     37  Bq   Isotropic =    -0.0929   Anisotropy =     2.4238
   XX=     0.2922   YX=    -0.8319   ZX=    -0.4932
   XY=    -0.8593   YY=     0.1136   ZY=     0.6326
   XZ=    -0.8559   YZ=     0.9082   ZZ=    -0.6844
   Eigenvalues:    -1.1760    -0.6255     1.5230
     38  Bq   Isotropic =    -0.0719   Anisotropy =     1.7307
   XX=     0.1067   YX=    -0.6262   ZX=    -0.2762
   XY=    -0.6437   YY=     0.2545   ZY=     0.4511
   XZ=    -0.4768   YZ=     0.6418   ZZ=    -0.5768
   Eigenvalues:    -0.8532    -0.4444     1.0820
     39  Bq   Isotropic =    -0.0926   Anisotropy =     2.2130
   XX=    -0.0530   YX=     0.7326   ZX=    -0.3258
   XY=     0.7141   YY=     0.4905   ZY=    -0.6783
   XZ=    -0.5186   YZ=    -0.9377   ZZ=    -0.7152
   Eigenvalues:    -1.1243    -0.5361     1.3828
     40  Bq   Isotropic =    -0.1171   Anisotropy =     3.3238
   XX=     0.0690   YX=     1.0429   ZX=    -0.6430
   XY=     1.0294   YY=     0.4143   ZY=    -1.0779
   XZ=    -1.0406   YZ=    -1.5186   ZZ=    -0.8347
   Eigenvalues:    -1.6737    -0.7764     2.0987
     41  Bq   Isotropic =    -0.1151   Anisotropy =     5.1903
   XX=     0.3044   YX=     1.3898   ZX=    -1.3078
   XY=     1.3911   YY=    -0.0430   ZY=    -1.6758
   XZ=    -2.1954   YZ=    -2.4142   ZZ=    -0.6067
   Eigenvalues:    -2.4894    -1.2009     3.3451
     42  Bq   Isotropic =     0.0848   Anisotropy =     7.6754
   XX=     0.8429   YX=     1.3561   ZX=    -2.5389
   XY=     1.2000   YY=    -1.3711   ZY=    -1.6446
   XZ=    -4.4014   YZ=    -2.7290   ZZ=     0.7825
   Eigenvalues:    -3.1145    -1.8329     5.2017
     43  Bq   Isotropic =     0.3056   Anisotropy =     8.0697
   XX=     1.0893   YX=     0.3847   ZX=    -3.1113
   XY=    -0.0864   YY=    -1.5392   ZY=    -0.0715
   XZ=    -5.7479   YZ=    -0.8381   ZZ=     1.3667
   Eigenvalues:    -3.2300    -1.5386     5.6854
     44  Bq   Isotropic =     0.2668   Anisotropy =     7.2672
   XX=     0.9500   YX=    -0.0239   ZX=    -2.9327
   XY=    -0.0663   YY=    -0.9060   ZY=     0.0427
   XZ=    -5.5807   YZ=     0.0361   ZZ=     0.7565
   Eigenvalues:    -3.4046    -0.9066     5.1116
     45  Bq   Isotropic =     0.2920   Anisotropy =     7.8937
   XX=     1.0615   YX=    -0.3996   ZX=    -3.0555
   XY=     0.0205   YY=    -1.4462   ZY=     0.0964
   XZ=    -5.6680   YZ=     0.8247   ZZ=     1.2608
   Eigenvalues:    -3.2216    -1.4569     5.5545
     46  Bq   Isotropic =     0.0928   Anisotropy =     7.6059
   XX=     0.8425   YX=    -1.3288   ZX=    -2.5355
   XY=    -1.1677   YY=    -1.3696   ZY=     1.5476
   XZ=    -4.4251   YZ=     2.6368   ZZ=     0.8056
   Eigenvalues:    -3.0503    -1.8347     5.1634
     47  Bq   Isotropic =    -0.1068   Anisotropy =     5.2189
   XX=     0.3016   YX=    -1.3915   ZX=    -1.3189
   XY=    -1.3979   YY=    -0.0620   ZY=     1.6608
   XZ=    -2.2426   YZ=     2.4218   ZZ=    -0.5600
   Eigenvalues:    -2.4718    -1.2211     3.3725
     48  Bq   Isotropic =    -0.1130   Anisotropy =     3.3428
   XX=     0.0642   YX=    -1.0426   ZX=    -0.6452
   XY=    -1.0352   YY=     0.4148   ZY=     1.0767
   XZ=    -1.0652   YZ=     1.5367   ZZ=    -0.8180
   Eigenvalues:    -1.6709    -0.7836     2.1155
     49  Bq   Isotropic =    -0.0901   Anisotropy =     2.2228
   XX=    -0.0548   YX=    -0.7317   ZX=    -0.3262
   XY=    -0.7167   YY=     0.4933   ZY=     0.6766
   XZ=    -0.5315   YZ=     0.9508   ZZ=    -0.7087
   Eigenvalues:    -1.1238    -0.5383     1.3918
     50  Bq   Isotropic =    -0.1245   Anisotropy =     2.7256
   XX=    -0.2849   YX=     0.7631   ZX=    -0.3344
   XY=     0.6768   YY=     0.7754   ZY=    -0.9457
   XZ=    -0.4980   YZ=    -1.2946   ZZ=    -0.8640
   Eigenvalues:    -1.4346    -0.6314     1.6926
     51  Bq   Isotropic =    -0.1567   Anisotropy =     4.3094
   XX=    -0.2576   YX=     1.1336   ZX=    -0.7328
   XY=     0.9948   YY=     0.7714   ZY=    -1.6479
   XZ=    -1.0865   YZ=    -2.3277   ZZ=    -0.9841
   Eigenvalues:    -2.2998    -0.8866     2.7162
     52  Bq   Isotropic =    -0.0962   Anisotropy =     6.9104
   XX=    -0.1423   YX=     1.2920   ZX=    -1.4689
   XY=     1.1287   YY=     0.1926   ZY=    -2.8430
   XZ=    -2.3819   YZ=    -4.2115   ZZ=    -0.3388
   Eigenvalues:    -3.7291    -1.0702     4.5108
     53  Bq   Isotropic =     0.6369   Anisotropy =    10.4697
   XX=     0.0316   YX=     0.9211   ZX=    -2.1464
   XY=     0.7810   YY=    -1.7974   ZY=    -3.0973
   XZ=    -4.5540   YZ=    -5.7276   ZZ=     3.6764
   Eigenvalues:    -4.4795    -1.2265     7.6167
     54  Bq   Isotropic =     1.6944   Anisotropy =    11.4192
   XX=    -0.0748   YX=     0.4829   ZX=    -2.8823
   XY=    -0.1000   YY=    -1.5373   ZY=     0.7912
   XZ=    -6.9666   YZ=    -1.6743   ZZ=     6.6954
   Eigenvalues:    -2.6666    -1.5573     9.3072
     55  Bq   Isotropic =     1.4780   Anisotropy =     9.9471
   XX=    -0.5449   YX=    -0.0053   ZX=    -3.0853
   XY=    -0.0629   YY=     0.1325   ZY=     0.1185
   XZ=    -7.5397   YZ=     0.0789   ZZ=     4.8464
   Eigenvalues:    -3.8067     0.1313     8.1094
     56  Bq   Isotropic =     1.6443   Anisotropy =    11.2273
   XX=    -0.1385   YX=    -0.4895   ZX=    -2.9300
   XY=     0.0443   YY=    -1.3689   ZY=    -0.7343
   XZ=    -7.0010   YZ=     1.5890   ZZ=     6.4402
   Eigenvalues:    -2.8053    -1.3910     9.1292
     57  Bq   Isotropic =     0.6830   Anisotropy =    10.4745
   XX=    -0.0191   YX=    -0.9725   ZX=    -2.1511
   XY=    -0.8386   YY=    -1.8030   ZY=     2.9133
   XZ=    -4.6192   YZ=     5.5773   ZZ=     3.8712
   Eigenvalues:    -4.2744    -1.3425     7.6660
     58  Bq   Isotropic =    -0.0739   Anisotropy =     6.9559
   XX=    -0.1792   YX=    -1.2787   ZX=    -1.4462
   XY=    -1.1406   YY=     0.1891   ZY=     2.8390
   XZ=    -2.4121   YZ=     4.2526   ZZ=    -0.2315
   Eigenvalues:    -3.6894    -1.0956     4.5634
     59  Bq   Isotropic =    -0.1475   Anisotropy =     4.3263
   XX=    -0.2654   YX=    -1.1211   ZX=    -0.7289
   XY=    -0.9921   YY=     0.7750   ZY=     1.6477
   XZ=    -1.1082   YZ=     2.3609   ZZ=    -0.9522
   Eigenvalues:    -2.2930    -0.8863     2.7367
     60  Bq   Isotropic =    -0.1200   Anisotropy =     2.7365
   XX=    -0.2861   YX=    -0.7595   ZX=    -0.3340
   XY=    -0.6770   YY=     0.7790   ZY=     0.9443
   XZ=    -0.5098   YZ=     1.3155   ZZ=    -0.8530
   Eigenvalues:    -1.4334    -0.6310     1.7043
     61  Bq   Isotropic =    -0.1759   Anisotropy =     3.1843
   XX=    -0.5643   YX=     0.6606   ZX=    -0.2638
   XY=     0.4879   YY=     1.0471   ZY=    -1.2033
   XZ=    -0.3837   YZ=    -1.6426   ZZ=    -1.0104
   Eigenvalues:    -1.7383    -0.7364     1.9470
     62  Bq   Isotropic =    -0.2454   Anisotropy =     5.4135
   XX=    -0.7381   YX=     1.1193   ZX=    -0.7214
   XY=     0.7658   YY=     1.1181   ZY=    -2.2898
   XZ=    -0.9557   YZ=    -3.2379   ZZ=    -1.1163
   Eigenvalues:    -2.9944    -1.1054     3.3636
     63  Bq   Isotropic =    -0.0691   Anisotropy =     8.9048
   XX=    -0.3699   YX=     1.3155   ZX=    -2.0221
   XY=     0.4982   YY=    -0.1153   ZY=    -3.7431
   XZ=    -2.6418   YZ=    -6.0866   ZZ=     0.2777
   Eigenvalues:    -5.0599    -1.0149     5.8674
     64  Bq   Isotropic =     1.0009   Anisotropy =    11.8874
   XX=    -0.0493   YX=    -0.0902   ZX=    -2.3600
   XY=    -1.2188   YY=    -2.0924   ZY=    -2.9403
   XZ=    -4.6039   YZ=    -7.8953   ZZ=     5.1443
   Eigenvalues:    -5.9147    -0.0085     8.9258
     65  Bq   Isotropic =     3.2370   Anisotropy =    13.6348
   XX=    -0.4771   YX=     0.0122   ZX=    -1.3001
   XY=    -0.4329   YY=    -1.1173   ZY=     0.9713
   XZ=    -5.4245   YZ=    -3.8106   ZZ=    11.3054
   Eigenvalues:    -1.8759    -0.7400    12.3269
     66  Bq   Isotropic =     3.5163   Anisotropy =    12.3515
   XX=    -1.1806   YX=     0.0141   ZX=    -1.0482
   XY=    -0.0257   YY=     0.9149   ZY=     0.1459
   XZ=    -5.9068   YZ=     0.0518   ZZ=    10.8145
   Eigenvalues:    -2.1160     0.9142    11.7506
     67  Bq   Isotropic =     3.2214   Anisotropy =    13.5088
   XX=    -0.5525   YX=    -0.0536   ZX=    -1.3127
   XY=     0.3066   YY=    -0.9842   ZY=    -0.8963
   XZ=    -5.4178   YZ=     3.6839   ZZ=    11.2010
   Eigenvalues:    -1.7879    -0.7751    12.2273
     68  Bq   Isotropic =     1.0435   Anisotropy =    11.8785
   XX=    -0.1019   YX=     0.0176   ZX=    -2.2228
   XY=     1.0231   YY=    -2.0477   ZY=     2.9053
   XZ=    -4.4806   YZ=     7.8380   ZZ=     5.2802
   Eigenvalues:    -5.6972    -0.1347     8.9626
     69  Bq   Isotropic =    -0.0576   Anisotropy =     8.8134
   XX=    -0.3864   YX=    -1.2481   ZX=    -1.9533
   XY=    -0.4648   YY=    -0.1268   ZY=     3.6812
   XZ=    -2.6172   YZ=     6.0825   ZZ=     0.3404
   Eigenvalues:    -5.0033    -0.9875     5.8180
     70  Bq   Isotropic =    -0.2315   Anisotropy =     5.4090
   XX=    -0.7267   YX=    -1.1041   ZX=    -0.7202
   XY=    -0.7551   YY=     1.1012   ZY=     2.2760
   XZ=    -0.9705   YZ=     3.2755   ZZ=    -1.0690
   Eigenvalues:    -2.9794    -1.0896     3.3745
     71  Bq   Isotropic =    -0.1697   Anisotropy =     3.1957
   XX=    -0.5627   YX=    -0.6578   ZX=    -0.2635
   XY=    -0.4869   YY=     1.0487   ZY=     1.2012
   XZ=    -0.3906   YZ=     1.6698   ZZ=    -0.9951
   Eigenvalues:    -1.7360    -0.7338     1.9608
     72  Bq   Isotropic =    -0.2295   Anisotropy =     3.4065
   XX=    -0.7607   YX=     0.3694   ZX=    -0.0838
   XY=     0.1418   YY=     1.1778   ZY=    -1.3423
   XZ=    -0.1714   YZ=    -1.8839   ZZ=    -1.1057
   Eigenvalues:    -1.9402    -0.7898     2.0415
     73  Bq   Isotropic =    -0.3280   Anisotropy =     6.0117
   XX=    -1.1989   YX=     0.4912   ZX=    -0.1994
   XY=     0.0618   YY=     1.3359   ZY=    -2.6844
   XZ=    -0.4079   YZ=    -3.9546   ZZ=    -1.1209
   Eigenvalues:    -3.4358    -1.2280     3.6798
     74  Bq   Isotropic =     0.4001   Anisotropy =    10.4240
   XX=    -1.2115   YX=     0.3698   ZX=    -0.1777
   XY=    -0.3886   YY=    -0.1721   ZY=    -4.0315
   XZ=    -0.8312   YZ=    -7.9061   ZZ=     2.5840
   Eigenvalues:    -4.9476    -1.2015     7.3495
     75  Bq   Isotropic =     2.4088   Anisotropy =    11.9607
   XX=    -0.4271   YX=     0.3980   ZX=     0.4561
   XY=    -0.6468   YY=    -1.6279   ZY=     0.5057
   XZ=    -1.4532   YZ=    -7.7140   ZZ=     9.2813
   Eigenvalues:    -2.7411    -0.4151    10.3826
     76  Bq   Isotropic =     4.0551   Anisotropy =    13.2104
   XX=     0.1343   YX=     0.9469   ZX=     0.0260
   XY=     0.2007   YY=    -0.6063   ZY=     1.7594
   XZ=    -2.1811   YZ=    -4.3411   ZZ=    12.6373
   Eigenvalues:    -0.9512     0.2545    12.8620
     77  Bq   Isotropic =     4.4374   Anisotropy =    12.8166
   XX=    -0.0130   YX=     0.0257   ZX=    -0.8323
   XY=    -0.0015   YY=     0.6264   ZY=     0.1294
   XZ=    -2.9993   YZ=     0.0276   ZZ=    12.6989
   Eigenvalues:    -0.2961     0.6265    12.9818
     78  Bq   Isotropic =     4.0365   Anisotropy =    13.1805
   XX=     0.0619   YX=    -0.9184   ZX=    -0.0420
   XY=    -0.2281   YY=    -0.5261   ZY=    -1.5638
   XZ=    -2.1963   YZ=     4.3070   ZZ=    12.5736
   Eigenvalues:    -0.9066     0.1926    12.8235
     79  Bq   Isotropic =     2.3561   Anisotropy =    11.9780
   XX=    -0.5408   YX=    -0.3767   ZX=     0.3164
   XY=     0.6728   YY=    -1.5738   ZY=    -0.3680
   XZ=    -1.5349   YZ=     7.7044   ZZ=     9.1829
   Eigenvalues:    -2.7528    -0.5204    10.3414
     80  Bq   Isotropic =     0.4049   Anisotropy =    10.3903
   XX=    -1.2559   YX=    -0.4236   ZX=    -0.2730
   XY=     0.3558   YY=    -0.2335   ZY=     3.9067
   XZ=    -0.9053   YZ=     7.8705   ZZ=     2.7040
   Eigenvalues:    -4.8652    -1.2519     7.3317
     81  Bq   Isotropic =    -0.3124   Anisotropy =     6.0441
   XX=    -1.2037   YX=    -0.5039   ZX=    -0.2056
   XY=    -0.0719   YY=     1.3212   ZY=     2.6790
   XZ=    -0.4093   YZ=     4.0099   ZZ=    -1.0547
   Eigenvalues:    -3.4192    -1.2350     3.7170
     82  Bq   Isotropic =    -0.2228   Anisotropy =     3.4223
   XX=    -0.7616   YX=    -0.3677   ZX=    -0.0822
   XY=    -0.1397   YY=     1.1819   ZY=     1.3401
   XZ=    -0.1702   YZ=     1.9133   ZZ=    -1.0886
   Eigenvalues:    -1.9371    -0.7900     2.0587
     83  Bq   Isotropic =    -0.2619   Anisotropy =     3.3207
   XX=    -0.7596   YX=     0.0727   ZX=     0.1151
   XY=    -0.1596   YY=     1.0954   ZY=    -1.3025
   XZ=     0.0914   YZ=    -1.9358   ZZ=    -1.1213
   Eigenvalues:    -1.9793    -0.7583     1.9519
     84  Bq   Isotropic =    -0.3765   Anisotropy =     5.3709
   XX=    -0.9025   YX=     0.0725   ZX=     0.2273
   XY=    -0.3371   YY=     0.9508   ZY=    -2.3466
   XZ=     0.1639   YZ=    -3.9126   ZZ=    -1.1776
   Eigenvalues:    -3.4217    -0.9118     3.2041
     85  Bq   Isotropic =    -0.0551   Anisotropy =     7.8161
   XX=    -0.0625   YX=     0.2734   ZX=     0.5907
   XY=    -0.2880   YY=    -0.7959   ZY=    -3.0419
   XZ=     0.4677   YZ=    -7.2015   ZZ=     0.6930
   Eigenvalues:    -5.2494    -0.0716     5.1556
     86  Bq   Isotropic =     1.5218   Anisotropy =    10.2354
   XX=     1.0190   YX=     1.4048   ZX=     0.1350
   XY=     0.7585   YY=    -2.3904   ZY=    -1.1539
   XZ=     0.1591   YZ=    -8.9775   ZZ=     5.9369
   Eigenvalues:    -4.9653     1.1853     8.3454
     87  Bq   Isotropic =     3.9210   Anisotropy =    14.0095
   XX=     0.7867   YX=     1.3767   ZX=    -1.4891
   XY=     0.5715   YY=    -1.5416   ZY=     0.6365
   XZ=    -1.4277   YZ=    -6.2147   ZZ=    12.5179
   Eigenvalues:    -2.2381     0.7405    13.2607
     88  Bq   Isotropic =     4.9953   Anisotropy =    15.2198
   XX=     0.3066   YX=     0.0010   ZX=    -2.1905
   XY=    -0.0117   YY=    -0.1221   ZY=     0.1244
   XZ=    -2.3010   YZ=     0.0389   ZZ=    14.8014
   Eigenvalues:    -0.1231    -0.0328    15.1418
     89  Bq   Isotropic =     3.9230   Anisotropy =    13.9601
   XX=     0.7063   YX=    -1.3910   ZX=    -1.4700
   XY=    -0.6035   YY=    -1.3987   ZY=    -0.4656
   XZ=    -1.3413   YZ=     6.2027   ZZ=    12.4614
   Eigenvalues:    -2.1528     0.6921    13.2297
     90  Bq   Isotropic =     1.5592   Anisotropy =    10.2511
   XX=     0.8854   YX=    -1.4290   ZX=     0.2059
   XY=    -0.7973   YY=    -2.2177   ZY=     1.1416
   XZ=     0.3069   YZ=     8.8956   ZZ=     6.0098
   Eigenvalues:    -4.8118     1.0961     8.3932
     91  Bq   Isotropic =    -0.0174   Anisotropy =     7.8692
   XX=    -0.1178   YX=    -0.2645   ZX=     0.6768
   XY=     0.2790   YY=    -0.7517   ZY=     2.9867
   XZ=     0.5863   YZ=     7.1971   ZZ=     0.8173
   Eigenvalues:    -5.1520    -0.1289     5.2287
     92  Bq   Isotropic =    -0.3600   Anisotropy =     5.3924
   XX=    -0.9057   YX=    -0.0535   ZX=     0.2524
   XY=     0.3540   YY=     0.9561   ZY=     2.3316
   XZ=     0.1985   YZ=     3.9437   ZZ=    -1.1305
   Eigenvalues:    -3.3974    -0.9176     3.2349
     93  Bq   Isotropic =    -0.2544   Anisotropy =     3.3275
   XX=    -0.7567   YX=    -0.0662   ZX=     0.1198
   XY=     0.1683   YY=     1.0984   ZY=     1.2940
   XZ=     0.0994   YZ=     1.9573   ZZ=    -1.1049
   Eigenvalues:    -1.9714    -0.7557     1.9639
     94  Bq   Isotropic =    -0.2737   Anisotropy =     3.1398
   XX=    -0.7130   YX=    -0.1722   ZX=     0.2843
   XY=    -0.3624   YY=     0.9788   ZY=    -1.1831
   XZ=     0.3611   YZ=    -1.8004   ZZ=    -1.0869
   Eigenvalues:    -1.8915    -0.7491     1.8195
     95  Bq   Isotropic =    -0.4010   Anisotropy =     5.2070
   XX=    -1.0328   YX=    -0.0719   ZX=     0.4393
   XY=    -0.4147   YY=     0.9217   ZY=    -2.1516
   XZ=     0.7052   YZ=    -3.6841   ZZ=    -1.0920
   Eigenvalues:    -3.2210    -1.0524     3.0703
     96  Bq   Isotropic =    -0.1078   Anisotropy =     8.7185
   XX=    -1.2634   YX=     0.5739   ZX=     0.2255
   XY=    -0.0875   YY=    -0.3002   ZY=    -3.1260
   XZ=     1.2123   YZ=    -7.1857   ZZ=     1.2402
   Eigenvalues:    -4.8622    -1.1657     5.7045
     97  Bq   Isotropic =     1.6424   Anisotropy =    12.7354
   XX=    -1.0776   YX=     1.4798   ZX=    -0.8389
   XY=     0.3616   YY=    -1.6995   ZY=    -1.3360
   XZ=     1.7215   YZ=    -9.3846   ZZ=     7.7043
   Eigenvalues:    -4.4379    -0.7675    10.1327
     98  Bq   Isotropic =     4.5071   Anisotropy =    17.4811
   XX=    -0.5927   YX=     1.6850   ZX=    -2.6701
   XY=     0.4274   YY=    -1.4143   ZY=     0.5445
   XZ=     1.3114   YZ=    -6.9701   ZZ=    15.5283
   Eigenvalues:    -2.4620    -0.1778    16.1612
     99  Bq   Isotropic =     5.6878   Anisotropy =    18.7289
   XX=    -0.5206   YX=    -0.0146   ZX=    -3.7002
   XY=     0.0065   YY=    -0.4742   ZY=     0.1456
   XZ=     0.7713   YZ=     0.0818   ZZ=    18.0583
   Eigenvalues:    -0.6355    -0.4748    18.1737
    100  Bq   Isotropic =     4.4636   Anisotropy =    17.3474
   XX=    -0.6194   YX=    -1.6880   ZX=    -2.6326
   XY=    -0.4025   YY=    -1.3197   ZY=    -0.2948
   XZ=     1.3457   YZ=     7.0392   ZZ=    15.3298
   Eigenvalues:    -2.4352    -0.2026    16.0285
    101  Bq   Isotropic =     1.6166   Anisotropy =    12.5966
   XX=    -1.0648   YX=    -1.4743   ZX=    -0.8300
   XY=    -0.3302   YY=    -1.5893   ZY=     1.4535
   XZ=     1.7298   YZ=     9.3407   ZZ=     7.5040
   Eigenvalues:    -4.4038    -0.7607    10.0144
    102  Bq   Isotropic =    -0.0974   Anisotropy =     8.5565
   XX=    -1.2142   YX=    -0.5731   ZX=     0.2317
   XY=     0.1037   YY=    -0.2584   ZY=     3.0449
   XZ=     1.2319   YZ=     7.0986   ZZ=     1.1803
   Eigenvalues:    -4.7830    -1.1162     5.6069
    103  Bq   Isotropic =    -0.3839   Anisotropy =     5.1547
   XX=    -1.0029   YX=     0.0725   ZX=     0.4414
   XY=     0.4250   YY=     0.9137   ZY=     2.1052
   XZ=     0.7201   YZ=     3.6758   ZZ=    -1.0626
   Eigenvalues:    -3.1796    -1.0247     3.0526
    104  Bq   Isotropic =    -0.2658   Anisotropy =     3.1296
   XX=    -0.7030   YX=     0.1724   ZX=     0.2848
   XY=     0.3684   YY=     0.9756   ZY=     1.1665
   XZ=     0.3687   YZ=     1.8125   ZZ=    -1.0701
   Eigenvalues:    -1.8777    -0.7404     1.8206
    105  Bq   Isotropic =    -0.2585   Anisotropy =     2.8158
   XX=    -0.5530   YX=    -0.4277   ZX=     0.4246
   XY=    -0.5516   YY=     0.8040   ZY=    -0.9843
   XZ=     0.5567   YZ=    -1.4663   ZZ=    -1.0265
   Eigenvalues:    -1.6889    -0.7053     1.6187
    106  Bq   Isotropic =    -0.3935   Anisotropy =     4.6703
   XX=    -0.8229   YX=    -0.6195   ZX=     0.8533
   XY=    -0.7872   YY=     0.8045   ZY=    -1.7614
   XZ=     1.2327   YZ=    -2.8640   ZZ=    -1.1620
   Eigenvalues:    -2.8252    -1.0753     2.7201
    107  Bq   Isotropic =    -0.3843   Anisotropy =     7.8338
   XX=    -1.1128   YX=    -0.5292   ZX=     1.8548
   XY=    -0.7141   YY=     0.0297   ZY=    -2.7211
   XZ=     3.0162   YZ=    -5.3849   ZZ=    -0.0699
   Eigenvalues:    -4.6354    -1.3558     4.8382
    108  Bq   Isotropic =     0.4040   Anisotropy =    11.2788
   XX=    -1.5042   YX=     1.0562   ZX=     2.1267
   XY=     0.5485   YY=    -0.9652   ZY=    -2.3366
   XZ=     5.6433   YZ=    -7.9770   ZZ=     3.6814
   Eigenvalues:    -6.1937    -0.5175     7.9232
    109  Bq   Isotropic =     2.9933   Anisotropy =    16.8538
   XX=    -2.3514   YX=     1.9305   ZX=    -0.7465
   XY=     0.8619   YY=    -1.2724   ZY=    -1.0295
   XZ=     7.2947   YZ=    -7.2834   ZZ=    12.6036
   Eigenvalues:    -4.8207    -0.4286    14.2291
    110  Bq   Isotropic =     4.3825   Anisotropy =    19.4544
   XX=    -3.0920   YX=    -0.0104   ZX=    -2.8409
   XY=     0.0598   YY=    -0.8177   ZY=     0.1310
   XZ=     7.7464   YZ=     0.0819   ZZ=    17.0571
   Eigenvalues:    -3.3863    -0.8183    17.3521
    111  Bq   Isotropic =     2.9573   Anisotropy =    16.7337
   XX=    -2.3850   YX=    -1.9119   ZX=    -0.7147
   XY=    -0.7521   YY=    -1.1562   ZY=     1.1861
   XZ=     7.2792   YZ=     7.3126   ZZ=    12.4131
   Eigenvalues:    -4.7889    -0.4523    14.1131
    112  Bq   Isotropic =     0.4232   Anisotropy =    11.2299
   XX=    -1.5833   YX=    -1.0112   ZX=     2.0678
   XY=    -0.4513   YY=    -0.8632   ZY=     2.2990
   XZ=     5.6277   YZ=     7.8772   ZZ=     3.7161
   Eigenvalues:    -6.0503    -0.5898     7.9098
    113  Bq   Isotropic =    -0.3637   Anisotropy =     7.7714
   XX=    -1.1532   YX=     0.5000   ZX=     1.7862
   XY=     0.7223   YY=     0.0705   ZY=     2.6645
   XZ=     2.9978   YZ=     5.3581   ZZ=    -0.0082
   Eigenvalues:    -4.5426    -1.3657     4.8173
    114  Bq   Isotropic =    -0.3811   Anisotropy =     4.6338
   XX=    -0.8210   YX=     0.5974   ZX=     0.8364
   XY=     0.7807   YY=     0.8065   ZY=     1.7266
   XZ=     1.2393   YZ=     2.8645   ZZ=    -1.1288
   Eigenvalues:    -2.7891    -1.0624     2.7081
    115  Bq   Isotropic =    -0.2525   Anisotropy =     2.8033
   XX=    -0.5485   YX=     0.4202   ZX=     0.4210
   XY=     0.5512   YY=     0.8019   ZY=     0.9679
   XZ=     0.5643   YZ=     1.4751   ZZ=    -1.0108
   Eigenvalues:    -1.6753    -0.6985     1.6164
    116  Bq   Isotropic =    -0.2190   Anisotropy =     2.3339
   XX=    -0.2982   YX=    -0.5485   ZX=     0.4620
   XY=    -0.6320   YY=     0.5628   ZY=    -0.7307
   XZ=     0.5941   YZ=    -1.0529   ZZ=    -0.9215
   Eigenvalues:    -1.3998    -0.5941     1.3370
    117  Bq   Isotropic =    -0.3214   Anisotropy =     3.5866
   XX=    -0.3208   YX=    -0.7748   ZX=     0.8635
   XY=    -0.8892   YY=     0.5167   ZY=    -1.1833
   XZ=     1.1979   YZ=    -1.8511   ZZ=    -1.1601
   Eigenvalues:    -2.2035    -0.8304     2.0697
    118  Bq   Isotropic =    -0.4125   Anisotropy =     5.5217
   XX=    -0.3078   YX=    -0.7937   ZX=     1.5778
   XY=    -1.0023   YY=     0.1586   ZY=    -1.8328
   XZ=     2.4762   YZ=    -3.2332   ZZ=    -1.0883
   Eigenvalues:    -3.5042    -1.0019     3.2686
    119  Bq   Isotropic =    -0.2330   Anisotropy =     8.4481
   XX=    -0.7093   YX=    -0.2104   ZX=     2.1492
   XY=    -0.7437   YY=    -0.6238   ZY=    -2.4912
   XZ=     4.7765   YZ=    -5.1585   ZZ=     0.6340
   Eigenvalues:    -4.9526    -1.1455     5.3991
    120  Bq   Isotropic =     0.6294   Anisotropy =    12.1417
   XX=    -1.7253   YX=     0.0258   ZX=     2.2932
   XY=    -0.4445   YY=    -1.5385   ZY=    -1.3784
   XZ=     8.4765   YZ=    -4.1244   ZZ=     5.1519
   Eigenvalues:    -5.0967    -1.7391     8.7239
    121  Bq   Isotropic =     0.9131   Anisotropy =    13.5447
   XX=    -2.3710   YX=     0.0276   ZX=     2.7009
   XY=     0.0803   YY=    -1.1781   ZY=     0.0343
   XZ=    10.7152   YZ=     0.0098   ZZ=     6.2885
   Eigenvalues:    -6.0256    -1.1780     9.9429
    122  Bq   Isotropic =     0.6239   Anisotropy =    12.0767
   XX=    -1.7248   YX=    -0.0254   ZX=     2.2583
   XY=     0.5387   YY=    -1.4806   ZY=     1.4745
   XZ=     8.4034   YZ=     4.1898   ZZ=     5.0771
   Eigenvalues:    -5.0682    -1.7352     8.6751
    123  Bq   Isotropic =    -0.2303   Anisotropy =     8.3620
   XX=    -0.7145   YX=     0.2152   ZX=     2.1541
   XY=     0.7670   YY=    -0.5473   ZY=     2.4393
   XZ=     4.7757   YZ=     5.0831   ZZ=     0.5708
   Eigenvalues:    -4.9082    -1.1271     5.3443
    124  Bq   Isotropic =    -0.4014   Anisotropy =     5.4919
   XX=    -0.3202   YX=     0.7924   ZX=     1.5726
   XY=     1.0076   YY=     0.1776   ZY=     1.7885
   XZ=     2.4958   YZ=     3.2024   ZZ=    -1.0617
   Eigenvalues:    -3.4611    -1.0031     3.2598
    125  Bq   Isotropic =    -0.3147   Anisotropy =     3.5705
   XX=    -0.3265   YX=     0.7661   ZX=     0.8573
   XY=     0.8872   YY=     0.5215   ZY=     1.1609
   XZ=     1.2109   YZ=     1.8503   ZZ=    -1.1391
   Eigenvalues:    -2.1827    -0.8270     2.0656
    126  Bq   Isotropic =    -0.2152   Anisotropy =     2.3251
   XX=    -0.2987   YX=     0.5424   ZX=     0.4588
   XY=     0.6305   YY=     0.5631   ZY=     0.7177
   XZ=     0.6026   YZ=     1.0583   ZZ=    -0.9099
   Eigenvalues:    -1.3899    -0.5905     1.3349
    127  Bq   Isotropic =    -0.1759   Anisotropy =     1.8457
   XX=    -0.0886   YX=    -0.5389   ZX=     0.4189
   XY=    -0.6032   YY=     0.3424   ZY=    -0.5040
   XZ=     0.5265   YZ=    -0.6976   ZZ=    -0.7815
   Eigenvalues:    -1.1017    -0.4806     1.0546
    128  Bq   Isotropic =    -0.2488   Anisotropy =     2.6589
   XX=    -0.0195   YX=    -0.7172   ZX=     0.7056
   XY=    -0.8164   YY=     0.2698   ZY=    -0.7456
   XZ=     0.9646   YZ=    -1.1122   ZZ=    -0.9968
   Eigenvalues:    -1.6170    -0.6533     1.5237
    129  Bq   Isotropic =    -0.3358   Anisotropy =     3.9142
   XX=     0.0632   YX=    -0.8596   ZX=     1.1892
   XY=    -1.0354   YY=     0.0273   ZY=    -1.0952
   XZ=     1.8323   YZ=    -1.7590   ZZ=    -1.0977
   Eigenvalues:    -2.3791    -0.9018     2.2737
    130  Bq   Isotropic =    -0.3869   Anisotropy =     5.8430
   XX=     0.0788   YX=    -0.8980   ZX=     1.9882
   XY=    -1.1390   YY=    -0.6520   ZY=    -1.3855
   XZ=     3.5148   YZ=    -2.3786   ZZ=    -0.5877
   Eigenvalues:    -3.3010    -1.3682     3.5084
    131  Bq   Isotropic =    -0.3723   Anisotropy =     7.4945
   XX=     0.1304   YX=    -0.5522   ZX=     2.9225
   XY=    -0.5960   YY=    -1.4345   ZY=    -0.6380
   XZ=     5.5773   YZ=    -1.4377   ZZ=     0.1872
   Eigenvalues:    -4.1324    -1.6085     4.6241
    132  Bq   Isotropic =    -0.4342   Anisotropy =     7.7366
   XX=     0.1253   YX=     0.0190   ZX=     3.2079
   XY=     0.0360   YY=    -1.2996   ZY=    -0.0118
   XZ=     6.2387   YZ=    -0.0182   ZZ=    -0.1282
   Eigenvalues:    -4.7267    -1.2993     4.7236
    133  Bq   Isotropic =    -0.3632   Anisotropy =     7.4800
   XX=     0.1074   YX=     0.5780   ZX=     2.8869
   XY=     0.6684   YY=    -1.4194   ZY=     0.6648
   XZ=     5.5562   YZ=     1.4621   ZZ=     0.2223
   Eigenvalues:    -4.0937    -1.6194     4.6234
    134  Bq   Isotropic =    -0.3791   Anisotropy =     5.7796
   XX=     0.0664   YX=     0.8884   ZX=     1.9525
   XY=     1.1536   YY=    -0.6033   ZY=     1.3711
   XZ=     3.4823   YZ=     2.3646   ZZ=    -0.6004
   Eigenvalues:    -3.2698    -1.3414     3.4739
    135  Bq   Isotropic =    -0.3283   Anisotropy =     3.8807
   XX=     0.0604   YX=     0.8501   ZX=     1.1777
   XY=     1.0321   YY=     0.0427   ZY=     1.0692
   XZ=     1.8322   YZ=     1.7414   ZZ=    -1.0880
   Eigenvalues:    -2.3556    -0.8881     2.2588
    136  Bq   Isotropic =    -0.2445   Anisotropy =     2.6452
   XX=    -0.0222   YX=     0.7113   ZX=     0.7009
   XY=     0.8139   YY=     0.2742   ZY=     0.7299
   XZ=     0.9727   YZ=     1.1092   ZZ=    -0.9853
   Eigenvalues:    -1.6043    -0.6481     1.5190
    137  Bq   Isotropic =    -0.1734   Anisotropy =     1.8389
   XX=    -0.0901   YX=     0.5347   ZX=     0.4164
   XY=     0.6017   YY=     0.3437   ZY=     0.4942
   XZ=     0.5336   YZ=     0.7001   ZZ=    -0.7738
   Eigenvalues:    -1.0950    -0.4778     1.0525
    138  Bq   Isotropic =    -0.1382   Anisotropy =     1.4251
   XX=     0.0485   YX=    -0.4692   ZX=     0.3476
   XY=    -0.5170   YY=     0.1746   ZY=    -0.3324
   XZ=     0.4208   YZ=    -0.4369   ZZ=    -0.6375
   Eigenvalues:    -0.8429    -0.3835     0.8119
    139  Bq   Isotropic =    -0.1897   Anisotropy =     1.9370
   XX=     0.1585   YX=    -0.5947   ZX=     0.5417
   XY=    -0.6624   YY=     0.0773   ZY=    -0.4452
   XZ=     0.7068   YZ=    -0.6245   ZZ=    -0.8048
   Eigenvalues:    -1.1603    -0.5103     1.1017
    140  Bq   Isotropic =    -0.2561   Anisotropy =     2.6525
   XX=     0.3347   YX=    -0.7064   ZX=     0.8511
   XY=    -0.7967   YY=    -0.1457   ZY=    -0.5663
   XZ=     1.2057   YZ=    -0.8424   ZZ=    -0.9573
   Eigenvalues:    -1.5872    -0.6933     1.5123
    141  Bq   Isotropic =    -0.3268   Anisotropy =     3.5468
   XX=     0.6032   YX=    -0.7092   ZX=     1.3114
   XY=    -0.7853   YY=    -0.5674   ZY=    -0.5844
   XZ=     1.9790   YZ=    -0.9179   ZZ=    -1.0161
   Eigenvalues:    -2.0879    -0.9302     2.0377
    142  Bq   Isotropic =    -0.3725   Anisotropy =     4.2133
   XX=     0.8679   YX=    -0.4146   ZX=     1.7391
   XY=    -0.4201   YY=    -0.9480   ZY=    -0.3165
   XZ=     2.7076   YZ=    -0.5540   ZZ=    -1.0374
   Eigenvalues:    -2.5155    -1.0384     2.4364
    143  Bq   Isotropic =    -0.3863   Anisotropy =     4.3655
   XX=     0.9352   YX=     0.0076   ZX=     1.8610
   XY=     0.0137   YY=    -0.9970   ZY=    -0.0073
   XZ=     2.9362   YZ=    -0.0084   ZZ=    -1.0971
   Eigenvalues:    -2.6860    -0.9969     2.5241
    144  Bq   Isotropic =    -0.3700   Anisotropy =     4.2123
   XX=     0.8561   YX=     0.4299   ZX=     1.7329
   XY=     0.4514   YY=    -0.9427   ZY=     0.3121
   XZ=     2.7128   YZ=     0.5500   ZZ=    -1.0233
   Eigenvalues:    -2.5059    -1.0422     2.4383
    145  Bq   Isotropic =    -0.3223   Anisotropy =     3.5285
   XX=     0.5875   YX=     0.7109   ZX=     1.2976
   XY=     0.8005   YY=    -0.5478   ZY=     0.5777
   XZ=     1.9763   YZ=     0.9152   ZZ=    -1.0065
   Eigenvalues:    -2.0738    -0.9230     2.0301
    146  Bq   Isotropic =    -0.2519   Anisotropy =     2.6361
   XX=     0.3267   YX=     0.7012   ZX=     0.8427
   XY=     0.7978   YY=    -0.1336   ZY=     0.5548
   XZ=     1.2076   YZ=     0.8374   ZZ=    -0.9487
   Eigenvalues:    -1.5756    -0.6856     1.5055
    147  Bq   Isotropic =    -0.1869   Anisotropy =     1.9278
   XX=     0.1547   YX=     0.5904   ZX=     0.5378
   XY=     0.6611   YY=     0.0822   ZY=     0.4356
   XZ=     0.7123   YZ=     0.6230   ZZ=    -0.7977
   Eigenvalues:    -1.1531    -0.5060     1.0983
    148  Bq   Isotropic =    -0.1365   Anisotropy =     1.4200
   XX=     0.0464   YX=     0.4662   ZX=     0.3455
   XY=     0.5158   YY=     0.1765   ZY=     0.3255
   XZ=     0.4264   YZ=     0.4381   ZZ=    -0.6325
   Eigenvalues:    -0.8386    -0.3811     0.8102
    149  Bq   Isotropic =    -0.0656   Anisotropy =     1.5068
   XX=     0.1573   YX=     0.5596   ZX=    -0.2446
   XY=     0.5824   YY=     0.1650   ZY=    -0.3652
   XZ=    -0.4252   YZ=    -0.5153   ZZ=    -0.5192
   Eigenvalues:    -0.7395    -0.3962     0.9389
    150  Bq   Isotropic =    -0.0845   Anisotropy =     2.0353
   XX=     0.3425   YX=     0.7101   ZX=    -0.4122
   XY=     0.7406   YY=     0.0229   ZY=    -0.4833
   XZ=    -0.7218   YZ=    -0.6879   ZZ=    -0.6188
   Eigenvalues:    -0.9853    -0.5405     1.2724
    151  Bq   Isotropic =    -0.1046   Anisotropy =     2.7108
   XX=     0.6506   YX=     0.8116   ZX=    -0.6802
   XY=     0.8359   YY=    -0.2815   ZY=    -0.5743
   XZ=    -1.2012   YZ=    -0.8286   ZZ=    -0.6827
   Eigenvalues:    -1.2802    -0.7361     1.7026
    152  Bq   Isotropic =    -0.1121   Anisotropy =     3.3719
   XX=     1.0410   YX=     0.7047   ZX=    -1.0140
   XY=     0.6880   YY=    -0.7042   ZY=    -0.5166
   XZ=    -1.8085   YZ=    -0.7687   ZZ=    -0.6731
   Eigenvalues:    -1.5479    -0.9242     2.1358
    153  Bq   Isotropic =    -0.0985   Anisotropy =     3.7106
   XX=     1.2801   YX=     0.3549   ZX=    -1.2381
   XY=     0.3043   YY=    -0.9415   ZY=    -0.2758
   XZ=    -2.2460   YZ=    -0.4268   ZZ=    -0.6340
   Eigenvalues:    -1.6906    -0.9801     2.3752
    154  Bq   Isotropic =    -0.0872   Anisotropy =     3.7598
   XX=     1.3192   YX=    -0.0071   ZX=    -1.2919
   XY=    -0.0169   YY=    -0.9606   ZY=    -0.0023
   XZ=    -2.3653   YZ=    -0.0022   ZZ=    -0.6202
   Eigenvalues:    -1.7204    -0.9606     2.4193
    155  Bq   Isotropic =    -0.0953   Anisotropy =     3.6886
   XX=     1.2674   YX=    -0.3603   ZX=    -1.2301
   XY=    -0.3239   YY=    -0.9239   ZY=     0.2663
   XZ=    -2.2413   YZ=     0.4166   ZZ=    -0.6296
   Eigenvalues:    -1.6793    -0.9704     2.3637
    156  Bq   Isotropic =    -0.1083   Anisotropy =     3.3560
   XX=     1.0335   YX=    -0.6984   ZX=    -1.0099
   XY=    -0.6870   YY=    -0.6942   ZY=     0.5016
   XZ=    -1.8157   YZ=     0.7557   ZZ=    -0.6641
   Eigenvalues:    -1.5350    -0.9188     2.1290
    157  Bq   Isotropic =    -0.1022   Anisotropy =     2.7113
   XX=     0.6504   YX=    -0.8083   ZX=    -0.6813
   XY=    -0.8350   YY=    -0.2824   ZY=     0.5647
   XZ=    -1.2170   YZ=     0.8251   ZZ=    -0.6745
   Eigenvalues:    -1.2737    -0.7382     1.7054
    158  Bq   Isotropic =    -0.0831   Anisotropy =     2.0407
   XX=     0.3426   YX=    -0.7100   ZX=    -0.4132
   XY=    -0.7428   YY=     0.0223   ZY=     0.4787
   XZ=    -0.7353   YZ=     0.6908   ZZ=    -0.6142
   Eigenvalues:    -0.9830    -0.5436     1.2774
    159  Bq   Isotropic =    -0.0647   Anisotropy =     1.5115
   XX=     0.1570   YX=    -0.5597   ZX=    -0.2449
   XY=    -0.5845   YY=     0.1658   ZY=     0.3625
   XZ=    -0.4344   YZ=     0.5196   ZZ=    -0.5169
   Eigenvalues:    -0.7388    -0.3983     0.9430
    160  Bq   Isotropic =    -0.0819   Anisotropy =     1.9619
   XX=     0.0373   YX=     0.6860   ZX=    -0.3041
   XY=     0.6880   YY=     0.3627   ZY=    -0.5586
   XZ=    -0.4991   YZ=    -0.7768   ZZ=    -0.6457
   Eigenvalues:    -0.9825    -0.4892     1.2260
    161  Bq   Isotropic =    -0.1056   Anisotropy =     2.8502
   XX=     0.2013   YX=     0.9490   ZX=    -0.5720
   XY=     0.9607   YY=     0.2462   ZY=    -0.8354
   XZ=    -0.9514   YZ=    -1.1789   ZZ=    -0.7643
   Eigenvalues:    -1.4081    -0.7032     1.7946
    162  Bq   Isotropic =    -0.1227   Anisotropy =     4.2255
   XX=     0.5332   YX=     1.2274   ZX=    -1.1044
   XY=     1.2384   YY=    -0.1900   ZY=    -1.1733
   XZ=    -1.8684   YZ=    -1.6904   ZZ=    -0.7115
   Eigenvalues:    -1.9989    -1.0636     2.6942
    163  Bq   Isotropic =    -0.0718   Anisotropy =     5.8426
   XX=     1.1319   YX=     1.1432   ZX=    -1.9738
   XY=     1.0331   YY=    -1.1246   ZY=    -1.0949
   XZ=    -3.3780   YZ=    -1.7398   ZZ=    -0.2227
   Eigenvalues:    -2.5336    -1.5051     3.8233
    164  Bq   Isotropic =     0.0244   Anisotropy =     6.2549
   XX=     1.4044   YX=     0.4019   ZX=    -2.4011
   XY=     0.1401   YY=    -1.3758   ZY=    -0.3081
   XZ=    -4.2983   YZ=    -0.7255   ZZ=     0.0447
   Eigenvalues:    -2.7332    -1.3879     4.1943
    165  Bq   Isotropic =     0.0459   Anisotropy =     5.9402
   XX=     1.3193   YX=    -0.0197   ZX=    -2.3376
   XY=    -0.0471   YY=    -1.0941   ZY=     0.0159
   XZ=    -4.2947   YZ=     0.0137   ZZ=    -0.0876
   Eigenvalues:    -2.7742    -1.0943     4.0060
    166  Bq   Isotropic =     0.0264   Anisotropy =     6.1529
   XX=     1.3745   YX=    -0.4150   ZX=    -2.3607
   XY=    -0.1884   YY=    -1.3151   ZY=     0.3094
   XZ=    -4.2502   YZ=     0.7126   ZZ=     0.0197
   Eigenvalues:    -2.7083    -1.3409     4.1283
    167  Bq   Isotropic =    -0.0643   Anisotropy =     5.7879
   XX=     1.1239   YX=    -1.1190   ZX=    -1.9617
   XY=    -1.0113   YY=    -1.1102   ZY=     1.0456
   XZ=    -3.3855   YZ=     1.6924   ZZ=    -0.2066
   Eigenvalues:    -2.4969    -1.4903     3.7943
    168  Bq   Isotropic =    -0.1176   Anisotropy =     4.2368
   XX=     0.5352   YX=    -1.2246   ZX=    -1.1114
   XY=    -1.2383   YY=    -0.2018   ZY=     1.1577
   XZ=    -1.9023   YZ=     1.6891   ZZ=    -0.6862
   Eigenvalues:    -1.9863    -1.0734     2.7069
    169  Bq   Isotropic =    -0.1028   Anisotropy =     2.8639
   XX=     0.1996   YX=    -0.9496   ZX=    -0.5745
   XY=    -0.9656   YY=     0.2451   ZY=     0.8320
   XZ=    -0.9728   YZ=     1.1897   ZZ=    -0.7532
   Eigenvalues:    -1.4056    -0.7093     1.8064
    170  Bq   Isotropic =    -0.0801   Anisotropy =     1.9700
   XX=     0.0360   YX=    -0.6858   ZX=    -0.3046
   XY=    -0.6908   YY=     0.3646   ZY=     0.5564
   XZ=    -0.5112   YZ=     0.7863   ZZ=    -0.6410
   Eigenvalues:    -0.9820    -0.4916     1.2332
    171  Bq   Isotropic =    -0.1063   Anisotropy =     2.4702
   XX=    -0.1612   YX=     0.7600   ZX=    -0.3373
   XY=     0.7120   YY=     0.6306   ZY=    -0.8092
   XZ=    -0.5193   YZ=    -1.1128   ZZ=    -0.7882
   Eigenvalues:    -1.2764    -0.5829     1.5405
    172  Bq   Isotropic =    -0.1321   Anisotropy =     3.8122
   XX=    -0.0888   YX=     1.1011   ZX=    -0.6959
   XY=     1.0404   YY=     0.5984   ZY=    -1.3536
   XZ=    -1.0871   YZ=    -1.9081   ZZ=    -0.9059
   Eigenvalues:    -1.9720    -0.8337     2.4093
    173  Bq   Isotropic =    -0.0963   Anisotropy =     6.1241
   XX=     0.0202   YX=     1.4017   ZX=    -1.4120
   XY=     1.3662   YY=     0.1340   ZY=    -2.2751
   XZ=    -2.3692   YZ=    -3.3015   ZZ=    -0.4431
   Eigenvalues:    -3.0631    -1.2123     3.9864
    174  Bq   Isotropic =     0.3914   Anisotropy =     9.4265
   XX=     0.2899   YX=     1.3237   ZX=    -2.6176
   XY=     1.1773   YY=    -1.5552   ZY=    -2.3898
   XZ=    -4.9159   YZ=    -4.1566   ZZ=     2.4396
   Eigenvalues:    -3.6692    -1.8323     6.6757
    175  Bq   Isotropic =     0.8955   Anisotropy =     9.9269
   XX=     0.4414   YX=     0.4343   ZX=    -3.3703
   XY=    -0.2139   YY=    -1.5526   ZY=     0.4103
   XZ=    -6.8601   YZ=    -1.0129   ZZ=     3.7976
   Eigenvalues:    -3.2684    -1.5586     7.5134
    176  Bq   Isotropic =     0.7125   Anisotropy =     8.6130
   XX=     0.2644   YX=    -0.0181   ZX=    -3.2931
   XY=    -0.0738   YY=    -0.4563   ZY=     0.0815
   XZ=    -6.8112   YZ=     0.0643   ZZ=     2.3293
   Eigenvalues:    -3.8598    -0.4573     6.4545
    177  Bq   Isotropic =     0.8526   Anisotropy =     9.7045
   XX=     0.4178   YX=    -0.4414   ZX=    -3.3514
   XY=     0.1472   YY=    -1.4267   ZY=    -0.3545
   XZ=    -6.8053   YZ=     0.9844   ZZ=     3.5666
   Eigenvalues:    -3.3271    -1.4375     7.3223
    178  Bq   Isotropic =     0.4081   Anisotropy =     9.3808
   XX=     0.2824   YX=    -1.3256   ZX=    -2.6405
   XY=    -1.1677   YY=    -1.5727   ZY=     2.2314
   XZ=    -4.9802   YZ=     4.0140   ZZ=     2.5146
   Eigenvalues:    -3.5429    -1.8947     6.6620
    179  Bq   Isotropic =    -0.0820   Anisotropy =     6.1724
   XX=     0.0012   YX=    -1.4042   ZX=    -1.4165
   XY=    -1.3813   YY=     0.1167   ZY=     2.2668
   XZ=    -2.4198   YZ=     3.3271   ZZ=    -0.3638
   Eigenvalues:    -3.0369    -1.2419     4.0329
    180  Bq   Isotropic =    -0.1258   Anisotropy =     3.8337
   XX=    -0.0970   YX=    -1.0964   ZX=    -0.6959
   XY=    -1.0441   YY=     0.6015   ZY=     1.3542
   XZ=    -1.1120   YZ=     1.9346   ZZ=    -0.8820
   Eigenvalues:    -1.9680    -0.8394     2.4300
    181  Bq   Isotropic =    -0.1029   Anisotropy =     2.4810
   XX=    -0.1632   YX=    -0.7577   ZX=    -0.3372
   XY=    -0.7137   YY=     0.6342   ZY=     0.8079
   XZ=    -0.5321   YZ=     1.1299   ZZ=    -0.7796
   Eigenvalues:    -1.2757    -0.5841     1.5511
    182  Bq   Isotropic =    -0.1481   Anisotropy =     2.9697
   XX=    -0.4221   YX=     0.7343   ZX=    -0.3122
   XY=     0.6042   YY=     0.9178   ZY=    -1.0808
   XZ=    -0.4533   YZ=    -1.4746   ZZ=    -0.9399
   Eigenvalues:    -1.5922    -0.6838     1.8317
    183  Bq   Isotropic =    -0.1961   Anisotropy =     4.8415
   XX=    -0.4579   YX=     1.1549   ZX=    -0.7548
   XY=     0.9098   YY=     0.9338   ZY=    -1.9594
   XZ=    -1.0475   YZ=    -2.7700   ZZ=    -1.0641
   Eigenvalues:    -2.6500    -0.9698     3.0316
    184  Bq   Isotropic =    -0.1240   Anisotropy =     7.7258
   XX=    -0.1735   YX=     1.2511   ZX=    -1.6818
   XY=     0.8069   YY=     0.0566   ZY=    -3.3162
   XZ=    -2.4432   YZ=    -5.0926   ZZ=    -0.2552
   Eigenvalues:    -4.4655    -0.9331     5.0265
    185  Bq   Isotropic =     0.7083   Anisotropy =    11.1162
   XX=     0.1664   YX=     0.4009   ZX=    -2.0931
   XY=    -0.0178   YY=    -2.0858   ZY=    -3.4494
   XZ=    -4.3034   YZ=    -7.0634   ZZ=     4.0441
   Eigenvalues:    -5.5110    -0.4833     8.1191
    186  Bq   Isotropic =     2.4827   Anisotropy =    12.6615
   XX=    -0.2635   YX=     0.2529   ZX=    -2.1624
   XY=    -0.1125   YY=    -1.4864   ZY=     0.8238
   XZ=    -6.3911   YZ=    -2.8935   ZZ=     9.1979
   Eigenvalues:    -2.0885    -1.3872    10.9237
    187  Bq   Isotropic =     2.5154   Anisotropy =    11.2971
   XX=    -1.1326   YX=     0.0041   ZX=    -2.1900
   XY=    -0.0440   YY=     0.6357   ZY=     0.1403
   XZ=    -7.2725   YZ=     0.0695   ZZ=     8.0431
   Eigenvalues:    -3.1353     0.6346    10.0468
    188  Bq   Isotropic =     2.4578   Anisotropy =    12.5160
   XX=    -0.3685   YX=    -0.2855   ZX=    -2.1981
   XY=     0.0315   YY=    -1.3024   ZY=    -0.7847
   XZ=    -6.4390   YZ=     2.7494   ZZ=     9.0442
   Eigenvalues:    -2.1251    -1.3033    10.8017
    189  Bq   Isotropic =     0.7781   Anisotropy =    11.1293
   XX=     0.0924   YX=    -0.4724   ZX=    -2.0099
   XY=    -0.1163   YY=    -2.0542   ZY=     3.3024
   XZ=    -4.2779   YZ=     6.9511   ZZ=     4.2962
   Eigenvalues:    -5.2557    -0.6076     8.1977
    190  Bq   Isotropic =    -0.0986   Anisotropy =     7.7211
   XX=    -0.2115   YX=    -1.2071   ZX=    -1.6238
   XY=    -0.7992   YY=     0.0646   ZY=     3.2972
   XZ=    -2.4382   YZ=     5.1268   ZZ=    -0.1488
   Eigenvalues:    -4.4105    -0.9341     5.0488
    191  Bq   Isotropic =    -0.1840   Anisotropy =     4.8465
   XX=    -0.4581   YX=    -1.1359   ZX=    -0.7490
   XY=    -0.8996   YY=     0.9308   ZY=     1.9534
   XZ=    -1.0646   YZ=     2.8062   ZZ=    -1.0246
   Eigenvalues:    -2.6388    -0.9601     3.0470
    192  Bq   Isotropic =    -0.1426   Anisotropy =     2.9803
   XX=    -0.4217   YX=    -0.7302   ZX=    -0.3116
   XY=    -0.6032   YY=     0.9204   ZY=     1.0790
   XZ=    -0.4630   YZ=     1.4989   ZZ=    -0.9265
   Eigenvalues:    -1.5903    -0.6818     1.8443
    193  Bq   Isotropic =    -0.2044   Anisotropy =     3.3392
   XX=    -0.6877   YX=     0.5337   ZX=    -0.1851
   XY=     0.3270   YY=     1.1421   ZY=    -1.2962
   XZ=    -0.2884   YZ=    -1.7843   ZZ=    -1.0677
   Eigenvalues:    -1.8586    -0.7765     2.0217
    194  Bq   Isotropic =    -0.2910   Anisotropy =     5.8890
   XX=    -1.0571   YX=     0.9016   ZX=    -0.5392
   XY=     0.4801   YY=     1.3034   ZY=    -2.5809
   XZ=    -0.7476   YZ=    -3.6810   ZZ=    -1.1193
   Eigenvalues:    -3.2745    -1.2336     3.6350
    195  Bq   Isotropic =     0.2086   Anisotropy =    10.2035
   XX=    -0.9590   YX=     1.1219   ZX=    -1.7464
   XY=     0.1200   YY=    -0.0950   ZY=    -4.0909
   XZ=    -2.3507   YZ=    -7.2361   ZZ=     1.6798
   Eigenvalues:    -5.1326    -1.2526     7.0110
    196  Bq   Isotropic =     1.8253   Anisotropy =    12.3513
   XX=    -0.5964   YX=    -0.2699   ZX=    -1.5824
   XY=    -1.8609   YY=    -1.7374   ZY=    -1.0621
   XZ=    -4.0345   YZ=    -7.9016   ZZ=     7.8096
   Eigenvalues:    -4.6247     0.0411    10.0595
    197  Bq   Isotropic =     3.8518   Anisotropy =    13.7753
   XX=    -0.4155   YX=     0.2876   ZX=    -0.3060
   XY=    -0.4419   YY=    -0.6306   ZY=     1.5149
   XZ=    -3.8423   YZ=    -4.0356   ZZ=    12.6014
   Eigenvalues:    -1.0088    -0.4712    13.0353
    198  Bq   Isotropic =     4.1529   Anisotropy =    12.7066
   XX=    -0.6641   YX=     0.0252   ZX=    -0.4857
   XY=    -0.0096   YY=     0.9075   ZY=     0.1401
   XZ=    -4.1714   YZ=     0.0383   ZZ=    12.2152
   Eigenvalues:    -1.0724     0.9071    12.6239
    199  Bq   Isotropic =     3.8242   Anisotropy =    13.6881
   XX=    -0.4648   YX=    -0.2955   ZX=    -0.3561
   XY=     0.3348   YY=    -0.5585   ZY=    -1.3535
   XZ=    -3.8334   YZ=     3.9738   ZZ=    12.4961
   Eigenvalues:    -0.9679    -0.5090    12.9497
    200  Bq   Isotropic =     1.7824   Anisotropy =    12.3240
   XX=    -0.6294   YX=     0.2256   ZX=    -1.5387
   XY=     1.7167   YY=    -1.7231   ZY=     1.1977
   XZ=    -3.9466   YZ=     7.9074   ZZ=     7.6998
   Eigenvalues:    -4.5892    -0.0620     9.9984
    201  Bq   Isotropic =     0.1959   Anisotropy =    10.0712
   XX=    -0.9473   YX=    -1.0882   ZX=    -1.7482
   XY=    -0.0948   YY=    -0.1621   ZY=     3.9700
   XZ=    -2.3715   YZ=     7.1809   ZZ=     1.6973
   Eigenvalues:    -5.0882    -1.2341     6.9101
    202  Bq   Isotropic =    -0.2763   Anisotropy =     5.8939
   XX=    -1.0445   YX=    -0.9035   ZX=    -0.5472
   XY=    -0.4815   YY=     1.2776   ZY=     2.5661
   XZ=    -0.7610   YZ=     3.7254   ZZ=    -1.0621
   Eigenvalues:    -3.2581    -1.2238     3.6530
    203  Bq   Isotropic =    -0.1979   Anisotropy =     3.3529
   XX=    -0.6867   YX=    -0.5324   ZX=    -0.1847
   XY=    -0.3263   YY=     1.1442   ZY=     1.2942
   XZ=    -0.2917   YZ=     1.8135   ZZ=    -1.0511
   Eigenvalues:    -1.8561    -0.7750     2.0374
    204  Bq   Isotropic =    -0.2486   Anisotropy =     3.3884
   XX=    -0.7757   YX=     0.2071   ZX=     0.0209
   XY=    -0.0285   YY=     1.1524   ZY=    -1.3391
   XZ=    -0.0423   YZ=    -1.9335   ZZ=    -1.1226
   Eigenvalues:    -1.9788    -0.7774     2.0103
    205  Bq   Isotropic =    -0.3580   Anisotropy =     5.7326
   XX=    -1.0650   YX=     0.1575   ZX=     0.1008
   XY=    -0.2560   YY=     1.1517   ZY=    -2.5500
   XZ=    -0.0744   YZ=    -3.9886   ZZ=    -1.1606
   Eigenvalues:    -3.4722    -1.0654     3.4637
    206  Bq   Isotropic =     0.1843   Anisotropy =     9.0753
   XX=    -0.4814   YX=    -0.0576   ZX=     0.9333
   XY=    -0.5507   YY=    -0.5961   ZY=    -3.4702
   XZ=     0.4173   YZ=    -7.5901   ZZ=     1.6306
   Eigenvalues:    -5.1319    -0.5496     6.2346
    207  Bq   Isotropic =     1.9756   Anisotropy =    10.5565
   XX=     0.6361   YX=     1.1695   ZX=     1.2472
   XY=     0.7142   YY=    -2.1420   ZY=    -0.0772
   XZ=     0.4125   YZ=    -8.2470   ZZ=     7.4329
   Eigenvalues:    -3.9963     0.9098     9.0133
    208  Bq   Isotropic =     3.9086   Anisotropy =    12.9480
   XX=     0.6835   YX=     1.3753   ZX=    -0.5464
   XY=     0.7157   YY=    -1.0963   ZY=     1.2469
   XZ=    -1.4081   YZ=    -5.2467   ZZ=    12.1388
   Eigenvalues:    -1.7332     0.9185    12.5406
    209  Bq   Isotropic =     4.6415   Anisotropy =    13.6032
   XX=     0.3207   YX=     0.0145   ZX=    -1.5792
   XY=    -0.0048   YY=     0.2178   ZY=     0.1220
   XZ=    -2.5851   YZ=     0.0250   ZZ=    13.3861
   Eigenvalues:    -0.0043     0.2185    13.7103
    210  Bq   Isotropic =     3.9148   Anisotropy =    12.9467
   XX=     0.5888   YX=    -1.3565   ZX=    -0.5767
   XY=    -0.7172   YY=    -0.9656   ZY=    -1.0788
   XZ=    -1.3860   YZ=     5.2070   ZZ=    12.1213
   Eigenvalues:    -1.6415     0.8400    12.5459
    211  Bq   Isotropic =     2.0044   Anisotropy =    10.6625
   XX=     0.4410   YX=    -1.1595   ZX=     1.1714
   XY=    -0.6778   YY=    -1.9867   ZY=     0.0723
   XZ=     0.4054   YZ=     8.1711   ZZ=     7.5589
   Eigenvalues:    -3.8236     0.7241     9.1128
    212  Bq   Isotropic =     0.2232   Anisotropy =     9.1659
   XX=    -0.5861   YX=     0.0111   ZX=     0.9242
   XY=     0.5103   YY=    -0.5880   ZY=     3.3966
   XZ=     0.4471   YZ=     7.6089   ZZ=     1.8438
   Eigenvalues:    -5.0192    -0.6449     6.3338
    213  Bq   Isotropic =    -0.3418   Anisotropy =     5.7785
   XX=    -1.0813   YX=    -0.1563   ZX=     0.1128
   XY=     0.2570   YY=     1.1539   ZY=     2.5480
   XZ=    -0.0530   YZ=     4.0416   ZZ=    -1.0981
   Eigenvalues:    -3.4540    -1.0820     3.5105
    214  Bq   Isotropic =    -0.2416   Anisotropy =     3.4023
   XX=    -0.7763   YX=    -0.2027   ZX=     0.0246
   XY=     0.0341   YY=     1.1574   ZY=     1.3348
   XZ=    -0.0368   YZ=     1.9602   ZZ=    -1.1058
   Eigenvalues:    -1.9739    -0.7775     2.0266
    215  Bq   Isotropic =    -0.2704   Anisotropy =     3.2377
   XX=    -0.7402   YX=    -0.0457   ZX=     0.2005
   XY=    -0.2629   YY=     1.0367   ZY=    -1.2496
   XZ=     0.2276   YZ=    -1.8930   ZZ=    -1.1076
   Eigenvalues:    -1.9492    -0.7500     1.8881
    216  Bq   Isotropic =    -0.3888   Anisotropy =     5.2226
   XX=    -0.9195   YX=     0.0682   ZX=     0.2903
   XY=    -0.3301   YY=     0.8906   ZY=    -2.2233
   XZ=     0.3957   YZ=    -3.8319   ZZ=    -1.1374
   Eigenvalues:    -3.3333    -0.9259     3.0929
    217  Bq   Isotropic =    -0.1009   Anisotropy =     7.9960
   XX=    -0.4743   YX=     0.6703   ZX=     0.0219
   XY=    -0.0489   YY=    -0.6189   ZY=    -2.9911
   XZ=     0.4564   YZ=    -7.1995   ZZ=     0.7907
   Eigenvalues:    -5.0911    -0.4413     5.2298
    218  Bq   Isotropic =     1.5779   Anisotropy =    11.5807
   XX=     0.2773   YX=     1.4419   ZX=    -1.0454
   XY=     0.3548   YY=    -2.1543   ZY=    -1.4730
   XZ=     0.0338   YZ=    -9.4205   ZZ=     6.6106
   Eigenvalues:    -4.8320     0.2673     9.2983
    219  Bq   Isotropic =     4.2805   Anisotropy =    15.9332
   XX=     0.3361   YX=     1.3584   ZX=    -2.3109
   XY=     0.2619   YY=    -1.6061   ZY=     0.5131
   XZ=    -0.8602   YZ=    -6.7193   ZZ=    14.1114
   Eigenvalues:    -2.2979     0.2367    14.9026
    220  Bq   Isotropic =     5.4497   Anisotropy =    17.0872
   XX=     0.0815   YX=    -0.0084   ZX=    -2.8054
   XY=    -0.0094   YY=    -0.3201   ZY=     0.1351
   XZ=    -1.3117   YZ=     0.0630   ZZ=    16.5878
   Eigenvalues:    -0.3207    -0.1713    16.8412
    221  Bq   Isotropic =     4.2537   Anisotropy =    15.8212
   XX=     0.2895   YX=    -1.3829   ZX=    -2.2697
   XY=    -0.2959   YY=    -1.4907   ZY=    -0.2940
   XZ=    -0.7719   YZ=     6.7624   ZZ=    13.9624
   Eigenvalues:    -2.2553     0.2153    14.8012
    222  Bq   Isotropic =     1.5734   Anisotropy =    11.4651
   XX=     0.2362   YX=    -1.4660   ZX=    -0.9413
   XY=    -0.4007   YY=    -2.0095   ZY=     1.5397
   XZ=     0.1809   YZ=     9.3594   ZZ=     6.4934
   Eigenvalues:    -4.7609     0.2643     9.2167
    223  Bq   Isotropic =    -0.0795   Anisotropy =     7.9050
   XX=    -0.4614   YX=    -0.6412   ZX=     0.1087
   XY=     0.0628   YY=    -0.5686   ZY=     2.9249
   XZ=     0.5605   YZ=     7.1403   ZZ=     0.7915
   Eigenvalues:    -5.0091    -0.4199     5.1905
    224  Bq   Isotropic =    -0.3717   Anisotropy =     5.1995
   XX=    -0.9002   YX=    -0.0495   ZX=     0.3104
   XY=     0.3504   YY=     0.8887   ZY=     2.1891
   XZ=     0.4253   YZ=     3.8373   ZZ=    -1.1035
   Eigenvalues:    -3.2995    -0.9102     3.0947
    225  Bq   Isotropic =    -0.2625   Anisotropy =     3.2349
   XX=    -0.7325   YX=     0.0507   ZX=     0.2039
   XY=     0.2717   YY=     1.0362   ZY=     1.2363
   XZ=     0.2360   YZ=     1.9090   ZZ=    -1.0911
   Eigenvalues:    -1.9379    -0.7436     1.8942
    226  Bq   Isotropic =    -0.2701   Anisotropy =     3.0040
   XX=    -0.6539   YX=    -0.3077   ZX=     0.3635
   XY=    -0.4640   YY=     0.9045   ZY=    -1.0955
   XZ=     0.4766   YZ=    -1.6546   ZZ=    -1.0608
   Eigenvalues:    -1.8047    -0.7382     1.7326
    227  Bq   Isotropic =    -0.4063   Anisotropy =     5.0601
   XX=    -1.0247   YX=    -0.3576   ZX=     0.6720
   XY=    -0.6073   YY=     0.9107   ZY=    -2.0128
   XZ=     1.0311   YZ=    -3.3574   ZZ=    -1.1050
   Eigenvalues:    -3.0603    -1.1258     2.9670
    228  Bq   Isotropic =    -0.2254   Anisotropy =     8.7411
   XX=    -1.5558   YX=    -0.0160   ZX=     1.1887
   XY=    -0.4004   YY=    -0.0660   ZY=    -3.0821
   XZ=     2.4282   YZ=    -6.5650   ZZ=     0.9457
   Eigenvalues:    -4.7807    -1.4974     5.6020
    229  Bq   Isotropic =     1.1522   Anisotropy =    12.5361
   XX=    -1.8436   YX=     1.4321   ZX=     0.8311
   XY=     0.7041   YY=    -1.2612   ZY=    -1.6223
   XZ=     4.4026   YZ=    -8.8747   ZZ=     6.5613
   Eigenvalues:    -5.3024    -0.7507     9.5095
    230  Bq   Isotropic =     4.0563   Anisotropy =    17.8270
   XX=    -1.6924   YX=     2.1100   ZX=    -2.1684
   XY=     0.9074   YY=    -1.2576   ZY=    -0.0121
   XZ=     4.5088   YZ=    -7.3179   ZZ=    15.1188
   Eigenvalues:    -3.6109    -0.1612    15.9409
    231  Bq   Isotropic =     5.3980   Anisotropy =    19.7906
   XX=    -1.7468   YX=    -0.0176   ZX=    -4.1766
   XY=     0.0316   YY=    -0.6495   ZY=     0.1475
   XZ=     3.9144   YZ=     0.0893   ZZ=    18.5901
   Eigenvalues:    -1.7477    -0.6501    18.5917
    232  Bq   Isotropic =     4.0160   Anisotropy =    17.6992
   XX=    -1.7232   YX=    -2.0892   ZX=    -2.1362
   XY=    -0.8157   YY=    -1.1521   ZY=     0.2277
   XZ=     4.5081   YZ=     7.3659   ZZ=    14.9233
   Eigenvalues:    -3.5629    -0.2045    15.8155
    233  Bq   Isotropic =     1.1536   Anisotropy =    12.4535
   XX=    -1.8743   YX=    -1.3904   ZX=     0.7349
   XY=    -0.5927   YY=    -1.1618   ZY=     1.6762
   XZ=     4.3210   YZ=     8.8104   ZZ=     6.4969
   Eigenvalues:    -5.1678    -0.8273     9.4560
    234  Bq   Isotropic =    -0.2102   Anisotropy =     8.6107
   XX=    -1.5459   YX=    -0.0208   ZX=     1.1090
   XY=     0.4071   YY=    -0.0256   ZY=     3.0079
   XZ=     2.3828   YZ=     6.5057   ZZ=     0.9408
   Eigenvalues:    -4.6834    -1.4775     5.5302
    235  Bq   Isotropic =    -0.3909   Anisotropy =     5.0074
   XX=    -1.0051   YX=     0.3391   ZX=     0.6578
   XY=     0.6048   YY=     0.9054   ZY=     1.9683
   XZ=     1.0360   YZ=     3.3512   ZZ=    -1.0731
   Eigenvalues:    -3.0181    -1.1020     2.9474
    236  Bq   Isotropic =    -0.2629   Anisotropy =     2.9908
   XX=    -0.6456   YX=     0.3028   ZX=     0.3612
   XY=     0.4661   YY=     0.9010   ZY=     1.0781
   XZ=     0.4838   YZ=     1.6647   ZZ=    -1.0441
   Eigenvalues:    -1.7901    -0.7295     1.7310
    237  Bq   Isotropic =    -0.2404   Anisotropy =     2.5847
   XX=    -0.4263   YX=    -0.5093   ZX=     0.4572
   XY=    -0.6087   YY=     0.6852   ZY=    -0.8583
   XZ=     0.5940   YZ=    -1.2582   ZZ=    -0.9802
   Eigenvalues:    -1.5504    -0.6537     1.4827
    238  Bq   Isotropic =    -0.3615   Anisotropy =     4.1336
   XX=    -0.5506   YX=    -0.7486   ZX=     0.9046
   XY=    -0.8749   YY=     0.6570   ZY=    -1.4620
   XZ=     1.2668   YZ=    -2.3303   ZZ=    -1.1909
   Eigenvalues:    -2.5257    -0.9531     2.3942
    239  Bq   Isotropic =    -0.4388   Anisotropy =     6.5952
   XX=    -0.5978   YX=    -0.7240   ZX=     1.8343
   XY=    -0.8936   YY=     0.1086   ZY=    -2.2569
   XZ=     2.8445   YZ=    -4.2012   ZZ=    -0.8271
   Eigenvalues:    -4.1513    -1.1231     3.9580
    240  Bq   Isotropic =    -0.0450   Anisotropy =     9.7945
   XX=    -0.9878   YX=     0.4338   ZX=     2.2904
   XY=    -0.1122   YY=    -0.7462   ZY=    -2.6820
   XZ=     5.3591   YZ=    -6.6830   ZZ=     1.5990
   Eigenvalues:    -5.8875    -0.7321     6.4846
    241  Bq   Isotropic =     1.7283   Anisotropy =    14.7373
   XX=    -2.2939   YX=     1.0030   ZX=     0.9314
   XY=     0.1748   YY=    -1.3965   ZY=    -1.5714
   XZ=     8.6572   YZ=    -6.0907   ZZ=     8.8753
   Eigenvalues:    -5.2149    -1.1533    11.5531
    242  Bq   Isotropic =     2.6608   Anisotropy =    17.0632
   XX=    -3.3820   YX=     0.0100   ZX=     0.1752
   XY=     0.0812   YY=    -0.9901   ZY=     0.0882
   XZ=    10.6479   YZ=     0.0514   ZZ=    12.3546
   Eigenvalues:    -5.0634    -0.9904    14.0363
    243  Bq   Isotropic =     1.7029   Anisotropy =    14.6412
   XX=    -2.3069   YX=    -1.0018   ZX=     0.9424
   XY=    -0.0749   YY=    -1.3018   ZY=     1.6912
   XZ=     8.6093   YZ=     6.1362   ZZ=     8.7174
   Eigenvalues:    -5.2064    -1.1486    11.4637
    244  Bq   Isotropic =    -0.0357   Anisotropy =     9.7325
   XX=    -1.0370   YX=    -0.4064   ZX=     2.2965
   XY=     0.1630   YY=    -0.6546   ZY=     2.6187
   XZ=     5.3871   YZ=     6.5810   ZZ=     1.5844
   Eigenvalues:    -5.8026    -0.7573     6.4526
    245  Bq   Isotropic =    -0.4225   Anisotropy =     6.5667
   XX=    -0.6335   YX=     0.7171   ZX=     1.8115
   XY=     0.9042   YY=     0.1381   ZY=     2.2083
   XZ=     2.8630   YZ=     4.1756   ZZ=    -0.7722
   Eigenvalues:    -4.0863    -1.1366     3.9553
    246  Bq   Isotropic =    -0.3524   Anisotropy =     4.1113
   XX=    -0.5570   YX=     0.7335   ZX=     0.8936
   XY=     0.8709   YY=     0.6622   ZY=     1.4352
   XZ=     1.2787   YZ=     2.3321   ZZ=    -1.1625
   Eigenvalues:    -2.4980    -0.9478     2.3884
    247  Bq   Isotropic =    -0.2356   Anisotropy =     2.5743
   XX=    -0.4250   YX=     0.5019   ZX=     0.4536
   XY=     0.6074   YY=     0.6846   ZY=     0.8436
   XZ=     0.6023   YZ=     1.2655   ZZ=    -0.9664
   Eigenvalues:    -1.5386    -0.6488     1.4806
    248  Bq   Isotropic =    -0.1970   Anisotropy =     2.0837
   XX=    -0.1841   YX=    -0.5548   ZX=     0.4466
   XY=    -0.6277   YY=     0.4470   ZY=    -0.6110
   XZ=     0.5684   YZ=    -0.8640   ZZ=    -0.8538
   Eigenvalues:    -1.2477    -0.5353     1.1921
    249  Bq   Isotropic =    -0.2829   Anisotropy =     3.0933
   XX=    -0.1502   YX=    -0.7562   ZX=     0.7880
   XY=    -0.8654   YY=     0.3889   ZY=    -0.9455
   XZ=     1.0886   YZ=    -1.4473   ZZ=    -1.0875
   Eigenvalues:    -1.8952    -0.7329     1.7793
    250  Bq   Isotropic =    -0.3727   Anisotropy =     4.6621
   XX=    -0.1195   YX=    -0.8475   ZX=     1.3613
   XY=    -1.0586   YY=     0.1245   ZY=    -1.4481
   XZ=     2.1465   YZ=    -2.4309   ZZ=    -1.1231
   Eigenvalues:    -2.8954    -0.9581     2.7353
    251  Bq   Isotropic =    -0.3366   Anisotropy =     7.1689
   XX=    -0.3765   YX=    -0.7008   ZX=     2.1189
   XY=    -1.0982   YY=    -0.6204   ZY=    -1.9787
   XZ=     4.2233   YZ=    -3.6483   ZZ=    -0.0129
   Eigenvalues:    -4.0465    -1.4061     4.4427
    252  Bq   Isotropic =    -0.0708   Anisotropy =     9.6945
   XX=    -0.7961   YX=    -0.4599   ZX=     3.0199
   XY=    -0.6402   YY=    -1.5720   ZY=    -0.9486
   XZ=     7.2719   YZ=    -2.4490   ZZ=     2.1556
   Eigenvalues:    -4.7887    -1.8160     6.3922
    253  Bq   Isotropic =    -0.1066   Anisotropy =    10.2908
   XX=    -0.9691   YX=     0.0280   ZX=     3.5311
   XY=     0.0591   YY=    -1.3037   ZY=    -0.0012
   XZ=     8.6471   YZ=    -0.0150   ZZ=     1.9531
   Eigenvalues:    -5.7703    -1.3034     6.7540
    254  Bq   Isotropic =    -0.0629   Anisotropy =     9.6575
   XX=    -0.8093   YX=     0.4772   ZX=     2.9656
   XY=     0.7299   YY=    -1.5421   ZY=     1.0114
   XZ=     7.2146   YZ=     2.5022   ZZ=     2.1627
   Eigenvalues:    -4.7381    -1.8260     6.3754
    255  Bq   Isotropic =    -0.3315   Anisotropy =     7.0812
   XX=    -0.3750   YX=     0.6905   ZX=     2.0925
   XY=     1.1115   YY=    -0.5571   ZY=     1.9478
   XZ=     4.1894   YZ=     3.6086   ZZ=    -0.0623
   Eigenvalues:    -4.0124    -1.3714     4.3894
    256  Bq   Isotropic =    -0.3639   Anisotropy =     4.6259
   XX=    -0.1210   YX=     0.8413   ZX=     1.3538
   XY=     1.0575   YY=     0.1399   ZY=     1.4117
   XZ=     2.1536   YZ=     2.4038   ZZ=    -1.1107
   Eigenvalues:    -2.8642    -0.9476     2.7200
    257  Bq   Isotropic =    -0.2776   Anisotropy =     3.0786
   XX=    -0.1537   YX=     0.7498   ZX=     0.7833
   XY=     0.8632   YY=     0.3931   ZY=     0.9264
   XZ=     1.0994   YZ=     1.4445   ZZ=    -1.0723
   Eigenvalues:    -1.8791    -0.7286     1.7748
    258  Bq   Isotropic =    -0.1939   Anisotropy =     2.0760
   XX=    -0.1852   YX=     0.5497   ZX=     0.4438
   XY=     0.6261   YY=     0.4478   ZY=     0.5997
   XZ=     0.5763   YZ=     0.8678   ZZ=    -0.8443
   Eigenvalues:    -1.2395    -0.5323     1.1901
    259  Bq   Isotropic =    -0.1563   Anisotropy =     1.6255
   XX=    -0.0115   YX=    -0.5086   ZX=     0.3847
   XY=    -0.5647   YY=     0.2512   ZY=    -0.4111
   XZ=     0.4756   YZ=    -0.5553   ZZ=    -0.7086
   Eigenvalues:    -0.9660    -0.4302     0.9273
    260  Bq   Isotropic =    -0.2181   Anisotropy =     2.2748
   XX=     0.0828   YX=    -0.6622   ZX=     0.6227
   XY=    -0.7463   YY=     0.1637   ZY=    -0.5795
   XZ=     0.8348   YZ=    -0.8394   ZZ=    -0.9007
   Eigenvalues:    -1.3722    -0.5804     1.2984
    261  Bq   Isotropic =    -0.2971   Anisotropy =     3.2395
   XX=     0.2254   YX=    -0.8057   ZX=     1.0201
   XY=    -0.9353   YY=    -0.0747   ZY=    -0.7958
   XZ=     1.5110   YZ=    -1.2289   ZZ=    -1.0420
   Eigenvalues:    -1.9468    -0.8070     1.8626
    262  Bq   Isotropic =    -0.3751   Anisotropy =     4.5854
   XX=     0.4357   YX=    -0.8511   ZX=     1.6729
   XY=    -0.9851   YY=    -0.6327   ZY=    -0.9043
   XZ=     2.7010   YZ=    -1.4804   ZZ=    -0.9282
   Eigenvalues:    -2.6475    -1.1595     2.6819
    263  Bq   Isotropic =    -0.4211   Anisotropy =     5.6332
   XX=     0.6805   YX=    -0.4993   ZX=     2.3448
   XY=    -0.5074   YY=    -1.1905   ZY=    -0.4483
   XZ=     3.9467   YZ=    -0.8795   ZZ=    -0.7533
   Eigenvalues:    -3.2839    -1.3137     3.3344
    264  Bq   Isotropic =    -0.4501   Anisotropy =     5.8016
   XX=     0.7250   YX=     0.0116   ZX=     2.5143
   XY=     0.0213   YY=    -1.1759   ZY=    -0.0104
   XZ=     4.3046   YZ=    -0.0131   ZZ=    -0.8994
   Eigenvalues:    -3.5922    -1.1757     3.4177
    265  Bq   Isotropic =    -0.4158   Anisotropy =     5.6297
   XX=     0.6619   YX=     0.5213   ZX=     2.3295
   XY=     0.5567   YY=    -1.1824   ZY=     0.4527
   XZ=     3.9468   YZ=     0.8838   ZZ=    -0.7269
   Eigenvalues:    -3.2637    -1.3211     3.3373
    266  Bq   Isotropic =    -0.3682   Anisotropy =     4.5495
   XX=     0.4171   YX=     0.8485   ZX=     1.6477
   XY=     1.0017   YY=    -0.6003   ZY=     0.8964
   XZ=     2.6859   YZ=     1.4763   ZZ=    -0.9216
   Eigenvalues:    -2.6247    -1.1448     2.6648
    267  Bq   Isotropic =    -0.2912   Anisotropy =     3.2146
   XX=     0.2189   YX=     0.7975   ZX=     1.0089
   XY=     0.9339   YY=    -0.0602   ZY=     0.7786
   XZ=     1.5108   YZ=     1.2194   ZZ=    -1.0324
   Eigenvalues:    -1.9298    -0.7957     1.8518
    268  Bq   Isotropic =    -0.2145   Anisotropy =     2.2631
   XX=     0.0796   YX=     0.6568   ZX=     0.6182
   XY=     0.7442   YY=     0.1685   ZY=     0.5671
   XZ=     0.8412   YZ=     0.8371   ZZ=    -0.8917
   Eigenvalues:    -1.3625    -0.5753     1.2942
    269  Bq   Isotropic =    -0.1542   Anisotropy =     1.6195
   XX=    -0.0133   YX=     0.5050   ZX=     0.3823
   XY=     0.5632   YY=     0.2529   ZY=     0.4028
   XZ=     0.4818   YZ=     0.5570   ZZ=    -0.7023
   Eigenvalues:    -0.9606    -0.4276     0.9254
    270  Bq   Isotropic =    -0.0641   Anisotropy =     1.4659
   XX=     0.0521   YX=     0.5365   ZX=    -0.2079
   XY=     0.5478   YY=     0.2760   ZY=    -0.3797
   XZ=    -0.3509   YZ=    -0.5289   ZZ=    -0.5204
   Eigenvalues:    -0.7283    -0.3771     0.9131
    271  Bq   Isotropic =    -0.0834   Anisotropy =     2.0373
   XX=     0.1851   YX=     0.7256   ZX=    -0.3674
   XY=     0.7454   YY=     0.2042   ZY=    -0.5402
   XZ=    -0.6235   YZ=    -0.7605   ZZ=    -0.6394
   Eigenvalues:    -1.0031    -0.5219     1.2748
    272  Bq   Isotropic =    -0.1066   Anisotropy =     2.8653
   XX=     0.4396   YX=     0.9346   ZX=    -0.6581
   XY=     0.9604   YY=    -0.0339   ZY=    -0.7360
   XZ=    -1.1297   YZ=    -1.0499   ZZ=    -0.7255
   Eigenvalues:    -1.3792    -0.7442     1.8036
    273  Bq   Isotropic =    -0.1200   Anisotropy =     3.9245
   XX=     0.8846   YX=     1.0177   ZX=    -1.1426
   XY=     1.0094   YY=    -0.5661   ZY=    -0.8325
   XZ=    -1.9767   YZ=    -1.2256   ZZ=    -0.6786
   Eigenvalues:    -1.8087    -1.0477     2.4963
    274  Bq   Isotropic =    -0.0936   Anisotropy =     4.6984
   XX=     1.3325   YX=     0.6670   ZX=    -1.6253
   XY=     0.5614   YY=    -1.0978   ZY=    -0.5514
   XZ=    -2.8658   YZ=    -0.8940   ZZ=    -0.5155
   Eigenvalues:    -2.1000    -1.2195     3.0386
    275  Bq   Isotropic =    -0.0571   Anisotropy =     4.7777
   XX=     1.4126   YX=     0.1700   ZX=    -1.7589
   XY=     0.0804   YY=    -1.1088   ZY=    -0.1481
   XZ=    -3.1886   YZ=    -0.2682   ZZ=    -0.4749
   Eigenvalues:    -2.1883    -1.1110     3.1281
    276  Bq   Isotropic =    -0.0548   Anisotropy =     4.7482
   XX=     1.3997   YX=    -0.1910   ZX=    -1.7470
   XY=    -0.1316   YY=    -1.0883   ZY=     0.1503
   XZ=    -3.1750   YZ=     0.2679   ZZ=    -0.4759
   Eigenvalues:    -2.1777    -1.0973     3.1106
    277  Bq   Isotropic =    -0.0879   Anisotropy =     4.6489
   XX=     1.3126   YX=    -0.6604   ZX=    -1.6077
   XY=    -0.5673   YY=    -1.0668   ZY=     0.5310
   XZ=    -2.8556   YZ=     0.8709   ZZ=    -0.5096
   Eigenvalues:    -2.0769    -1.1983     3.0114
    278  Bq   Isotropic =    -0.1152   Anisotropy =     3.9141
   XX=     0.8834   YX=    -1.0077   ZX=    -1.1426
   XY=    -1.0018   YY=    -0.5664   ZY=     0.8119
   XZ=    -1.9960   YZ=     1.2116   ZZ=    -0.6626
   Eigenvalues:    -1.7930    -1.0469     2.4942
    279  Bq   Isotropic =    -0.1041   Anisotropy =     2.8735
   XX=     0.4402   YX=    -0.9338   ZX=    -0.6609
   XY=    -0.9625   YY=    -0.0373   ZY=     0.7287
   XZ=    -1.1507   YZ=     1.0529   ZZ=    -0.7151
   Eigenvalues:    -1.3744    -0.7495     1.8116
    280  Bq   Isotropic =    -0.0818   Anisotropy =     2.0450
   XX=     0.1844   YX=    -0.7259   ZX=    -0.3684
   XY=    -0.7485   YY=     0.2046   ZY=     0.5370
   XZ=    -0.6372   YZ=     0.7672   ZZ=    -0.6345
   Eigenvalues:    -1.0018    -0.5252     1.2815
    281  Bq   Isotropic =    -0.0806   Anisotropy =     1.8305
   XX=    -0.0839   YX=     0.6076   ZX=    -0.2346
   XY=     0.5906   YY=     0.4773   ZY=    -0.5423
   XZ=    -0.3739   YZ=    -0.7437   ZZ=    -0.6353
   Eigenvalues:    -0.9305    -0.4511     1.1397
    282  Bq   Isotropic =    -0.1052   Anisotropy =     2.6992
   XX=    -0.0033   YX=     0.8786   ZX=    -0.4561
   XY=     0.8607   YY=     0.4766   ZY=    -0.8535
   XZ=    -0.7294   YZ=    -1.1907   ZZ=    -0.7888
   Eigenvalues:    -1.3680    -0.6418     1.6943
    283  Bq   Isotropic =    -0.1246   Anisotropy =     4.1359
   XX=     0.1674   YX=     1.2190   ZX=    -0.9133
   XY=     1.2143   YY=     0.2655   ZY=    -1.3591
   XZ=    -1.5041   YZ=    -1.9331   ZZ=    -0.8066
   Eigenvalues:    -2.0512    -0.9551     2.6327
    284  Bq   Isotropic =    -0.0560   Anisotropy =     6.4666
   XX=     0.5229   YX=     1.4910   ZX=    -1.8693
   XY=     1.4625   YY=    -0.6118   ZY=    -1.8868
   XZ=    -3.1882   YZ=    -2.8124   ZZ=    -0.0790
   Eigenvalues:    -2.9037    -1.5192     4.2551
    285  Bq   Isotropic =     0.2432   Anisotropy =     8.2750
   XX=     1.0882   YX=     0.8920   ZX=    -3.0246
   XY=     0.5251   YY=    -1.7939   ZY=    -0.8218
   XZ=    -5.3923   YZ=    -1.8880   ZZ=     1.4351
   Eigenvalues:    -3.1199    -1.9105     5.7598
    286  Bq   Isotropic =     0.2875   Anisotropy =     7.5442
   XX=     0.9939   YX=     0.1017   ZX=    -3.0011
   XY=    -0.2358   YY=    -1.0953   ZY=     0.1374
   XZ=    -5.6748   YZ=    -0.2182   ZZ=     0.9640
   Eigenvalues:    -3.3616    -1.0928     5.3170
    287  Bq   Isotropic =     0.2783   Anisotropy =     7.4385
   XX=     0.9810   YX=    -0.1429   ZX=    -2.9684
   XY=     0.1175   YY=    -1.0473   ZY=    -0.0606
   XZ=    -5.6214   YZ=     0.2712   ZZ=     0.9011
   Eigenvalues:    -3.3559    -1.0465     5.2373
    288  Bq   Isotropic =     0.2373   Anisotropy =     8.1165
   XX=     1.0646   YX=    -0.8695   ZX=    -2.9818
   XY=    -0.5167   YY=    -1.7177   ZY=     0.7532
   XZ=    -5.3480   YZ=     1.7939   ZZ=     1.3652
   Eigenvalues:    -3.0835    -1.8528     5.6483
    289  Bq   Isotropic =    -0.0444   Anisotropy =     6.4711
   XX=     0.5273   YX=    -1.4835   ZX=    -1.8838
   XY=    -1.4537   YY=    -0.6422   ZY=     1.8356
   XZ=    -3.2412   YZ=     2.7814   ZZ=    -0.0184
   Eigenvalues:    -2.8623    -1.5407     4.2696
    290  Bq   Isotropic =    -0.1190   Anisotropy =     4.1620
   XX=     0.1616   YX=    -1.2202   ZX=    -0.9186
   XY=    -1.2224   YY=     0.2599   ZY=     1.3559
   XZ=    -1.5386   YZ=     1.9512   ZZ=    -0.7785
   Eigenvalues:    -2.0445    -0.9681     2.6557
    291  Bq   Isotropic =    -0.1020   Anisotropy =     2.7127
   XX=    -0.0064   YX=    -0.8776   ZX=    -0.4570
   XY=    -0.8645   YY=     0.4790   ZY=     0.8521
   XZ=    -0.7471   YZ=     1.2064   ZZ=    -0.7785
   Eigenvalues:    -1.3668    -0.6456     1.7065
    292  Bq   Isotropic =    -0.1061   Anisotropy =     2.1999
   XX=    -0.2702   YX=     0.6135   ZX=    -0.2287
   XY=     0.5467   YY=     0.7106   ZY=    -0.7267
   XZ=    -0.3459   YZ=    -0.9848   ZZ=    -0.7587
   Eigenvalues:    -1.1524    -0.5264     1.3605
    293  Bq   Isotropic =    -0.1431   Anisotropy =     3.4136
   XX=    -0.2845   YX=     0.9425   ZX=    -0.4944
   XY=     0.8319   YY=     0.8095   ZY=    -1.2443
   XZ=    -0.7301   YZ=    -1.7266   ZZ=    -0.9543
   Eigenvalues:    -1.8072    -0.7548     2.1327
    294  Bq   Isotropic =    -0.1528   Anisotropy =     5.4584
   XX=    -0.2018   YX=     1.2804   ZX=    -1.0663
   XY=     1.1170   YY=     0.5971   ZY=    -2.1814
   XZ=    -1.6230   YZ=    -3.1482   ZZ=    -0.8537
   Eigenvalues:    -2.9433    -1.0012     3.4861
    295  Bq   Isotropic =     0.1151   Anisotropy =     8.6806
   XX=    -0.0893   YX=     1.1312   ZX=    -1.8480
   XY=     1.0060   YY=    -0.6003   ZY=    -3.4294
   XZ=    -3.3645   YZ=    -5.3498   ZZ=     1.0350
   Eigenvalues:    -4.4474    -1.1094     5.9022
    296  Bq   Isotropic =     1.3384   Anisotropy =    11.5315
   XX=     0.1218   YX=     0.7556   ZX=    -2.4933
   XY=     0.3939   YY=    -2.4186   ZY=    -1.1116
   XZ=    -5.8819   YZ=    -4.1771   ZZ=     6.3120
   Eigenvalues:    -3.3418    -1.6691     9.0261
    297  Bq   Isotropic =     1.6047   Anisotropy =    10.5340
   XX=    -0.3953   YX=     0.1724   ZX=    -3.0628
   XY=    -0.2903   YY=    -0.3370   ZY=     0.9705
   XZ=    -7.4516   YZ=    -0.2360   ZZ=     5.5462
   Eigenvalues:    -3.4688    -0.3446     8.6274
    298  Bq   Isotropic =     1.5579   Anisotropy =    10.3775
   XX=    -0.4260   YX=    -0.1764   ZX=    -3.0785
   XY=     0.1877   YY=    -0.2573   ZY=    -0.7630
   XZ=    -7.4514   YZ=     0.3325   ZZ=     5.3569
   Eigenvalues:    -3.5445    -0.2580     8.4762
    299  Bq   Isotropic =     1.3418   Anisotropy =    11.4229
   XX=     0.0529   YX=    -0.7975   ZX=    -2.5465
   XY=    -0.4375   YY=    -2.2892   ZY=     0.9344
   XZ=    -5.9572   YZ=     3.9355   ZZ=     6.2615
   Eigenvalues:    -3.1132    -1.8186     8.9570
    300  Bq   Isotropic =     0.1542   Anisotropy =     8.7378
   XX=    -0.1359   YX=    -1.1462   ZX=    -1.8216
   XY=    -1.0469   YY=    -0.6278   ZY=     3.3733
   XZ=    -3.4044   YZ=     5.3462   ZZ=     1.2263
   Eigenvalues:    -4.3429    -1.1739     5.9794
    301  Bq   Isotropic =    -0.1391   Anisotropy =     5.4842
   XX=    -0.2213   YX=    -1.2623   ZX=    -1.0552
   XY=    -1.1155   YY=     0.6010   ZY=     2.1825
   XZ=    -1.6495   YZ=     3.1885   ZZ=    -0.7971
   Eigenvalues:    -2.9278    -1.0066     3.5170
    302  Bq   Isotropic =    -0.1367   Anisotropy =     3.4270
   XX=    -0.2874   YX=    -0.9357   ZX=    -0.4932
   XY=    -0.8310   YY=     0.8128   ZY=     1.2433
   XZ=    -0.7463   YZ=     1.7532   ZZ=    -0.9357
   Eigenvalues:    -1.8041    -0.7540     2.1479
    303  Bq   Isotropic =    -0.1427   Anisotropy =     2.5098
   XX=    -0.4751   YX=     0.5146   ZX=    -0.1684
   XY=     0.3885   YY=     0.9218   ZY=    -0.8942
   XZ=    -0.2557   YZ=    -1.2086   ZZ=    -0.8747
   Eigenvalues:    -1.3593    -0.5992     1.5305
    304  Bq   Isotropic =    -0.2143   Anisotropy =     4.1195
   XX=    -0.6637   YX=     0.8593   ZX=    -0.4268
   XY=     0.6169   YY=     1.1437   ZY=    -1.6520
   XZ=    -0.5927   YZ=    -2.2850   ZZ=    -1.1229
   Eigenvalues:    -2.2647    -0.9103     2.5321
    305  Bq   Isotropic =    -0.2239   Anisotropy =     7.0907
   XX=    -0.6780   YX=     1.3721   ZX=    -1.2512
   XY=     0.8335   YY=     0.7665   ZY=    -3.0867
   XZ=    -1.6048   YZ=    -4.5648   ZZ=    -0.7603
   Eigenvalues:    -3.9549    -1.2201     4.5032
    306  Bq   Isotropic =     0.2798   Anisotropy =    10.4510
   XX=    -0.0542   YX=     0.6416   ZX=    -2.5801
   XY=    -0.4542   YY=    -1.2730   ZY=    -3.7699
   XZ=    -3.8115   YZ=    -7.3489   ZZ=     2.1666
   Eigenvalues:    -5.9899    -0.4178     7.2471
    307  Bq   Isotropic =     2.2144   Anisotropy =    13.2595
   XX=    -0.1617   YX=    -0.1852   ZX=    -1.7418
   XY=    -0.9931   YY=    -2.1705   ZY=    -1.0595
   XZ=    -5.0536   YZ=    -6.7394   ZZ=     8.9753
   Eigenvalues:    -4.1507    -0.2602    11.0540
    308  Bq   Isotropic =     3.5381   Anisotropy =    12.9303
   XX=    -0.9516   YX=     0.0833   ZX=    -1.0952
   XY=    -0.1474   YY=     0.3015   ZY=     1.3385
   XZ=    -5.7511   YZ=    -1.2634   ZZ=    11.2642
   Eigenvalues:    -1.8457     0.3016    12.1582
    309  Bq   Isotropic =     3.5049   Anisotropy =    12.8072
   XX=    -1.0021   YX=    -0.0726   ZX=    -1.1166
   XY=     0.0821   YY=     0.3838   ZY=    -1.1042
   XZ=    -5.7716   YZ=     1.2937   ZZ=    11.1330
   Eigenvalues:    -1.9118     0.3835    12.0431
    310  Bq   Isotropic =     2.2529   Anisotropy =    13.2142
   XX=    -0.2157   YX=     0.0899   ZX=    -1.6908
   XY=     0.7784   YY=    -2.0795   ZY=     1.0102
   XZ=    -4.9798   YZ=     6.5721   ZZ=     9.0538
   Eigenvalues:    -3.8951    -0.4087    11.0623
    311  Bq   Isotropic =     0.2930   Anisotropy =    10.3742
   XX=    -0.1143   YX=    -0.6163   ZX=    -2.4363
   XY=     0.4005   YY=    -1.2413   ZY=     3.7289
   XZ=    -3.7153   YZ=     7.3365   ZZ=     2.2347
   Eigenvalues:    -5.8768    -0.4534     7.2092
    312  Bq   Isotropic =    -0.2071   Anisotropy =     7.0479
   XX=    -0.6652   YX=    -1.3315   ZX=    -1.2355
   XY=    -0.8046   YY=     0.7376   ZY=     3.0483
   XZ=    -1.6165   YZ=     4.5889   ZZ=    -0.6936
   Eigenvalues:    -3.9230    -1.1897     4.4915
    313  Bq   Isotropic =    -0.2050   Anisotropy =     4.1291
   XX=    -0.6587   YX=    -0.8537   ZX=    -0.4270
   XY=    -0.6139   YY=     1.1393   ZY=     1.6478
   XZ=    -0.6031   YZ=     2.3197   ZZ=    -1.0955
   Eigenvalues:    -2.2587    -0.9039     2.5478
    314  Bq   Isotropic =    -0.1806   Anisotropy =     2.6638
   XX=    -0.6166   YX=     0.3000   ZX=    -0.0477
   XY=     0.1333   YY=     1.0264   ZY=    -0.9853
   XZ=    -0.1073   YZ=    -1.3602   ZZ=    -0.9517
   Eigenvalues:    -1.4973    -0.6398     1.5952
    315  Bq   Isotropic =    -0.2886   Anisotropy =     4.4659
   XX=    -0.9542   YX=     0.4408   ZX=    -0.1358
   XY=     0.1282   YY=     1.3114   ZY=    -1.8787
   XZ=    -0.2683   YZ=    -2.6877   ZZ=    -1.2229
   Eigenvalues:    -2.5675    -0.9869     2.6887
    316  Bq   Isotropic =    -0.1980   Anisotropy =     8.1409
   XX=    -1.3787   YX=     0.4776   ZX=    -0.2438
   XY=    -0.1054   YY=     0.9866   ZY=    -3.6992
   XZ=    -0.5951   YZ=    -5.8483   ZZ=    -0.2018
   Eigenvalues:    -4.4302    -1.3930     5.2293
    317  Bq   Isotropic =     1.4461   Anisotropy =    11.6855
   XX=    -0.7474   YX=     0.2712   ZX=     0.1050
   XY=    -0.6486   YY=    -1.5609   ZY=    -2.0624
   XZ=    -1.1340   YZ=    -8.4769   ZZ=     6.6468
   Eigenvalues:    -4.1819    -0.7162     9.2365
    318  Bq   Isotropic =     3.3293   Anisotropy =    12.7042
   XX=    -0.0849   YX=     0.7441   ZX=     0.4854
   XY=    -0.2556   YY=    -1.1937   ZY=     1.4990
   XZ=    -1.7298   YZ=    -6.5687   ZZ=    11.2664
   Eigenvalues:    -1.6988    -0.1122    11.7988
    319  Bq   Isotropic =     4.3672   Anisotropy =    13.0103
   XX=     0.0691   YX=     0.6668   ZX=    -0.5674
   XY=     0.2619   YY=     0.2137   ZY=     1.3149
   XZ=    -2.7423   YZ=    -1.9380   ZZ=    12.8189
   Eigenvalues:    -0.4245     0.4855    13.0407
    320  Bq   Isotropic =     4.3545   Anisotropy =    12.9688
   XX=     0.0262   YX=    -0.6224   ZX=    -0.6042
   XY=    -0.2731   YY=     0.2740   ZY=    -1.0778
   XZ=    -2.7538   YZ=     1.9642   ZZ=    12.7633
   Eigenvalues:    -0.4149     0.4780    13.0004
    321  Bq   Isotropic =     3.3083   Anisotropy =    12.7441
   XX=    -0.1674   YX=    -0.7213   ZX=     0.3887
   XY=     0.2406   YY=    -1.1399   ZY=    -1.3096
   XZ=    -1.7565   YZ=     6.5344   ZZ=    11.2323
   Eigenvalues:    -1.6757    -0.2037    11.8044
    322  Bq   Isotropic =     1.3978   Anisotropy =    11.6161
   XX=    -0.8577   YX=    -0.2932   ZX=    -0.0521
   XY=     0.6558   YY=    -1.5335   ZY=     1.9913
   XZ=    -1.2559   YZ=     8.3925   ZZ=     6.5848
   Eigenvalues:    -4.1269    -0.8214     9.1419
    323  Bq   Isotropic =    -0.1770   Anisotropy =     8.1628
   XX=    -1.3898   YX=    -0.5131   ZX=    -0.2762
   XY=     0.0784   YY=     0.9374   ZY=     3.6587
   XZ=    -0.6161   YZ=     5.8947   ZZ=    -0.0787
   Eigenvalues:    -4.3860    -1.4099     5.2649
    324  Bq   Isotropic =    -0.2786   Anisotropy =     4.4902
   XX=    -0.9568   YX=    -0.4425   ZX=    -0.1351
   XY=    -0.1292   YY=     1.3116   ZY=     1.8777
   XZ=    -0.2664   YZ=     2.7293   ZZ=    -1.1906
   Eigenvalues:    -2.5613    -0.9894     2.7149
    325  Bq   Isotropic =    -0.2065   Anisotropy =     2.6333
   XX=    -0.6389   YX=     0.0607   ZX=     0.0921
   XY=    -0.1120   YY=     0.9909   ZY=    -0.9728
   XZ=     0.0767   YZ=    -1.3953   ZZ=    -0.9714
   Eigenvalues:    -1.5328    -0.6357     1.5490
    326  Bq   Isotropic =    -0.3262   Anisotropy =     4.2264
   XX=    -0.8722   YX=     0.0789   ZX=     0.1527
   XY=    -0.2330   YY=     1.1261   ZY=    -1.7590
   XZ=     0.1144   YZ=    -2.7384   ZZ=    -1.2323
   Eigenvalues:    -2.5955    -0.8745     2.4915
    327  Bq   Isotropic =    -0.3358   Anisotropy =     6.6555
   XX=    -0.6829   YX=     0.0837   ZX=     0.3794
   XY=    -0.4222   YY=     0.3440   ZY=    -2.9241
   XZ=     0.2802   YZ=    -5.4922   ZZ=    -0.6685
   Eigenvalues:    -4.4056    -0.7030     4.1012
    328  Bq   Isotropic =     0.5697   Anisotropy =     8.8106
   XX=     0.6752   YX=     0.8093   ZX=     0.6057
   XY=     0.2325   YY=    -1.9456   ZY=    -2.2985
   XZ=     0.5231   YZ=    -8.4684   ZZ=     2.9795
   Eigenvalues:    -5.4926     0.7583     6.4434
    329  Bq   Isotropic =     2.7332   Anisotropy =    12.2403
   XX=     1.0104   YX=     1.6261   ZX=    -0.6783
   XY=     0.8372   YY=    -2.2126   ZY=    -0.1497
   XZ=    -0.5771   YZ=    -8.3663   ZZ=     9.4019
   Eigenvalues:    -3.8066     1.1128    10.8934
    330  Bq   Isotropic =     4.7246   Anisotropy =    14.9727
   XX=     0.4653   YX=     0.7655   ZX=    -2.0206
   XY=     0.2451   YY=    -0.5991   ZY=     0.7615
   XZ=    -2.0779   YZ=    -3.1367   ZZ=    14.3077
   Eigenvalues:    -0.8111     0.2785    14.7064
    331  Bq   Isotropic =     4.7208   Anisotropy =    14.9346
   XX=     0.4269   YX=    -0.7691   ZX=    -2.0165
   XY=    -0.2721   YY=    -0.5237   ZY=    -0.5309
   XZ=    -2.0370   YZ=     3.1891   ZZ=    14.2593
   Eigenvalues:    -0.7677     0.2530    14.6772
    332  Bq   Isotropic =     2.7536   Anisotropy =    12.2154
   XX=     0.8948   YX=    -1.6472   ZX=    -0.6351
   XY=    -0.8704   YY=    -2.0326   ZY=     0.2289
   XZ=    -0.4513   YZ=     8.2975   ZZ=     9.3986
   Eigenvalues:    -3.6794     1.0430    10.8972
    333  Bq   Isotropic =     0.6129   Anisotropy =     8.8585
   XX=     0.5657   YX=    -0.8255   ZX=     0.6997
   XY=    -0.2692   YY=    -1.8322   ZY=     2.2335
   XZ=     0.6726   YZ=     8.4140   ZZ=     3.1054
   Eigenvalues:    -5.3485     0.6688     6.5186
    334  Bq   Isotropic =    -0.3100   Anisotropy =     6.6933
   XX=    -0.7012   YX=    -0.0611   ZX=     0.4323
   XY=     0.4358   YY=     0.3567   ZY=     2.8960
   XZ=     0.3504   YZ=     5.5184   ZZ=    -0.5853
   Eigenvalues:    -4.3555    -0.7266     4.1523
    335  Bq   Isotropic =    -0.3153   Anisotropy =     4.2381
   XX=    -0.8703   YX=    -0.0673   ZX=     0.1635
   XY=     0.2458   YY=     1.1299   ZY=     1.7485
   XZ=     0.1308   YZ=     2.7652   ZZ=    -1.2053
   Eigenvalues:    -2.5824    -0.8736     2.5102
    336  Bq   Isotropic =    -0.2160   Anisotropy =     2.4947
   XX=    -0.5908   YX=    -0.1564   ZX=     0.2182
   XY=    -0.3015   YY=     0.8897   ZY=    -0.8903
   XZ=     0.2621   YZ=    -1.2986   ZZ=    -0.9470
   Eigenvalues:    -1.4745    -0.6206     1.4471
    337  Bq   Isotropic =    -0.3417   Anisotropy =     4.0141
   XX=    -0.8614   YX=    -0.1597   ZX=     0.3650
   XY=    -0.4125   YY=     1.0178   ZY=    -1.5939
   XZ=     0.5049   YZ=    -2.5529   ZZ=    -1.1816
   Eigenvalues:    -2.4615    -0.8980     2.3343
    338  Bq   Isotropic =    -0.3791   Anisotropy =     6.7977
   XX=    -1.1954   YX=     0.1637   ZX=     0.4357
   XY=    -0.3117   YY=     0.5297   ZY=    -2.7913
   XZ=     0.9540   YZ=    -5.2942   ZZ=    -0.4716
   Eigenvalues:    -4.1215    -1.1685     4.1527
    339  Bq   Isotropic =     0.5674   Anisotropy =    10.6902
   XX=    -1.2033   YX=     1.0425   ZX=    -0.2358
   XY=     0.1600   YY=    -1.2689   ZY=    -2.5461
   XZ=     1.4688   YZ=    -8.6771   ZZ=     4.1745
   Eigenvalues:    -4.9700    -1.0219     7.6943
    340  Bq   Isotropic =     3.0737   Anisotropy =    15.2322
   XX=    -0.8352   YX=     1.8107   ZX=    -1.6611
   XY=     0.4890   YY=    -1.6811   ZY=    -0.3025
   XZ=     1.7108   YZ=    -9.1017   ZZ=    11.7374
   Eigenvalues:    -3.6058    -0.4017    13.2285
    341  Bq   Isotropic =     5.4142   Anisotropy =    18.5451
   XX=    -0.5160   YX=     0.9880   ZX=    -3.4404
   XY=     0.2264   YY=    -0.8250   ZY=     0.7817
   XZ=     0.9071   YZ=    -3.5066   ZZ=    17.5838
   Eigenvalues:    -1.3025    -0.2324    17.7777
    342  Bq   Isotropic =     5.3891   Anisotropy =    18.4654
   XX=    -0.5316   YX=    -1.0098   ZX=    -3.4134
   XY=    -0.2109   YY=    -0.7742   ZY=    -0.4969
   XZ=     0.9317   YZ=     3.6488   ZZ=    17.4732
   Eigenvalues:    -1.2870    -0.2450    17.6994
    343  Bq   Isotropic =     3.0342   Anisotropy =    15.0963
   XX=    -0.8498   YX=    -1.8000   ZX=    -1.6374
   XY=    -0.4533   YY=    -1.5734   ZY=     0.4926
   XZ=     1.7307   YZ=     9.0911   ZZ=    11.5260
   Eigenvalues:    -3.5727    -0.4230    13.0984
    344  Bq   Isotropic =     0.5566   Anisotropy =    10.5170
   XX=    -1.1687   YX=    -1.0424   ZX=    -0.2280
   XY=    -0.1390   YY=    -1.1723   ZY=     2.5458
   XZ=     1.4832   YZ=     8.5948   ZZ=     4.0106
   Eigenvalues:    -4.9111    -0.9871     7.5679
    345  Bq   Isotropic =    -0.3590   Anisotropy =     6.6934
   XX=    -1.1501   YX=    -0.1628   ZX=     0.4393
   XY=     0.3247   YY=     0.5313   ZY=     2.7157
   XZ=     0.9727   YZ=     5.2497   ZZ=    -0.4582
   Eigenvalues:    -4.0555    -1.1247     4.1032
    346  Bq   Isotropic =    -0.3300   Anisotropy =     3.9906
   XX=    -0.8442   YX=     0.1601   ZX=     0.3661
   XY=     0.4204   YY=     1.0118   ZY=     1.5672
   XZ=     0.5157   YZ=     2.5606   ZZ=    -1.1575
   Eigenvalues:    -2.4378    -0.8825     2.3305
    347  Bq   Isotropic =    -0.2056   Anisotropy =     2.2496
   XX=    -0.4613   YX=    -0.3495   ZX=     0.3133
   XY=    -0.4520   YY=     0.7337   ZY=    -0.7511
   XZ=     0.3936   YZ=    -1.0782   ZZ=    -0.8891
   Eigenvalues:    -1.3329    -0.5779     1.2941
    348  Bq   Isotropic =    -0.3235   Anisotropy =     3.5922
   XX=    -0.6722   YX=    -0.5203   ZX=     0.5916
   XY=    -0.6672   YY=     0.8461   ZY=    -1.3114
   XZ=     0.8132   YZ=    -2.0340   ZZ=    -1.1444
   Eigenvalues:    -2.1722    -0.8696     2.0713
    349  Bq   Isotropic =    -0.4376   Anisotropy =     6.1195
   XX=    -0.9863   YX=    -0.6784   ZX=     1.2705
   XY=    -0.8572   YY=     0.5662   ZY=    -2.3056
   XZ=     1.9306   YZ=    -4.0157   ZZ=    -0.8927
   Eigenvalues:    -3.6675    -1.2873     3.6421
    350  Bq   Isotropic =    -0.1503   Anisotropy =     9.5072
   XX=    -1.2400   YX=     0.0815   ZX=     2.3318
   XY=    -0.1703   YY=    -0.6081   ZY=    -2.6818
   XZ=     4.3786   YZ=    -6.7134   ZZ=     1.3970
   Eigenvalues:    -5.5764    -1.0624     6.1878
    351  Bq   Isotropic =     1.5238   Anisotropy =    13.8722
   XX=    -1.8747   YX=     1.8346   ZX=     0.9841
   XY=     0.9238   YY=    -1.1772   ZY=    -1.8839
   XZ=     6.6167   YZ=    -8.6764   ZZ=     7.6234
   Eigenvalues:    -5.9469    -0.2535    10.7720
    352  Bq   Isotropic =     4.0556   Anisotropy =    18.8685
   XX=    -2.8666   YX=     1.2104   ZX=    -2.2660
   XY=     0.5354   YY=    -1.0233   ZY=    -0.1978
   XZ=     7.6529   YZ=    -3.8522   ZZ=    16.0568
   Eigenvalues:    -3.7550    -0.7128    16.6346
    353  Bq   Isotropic =     4.0302   Anisotropy =    18.7912
   XX=    -2.8736   YX=    -1.2211   ZX=    -2.2393
   XY=    -0.4192   YY=    -0.9669   ZY=     0.4382
   XZ=     7.6348   YZ=     3.9881   ZZ=    15.9312
   Eigenvalues:    -3.7431    -0.7239    16.5577
    354  Bq   Isotropic =     1.5129   Anisotropy =    13.7772
   XX=    -1.9390   YX=    -1.7865   ZX=     0.9803
   XY=    -0.8150   YY=    -1.0447   ZY=     1.9163
   XZ=     6.6104   YZ=     8.5866   ZZ=     7.5224
   Eigenvalues:    -5.8525    -0.3064    10.6977
    355  Bq   Isotropic =    -0.1253   Anisotropy =     9.4580
   XX=    -1.3116   YX=    -0.0766   ZX=     2.2451
   XY=     0.2236   YY=    -0.5366   ZY=     2.6284
   XZ=     4.3510   YZ=     6.6590   ZZ=     1.4724
   Eigenvalues:    -5.4443    -1.1116     6.1800
    356  Bq   Isotropic =    -0.4210   Anisotropy =     6.0651
   XX=    -0.9974   YX=     0.6459   ZX=     1.2334
   XY=     0.8496   YY=     0.5810   ZY=     2.2572
   XZ=     1.9286   YZ=     4.0048   ZZ=    -0.8467
   Eigenvalues:    -3.6084    -1.2770     3.6224
    357  Bq   Isotropic =    -0.3148   Anisotropy =     3.5705
   XX=    -0.6673   YX=     0.5073   ZX=     0.5840
   XY=     0.6645   YY=     0.8443   ZY=     1.2877
   XZ=     0.8217   YZ=     2.0405   ZZ=    -1.1215
   Eigenvalues:    -2.1503    -0.8597     2.0655
    358  Bq   Isotropic =    -0.1785   Anisotropy =     1.9092
   XX=    -0.2736   YX=    -0.4514   ZX=     0.3463
   XY=    -0.5230   YY=     0.5342   ZY=    -0.5780
   XZ=     0.4306   YZ=    -0.8043   ZZ=    -0.7962
   Eigenvalues:    -1.1315    -0.4984     1.0943
    359  Bq   Isotropic =    -0.2673   Anisotropy =     2.8828
   XX=    -0.3166   YX=    -0.6611   ZX=     0.6273
   XY=    -0.7581   YY=     0.5653   ZY=    -0.9299
   XZ=     0.8364   YZ=    -1.3922   ZZ=    -1.0506
   Eigenvalues:    -1.7493    -0.7072     1.6546
    360  Bq   Isotropic =    -0.3747   Anisotropy =     4.4647
   XX=    -0.3074   YX=    -0.8462   ZX=     1.1871
   XY=    -0.9902   YY=     0.3859   ZY=    -1.4886
   XZ=     1.7294   YZ=    -2.4570   ZZ=    -1.2026
   Eigenvalues:    -2.7855    -0.9404     2.6018
    361  Bq   Isotropic =    -0.3966   Anisotropy =     6.8042
   XX=    -0.4142   YX=    -0.5559   ZX=     1.9407
   XY=    -0.8981   YY=    -0.1605   ZY=    -2.2029
   XZ=     3.4701   YZ=    -4.1909   ZZ=    -0.6150
   Eigenvalues:    -4.3040    -1.0254     4.1396
    362  Bq   Isotropic =     0.1643   Anisotropy =    10.3953
   XX=    -1.1707   YX=     0.0276   ZX=     2.1998
   XY=    -0.6068   YY=    -1.2246   ZY=    -2.2891
   XZ=     6.4927   YZ=    -5.3963   ZZ=     2.8882
   Eigenvalues:    -5.1132    -1.4884     7.0945
    363  Bq   Isotropic =     0.8681   Anisotropy =    13.2104
   XX=    -2.1962   YX=    -0.0440   ZX=     2.5528
   XY=    -0.2060   YY=    -1.3464   ZY=    -0.4558
   XZ=    10.1112   YZ=    -1.9894   ZZ=     6.1468
   Eigenvalues:    -5.6595    -1.4113     9.6750
    364  Bq   Isotropic =     0.8738   Anisotropy =    13.1867
   XX=    -2.1960   YX=     0.0765   ZX=     2.5099
   XY=     0.3472   YY=    -1.3411   ZY=     0.5463
   XZ=    10.0529   YZ=     2.0426   ZZ=     6.1585
   Eigenvalues:    -5.6057    -1.4379     9.6649
    365  Bq   Isotropic =     0.1548   Anisotropy =    10.2973
   XX=    -1.1735   YX=    -0.0309   ZX=     2.1940
   XY=     0.6553   YY=    -1.1243   ZY=     2.3083
   XZ=     6.4528   YZ=     5.3794   ZZ=     2.7623
   Eigenvalues:    -5.0996    -1.4556     7.0197
    366  Bq   Isotropic =    -0.3857   Anisotropy =     6.7525
   XX=    -0.4239   YX=     0.5611   ZX=     1.9412
   XY=     0.9105   YY=    -0.1218   ZY=     2.1426
   XZ=     3.4876   YZ=     4.1289   ZZ=    -0.6115
   Eigenvalues:    -4.2505    -1.0226     4.1160
    367  Bq   Isotropic =    -0.3659   Anisotropy =     4.4438
   XX=    -0.3175   YX=     0.8392   ZX=     1.1800
   XY=     0.9903   YY=     0.3959   ZY=     1.4578
   XZ=     1.7457   YZ=     2.4464   ZZ=    -1.1761
   Eigenvalues:    -2.7552    -0.9392     2.5966
    368  Bq   Isotropic =    -0.2622   Anisotropy =     2.8706
   XX=    -0.3190   YX=     0.6532   ZX=     0.6227
   XY=     0.7559   YY=     0.5672   ZY=     0.9129
   XZ=     0.8469   YZ=     1.3958   ZZ=    -1.0349
   Eigenvalues:    -1.7350    -0.7033     1.6515
    369  Bq   Isotropic =    -0.1469   Anisotropy =     1.5509
   XX=    -0.1056   YX=    -0.4579   ZX=     0.3258
   XY=    -0.5120   YY=     0.3454   ZY=    -0.4152
   XZ=     0.3958   YZ=    -0.5555   ZZ=    -0.6806
   Eigenvalues:    -0.9160    -0.4118     0.8870
    370  Bq   Isotropic =    -0.2099   Anisotropy =     2.2096
   XX=    -0.0600   YX=    -0.6275   ZX=     0.5426
   XY=    -0.7060   YY=     0.3203   ZY=    -0.6129
   XZ=     0.7088   YZ=    -0.8798   ZZ=    -0.8901
   Eigenvalues:    -1.3322    -0.5607     1.2631
    371  Bq   Isotropic =    -0.2917   Anisotropy =     3.2157
   XX=     0.0267   YX=    -0.7976   ZX=     0.9173
   XY=    -0.9284   YY=     0.1791   ZY=    -0.9058
   XZ=     1.3245   YZ=    -1.4045   ZZ=    -1.0809
   Eigenvalues:    -1.9649    -0.7623     1.8521
    372  Bq   Isotropic =    -0.3729   Anisotropy =     4.7960
   XX=     0.0761   YX=    -0.8992   ZX=     1.5395
   XY=    -1.1238   YY=    -0.2311   ZY=    -1.2918
   XZ=     2.5479   YZ=    -2.1380   ZZ=    -0.9638
   Eigenvalues:    -2.8429    -1.1003     2.8244
    373  Bq   Isotropic =    -0.3730   Anisotropy =     6.8499
   XX=     0.1025   YX=    -0.7937   ZX=     2.4978
   XY=    -0.9681   YY=    -1.1560   ZY=    -1.1675
   XZ=     4.6332   YZ=    -2.1724   ZZ=    -0.0655
   Eigenvalues:    -3.7071    -1.6055     4.1936
    374  Bq   Isotropic =    -0.4109   Anisotropy =     7.7092
   XX=     0.1327   YX=    -0.2582   ZX=     3.1493
   XY=    -0.2229   YY=    -1.3784   ZY=    -0.1917
   XZ=     6.0933   YZ=    -0.6194   ZZ=     0.0130
   Eigenvalues:    -4.5534    -1.4079     4.7286
    375  Bq   Isotropic =    -0.4030   Anisotropy =     7.7163
   XX=     0.1192   YX=     0.2941   ZX=     3.1328
   XY=     0.2985   YY=    -1.3878   ZY=     0.1887
   XZ=     6.0921   YZ=     0.6078   ZZ=     0.0596
   Eigenvalues:    -4.5248    -1.4254     4.7412
    376  Bq   Isotropic =    -0.3658   Anisotropy =     6.7996
   XX=     0.0801   YX=     0.7994   ZX=     2.4530
   XY=     1.0136   YY=    -1.1077   ZY=     1.1839
   XZ=     4.5937   YZ=     2.1879   ZZ=    -0.0700
   Eigenvalues:    -3.6739    -1.5908     4.1673
    377  Bq   Isotropic =    -0.3645   Anisotropy =     4.7448
   XX=     0.0713   YX=     0.8870   ZX=     1.5183
   XY=     1.1237   YY=    -0.2011   ZY=     1.2639
   XZ=     2.5341   YZ=     2.1143   ZZ=    -0.9636
   Eigenvalues:    -2.8138    -1.0783     2.7987
    378  Bq   Isotropic =    -0.2859   Anisotropy =     3.1948
   XX=     0.0238   YX=     0.7904   ZX=     0.9105
   XY=     0.9254   YY=     0.1871   ZY=     0.8854
   XZ=     1.3307   YZ=     1.3953   ZZ=    -1.0685
   Eigenvalues:    -1.9474    -0.7542     1.8440
    379  Bq   Isotropic =    -0.2066   Anisotropy =     2.2001
   XX=    -0.0622   YX=     0.6225   ZX=     0.5392
   XY=     0.7039   YY=     0.3227   ZY=     0.6007
   XZ=     0.7168   YZ=     0.8804   ZZ=    -0.8804
   Eigenvalues:    -1.3230    -0.5570     1.2601
    380  Bq   Isotropic =    -0.1177   Anisotropy =     1.2278
   XX=     0.0129   YX=    -0.4106   ZX=     0.2798
   XY=    -0.4512   YY=     0.1963   ZY=    -0.2853
   XZ=     0.3281   YZ=    -0.3634   ZZ=    -0.5621
   Eigenvalues:    -0.7201    -0.3337     0.7009
    381  Bq   Isotropic =    -0.1620   Anisotropy =     1.6592
   XX=     0.0963   YX=    -0.5314   ZX=     0.4333
   XY=    -0.5881   YY=     0.1370   ZY=    -0.3859
   XZ=     0.5437   YZ=    -0.5240   ZZ=    -0.7195
   Eigenvalues:    -0.9886    -0.4416     0.9441
    382  Bq   Isotropic =    -0.2211   Anisotropy =     2.2661
   XX=     0.2369   YX=    -0.6552   ZX=     0.6786
   XY=    -0.7352   YY=    -0.0129   ZY=    -0.5078
   XZ=     0.9228   YZ=    -0.7347   ZZ=    -0.8874
   Eigenvalues:    -1.3601    -0.5930     1.2896
    383  Bq   Isotropic =    -0.2926   Anisotropy =     3.0908
   XX=     0.4568   YX=    -0.7338   ZX=     1.0645
   XY=    -0.8256   YY=    -0.3326   ZY=    -0.6026
   XZ=     1.5632   YZ=    -0.9195   ZZ=    -1.0020
   Eigenvalues:    -1.8349    -0.8108     1.7680
    384  Bq   Isotropic =    -0.3540   Anisotropy =     3.9466
   XX=     0.7538   YX=    -0.6012   ZX=     1.5552
   XY=    -0.6434   YY=    -0.7989   ZY=    -0.4831
   XZ=     2.3907   YZ=    -0.7923   ZZ=    -1.0171
   Eigenvalues:    -2.3229    -1.0163     2.2770
    385  Bq   Isotropic =    -0.3831   Anisotropy =     4.3348
   XX=     0.9232   YX=    -0.1994   ZX=     1.8349
   XY=    -0.1882   YY=    -0.9941   ZY=    -0.1475
   XZ=     2.8825   YZ=    -0.2759   ZZ=    -1.0784
   Eigenvalues:    -2.6428    -1.0133     2.5068
    386  Bq   Isotropic =    -0.3818   Anisotropy =     4.3382
   XX=     0.9178   YX=     0.2155   ZX=     1.8335
   XY=     0.2177   YY=    -0.9952   ZY=     0.1367
   XZ=     2.8885   YZ=     0.2637   ZZ=    -1.0681
   Eigenvalues:    -2.6377    -1.0180     2.5103
    387  Bq   Isotropic =    -0.3503   Anisotropy =     3.9357
   XX=     0.7376   YX=     0.6109   ZX=     1.5433
   XY=     0.6692   YY=    -0.7836   ZY=     0.4801
   XZ=     2.3907   YZ=     0.7917   ZZ=    -1.0049
   Eigenvalues:    -2.3101    -1.0144     2.2735
    388  Bq   Isotropic =    -0.2879   Anisotropy =     3.0715
   XX=     0.4449   YX=     0.7303   ZX=     1.0528
   XY=     0.8317   YY=    -0.3156   ZY=     0.5923
   XZ=     1.5620   YZ=     0.9145   ZZ=    -0.9931
   Eigenvalues:    -1.8215    -0.8020     1.7597
    389  Bq   Isotropic =    -0.2177   Anisotropy =     2.2537
   XX=     0.2315   YX=     0.6502   ZX=     0.6729
   XY=     0.7344   YY=    -0.0051   ZY=     0.4969
   XZ=     0.9271   YZ=     0.7313   ZZ=    -0.8794
   Eigenvalues:    -1.3507    -0.5871     1.2848
    390  Bq   Isotropic =    -0.1599   Anisotropy =     1.6524
   XX=     0.0935   YX=     0.5279   ZX=     0.4305
   XY=     0.5868   YY=     0.1401   ZY=     0.3777
   XZ=     0.5495   YZ=     0.5241   ZZ=    -0.7134
   Eigenvalues:    -0.9830    -0.4385     0.9417
    391  Bq   Isotropic =    -0.0578   Anisotropy =     1.2990
   XX=     0.0982   YX=     0.4884   ZX=    -0.1886
   XY=     0.5072   YY=     0.1968   ZY=    -0.3127
   XZ=    -0.3275   YZ=    -0.4396   ZZ=    -0.4683
   Eigenvalues:    -0.6400    -0.3415     0.8082
    392  Bq   Isotropic =    -0.0745   Anisotropy =     1.7511
   XX=     0.2370   YX=     0.6351   ZX=    -0.3176
   XY=     0.6622   YY=     0.1100   ZY=    -0.4231
   XZ=    -0.5538   YZ=    -0.5995   ZZ=    -0.5706
   Eigenvalues:    -0.8545    -0.4619     1.0928
    393  Bq   Isotropic =    -0.0949   Anisotropy =     2.3587
   XX=     0.4796   YX=     0.7749   ZX=    -0.5326
   XY=     0.8055   YY=    -0.1059   ZY=    -0.5382
   XZ=    -0.9368   YZ=    -0.7704   ZZ=    -0.6584
   Eigenvalues:    -1.1294    -0.6329     1.4776
    394  Bq   Isotropic =    -0.1111   Anisotropy =     3.0636
   XX=     0.8470   YX=     0.7952   ZX=    -0.8477
   XY=     0.8033   YY=    -0.4934   ZY=    -0.5724
   XZ=    -1.5031   YZ=    -0.8362   ZZ=    -0.6870
   Eigenvalues:    -1.4250    -0.8396     1.9313
    395  Bq   Isotropic =    -0.1070   Anisotropy =     3.5916
   XX=     1.1928   YX=     0.5458   ZX=    -1.1502
   XY=     0.5050   YY=    -0.8621   ZY=    -0.4099
   XZ=    -2.0681   YZ=    -0.6233   ZZ=    -0.6517
   Eigenvalues:    -1.6369    -0.9715     2.2874
    396  Bq   Isotropic =    -0.0908   Anisotropy =     3.7549
   XX=     1.3142   YX=     0.1676   ZX=    -1.2813
   XY=     0.1291   YY=    -0.9626   ZY=    -0.1374
   XZ=    -2.3392   YZ=    -0.2139   ZZ=    -0.6239
   Eigenvalues:    -1.7156    -0.9692     2.4125
    397  Bq   Isotropic =    -0.0890   Anisotropy =     3.7416
   XX=     1.3064   YX=    -0.1795   ZX=    -1.2762
   XY=    -0.1591   YY=    -0.9517   ZY=     0.1315
   XZ=    -2.3352   YZ=     0.2077   ZZ=    -0.6218
   Eigenvalues:    -1.7093    -0.9632     2.4054
    398  Bq   Isotropic =    -0.1031   Anisotropy =     3.5689
   XX=     1.1806   YX=    -0.5437   ZX=    -1.1427
   XY=    -0.5121   YY=    -0.8453   ZY=     0.3964
   XZ=    -2.0680   YZ=     0.6098   ZZ=    -0.6447
   Eigenvalues:    -1.6233    -0.9622     2.2762
    399  Bq   Isotropic =    -0.1079   Anisotropy =     3.0570
   XX=     0.8444   YX=    -0.7894   ZX=    -0.8470
   XY=    -0.8006   YY=    -0.4906   ZY=     0.5593
   XZ=    -1.5164   YZ=     0.8275   ZZ=    -0.6776
   Eigenvalues:    -1.4151    -0.8387     1.9301
    400  Bq   Isotropic =    -0.0931   Anisotropy =     2.3630
   XX=     0.4799   YX=    -0.7737   ZX=    -0.5340
   XY=    -0.8067   YY=    -0.1072   ZY=     0.5316
   XZ=    -0.9522   YZ=     0.7709   ZZ=    -0.6520
   Eigenvalues:    -1.1255    -0.6361     1.4822
    401  Bq   Isotropic =    -0.0734   Anisotropy =     1.7564
   XX=     0.2367   YX=    -0.6352   ZX=    -0.3182
   XY=    -0.6645   YY=     0.1102   ZY=     0.4197
   XZ=    -0.5651   YZ=     0.6035   ZZ=    -0.5673
   Eigenvalues:    -0.8533    -0.4645     1.0975
    402  Bq   Isotropic =    -0.0716   Anisotropy =     1.6446
   XX=    -0.0087   YX=     0.5778   ZX=    -0.2240
   XY=     0.5776   YY=     0.3702   ZY=    -0.4567
   XZ=    -0.3675   YZ=    -0.6310   ZZ=    -0.5762
   Eigenvalues:    -0.8256    -0.4139     1.0248
    403  Bq   Isotropic =    -0.0933   Anisotropy =     2.3565
   XX=     0.1049   YX=     0.8103   ZX=    -0.4156
   XY=     0.8163   YY=     0.3275   ZY=    -0.6841
   XZ=    -0.6855   YZ=    -0.9581   ZZ=    -0.7124
   Eigenvalues:    -1.1746    -0.5831     1.4777
    404  Bq   Isotropic =    -0.1170   Anisotropy =     3.4683
   XX=     0.3377   YX=     1.0955   ZX=    -0.7931
   XY=     1.1119   YY=     0.0888   ZY=    -1.0079
   XZ=    -1.3318   YZ=    -1.4340   ZZ=    -0.7776
   Eigenvalues:    -1.6862    -0.8601     2.1952
    405  Bq   Isotropic =    -0.1113   Anisotropy =     5.0766
   XX=     0.8088   YX=     1.2804   ZX=    -1.5186
   XY=     1.2556   YY=    -0.6235   ZY=    -1.2473
   XZ=    -2.5801   YZ=    -1.8491   ZZ=    -0.5194
   Eigenvalues:    -2.3052    -1.3019     3.2731
    406  Bq   Isotropic =    -0.0166   Anisotropy =     6.2601
   XX=     1.3618   YX=     0.7898   ZX=    -2.3019
   XY=     0.5718   YY=    -1.4234   ZY=    -0.7035
   XZ=    -4.0140   YZ=    -1.2927   ZZ=     0.0118
   Eigenvalues:    -2.6597    -1.5469     4.1568
    407  Bq   Isotropic =     0.0421   Anisotropy =     6.0586
   XX=     1.3525   YX=     0.1410   ZX=    -2.3698
   XY=    -0.0460   YY=    -1.1893   ZY=    -0.0866
   XZ=    -4.3252   YZ=    -0.2868   ZZ=    -0.0371
   Eigenvalues:    -2.7695    -1.1854     4.0811
    408  Bq   Isotropic =     0.0425   Anisotropy =     5.9980
   XX=     1.3360   YX=    -0.1747   ZX=    -2.3459
   XY=    -0.0376   YY=    -1.1547   ZY=     0.1124
   XZ=    -4.2927   YZ=     0.3040   ZZ=    -0.0536
   Eigenvalues:    -2.7557    -1.1579     4.0412
    409  Bq   Isotropic =    -0.0117   Anisotropy =     6.1616
   XX=     1.3354   YX=    -0.7748   ZX=    -2.2668
   XY=    -0.5722   YY=    -1.3706   ZY=     0.6681
   XZ=    -3.9837   YZ=     1.2472   ZZ=     0.0002
   Eigenvalues:    -2.6252    -1.5059     4.0961
    410  Bq   Isotropic =    -0.1042   Anisotropy =     5.0664
   XX=     0.8116   YX=    -1.2674   ZX=    -1.5229
   XY=    -1.2431   YY=    -0.6342   ZY=     1.2136
   XZ=    -2.6114   YZ=     1.8263   ZZ=    -0.4901
   Eigenvalues:    -2.2800    -1.3060     3.2733
    411  Bq   Isotropic =    -0.1134   Anisotropy =     3.4840
   XX=     0.3370   YX=    -1.0960   ZX=    -0.7978
   XY=    -1.1166   YY=     0.0832   ZY=     1.0014
   XZ=    -1.3599   YZ=     1.4423   ZZ=    -0.7604
   Eigenvalues:    -1.6806    -0.8689     2.2092
    412  Bq   Isotropic =    -0.0912   Anisotropy =     2.3672
   XX=     0.1032   YX=    -0.8104   ZX=    -0.4168
   XY=    -0.8202   YY=     0.3286   ZY=     0.6816
   XZ=    -0.7015   YZ=     0.9687   ZZ=    -0.7053
   Eigenvalues:    -1.1734    -0.5870     1.4870
    413  Bq   Isotropic =    -0.0920   Anisotropy =     2.0179
   XX=    -0.1720   YX=     0.6211   ZX=    -0.2371
   XY=     0.5816   YY=     0.5927   ZY=    -0.6337
   XZ=    -0.3673   YZ=    -0.8633   ZZ=    -0.6965
   Eigenvalues:    -1.0406    -0.4886     1.2533
    414  Bq   Isotropic =    -0.1207   Anisotropy =     3.0538
   XX=    -0.1343   YX=     0.9232   ZX=    -0.4836
   XY=     0.8671   YY=     0.6412   ZY=    -1.0427
   XZ=    -0.7458   YZ=    -1.4506   ZZ=    -0.8690
   Eigenvalues:    -1.5803    -0.6970     1.9152
    415  Bq   Isotropic =    -0.1325   Anisotropy =     4.8073
   XX=    -0.0325   YX=     1.2712   ZX=    -0.9973
   XY=     1.2157   YY=     0.4583   ZY=    -1.7645
   XZ=    -1.6015   YZ=    -2.5212   ZZ=    -0.8232
   Eigenvalues:    -2.4705    -0.9993     3.0724
    416  Bq   Isotropic =     0.0501   Anisotropy =     7.7812
   XX=     0.0994   YX=     1.4510   ZX=    -1.9617
   XY=     1.4228   YY=    -0.5366   ZY=    -2.7029
   XZ=    -3.4810   YZ=    -4.0788   ZZ=     0.5873
   Eigenvalues:    -3.5944    -1.4929     5.2375
    417  Bq   Isotropic =     0.7767   Anisotropy =    10.2640
   XX=     0.4748   YX=     0.9232   ZX=    -3.1672
   XY=     0.4719   YY=    -2.1134   ZY=    -0.9056
   XZ=    -6.2392   YZ=    -2.8059   ZZ=     3.9688
   Eigenvalues:    -3.1455    -2.1436     7.6194
    418  Bq   Isotropic =     0.7929   Anisotropy =     9.0753
   XX=     0.3187   YX=     0.1230   ZX=    -3.3375
   XY=    -0.3543   YY=    -0.7631   ZY=     0.5499
   XZ=    -6.8889   YZ=    -0.1095   ZZ=     2.8232
   Eigenvalues:    -3.6941    -0.7702     6.8431
    419  Bq   Isotropic =     0.7630   Anisotropy =     8.9300
   XX=     0.3097   YX=    -0.1510   ZX=    -3.3208
   XY=     0.2263   YY=    -0.7040   ZY=    -0.3996
   XZ=    -6.8427   YZ=     0.2035   ZZ=     2.6834
   Eigenvalues:    -3.7223    -0.7050     6.7164
    420  Bq   Isotropic =     0.7578   Anisotropy =    10.0900
   XX=     0.4525   YX=    -0.9151   ZX=    -3.1708
   XY=    -0.4683   YY=    -2.0152   ZY=     0.7802
   XZ=    -6.2411   YZ=     2.6324   ZZ=     3.8362
   Eigenvalues:    -3.0852    -2.1258     7.4845
    421  Bq   Isotropic =     0.0725   Anisotropy =     7.8189
   XX=     0.0866   YX=    -1.4603   ZX=    -1.9773
   XY=    -1.4363   YY=    -0.5805   ZY=     2.6417
   XZ=    -3.5503   YZ=     4.0537   ZZ=     0.7115
   Eigenvalues:    -3.5251    -1.5425     5.2851
    422  Bq   Isotropic =    -0.1235   Anisotropy =     4.8410
   XX=    -0.0471   YX=    -1.2676   ZX=    -0.9978
   XY=    -1.2237   YY=     0.4571   ZY=     1.7660
   XZ=    -1.6366   YZ=     2.5523   ZZ=    -0.7805
   Eigenvalues:    -2.4611    -1.0132     3.1038
    423  Bq   Isotropic =    -0.1161   Anisotropy =     3.0686
   XX=    -0.1383   YX=    -0.9197   ZX=    -0.4836
   XY=    -0.8693   YY=     0.6449   ZY=     1.0421
   XZ=    -0.7637   YZ=     1.4720   ZZ=    -0.8549
   Eigenvalues:    -1.5785    -0.6994     1.9296
    424  Bq   Isotropic =    -0.1233   Anisotropy =     2.3678
   XX=    -0.3740   YX=     0.5797   ZX=    -0.2065
   XY=     0.4827   YY=     0.8235   ZY=    -0.8160
   XZ=    -0.3086   YZ=    -1.1021   ZZ=    -0.8194
   Eigenvalues:    -1.2609    -0.5642     1.4553
    425  Bq   Isotropic =    -0.1748   Anisotropy =     3.7758
   XX=    -0.4601   YX=     0.9307   ZX=    -0.4815
   XY=     0.7536   YY=     0.9777   ZY=    -1.4516
   XZ=    -0.6810   YZ=    -2.0087   ZZ=    -1.0422
   Eigenvalues:    -2.0410    -0.8259     2.3424
    426  Bq   Isotropic =    -0.1925   Anisotropy =     6.1813
   XX=    -0.3663   YX=     1.3248   ZX=    -1.1705
   XY=     0.9848   YY=     0.6660   ZY=    -2.6066
   XZ=    -1.6261   YZ=    -3.8083   ZZ=    -0.8773
   Eigenvalues:    -3.4607    -1.0452     3.9283
    427  Bq   Isotropic =     0.1057   Anisotropy =     9.3994
   XX=     0.0241   YX=     0.8315   ZX=    -2.0536
   XY=     0.3433   YY=    -0.9155   ZY=    -3.8398
   XZ=    -3.3790   YZ=    -6.4169   ZZ=     1.2085
   Eigenvalues:    -5.4162    -0.6387     6.3720
    428  Bq   Isotropic =     1.7093   Anisotropy =    12.3976
   XX=     0.1598   YX=     0.3005   ZX=    -2.0574
   XY=    -0.0462   YY=    -2.5660   ZY=    -1.4031
   XZ=    -5.3315   YZ=    -5.7563   ZZ=     7.5343
   Eigenvalues:    -4.0202    -0.8262     9.9744
    429  Bq   Isotropic =     2.6072   Anisotropy =    11.9212
   XX=    -0.8601   YX=     0.1054   ZX=    -2.2041
   XY=    -0.1900   YY=     0.0148   ZY=     1.2100
   XZ=    -7.0655   YZ=    -0.7451   ZZ=     8.6669
   Eigenvalues:    -2.7437     0.0106    10.5547
    430  Bq   Isotropic =     2.5630   Anisotropy =    11.7745
   XX=    -0.9178   YX=    -0.1033   ZX=    -2.2261
   XY=     0.1118   YY=     0.1116   ZY=    -0.9834
   XZ=    -7.0941   YZ=     0.8004   ZZ=     8.4951
   Eigenvalues:    -2.8349     0.1112    10.4126
    431  Bq   Isotropic =     1.7545   Anisotropy =    12.3390
   XX=     0.0599   YX=    -0.3875   ZX=    -2.0514
   XY=    -0.0839   YY=    -2.4260   ZY=     1.2373
   XZ=    -5.3561   YZ=     5.5164   ZZ=     7.6297
   Eigenvalues:    -3.7220    -0.9950     9.9805
    432  Bq   Isotropic =     0.1508   Anisotropy =     9.4183
   XX=    -0.0402   YX=    -0.8279   ZX=    -1.9557
   XY=    -0.3988   YY=    -0.9050   ZY=     3.7906
   XZ=    -3.3467   YZ=     6.4232   ZZ=     1.3976
   Eigenvalues:    -5.2843    -0.6929     6.4297
    433  Bq   Isotropic =    -0.1752   Anisotropy =     6.1764
   XX=    -0.3770   YX=    -1.2882   ZX=    -1.1489
   XY=    -0.9661   YY=     0.6645   ZY=     2.5945
   XZ=    -1.6402   YZ=     3.8459   ZZ=    -0.8130
   Eigenvalues:    -3.4362    -1.0317     3.9424
    434  Bq   Isotropic =    -0.1667   Anisotropy =     3.7861
   XX=    -0.4591   YX=    -0.9222   ZX=    -0.4801
   XY=    -0.7500   YY=     0.9778   ZY=     1.4489
   XZ=    -0.6946   YZ=     2.0395   ZZ=    -1.0189
   Eigenvalues:    -2.0363    -0.8212     2.3573
    435  Bq   Isotropic =    -0.1625   Anisotropy =     2.6118
   XX=    -0.5604   YX=     0.4182   ZX=    -0.1140
   XY=     0.2679   YY=     0.9930   ZY=    -0.9529
   XZ=    -0.1878   YZ=    -1.2970   ZZ=    -0.9201
   Eigenvalues:    -1.4402    -0.6260     1.5787
    436  Bq   Isotropic =    -0.2548   Anisotropy =     4.3779
   XX=    -0.8561   YX=     0.6895   ZX=    -0.3079
   XY=     0.3994   YY=     1.2761   ZY=    -1.8111
   XZ=    -0.4534   YZ=    -2.5264   ZZ=    -1.1845
   Eigenvalues:    -2.4496    -0.9786     2.6638
    437  Bq   Isotropic =    -0.2050   Anisotropy =     7.9610
   XX=    -1.1709   YX=     1.1378   ZX=    -0.9968
   XY=     0.4950   YY=     0.9689   ZY=    -3.5649
   XZ=    -1.3177   YZ=    -5.3756   ZZ=    -0.4132
   Eigenvalues:    -4.2869    -1.4305     5.1023
    438  Bq   Isotropic =     0.9430   Anisotropy =    11.6357
   XX=    -0.6183   YX=     0.4272   ZX=    -2.2169
   XY=    -0.9911   YY=    -1.4151   ZY=    -2.9768
   XZ=    -3.5553   YZ=    -8.1070   ZZ=     4.8624
   Eigenvalues:    -5.3171    -0.5539     8.7001
    439  Bq   Isotropic =     2.9609   Anisotropy =    13.4109
   XX=    -0.5017   YX=    -0.1183   ZX=    -0.6524
   XY=    -1.3938   YY=    -1.4223   ZY=     0.4126
   XZ=    -3.9002   YZ=    -6.6866   ZZ=    10.8067
   Eigenvalues:    -2.9316    -0.0872    11.9015
    440  Bq   Isotropic =     4.1362   Anisotropy =    13.1542
   XX=    -0.5555   YX=     0.3295   ZX=    -0.3878
   XY=    -0.0008   YY=     0.4217   ZY=     1.4197
   XZ=    -4.0306   YZ=    -1.5602   ZZ=    12.5423
   Eigenvalues:    -0.9348     0.4378    12.9056
    441  Bq   Isotropic =     4.1117   Anisotropy =    13.0700
   XX=    -0.5940   YX=    -0.2946   ZX=    -0.4238
   XY=    -0.0391   YY=     0.4808   ZY=    -1.1768
   XZ=    -4.0451   YZ=     1.5919   ZZ=    12.4485
   Eigenvalues:    -0.9779     0.4881    12.8251
    442  Bq   Isotropic =     2.9470   Anisotropy =    13.4050
   XX=    -0.5260   YX=     0.0659   ZX=    -0.6731
   XY=     1.2152   YY=    -1.4001   ZY=    -0.2726
   XZ=    -3.8401   YZ=     6.6237   ZZ=    10.7671
   Eigenvalues:    -2.8424    -0.2003    11.8836
    443  Bq   Isotropic =     0.8839   Anisotropy =    11.4767
   XX=    -0.6567   YX=    -0.4044   ZX=    -2.1618
   XY=     0.9688   YY=    -1.4069   ZY=     2.9424
   XZ=    -3.5107   YZ=     8.0484   ZZ=     4.7152
   Eigenvalues:    -5.3015    -0.5820     8.5350
    444  Bq   Isotropic =    -0.1904   Anisotropy =     7.9199
   XX=    -1.1454   YX=    -1.1319   ZX=    -1.0140
   XY=    -0.4880   YY=     0.9061   ZY=     3.5069
   XZ=    -1.3444   YZ=     5.3954   ZZ=    -0.3318
   Eigenvalues:    -4.2510    -1.4096     5.0895
    445  Bq   Isotropic =    -0.2450   Anisotropy =     4.3933
   XX=    -0.8523   YX=    -0.6899   ZX=    -0.3096
   XY=    -0.4002   YY=     1.2710   ZY=     1.8078
   XZ=    -0.4594   YZ=     2.5655   ZZ=    -1.1536
   Eigenvalues:    -2.4435    -0.9753     2.6839
    446  Bq   Isotropic =    -0.1955   Anisotropy =     2.6669
   XX=    -0.6400   YX=     0.1769   ZX=     0.0230
   XY=     0.0027   YY=     1.0219   ZY=    -0.9903
   XZ=    -0.0178   YZ=    -1.3936   ZZ=    -0.9684
   Eigenvalues:    -1.5278    -0.6410     1.5825
    447  Bq   Isotropic =    -0.3118   Anisotropy =     4.3792
   XX=    -0.9315   YX=     0.2154   ZX=     0.0312
   XY=    -0.1016   YY=     1.2354   ZY=    -1.8438
   XZ=    -0.0715   YZ=    -2.7491   ZZ=    -1.2392
   Eigenvalues:    -2.6106    -0.9324     2.6077
    448  Bq   Isotropic =    -0.2697   Anisotropy =     7.4339
   XX=    -1.0067   YX=     0.0027   ZX=     0.3562
   XY=    -0.4916   YY=     0.6333   ZY=    -3.3355
   XZ=     0.0491   YZ=    -5.7412   ZZ=    -0.4357
   Eigenvalues:    -4.4709    -1.0243     4.6863
    449  Bq   Isotropic =     1.0288   Anisotropy =     9.9868
   XX=     0.2820   YX=     0.4262   ZX=     1.4790
   XY=     0.0067   YY=    -1.9114   ZY=    -1.9966
   XZ=     0.7447   YZ=    -8.4405   ZZ=     4.7157
   Eigenvalues:    -4.8826     0.2823     7.6866
    450  Bq   Isotropic =     2.9939   Anisotropy =    11.7710
   XX=     0.7428   YX=     1.5058   ZX=     0.4160
   XY=     0.8935   YY=    -1.7617   ZY=     0.8746
   XZ=    -0.4171   YZ=    -7.3475   ZZ=    10.0005
   Eigenvalues:    -2.9586     1.0991    10.8412
    451  Bq   Isotropic =     4.4637   Anisotropy =    13.4894
   XX=     0.4543   YX=     0.8158   ZX=    -1.2989
   XY=     0.3811   YY=    -0.2221   ZY=     1.0049
   XZ=    -2.2581   YZ=    -2.5650   ZZ=    13.1590
   Eigenvalues:    -0.5758     0.5103    13.4567
    452  Bq   Isotropic =     4.4622   Anisotropy =    13.4680
   XX=     0.4077   YX=    -0.7908   ZX=    -1.3162
   XY=    -0.3910   YY=    -0.1470   ZY=    -0.7814
   XZ=    -2.2467   YZ=     2.5876   ZZ=    13.1260
   Eigenvalues:    -0.5259     0.4717    13.4409
    453  Bq   Isotropic =     3.0170   Anisotropy =    11.8367
   XX=     0.6015   YX=    -1.4839   ZX=     0.3686
   XY=    -0.8652   YY=    -1.6066   ZY=    -0.7792
   XZ=    -0.3977   YZ=     7.2716   ZZ=    10.0561
   Eigenvalues:    -2.8248     0.9677    10.9081
    454  Bq   Isotropic =     1.0634   Anisotropy =    10.0817
   XX=     0.0928   YX=    -0.4665   ZX=     1.4150
   XY=    -0.0255   YY=    -1.8198   ZY=     1.8966
   XZ=     0.7402   YZ=     8.3835   ZZ=     4.9173
   Eigenvalues:    -4.7086     0.1143     7.7845
    455  Bq   Isotropic =    -0.2421   Anisotropy =     7.5075
   XX=    -1.0493   YX=    -0.0186   ZX=     0.3699
   XY=     0.4758   YY=     0.6280   ZY=     3.3183
   XZ=     0.0828   YZ=     5.8014   ZZ=    -0.3049
   Eigenvalues:    -4.4221    -1.0671     4.7629
    456  Bq   Isotropic =    -0.3016   Anisotropy =     4.4043
   XX=    -0.9365   YX=    -0.2104   ZX=     0.0382
   XY=     0.1072   YY=     1.2406   ZY=     1.8411
   XZ=    -0.0603   YZ=     2.7868   ZZ=    -1.2087
   Eigenvalues:    -2.6023    -0.9370     2.6347
    457  Bq   Isotropic =    -0.2135   Anisotropy =     2.5750
   XX=    -0.6225   YX=    -0.0488   ZX=     0.1574
   XY=    -0.2113   YY=     0.9456   ZY=    -0.9387
   XZ=     0.1720   YZ=    -1.3640   ZZ=    -0.9635
   Eigenvalues:    -1.5145    -0.6291     1.5032
    458  Bq   Isotropic =    -0.3360   Anisotropy =     4.1094
   XX=    -0.8562   YX=    -0.0194   ZX=     0.2510
   XY=    -0.3124   YY=     1.0563   ZY=    -1.6763
   XZ=     0.3032   YZ=    -2.6790   ZZ=    -1.2080
   Eigenvalues:    -2.5438    -0.8677     2.4036
    459  Bq   Isotropic =    -0.3589   Anisotropy =     6.5484
   XX=    -0.8239   YX=     0.2853   ZX=     0.2543
   XY=    -0.2557   YY=     0.3587   ZY=    -2.7801
   XZ=     0.4728   YZ=    -5.4067   ZZ=    -0.6115
   Eigenvalues:    -4.2715    -0.8119     4.0067
    460  Bq   Isotropic =     0.5333   Anisotropy =     9.5911
   XX=    -0.0101   YX=     1.1080   ZX=    -0.4557
   XY=     0.1996   YY=    -1.6538   ZY=    -2.4750
   XZ=     0.2956   YZ=    -8.6821   ZZ=     3.2638
   Eigenvalues:    -5.3392     0.0117     6.9274
    461  Bq   Isotropic =     2.9431   Anisotropy =    13.9545
   XX=     0.3804   YX=     1.5862   ZX=    -1.6883
   XY=     0.3804   YY=    -2.1148   ZY=    -0.4269
   XZ=    -0.3633   YZ=    -8.9440   ZZ=    10.5636
   Eigenvalues:    -3.7517     0.3349    12.2461
    462  Bq   Isotropic =     5.1636   Anisotropy =    16.8926
   XX=     0.1751   YX=     0.7586   ZX=    -2.6966
   XY=     0.0990   YY=    -0.7665   ZY=     0.7638
   XZ=    -1.2117   YZ=    -3.3875   ZZ=    16.0821
   Eigenvalues:    -0.9532     0.0186    16.4253
    463  Bq   Isotropic =     5.1471   Anisotropy =    16.8272
   XX=     0.1509   YX=    -0.7781   ZX=    -2.6791
   XY=    -0.1227   YY=    -0.7061   ZY=    -0.5034
   XZ=    -1.1679   YZ=     3.4929   ZZ=    15.9966
   Eigenvalues:    -0.9295     0.0055    16.3653
    464  Bq   Isotropic =     2.9227   Anisotropy =    13.8334
   XX=     0.3282   YX=    -1.6147   ZX=    -1.6178
   XY=    -0.4249   YY=    -1.9712   ZY=     0.5752
   XZ=    -0.2398   YZ=     8.9180   ZZ=    10.4112
   Eigenvalues:    -3.6947     0.3179    12.1450
    465  Bq   Isotropic =     0.5434   Anisotropy =     9.4757
   XX=    -0.0271   YX=    -1.1044   ZX=    -0.3392
   XY=    -0.2192   YY=    -1.5420   ZY=     2.4539
   XZ=     0.4395   YZ=     8.6060   ZZ=     3.1994
   Eigenvalues:    -5.2525     0.0223     6.8605
    466  Bq   Isotropic =    -0.3364   Anisotropy =     6.4968
   XX=    -0.7999   YX=    -0.2558   ZX=     0.3003
   XY=     0.2807   YY=     0.3682   ZY=     2.7239
   XZ=     0.5315   YZ=     5.3859   ZZ=    -0.5775
   Eigenvalues:    -4.2139    -0.7901     3.9948
    467  Bq   Isotropic =    -0.3243   Anisotropy =     4.1006
   XX=    -0.8439   YX=     0.0293   ZX=     0.2592
   XY=     0.3260   YY=     1.0544   ZY=     1.6560
   XZ=     0.3184   YZ=     2.6938   ZZ=    -1.1835
   Eigenvalues:    -2.5246    -0.8577     2.4095
    468  Bq   Isotropic =    -0.2134   Anisotropy =     2.3872
   XX=    -0.5377   YX=    -0.2600   ZX=     0.2720
   XY=    -0.3838   YY=     0.8197   ZY=    -0.8274
   XZ=     0.3386   YZ=    -1.2010   ZZ=    -0.9224
   Eigenvalues:    -1.4135    -0.6048     1.3780
    469  Bq   Isotropic =    -0.3388   Anisotropy =     3.8567
   XX=    -0.8102   YX=    -0.3482   ZX=     0.4922
   XY=    -0.5459   YY=     0.9567   ZY=    -1.4771
   XZ=     0.6904   YZ=    -2.3335   ZZ=    -1.1629
   Eigenvalues:    -2.3397    -0.9091     2.2323
    470  Bq   Isotropic =    -0.4149   Anisotropy =     6.7230
   XX=    -1.2968   YX=    -0.2833   ZX=     0.9146
   XY=    -0.5956   YY=     0.6230   ZY=    -2.6671
   XZ=     1.5816   YZ=    -4.8269   ZZ=    -0.5708
   Eigenvalues:    -3.9460    -1.3657     4.0671
    471  Bq   Isotropic =     0.2840   Anisotropy =    10.6792
   XX=    -1.7375   YX=     0.5816   ZX=     1.2940
   XY=     0.0895   YY=    -0.9076   ZY=    -2.6370
   XZ=     3.4952   YZ=    -7.9718   ZZ=     3.4972
   Eigenvalues:    -5.2464    -1.3050     7.4035
    472  Bq   Isotropic =     2.5065   Anisotropy =    15.0893
   XX=    -1.7902   YX=     2.1058   ZX=    -0.4230
   XY=     1.0231   YY=    -1.3011   ZY=    -0.8130
   XZ=     4.7529   YZ=    -9.1054   ZZ=    10.6108
   Eigenvalues:    -4.7929    -0.2536    12.5661
    473  Bq   Isotropic =     5.0896   Anisotropy =    19.4133
   XX=    -1.7115   YX=     1.2944   ZX=    -3.6363
   XY=     0.5243   YY=    -0.9048   ZY=     0.4382
   XZ=     4.0897   YZ=    -3.7593   ZZ=    17.8851
   Eigenvalues:    -2.3646    -0.3984    18.0318
    474  Bq   Isotropic =     5.0624   Anisotropy =    19.3301
   XX=    -1.7247   YX=    -1.3132   ZX=    -3.6013
   XY=    -0.4540   YY=    -0.8490   ZY=    -0.1585
   XZ=     4.0970   YZ=     3.9084   ZZ=    17.7608
   Eigenvalues:    -2.3484    -0.4136    17.9491
    475  Bq   Isotropic =     2.4855   Anisotropy =    14.9858
   XX=    -1.8279   YX=    -2.0528   ZX=    -0.4470
   XY=    -0.9049   YY=    -1.1875   ZY=     0.9346
   XZ=     4.7155   YZ=     9.0514   ZZ=    10.4719
   Eigenvalues:    -4.6899    -0.3296    12.4760
    476  Bq   Isotropic =     0.2917   Anisotropy =    10.5594
   XX=    -1.7525   YX=    -0.5886   ZX=     1.1761
   XY=    -0.0338   YY=    -0.8241   ZY=     2.6166
   XZ=     3.4101   YZ=     7.9105   ZZ=     3.4516
   Eigenvalues:    -5.1248    -1.3315     7.3313
    477  Bq   Isotropic =    -0.3960   Anisotropy =     6.6290
   XX=    -1.2741   YX=     0.2514   ZX=     0.8778
   XY=     0.5900   YY=     0.6286   ZY=     2.5984
   XZ=     1.5718   YZ=     4.7952   ZZ=    -0.5424
   Eigenvalues:    -3.8772    -1.3340     4.0234
    478  Bq   Isotropic =    -0.3282   Anisotropy =     3.8301
   XX=    -0.7971   YX=     0.3387   ZX=     0.4867
   XY=     0.5467   YY=     0.9513   ZY=     1.4500
   XZ=     0.6984   YZ=     2.3397   ZZ=    -1.1387
   Eigenvalues:    -2.3152    -0.8946     2.2252
    479  Bq   Isotropic =    -0.1934   Anisotropy =     2.0867
   XX=    -0.3693   YX=    -0.4143   ZX=     0.3381
   XY=    -0.4992   YY=     0.6358   ZY=    -0.6658
   XZ=     0.4236   YZ=    -0.9420   ZZ=    -0.8467
   Eigenvalues:    -1.2369    -0.5410     1.1978
    480  Bq   Isotropic =    -0.2977   Anisotropy =     3.2490
   XX=    -0.4899   YX=    -0.6241   ZX=     0.6344
   XY=    -0.7380   YY=     0.7061   ZY=    -1.1190
   XZ=     0.8557   YZ=    -1.7049   ZZ=    -1.1092
   Eigenvalues:    -1.9685    -0.7929     1.8683
    481  Bq   Isotropic =    -0.4185   Anisotropy =     5.2675
   XX=    -0.5873   YX=    -0.8296   ZX=     1.3095
   XY=    -0.9675   YY=     0.4705   ZY=    -1.8698
   XZ=     1.9092   YZ=    -3.1681   ZZ=    -1.1386
   Eigenvalues:    -3.2525    -1.0961     3.0932
    482  Bq   Isotropic =    -0.3635   Anisotropy =     8.0350
   XX=    -0.6820   YX=    -0.2686   ZX=     2.2771
   XY=    -0.5541   YY=    -0.3315   ZY=    -2.5321
   XZ=     4.0253   YZ=    -5.3972   ZZ=    -0.0770
   Eigenvalues:    -5.1369    -0.9468     4.9932
    483  Bq   Isotropic =     0.7103   Anisotropy =    12.1820
   XX=    -1.5317   YX=     0.9718   ZX=     1.7430
   XY=     0.1381   YY=    -1.1855   ZY=    -2.4582
   XZ=     6.9085   YZ=    -7.3329   ZZ=     4.8480
   Eigenvalues:    -5.8784    -0.8224     8.8316
    484  Bq   Isotropic =     2.4482   Anisotropy =    16.5064
   XX=    -3.0622   YX=     0.5771   ZX=     0.3532
   XY=     0.1382   YY=    -1.1748   ZY=    -0.5642
   XZ=    10.1125   YZ=    -3.1898   ZZ=    11.5816
   Eigenvalues:    -4.9692    -1.1387    13.4524
    485  Bq   Isotropic =     2.4361   Anisotropy =    16.4536
   XX=    -3.0588   YX=    -0.5693   ZX=     0.3432
   XY=     0.0043   YY=    -1.1401   ZY=     0.7352
   XZ=    10.0591   YZ=     3.2929   ZZ=    11.5073
   Eigenvalues:    -4.9413    -1.1556    13.4052
    486  Bq   Isotropic =     0.6959   Anisotropy =    12.0836
   XX=    -1.5696   YX=    -0.9535   ZX=     1.7660
   XY=    -0.0705   YY=    -1.0608   ZY=     2.4674
   XZ=     6.9076   YZ=     7.2670   ZZ=     4.7181
   Eigenvalues:    -5.8393    -0.8246     8.7517
    487  Bq   Isotropic =    -0.3450   Anisotropy =     8.0019
   XX=    -0.7303   YX=     0.2820   ZX=     2.2615
   XY=     0.5859   YY=    -0.2790   ZY=     2.4665
   XZ=     4.0525   YZ=     5.3333   ZZ=    -0.0255
   Eigenvalues:    -5.0491    -0.9754     4.9896
    488  Bq   Isotropic =    -0.4062   Anisotropy =     5.2401
   XX=    -0.6057   YX=     0.8135   ZX=     1.2916
   XY=     0.9661   YY=     0.4850   ZY=     1.8338
   XZ=     1.9231   YZ=     3.1614   ZZ=    -1.0980
   Eigenvalues:    -3.2097    -1.0962     3.0872
    489  Bq   Isotropic =    -0.2910   Anisotropy =     3.2332
   XX=    -0.4907   YX=     0.6131   ZX=     0.6281
   XY=     0.7352   YY=     0.7070   ZY=     1.0991
   XZ=     0.8658   YZ=     1.7107   ZZ=    -1.0895
   Eigenvalues:    -1.9505    -0.7870     1.8644
    490  Bq   Isotropic =    -0.1627   Anisotropy =     1.7279
   XX=    -0.1841   YX=    -0.4639   ZX=     0.3409
   XY=    -0.5258   YY=     0.4359   ZY=    -0.4933
   XZ=     0.4195   YZ=    -0.6737   ZZ=    -0.7399
   Eigenvalues:    -1.0229    -0.4545     0.9892
    491  Bq   Isotropic =    -0.2374   Anisotropy =     2.5317
   XX=    -0.1736   YX=    -0.6560   ZX=     0.5914
   XY=    -0.7435   YY=     0.4360   ZY=    -0.7599
   XZ=     0.7817   YZ=    -1.1158   ZZ=    -0.9745
   Eigenvalues:    -1.5335    -0.6291     1.4504
    492  Bq   Isotropic =    -0.3305   Anisotropy =     3.7915
   XX=    -0.1215   YX=    -0.8306   ZX=     1.0455
   XY=    -0.9769   YY=     0.2905   ZY=    -1.1729
   XZ=     1.5272   YZ=    -1.8790   ZZ=    -1.1605
   Eigenvalues:    -2.3474    -0.8413     2.1972
    493  Bq   Isotropic =    -0.3895   Anisotropy =     5.7741
   XX=    -0.1980   YX=    -0.7949   ZX=     1.7212
   XY=    -1.1035   YY=    -0.1500   ZY=    -1.7614
   XZ=     3.0158   YZ=    -3.0886   ZZ=    -0.8205
   Eigenvalues:    -3.5049    -1.1235     3.4599
    494  Bq   Isotropic =    -0.1927   Anisotropy =     8.6313
   XX=    -0.5970   YX=    -0.5940   ZX=     2.5618
   XY=    -0.9625   YY=    -1.2372   ZY=    -1.7394
   XZ=     5.7530   YZ=    -3.5480   ZZ=     1.2562
   Eigenvalues:    -4.3822    -1.7574     5.5616
    495  Bq   Isotropic =    -0.0781   Anisotropy =    10.1735
   XX=    -0.9271   YX=    -0.2583   ZX=     3.3924
   XY=    -0.2627   YY=    -1.4375   ZY=    -0.2576
   XZ=     8.3053   YZ=    -1.0652   ZZ=     2.1304
   Eigenvalues:    -5.4536    -1.4849     6.7042
    496  Bq   Isotropic =    -0.0663   Anisotropy =    10.1707
   XX=    -0.9383   YX=     0.3018   ZX=     3.3545
   XY=     0.3758   YY=    -1.4470   ZY=     0.2854
   XZ=     8.2769   YZ=     1.0742   ZZ=     2.1865
   Eigenvalues:    -5.4032    -1.5098     6.7142
    497  Bq   Isotropic =    -0.1912   Anisotropy =     8.5497
   XX=    -0.6038   YX=     0.5901   ZX=     2.5162
   XY=     1.0095   YY=    -1.1635   ZY=     1.7643
   XZ=     5.6924   YZ=     3.5613   ZZ=     1.1936
   Eigenvalues:    -4.3549    -1.7273     5.5086
    498  Bq   Isotropic =    -0.3805   Anisotropy =     5.7125
   XX=    -0.1957   YX=     0.7868   ZX=     1.7082
   XY=     1.1047   YY=    -0.1167   ZY=     1.7163
   XZ=     3.0093   YZ=     3.0441   ZZ=    -0.8290
   Eigenvalues:    -3.4671    -1.1022     3.4279
    499  Bq   Isotropic =    -0.3235   Anisotropy =     3.7697
   XX=    -0.1251   YX=     0.8244   ZX=     1.0398
   XY=     0.9750   YY=     0.2982   ZY=     1.1467
   XZ=     1.5382   YZ=     1.8673   ZZ=    -1.1437
   Eigenvalues:    -2.3247    -0.8355     2.1896
    500  Bq   Isotropic =    -0.2334   Anisotropy =     2.5212
   XX=    -0.1759   YX=     0.6501   ZX=     0.5877
   XY=     0.7415   YY=     0.4381   ZY=     0.7454
   XZ=     0.7912   YZ=     1.1175   ZZ=    -0.9622
   Eigenvalues:    -1.5220    -0.6255     1.4474
    501  Bq   Isotropic =    -0.1318   Anisotropy =     1.3833
   XX=    -0.0400   YX=    -0.4386   ZX=     0.3045
   XY=    -0.4858   YY=     0.2651   ZY=    -0.3457
   XZ=     0.3641   YZ=    -0.4518   ZZ=    -0.6207
   Eigenvalues:    -0.8144    -0.3715     0.7903
    502  Bq   Isotropic =    -0.1849   Anisotropy =     1.9188
   XX=     0.0291   YX=    -0.5843   ZX=     0.4885
   XY=    -0.6522   YY=     0.2199   ZY=    -0.4886
   XZ=     0.6273   YZ=    -0.6833   ZZ=    -0.8038
   Eigenvalues:    -1.1501    -0.4990     1.0942
    503  Bq   Isotropic =    -0.2557   Anisotropy =     2.7087
   XX=     0.1487   YX=    -0.7377   ZX=     0.7959
   XY=    -0.8432   YY=     0.0717   ZY=    -0.6836
   XZ=     1.1199   YZ=    -1.0245   ZZ=    -0.9876
   Eigenvalues:    -1.6374    -0.6798     1.5501
    504  Bq   Isotropic =    -0.3390   Anisotropy =     3.8779
   XX=     0.3172   YX=    -0.8551   ZX=     1.3111
   XY=    -1.0009   YY=    -0.3045   ZY=    -0.8915
   XZ=     2.0383   YZ=    -1.4133   ZZ=    -1.0298
   Eigenvalues:    -2.2918    -0.9715     2.2462
    505  Bq   Isotropic =    -0.4005   Anisotropy =     5.2271
   XX=     0.5736   YX=    -0.7353   ZX=     2.0546
   XY=    -0.8150   YY=    -0.9845   ZY=    -0.7482
   XZ=     3.4015   YZ=    -1.3020   ZZ=    -0.7906
   Eigenvalues:    -2.9839    -1.3018     3.0843
    506  Bq   Isotropic =    -0.4415   Anisotropy =     5.7785
   XX=     0.7219   YX=    -0.2298   ZX=     2.4826
   XY=    -0.2040   YY=    -1.2027   ZY=    -0.1761
   XZ=     4.2271   YZ=    -0.4083   ZZ=    -0.8438
   Eigenvalues:    -3.5097    -1.2256     3.4108
    507  Bq   Isotropic =    -0.4381   Anisotropy =     5.7853
   XX=     0.7128   YX=     0.2541   ZX=     2.4780
   XY=     0.2508   YY=    -1.2074   ZY=     0.1650
   XZ=     4.2340   YZ=     0.3937   ZZ=    -0.8197
   Eigenvalues:    -3.4975    -1.2356     3.4188
    508  Bq   Isotropic =    -0.3943   Anisotropy =     5.2030
   XX=     0.5506   YX=     0.7457   ZX=     2.0293
   XY=     0.8517   YY=    -0.9567   ZY=     0.7525
   XZ=     3.3888   YZ=     1.3085   ZZ=    -0.7769
   Eigenvalues:    -2.9610    -1.2963     3.0743
    509  Bq   Isotropic =    -0.3323   Anisotropy =     3.8444
   XX=     0.3059   YX=     0.8468   ZX=     1.2931
   XY=     1.0044   YY=    -0.2805   ZY=     0.8753
   XZ=     2.0303   YZ=     1.4029   ZZ=    -1.0222
   Eigenvalues:    -2.2711    -0.9564     2.2307
    510  Bq   Isotropic =    -0.2511   Anisotropy =     2.6916
   XX=     0.1444   YX=     0.7310   ZX=     0.7890
   XY=     0.8409   YY=     0.0800   ZY=     0.6686
   XZ=     1.1243   YZ=     1.0187   ZZ=    -0.9777
   Eigenvalues:    -1.6244    -0.6722     1.5433
    511  Bq   Isotropic =    -0.1823   Anisotropy =     1.9105
   XX=     0.0266   YX=     0.5799   ZX=     0.4854
   XY=     0.6504   YY=     0.2227   ZY=     0.4785
   XZ=     0.6340   YZ=     0.6835   ZZ=    -0.7961
   Eigenvalues:    -1.1428    -0.4954     1.0914
 End of Minotr F.D. properties file   721 does not exist.
 End of Minotr F.D. properties file   722 does not exist.
 End of Minotr F.D. properties file   788 does not exist.
 Hyperfine terms turned off by default for NAtoms > 100.

 **********************************************************************

            Population analysis using the SCF density.

 **********************************************************************

 Alpha  occ. eigenvalues --  -19.11332 -10.26037 -10.20594 -10.20593 -10.20448
 Alpha  occ. eigenvalues --  -10.19744 -10.19363 -10.19361 -10.18712 -10.18712
 Alpha  occ. eigenvalues --  -10.18236 -10.18184 -10.18117 -10.18113 -10.15095
 Alpha  occ. eigenvalues --   -1.05335  -0.89575  -0.83795  -0.82077  -0.78964
 Alpha  occ. eigenvalues --   -0.75568  -0.74547  -0.68974  -0.65975  -0.65592
 Alpha  occ. eigenvalues --   -0.59492  -0.56872  -0.56476  -0.53624  -0.51357
 Alpha  occ. eigenvalues --   -0.50865  -0.47696  -0.46881  -0.45982  -0.44294
 Alpha  occ. eigenvalues --   -0.43530  -0.42831  -0.42084  -0.40532  -0.40393
 Alpha  occ. eigenvalues --   -0.39233  -0.38062  -0.36984  -0.36533  -0.36104
 Alpha  occ. eigenvalues --   -0.34640  -0.33480  -0.30643  -0.29124  -0.25644
 Alpha  occ. eigenvalues --   -0.23651  -0.21366
 Alpha virt. eigenvalues --   -0.06785  -0.03898  -0.01963   0.02880   0.03760
 Alpha virt. eigenvalues --    0.03773   0.05071   0.06009   0.08270   0.08700
 Alpha virt. eigenvalues --    0.09153   0.09657   0.10558   0.12172   0.12909
 Alpha virt. eigenvalues --    0.13333   0.14272   0.15353   0.17415   0.18883
 Alpha virt. eigenvalues --    0.20928   0.21056   0.22670   0.24200   0.25780
 Alpha virt. eigenvalues --    0.26271   0.28697   0.29196   0.29237   0.30614
 Alpha virt. eigenvalues --    0.30815   0.32620   0.33178   0.34706   0.35475
 Alpha virt. eigenvalues --    0.36267   0.37089   0.37186   0.38487   0.40528
 Alpha virt. eigenvalues --    0.40668   0.42369   0.42583   0.43327   0.43923
 Alpha virt. eigenvalues --    0.44421   0.45211   0.47172   0.47213   0.49244
 Alpha virt. eigenvalues --    0.49521   0.50377   0.50543   0.50854   0.51928
 Alpha virt. eigenvalues --    0.54350   0.54790   0.56386   0.56529   0.56819
 Alpha virt. eigenvalues --    0.57154   0.58147   0.59269   0.59550   0.59957
 Alpha virt. eigenvalues --    0.60931   0.61291   0.61767   0.61979   0.63982
 Alpha virt. eigenvalues --    0.64253   0.64609   0.64710   0.65402   0.66396
 Alpha virt. eigenvalues --    0.66874   0.69199   0.69293   0.71216   0.73671
 Alpha virt. eigenvalues --    0.74152   0.75705   0.76128   0.76885   0.77176
 Alpha virt. eigenvalues --    0.78023   0.79369   0.79991   0.81216   0.82982
 Alpha virt. eigenvalues --    0.84878   0.85851   0.88452   0.90012   0.90031
 Alpha virt. eigenvalues --    0.90661   0.91128   0.95565   0.98008   1.00518
 Alpha virt. eigenvalues --    1.01491   1.04762   1.05140   1.08081   1.08391
 Alpha virt. eigenvalues --    1.12368   1.13830   1.14200   1.16044   1.17565
 Alpha virt. eigenvalues --    1.19491   1.19941   1.26308   1.27208   1.30569
 Alpha virt. eigenvalues --    1.36708   1.38552   1.39001   1.39028   1.40867
 Alpha virt. eigenvalues --    1.41608   1.42122   1.43913   1.46492   1.46502
 Alpha virt. eigenvalues --    1.46669   1.49795   1.49971   1.50717   1.52572
 Alpha virt. eigenvalues --    1.52928   1.53591   1.53906   1.56516   1.56700
 Alpha virt. eigenvalues --    1.57969   1.58140   1.58440   1.59430   1.60595
 Alpha virt. eigenvalues --    1.63173   1.63582   1.65350   1.65912   1.66590
 Alpha virt. eigenvalues --    1.67397   1.67615   1.70073   1.70167   1.72780
 Alpha virt. eigenvalues --    1.73962   1.75077   1.76233   1.76504   1.77340
 Alpha virt. eigenvalues --    1.78519   1.80352   1.80521   1.80868   1.82726
 Alpha virt. eigenvalues --    1.83165   1.83467   1.88816   1.88897   1.90505
 Alpha virt. eigenvalues --    1.91539   1.92714   1.93344   1.94440   1.96418
 Alpha virt. eigenvalues --    1.99319   2.01231   2.02062   2.02498   2.04161
 Alpha virt. eigenvalues --    2.07501   2.08680   2.10134   2.11020   2.14067
 Alpha virt. eigenvalues --    2.15364   2.17811   2.17981   2.19256   2.23621
 Alpha virt. eigenvalues --    2.25328   2.26290   2.29864   2.30000   2.32288
 Alpha virt. eigenvalues --    2.34837   2.35469   2.36875   2.38625   2.41237
 Alpha virt. eigenvalues --    2.41983   2.42090   2.43941   2.48255   2.50801
 Alpha virt. eigenvalues --    2.51557   2.53585   2.55928   2.56678   2.58731
 Alpha virt. eigenvalues --    2.59756   2.60539   2.61283   2.62280   2.62780
 Alpha virt. eigenvalues --    2.63746   2.65185   2.65238   2.66403   2.66553
 Alpha virt. eigenvalues --    2.68115   2.70227   2.72799   2.74199   2.75301
 Alpha virt. eigenvalues --    2.80452   2.80762   2.81549   2.83541   2.85871
 Alpha virt. eigenvalues --    2.85938   2.87023   2.87196   2.93189   2.93561
 Alpha virt. eigenvalues --    2.94520   2.97036   2.99638   3.01723   3.04168
 Alpha virt. eigenvalues --    3.05216   3.07409   3.11975   3.12080   3.16278
 Alpha virt. eigenvalues --    3.16935   3.22574   3.26462   3.28262   3.30177
 Alpha virt. eigenvalues --    3.31519   3.33126   3.36712   3.45174   3.45904
 Alpha virt. eigenvalues --    3.47825   3.54222   3.55288   3.57958   3.66367
 Alpha virt. eigenvalues --    3.67568   3.74229   3.82612   3.85217   3.97258
 Alpha virt. eigenvalues --    3.98101   3.99111   3.99456   4.07289   4.07732
 Alpha virt. eigenvalues --    4.14326   4.16235   4.25832   4.38550   4.41894
 Alpha virt. eigenvalues --    4.54534   4.60251   4.97231   5.09281   5.61320
 Alpha virt. eigenvalues --   23.50119  23.69095  23.73058  23.79259  23.86962
 Alpha virt. eigenvalues --   23.89248  23.89558  23.94964  24.03307  24.09719
 Alpha virt. eigenvalues --   24.10806  24.17297  24.20664  24.22387  49.99434
          Condensed to atoms (all electrons):
 Mulliken charges:
               1
     1  C    0.329651
     2  C   -0.123744
     3  C   -0.123676
     4  C   -0.032471
     5  C    0.016520
     6  C    0.016569
     7  C   -0.032480
     8  C   -0.421242
     9  C   -0.037906
    10  C   -0.037924
    11  C   -0.083562
    12  C   -0.083587
    13  C   -0.215359
    14  C   -0.172514
    15  O   -0.287093
    16  H    0.099133
    17  H    0.099140
    18  H    0.099580
    19  H    0.099586
    20  H    0.093317
    21  H    0.093312
    22  H    0.110166
    23  H    0.110170
    24  H    0.144837
    25  H    0.119564
    26  H    0.109993
    27  H    0.110019
    28  Bq   0.000000
    29  Bq   0.000000
    30  Bq   0.000000
    31  Bq   0.000000
    32  Bq   0.000000
    33  Bq   0.000000
    34  Bq   0.000000
    35  Bq   0.000000
    36  Bq   0.000000
    37  Bq   0.000000
    38  Bq   0.000000
    39  Bq   0.000000
    40  Bq   0.000000
    41  Bq   0.000000
    42  Bq   0.000000
    43  Bq   0.000000
    44  Bq   0.000000
    45  Bq   0.000000
    46  Bq   0.000000
    47  Bq   0.000000
    48  Bq   0.000000
    49  Bq   0.000000
    50  Bq   0.000000
    51  Bq   0.000000
    52  Bq   0.000000
    53  Bq   0.000000
    54  Bq   0.000000
    55  Bq   0.000000
    56  Bq   0.000000
    57  Bq   0.000000
    58  Bq   0.000000
    59  Bq   0.000000
    60  Bq   0.000000
    61  Bq   0.000000
    62  Bq   0.000000
    63  Bq   0.000000
    64  Bq   0.000000
    65  Bq   0.000000
    66  Bq   0.000000
    67  Bq   0.000000
    68  Bq   0.000000
    69  Bq   0.000000
    70  Bq   0.000000
    71  Bq   0.000000
    72  Bq   0.000000
    73  Bq   0.000000
    74  Bq   0.000000
    75  Bq   0.000000
    76  Bq   0.000000
    77  Bq   0.000000
    78  Bq   0.000000
    79  Bq   0.000000
    80  Bq   0.000000
    81  Bq   0.000000
    82  Bq   0.000000
    83  Bq   0.000000
    84  Bq   0.000000
    85  Bq   0.000000
    86  Bq   0.000000
    87  Bq   0.000000
    88  Bq   0.000000
    89  Bq   0.000000
    90  Bq   0.000000
    91  Bq   0.000000
    92  Bq   0.000000
    93  Bq   0.000000
    94  Bq   0.000000
    95  Bq   0.000000
    96  Bq   0.000000
    97  Bq   0.000000
    98  Bq   0.000000
    99  Bq   0.000000
   100  Bq   0.000000
   101  Bq   0.000000
   102  Bq   0.000000
   103  Bq   0.000000
   104  Bq   0.000000
   105  Bq   0.000000
   106  Bq   0.000000
   107  Bq   0.000000
   108  Bq   0.000000
   109  Bq   0.000000
   110  Bq   0.000000
   111  Bq   0.000000
   112  Bq   0.000000
   113  Bq   0.000000
   114  Bq   0.000000
   115  Bq   0.000000
   116  Bq   0.000000
   117  Bq   0.000000
   118  Bq   0.000000
   119  Bq   0.000000
   120  Bq   0.000000
   121  Bq   0.000000
   122  Bq   0.000000
   123  Bq   0.000000
   124  Bq   0.000000
   125  Bq   0.000000
   126  Bq   0.000000
   127  Bq   0.000000
   128  Bq   0.000000
   129  Bq   0.000000
   130  Bq   0.000000
   131  Bq   0.000000
   132  Bq   0.000000
   133  Bq   0.000000
   134  Bq   0.000000
   135  Bq   0.000000
   136  Bq   0.000000
   137  Bq   0.000000
   138  Bq   0.000000
   139  Bq   0.000000
   140  Bq   0.000000
   141  Bq   0.000000
   142  Bq   0.000000
   143  Bq   0.000000
   144  Bq   0.000000
   145  Bq   0.000000
   146  Bq   0.000000
   147  Bq   0.000000
   148  Bq   0.000000
   149  Bq   0.000000
   150  Bq   0.000000
   151  Bq   0.000000
   152  Bq   0.000000
   153  Bq   0.000000
   154  Bq   0.000000
   155  Bq   0.000000
   156  Bq   0.000000
   157  Bq   0.000000
   158  Bq   0.000000
   159  Bq   0.000000
   160  Bq   0.000000
   161  Bq   0.000000
   162  Bq   0.000000
   163  Bq   0.000000
   164  Bq   0.000000
   165  Bq   0.000000
   166  Bq   0.000000
   167  Bq   0.000000
   168  Bq   0.000000
   169  Bq   0.000000
   170  Bq   0.000000
   171  Bq   0.000000
   172  Bq   0.000000
   173  Bq   0.000000
   174  Bq   0.000000
   175  Bq   0.000000
   176  Bq   0.000000
   177  Bq   0.000000
   178  Bq   0.000000
   179  Bq   0.000000
   180  Bq   0.000000
   181  Bq   0.000000
   182  Bq   0.000000
   183  Bq   0.000000
   184  Bq   0.000000
   185  Bq   0.000000
   186  Bq   0.000000
   187  Bq   0.000000
   188  Bq   0.000000
   189  Bq   0.000000
   190  Bq   0.000000
   191  Bq   0.000000
   192  Bq   0.000000
   193  Bq   0.000000
   194  Bq   0.000000
   195  Bq   0.000000
   196  Bq   0.000000
   197  Bq   0.000000
   198  Bq   0.000000
   199  Bq   0.000000
   200  Bq   0.000000
   201  Bq   0.000000
   202  Bq   0.000000
   203  Bq   0.000000
   204  Bq   0.000000
   205  Bq   0.000000
   206  Bq   0.000000
   207  Bq   0.000000
   208  Bq   0.000000
   209  Bq   0.000000
   210  Bq   0.000000
   211  Bq   0.000000
   212  Bq   0.000000
   213  Bq   0.000000
   214  Bq   0.000000
   215  Bq   0.000000
   216  Bq   0.000000
   217  Bq   0.000000
   218  Bq   0.000000
   219  Bq   0.000000
   220  Bq   0.000000
   221  Bq   0.000000
   222  Bq   0.000000
   223  Bq   0.000000
   224  Bq   0.000000
   225  Bq   0.000000
   226  Bq   0.000000
   227  Bq   0.000000
   228  Bq   0.000000
   229  Bq   0.000000
   230  Bq   0.000000
   231  Bq   0.000000
   232  Bq   0.000000
   233  Bq   0.000000
   234  Bq   0.000000
   235  Bq   0.000000
   236  Bq   0.000000
   237  Bq   0.000000
   238  Bq   0.000000
   239  Bq   0.000000
   240  Bq   0.000000
   241  Bq   0.000000
   242  Bq   0.000000
   243  Bq   0.000000
   244  Bq   0.000000
   245  Bq   0.000000
   246  Bq   0.000000
   247  Bq   0.000000
   248  Bq   0.000000
   249  Bq   0.000000
   250  Bq   0.000000
   251  Bq   0.000000
   252  Bq   0.000000
   253  Bq   0.000000
   254  Bq   0.000000
   255  Bq   0.000000
   256  Bq   0.000000
   257  Bq   0.000000
   258  Bq   0.000000
   259  Bq   0.000000
   260  Bq   0.000000
   261  Bq   0.000000
   262  Bq   0.000000
   263  Bq   0.000000
   264  Bq   0.000000
   265  Bq   0.000000
   266  Bq   0.000000
   267  Bq   0.000000
   268  Bq   0.000000
   269  Bq   0.000000
   270  Bq   0.000000
   271  Bq   0.000000
   272  Bq   0.000000
   273  Bq   0.000000
   274  Bq   0.000000
   275  Bq   0.000000
   276  Bq   0.000000
   277  Bq   0.000000
   278  Bq   0.000000
   279  Bq   0.000000
   280  Bq   0.000000
   281  Bq   0.000000
   282  Bq   0.000000
   283  Bq   0.000000
   284  Bq   0.000000
   285  Bq   0.000000
   286  Bq   0.000000
   287  Bq   0.000000
   288  Bq   0.000000
   289  Bq   0.000000
   290  Bq   0.000000
   291  Bq   0.000000
   292  Bq   0.000000
   293  Bq   0.000000
   294  Bq   0.000000
   295  Bq   0.000000
   296  Bq   0.000000
   297  Bq   0.000000
   298  Bq   0.000000
   299  Bq   0.000000
   300  Bq   0.000000
   301  Bq   0.000000
   302  Bq   0.000000
   303  Bq   0.000000
   304  Bq   0.000000
   305  Bq   0.000000
   306  Bq   0.000000
   307  Bq   0.000000
   308  Bq   0.000000
   309  Bq   0.000000
   310  Bq   0.000000
   311  Bq   0.000000
   312  Bq   0.000000
   313  Bq   0.000000
   314  Bq   0.000000
   315  Bq   0.000000
   316  Bq   0.000000
   317  Bq   0.000000
   318  Bq   0.000000
   319  Bq   0.000000
   320  Bq   0.000000
   321  Bq   0.000000
   322  Bq   0.000000
   323  Bq   0.000000
   324  Bq   0.000000
   325  Bq   0.000000
   326  Bq   0.000000
   327  Bq   0.000000
   328  Bq   0.000000
   329  Bq   0.000000
   330  Bq   0.000000
   331  Bq   0.000000
   332  Bq   0.000000
   333  Bq   0.000000
   334  Bq   0.000000
   335  Bq   0.000000
   336  Bq   0.000000
   337  Bq   0.000000
   338  Bq   0.000000
   339  Bq   0.000000
   340  Bq   0.000000
   341  Bq   0.000000
   342  Bq   0.000000
   343  Bq   0.000000
   344  Bq   0.000000
   345  Bq   0.000000
   346  Bq   0.000000
   347  Bq   0.000000
   348  Bq   0.000000
   349  Bq   0.000000
   350  Bq   0.000000
   351  Bq   0.000000
   352  Bq   0.000000
   353  Bq   0.000000
   354  Bq   0.000000
   355  Bq   0.000000
   356  Bq   0.000000
   357  Bq   0.000000
   358  Bq   0.000000
   359  Bq   0.000000
   360  Bq   0.000000
   361  Bq   0.000000
   362  Bq   0.000000
   363  Bq   0.000000
   364  Bq   0.000000
   365  Bq   0.000000
   366  Bq   0.000000
   367  Bq   0.000000
   368  Bq   0.000000
   369  Bq   0.000000
   370  Bq   0.000000
   371  Bq   0.000000
   372  Bq   0.000000
   373  Bq   0.000000
   374  Bq   0.000000
   375  Bq   0.000000
   376  Bq   0.000000
   377  Bq   0.000000
   378  Bq   0.000000
   379  Bq   0.000000
   380  Bq   0.000000
   381  Bq   0.000000
   382  Bq   0.000000
   383  Bq   0.000000
   384  Bq   0.000000
   385  Bq   0.000000
   386  Bq   0.000000
   387  Bq   0.000000
   388  Bq   0.000000
   389  Bq   0.000000
   390  Bq   0.000000
   391  Bq   0.000000
   392  Bq   0.000000
   393  Bq   0.000000
   394  Bq   0.000000
   395  Bq   0.000000
   396  Bq   0.000000
   397  Bq   0.000000
   398  Bq   0.000000
   399  Bq   0.000000
   400  Bq   0.000000
   401  Bq   0.000000
   402  Bq   0.000000
   403  Bq   0.000000
   404  Bq   0.000000
   405  Bq   0.000000
   406  Bq   0.000000
   407  Bq   0.000000
   408  Bq   0.000000
   409  Bq   0.000000
   410  Bq   0.000000
   411  Bq   0.000000
   412  Bq   0.000000
   413  Bq   0.000000
   414  Bq   0.000000
   415  Bq   0.000000
   416  Bq   0.000000
   417  Bq   0.000000
   418  Bq   0.000000
   419  Bq   0.000000
   420  Bq   0.000000
   421  Bq   0.000000
   422  Bq   0.000000
   423  Bq   0.000000
   424  Bq   0.000000
   425  Bq   0.000000
   426  Bq   0.000000
   427  Bq   0.000000
   428  Bq   0.000000
   429  Bq   0.000000
   430  Bq   0.000000
   431  Bq   0.000000
   432  Bq   0.000000
   433  Bq   0.000000
   434  Bq   0.000000
   435  Bq   0.000000
   436  Bq   0.000000
   437  Bq   0.000000
   438  Bq   0.000000
   439  Bq   0.000000
   440  Bq   0.000000
   441  Bq   0.000000
   442  Bq   0.000000
   443  Bq   0.000000
   444  Bq   0.000000
   445  Bq   0.000000
   446  Bq   0.000000
   447  Bq   0.000000
   448  Bq   0.000000
   449  Bq   0.000000
   450  Bq   0.000000
   451  Bq   0.000000
   452  Bq   0.000000
   453  Bq   0.000000
   454  Bq   0.000000
   455  Bq   0.000000
   456  Bq   0.000000
   457  Bq   0.000000
   458  Bq   0.000000
   459  Bq   0.000000
   460  Bq   0.000000
   461  Bq   0.000000
   462  Bq   0.000000
   463  Bq   0.000000
   464  Bq   0.000000
   465  Bq   0.000000
   466  Bq   0.000000
   467  Bq   0.000000
   468  Bq   0.000000
   469  Bq   0.000000
   470  Bq   0.000000
   471  Bq   0.000000
   472  Bq   0.000000
   473  Bq   0.000000
   474  Bq   0.000000
   475  Bq   0.000000
   476  Bq   0.000000
   477  Bq   0.000000
   478  Bq   0.000000
   479  Bq   0.000000
   480  Bq   0.000000
   481  Bq   0.000000
   482  Bq   0.000000
   483  Bq   0.000000
   484  Bq   0.000000
   485  Bq   0.000000
   486  Bq   0.000000
   487  Bq   0.000000
   488  Bq   0.000000
   489  Bq   0.000000
   490  Bq   0.000000
   491  Bq   0.000000
   492  Bq   0.000000
   493  Bq   0.000000
   494  Bq   0.000000
   495  Bq   0.000000
   496  Bq   0.000000
   497  Bq   0.000000
   498  Bq   0.000000
   499  Bq   0.000000
   500  Bq   0.000000
   501  Bq   0.000000
   502  Bq   0.000000
   503  Bq   0.000000
   504  Bq   0.000000
   505  Bq   0.000000
   506  Bq   0.000000
   507  Bq   0.000000
   508  Bq   0.000000
   509  Bq   0.000000
   510  Bq   0.000000
   511  Bq   0.000000
 Sum of Mulliken charges =  -0.00000
 Mulliken charges with hydrogens summed into heavy atoms:
               1
     1  C    0.329651
     2  C   -0.024611
     3  C   -0.024536
     4  C    0.067110
     5  C    0.016520
     6  C    0.016569
     7  C    0.067106
     8  C   -0.421242
     9  C   -0.037906
    10  C   -0.037924
    11  C    0.026604
    12  C    0.026583
    13  C   -0.070522
    14  C    0.167062
    15  O   -0.287093
    28  Bq   0.000000
    29  Bq   0.000000
    30  Bq   0.000000
    31  Bq   0.000000
    32  Bq   0.000000
    33  Bq   0.000000
    34  Bq   0.000000
    35  Bq   0.000000
    36  Bq   0.000000
    37  Bq   0.000000
    38  Bq   0.000000
    39  Bq   0.000000
    40  Bq   0.000000
    41  Bq   0.000000
    42  Bq   0.000000
    43  Bq   0.000000
    44  Bq   0.000000
    45  Bq   0.000000
    46  Bq   0.000000
    47  Bq   0.000000
    48  Bq   0.000000
    49  Bq   0.000000
    50  Bq   0.000000
    51  Bq   0.000000
    52  Bq   0.000000
    53  Bq   0.000000
    54  Bq   0.000000
    55  Bq   0.000000
    56  Bq   0.000000
    57  Bq   0.000000
    58  Bq   0.000000
    59  Bq   0.000000
    60  Bq   0.000000
    61  Bq   0.000000
    62  Bq   0.000000
    63  Bq   0.000000
    64  Bq   0.000000
    65  Bq   0.000000
    66  Bq   0.000000
    67  Bq   0.000000
    68  Bq   0.000000
    69  Bq   0.000000
    70  Bq   0.000000
    71  Bq   0.000000
    72  Bq   0.000000
    73  Bq   0.000000
    74  Bq   0.000000
    75  Bq   0.000000
    76  Bq   0.000000
    77  Bq   0.000000
    78  Bq   0.000000
    79  Bq   0.000000
    80  Bq   0.000000
    81  Bq   0.000000
    82  Bq   0.000000
    83  Bq   0.000000
    84  Bq   0.000000
    85  Bq   0.000000
    86  Bq   0.000000
    87  Bq   0.000000
    88  Bq   0.000000
    89  Bq   0.000000
    90  Bq   0.000000
    91  Bq   0.000000
    92  Bq   0.000000
    93  Bq   0.000000
    94  Bq   0.000000
    95  Bq   0.000000
    96  Bq   0.000000
    97  Bq   0.000000
    98  Bq   0.000000
    99  Bq   0.000000
   100  Bq   0.000000
   101  Bq   0.000000
   102  Bq   0.000000
   103  Bq   0.000000
   104  Bq   0.000000
   105  Bq   0.000000
   106  Bq   0.000000
   107  Bq   0.000000
   108  Bq   0.000000
   109  Bq   0.000000
   110  Bq   0.000000
   111  Bq   0.000000
   112  Bq   0.000000
   113  Bq   0.000000
   114  Bq   0.000000
   115  Bq   0.000000
   116  Bq   0.000000
   117  Bq   0.000000
   118  Bq   0.000000
   119  Bq   0.000000
   120  Bq   0.000000
   121  Bq   0.000000
   122  Bq   0.000000
   123  Bq   0.000000
   124  Bq   0.000000
   125  Bq   0.000000
   126  Bq   0.000000
   127  Bq   0.000000
   128  Bq   0.000000
   129  Bq   0.000000
   130  Bq   0.000000
   131  Bq   0.000000
   132  Bq   0.000000
   133  Bq   0.000000
   134  Bq   0.000000
   135  Bq   0.000000
   136  Bq   0.000000
   137  Bq   0.000000
   138  Bq   0.000000
   139  Bq   0.000000
   140  Bq   0.000000
   141  Bq   0.000000
   142  Bq   0.000000
   143  Bq   0.000000
   144  Bq   0.000000
   145  Bq   0.000000
   146  Bq   0.000000
   147  Bq   0.000000
   148  Bq   0.000000
   149  Bq   0.000000
   150  Bq   0.000000
   151  Bq   0.000000
   152  Bq   0.000000
   153  Bq   0.000000
   154  Bq   0.000000
   155  Bq   0.000000
   156  Bq   0.000000
   157  Bq   0.000000
   158  Bq   0.000000
   159  Bq   0.000000
   160  Bq   0.000000
   161  Bq   0.000000
   162  Bq   0.000000
   163  Bq   0.000000
   164  Bq   0.000000
   165  Bq   0.000000
   166  Bq   0.000000
   167  Bq   0.000000
   168  Bq   0.000000
   169  Bq   0.000000
   170  Bq   0.000000
   171  Bq   0.000000
   172  Bq   0.000000
   173  Bq   0.000000
   174  Bq   0.000000
   175  Bq   0.000000
   176  Bq   0.000000
   177  Bq   0.000000
   178  Bq   0.000000
   179  Bq   0.000000
   180  Bq   0.000000
   181  Bq   0.000000
   182  Bq   0.000000
   183  Bq   0.000000
   184  Bq   0.000000
   185  Bq   0.000000
   186  Bq   0.000000
   187  Bq   0.000000
   188  Bq   0.000000
   189  Bq   0.000000
   190  Bq   0.000000
   191  Bq   0.000000
   192  Bq   0.000000
   193  Bq   0.000000
   194  Bq   0.000000
   195  Bq   0.000000
   196  Bq   0.000000
   197  Bq   0.000000
   198  Bq   0.000000
   199  Bq   0.000000
   200  Bq   0.000000
   201  Bq   0.000000
   202  Bq   0.000000
   203  Bq   0.000000
   204  Bq   0.000000
   205  Bq   0.000000
   206  Bq   0.000000
   207  Bq   0.000000
   208  Bq   0.000000
   209  Bq   0.000000
   210  Bq   0.000000
   211  Bq   0.000000
   212  Bq   0.000000
   213  Bq   0.000000
   214  Bq   0.000000
   215  Bq   0.000000
   216  Bq   0.000000
   217  Bq   0.000000
   218  Bq   0.000000
   219  Bq   0.000000
   220  Bq   0.000000
   221  Bq   0.000000
   222  Bq   0.000000
   223  Bq   0.000000
   224  Bq   0.000000
   225  Bq   0.000000
   226  Bq   0.000000
   227  Bq   0.000000
   228  Bq   0.000000
   229  Bq   0.000000
   230  Bq   0.000000
   231  Bq   0.000000
   232  Bq   0.000000
   233  Bq   0.000000
   234  Bq   0.000000
   235  Bq   0.000000
   236  Bq   0.000000
   237  Bq   0.000000
   238  Bq   0.000000
   239  Bq   0.000000
   240  Bq   0.000000
   241  Bq   0.000000
   242  Bq   0.000000
   243  Bq   0.000000
   244  Bq   0.000000
   245  Bq   0.000000
   246  Bq   0.000000
   247  Bq   0.000000
   248  Bq   0.000000
   249  Bq   0.000000
   250  Bq   0.000000
   251  Bq   0.000000
   252  Bq   0.000000
   253  Bq   0.000000
   254  Bq   0.000000
   255  Bq   0.000000
   256  Bq   0.000000
   257  Bq   0.000000
   258  Bq   0.000000
   259  Bq   0.000000
   260  Bq   0.000000
   261  Bq   0.000000
   262  Bq   0.000000
   263  Bq   0.000000
   264  Bq   0.000000
   265  Bq   0.000000
   266  Bq   0.000000
   267  Bq   0.000000
   268  Bq   0.000000
   269  Bq   0.000000
   270  Bq   0.000000
   271  Bq   0.000000
   272  Bq   0.000000
   273  Bq   0.000000
   274  Bq   0.000000
   275  Bq   0.000000
   276  Bq   0.000000
   277  Bq   0.000000
   278  Bq   0.000000
   279  Bq   0.000000
   280  Bq   0.000000
   281  Bq   0.000000
   282  Bq   0.000000
   283  Bq   0.000000
   284  Bq   0.000000
   285  Bq   0.000000
   286  Bq   0.000000
   287  Bq   0.000000
   288  Bq   0.000000
   289  Bq   0.000000
   290  Bq   0.000000
   291  Bq   0.000000
   292  Bq   0.000000
   293  Bq   0.000000
   294  Bq   0.000000
   295  Bq   0.000000
   296  Bq   0.000000
   297  Bq   0.000000
   298  Bq   0.000000
   299  Bq   0.000000
   300  Bq   0.000000
   301  Bq   0.000000
   302  Bq   0.000000
   303  Bq   0.000000
   304  Bq   0.000000
   305  Bq   0.000000
   306  Bq   0.000000
   307  Bq   0.000000
   308  Bq   0.000000
   309  Bq   0.000000
   310  Bq   0.000000
   311  Bq   0.000000
   312  Bq   0.000000
   313  Bq   0.000000
   314  Bq   0.000000
   315  Bq   0.000000
   316  Bq   0.000000
   317  Bq   0.093312
   318  Bq   0.000000
   319  Bq   0.000000
   320  Bq   0.000000
   321  Bq   0.000000
   322  Bq   0.093317
   323  Bq   0.000000
   324  Bq   0.000000
   325  Bq   0.000000
   326  Bq   0.000000
   327  Bq   0.000000
   328  Bq   0.000000
   329  Bq   0.000000
   330  Bq   0.000000
   331  Bq   0.000000
   332  Bq   0.000000
   333  Bq   0.000000
   334  Bq   0.000000
   335  Bq   0.000000
   336  Bq   0.000000
   337  Bq   0.000000
   338  Bq   0.000000
   339  Bq   0.000000
   340  Bq   0.000000
   341  Bq   0.000000
   342  Bq   0.000000
   343  Bq   0.000000
   344  Bq   0.000000
   345  Bq   0.000000
   346  Bq   0.000000
   347  Bq   0.000000
   348  Bq   0.000000
   349  Bq   0.000000
   350  Bq   0.000000
   351  Bq   0.000000
   352  Bq   0.000000
   353  Bq   0.000000
   354  Bq   0.000000
   355  Bq   0.000000
   356  Bq   0.000000
   357  Bq   0.000000
   358  Bq   0.000000
   359  Bq   0.000000
   360  Bq   0.000000
   361  Bq   0.000000
   362  Bq   0.000000
   363  Bq   0.000000
   364  Bq   0.000000
   365  Bq   0.000000
   366  Bq   0.000000
   367  Bq   0.000000
   368  Bq   0.000000
   369  Bq   0.000000
   370  Bq   0.000000
   371  Bq   0.000000
   372  Bq   0.000000
   373  Bq   0.000000
   374  Bq   0.000000
   375  Bq   0.000000
   376  Bq   0.000000
   377  Bq   0.000000
   378  Bq   0.000000
   379  Bq   0.000000
   380  Bq   0.000000
   381  Bq   0.000000
   382  Bq   0.000000
   383  Bq   0.000000
   384  Bq   0.000000
   385  Bq   0.000000
   386  Bq   0.000000
   387  Bq   0.000000
   388  Bq   0.000000
   389  Bq   0.000000
   390  Bq   0.000000
   391  Bq   0.000000
   392  Bq   0.000000
   393  Bq   0.000000
   394  Bq   0.000000
   395  Bq   0.000000
   396  Bq   0.000000
   397  Bq   0.000000
   398  Bq   0.000000
   399  Bq   0.000000
   400  Bq   0.000000
   401  Bq   0.000000
   402  Bq   0.000000
   403  Bq   0.000000
   404  Bq   0.000000
   405  Bq   0.000000
   406  Bq   0.000000
   407  Bq   0.000000
   408  Bq   0.000000
   409  Bq   0.000000
   410  Bq   0.000000
   411  Bq   0.000000
   412  Bq   0.000000
   413  Bq   0.000000
   414  Bq   0.000000
   415  Bq   0.000000
   416  Bq   0.000000
   417  Bq   0.000000
   418  Bq   0.000000
   419  Bq   0.000000
   420  Bq   0.000000
   421  Bq   0.000000
   422  Bq   0.000000
   423  Bq   0.000000
   424  Bq   0.000000
   425  Bq   0.000000
   426  Bq   0.000000
   427  Bq   0.000000
   428  Bq   0.000000
   429  Bq   0.000000
   430  Bq   0.000000
   431  Bq   0.000000
   432  Bq   0.000000
   433  Bq   0.000000
   434  Bq   0.000000
   435  Bq   0.000000
   436  Bq   0.000000
   437  Bq   0.000000
   438  Bq   0.000000
   439  Bq   0.000000
   440  Bq   0.000000
   441  Bq   0.000000
   442  Bq   0.000000
   443  Bq   0.000000
   444  Bq   0.000000
   445  Bq   0.000000
   446  Bq   0.000000
   447  Bq   0.000000
   448  Bq   0.000000
   449  Bq   0.000000
   450  Bq   0.000000
   451  Bq   0.000000
   452  Bq   0.000000
   453  Bq   0.000000
   454  Bq   0.000000
   455  Bq   0.000000
   456  Bq   0.000000
   457  Bq   0.000000
   458  Bq   0.000000
   459  Bq   0.000000
   460  Bq   0.000000
   461  Bq   0.000000
   462  Bq   0.000000
   463  Bq   0.000000
   464  Bq   0.000000
   465  Bq   0.000000
   466  Bq   0.000000
   467  Bq   0.000000
   468  Bq   0.000000
   469  Bq   0.000000
   470  Bq   0.000000
   471  Bq   0.000000
   472  Bq   0.000000
   473  Bq   0.000000
   474  Bq   0.000000
   475  Bq   0.000000
   476  Bq   0.000000
   477  Bq   0.000000
   478  Bq   0.000000
   479  Bq   0.000000
   480  Bq   0.000000
   481  Bq   0.000000
   482  Bq   0.000000
   483  Bq   0.000000
   484  Bq   0.000000
   485  Bq   0.000000
   486  Bq   0.000000
   487  Bq   0.000000
   488  Bq   0.000000
   489  Bq   0.000000
   490  Bq   0.000000
   491  Bq   0.000000
   492  Bq   0.000000
   493  Bq   0.000000
   494  Bq   0.000000
   495  Bq   0.000000
   496  Bq   0.000000
   497  Bq   0.000000
   498  Bq   0.000000
   499  Bq   0.000000
   500  Bq   0.000000
   501  Bq   0.000000
   502  Bq   0.000000
   503  Bq   0.000000
   504  Bq   0.000000
   505  Bq   0.000000
   506  Bq   0.000000
   507  Bq   0.000000
   508  Bq   0.000000
   509  Bq   0.000000
   510  Bq   0.000000
   511  Bq   0.000000
 Electronic spatial extent (au):  <R**2>=           2567.8288
 Charge=              0.0000 electrons
 Dipole moment (field-independent basis, Debye):
    X=             -0.3363    Y=             -0.0175    Z=             -3.3025  Tot=              3.3196
 Quadrupole moment (field-independent basis, Debye-Ang):
   XX=            -80.7120   YY=            -82.9372   ZZ=           -100.7741
   XY=             -0.0528   XZ=             -5.9491   YZ=             -0.0640
 Traceless Quadrupole moment (field-independent basis, Debye-Ang):
   XX=              7.4291   YY=              5.2039   ZZ=            -12.6330
   XY=             -0.0528   XZ=             -5.9491   YZ=             -0.0640
 Octapole moment (field-independent basis, Debye-Ang**2):
  XXX=            -74.9474  YYY=             -0.6681  ZZZ=           -220.8119  XYY=            -29.9987
  XXY=             -0.3734  XXZ=            -78.8501  XZZ=            -50.2724  YZZ=             -0.0933
  YYZ=            -72.3720  XYZ=             -0.0747
 Hexadecapole moment (field-independent basis, Debye-Ang**3):
 XXXX=          -1581.3402 YYYY=           -768.6482 ZZZZ=          -1133.0799 XXXY=              1.8078
 XXXZ=           -150.3152 YYYX=              2.4007 YYYZ=              0.4387 ZZZX=           -224.3349
 ZZZY=              0.0636 XXYY=           -404.3666 XXZZ=           -514.0863 YYZZ=           -290.4541
 XXYZ=             -0.2719 YYXZ=            -48.4873 ZZXY=              0.8859
 N-N= 9.733496434543D+02 E-N=-3.378692316908D+03  KE= 6.134799349836D+02
 1\1\GINC-CHCC06\SP\RB3LYP\6-311G(d,p)\C14H12O1\GRABICNI\03-Nov-2021\0\
 \# nmr=giao b3lyp/6-311g(d,p) geom=connectivity\\cal161\\0,1\C,0,1.619
 85285,0.,1.95113667\C,0,-2.40630628,0.71042564,-0.00415859\C,0,-2.4164
 6043,-0.67485438,0.00418066\C,0,-1.27243639,-1.50131636,0.01450508\C,0
 ,-0.00843874,-1.15117766,0.44324272\C,0,0.0084513,1.15659267,0.4292826
 3\C,0,-1.2503097,1.52010685,-0.00373954\C,0,0.18043808,0.00737751,1.41
 934418\C,0,1.16630656,-1.76645699,-0.12956941\C,0,1.19202951,1.7474462
 ,-0.15101973\C,0,2.4217334,1.21466923,-0.00762187\C,0,2.40378229,-1.25
 025785,0.00761601\C,0,2.65096663,-0.01425378,0.84904913\C,0,-0.7690546
 5,0.0216191,2.6170023\O,0,1.89929407,0.00498047,3.12388472\H,0,-3.3494
 5315,1.20380559,-0.21676292\H,0,-3.36676576,-1.15687298,-0.20250782\H,
 0,-1.37013176,-2.46767319,-0.47461121\H,0,-1.33380753,2.48182324,-0.50
 448444\H,0,1.00798051,-2.61528834,-0.78738635\H,0,1.04616038,2.5904024
 1,-0.81917873\H,0,3.26953444,1.62340926,-0.5446569\H,0,3.24547156,-1.6
 7802233,-0.52418292\H,0,3.64793633,-0.01881433,1.28927264\H,0,-1.81314
 354,0.02817852,2.32580166\H,0,-0.57828408,-0.85672713,3.23421581\H,0,-
 0.56447284,0.90383339,3.22419691\Bq,0,5.,5.,-1.8\Bq,0,5.,4.,-1.8\Bq,0,
 5.,3.,-1.8\Bq,0,5.,2.,-1.8\Bq,0,5.,1.,-1.8\Bq,0,5.,0.,-1.8\Bq,0,5.,-1.
 ,-1.8\Bq,0,5.,-2.,-1.8\Bq,0,5.,-3.,-1.8\Bq,0,5.,-4.,-1.8\Bq,0,5.,-5.,-
 1.8\Bq,0,4.,5.,-1.8\Bq,0,4.,4.,-1.8\Bq,0,4.,3.,-1.8\Bq,0,4.,2.,-1.8\Bq
 ,0,4.,1.,-1.8\Bq,0,4.,0.,-1.8\Bq,0,4.,-1.,-1.8\Bq,0,4.,-2.,-1.8\Bq,0,4
 .,-3.,-1.8\Bq,0,4.,-4.,-1.8\Bq,0,4.,-5.,-1.8\Bq,0,3.,5.,-1.8\Bq,0,3.,4
 .,-1.8\Bq,0,3.,3.,-1.8\Bq,0,3.,2.,-1.8\Bq,0,3.,1.,-1.8\Bq,0,3.,0.,-1.8
 \Bq,0,3.,-1.,-1.8\Bq,0,3.,-2.,-1.8\Bq,0,3.,-3.,-1.8\Bq,0,3.,-4.,-1.8\B
 q,0,3.,-5.,-1.8\Bq,0,2.,5.,-1.8\Bq,0,2.,4.,-1.8\Bq,0,2.,3.,-1.8\Bq,0,2
 .,2.,-1.8\Bq,0,2.,1.,-1.8\Bq,0,2.,0.,-1.8\Bq,0,2.,-1.,-1.8\Bq,0,2.,-2.
 ,-1.8\Bq,0,2.,-3.,-1.8\Bq,0,2.,-4.,-1.8\Bq,0,2.,-5.,-1.8\Bq,0,1.,5.,-1
 .8\Bq,0,1.,4.,-1.8\Bq,0,1.,3.,-1.8\Bq,0,1.,2.,-1.8\Bq,0,1.,1.,-1.8\Bq,
 0,1.,0.,-1.8\Bq,0,1.,-1.,-1.8\Bq,0,1.,-2.,-1.8\Bq,0,1.,-3.,-1.8\Bq,0,1
 .,-4.,-1.8\Bq,0,1.,-5.,-1.8\Bq,0,0.,5.,-1.8\Bq,0,0.,4.,-1.8\Bq,0,0.,3.
 ,-1.8\Bq,0,0.,2.,-1.8\Bq,0,0.,1.,-1.8\Bq,0,0.,0.,-1.8\Bq,0,0.,-1.,-1.8
 \Bq,0,0.,-2.,-1.8\Bq,0,0.,-3.,-1.8\Bq,0,0.,-4.,-1.8\Bq,0,0.,-5.,-1.8\B
 q,0,-1.,5.,-1.8\Bq,0,-1.,4.,-1.8\Bq,0,-1.,3.,-1.8\Bq,0,-1.,2.,-1.8\Bq,
 0,-1.,1.,-1.8\Bq,0,-1.,0.,-1.8\Bq,0,-1.,-1.,-1.8\Bq,0,-1.,-2.,-1.8\Bq,
 0,-1.,-3.,-1.8\Bq,0,-1.,-4.,-1.8\Bq,0,-1.,-5.,-1.8\Bq,0,-2.,5.,-1.8\Bq
 ,0,-2.,4.,-1.8\Bq,0,-2.,3.,-1.8\Bq,0,-2.,2.,-1.8\Bq,0,-2.,1.,-1.8\Bq,0
 ,-2.,0.,-1.8\Bq,0,-2.,-1.,-1.8\Bq,0,-2.,-2.,-1.8\Bq,0,-2.,-3.,-1.8\Bq,
 0,-2.,-4.,-1.8\Bq,0,-2.,-5.,-1.8\Bq,0,-3.,5.,-1.8\Bq,0,-3.,4.,-1.8\Bq,
 0,-3.,3.,-1.8\Bq,0,-3.,2.,-1.8\Bq,0,-3.,1.,-1.8\Bq,0,-3.,0.,-1.8\Bq,0,
 -3.,-1.,-1.8\Bq,0,-3.,-2.,-1.8\Bq,0,-3.,-3.,-1.8\Bq,0,-3.,-4.,-1.8\Bq,
 0,-3.,-5.,-1.8\Bq,0,-4.,5.,-1.8\Bq,0,-4.,4.,-1.8\Bq,0,-4.,3.,-1.8\Bq,0
 ,-4.,2.,-1.8\Bq,0,-4.,1.,-1.8\Bq,0,-4.,0.,-1.8\Bq,0,-4.,-1.,-1.8\Bq,0,
 -4.,-2.,-1.8\Bq,0,-4.,-3.,-1.8\Bq,0,-4.,-4.,-1.8\Bq,0,-4.,-5.,-1.8\Bq,
 0,-5.,5.,-1.8\Bq,0,-5.,4.,-1.8\Bq,0,-5.,3.,-1.8\Bq,0,-5.,2.,-1.8\Bq,0,
 -5.,1.,-1.8\Bq,0,-5.,0.,-1.8\Bq,0,-5.,-1.,-1.8\Bq,0,-5.,-2.,-1.8\Bq,0,
 -5.,-3.,-1.8\Bq,0,-5.,-4.,-1.8\Bq,0,-5.,-5.,-1.8\Bq,0,5.5,5.,-1.8\Bq,0
 ,5.5,4.,-1.8\Bq,0,5.5,3.,-1.8\Bq,0,5.5,2.,-1.8\Bq,0,5.5,1.,-1.8\Bq,0,5
 .5,0.,-1.8\Bq,0,5.5,-1.,-1.8\Bq,0,5.5,-2.,-1.8\Bq,0,5.5,-3.,-1.8\Bq,0,
 5.5,-4.,-1.8\Bq,0,5.5,-5.,-1.8\Bq,0,4.5,5.,-1.8\Bq,0,4.5,4.,-1.8\Bq,0,
 4.5,3.,-1.8\Bq,0,4.5,2.,-1.8\Bq,0,4.5,1.,-1.8\Bq,0,4.5,0.,-1.8\Bq,0,4.
 5,-1.,-1.8\Bq,0,4.5,-2.,-1.8\Bq,0,4.5,-3.,-1.8\Bq,0,4.5,-4.,-1.8\Bq,0,
 4.5,-5.,-1.8\Bq,0,3.5,5.,-1.8\Bq,0,3.5,4.,-1.8\Bq,0,3.5,3.,-1.8\Bq,0,3
 .5,2.,-1.8\Bq,0,3.5,1.,-1.8\Bq,0,3.5,0.,-1.8\Bq,0,3.5,-1.,-1.8\Bq,0,3.
 5,-2.,-1.8\Bq,0,3.5,-3.,-1.8\Bq,0,3.5,-4.,-1.8\Bq,0,3.5,-5.,-1.8\Bq,0,
 2.5,5.,-1.8\Bq,0,2.5,4.,-1.8\Bq,0,2.5,3.,-1.8\Bq,0,2.5,2.,-1.8\Bq,0,2.
 5,1.,-1.8\Bq,0,2.5,0.,-1.8\Bq,0,2.5,-1.,-1.8\Bq,0,2.5,-2.,-1.8\Bq,0,2.
 5,-3.,-1.8\Bq,0,2.5,-4.,-1.8\Bq,0,2.5,-5.,-1.8\Bq,0,1.5,5.,-1.8\Bq,0,1
 .5,4.,-1.8\Bq,0,1.5,3.,-1.8\Bq,0,1.5,2.,-1.8\Bq,0,1.5,1.,-1.8\Bq,0,1.5
 ,0.,-1.8\Bq,0,1.5,-1.,-1.8\Bq,0,1.5,-2.,-1.8\Bq,0,1.5,-3.,-1.8\Bq,0,1.
 5,-4.,-1.8\Bq,0,1.5,-5.,-1.8\Bq,0,0.5,5.,-1.8\Bq,0,0.5,4.,-1.8\Bq,0,0.
 5,3.,-1.8\Bq,0,0.5,2.,-1.8\Bq,0,0.5,1.,-1.8\Bq,0,0.5,0.,-1.8\Bq,0,0.5,
 -1.,-1.8\Bq,0,0.5,-2.,-1.8\Bq,0,0.5,-3.,-1.8\Bq,0,0.5,-4.,-1.8\Bq,0,0.
 5,-5.,-1.8\Bq,0,-0.5,5.,-1.8\Bq,0,-0.5,4.,-1.8\Bq,0,-0.5,3.,-1.8\Bq,0,
 -0.5,2.,-1.8\Bq,0,-0.5,1.,-1.8\Bq,0,-0.5,0.,-1.8\Bq,0,-0.5,-1.,-1.8\Bq
 ,0,-0.5,-2.,-1.8\Bq,0,-0.5,-3.,-1.8\Bq,0,-0.5,-4.,-1.8\Bq,0,-0.5,-5.,-
 1.8\Bq,0,-1.5,5.,-1.8\Bq,0,-1.5,4.,-1.8\Bq,0,-1.5,3.,-1.8\Bq,0,-1.5,2.
 ,-1.8\Bq,0,-1.5,1.,-1.8\Bq,0,-1.5,0.,-1.8\Bq,0,-1.5,-1.,-1.8\Bq,0,-1.5
 ,-2.,-1.8\Bq,0,-1.5,-3.,-1.8\Bq,0,-1.5,-4.,-1.8\Bq,0,-1.5,-5.,-1.8\Bq,
 0,-2.5,5.,-1.8\Bq,0,-2.5,4.,-1.8\Bq,0,-2.5,3.,-1.8\Bq,0,-2.5,2.,-1.8\B
 q,0,-2.5,1.,-1.8\Bq,0,-2.5,0.,-1.8\Bq,0,-2.5,-1.,-1.8\Bq,0,-2.5,-2.,-1
 .8\Bq,0,-2.5,-3.,-1.8\Bq,0,-2.5,-4.,-1.8\Bq,0,-2.5,-5.,-1.8\Bq,0,-3.5,
 5.,-1.8\Bq,0,-3.5,4.,-1.8\Bq,0,-3.5,3.,-1.8\Bq,0,-3.5,2.,-1.8\Bq,0,-3.
 5,1.,-1.8\Bq,0,-3.5,0.,-1.8\Bq,0,-3.5,-1.,-1.8\Bq,0,-3.5,-2.,-1.8\Bq,0
 ,-3.5,-3.,-1.8\Bq,0,-3.5,-4.,-1.8\Bq,0,-3.5,-5.,-1.8\Bq,0,-4.5,5.,-1.8
 \Bq,0,-4.5,4.,-1.8\Bq,0,-4.5,3.,-1.8\Bq,0,-4.5,2.,-1.8\Bq,0,-4.5,1.,-1
 .8\Bq,0,-4.5,0.,-1.8\Bq,0,-4.5,-1.,-1.8\Bq,0,-4.5,-2.,-1.8\Bq,0,-4.5,-
 3.,-1.8\Bq,0,-4.5,-4.,-1.8\Bq,0,-4.5,-5.,-1.8\Bq,0,5.,5.5,-1.8\Bq,0,5.
 ,4.5,-1.8\Bq,0,5.,3.5,-1.8\Bq,0,5.,2.5,-1.8\Bq,0,5.,1.5,-1.8\Bq,0,5.,0
 .5,-1.8\Bq,0,5.,-0.5,-1.8\Bq,0,5.,-1.5,-1.8\Bq,0,5.,-2.5,-1.8\Bq,0,5.,
 -3.5,-1.8\Bq,0,5.,-4.5,-1.8\Bq,0,4.,5.5,-1.8\Bq,0,4.,4.5,-1.8\Bq,0,4.,
 3.5,-1.8\Bq,0,4.,2.5,-1.8\Bq,0,4.,1.5,-1.8\Bq,0,4.,0.5,-1.8\Bq,0,4.,-0
 .5,-1.8\Bq,0,4.,-1.5,-1.8\Bq,0,4.,-2.5,-1.8\Bq,0,4.,-3.5,-1.8\Bq,0,4.,
 -4.5,-1.8\Bq,0,3.,5.5,-1.8\Bq,0,3.,4.5,-1.8\Bq,0,3.,3.5,-1.8\Bq,0,3.,2
 .5,-1.8\Bq,0,3.,1.5,-1.8\Bq,0,3.,0.5,-1.8\Bq,0,3.,-0.5,-1.8\Bq,0,3.,-1
 .5,-1.8\Bq,0,3.,-2.5,-1.8\Bq,0,3.,-3.5,-1.8\Bq,0,3.,-4.5,-1.8\Bq,0,2.,
 5.5,-1.8\Bq,0,2.,4.5,-1.8\Bq,0,2.,3.5,-1.8\Bq,0,2.,2.5,-1.8\Bq,0,2.,1.
 5,-1.8\Bq,0,2.,0.5,-1.8\Bq,0,2.,-0.5,-1.8\Bq,0,2.,-1.5,-1.8\Bq,0,2.,-2
 .5,-1.8\Bq,0,2.,-3.5,-1.8\Bq,0,2.,-4.5,-1.8\Bq,0,1.,5.5,-1.8\Bq,0,1.,4
 .5,-1.8\Bq,0,1.,3.5,-1.8\Bq,0,1.,2.5,-1.8\Bq,0,1.,1.5,-1.8\Bq,0,1.,0.5
 ,-1.8\Bq,0,1.,-0.5,-1.8\Bq,0,1.,-1.5,-1.8\Bq,0,1.,-2.5,-1.8\Bq,0,1.,-3
 .5,-1.8\Bq,0,1.,-4.5,-1.8\Bq,0,0.,5.5,-1.8\Bq,0,0.,4.5,-1.8\Bq,0,0.,3.
 5,-1.8\Bq,0,0.,2.5,-1.8\Bq,0,0.,1.5,-1.8\Bq,0,0.,0.5,-1.8\Bq,0,0.,-0.5
 ,-1.8\Bq,0,0.,-1.5,-1.8\Bq,0,0.,-2.5,-1.8\Bq,0,0.,-3.5,-1.8\Bq,0,0.,-4
 .5,-1.8\Bq,0,-1.,5.5,-1.8\Bq,0,-1.,4.5,-1.8\Bq,0,-1.,3.5,-1.8\Bq,0,-1.
 ,2.5,-1.8\Bq,0,-1.,1.5,-1.8\Bq,0,-1.,0.5,-1.8\Bq,0,-1.,-0.5,-1.8\Bq,0,
 -1.,-1.5,-1.8\Bq,0,-1.,-2.5,-1.8\Bq,0,-1.,-3.5,-1.8\Bq,0,-1.,-4.5,-1.8
 \Bq,0,-2.,5.5,-1.8\Bq,0,-2.,4.5,-1.8\Bq,0,-2.,3.5,-1.8\Bq,0,-2.,2.5,-1
 .8\Bq,0,-2.,1.5,-1.8\Bq,0,-2.,0.5,-1.8\Bq,0,-2.,-0.5,-1.8\Bq,0,-2.,-1.
 5,-1.8\Bq,0,-2.,-2.5,-1.8\Bq,0,-2.,-3.5,-1.8\Bq,0,-2.,-4.5,-1.8\Bq,0,-
 3.,5.5,-1.8\Bq,0,-3.,4.5,-1.8\Bq,0,-3.,3.5,-1.8\Bq,0,-3.,2.5,-1.8\Bq,0
 ,-3.,1.5,-1.8\Bq,0,-3.,0.5,-1.8\Bq,0,-3.,-0.5,-1.8\Bq,0,-3.,-1.5,-1.8\
 Bq,0,-3.,-2.5,-1.8\Bq,0,-3.,-3.5,-1.8\Bq,0,-3.,-4.5,-1.8\Bq,0,-4.,5.5,
 -1.8\Bq,0,-4.,4.5,-1.8\Bq,0,-4.,3.5,-1.8\Bq,0,-4.,2.5,-1.8\Bq,0,-4.,1.
 5,-1.8\Bq,0,-4.,0.5,-1.8\Bq,0,-4.,-0.5,-1.8\Bq,0,-4.,-1.5,-1.8\Bq,0,-4
 .,-2.5,-1.8\Bq,0,-4.,-3.5,-1.8\Bq,0,-4.,-4.5,-1.8\Bq,0,-5.,5.5,-1.8\Bq
 ,0,-5.,4.5,-1.8\Bq,0,-5.,3.5,-1.8\Bq,0,-5.,2.5,-1.8\Bq,0,-5.,1.5,-1.8\
 Bq,0,-5.,0.5,-1.8\Bq,0,-5.,-0.5,-1.8\Bq,0,-5.,-1.5,-1.8\Bq,0,-5.,-2.5,
 -1.8\Bq,0,-5.,-3.5,-1.8\Bq,0,-5.,-4.5,-1.8\Bq,0,5.5,5.5,-1.8\Bq,0,5.5,
 4.5,-1.8\Bq,0,5.5,3.5,-1.8\Bq,0,5.5,2.5,-1.8\Bq,0,5.5,1.5,-1.8\Bq,0,5.
 5,0.5,-1.8\Bq,0,5.5,-0.5,-1.8\Bq,0,5.5,-1.5,-1.8\Bq,0,5.5,-2.5,-1.8\Bq
 ,0,5.5,-3.5,-1.8\Bq,0,5.5,-4.5,-1.8\Bq,0,4.5,5.5,-1.8\Bq,0,4.5,4.5,-1.
 8\Bq,0,4.5,3.5,-1.8\Bq,0,4.5,2.5,-1.8\Bq,0,4.5,1.5,-1.8\Bq,0,4.5,0.5,-
 1.8\Bq,0,4.5,-0.5,-1.8\Bq,0,4.5,-1.5,-1.8\Bq,0,4.5,-2.5,-1.8\Bq,0,4.5,
 -3.5,-1.8\Bq,0,4.5,-4.5,-1.8\Bq,0,3.5,5.5,-1.8\Bq,0,3.5,4.5,-1.8\Bq,0,
 3.5,3.5,-1.8\Bq,0,3.5,2.5,-1.8\Bq,0,3.5,1.5,-1.8\Bq,0,3.5,0.5,-1.8\Bq,
 0,3.5,-0.5,-1.8\Bq,0,3.5,-1.5,-1.8\Bq,0,3.5,-2.5,-1.8\Bq,0,3.5,-3.5,-1
 .8\Bq,0,3.5,-4.5,-1.8\Bq,0,2.5,5.5,-1.8\Bq,0,2.5,4.5,-1.8\Bq,0,2.5,3.5
 ,-1.8\Bq,0,2.5,2.5,-1.8\Bq,0,2.5,1.5,-1.8\Bq,0,2.5,0.5,-1.8\Bq,0,2.5,-
 0.5,-1.8\Bq,0,2.5,-1.5,-1.8\Bq,0,2.5,-2.5,-1.8\Bq,0,2.5,-3.5,-1.8\Bq,0
 ,2.5,-4.5,-1.8\Bq,0,1.5,5.5,-1.8\Bq,0,1.5,4.5,-1.8\Bq,0,1.5,3.5,-1.8\B
 q,0,1.5,2.5,-1.8\Bq,0,1.5,1.5,-1.8\Bq,0,1.5,0.5,-1.8\Bq,0,1.5,-0.5,-1.
 8\Bq,0,1.5,-1.5,-1.8\Bq,0,1.5,-2.5,-1.8\Bq,0,1.5,-3.5,-1.8\Bq,0,1.5,-4
 .5,-1.8\Bq,0,0.5,5.5,-1.8\Bq,0,0.5,4.5,-1.8\Bq,0,0.5,3.5,-1.8\Bq,0,0.5
 ,2.5,-1.8\Bq,0,0.5,1.5,-1.8\Bq,0,0.5,0.5,-1.8\Bq,0,0.5,-0.5,-1.8\Bq,0,
 0.5,-1.5,-1.8\Bq,0,0.5,-2.5,-1.8\Bq,0,0.5,-3.5,-1.8\Bq,0,0.5,-4.5,-1.8
 \Bq,0,-0.5,5.5,-1.8\Bq,0,-0.5,4.5,-1.8\Bq,0,-0.5,3.5,-1.8\Bq,0,-0.5,2.
 5,-1.8\Bq,0,-0.5,1.5,-1.8\Bq,0,-0.5,0.5,-1.8\Bq,0,-0.5,-0.5,-1.8\Bq,0,
 -0.5,-1.5,-1.8\Bq,0,-0.5,-2.5,-1.8\Bq,0,-0.5,-3.5,-1.8\Bq,0,-0.5,-4.5,
 -1.8\Bq,0,-1.5,5.5,-1.8\Bq,0,-1.5,4.5,-1.8\Bq,0,-1.5,3.5,-1.8\Bq,0,-1.
 5,2.5,-1.8\Bq,0,-1.5,1.5,-1.8\Bq,0,-1.5,0.5,-1.8\Bq,0,-1.5,-0.5,-1.8\B
 q,0,-1.5,-1.5,-1.8\Bq,0,-1.5,-2.5,-1.8\Bq,0,-1.5,-3.5,-1.8\Bq,0,-1.5,-
 4.5,-1.8\Bq,0,-2.5,5.5,-1.8\Bq,0,-2.5,4.5,-1.8\Bq,0,-2.5,3.5,-1.8\Bq,0
 ,-2.5,2.5,-1.8\Bq,0,-2.5,1.5,-1.8\Bq,0,-2.5,0.5,-1.8\Bq,0,-2.5,-0.5,-1
 .8\Bq,0,-2.5,-1.5,-1.8\Bq,0,-2.5,-2.5,-1.8\Bq,0,-2.5,-3.5,-1.8\Bq,0,-2
 .5,-4.5,-1.8\Bq,0,-3.5,5.5,-1.8\Bq,0,-3.5,4.5,-1.8\Bq,0,-3.5,3.5,-1.8\
 Bq,0,-3.5,2.5,-1.8\Bq,0,-3.5,1.5,-1.8\Bq,0,-3.5,0.5,-1.8\Bq,0,-3.5,-0.
 5,-1.8\Bq,0,-3.5,-1.5,-1.8\Bq,0,-3.5,-2.5,-1.8\Bq,0,-3.5,-3.5,-1.8\Bq,
 0,-3.5,-4.5,-1.8\Bq,0,-4.5,5.5,-1.8\Bq,0,-4.5,4.5,-1.8\Bq,0,-4.5,3.5,-
 1.8\Bq,0,-4.5,2.5,-1.8\Bq,0,-4.5,1.5,-1.8\Bq,0,-4.5,0.5,-1.8\Bq,0,-4.5
 ,-0.5,-1.8\Bq,0,-4.5,-1.5,-1.8\Bq,0,-4.5,-2.5,-1.8\Bq,0,-4.5,-3.5,-1.8
 \Bq,0,-4.5,-4.5,-1.8\\Version=EM64L-G16RevA.03\HF=-616.0177919\RMSD=7.
 462e-09\Dipole=-0.132316,-0.0068997,-1.2993106\Quadrupole=5.5233387,3.
 8690073,-9.392346,-0.0392479,-4.423047,-0.0475873\PG=C01 [X(C14H12O1)]
 \\@


 What some people mistake for the high cost
 of living is really the cost of living high.
                              -- Doug Larson
 Job cpu time:       0 days  0 hours 19 minutes 51.5 seconds.
 Elapsed time:       0 days  0 hours  2 minutes  7.3 seconds.
 File lengths (MBytes):  RWF=     75 Int=      0 D2E=      0 Chk=     11 Scr=      1
 Normal termination of Gaussian 16 at Wed Nov  3 16:13:36 2021.
