# Supplementary material for: Photoswitching neutral homoaromatic hydrocarbons
Source: Nat Chem. 2023 Jan 26;15(3):377–85. doi: 10.1038/s41557-022-01121-w (PMC9986110; doi:10.1038/s41557-022-01121-w)
Supplement: Source Data Fig. 6d — Source data files for plotted graph in Fig. 6d. [file 41557_2022_1121_MOESM20_ESM.zip › Fig6d.csv]

X-Coordinate	Y-Coordinate	NICS ZZ
-5	-5	0.4642
-5	-4	0.5561
-5	-3	0.6159
-5	-2	0.6489
-5	-1	0.6655
-5	0	0.6357
-5	1	0.7759
-5	2	0.8376
-5	3	0.758
-5	4	0.6334
-5	5	0.5081
-4	-5	0.5479
-4	-4	0.606
-4	-3	0.4156
-4	-2	0.0144
-4	-1	-0.3397
-4	0	-1.3688
-4	1	0.0077
-4	2	0.8335
-4	3	0.8934
-4	4	0.7844
-4	5	0.6241
-3	-5	0.6155
-3	-4	0.5698
-3	-3	-0.3454
-3	-2	-2.724
-3	-1	-4.314
-3	0	-6.6571
-3	1	-2.6302
-3	2	-0.3695
-3	3	0.6475
-3	4	0.8801
-3	5	0.7323
-2	-5	0.6594
-2	-4	0.4751
-2	-3	-1.035
-2	-2	-6.0287
-2	-1	-10.1343
-2	0	-11.7949
-2	1	-8.5225
-2	2	-3.7189
-2	3	-0.049
-2	4	0.8707
-2	5	0.8094
-1	-5	0.6924
-1	-4	0.3127
-1	-3	-1.8068
-1	-2	-6.8334
-1	-1	-10.0567
-1	0	-10.4925
-1	1	-8.8161
-1	2	-3.8681
-1	3	-0.5588
-1	4	0.7122
-1	5	0.8395
0	-5	0.7693
0	-4	0.5567
0	-3	-1.0159
0	-2	-4.8333
0	-1	-9.1748
0	0	-9.9889
0	1	-8.8983
0	2	-6.5996
0	3	-3.4528
0	4	0.1888
0	5	0.8213
1	-5	0.8517
1	-4	0.9761
1	-3	-0.458
1	-2	-7.3647
1	-1	-12.1493
1	0	-12.2756
1	1	-10.6701
1	2	-7.6929
1	3	-3.6693
1	4	0.1495
1	5	0.804
2	-5	0.8583
2	-4	1.1657
2	-3	0.6955
2	-2	-2.0121
2	-1	-8.9158
2	0	-17.5694
2	1	-12.5491
2	2	-4.6129
2	3	-0.577
2	4	0.6153
2	5	0.7844
3	-5	0.7829
3	-4	1.1218
3	-3	1.5776
3	-2	1.9468
3	-1	-11.506
3	0	-7.4491
3	1	-8.8507
3	2	-4.8353
3	3	0.0497
3	4	0.7184
3	5	0.7212
4	-5	0.663
4	-4	0.9318
4	-3	1.3437
4	-2	1.8773
4	-1	1.0289
4	0	1.1843
4	1	-1.5337
4	2	-1.3257
4	3	0.5528
4	4	0.7203
4	5	0.6364
5	-5	0.536
5	-4	0.7201
5	-3	0.9787
5	-2	1.3103
5	-1	1.5305
5	0	1.3923
5	1	0.9767
5	2	0.7792
5	3	0.7502
5	4	0.6515
5	5	0.5401
-5.5	-5	0.4205
-5.5	-4	0.5082
-5.5	-3	0.5878
-5.5	-2	0.6562
-5.5	-1	0.7132
-5.5	0	0.7458
-5.5	1	0.7776
-5.5	2	0.7532
-5.5	3	0.6671
-5.5	4	0.5588
-5.5	5	0.4535
-4.5	-5	0.5074
-4.5	-4	0.5917
-4.5	-3	0.5787
-4.5	-2	0.4938
-4.5	-1	0.3867
-4.5	0	0.08
-4.5	1	0.5704
-4.5	2	0.8829
-4.5	3	0.8422
-4.5	4	0.7107
-4.5	5	0.5656
-3.5	-5	0.5843
-3.5	-4	0.5961
-3.5	-3	0.0835
-3.5	-2	-1.0399
-3.5	-1	-1.8004
-3.5	0	-3.7737
-3.5	1	-0.9783
-3.5	2	0.5367
-3.5	3	0.8552
-3.5	4	0.8444
-3.5	5	0.6807
-2.5	-5	0.6408
-2.5	-4	0.534
-2.5	-3	-0.7127
-2.5	-2	-4.5718
-2.5	-1	-7.6231
-2.5	0	-9.7827
-2.5	1	-5.4731
-2.5	2	-2.1075
-2.5	3	0.278
-2.5	4	0.8878
-2.5	5	0.7759
-1.5	-5	0.6739
-1.5	-4	0.3829
-1.5	-3	-1.4555
-1.5	-2	-6.8561
-1.5	-1	-10.6944
-1.5	0	-11.5515
-1.5	1	-9.5508
-1.5	2	-4.0554
-1.5	3	-0.2294
-1.5	4	0.8228
-1.5	5	0.8311
-0.5	-5	0.7241
-0.5	-4	0.3653
-0.5	-3	-1.6548
-0.5	-2	-5.9135
-0.5	-1	-9.2969
-0.5	0	-9.9233
-0.5	1	-8.3275
-0.5	2	-4.5623
-0.5	3	-1.557
-0.5	4	0.4929
-0.5	5	0.8347
0.5	-5	0.8164
0.5	-4	0.7899
0.5	-3	-0.5038
0.5	-2	-5.1289
0.5	-1	-10.3337
0.5	0	-10.7038
0.5	1	-9.9065
0.5	2	-8.3545
0.5	3	-4.7698
0.5	4	0.0134
0.5	5	0.8091
1.5	-5	0.8665
1.5	-4	1.0989
1.5	-3	-0.1951
1.5	-2	-7.0464
1.5	-1	-11.9953
1.5	0	-15.0213
1.5	1	-11.4782
1.5	2	-5.7157
1.5	3	-1.7128
1.5	4	0.425
1.5	5	0.7992
2.5	-5	0.829
2.5	-4	1.1719
2.5	-3	1.3906
2.5	-2	1.2794
2.5	-1	-8.1795
2.5	0	-14.8002
2.5	1	-11.8589
2.5	2	-4.6508
2.5	3	-0.1595
2.5	4	0.6937
2.5	5	0.7572
3.5	-5	0.7258
3.5	-4	1.0353
3.5	-3	1.5044
3.5	-2	1.9641
3.5	-1	-4.0965
3.5	0	-1.1482
3.5	1	-5.1759
3.5	2	-3.6942
3.5	3	0.2951
3.5	4	0.726
3.5	5	0.6804
4.5	-5	0.5987
4.5	-4	0.8241
4.5	-3	1.1588
4.5	-2	1.6192
4.5	-1	1.7933
4.5	0	1.5455
4.5	1	0.4318
4.5	2	0.2651
4.5	3	0.7135
4.5	4	0.6955
4.5	5	0.5894
-5	-5.5	0.4166
-5	-4.5	0.5121
-5	-3.5	0.5917
-5	-2.5	0.6323
-5	-1.5	0.6654
-5	-0.5	0.6425
-5	0.5	0.69
-5	1.5	0.8315
-5	2.5	0.8078
-5	3.5	0.6978
-5	4.5	0.5692
-4	-5.5	0.4938
-4	-4.5	0.5917
-4	-3.5	0.5582
-4	-2.5	0.1985
-4	-1.5	-0.0944
-4	-0.5	-0.922
-4	0.5	-0.9143
-4	1.5	0.6072
-4	2.5	0.8947
-4	3.5	0.8524
-4	4.5	0.7045
-3	-5.5	0.5636
-3	-4.5	0.6349
-3	-3.5	0.3071
-3	-2.5	-1.487
-3	-1.5	-3.5276
-3	-0.5	-5.7371
-3	0.5	-5.1866
-3	1.5	-1.0672
-3	2.5	0.1928
-3	3.5	0.8565
-3	4.5	0.8194
-2	-5.5	0.6193
-2	-4.5	0.6369
-2	-3.5	0.0208
-2	-2.5	-3.0985
-2	-1.5	-8.6349
-2	-0.5	-11.144
-2	0.5	-10.9748
-2	1.5	-5.9432
-2	2.5	-1.5719
-2	3.5	0.6554
-2	4.5	0.8779
-1	-5.5	0.6638
-1	-4.5	0.6172
-1	-3.5	-0.4165
-1	-2.5	-4.0403
-1	-1.5	-9.0766
-1	-0.5	-10.3475
-1	0.5	-10.206
-1	1.5	-6.3857
-1	2.5	-1.9091
-1	3.5	0.2855
-1	4.5	0.8514
0	-5.5	0.71
0	-4.5	0.7523
0	-3.5	0.0249
0	-2.5	-2.6633
0	-1.5	-7.2161
0	-0.5	-10.0485
0	0.5	-9.5695
0	1.5	-7.8202
0	2.5	-5.3803
0	3.5	-1.2039
0	4.5	0.7127
1	-5.5	0.7403
1	-4.5	0.9503
1	-3.5	0.7216
1	-2.5	-3.4967
1	-1.5	-9.9576
1	-0.5	-12.9861
1	0.5	-11.464
1	1.5	-9.354
1	2.5	-5.9683
1	3.5	-1.2773
1	4.5	0.6866
2	-5.5	0.7237
2	-4.5	1.0142
2	-3.5	1.1882
2	-2.5	-0.682
2	-1.5	-3.4576
2	-0.5	-15.6753
2	0.5	-15.7417
2	1.5	-8.5388
2	2.5	-2.0012
2	3.5	0.2076
2	4.5	0.772
3	-5.5	0.6581
3	-4.5	0.9366
3	-3.5	1.336
3	-2.5	1.8604
3	-1.5	-0.2761
3	-0.5	-16.6155
3	0.5	-6.0468
3	1.5	-9.1229
3	2.5	-1.3862
3	3.5	0.5497
3	4.5	0.7522
4	-5.5	0.5642
4	-4.5	0.7837
4	-3.5	1.1147
4	-2.5	1.6244
4	-1.5	1.7475
4	-0.5	0.8064
4	0.5	0.4476
4	1.5	-2.5429
4	2.5	-7.00E-04
4	3.5	0.7039
4	4.5	0.6886
5	-5.5	0.4649
5	-4.5	0.6202
5	-3.5	0.8387
5	-2.5	1.1399
5	-1.5	1.4563
5	-0.5	1.5077
5	0.5	1.1993
5	1.5	0.8226
5	2.5	0.7746
5	3.5	0.7052
5	4.5	0.5956
-5.5	-5.5	0.3781
-5.5	-4.5	0.4644
-5.5	-3.5	0.5497
-5.5	-2.5	0.6228
-5.5	-1.5	0.6876
-5.5	-0.5	0.7307
-5.5	0.5	0.7637
-5.5	1.5	0.7754
-5.5	2.5	0.7151
-5.5	3.5	0.6138
-5.5	4.5	0.5048
-4.5	-5.5	0.4555
-4.5	-4.5	0.5558
-4.5	-3.5	0.6024
-4.5	-2.5	0.5317
-4.5	-1.5	0.4684
-4.5	-0.5	0.2026
-4.5	0.5	0.2446
-4.5	1.5	0.7993
-4.5	2.5	0.8821
-4.5	3.5	0.7817
-4.5	4.5	0.6368
-3.5	-5.5	0.5301
-3.5	-4.5	0.618
-3.5	-3.5	0.4494
-3.5	-2.5	-0.5001
-3.5	-1.5	-1.3353
-3.5	-0.5	-2.9169
-3.5	0.5	-2.8012
-3.5	1.5	0.1216
-3.5	2.5	0.734
-3.5	3.5	0.8862
-3.5	4.5	0.7672
-2.5	-5.5	0.5935
-2.5	-4.5	0.6424
-2.5	-3.5	0.1742
-2.5	-2.5	-2.3993
-2.5	-1.5	-6.3383
-2.5	-0.5	-9.0264
-2.5	0.5	-8.3025
-2.5	1.5	-3.4118
-2.5	2.5	-0.7709
-2.5	3.5	0.7653
-2.5	4.5	0.8571
-1.5	-5.5	0.642
-1.5	-4.5	0.6207
-1.5	-3.5	-0.2113
-1.5	-2.5	-3.7227
-1.5	-1.5	-9.515
-1.5	-0.5	-11.1412
-1.5	0.5	-11.299
-1.5	1.5	-6.8111
-1.5	2.5	-1.7487
-1.5	3.5	0.532
-1.5	4.5	0.8784
-0.5	-5.5	0.6867
-0.5	-4.5	0.6597
-0.5	-3.5	-0.3481
-0.5	-2.5	-3.5949
-0.5	-1.5	-7.9788
-0.5	-0.5	-9.8811
-0.5	0.5	-9.4778
-0.5	1.5	-6.4798
-0.5	2.5	-2.996
-0.5	3.5	-0.2814
-0.5	4.5	0.7911
0.5	-5.5	0.7296
0.5	-4.5	0.8614
0.5	-3.5	0.4428
0.5	-2.5	-2.4252
0.5	-1.5	-7.9969
0.5	-0.5	-11.1011
0.5	0.5	-10.2556
0.5	1.5	-9.2555
0.5	2.5	-7.202
0.5	3.5	-1.7798
0.5	4.5	0.6662
1.5	-5.5	0.7388
1.5	-4.5	1.0021
1.5	-3.5	0.945
1.5	-2.5	-3.4093
1.5	-1.5	-8.7605
1.5	-0.5	-15.0487
1.5	0.5	-13.5294
1.5	1.5	-8.6485
1.5	2.5	-3.4571
1.5	3.5	-0.3638
1.5	4.5	0.7393
2.5	-5.5	0.696
2.5	-4.5	0.9898
2.5	-3.5	1.3358
2.5	-2.5	1.3274
2.5	-1.5	-0.3371
2.5	-0.5	-15.8468
2.5	0.5	-13.2565
2.5	1.5	-8.9906
2.5	2.5	-1.586
2.5	3.5	0.4417
2.5	4.5	0.772
3.5	-5.5	0.6131
3.5	-4.5	0.8647
3.5	-3.5	1.2445
3.5	-2.5	1.8178
3.5	-1.5	0.7272
3.5	-0.5	-5.3336
3.5	0.5	-1.3562
3.5	1.5	-6.8953
3.5	2.5	-0.8306
3.5	3.5	0.6365
3.5	4.5	0.7237
4.5	-5.5	0.5141
4.5	-4.5	0.7007
4.5	-3.5	0.9745
4.5	-2.5	1.3809
4.5	-1.5	1.786
4.5	-0.5	1.7141
4.5	0.5	1.1011
4.5	1.5	0.0607
4.5	2.5	0.5779
4.5	3.5	0.728
4.5	4.5	0.6458
		--
		--
		--
		--
		--
		--
		--
		--
