# Supplementary material for: Photoswitching neutral homoaromatic hydrocarbons
Source: Nat Chem. 2023 Jan 26;15(3):377–85. doi: 10.1038/s41557-022-01121-w (PMC9986110; doi:10.1038/s41557-022-01121-w)
Supplement: Source Data Fig. 6d — Source data files for plotted graph in Fig. 6d. [file 41557_2022_1121_MOESM20_ESM.zip › NICS-XY-Surface at 1.8 A Me-18 log-file..txt]

 Entering Gaussian System, Link 0=g16
 Initial command:
 /usr/local/li/G16-A03/g16/l1.exe "/scr/grabicni/Gau-27908.inp" -scrdir="/scr/grabicni/"
 Entering Link 1 = /usr/local/li/G16-A03/g16/l1.exe PID=     27909.
  
 Copyright (c) 1988,1990,1992,1993,1995,1998,2003,2009,2016,
            Gaussian, Inc.  All Rights Reserved.
  
 This is part of the Gaussian(R) 16 program.  It is based on
 the Gaussian(R) 09 system (copyright 2009, Gaussian, Inc.),
 the Gaussian(R) 03 system (copyright 2003, Gaussian, Inc.),
 the Gaussian(R) 98 system (copyright 1998, Gaussian, Inc.),
 the Gaussian(R) 94 system (copyright 1995, Gaussian, Inc.),
 the Gaussian 92(TM) system (copyright 1992, Gaussian, Inc.),
 the Gaussian 90(TM) system (copyright 1990, Gaussian, Inc.),
 the Gaussian 88(TM) system (copyright 1988, Gaussian, Inc.),
 the Gaussian 86(TM) system (copyright 1986, Carnegie Mellon
 University), and the Gaussian 82(TM) system (copyright 1983,
 Carnegie Mellon University). Gaussian is a federally registered
 trademark of Gaussian, Inc.
  
 This software contains proprietary and confidential information,
 including trade secrets, belonging to Gaussian, Inc.
  
 This software is provided under written license and may be
 used, copied, transmitted, or stored only in accord with that
 written license.
  
 The following legend is applicable only to US Government
 contracts under FAR:
  
                    RESTRICTED RIGHTS LEGEND
  
 Use, reproduction and disclosure by the US Government is
 subject to restrictions as set forth in subparagraphs (a)
 and (c) of the Commercial Computer Software - Restricted
 Rights clause in FAR 52.227-19.
  
 Gaussian, Inc.
 340 Quinnipiac St., Bldg. 40, Wallingford CT 06492
  
  
 ---------------------------------------------------------------
 Warning -- This program may not be used in any manner that
 competes with the business of Gaussian, Inc. or will provide
 assistance to any competitor of Gaussian, Inc.  The licensee
 of this program is prohibited from giving any competitor of
 Gaussian, Inc. access to this program.  By using this program,
 the user acknowledges that Gaussian, Inc. is engaged in the
 business of creating and licensing software in the field of
 computational chemistry and represents and warrants to the
 licensee that it is not a competitor of Gaussian, Inc. and that
 it will not use this program in any manner prohibited above.
 ---------------------------------------------------------------
  

 Cite this work as:
 Gaussian 16, Revision A.03,
 M. J. Frisch, G. W. Trucks, H. B. Schlegel, G. E. Scuseria, 
 M. A. Robb, J. R. Cheeseman, G. Scalmani, V. Barone, 
 G. A. Petersson, H. Nakatsuji, X. Li, M. Caricato, A. V. Marenich, 
 J. Bloino, B. G. Janesko, R. Gomperts, B. Mennucci, H. P. Hratchian, 
 J. V. Ortiz, A. F. Izmaylov, J. L. Sonnenberg, D. Williams-Young, 
 F. Ding, F. Lipparini, F. Egidi, J. Goings, B. Peng, A. Petrone, 
 T. Henderson, D. Ranasinghe, V. G. Zakrzewski, J. Gao, N. Rega, 
 G. Zheng, W. Liang, M. Hada, M. Ehara, K. Toyota, R. Fukuda, 
 J. Hasegawa, M. Ishida, T. Nakajima, Y. Honda, O. Kitao, H. Nakai, 
 T. Vreven, K. Throssell, J. A. Montgomery, Jr., J. E. Peralta, 
 F. Ogliaro, M. J. Bearpark, J. J. Heyd, E. N. Brothers, K. N. Kudin, 
 V. N. Staroverov, T. A. Keith, R. Kobayashi, J. Normand, 
 K. Raghavachari, A. P. Rendell, J. C. Burant, S. S. Iyengar, 
 J. Tomasi, M. Cossi, J. M. Millam, M. Klene, C. Adamo, R. Cammi, 
 J. W. Ochterski, R. L. Martin, K. Morokuma, O. Farkas, 
 J. B. Foresman, and D. J. Fox, Gaussian, Inc., Wallingford CT, 2016.
 
 ******************************************
 Gaussian 16:  EM64L-G16RevA.03 25-Dec-2016
                 3-Nov-2021 
 ******************************************
 %chk=cal155.chk
 %nprocshared=10
 Will use up to   10 processors via shared memory.
 %mem=10GB
 ----------------------------------------------
 # nmr=giao b3lyp/6-311g(d,p) geom=connectivity
 ----------------------------------------------
 1/38=1,57=2,172=1/1;
 2/12=2,17=6,18=5,40=1/2;
 3/5=4,6=6,7=101,11=2,25=1,30=1,74=-5/1,2,3,8;
 4//1;
 5/5=2,38=5/2;
 8/6=1,10=90,11=11/1;
 10/13=100,45=16/2;
 6/7=2,8=2,9=2,10=2,28=1/1;
 99/9=1/99;
 ------
 cal155
 ------
 Symbolic Z-matrix:
 Charge =  0 Multiplicity = 1
 C                     2.49239   0.       -0.08595 
 C                     2.09537   1.38284   0.08596 
 C                     0.84791   1.88154   0.27637 
 C                    -0.33765   1.06245   0.47939 
 C                     0.37849  -1.20457   0.45689 
 C                     1.73777  -1.12852  -0.01722 
 C                    -0.17004  -0.14671   1.39936 
 C                    -1.42798   1.27991  -0.30798 
 C                    -0.59585  -2.07808   0.0939 
 C                    -1.93308  -1.70724   0.68796 
 C                    -2.48911   0.3743   -0.68796 
 C                    -2.70318  -0.91974  -0.35201 
 C                     0.63519   0.13421   2.6685 
 C                    -1.53171  -0.73816   1.79103 
 O                    -2.14007  -0.50411   2.79951 
 H                     3.51776  -0.12983  -0.41861 
 H                     2.88586   2.10654  -0.08601 
 H                     0.70286   2.9538    0.18134 
 H                     2.18775  -2.05732  -0.35535 
 H                    -1.40486   2.19668  -0.89166 
 H                    -0.47387  -2.86786  -0.63763 
 H                    -2.52809  -2.53426   1.07753 
 H                    -3.15305   0.77638  -1.44745 
 H                    -3.4918   -1.45279  -0.87288 
 H                     1.62676   0.52145   2.4514 
 H                     0.09439   0.85648   3.28204 
 H                     0.73691  -0.78767   3.24484 
 Bq                    5.        5.       -1.8 
 Bq                    5.        4.       -1.8 
 Bq                    5.        3.       -1.8 
 Bq                    5.        2.       -1.8 
 Bq                    5.        1.       -1.8 
 Bq                    5.        0.       -1.8 
 Bq                    5.       -1.       -1.8 
 Bq                    5.       -2.       -1.8 
 Bq                    5.       -3.       -1.8 
 Bq                    5.       -4.       -1.8 
 Bq                    5.       -5.       -1.8 
 Bq                    4.        5.       -1.8 
 Bq                    4.        4.       -1.8 
 Bq                    4.        3.       -1.8 
 Bq                    4.        2.       -1.8 
 Bq                    4.        1.       -1.8 
 Bq                    4.        0.       -1.8 
 Bq                    4.       -1.       -1.8 
 Bq                    4.       -2.       -1.8 
 Bq                    4.       -3.       -1.8 
 Bq                    4.       -4.       -1.8 
 Bq                    4.       -5.       -1.8 
 Bq                    3.        5.       -1.8 
 Bq                    3.        4.       -1.8 
 Bq                    3.        3.       -1.8 
 Bq                    3.        2.       -1.8 
 Bq                    3.        1.       -1.8 
 Bq                    3.        0.       -1.8 
 Bq                    3.       -1.       -1.8 
 Bq                    3.       -2.       -1.8 
 Bq                    3.       -3.       -1.8 
 Bq                    3.       -4.       -1.8 
 Bq                    3.       -5.       -1.8 
 Bq                    2.        5.       -1.8 
 Bq                    2.        4.       -1.8 
 Bq                    2.        3.       -1.8 
 Bq                    2.        2.       -1.8 
 Bq                    2.        1.       -1.8 
 Bq                    2.        0.       -1.8 
 Bq                    2.       -1.       -1.8 
 Bq                    2.       -2.       -1.8 
 Bq                    2.       -3.       -1.8 
 Bq                    2.       -4.       -1.8 
 Bq                    2.       -5.       -1.8 
 Bq                    1.        5.       -1.8 
 Bq                    1.        4.       -1.8 
 Bq                    1.        3.       -1.8 
 Bq                    1.        2.       -1.8 
 Bq                    1.        1.       -1.8 
 Bq                    1.        0.       -1.8 
 Bq                    1.       -1.       -1.8 
 Bq                    1.       -2.       -1.8 
 Bq                    1.       -3.       -1.8 
 Bq                    1.       -4.       -1.8 
 Bq                    1.       -5.       -1.8 
 Bq                    0.        5.       -1.8 
 Bq                    0.        4.       -1.8 
 Bq                    0.        3.       -1.8 
 Bq                    0.        2.       -1.8 
 Bq                    0.        1.       -1.8 
 Bq                    0.        0.       -1.8 
 Bq                    0.       -1.       -1.8 
 Bq                    0.       -2.       -1.8 
 Bq                    0.       -3.       -1.8 
 Bq                    0.       -4.       -1.8 
 Bq                    0.       -5.       -1.8 
 Bq                   -1.        5.       -1.8 
 Bq                   -1.        4.       -1.8 
 Bq                   -1.        3.       -1.8 
 Bq                   -1.        2.       -1.8 
 Bq                   -1.        1.       -1.8 
 Bq                   -1.        0.       -1.8 
 Bq                   -1.       -1.       -1.8 
 Bq                   -1.       -2.       -1.8 
 Bq                   -1.       -3.       -1.8 
 Bq                   -1.       -4.       -1.8 
 Bq                   -1.       -5.       -1.8 
 Bq                   -2.        5.       -1.8 
 Bq                   -2.        4.       -1.8 
 Bq                   -2.        3.       -1.8 
 Bq                   -2.        2.       -1.8 
 Bq                   -2.        1.       -1.8 
 Bq                   -2.        0.       -1.8 
 Bq                   -2.       -1.       -1.8 
 Bq                   -2.       -2.       -1.8 
 Bq                   -2.       -3.       -1.8 
 Bq                   -2.       -4.       -1.8 
 Bq                   -2.       -5.       -1.8 
 Bq                   -3.        5.       -1.8 
 Bq                   -3.        4.       -1.8 
 Bq                   -3.        3.       -1.8 
 Bq                   -3.        2.       -1.8 
 Bq                   -3.        1.       -1.8 
 Bq                   -3.        0.       -1.8 
 Bq                   -3.       -1.       -1.8 
 Bq                   -3.       -2.       -1.8 
 Bq                   -3.       -3.       -1.8 
 Bq                   -3.       -4.       -1.8 
 Bq                   -3.       -5.       -1.8 
 Bq                   -4.        5.       -1.8 
 Bq                   -4.        4.       -1.8 
 Bq                   -4.        3.       -1.8 
 Bq                   -4.        2.       -1.8 
 Bq                   -4.        1.       -1.8 
 Bq                   -4.        0.       -1.8 
 Bq                   -4.       -1.       -1.8 
 Bq                   -4.       -2.       -1.8 
 Bq                   -4.       -3.       -1.8 
 Bq                   -4.       -4.       -1.8 
 Bq                   -4.       -5.       -1.8 
 Bq                   -5.        5.       -1.8 
 Bq                   -5.        4.       -1.8 
 Bq                   -5.        3.       -1.8 
 Bq                   -5.        2.       -1.8 
 Bq                   -5.        1.       -1.8 
 Bq                   -5.        0.       -1.8 
 Bq                   -5.       -1.       -1.8 
 Bq                   -5.       -2.       -1.8 
 Bq                   -5.       -3.       -1.8 
 Bq                   -5.       -4.       -1.8 
 Bq                   -5.       -5.       -1.8 
 Bq                    5.5       5.       -1.8 
 Bq                    5.5       4.       -1.8 
 Bq                    5.5       3.       -1.8 
 Bq                    5.5       2.       -1.8 
 Bq                    5.5       1.       -1.8 
 Bq                    5.5       0.       -1.8 
 Bq                    5.5      -1.       -1.8 
 Bq                    5.5      -2.       -1.8 
 Bq                    5.5      -3.       -1.8 
 Bq                    5.5      -4.       -1.8 
 Bq                    5.5      -5.       -1.8 
 Bq                    4.5       5.       -1.8 
 Bq                    4.5       4.       -1.8 
 Bq                    4.5       3.       -1.8 
 Bq                    4.5       2.       -1.8 
 Bq                    4.5       1.       -1.8 
 Bq                    4.5       0.       -1.8 
 Bq                    4.5      -1.       -1.8 
 Bq                    4.5      -2.       -1.8 
 Bq                    4.5      -3.       -1.8 
 Bq                    4.5      -4.       -1.8 
 Bq                    4.5      -5.       -1.8 
 Bq                    3.5       5.       -1.8 
 Bq                    3.5       4.       -1.8 
 Bq                    3.5       3.       -1.8 
 Bq                    3.5       2.       -1.8 
 Bq                    3.5       1.       -1.8 
 Bq                    3.5       0.       -1.8 
 Bq                    3.5      -1.       -1.8 
 Bq                    3.5      -2.       -1.8 
 Bq                    3.5      -3.       -1.8 
 Bq                    3.5      -4.       -1.8 
 Bq                    3.5      -5.       -1.8 
 Bq                    2.5       5.       -1.8 
 Bq                    2.5       4.       -1.8 
 Bq                    2.5       3.       -1.8 
 Bq                    2.5       2.       -1.8 
 Bq                    2.5       1.       -1.8 
 Bq                    2.5       0.       -1.8 
 Bq                    2.5      -1.       -1.8 
 Bq                    2.5      -2.       -1.8 
 Bq                    2.5      -3.       -1.8 
 Bq                    2.5      -4.       -1.8 
 Bq                    2.5      -5.       -1.8 
 Bq                    1.5       5.       -1.8 
 Bq                    1.5       4.       -1.8 
 Bq                    1.5       3.       -1.8 
 Bq                    1.5       2.       -1.8 
 Bq                    1.5       1.       -1.8 
 Bq                    1.5       0.       -1.8 
 Bq                    1.5      -1.       -1.8 
 Bq                    1.5      -2.       -1.8 
 Bq                    1.5      -3.       -1.8 
 Bq                    1.5      -4.       -1.8 
 Bq                    1.5      -5.       -1.8 
 Bq                    0.5       5.       -1.8 
 Bq                    0.5       4.       -1.8 
 Bq                    0.5       3.       -1.8 
 Bq                    0.5       2.       -1.8 
 Bq                    0.5       1.       -1.8 
 Bq                    0.5       0.       -1.8 
 Bq                    0.5      -1.       -1.8 
 Bq                    0.5      -2.       -1.8 
 Bq                    0.5      -3.       -1.8 
 Bq                    0.5      -4.       -1.8 
 Bq                    0.5      -5.       -1.8 
 Bq                   -0.5       5.       -1.8 
 Bq                   -0.5       4.       -1.8 
 Bq                   -0.5       3.       -1.8 
 Bq                   -0.5       2.       -1.8 
 Bq                   -0.5       1.       -1.8 
 Bq                   -0.5       0.       -1.8 
 Bq                   -0.5      -1.       -1.8 
 Bq                   -0.5      -2.       -1.8 
 Bq                   -0.5      -3.       -1.8 
 Bq                   -0.5      -4.       -1.8 
 Bq                   -0.5      -5.       -1.8 
 Bq                   -1.5       5.       -1.8 
 Bq                   -1.5       4.       -1.8 
 Bq                   -1.5       3.       -1.8 
 Bq                   -1.5       2.       -1.8 
 Bq                   -1.5       1.       -1.8 
 Bq                   -1.5       0.       -1.8 
 Bq                   -1.5      -1.       -1.8 
 Bq                   -1.5      -2.       -1.8 
 Bq                   -1.5      -3.       -1.8 
 Bq                   -1.5      -4.       -1.8 
 Bq                   -1.5      -5.       -1.8 
 Bq                   -2.5       5.       -1.8 
 Bq                   -2.5       4.       -1.8 
 Bq                   -2.5       3.       -1.8 
 Bq                   -2.5       2.       -1.8 
 Bq                   -2.5       1.       -1.8 
 Bq                   -2.5       0.       -1.8 
 Bq                   -2.5      -1.       -1.8 
 Bq                   -2.5      -2.       -1.8 
 Bq                   -2.5      -3.       -1.8 
 Bq                   -2.5      -4.       -1.8 
 Bq                   -2.5      -5.       -1.8 
 Bq                   -3.5       5.       -1.8 
 Bq                   -3.5       4.       -1.8 
 Bq                   -3.5       3.       -1.8 
 Bq                   -3.5       2.       -1.8 
 Bq                   -3.5       1.       -1.8 
 Bq                   -3.5       0.       -1.8 
 Bq                   -3.5      -1.       -1.8 
 Bq                   -3.5      -2.       -1.8 
 Bq                   -3.5      -3.       -1.8 
 Bq                   -3.5      -4.       -1.8 
 Bq                   -3.5      -5.       -1.8 
 Bq                   -4.5       5.       -1.8 
 Bq                   -4.5       4.       -1.8 
 Bq                   -4.5       3.       -1.8 
 Bq                   -4.5       2.       -1.8 
 Bq                   -4.5       1.       -1.8 
 Bq                   -4.5       0.       -1.8 
 Bq                   -4.5      -1.       -1.8 
 Bq                   -4.5      -2.       -1.8 
 Bq                   -4.5      -3.       -1.8 
 Bq                   -4.5      -4.       -1.8 
 Bq                   -4.5      -5.       -1.8 
 Bq                    5.        5.5      -1.8 
 Bq                    5.        4.5      -1.8 
 Bq                    5.        3.5      -1.8 
 Bq                    5.        2.5      -1.8 
 Bq                    5.        1.5      -1.8 
 Bq                    5.        0.5      -1.8 
 Bq                    5.       -0.5      -1.8 
 Bq                    5.       -1.5      -1.8 
 Bq                    5.       -2.5      -1.8 
 Bq                    5.       -3.5      -1.8 
 Bq                    5.       -4.5      -1.8 
 Bq                    4.        5.5      -1.8 
 Bq                    4.        4.5      -1.8 
 Bq                    4.        3.5      -1.8 
 Bq                    4.        2.5      -1.8 
 Bq                    4.        1.5      -1.8 
 Bq                    4.        0.5      -1.8 
 Bq                    4.       -0.5      -1.8 
 Bq                    4.       -1.5      -1.8 
 Bq                    4.       -2.5      -1.8 
 Bq                    4.       -3.5      -1.8 
 Bq                    4.       -4.5      -1.8 
 Bq                    3.        5.5      -1.8 
 Bq                    3.        4.5      -1.8 
 Bq                    3.        3.5      -1.8 
 Bq                    3.        2.5      -1.8 
 Bq                    3.        1.5      -1.8 
 Bq                    3.        0.5      -1.8 
 Bq                    3.       -0.5      -1.8 
 Bq                    3.       -1.5      -1.8 
 Bq                    3.       -2.5      -1.8 
 Bq                    3.       -3.5      -1.8 
 Bq                    3.       -4.5      -1.8 
 Bq                    2.        5.5      -1.8 
 Bq                    2.        4.5      -1.8 
 Bq                    2.        3.5      -1.8 
 Bq                    2.        2.5      -1.8 
 Bq                    2.        1.5      -1.8 
 Bq                    2.        0.5      -1.8 
 Bq                    2.       -0.5      -1.8 
 Bq                    2.       -1.5      -1.8 
 Bq                    2.       -2.5      -1.8 
 Bq                    2.       -3.5      -1.8 
 Bq                    2.       -4.5      -1.8 
 Bq                    1.        5.5      -1.8 
 Bq                    1.        4.5      -1.8 
 Bq                    1.        3.5      -1.8 
 Bq                    1.        2.5      -1.8 
 Bq                    1.        1.5      -1.8 
 Bq                    1.        0.5      -1.8 
 Bq                    1.       -0.5      -1.8 
 Bq                    1.       -1.5      -1.8 
 Bq                    1.       -2.5      -1.8 
 Bq                    1.       -3.5      -1.8 
 Bq                    1.       -4.5      -1.8 
 Bq                    0.        5.5      -1.8 
 Bq                    0.        4.5      -1.8 
 Bq                    0.        3.5      -1.8 
 Bq                    0.        2.5      -1.8 
 Bq                    0.        1.5      -1.8 
 Bq                    0.        0.5      -1.8 
 Bq                    0.       -0.5      -1.8 
 Bq                    0.       -1.5      -1.8 
 Bq                    0.       -2.5      -1.8 
 Bq                    0.       -3.5      -1.8 
 Bq                    0.       -4.5      -1.8 
 Bq                   -1.        5.5      -1.8 
 Bq                   -1.        4.5      -1.8 
 Bq                   -1.        3.5      -1.8 
 Bq                   -1.        2.5      -1.8 
 Bq                   -1.        1.5      -1.8 
 Bq                   -1.        0.5      -1.8 
 Bq                   -1.       -0.5      -1.8 
 Bq                   -1.       -1.5      -1.8 
 Bq                   -1.       -2.5      -1.8 
 Bq                   -1.       -3.5      -1.8 
 Bq                   -1.       -4.5      -1.8 
 Bq                   -2.        5.5      -1.8 
 Bq                   -2.        4.5      -1.8 
 Bq                   -2.        3.5      -1.8 
 Bq                   -2.        2.5      -1.8 
 Bq                   -2.        1.5      -1.8 
 Bq                   -2.        0.5      -1.8 
 Bq                   -2.       -0.5      -1.8 
 Bq                   -2.       -1.5      -1.8 
 Bq                   -2.       -2.5      -1.8 
 Bq                   -2.       -3.5      -1.8 
 Bq                   -2.       -4.5      -1.8 
 Bq                   -3.        5.5      -1.8 
 Bq                   -3.        4.5      -1.8 
 Bq                   -3.        3.5      -1.8 
 Bq                   -3.        2.5      -1.8 
 Bq                   -3.        1.5      -1.8 
 Bq                   -3.        0.5      -1.8 
 Bq                   -3.       -0.5      -1.8 
 Bq                   -3.       -1.5      -1.8 
 Bq                   -3.       -2.5      -1.8 
 Bq                   -3.       -3.5      -1.8 
 Bq                   -3.       -4.5      -1.8 
 Bq                   -4.        5.5      -1.8 
 Bq                   -4.        4.5      -1.8 
 Bq                   -4.        3.5      -1.8 
 Bq                   -4.        2.5      -1.8 
 Bq                   -4.        1.5      -1.8 
 Bq                   -4.        0.5      -1.8 
 Bq                   -4.       -0.5      -1.8 
 Bq                   -4.       -1.5      -1.8 
 Bq                   -4.       -2.5      -1.8 
 Bq                   -4.       -3.5      -1.8 
 Bq                   -4.       -4.5      -1.8 
 Bq                   -5.        5.5      -1.8 
 Bq                   -5.        4.5      -1.8 
 Bq                   -5.        3.5      -1.8 
 Bq                   -5.        2.5      -1.8 
 Bq                   -5.        1.5      -1.8 
 Bq                   -5.        0.5      -1.8 
 Bq                   -5.       -0.5      -1.8 
 Bq                   -5.       -1.5      -1.8 
 Bq                   -5.       -2.5      -1.8 
 Bq                   -5.       -3.5      -1.8 
 Bq                   -5.       -4.5      -1.8 
 Bq                    5.5       5.5      -1.8 
 Bq                    5.5       4.5      -1.8 
 Bq                    5.5       3.5      -1.8 
 Bq                    5.5       2.5      -1.8 
 Bq                    5.5       1.5      -1.8 
 Bq                    5.5       0.5      -1.8 
 Bq                    5.5      -0.5      -1.8 
 Bq                    5.5      -1.5      -1.8 
 Bq                    5.5      -2.5      -1.8 
 Bq                    5.5      -3.5      -1.8 
 Bq                    5.5      -4.5      -1.8 
 Bq                    4.5       5.5      -1.8 
 Bq                    4.5       4.5      -1.8 
 Bq                    4.5       3.5      -1.8 
 Bq                    4.5       2.5      -1.8 
 Bq                    4.5       1.5      -1.8 
 Bq                    4.5       0.5      -1.8 
 Bq                    4.5      -0.5      -1.8 
 Bq                    4.5      -1.5      -1.8 
 Bq                    4.5      -2.5      -1.8 
 Bq                    4.5      -3.5      -1.8 
 Bq                    4.5      -4.5      -1.8 
 Bq                    3.5       5.5      -1.8 
 Bq                    3.5       4.5      -1.8 
 Bq                    3.5       3.5      -1.8 
 Bq                    3.5       2.5      -1.8 
 Bq                    3.5       1.5      -1.8 
 Bq                    3.5       0.5      -1.8 
 Bq                    3.5      -0.5      -1.8 
 Bq                    3.5      -1.5      -1.8 
 Bq                    3.5      -2.5      -1.8 
 Bq                    3.5      -3.5      -1.8 
 Bq                    3.5      -4.5      -1.8 
 Bq                    2.5       5.5      -1.8 
 Bq                    2.5       4.5      -1.8 
 Bq                    2.5       3.5      -1.8 
 Bq                    2.5       2.5      -1.8 
 Bq                    2.5       1.5      -1.8 
 Bq                    2.5       0.5      -1.8 
 Bq                    2.5      -0.5      -1.8 
 Bq                    2.5      -1.5      -1.8 
 Bq                    2.5      -2.5      -1.8 
 Bq                    2.5      -3.5      -1.8 
 Bq                    2.5      -4.5      -1.8 
 Bq                    1.5       5.5      -1.8 
 Bq                    1.5       4.5      -1.8 
 Bq                    1.5       3.5      -1.8 
 Bq                    1.5       2.5      -1.8 
 Bq                    1.5       1.5      -1.8 
 Bq                    1.5       0.5      -1.8 
 Bq                    1.5      -0.5      -1.8 
 Bq                    1.5      -1.5      -1.8 
 Bq                    1.5      -2.5      -1.8 
 Bq                    1.5      -3.5      -1.8 
 Bq                    1.5      -4.5      -1.8 
 Bq                    0.5       5.5      -1.8 
 Bq                    0.5       4.5      -1.8 
 Bq                    0.5       3.5      -1.8 
 Bq                    0.5       2.5      -1.8 
 Bq                    0.5       1.5      -1.8 
 Bq                    0.5       0.5      -1.8 
 Bq                    0.5      -0.5      -1.8 
 Bq                    0.5      -1.5      -1.8 
 Bq                    0.5      -2.5      -1.8 
 Bq                    0.5      -3.5      -1.8 
 Bq                    0.5      -4.5      -1.8 
 Bq                   -0.5       5.5      -1.8 
 Bq                   -0.5       4.5      -1.8 
 Bq                   -0.5       3.5      -1.8 
 Bq                   -0.5       2.5      -1.8 
 Bq                   -0.5       1.5      -1.8 
 Bq                   -0.5       0.5      -1.8 
 Bq                   -0.5      -0.5      -1.8 
 Bq                   -0.5      -1.5      -1.8 
 Bq                   -0.5      -2.5      -1.8 
 Bq                   -0.5      -3.5      -1.8 
 Bq                   -0.5      -4.5      -1.8 
 Bq                   -1.5       5.5      -1.8 
 Bq                   -1.5       4.5      -1.8 
 Bq                   -1.5       3.5      -1.8 
 Bq                   -1.5       2.5      -1.8 
 Bq                   -1.5       1.5      -1.8 
 Bq                   -1.5       0.5      -1.8 
 Bq                   -1.5      -0.5      -1.8 
 Bq                   -1.5      -1.5      -1.8 
 Bq                   -1.5      -2.5      -1.8 
 Bq                   -1.5      -3.5      -1.8 
 Bq                   -1.5      -4.5      -1.8 
 Bq                   -2.5       5.5      -1.8 
 Bq                   -2.5       4.5      -1.8 
 Bq                   -2.5       3.5      -1.8 
 Bq                   -2.5       2.5      -1.8 
 Bq                   -2.5       1.5      -1.8 
 Bq                   -2.5       0.5      -1.8 
 Bq                   -2.5      -0.5      -1.8 
 Bq                   -2.5      -1.5      -1.8 
 Bq                   -2.5      -2.5      -1.8 
 Bq                   -2.5      -3.5      -1.8 
 Bq                   -2.5      -4.5      -1.8 
 Bq                   -3.5       5.5      -1.8 
 Bq                   -3.5       4.5      -1.8 
 Bq                   -3.5       3.5      -1.8 
 Bq                   -3.5       2.5      -1.8 
 Bq                   -3.5       1.5      -1.8 
 Bq                   -3.5       0.5      -1.8 
 Bq                   -3.5      -0.5      -1.8 
 Bq                   -3.5      -1.5      -1.8 
 Bq                   -3.5      -2.5      -1.8 
 Bq                   -3.5      -3.5      -1.8 
 Bq                   -3.5      -4.5      -1.8 
 Bq                   -4.5       5.5      -1.8 
 Bq                   -4.5       4.5      -1.8 
 Bq                   -4.5       3.5      -1.8 
 Bq                   -4.5       2.5      -1.8 
 Bq                   -4.5       1.5      -1.8 
 Bq                   -4.5       0.5      -1.8 
 Bq                   -4.5      -0.5      -1.8 
 Bq                   -4.5      -1.5      -1.8 
 Bq                   -4.5      -2.5      -1.8 
 Bq                   -4.5      -3.5      -1.8 
 Bq                   -4.5      -4.5      -1.8 
 
 Symmetry turned off:
 Cannot cope with ghost atoms or with translation vectors.
 Stoichiometry    C14H12O
 Framework group  C1[X(C14H12O)]
 NumDoF:  NAt=    27 NAtoms=   511
 Deg. of freedom     0
 Full point group                 C1      NOp   1
                          Input orientation:                          
 ---------------------------------------------------------------------
 Center     Atomic      Atomic             Coordinates (Angstroms)
 Number     Number       Type             X           Y           Z
 ---------------------------------------------------------------------
      1          6           0        2.492392    0.000000   -0.085954
      2          6           0        2.095375    1.382840    0.085961
      3          6           0        0.847908    1.881541    0.276372
      4          6           0       -0.337652    1.062448    0.479388
      5          6           0        0.378489   -1.204575    0.456885
      6          6           0        1.737773   -1.128520   -0.017223
      7          6           0       -0.170039   -0.146708    1.399361
      8          6           0       -1.427976    1.279913   -0.307983
      9          6           0       -0.595849   -2.078082    0.093897
     10          6           0       -1.933077   -1.707237    0.687958
     11          6           0       -2.489111    0.374303   -0.687961
     12          6           0       -2.703183   -0.919744   -0.352009
     13          6           0        0.635194    0.134214    2.668496
     14          6           0       -1.531714   -0.738162    1.791030
     15          8           0       -2.140065   -0.504105    2.799513
     16          1           0        3.517763   -0.129835   -0.418610
     17          1           0        2.885865    2.106538   -0.086012
     18          1           0        0.702862    2.953797    0.181336
     19          1           0        2.187746   -2.057318   -0.355352
     20          1           0       -1.404862    2.196683   -0.891656
     21          1           0       -0.473873   -2.867856   -0.637627
     22          1           0       -2.528085   -2.534265    1.077535
     23          1           0       -3.153053    0.776379   -1.447448
     24          1           0       -3.491802   -1.452791   -0.872878
     25          1           0        1.626758    0.521445    2.451401
     26          1           0        0.094386    0.856478    3.282035
     27          1           0        0.736908   -0.787670    3.244839
     28          0           0        5.000000    5.000000   -1.800000
     29          0           0        5.000000    4.000000   -1.800000
     30          0           0        5.000000    3.000000   -1.800000
     31          0           0        5.000000    2.000000   -1.800000
     32          0           0        5.000000    1.000000   -1.800000
     33          0           0        5.000000    0.000000   -1.800000
     34          0           0        5.000000   -1.000000   -1.800000
     35          0           0        5.000000   -2.000000   -1.800000
     36          0           0        5.000000   -3.000000   -1.800000
     37          0           0        5.000000   -4.000000   -1.800000
     38          0           0        5.000000   -5.000000   -1.800000
     39          0           0        4.000000    5.000000   -1.800000
     40          0           0        4.000000    4.000000   -1.800000
     41          0           0        4.000000    3.000000   -1.800000
     42          0           0        4.000000    2.000000   -1.800000
     43          0           0        4.000000    1.000000   -1.800000
     44          0           0        4.000000    0.000000   -1.800000
     45          0           0        4.000000   -1.000000   -1.800000
     46          0           0        4.000000   -2.000000   -1.800000
     47          0           0        4.000000   -3.000000   -1.800000
     48          0           0        4.000000   -4.000000   -1.800000
     49          0           0        4.000000   -5.000000   -1.800000
     50          0           0        3.000000    5.000000   -1.800000
     51          0           0        3.000000    4.000000   -1.800000
     52          0           0        3.000000    3.000000   -1.800000
     53          0           0        3.000000    2.000000   -1.800000
     54          0           0        3.000000    1.000000   -1.800000
     55          0           0        3.000000    0.000000   -1.800000
     56          0           0        3.000000   -1.000000   -1.800000
     57          0           0        3.000000   -2.000000   -1.800000
     58          0           0        3.000000   -3.000000   -1.800000
     59          0           0        3.000000   -4.000000   -1.800000
     60          0           0        3.000000   -5.000000   -1.800000
     61          0           0        2.000000    5.000000   -1.800000
     62          0           0        2.000000    4.000000   -1.800000
     63          0           0        2.000000    3.000000   -1.800000
     64          0           0        2.000000    2.000000   -1.800000
     65          0           0        2.000000    1.000000   -1.800000
     66          0           0        2.000000    0.000000   -1.800000
     67          0           0        2.000000   -1.000000   -1.800000
     68          0           0        2.000000   -2.000000   -1.800000
     69          0           0        2.000000   -3.000000   -1.800000
     70          0           0        2.000000   -4.000000   -1.800000
     71          0           0        2.000000   -5.000000   -1.800000
     72          0           0        1.000000    5.000000   -1.800000
     73          0           0        1.000000    4.000000   -1.800000
     74          0           0        1.000000    3.000000   -1.800000
     75          0           0        1.000000    2.000000   -1.800000
     76          0           0        1.000000    1.000000   -1.800000
     77          0           0        1.000000    0.000000   -1.800000
     78          0           0        1.000000   -1.000000   -1.800000
     79          0           0        1.000000   -2.000000   -1.800000
     80          0           0        1.000000   -3.000000   -1.800000
     81          0           0        1.000000   -4.000000   -1.800000
     82          0           0        1.000000   -5.000000   -1.800000
     83          0           0        0.000000    5.000000   -1.800000
     84          0           0        0.000000    4.000000   -1.800000
     85          0           0        0.000000    3.000000   -1.800000
     86          0           0        0.000000    2.000000   -1.800000
     87          0           0        0.000000    1.000000   -1.800000
     88          0           0        0.000000    0.000000   -1.800000
     89          0           0        0.000000   -1.000000   -1.800000
     90          0           0        0.000000   -2.000000   -1.800000
     91          0           0        0.000000   -3.000000   -1.800000
     92          0           0        0.000000   -4.000000   -1.800000
     93          0           0        0.000000   -5.000000   -1.800000
     94          0           0       -1.000000    5.000000   -1.800000
     95          0           0       -1.000000    4.000000   -1.800000
     96          0           0       -1.000000    3.000000   -1.800000
     97          0           0       -1.000000    2.000000   -1.800000
     98          0           0       -1.000000    1.000000   -1.800000
     99          0           0       -1.000000    0.000000   -1.800000
    100          0           0       -1.000000   -1.000000   -1.800000
    101          0           0       -1.000000   -2.000000   -1.800000
    102          0           0       -1.000000   -3.000000   -1.800000
    103          0           0       -1.000000   -4.000000   -1.800000
    104          0           0       -1.000000   -5.000000   -1.800000
    105          0           0       -2.000000    5.000000   -1.800000
    106          0           0       -2.000000    4.000000   -1.800000
    107          0           0       -2.000000    3.000000   -1.800000
    108          0           0       -2.000000    2.000000   -1.800000
    109          0           0       -2.000000    1.000000   -1.800000
    110          0           0       -2.000000    0.000000   -1.800000
    111          0           0       -2.000000   -1.000000   -1.800000
    112          0           0       -2.000000   -2.000000   -1.800000
    113          0           0       -2.000000   -3.000000   -1.800000
    114          0           0       -2.000000   -4.000000   -1.800000
    115          0           0       -2.000000   -5.000000   -1.800000
    116          0           0       -3.000000    5.000000   -1.800000
    117          0           0       -3.000000    4.000000   -1.800000
    118          0           0       -3.000000    3.000000   -1.800000
    119          0           0       -3.000000    2.000000   -1.800000
    120          0           0       -3.000000    1.000000   -1.800000
    121          0           0       -3.000000    0.000000   -1.800000
    122          0           0       -3.000000   -1.000000   -1.800000
    123          0           0       -3.000000   -2.000000   -1.800000
    124          0           0       -3.000000   -3.000000   -1.800000
    125          0           0       -3.000000   -4.000000   -1.800000
    126          0           0       -3.000000   -5.000000   -1.800000
    127          0           0       -4.000000    5.000000   -1.800000
    128          0           0       -4.000000    4.000000   -1.800000
    129          0           0       -4.000000    3.000000   -1.800000
    130          0           0       -4.000000    2.000000   -1.800000
    131          0           0       -4.000000    1.000000   -1.800000
    132          0           0       -4.000000    0.000000   -1.800000
    133          0           0       -4.000000   -1.000000   -1.800000
    134          0           0       -4.000000   -2.000000   -1.800000
    135          0           0       -4.000000   -3.000000   -1.800000
    136          0           0       -4.000000   -4.000000   -1.800000
    137          0           0       -4.000000   -5.000000   -1.800000
    138          0           0       -5.000000    5.000000   -1.800000
    139          0           0       -5.000000    4.000000   -1.800000
    140          0           0       -5.000000    3.000000   -1.800000
    141          0           0       -5.000000    2.000000   -1.800000
    142          0           0       -5.000000    1.000000   -1.800000
    143          0           0       -5.000000    0.000000   -1.800000
    144          0           0       -5.000000   -1.000000   -1.800000
    145          0           0       -5.000000   -2.000000   -1.800000
    146          0           0       -5.000000   -3.000000   -1.800000
    147          0           0       -5.000000   -4.000000   -1.800000
    148          0           0       -5.000000   -5.000000   -1.800000
    149          0           0        5.500000    5.000000   -1.800000
    150          0           0        5.500000    4.000000   -1.800000
    151          0           0        5.500000    3.000000   -1.800000
    152          0           0        5.500000    2.000000   -1.800000
    153          0           0        5.500000    1.000000   -1.800000
    154          0           0        5.500000    0.000000   -1.800000
    155          0           0        5.500000   -1.000000   -1.800000
    156          0           0        5.500000   -2.000000   -1.800000
    157          0           0        5.500000   -3.000000   -1.800000
    158          0           0        5.500000   -4.000000   -1.800000
    159          0           0        5.500000   -5.000000   -1.800000
    160          0           0        4.500000    5.000000   -1.800000
    161          0           0        4.500000    4.000000   -1.800000
    162          0           0        4.500000    3.000000   -1.800000
    163          0           0        4.500000    2.000000   -1.800000
    164          0           0        4.500000    1.000000   -1.800000
    165          0           0        4.500000    0.000000   -1.800000
    166          0           0        4.500000   -1.000000   -1.800000
    167          0           0        4.500000   -2.000000   -1.800000
    168          0           0        4.500000   -3.000000   -1.800000
    169          0           0        4.500000   -4.000000   -1.800000
    170          0           0        4.500000   -5.000000   -1.800000
    171          0           0        3.500000    5.000000   -1.800000
    172          0           0        3.500000    4.000000   -1.800000
    173          0           0        3.500000    3.000000   -1.800000
    174          0           0        3.500000    2.000000   -1.800000
    175          0           0        3.500000    1.000000   -1.800000
    176          0           0        3.500000    0.000000   -1.800000
    177          0           0        3.500000   -1.000000   -1.800000
    178          0           0        3.500000   -2.000000   -1.800000
    179          0           0        3.500000   -3.000000   -1.800000
    180          0           0        3.500000   -4.000000   -1.800000
    181          0           0        3.500000   -5.000000   -1.800000
    182          0           0        2.500000    5.000000   -1.800000
    183          0           0        2.500000    4.000000   -1.800000
    184          0           0        2.500000    3.000000   -1.800000
    185          0           0        2.500000    2.000000   -1.800000
    186          0           0        2.500000    1.000000   -1.800000
    187          0           0        2.500000    0.000000   -1.800000
    188          0           0        2.500000   -1.000000   -1.800000
    189          0           0        2.500000   -2.000000   -1.800000
    190          0           0        2.500000   -3.000000   -1.800000
    191          0           0        2.500000   -4.000000   -1.800000
    192          0           0        2.500000   -5.000000   -1.800000
    193          0           0        1.500000    5.000000   -1.800000
    194          0           0        1.500000    4.000000   -1.800000
    195          0           0        1.500000    3.000000   -1.800000
    196          0           0        1.500000    2.000000   -1.800000
    197          0           0        1.500000    1.000000   -1.800000
    198          0           0        1.500000    0.000000   -1.800000
    199          0           0        1.500000   -1.000000   -1.800000
    200          0           0        1.500000   -2.000000   -1.800000
    201          0           0        1.500000   -3.000000   -1.800000
    202          0           0        1.500000   -4.000000   -1.800000
    203          0           0        1.500000   -5.000000   -1.800000
    204          0           0        0.500000    5.000000   -1.800000
    205          0           0        0.500000    4.000000   -1.800000
    206          0           0        0.500000    3.000000   -1.800000
    207          0           0        0.500000    2.000000   -1.800000
    208          0           0        0.500000    1.000000   -1.800000
    209          0           0        0.500000    0.000000   -1.800000
    210          0           0        0.500000   -1.000000   -1.800000
    211          0           0        0.500000   -2.000000   -1.800000
    212          0           0        0.500000   -3.000000   -1.800000
    213          0           0        0.500000   -4.000000   -1.800000
    214          0           0        0.500000   -5.000000   -1.800000
    215          0           0       -0.500000    5.000000   -1.800000
    216          0           0       -0.500000    4.000000   -1.800000
    217          0           0       -0.500000    3.000000   -1.800000
    218          0           0       -0.500000    2.000000   -1.800000
    219          0           0       -0.500000    1.000000   -1.800000
    220          0           0       -0.500000    0.000000   -1.800000
    221          0           0       -0.500000   -1.000000   -1.800000
    222          0           0       -0.500000   -2.000000   -1.800000
    223          0           0       -0.500000   -3.000000   -1.800000
    224          0           0       -0.500000   -4.000000   -1.800000
    225          0           0       -0.500000   -5.000000   -1.800000
    226          0           0       -1.500000    5.000000   -1.800000
    227          0           0       -1.500000    4.000000   -1.800000
    228          0           0       -1.500000    3.000000   -1.800000
    229          0           0       -1.500000    2.000000   -1.800000
    230          0           0       -1.500000    1.000000   -1.800000
    231          0           0       -1.500000    0.000000   -1.800000
    232          0           0       -1.500000   -1.000000   -1.800000
    233          0           0       -1.500000   -2.000000   -1.800000
    234          0           0       -1.500000   -3.000000   -1.800000
    235          0           0       -1.500000   -4.000000   -1.800000
    236          0           0       -1.500000   -5.000000   -1.800000
    237          0           0       -2.500000    5.000000   -1.800000
    238          0           0       -2.500000    4.000000   -1.800000
    239          0           0       -2.500000    3.000000   -1.800000
    240          0           0       -2.500000    2.000000   -1.800000
    241          0           0       -2.500000    1.000000   -1.800000
    242          0           0       -2.500000    0.000000   -1.800000
    243          0           0       -2.500000   -1.000000   -1.800000
    244          0           0       -2.500000   -2.000000   -1.800000
    245          0           0       -2.500000   -3.000000   -1.800000
    246          0           0       -2.500000   -4.000000   -1.800000
    247          0           0       -2.500000   -5.000000   -1.800000
    248          0           0       -3.500000    5.000000   -1.800000
    249          0           0       -3.500000    4.000000   -1.800000
    250          0           0       -3.500000    3.000000   -1.800000
    251          0           0       -3.500000    2.000000   -1.800000
    252          0           0       -3.500000    1.000000   -1.800000
    253          0           0       -3.500000    0.000000   -1.800000
    254          0           0       -3.500000   -1.000000   -1.800000
    255          0           0       -3.500000   -2.000000   -1.800000
    256          0           0       -3.500000   -3.000000   -1.800000
    257          0           0       -3.500000   -4.000000   -1.800000
    258          0           0       -3.500000   -5.000000   -1.800000
    259          0           0       -4.500000    5.000000   -1.800000
    260          0           0       -4.500000    4.000000   -1.800000
    261          0           0       -4.500000    3.000000   -1.800000
    262          0           0       -4.500000    2.000000   -1.800000
    263          0           0       -4.500000    1.000000   -1.800000
    264          0           0       -4.500000    0.000000   -1.800000
    265          0           0       -4.500000   -1.000000   -1.800000
    266          0           0       -4.500000   -2.000000   -1.800000
    267          0           0       -4.500000   -3.000000   -1.800000
    268          0           0       -4.500000   -4.000000   -1.800000
    269          0           0       -4.500000   -5.000000   -1.800000
    270          0           0        5.000000    5.500000   -1.800000
    271          0           0        5.000000    4.500000   -1.800000
    272          0           0        5.000000    3.500000   -1.800000
    273          0           0        5.000000    2.500000   -1.800000
    274          0           0        5.000000    1.500000   -1.800000
    275          0           0        5.000000    0.500000   -1.800000
    276          0           0        5.000000   -0.500000   -1.800000
    277          0           0        5.000000   -1.500000   -1.800000
    278          0           0        5.000000   -2.500000   -1.800000
    279          0           0        5.000000   -3.500000   -1.800000
    280          0           0        5.000000   -4.500000   -1.800000
    281          0           0        4.000000    5.500000   -1.800000
    282          0           0        4.000000    4.500000   -1.800000
    283          0           0        4.000000    3.500000   -1.800000
    284          0           0        4.000000    2.500000   -1.800000
    285          0           0        4.000000    1.500000   -1.800000
    286          0           0        4.000000    0.500000   -1.800000
    287          0           0        4.000000   -0.500000   -1.800000
    288          0           0        4.000000   -1.500000   -1.800000
    289          0           0        4.000000   -2.500000   -1.800000
    290          0           0        4.000000   -3.500000   -1.800000
    291          0           0        4.000000   -4.500000   -1.800000
    292          0           0        3.000000    5.500000   -1.800000
    293          0           0        3.000000    4.500000   -1.800000
    294          0           0        3.000000    3.500000   -1.800000
    295          0           0        3.000000    2.500000   -1.800000
    296          0           0        3.000000    1.500000   -1.800000
    297          0           0        3.000000    0.500000   -1.800000
    298          0           0        3.000000   -0.500000   -1.800000
    299          0           0        3.000000   -1.500000   -1.800000
    300          0           0        3.000000   -2.500000   -1.800000
    301          0           0        3.000000   -3.500000   -1.800000
    302          0           0        3.000000   -4.500000   -1.800000
    303          0           0        2.000000    5.500000   -1.800000
    304          0           0        2.000000    4.500000   -1.800000
    305          0           0        2.000000    3.500000   -1.800000
    306          0           0        2.000000    2.500000   -1.800000
    307          0           0        2.000000    1.500000   -1.800000
    308          0           0        2.000000    0.500000   -1.800000
    309          0           0        2.000000   -0.500000   -1.800000
    310          0           0        2.000000   -1.500000   -1.800000
    311          0           0        2.000000   -2.500000   -1.800000
    312          0           0        2.000000   -3.500000   -1.800000
    313          0           0        2.000000   -4.500000   -1.800000
    314          0           0        1.000000    5.500000   -1.800000
    315          0           0        1.000000    4.500000   -1.800000
    316          0           0        1.000000    3.500000   -1.800000
    317          0           0        1.000000    2.500000   -1.800000
    318          0           0        1.000000    1.500000   -1.800000
    319          0           0        1.000000    0.500000   -1.800000
    320          0           0        1.000000   -0.500000   -1.800000
    321          0           0        1.000000   -1.500000   -1.800000
    322          0           0        1.000000   -2.500000   -1.800000
    323          0           0        1.000000   -3.500000   -1.800000
    324          0           0        1.000000   -4.500000   -1.800000
    325          0           0        0.000000    5.500000   -1.800000
    326          0           0        0.000000    4.500000   -1.800000
    327          0           0        0.000000    3.500000   -1.800000
    328          0           0        0.000000    2.500000   -1.800000
    329          0           0        0.000000    1.500000   -1.800000
    330          0           0        0.000000    0.500000   -1.800000
    331          0           0        0.000000   -0.500000   -1.800000
    332          0           0        0.000000   -1.500000   -1.800000
    333          0           0        0.000000   -2.500000   -1.800000
    334          0           0        0.000000   -3.500000   -1.800000
    335          0           0        0.000000   -4.500000   -1.800000
    336          0           0       -1.000000    5.500000   -1.800000
    337          0           0       -1.000000    4.500000   -1.800000
    338          0           0       -1.000000    3.500000   -1.800000
    339          0           0       -1.000000    2.500000   -1.800000
    340          0           0       -1.000000    1.500000   -1.800000
    341          0           0       -1.000000    0.500000   -1.800000
    342          0           0       -1.000000   -0.500000   -1.800000
    343          0           0       -1.000000   -1.500000   -1.800000
    344          0           0       -1.000000   -2.500000   -1.800000
    345          0           0       -1.000000   -3.500000   -1.800000
    346          0           0       -1.000000   -4.500000   -1.800000
    347          0           0       -2.000000    5.500000   -1.800000
    348          0           0       -2.000000    4.500000   -1.800000
    349          0           0       -2.000000    3.500000   -1.800000
    350          0           0       -2.000000    2.500000   -1.800000
    351          0           0       -2.000000    1.500000   -1.800000
    352          0           0       -2.000000    0.500000   -1.800000
    353          0           0       -2.000000   -0.500000   -1.800000
    354          0           0       -2.000000   -1.500000   -1.800000
    355          0           0       -2.000000   -2.500000   -1.800000
    356          0           0       -2.000000   -3.500000   -1.800000
    357          0           0       -2.000000   -4.500000   -1.800000
    358          0           0       -3.000000    5.500000   -1.800000
    359          0           0       -3.000000    4.500000   -1.800000
    360          0           0       -3.000000    3.500000   -1.800000
    361          0           0       -3.000000    2.500000   -1.800000
    362          0           0       -3.000000    1.500000   -1.800000
    363          0           0       -3.000000    0.500000   -1.800000
    364          0           0       -3.000000   -0.500000   -1.800000
    365          0           0       -3.000000   -1.500000   -1.800000
    366          0           0       -3.000000   -2.500000   -1.800000
    367          0           0       -3.000000   -3.500000   -1.800000
    368          0           0       -3.000000   -4.500000   -1.800000
    369          0           0       -4.000000    5.500000   -1.800000
    370          0           0       -4.000000    4.500000   -1.800000
    371          0           0       -4.000000    3.500000   -1.800000
    372          0           0       -4.000000    2.500000   -1.800000
    373          0           0       -4.000000    1.500000   -1.800000
    374          0           0       -4.000000    0.500000   -1.800000
    375          0           0       -4.000000   -0.500000   -1.800000
    376          0           0       -4.000000   -1.500000   -1.800000
    377          0           0       -4.000000   -2.500000   -1.800000
    378          0           0       -4.000000   -3.500000   -1.800000
    379          0           0       -4.000000   -4.500000   -1.800000
    380          0           0       -5.000000    5.500000   -1.800000
    381          0           0       -5.000000    4.500000   -1.800000
    382          0           0       -5.000000    3.500000   -1.800000
    383          0           0       -5.000000    2.500000   -1.800000
    384          0           0       -5.000000    1.500000   -1.800000
    385          0           0       -5.000000    0.500000   -1.800000
    386          0           0       -5.000000   -0.500000   -1.800000
    387          0           0       -5.000000   -1.500000   -1.800000
    388          0           0       -5.000000   -2.500000   -1.800000
    389          0           0       -5.000000   -3.500000   -1.800000
    390          0           0       -5.000000   -4.500000   -1.800000
    391          0           0        5.500000    5.500000   -1.800000
    392          0           0        5.500000    4.500000   -1.800000
    393          0           0        5.500000    3.500000   -1.800000
    394          0           0        5.500000    2.500000   -1.800000
    395          0           0        5.500000    1.500000   -1.800000
    396          0           0        5.500000    0.500000   -1.800000
    397          0           0        5.500000   -0.500000   -1.800000
    398          0           0        5.500000   -1.500000   -1.800000
    399          0           0        5.500000   -2.500000   -1.800000
    400          0           0        5.500000   -3.500000   -1.800000
    401          0           0        5.500000   -4.500000   -1.800000
    402          0           0        4.500000    5.500000   -1.800000
    403          0           0        4.500000    4.500000   -1.800000
    404          0           0        4.500000    3.500000   -1.800000
    405          0           0        4.500000    2.500000   -1.800000
    406          0           0        4.500000    1.500000   -1.800000
    407          0           0        4.500000    0.500000   -1.800000
    408          0           0        4.500000   -0.500000   -1.800000
    409          0           0        4.500000   -1.500000   -1.800000
    410          0           0        4.500000   -2.500000   -1.800000
    411          0           0        4.500000   -3.500000   -1.800000
    412          0           0        4.500000   -4.500000   -1.800000
    413          0           0        3.500000    5.500000   -1.800000
    414          0           0        3.500000    4.500000   -1.800000
    415          0           0        3.500000    3.500000   -1.800000
    416          0           0        3.500000    2.500000   -1.800000
    417          0           0        3.500000    1.500000   -1.800000
    418          0           0        3.500000    0.500000   -1.800000
    419          0           0        3.500000   -0.500000   -1.800000
    420          0           0        3.500000   -1.500000   -1.800000
    421          0           0        3.500000   -2.500000   -1.800000
    422          0           0        3.500000   -3.500000   -1.800000
    423          0           0        3.500000   -4.500000   -1.800000
    424          0           0        2.500000    5.500000   -1.800000
    425          0           0        2.500000    4.500000   -1.800000
    426          0           0        2.500000    3.500000   -1.800000
    427          0           0        2.500000    2.500000   -1.800000
    428          0           0        2.500000    1.500000   -1.800000
    429          0           0        2.500000    0.500000   -1.800000
    430          0           0        2.500000   -0.500000   -1.800000
    431          0           0        2.500000   -1.500000   -1.800000
    432          0           0        2.500000   -2.500000   -1.800000
    433          0           0        2.500000   -3.500000   -1.800000
    434          0           0        2.500000   -4.500000   -1.800000
    435          0           0        1.500000    5.500000   -1.800000
    436          0           0        1.500000    4.500000   -1.800000
    437          0           0        1.500000    3.500000   -1.800000
    438          0           0        1.500000    2.500000   -1.800000
    439          0           0        1.500000    1.500000   -1.800000
    440          0           0        1.500000    0.500000   -1.800000
    441          0           0        1.500000   -0.500000   -1.800000
    442          0           0        1.500000   -1.500000   -1.800000
    443          0           0        1.500000   -2.500000   -1.800000
    444          0           0        1.500000   -3.500000   -1.800000
    445          0           0        1.500000   -4.500000   -1.800000
    446          0           0        0.500000    5.500000   -1.800000
    447          0           0        0.500000    4.500000   -1.800000
    448          0           0        0.500000    3.500000   -1.800000
    449          0           0        0.500000    2.500000   -1.800000
    450          0           0        0.500000    1.500000   -1.800000
    451          0           0        0.500000    0.500000   -1.800000
    452          0           0        0.500000   -0.500000   -1.800000
    453          0           0        0.500000   -1.500000   -1.800000
    454          0           0        0.500000   -2.500000   -1.800000
    455          0           0        0.500000   -3.500000   -1.800000
    456          0           0        0.500000   -4.500000   -1.800000
    457          0           0       -0.500000    5.500000   -1.800000
    458          0           0       -0.500000    4.500000   -1.800000
    459          0           0       -0.500000    3.500000   -1.800000
    460          0           0       -0.500000    2.500000   -1.800000
    461          0           0       -0.500000    1.500000   -1.800000
    462          0           0       -0.500000    0.500000   -1.800000
    463          0           0       -0.500000   -0.500000   -1.800000
    464          0           0       -0.500000   -1.500000   -1.800000
    465          0           0       -0.500000   -2.500000   -1.800000
    466          0           0       -0.500000   -3.500000   -1.800000
    467          0           0       -0.500000   -4.500000   -1.800000
    468          0           0       -1.500000    5.500000   -1.800000
    469          0           0       -1.500000    4.500000   -1.800000
    470          0           0       -1.500000    3.500000   -1.800000
    471          0           0       -1.500000    2.500000   -1.800000
    472          0           0       -1.500000    1.500000   -1.800000
    473          0           0       -1.500000    0.500000   -1.800000
    474          0           0       -1.500000   -0.500000   -1.800000
    475          0           0       -1.500000   -1.500000   -1.800000
    476          0           0       -1.500000   -2.500000   -1.800000
    477          0           0       -1.500000   -3.500000   -1.800000
    478          0           0       -1.500000   -4.500000   -1.800000
    479          0           0       -2.500000    5.500000   -1.800000
    480          0           0       -2.500000    4.500000   -1.800000
    481          0           0       -2.500000    3.500000   -1.800000
    482          0           0       -2.500000    2.500000   -1.800000
    483          0           0       -2.500000    1.500000   -1.800000
    484          0           0       -2.500000    0.500000   -1.800000
    485          0           0       -2.500000   -0.500000   -1.800000
    486          0           0       -2.500000   -1.500000   -1.800000
    487          0           0       -2.500000   -2.500000   -1.800000
    488          0           0       -2.500000   -3.500000   -1.800000
    489          0           0       -2.500000   -4.500000   -1.800000
    490          0           0       -3.500000    5.500000   -1.800000
    491          0           0       -3.500000    4.500000   -1.800000
    492          0           0       -3.500000    3.500000   -1.800000
    493          0           0       -3.500000    2.500000   -1.800000
    494          0           0       -3.500000    1.500000   -1.800000
    495          0           0       -3.500000    0.500000   -1.800000
    496          0           0       -3.500000   -0.500000   -1.800000
    497          0           0       -3.500000   -1.500000   -1.800000
    498          0           0       -3.500000   -2.500000   -1.800000
    499          0           0       -3.500000   -3.500000   -1.800000
    500          0           0       -3.500000   -4.500000   -1.800000
    501          0           0       -4.500000    5.500000   -1.800000
    502          0           0       -4.500000    4.500000   -1.800000
    503          0           0       -4.500000    3.500000   -1.800000
    504          0           0       -4.500000    2.500000   -1.800000
    505          0           0       -4.500000    1.500000   -1.800000
    506          0           0       -4.500000    0.500000   -1.800000
    507          0           0       -4.500000   -0.500000   -1.800000
    508          0           0       -4.500000   -1.500000   -1.800000
    509          0           0       -4.500000   -2.500000   -1.800000
    510          0           0       -4.500000   -3.500000   -1.800000
    511          0           0       -4.500000   -4.500000   -1.800000
 ---------------------------------------------------------------------
 Rotational constants (GHZ):           1.0508578           0.6201048           0.5936795
 Standard basis: 6-311G(d,p) (5D, 7F)
 Warning:  center  28 has no basis functions!
 Warning:  center  29 has no basis functions!
 Warning:  center  30 has no basis functions!
 Warning:  center  31 has no basis functions!
 Warning:  center  32 has no basis functions!
 Warning:  center  33 has no basis functions!
 Warning:  center  34 has no basis functions!
 Warning:  center  35 has no basis functions!
 Warning:  center  36 has no basis functions!
 Warning:  center  37 has no basis functions!
 Warning:  center  38 has no basis functions!
 Warning:  center  39 has no basis functions!
 Warning:  center  40 has no basis functions!
 Warning:  center  41 has no basis functions!
 Warning:  center  42 has no basis functions!
 Warning:  center  43 has no basis functions!
 Warning:  center  44 has no basis functions!
 Warning:  center  45 has no basis functions!
 Warning:  center  46 has no basis functions!
 Warning:  center  47 has no basis functions!
 Warning:  center  48 has no basis functions!
 Warning:  center  49 has no basis functions!
 Warning:  center  50 has no basis functions!
 Warning:  center  51 has no basis functions!
 Warning:  center  52 has no basis functions!
 Warning:  center  53 has no basis functions!
 Warning:  center  54 has no basis functions!
 Warning:  center  55 has no basis functions!
 Warning:  center  56 has no basis functions!
 Warning:  center  57 has no basis functions!
 Warning:  center  58 has no basis functions!
 Warning:  center  59 has no basis functions!
 Warning:  center  60 has no basis functions!
 Warning:  center  61 has no basis functions!
 Warning:  center  62 has no basis functions!
 Warning:  center  63 has no basis functions!
 Warning:  center  64 has no basis functions!
 Warning:  center  65 has no basis functions!
 Warning:  center  66 has no basis functions!
 Warning:  center  67 has no basis functions!
 Warning:  center  68 has no basis functions!
 Warning:  center  69 has no basis functions!
 Warning:  center  70 has no basis functions!
 Warning:  center  71 has no basis functions!
 Warning:  center  72 has no basis functions!
 Warning:  center  73 has no basis functions!
 Warning:  center  74 has no basis functions!
 Warning:  center  75 has no basis functions!
 Warning:  center  76 has no basis functions!
 Warning:  center  77 has no basis functions!
 Warning:  center  78 has no basis functions!
 Warning:  center  79 has no basis functions!
 Warning:  center  80 has no basis functions!
 Warning:  center  81 has no basis functions!
 Warning:  center  82 has no basis functions!
 Warning:  center  83 has no basis functions!
 Warning:  center  84 has no basis functions!
 Warning:  center  85 has no basis functions!
 Warning:  center  86 has no basis functions!
 Warning:  center  87 has no basis functions!
 Warning:  center  88 has no basis functions!
 Warning:  center  89 has no basis functions!
 Warning:  center  90 has no basis functions!
 Warning:  center  91 has no basis functions!
 Warning:  center  92 has no basis functions!
 Warning:  center  93 has no basis functions!
 Warning:  center  94 has no basis functions!
 Warning:  center  95 has no basis functions!
 Warning:  center  96 has no basis functions!
 Warning:  center  97 has no basis functions!
 Warning:  center  98 has no basis functions!
 Warning:  center  99 has no basis functions!
 Warning:  center 100 has no basis functions!
 Warning:  center 101 has no basis functions!
 Warning:  center 102 has no basis functions!
 Warning:  center 103 has no basis functions!
 Warning:  center 104 has no basis functions!
 Warning:  center 105 has no basis functions!
 Warning:  center 106 has no basis functions!
 Warning:  center 107 has no basis functions!
 Warning:  center 108 has no basis functions!
 Warning:  center 109 has no basis functions!
 Warning:  center 110 has no basis functions!
 Warning:  center 111 has no basis functions!
 Warning:  center 112 has no basis functions!
 Warning:  center 113 has no basis functions!
 Warning:  center 114 has no basis functions!
 Warning:  center 115 has no basis functions!
 Warning:  center 116 has no basis functions!
 Warning:  center 117 has no basis functions!
 Warning:  center 118 has no basis functions!
 Warning:  center 119 has no basis functions!
 Warning:  center 120 has no basis functions!
 Warning:  center 121 has no basis functions!
 Warning:  center 122 has no basis functions!
 Warning:  center 123 has no basis functions!
 Warning:  center 124 has no basis functions!
 Warning:  center 125 has no basis functions!
 Warning:  center 126 has no basis functions!
 Warning:  center 127 has no basis functions!
 Warning:  center 128 has no basis functions!
 Warning:  center 129 has no basis functions!
 Warning:  center 130 has no basis functions!
 Warning:  center 131 has no basis functions!
 Warning:  center 132 has no basis functions!
 Warning:  center 133 has no basis functions!
 Warning:  center 134 has no basis functions!
 Warning:  center 135 has no basis functions!
 Warning:  center 136 has no basis functions!
 Warning:  center 137 has no basis functions!
 Warning:  center 138 has no basis functions!
 Warning:  center 139 has no basis functions!
 Warning:  center 140 has no basis functions!
 Warning:  center 141 has no basis functions!
 Warning:  center 142 has no basis functions!
 Warning:  center 143 has no basis functions!
 Warning:  center 144 has no basis functions!
 Warning:  center 145 has no basis functions!
 Warning:  center 146 has no basis functions!
 Warning:  center 147 has no basis functions!
 Warning:  center 148 has no basis functions!
 Warning:  center 149 has no basis functions!
 Warning:  center 150 has no basis functions!
 Warning:  center 151 has no basis functions!
 Warning:  center 152 has no basis functions!
 Warning:  center 153 has no basis functions!
 Warning:  center 154 has no basis functions!
 Warning:  center 155 has no basis functions!
 Warning:  center 156 has no basis functions!
 Warning:  center 157 has no basis functions!
 Warning:  center 158 has no basis functions!
 Warning:  center 159 has no basis functions!
 Warning:  center 160 has no basis functions!
 Warning:  center 161 has no basis functions!
 Warning:  center 162 has no basis functions!
 Warning:  center 163 has no basis functions!
 Warning:  center 164 has no basis functions!
 Warning:  center 165 has no basis functions!
 Warning:  center 166 has no basis functions!
 Warning:  center 167 has no basis functions!
 Warning:  center 168 has no basis functions!
 Warning:  center 169 has no basis functions!
 Warning:  center 170 has no basis functions!
 Warning:  center 171 has no basis functions!
 Warning:  center 172 has no basis functions!
 Warning:  center 173 has no basis functions!
 Warning:  center 174 has no basis functions!
 Warning:  center 175 has no basis functions!
 Warning:  center 176 has no basis functions!
 Warning:  center 177 has no basis functions!
 Warning:  center 178 has no basis functions!
 Warning:  center 179 has no basis functions!
 Warning:  center 180 has no basis functions!
 Warning:  center 181 has no basis functions!
 Warning:  center 182 has no basis functions!
 Warning:  center 183 has no basis functions!
 Warning:  center 184 has no basis functions!
 Warning:  center 185 has no basis functions!
 Warning:  center 186 has no basis functions!
 Warning:  center 187 has no basis functions!
 Warning:  center 188 has no basis functions!
 Warning:  center 189 has no basis functions!
 Warning:  center 190 has no basis functions!
 Warning:  center 191 has no basis functions!
 Warning:  center 192 has no basis functions!
 Warning:  center 193 has no basis functions!
 Warning:  center 194 has no basis functions!
 Warning:  center 195 has no basis functions!
 Warning:  center 196 has no basis functions!
 Warning:  center 197 has no basis functions!
 Warning:  center 198 has no basis functions!
 Warning:  center 199 has no basis functions!
 Warning:  center 200 has no basis functions!
 Warning:  center 201 has no basis functions!
 Warning:  center 202 has no basis functions!
 Warning:  center 203 has no basis functions!
 Warning:  center 204 has no basis functions!
 Warning:  center 205 has no basis functions!
 Warning:  center 206 has no basis functions!
 Warning:  center 207 has no basis functions!
 Warning:  center 208 has no basis functions!
 Warning:  center 209 has no basis functions!
 Warning:  center 210 has no basis functions!
 Warning:  center 211 has no basis functions!
 Warning:  center 212 has no basis functions!
 Warning:  center 213 has no basis functions!
 Warning:  center 214 has no basis functions!
 Warning:  center 215 has no basis functions!
 Warning:  center 216 has no basis functions!
 Warning:  center 217 has no basis functions!
 Warning:  center 218 has no basis functions!
 Warning:  center 219 has no basis functions!
 Warning:  center 220 has no basis functions!
 Warning:  center 221 has no basis functions!
 Warning:  center 222 has no basis functions!
 Warning:  center 223 has no basis functions!
 Warning:  center 224 has no basis functions!
 Warning:  center 225 has no basis functions!
 Warning:  center 226 has no basis functions!
 Warning:  center 227 has no basis functions!
 Warning:  center 228 has no basis functions!
 Warning:  center 229 has no basis functions!
 Warning:  center 230 has no basis functions!
 Warning:  center 231 has no basis functions!
 Warning:  center 232 has no basis functions!
 Warning:  center 233 has no basis functions!
 Warning:  center 234 has no basis functions!
 Warning:  center 235 has no basis functions!
 Warning:  center 236 has no basis functions!
 Warning:  center 237 has no basis functions!
 Warning:  center 238 has no basis functions!
 Warning:  center 239 has no basis functions!
 Warning:  center 240 has no basis functions!
 Warning:  center 241 has no basis functions!
 Warning:  center 242 has no basis functions!
 Warning:  center 243 has no basis functions!
 Warning:  center 244 has no basis functions!
 Warning:  center 245 has no basis functions!
 Warning:  center 246 has no basis functions!
 Warning:  center 247 has no basis functions!
 Warning:  center 248 has no basis functions!
 Warning:  center 249 has no basis functions!
 Warning:  center 250 has no basis functions!
 Warning:  center 251 has no basis functions!
 Warning:  center 252 has no basis functions!
 Warning:  center 253 has no basis functions!
 Warning:  center 254 has no basis functions!
 Warning:  center 255 has no basis functions!
 Warning:  center 256 has no basis functions!
 Warning:  center 257 has no basis functions!
 Warning:  center 258 has no basis functions!
 Warning:  center 259 has no basis functions!
 Warning:  center 260 has no basis functions!
 Warning:  center 261 has no basis functions!
 Warning:  center 262 has no basis functions!
 Warning:  center 263 has no basis functions!
 Warning:  center 264 has no basis functions!
 Warning:  center 265 has no basis functions!
 Warning:  center 266 has no basis functions!
 Warning:  center 267 has no basis functions!
 Warning:  center 268 has no basis functions!
 Warning:  center 269 has no basis functions!
 Warning:  center 270 has no basis functions!
 Warning:  center 271 has no basis functions!
 Warning:  center 272 has no basis functions!
 Warning:  center 273 has no basis functions!
 Warning:  center 274 has no basis functions!
 Warning:  center 275 has no basis functions!
 Warning:  center 276 has no basis functions!
 Warning:  center 277 has no basis functions!
 Warning:  center 278 has no basis functions!
 Warning:  center 279 has no basis functions!
 Warning:  center 280 has no basis functions!
 Warning:  center 281 has no basis functions!
 Warning:  center 282 has no basis functions!
 Warning:  center 283 has no basis functions!
 Warning:  center 284 has no basis functions!
 Warning:  center 285 has no basis functions!
 Warning:  center 286 has no basis functions!
 Warning:  center 287 has no basis functions!
 Warning:  center 288 has no basis functions!
 Warning:  center 289 has no basis functions!
 Warning:  center 290 has no basis functions!
 Warning:  center 291 has no basis functions!
 Warning:  center 292 has no basis functions!
 Warning:  center 293 has no basis functions!
 Warning:  center 294 has no basis functions!
 Warning:  center 295 has no basis functions!
 Warning:  center 296 has no basis functions!
 Warning:  center 297 has no basis functions!
 Warning:  center 298 has no basis functions!
 Warning:  center 299 has no basis functions!
 Warning:  center 300 has no basis functions!
 Warning:  center 301 has no basis functions!
 Warning:  center 302 has no basis functions!
 Warning:  center 303 has no basis functions!
 Warning:  center 304 has no basis functions!
 Warning:  center 305 has no basis functions!
 Warning:  center 306 has no basis functions!
 Warning:  center 307 has no basis functions!
 Warning:  center 308 has no basis functions!
 Warning:  center 309 has no basis functions!
 Warning:  center 310 has no basis functions!
 Warning:  center 311 has no basis functions!
 Warning:  center 312 has no basis functions!
 Warning:  center 313 has no basis functions!
 Warning:  center 314 has no basis functions!
 Warning:  center 315 has no basis functions!
 Warning:  center 316 has no basis functions!
 Warning:  center 317 has no basis functions!
 Warning:  center 318 has no basis functions!
 Warning:  center 319 has no basis functions!
 Warning:  center 320 has no basis functions!
 Warning:  center 321 has no basis functions!
 Warning:  center 322 has no basis functions!
 Warning:  center 323 has no basis functions!
 Warning:  center 324 has no basis functions!
 Warning:  center 325 has no basis functions!
 Warning:  center 326 has no basis functions!
 Warning:  center 327 has no basis functions!
 Warning:  center 328 has no basis functions!
 Warning:  center 329 has no basis functions!
 Warning:  center 330 has no basis functions!
 Warning:  center 331 has no basis functions!
 Warning:  center 332 has no basis functions!
 Warning:  center 333 has no basis functions!
 Warning:  center 334 has no basis functions!
 Warning:  center 335 has no basis functions!
 Warning:  center 336 has no basis functions!
 Warning:  center 337 has no basis functions!
 Warning:  center 338 has no basis functions!
 Warning:  center 339 has no basis functions!
 Warning:  center 340 has no basis functions!
 Warning:  center 341 has no basis functions!
 Warning:  center 342 has no basis functions!
 Warning:  center 343 has no basis functions!
 Warning:  center 344 has no basis functions!
 Warning:  center 345 has no basis functions!
 Warning:  center 346 has no basis functions!
 Warning:  center 347 has no basis functions!
 Warning:  center 348 has no basis functions!
 Warning:  center 349 has no basis functions!
 Warning:  center 350 has no basis functions!
 Warning:  center 351 has no basis functions!
 Warning:  center 352 has no basis functions!
 Warning:  center 353 has no basis functions!
 Warning:  center 354 has no basis functions!
 Warning:  center 355 has no basis functions!
 Warning:  center 356 has no basis functions!
 Warning:  center 357 has no basis functions!
 Warning:  center 358 has no basis functions!
 Warning:  center 359 has no basis functions!
 Warning:  center 360 has no basis functions!
 Warning:  center 361 has no basis functions!
 Warning:  center 362 has no basis functions!
 Warning:  center 363 has no basis functions!
 Warning:  center 364 has no basis functions!
 Warning:  center 365 has no basis functions!
 Warning:  center 366 has no basis functions!
 Warning:  center 367 has no basis functions!
 Warning:  center 368 has no basis functions!
 Warning:  center 369 has no basis functions!
 Warning:  center 370 has no basis functions!
 Warning:  center 371 has no basis functions!
 Warning:  center 372 has no basis functions!
 Warning:  center 373 has no basis functions!
 Warning:  center 374 has no basis functions!
 Warning:  center 375 has no basis functions!
 Warning:  center 376 has no basis functions!
 Warning:  center 377 has no basis functions!
 Warning:  center 378 has no basis functions!
 Warning:  center 379 has no basis functions!
 Warning:  center 380 has no basis functions!
 Warning:  center 381 has no basis functions!
 Warning:  center 382 has no basis functions!
 Warning:  center 383 has no basis functions!
 Warning:  center 384 has no basis functions!
 Warning:  center 385 has no basis functions!
 Warning:  center 386 has no basis functions!
 Warning:  center 387 has no basis functions!
 Warning:  center 388 has no basis functions!
 Warning:  center 389 has no basis functions!
 Warning:  center 390 has no basis functions!
 Warning:  center 391 has no basis functions!
 Warning:  center 392 has no basis functions!
 Warning:  center 393 has no basis functions!
 Warning:  center 394 has no basis functions!
 Warning:  center 395 has no basis functions!
 Warning:  center 396 has no basis functions!
 Warning:  center 397 has no basis functions!
 Warning:  center 398 has no basis functions!
 Warning:  center 399 has no basis functions!
 Warning:  center 400 has no basis functions!
 Warning:  center 401 has no basis functions!
 Warning:  center 402 has no basis functions!
 Warning:  center 403 has no basis functions!
 Warning:  center 404 has no basis functions!
 Warning:  center 405 has no basis functions!
 Warning:  center 406 has no basis functions!
 Warning:  center 407 has no basis functions!
 Warning:  center 408 has no basis functions!
 Warning:  center 409 has no basis functions!
 Warning:  center 410 has no basis functions!
 Warning:  center 411 has no basis functions!
 Warning:  center 412 has no basis functions!
 Warning:  center 413 has no basis functions!
 Warning:  center 414 has no basis functions!
 Warning:  center 415 has no basis functions!
 Warning:  center 416 has no basis functions!
 Warning:  center 417 has no basis functions!
 Warning:  center 418 has no basis functions!
 Warning:  center 419 has no basis functions!
 Warning:  center 420 has no basis functions!
 Warning:  center 421 has no basis functions!
 Warning:  center 422 has no basis functions!
 Warning:  center 423 has no basis functions!
 Warning:  center 424 has no basis functions!
 Warning:  center 425 has no basis functions!
 Warning:  center 426 has no basis functions!
 Warning:  center 427 has no basis functions!
 Warning:  center 428 has no basis functions!
 Warning:  center 429 has no basis functions!
 Warning:  center 430 has no basis functions!
 Warning:  center 431 has no basis functions!
 Warning:  center 432 has no basis functions!
 Warning:  center 433 has no basis functions!
 Warning:  center 434 has no basis functions!
 Warning:  center 435 has no basis functions!
 Warning:  center 436 has no basis functions!
 Warning:  center 437 has no basis functions!
 Warning:  center 438 has no basis functions!
 Warning:  center 439 has no basis functions!
 Warning:  center 440 has no basis functions!
 Warning:  center 441 has no basis functions!
 Warning:  center 442 has no basis functions!
 Warning:  center 443 has no basis functions!
 Warning:  center 444 has no basis functions!
 Warning:  center 445 has no basis functions!
 Warning:  center 446 has no basis functions!
 Warning:  center 447 has no basis functions!
 Warning:  center 448 has no basis functions!
 Warning:  center 449 has no basis functions!
 Warning:  center 450 has no basis functions!
 Warning:  center 451 has no basis functions!
 Warning:  center 452 has no basis functions!
 Warning:  center 453 has no basis functions!
 Warning:  center 454 has no basis functions!
 Warning:  center 455 has no basis functions!
 Warning:  center 456 has no basis functions!
 Warning:  center 457 has no basis functions!
 Warning:  center 458 has no basis functions!
 Warning:  center 459 has no basis functions!
 Warning:  center 460 has no basis functions!
 Warning:  center 461 has no basis functions!
 Warning:  center 462 has no basis functions!
 Warning:  center 463 has no basis functions!
 Warning:  center 464 has no basis functions!
 Warning:  center 465 has no basis functions!
 Warning:  center 466 has no basis functions!
 Warning:  center 467 has no basis functions!
 Warning:  center 468 has no basis functions!
 Warning:  center 469 has no basis functions!
 Warning:  center 470 has no basis functions!
 Warning:  center 471 has no basis functions!
 Warning:  center 472 has no basis functions!
 Warning:  center 473 has no basis functions!
 Warning:  center 474 has no basis functions!
 Warning:  center 475 has no basis functions!
 Warning:  center 476 has no basis functions!
 Warning:  center 477 has no basis functions!
 Warning:  center 478 has no basis functions!
 Warning:  center 479 has no basis functions!
 Warning:  center 480 has no basis functions!
 Warning:  center 481 has no basis functions!
 Warning:  center 482 has no basis functions!
 Warning:  center 483 has no basis functions!
 Warning:  center 484 has no basis functions!
 Warning:  center 485 has no basis functions!
 Warning:  center 486 has no basis functions!
 Warning:  center 487 has no basis functions!
 Warning:  center 488 has no basis functions!
 Warning:  center 489 has no basis functions!
 Warning:  center 490 has no basis functions!
 Warning:  center 491 has no basis functions!
 Warning:  center 492 has no basis functions!
 Warning:  center 493 has no basis functions!
 Warning:  center 494 has no basis functions!
 Warning:  center 495 has no basis functions!
 Warning:  center 496 has no basis functions!
 Warning:  center 497 has no basis functions!
 Warning:  center 498 has no basis functions!
 Warning:  center 499 has no basis functions!
 Warning:  center 500 has no basis functions!
 Warning:  center 501 has no basis functions!
 Warning:  center 502 has no basis functions!
 Warning:  center 503 has no basis functions!
 Warning:  center 504 has no basis functions!
 Warning:  center 505 has no basis functions!
 Warning:  center 506 has no basis functions!
 Warning:  center 507 has no basis functions!
 Warning:  center 508 has no basis functions!
 Warning:  center 509 has no basis functions!
 Warning:  center 510 has no basis functions!
 Warning:  center 511 has no basis functions!
   342 basis functions,   576 primitive gaussians,   357 cartesian basis functions
    52 alpha electrons       52 beta electrons
       nuclear repulsion energy       968.7540166385 Hartrees.
 NAtoms=  511 NActive=  511 NUniq=  511 SFac= 1.00D+00 NAtFMM=   60 NAOKFM=T Big=T
 Integral buffers will be    131072 words long.
 Raffenetti 2 integral format.
 Two-electron integral symmetry is turned off.
 One-electron integrals computed using PRISM.
 NBasis=   342 RedAO= T EigKep=  3.43D-04  NBF=   342
 NBsUse=   342 1.00D-06 EigRej= -1.00D+00 NBFU=   342
 ExpMin= 1.03D-01 ExpMax= 8.59D+03 ExpMxC= 1.30D+03 IAcc=3 IRadAn=         5 AccDes= 0.00D+00
 Harris functional with IExCor=  402 and IRadAn=       5 diagonalized for initial guess.
 HarFok:  IExCor=  402 AccDes= 0.00D+00 IRadAn=         5 IDoV= 1 UseB2=F ITyADJ=14
 ICtDFT=  3500011 ScaDFX=  1.000000  1.000000  1.000000  1.000000
 FoFCou: FMM=F IPFlag=           0 FMFlag=      100000 FMFlg1=        2001
         NFxFlg=           0 DoJE=T BraDBF=F KetDBF=T FulRan=T
         wScrn=  0.000000 ICntrl=       500 IOpCl=  0 I1Cent=   200000004 NGrid=           0
         NMat0=    1 NMatS0=      1 NMatT0=    0 NMatD0=    1 NMtDS0=    0 NMtDT0=    0
 Symmetry not used in FoFCou.
 Requested convergence on RMS density matrix=1.00D-08 within 128 cycles.
 Requested convergence on MAX density matrix=1.00D-06.
 Requested convergence on             energy=1.00D-06.
 No special actions if energy rises.
 Integral accuracy reduced to 1.0D-05 until final iterations.
 Initial convergence to 1.0D-05 achieved.  Increase integral accuracy.
 SCF Done:  E(RB3LYP) =  -615.998999861     A.U. after   15 cycles
            NFock= 15  Conv=0.65D-08     -V/T= 2.0041
 DoSCS=F DFT=T ScalE2(SS,OS)=  1.000000  1.000000
 Range of M.O.s used for correlation:     1   342
 NBasis=   342 NAE=    52 NBE=    52 NFC=     0 NFV=     0
 NROrb=    342 NOA=    52 NOB=    52 NVA=   290 NVB=   290
          Differentiating once with respect to magnetic field using GIAOs.
          Electric field/nuclear overlap derivatives assumed to be zero.
 FoFCou: FMM=F IPFlag=           0 FMFlag=      100000 FMFlg1=        2001
         NFxFlg=           0 DoJE=F BraDBF=F KetDBF=T FulRan=T
         wScrn=  0.000000 ICntrl=      6100 IOpCl=  0 I1Cent=           7 NGrid=         511
         NMat0=    1 NMatS0=      1 NMatT0=    0 NMatD0=    1 NMtDS0=    0 NMtDT0=    0
 Symmetry not used in FoFCou.
 FoFJK:  IHMeth= 1 ICntrl=    6127 DoSepK=F KAlg= 0 I1Cent=           0 FoldK=F
 IRaf=         1 NMat=       1 IRICut=       1 DoRegI=T DoRafI=F ISym2E= 0 IDoP0=0 IntGTp=1.
          There are     3 degrees of freedom in the 1st order CPHF.  IDoFFX=0 NUNeed=     3.
      3 vectors produced by pass  0 Test12= 5.03D-13 3.33D-08 XBig12= 3.75D+01 3.15D+00.
 AX will form     3 AO Fock derivatives at one time.
      3 vectors produced by pass  1 Test12= 5.03D-13 3.33D-08 XBig12= 2.22D-01 2.65D-01.
      3 vectors produced by pass  2 Test12= 5.03D-13 3.33D-08 XBig12= 7.09D-04 8.61D-03.
      3 vectors produced by pass  3 Test12= 5.03D-13 3.33D-08 XBig12= 3.47D-06 6.53D-04.
      3 vectors produced by pass  4 Test12= 5.03D-13 3.33D-08 XBig12= 1.25D-08 3.13D-05.
      3 vectors produced by pass  5 Test12= 5.03D-13 3.33D-08 XBig12= 3.90D-11 2.17D-06.
      3 vectors produced by pass  6 Test12= 5.03D-13 3.33D-08 XBig12= 1.40D-13 1.26D-07.
 InvSVY:  IOpt=1 It=  1 EMax= 4.44D-16
 Solved reduced A of dimension    21 with     3 vectors.
 Calculating GIAO nuclear magnetic shielding tensors.
 SCF GIAO Magnetic shielding tensor (ppm):
      1  C    Isotropic =    51.1933   Anisotropy =   157.9019
   XX=   -26.1280   YX=    34.0220   ZX=    57.4762
   XY=    29.5978   YY=    43.7073   ZY=   -17.3583
   XZ=    62.1880   YZ=   -22.6323   ZZ=   136.0004
   Eigenvalues:   -58.8340    55.9526   156.4612
      2  C    Isotropic =    54.3801   Anisotropy =   155.6119
   XX=    26.5824   YX=   -48.7741   ZX=    27.5876
   XY=   -53.3368   YY=   -16.0104   ZY=     9.4431
   XZ=    26.0975   YZ=    18.2190   ZZ=   152.5683
   Eigenvalues:   -53.4460    58.4650   158.1214
      3  C    Isotropic =    42.8303   Anisotropy =   146.8150
   XX=    48.0607   YX=    -0.6987   ZX=    21.1069
   XY=   -10.8766   YY=   -52.0325   ZY=    16.7659
   XZ=     4.9976   YZ=    55.0723   ZZ=   132.4626
   Eigenvalues:   -59.3930    47.1769   140.7069
      4  C    Isotropic =    36.1618   Anisotropy =   161.1565
   XX=    43.1783   YX=   -45.5220   ZX=    -7.1418
   XY=   -51.6376   YY=     4.6342   ZY=    87.0894
   XZ=   -58.7658   YZ=    63.5255   ZZ=    60.6730
   Eigenvalues:   -53.3626    18.2486   143.5995
      5  C    Isotropic =    40.9114   Anisotropy =   127.8222
   XX=    34.1405   YX=     9.1645   ZX=    56.2807
   XY=    16.7226   YY=    39.2431   ZY=   -81.9469
   XZ=    39.9703   YZ=   -64.0950   ZZ=    49.3506
   Eigenvalues:   -50.9851    47.5930   126.1262
      6  C    Isotropic =    45.9776   Anisotropy =   158.8907
   XX=    31.6905   YX=    32.4188   ZX=    48.4123
   XY=    44.5247   YY=    -3.7033   ZY=   -41.3181
   XZ=    65.1880   YZ=   -88.1362   ZZ=   109.9456
   Eigenvalues:   -69.1360    55.1640   151.9048
      7  C    Isotropic =   128.4415   Anisotropy =    22.1357
   XX=   133.9172   YX=     3.5311   ZX=    17.5400
   XY=     0.8693   YY=   123.6873   ZY=    -0.5200
   XZ=     6.0434   YZ=     1.0793   ZZ=   127.7199
   Eigenvalues:   118.3823   123.7435   143.1986
      8  C    Isotropic =    57.3097   Anisotropy =   131.4252
   XX=    73.4160   YX=   -43.1501   ZX=   -29.5388
   XY=   -34.8385   YY=    -7.9712   ZY=    61.3313
   XZ=   -12.5499   YZ=    46.0270   ZZ=   106.4842
   Eigenvalues:   -37.0647    64.0671   144.9265
      9  C    Isotropic =   100.8877   Anisotropy =   161.5753
   XX=    29.6404   YX=   -15.2148   ZX=    42.6864
   XY=    20.0834   YY=    91.0536   ZY=   -42.7686
   XZ=    78.7990   YZ=    94.3062   ZZ=   181.9691
   Eigenvalues:     7.9015    86.1570   208.6045
     10  C    Isotropic =   125.7553   Anisotropy =    14.2614
   XX=   122.5073   YX=    -0.9599   ZX=    -1.0819
   XY=     0.8091   YY=   125.8923   ZY=     2.0905
   XZ=     6.8843   YZ=    12.6071   ZZ=   128.8664
   Eigenvalues:   118.8208   123.1823   135.2629
     11  C    Isotropic =    55.7337   Anisotropy =   147.3329
   XX=    30.2032   YX=    -1.6063   ZX=  -105.2589
   XY=    -0.6526   YY=    67.1206   ZY=    34.5254
   XZ=   -85.5709   YZ=    24.1552   ZZ=    69.8772
   Eigenvalues:   -50.1331    63.3786   153.9556
     12  C    Isotropic =    61.4656   Anisotropy =   201.2542
   XX=    24.4177   YX=   -59.5293   ZX=  -101.5113
   XY=   -32.2657   YY=    68.6171   ZY=    10.9515
   XZ=    28.1657   YZ=   179.7254   ZZ=    91.3620
   Eigenvalues:   -19.7101     8.4718   195.6351
     13  C    Isotropic =   167.9200   Anisotropy =    27.9495
   XX=   156.6257   YX=     2.1867   ZX=    14.9361
   XY=     0.0052   YY=   164.5656   ZY=     0.0818
   XZ=     6.9017   YZ=    -0.6480   ZZ=   182.5686
   Eigenvalues:   152.5363   164.6706   186.5530
     14  C    Isotropic =   -33.2254   Anisotropy =   158.6812
   XX=   -42.1663   YX=   -74.4288   ZX=    18.8968
   XY=   -71.4448   YY=   -12.1494   ZY=   -58.0157
   XZ=    18.8348   YZ=   -50.7004   ZZ=   -45.3606
   Eigenvalues:  -110.0557   -62.1826    72.5620
     15  O    Isotropic =  -310.1126   Anisotropy =  1000.2745
   XX=  -307.3973   YX=  -232.6735   ZX=   347.2465
   XY=  -240.9512   YY=    13.5458   ZY=  -314.0484
   XZ=   390.7237   YZ=  -326.0325   ZZ=  -636.4864
   Eigenvalues:  -901.9570  -385.1179   356.7370
     16  H    Isotropic =    25.5465   Anisotropy =     4.6797
   XX=    26.0421   YX=     1.3772   ZX=    -0.9179
   XY=     1.3409   YY=    27.9204   ZY=     0.0398
   XZ=    -2.1057   YZ=     0.5977   ZZ=    22.6771
   Eigenvalues:    21.9887    25.9845    28.6663
     17  H    Isotropic =    25.5350   Anisotropy =     4.3805
   XX=    27.7261   YX=    -0.6902   ZX=    -1.1361
   XY=    -1.1756   YY=    25.9911   ZY=    -0.1428
   XZ=    -2.1051   YZ=    -0.8408   ZZ=    22.8880
   Eigenvalues:    22.2447    25.9051    28.4554
     18  H    Isotropic =    24.7313   Anisotropy =     4.0988
   XX=    27.1604   YX=     0.9524   ZX=    -0.1325
   XY=     0.7419   YY=    24.7961   ZY=    -0.6934
   XZ=    -0.7130   YZ=     0.6851   ZZ=    22.2374
   Eigenvalues:    22.1994    24.5305    27.4638
     19  H    Isotropic =    24.9692   Anisotropy =     5.5367
   XX=    27.8232   YX=     0.8315   ZX=    -1.3083
   XY=     1.5090   YY=    25.4054   ZY=     0.1410
   XZ=    -1.6471   YZ=    -1.3314   ZZ=    21.6789
   Eigenvalues:    21.3154    24.9317    28.6603
     20  H    Isotropic =    25.7307   Anisotropy =     6.9526
   XX=    28.2107   YX=    -0.5764   ZX=     2.9868
   XY=     0.8641   YY=    24.9078   ZY=     0.0231
   XZ=     4.1900   YZ=    -3.1316   ZZ=    24.0735
   Eigenvalues:    21.4164    25.4099    30.3657
     21  H    Isotropic =    28.4130   Anisotropy =    10.2078
   XX=    26.9757   YX=     0.8261   ZX=     0.5536
   XY=    -0.7517   YY=    28.9844   ZY=     1.6738
   XZ=     1.3511   YZ=    10.3736   ZZ=    29.2791
   Eigenvalues:    23.0026    27.0183    35.2182
     22  H    Isotropic =    28.5001   Anisotropy =     9.6505
   XX=    29.5830   YX=     2.8661   ZX=    -1.3214
   XY=     3.6727   YY=    29.9918   ZY=    -2.2655
   XZ=    -3.0847   YZ=    -4.8102   ZZ=    25.9255
   Eigenvalues:    23.8593    26.7073    34.9338
     23  H    Isotropic =    25.6519   Anisotropy =     4.7623
   XX=    25.0052   YX=     1.5430   ZX=     0.6702
   XY=     0.9156   YY=    27.9886   ZY=    -1.6302
   XZ=     3.5767   YZ=    -2.2905   ZZ=    23.9618
   Eigenvalues:    21.4817    26.6472    28.8268
     24  H    Isotropic =    26.6206   Anisotropy =     8.2620
   XX=    25.5018   YX=    -1.2578   ZX=     1.1415
   XY=     0.7912   YY=    27.1427   ZY=    -1.5636
   XZ=     8.9672   YZ=     6.5057   ZZ=    27.2173
   Eigenvalues:    20.7213    27.0120    32.1286
     25  H    Isotropic =    31.2984   Anisotropy =     6.0639
   XX=    33.2395   YX=     3.2839   ZX=     0.8153
   XY=     3.3268   YY=    26.4266   ZY=    -0.3951
   XZ=     1.1405   YZ=     0.4434   ZZ=    34.2291
   Eigenvalues:    25.0734    33.4808    35.3410
     26  H    Isotropic =    31.2444   Anisotropy =    10.9231
   XX=    28.5154   YX=    -0.3560   ZX=    -1.0422
   XY=    -1.3189   YY=    29.8557   ZY=     4.9308
   XZ=    -2.3996   YZ=     4.7152   ZZ=    35.3623
   Eigenvalues:    27.0384    28.1684    38.5265
     27  H    Isotropic =    32.1912   Anisotropy =    10.9828
   XX=    28.6696   YX=    -0.9438   ZX=     2.5237
   XY=    -1.1769   YY=    31.4638   ZY=    -3.9712
   XZ=     2.5341   YZ=    -4.4177   ZZ=    36.4402
   Eigenvalues:    27.8989    29.1616    39.5130
     28  Bq   Isotropic =    -0.0858   Anisotropy =     1.4121
   XX=     0.0588   YX=     0.5219   ZX=    -0.2944
   XY=     0.5330   YY=     0.1480   ZY=    -0.3293
   XZ=    -0.4364   YZ=    -0.4724   ZZ=    -0.4642
   Eigenvalues:    -0.6871    -0.4259     0.8556
     29  Bq   Isotropic =    -0.1123   Anisotropy =     1.9408
   XX=     0.2039   YX=     0.6734   ZX=    -0.4950
   XY=     0.6816   YY=     0.0153   ZY=    -0.4313
   XZ=    -0.7497   YZ=    -0.6398   ZZ=    -0.5561
   Eigenvalues:    -0.9441    -0.5744     1.1815
     30  Bq   Isotropic =    -0.1387   Anisotropy =     2.6070
   XX=     0.4512   YX=     0.7718   ZX=    -0.8085
   XY=     0.7644   YY=    -0.2513   ZY=    -0.4920
   XZ=    -1.2503   YZ=    -0.7595   ZZ=    -0.6159
   Eigenvalues:    -1.2719    -0.7434     1.5993
     31  Bq   Isotropic =    -0.1557   Anisotropy =     3.2652
   XX=     0.7428   YX=     0.7079   ZX=    -1.1748
   XY=     0.6814   YY=    -0.5609   ZY=    -0.4422
   XZ=    -1.8553   YZ=    -0.6880   ZZ=    -0.6489
   Eigenvalues:    -1.6325    -0.8556     2.0211
     32  Bq   Isotropic =    -0.1758   Anisotropy =     3.8946
   XX=     1.0018   YX=     0.5187   ZX=    -1.5284
   XY=     0.4971   YY=    -0.8637   ZY=    -0.3313
   XZ=    -2.3953   YZ=    -0.4165   ZZ=    -0.6655
   Eigenvalues:    -1.9645    -0.9835     2.4206
     33  Bq   Isotropic =    -0.1956   Anisotropy =     4.3506
   XX=     1.2272   YX=     0.0577   ZX=    -1.7882
   XY=    -0.0180   YY=    -1.1782   ZY=     0.0475
   XZ=    -2.6542   YZ=     0.1666   ZZ=    -0.6357
   Eigenvalues:    -2.1235    -1.1680     2.7048
     34  Bq   Isotropic =    -0.1868   Anisotropy =     3.9056
   XX=     1.0804   YX=    -0.5008   ZX=    -1.5362
   XY=    -0.6308   YY=    -0.8649   ZY=     0.5045
   XZ=    -2.1592   YZ=     0.7188   ZZ=    -0.7759
   Eigenvalues:    -1.9681    -1.0092     2.4169
     35  Bq   Isotropic =    -0.1559   Anisotropy =     3.0706
   XX=     0.7776   YX=    -0.7034   ZX=    -1.0947
   XY=    -0.7748   YY=    -0.4079   ZY=     0.5676
   XZ=    -1.4543   YZ=     0.7711   ZZ=    -0.8376
   Eigenvalues:    -1.5986    -0.7603     1.8911
     36  Bq   Isotropic =    -0.1284   Anisotropy =     2.3612
   XX=     0.4929   YX=    -0.7171   ZX=    -0.7379
   XY=    -0.7415   YY=    -0.1200   ZY=     0.5004
   XZ=    -0.9358   YZ=     0.6514   ZZ=    -0.7580
   Eigenvalues:    -1.2266    -0.6043     1.4457
     37  Bq   Isotropic =    -0.1008   Anisotropy =     1.7835
   XX=     0.2674   YX=    -0.6242   ZX=    -0.4765
   XY=    -0.6370   YY=     0.0636   ZY=     0.4048
   XZ=    -0.5860   YZ=     0.5042   ZZ=    -0.6334
   Eigenvalues:    -0.9173    -0.4733     1.0882
     38  Bq   Isotropic =    -0.0749   Anisotropy =     1.3399
   XX=     0.1253   YX=    -0.4990   ZX=    -0.3050
   XY=    -0.5089   YY=     0.1580   ZY=     0.3099
   XZ=    -0.3652   YZ=     0.3727   ZZ=    -0.5081
   Eigenvalues:    -0.6806    -0.3625     0.8183
     39  Bq   Isotropic =    -0.1052   Anisotropy =     1.8471
   XX=    -0.1013   YX=     0.6010   ZX=    -0.3462
   XY=     0.6265   YY=     0.3336   ZY=    -0.5190
   XZ=    -0.5257   YZ=    -0.7631   ZZ=    -0.5479
   Eigenvalues:    -0.9072    -0.5346     1.1262
     40  Bq   Isotropic =    -0.1384   Anisotropy =     2.7458
   XX=    -0.0283   YX=     0.8413   ZX=    -0.6484
   XY=     0.8811   YY=     0.2190   ZY=    -0.7818
   XZ=    -1.0191   YZ=    -1.1932   ZZ=    -0.6060
   Eigenvalues:    -1.3331    -0.7743     1.6921
     41  Bq   Isotropic =    -0.1564   Anisotropy =     4.0775
   XX=     0.1499   YX=     1.0585   ZX=    -1.2309
   XY=     1.0959   YY=    -0.2037   ZY=    -1.0305
   XZ=    -2.0100   YZ=    -1.6768   ZZ=    -0.4156
   Eigenvalues:    -1.9130    -1.1182     2.5619
     42  Bq   Isotropic =    -0.1176   Anisotropy =     5.3688
   XX=     0.3979   YX=     0.9338   ZX=    -1.9778
   XY=     0.9239   YY=    -0.7363   ZY=    -0.8872
   XZ=    -3.4244   YZ=    -1.6158   ZZ=    -0.0144
   Eigenvalues:    -2.5754    -1.2390     3.4616
     43  Bq   Isotropic =    -0.0593   Anisotropy =     6.4648
   XX=     0.4365   YX=     0.6408   ZX=    -2.5185
   XY=     0.7061   YY=    -0.9541   ZY=    -0.8944
   XZ=    -4.6309   YZ=    -1.2202   ZZ=     0.3397
   Eigenvalues:    -3.2249    -1.2036     4.2506
     44  Bq   Isotropic =     0.0611   Anisotropy =     7.7705
   XX=     0.6412   YX=     0.1588   ZX=    -3.0454
   XY=     0.0666   YY=    -1.8268   ZY=    -0.0602
   XZ=    -5.3960   YZ=     0.3226   ZZ=     1.3688
   Eigenvalues:    -3.2520    -1.8062     5.2414
     45  Bq   Isotropic =    -0.1331   Anisotropy =     6.5459
   XX=     0.6851   YX=    -0.6116   ZX=    -2.5998
   XY=    -0.8851   YY=    -1.0767   ZY=     1.3617
   XZ=    -4.0604   YZ=     2.0162   ZZ=    -0.0077
   Eigenvalues:    -3.3186    -1.3115     4.2308
     46  Bq   Isotropic =    -0.2072   Anisotropy =     4.7840
   XX=     0.6078   YX=    -0.9533   ZX=    -1.8291
   XY=    -0.9965   YY=    -0.3958   ZY=     1.1555
   XZ=    -2.5394   YZ=     1.6893   ZZ=    -0.8335
   Eigenvalues:    -2.6152    -0.9884     2.9822
     47  Bq   Isotropic =    -0.1906   Anisotropy =     3.4982
   XX=     0.3353   YX=    -1.0000   ZX=    -1.1324
   XY=    -0.9903   YY=    -0.0136   ZY=     0.9290
   XZ=    -1.4948   YZ=     1.2798   ZZ=    -0.8934
   Eigenvalues:    -1.8638    -0.8494     2.1416
     48  Bq   Isotropic =    -0.1457   Anisotropy =     2.4534
   XX=     0.1132   YX=    -0.8024   ZX=    -0.6458
   XY=    -0.8089   YY=     0.2340   ZY=     0.6782
   XZ=    -0.8317   YZ=     0.8845   ZZ=    -0.7844
   Eigenvalues:    -1.2929    -0.6342     1.4899
     49  Bq   Isotropic =    -0.1012   Anisotropy =     1.7328
   XX=     0.0063   YX=    -0.5942   ZX=    -0.3776
   XY=    -0.6052   YY=     0.3143   ZY=     0.4701
   XZ=    -0.4710   YZ=     0.5898   ZZ=    -0.6241
   Eigenvalues:    -0.8989    -0.4586     1.0540
     50  Bq   Isotropic =    -0.1229   Anisotropy =     2.3083
   XX=    -0.3252   YX=     0.5923   ZX=    -0.3470
   XY=     0.6244   YY=     0.5721   ZY=    -0.7580
   XZ=    -0.5342   YZ=    -1.1360   ZZ=    -0.6155
   Eigenvalues:    -1.1538    -0.6309     1.4159
     51  Bq   Isotropic =    -0.1483   Anisotropy =     3.6383
   XX=    -0.4097   YX=     0.8355   ZX=    -0.6797
   XY=     0.9013   YY=     0.5346   ZY=    -1.2801
   XZ=    -1.1133   YZ=    -2.0005   ZZ=    -0.5698
   Eigenvalues:    -1.7994    -0.9228     2.2772
     52  Bq   Isotropic =    -0.0760   Anisotropy =     5.9049
   XX=    -0.5710   YX=     1.0366   ZX=    -1.3067
   XY=     1.1771   YY=    -0.0024   ZY=    -1.9860
   XZ=    -2.4010   YZ=    -3.3573   ZZ=     0.3454
   Eigenvalues:    -2.6695    -1.4191     3.8606
     53  Bq   Isotropic =     0.3530   Anisotropy =     8.4010
   XX=    -0.7101   YX=     0.8716   ZX=    -2.2105
   XY=     0.9597   YY=    -0.9550   ZY=    -1.6232
   XZ=    -4.7772   YZ=    -3.5749   ZZ=     2.7240
   Eigenvalues:    -3.1587    -1.7360     5.9536
     54  Bq   Isotropic =     0.8780   Anisotropy =     9.8246
   XX=    -0.9464   YX=     0.1676   ZX=    -2.5640
   XY=     0.2947   YY=    -0.7336   ZY=    -1.3072
   XZ=    -6.8055   YZ=    -2.4439   ZZ=     4.3140
   Eigenvalues:    -3.8835    -0.9103     7.4277
     55  Bq   Isotropic =     1.4225   Anisotropy =    11.2080
   XX=    -0.6434   YX=     0.2759   ZX=    -2.1917
   XY=     0.0955   YY=    -1.7462   ZY=    -0.3029
   XZ=    -7.0442   YZ=     0.7372   ZZ=     6.6571
   Eigenvalues:    -2.9371    -1.6899     8.8945
     56  Bq   Isotropic =     0.4044   Anisotropy =     9.5710
   XX=    -0.4146   YX=     0.0359   ZX=    -3.0988
   XY=    -0.2122   YY=    -1.0025   ZY=     2.0800
   XZ=    -6.0769   YZ=     4.0003   ZZ=     2.6302
   Eigenvalues:    -4.6744    -0.8975     6.7851
     57  Bq   Isotropic =    -0.1457   Anisotropy =     7.3236
   XX=    -0.3120   YX=    -0.9370   ZX=    -2.6951
   XY=    -0.8078   YY=    -0.4945   ZY=     1.9002
   XZ=    -4.1842   YZ=     3.3242   ZZ=     0.3695
   Eigenvalues:    -3.9078    -1.2659     4.7367
     58  Bq   Isotropic =    -0.2531   Anisotropy =     5.1213
   XX=    -0.2742   YX=    -1.1320   ZX=    -1.5021
   XY=    -1.1207   YY=     0.1623   ZY=     1.7056
   XZ=    -2.1930   YZ=     2.5240   ZZ=    -0.6475
   Eigenvalues:    -2.7194    -1.2010     3.1611
     59  Bq   Isotropic =    -0.1976   Anisotropy =     3.2693
   XX=    -0.2075   YX=    -0.8640   ZX=    -0.7713
   XY=    -0.8959   YY=     0.4949   ZY=     1.0981
   XZ=    -1.0718   YZ=     1.5104   ZZ=    -0.8801
   Eigenvalues:    -1.7716    -0.8031     1.9819
     60  Bq   Isotropic =    -0.1287   Anisotropy =     2.1811
   XX=    -0.1769   YX=    -0.6276   ZX=    -0.4275
   XY=    -0.6507   YY=     0.5231   ZY=     0.6859
   XZ=    -0.5574   YZ=     0.9007   ZZ=    -0.7323
   Eigenvalues:    -1.1563    -0.5551     1.3254
     61  Bq   Isotropic =    -0.1447   Anisotropy =     2.7128
   XX=    -0.5607   YX=     0.4716   ZX=    -0.2688
   XY=     0.4955   YY=     0.7860   ZY=    -0.9906
   XZ=    -0.4100   YZ=    -1.5115   ZZ=    -0.6594
   Eigenvalues:    -1.3854    -0.7126     1.6638
     62  Bq   Isotropic =    -0.1598   Anisotropy =     4.3801
   XX=    -0.7603   YX=     0.6431   ZX=    -0.5550
   XY=     0.6576   YY=     0.7561   ZY=    -1.7327
   XZ=    -0.9113   YZ=    -2.8164   ZZ=    -0.4751
   Eigenvalues:    -2.2430    -0.9965     2.7603
     63  Bq   Isotropic =     0.0446   Anisotropy =     7.1977
   XX=    -1.0043   YX=     0.5849   ZX=    -0.9192
   XY=     0.6476   YY=     0.1031   ZY=    -2.7495
   XZ=    -1.8913   YZ=    -5.0101   ZZ=     1.0350
   Eigenvalues:    -3.4412    -1.2681     4.8431
     64  Bq   Isotropic =     1.2159   Anisotropy =    10.8158
   XX=    -1.1612   YX=     0.2520   ZX=    -0.9665
   XY=     0.3432   YY=    -1.2198   ZY=    -2.3820
   XZ=    -3.3702   YZ=    -6.0579   ZZ=     6.0287
   Eigenvalues:    -3.3783    -1.4004     8.4264
     65  Bq   Isotropic =     2.5688   Anisotropy =    12.5147
   XX=    -1.4899   YX=    -0.3165   ZX=    -0.4278
   XY=    -0.3759   YY=    -0.9381   ZY=    -0.7925
   XZ=    -4.3747   YZ=    -3.1896   ZZ=    10.1343
   Eigenvalues:    -2.4081    -0.7975    10.9119
     66  Bq   Isotropic =     3.2156   Anisotropy =    13.3214
   XX=    -1.1327   YX=     0.0245   ZX=     0.2622
   XY=    -0.1142   YY=    -1.0154   ZY=    -0.5344
   XZ=    -4.2543   YZ=     0.6812   ZZ=    11.7949
   Eigenvalues:    -1.4366    -1.0132    12.0966
     67  Bq   Isotropic =     2.0584   Anisotropy =    12.0948
   XX=    -1.4517   YX=     0.3709   ZX=    -0.7049
   XY=     0.4005   YY=    -0.8955   ZY=     1.4222
   XZ=    -5.0420   YZ=     5.0134   ZZ=     8.5225
   Eigenvalues:    -3.1620    -0.7844    10.1216
     68  Bq   Isotropic =     0.5020   Anisotropy =     9.1465
   XX=    -1.4599   YX=    -0.0489   ZX=    -1.0386
   XY=    -0.1854   YY=    -0.7530   ZY=     2.3913
   XZ=    -3.7069   YZ=     5.5500   ZZ=     3.7189
   Eigenvalues:    -3.7343    -1.3593     6.5997
     69  Bq   Isotropic =    -0.1879   Anisotropy =     6.2213
   XX=    -0.8391   YX=    -0.4737   ZX=    -1.0824
   XY=    -0.6873   YY=     0.2264   ZY=     2.5018
   XZ=    -2.1500   YZ=     4.1302   ZZ=     0.0490
   Eigenvalues:    -3.4318    -1.0915     3.9597
     70  Bq   Isotropic =    -0.2190   Anisotropy =     4.0036
   XX=    -0.4865   YX=    -0.6866   ZX=    -0.7639
   XY=    -0.7902   YY=     0.7002   ZY=     1.5651
   XZ=    -1.1488   YZ=     2.2931   ZZ=    -0.8707
   Eigenvalues:    -2.2670    -0.8401     2.4501
     71  Bq   Isotropic =    -0.1472   Anisotropy =     2.6461
   XX=    -0.3748   YX=    -0.5777   ZX=    -0.4365
   XY=    -0.6199   YY=     0.7426   ZY=     0.9374
   XZ=    -0.5766   YZ=     1.2838   ZZ=    -0.8094
   Eigenvalues:    -1.4238    -0.6346     1.6169
     72  Bq   Isotropic =    -0.1725   Anisotropy =     2.9650
   XX=    -0.7439   YX=     0.2335   ZX=    -0.0843
   XY=     0.2749   YY=     0.9187   ZY=    -1.1440
   XZ=    -0.1250   YZ=    -1.7632   ZZ=    -0.6924
   Eigenvalues:    -1.5506    -0.7711     1.8041
     73  Bq   Isotropic =    -0.1898   Anisotropy =     4.8284
   XX=    -1.0429   YX=     0.3347   ZX=    -0.1775
   XY=     0.3234   YY=     0.7862   ZY=    -1.9917
   XZ=    -0.3038   YZ=    -3.4007   ZZ=    -0.3127
   Eigenvalues:    -2.5152    -1.0833     3.0291
     74  Bq   Isotropic =     0.1432   Anisotropy =     7.6288
   XX=    -1.1548   YX=     0.2396   ZX=    -0.1726
   XY=     0.1162   YY=    -0.2225   ZY=    -2.7479
   XZ=    -0.6039   YZ=    -5.8352   ZZ=     1.8068
   Eigenvalues:    -3.6219    -1.1776     5.2290
     75  Bq   Isotropic =     1.4961   Anisotropy =    10.6406
   XX=    -0.5518   YX=     0.1064   ZX=     0.3892
   XY=    -0.1359   YY=    -1.7935   ZY=    -1.8652
   XZ=    -0.4744   YZ=    -6.6754   ZZ=     6.8334
   Eigenvalues:    -3.5500    -0.5516     8.5898
     76  Bq   Isotropic =     2.7899   Anisotropy =    11.2372
   XX=     0.0228   YX=     0.0338   ZX=     0.5775
   XY=    -0.2080   YY=    -1.7097   ZY=    -0.0142
   XZ=    -0.6005   YZ=    -3.2687   ZZ=    10.0567
   Eigenvalues:    -1.9384     0.0268    10.2814
     77  Bq   Isotropic =     3.1650   Anisotropy =    10.9917
   XX=     0.2837   YX=    -0.2737   ZX=     1.0140
   XY=    -0.3640   YY=    -1.2812   ZY=    -0.4137
   XZ=    -0.9063   YZ=     0.4388   ZZ=    10.4925
   Eigenvalues:    -1.3437     0.3459    10.4928
     78  Bq   Isotropic =     2.3899   Anisotropy =    10.5739
   XX=     0.2304   YX=     0.5639   ZX=     1.0561
   XY=     0.4533   YY=    -1.8767   ZY=     0.5278
   XZ=    -1.5555   YZ=     4.7751   ZZ=     8.8161
   Eigenvalues:    -2.6056     0.3361     9.4392
     79  Bq   Isotropic =     0.7428   Anisotropy =     8.3362
   XX=    -0.0971   YX=     0.8129   ZX=    -0.2970
   XY=     0.5038   YY=    -1.5424   ZY=     2.1318
   XZ=    -2.3958   YZ=     6.3203   ZZ=     3.8681
   Eigenvalues:    -4.2243     0.1525     6.3003
     80  Bq   Isotropic =    -0.0510   Anisotropy =     6.6796
   XX=    -0.3744   YX=    -0.0956   ZX=    -1.2077
   XY=    -0.3273   YY=    -0.3376   ZY=     2.6649
   XZ=    -2.1663   YZ=     5.0243   ZZ=     0.5588
   Eigenvalues:    -4.0322    -0.5230     4.4020
     81  Bq   Isotropic =    -0.2004   Anisotropy =     4.8821
   XX=    -0.6467   YX=    -0.6136   ZX=    -0.8298
   XY=    -0.7334   YY=     0.7576   ZY=     2.0472
   XZ=    -1.1303   YZ=     3.1187   ZZ=    -0.7122
   Eigenvalues:    -2.7389    -0.9167     3.0543
     82  Bq   Isotropic =    -0.1547   Anisotropy =     3.1572
   XX=    -0.5963   YX=    -0.4801   ZX=    -0.4038
   XY=    -0.5266   YY=     0.9717   ZY=     1.2137
   XZ=    -0.4894   YZ=     1.6970   ZZ=    -0.8395
   Eigenvalues:    -1.6705    -0.7437     1.9501
     83  Bq   Isotropic =    -0.1893   Anisotropy =     2.9722
   XX=    -0.7746   YX=    -0.0595   ZX=     0.1494
   XY=     0.0480   YY=     0.9760   ZY=    -1.1519
   XZ=     0.2284   YZ=    -1.7312   ZZ=    -0.7693
   Eigenvalues:    -1.6130    -0.7470     1.7922
     84  Bq   Isotropic =    -0.2381   Anisotropy =     4.6868
   XX=    -1.0011   YX=     0.0571   ZX=     0.3215
   XY=     0.1517   YY=     0.8436   ZY=    -1.9671
   XZ=     0.5303   YZ=    -3.3204   ZZ=    -0.5567
   Eigenvalues:    -2.6872    -0.9135     2.8864
     85  Bq   Isotropic =     0.0285   Anisotropy =     6.7845
   XX=    -0.6091   YX=     0.5836   ZX=     0.3978
   XY=     0.4582   YY=    -0.3215   ZY=    -2.6002
   XZ=     0.9357   YZ=    -5.6898   ZZ=     1.0159
   Eigenvalues:    -4.0511    -0.4150     4.5515
     86  Bq   Isotropic =     1.1702   Anisotropy =     8.6116
   XX=     0.8405   YX=     1.0581   ZX=    -0.2117
   XY=     0.3961   YY=    -2.1633   ZY=    -1.7159
   XZ=     0.7824   YZ=    -6.9675   ZZ=     4.8333
   Eigenvalues:    -4.3574     0.9567     6.9113
     87  Bq   Isotropic =     2.7842   Anisotropy =    10.2568
   XX=     1.4103   YX=     0.4365   ZX=    -1.0052
   XY=    -0.2366   YY=    -2.2323   ZY=     0.1269
   XZ=    -0.4410   YZ=    -4.3740   ZZ=     9.1748
   Eigenvalues:    -2.6151     1.3457     9.6221
     88  Bq   Isotropic =     3.3501   Anisotropy =    10.0662
   XX=     1.0510   YX=    -0.5011   ZX=    -0.3781
   XY=    -0.7402   YY=    -0.9895   ZY=     0.3466
   XZ=    -1.1180   YZ=     0.2116   ZZ=     9.9889
   Eigenvalues:    -1.1639     1.1533    10.0609
     89  Bq   Isotropic =     2.6715   Anisotropy =     9.9042
   XX=     0.4418   YX=    -0.1150   ZX=    -0.0152
   XY=     0.1108   YY=    -1.3257   ZY=    -0.3058
   XZ=    -1.7761   YZ=     3.7823   ZZ=     8.8983
   Eigenvalues:    -1.6236     0.3637     9.2742
     90  Bq   Isotropic =     1.4353   Anisotropy =     9.8250
   XX=    -0.7414   YX=     0.3634   ZX=    -0.7847
   XY=     0.6302   YY=    -1.5521   ZY=     0.7644
   XZ=    -2.6658   YZ=     5.7357   ZZ=     6.5996
   Eigenvalues:    -3.1722    -0.5071     7.9853
     91  Bq   Isotropic =     0.4850   Anisotropy =     9.4736
   XX=    -1.2810   YX=    -0.1654   ZX=    -1.3780
   XY=    -0.2866   YY=    -0.7169   ZY=     3.0191
   XZ=    -2.0614   YZ=     6.3501   ZZ=     3.4528
   Eigenvalues:    -3.9856    -1.3602     6.8007
     92  Bq   Isotropic =    -0.1413   Anisotropy =     6.3452
   XX=    -1.3230   YX=    -0.3849   ZX=    -0.6236
   XY=    -0.5190   YY=     1.0877   ZY=     2.7848
   XZ=    -0.6769   YZ=     4.1619   ZZ=    -0.1888
   Eigenvalues:    -3.1080    -1.4048     4.0888
     93  Bq   Isotropic =    -0.1564   Anisotropy =     3.6424
   XX=    -0.8784   YX=    -0.2143   ZX=    -0.2430
   XY=    -0.2543   YY=     1.2303   ZY=     1.4699
   XZ=    -0.2164   YZ=     2.0458   ZZ=    -0.8213
   Eigenvalues:    -1.8380    -0.9031     2.2718
     94  Bq   Isotropic =    -0.1808   Anisotropy =     2.8375
   XX=    -0.7009   YX=    -0.3352   ZX=     0.3187
   XY=    -0.1630   YY=     1.0101   ZY=    -1.0600
   XZ=     0.4593   YZ=    -1.4577   ZZ=    -0.8517
   Eigenvalues:    -1.5551    -0.6982     1.7108
     95  Bq   Isotropic =    -0.2725   Anisotropy =     4.6139
   XX=    -1.0491   YX=    -0.2467   ZX=     0.5962
   XY=    -0.0305   YY=     1.2078   ZY=    -1.9357
   XZ=     0.9484   YZ=    -2.8112   ZZ=    -0.9761
   Eigenvalues:    -2.7035    -0.9174     2.8034
     96  Bq   Isotropic =    -0.0016   Anisotropy =     7.9577
   XX=    -1.3008   YX=     0.7195   ZX=     0.4736
   XY=     0.7113   YY=     0.8382   ZY=    -3.5098
   XZ=     1.4655   YZ=    -5.7859   ZZ=     0.4580
   Eigenvalues:    -4.4564    -0.8518     5.3036
     97  Bq   Isotropic =     2.0368   Anisotropy =    10.9686
   XX=    -0.1574   YX=     1.7783   ZX=    -1.4303
   XY=     0.9458   YY=    -1.0969   ZY=    -1.4889
   XZ=     1.2519   YZ=    -7.5042   ZZ=     7.3647
   Eigenvalues:    -3.4875     0.2487     9.3492
     98  Bq   Isotropic =     4.1807   Anisotropy =    12.5819
   XX=     1.2446   YX=     1.7319   ZX=    -2.6237
   XY=     0.8149   YY=    -0.8517   ZY=     1.2320
   XZ=     0.5439   YZ=    -5.1454   ZZ=    12.1493
   Eigenvalues:    -1.5899     1.5634    12.5686
     99  Bq   Isotropic =     4.6920   Anisotropy =    12.0002
   XX=     2.2523   YX=    -0.3642   ZX=    -2.7981
   XY=    -0.4989   YY=    -0.4518   ZY=     1.1944
   XZ=    -1.0737   YZ=     0.3840   ZZ=    12.2756
   Eigenvalues:    -0.5394     1.9234    12.6922
    100  Bq   Isotropic =     3.7342   Anisotropy =    11.0038
   XX=     1.2183   YX=    -1.8596   ZX=    -1.4009
   XY=    -1.3690   YY=    -0.6856   ZY=    -0.0465
   XZ=    -0.1877   YZ=     3.7159   ZZ=    10.6701
   Eigenvalues:    -1.7302     1.8629    11.0701
    101  Bq   Isotropic =     2.0824   Anisotropy =    10.2409
   XX=    -0.4375   YX=    -1.3539   ZX=     1.3624
   XY=    -1.2734   YY=    -1.0081   ZY=     0.7830
   XZ=     1.7124   YZ=     5.7753   ZZ=     7.6929
   Eigenvalues:    -3.2213     0.5589     8.9097
    102  Bq   Isotropic =     0.6497   Anisotropy =     9.7737
   XX=    -1.2703   YX=     0.5175   ZX=     1.7647
   XY=    -0.0773   YY=    -0.4499   ZY=     3.1390
   XZ=     2.0101   YZ=     6.4355   ZZ=     3.6693
   Eigenvalues:    -3.9095    -1.3069     7.1655
    103  Bq   Isotropic =    -0.1101   Anisotropy =     6.4486
   XX=    -1.3851   YX=     0.6142   ZX=     0.4491
   XY=     0.3940   YY=     1.2042   ZY=     2.8227
   XZ=     0.6861   YZ=     4.1687   ZZ=    -0.1495
   Eigenvalues:    -3.0420    -1.4774     4.1890
    104  Bq   Isotropic =    -0.1492   Anisotropy =     3.6901
   XX=    -0.9185   YX=     0.2606   ZX=     0.0690
   XY=     0.2351   YY=     1.2748   ZY=     1.4823
   XZ=     0.2024   YZ=     2.0533   ZZ=    -0.8040
   Eigenvalues:    -1.8153    -0.9432     2.3109
    105  Bq   Isotropic =    -0.1463   Anisotropy =     2.5990
   XX=    -0.5229   YX=    -0.5916   ZX=     0.4179
   XY=    -0.3984   YY=     0.9423   ZY=    -0.9005
   XZ=     0.5397   YZ=    -1.0957   ZZ=    -0.8583
   Eigenvalues:    -1.3812    -0.6441     1.5864
    106  Bq   Isotropic =    -0.2356   Anisotropy =     4.3179
   XX=    -0.8103   YX=    -0.8756   ZX=     0.8813
   XY=    -0.5843   YY=     1.2692   ZY=    -1.6698
   XZ=     1.1284   YZ=    -2.0468   ZZ=    -1.1657
   Eigenvalues:    -2.3899    -0.9599     2.6430
    107  Bq   Isotropic =    -0.1647   Anisotropy =     7.7931
   XX=    -1.0807   YX=    -1.1307   ZX=     2.2275
   XY=    -0.6961   YY=     1.2821   ZY=    -3.2547
   XZ=     2.8068   YZ=    -4.2241   ZZ=    -0.6955
   Eigenvalues:    -4.3488    -1.1760     5.0307
    108  Bq   Isotropic =     0.4566   Anisotropy =    10.2773
   XX=    -0.8705   YX=     1.7467   ZX=     4.3521
   XY=     2.0613   YY=     0.2281   ZY=    -3.1253
   XZ=     6.6455   YZ=    -5.9501   ZZ=     2.0121
   Eigenvalues:    -7.5911     1.6527     7.3081
    109  Bq   Isotropic =     3.6560   Anisotropy =    11.2948
   XX=     2.0965   YX=     5.6255   ZX=    -0.8277
   XY=     3.6794   YY=    -0.0442   ZY=    -2.0163
   XZ=     6.0313   YZ=    -7.9950   ZZ=     8.9158
   Eigenvalues:    -5.8397     5.6219    11.1859
    110  Bq   Isotropic =     7.6444   Anisotropy =    14.9590
   XX=     3.0550   YX=    -0.8126   ZX=    -4.9672
   XY=    -0.0542   YY=     2.3087   ZY=     1.1194
   XZ=     3.6132   YZ=    -0.1647   ZZ=    17.5694
   Eigenvalues:     2.1084     3.2076    17.6171
    111  Bq   Isotropic =     4.7062   Anisotropy =    13.4265
   XX=     0.6110   YX=    -1.6085   ZX=    -2.7032
   XY=    -1.2647   YY=     0.9585   ZY=     2.9416
   XZ=     3.1113   YZ=     4.5482   ZZ=    12.5491
   Eigenvalues:    -1.2534     1.7148    13.6572
    112  Bq   Isotropic =     1.6218   Anisotropy =     9.3816
   XX=    -0.0203   YX=    -1.6432   ZX=     0.8122
   XY=    -1.0477   YY=     0.2729   ZY=     3.4223
   XZ=     2.5458   YZ=     6.4087   ZZ=     4.6129
   Eigenvalues:    -3.9922     0.9815     7.8762
    113  Bq   Isotropic =     0.1503   Anisotropy =     7.2886
   XX=    -0.5460   YX=     0.4095   ZX=     1.7360
   XY=     0.3823   YY=     0.4200   ZY=     2.9741
   XZ=     2.3245   YZ=     4.9420   ZZ=     0.5770
   Eigenvalues:    -3.8938    -0.6646     5.0094
    114  Bq   Isotropic =    -0.1306   Anisotropy =     5.1650
   XX=    -0.7804   YX=     0.8784   ZX=     0.8107
   XY=     0.8361   YY=     1.0040   ZY=     2.1027
   XZ=     1.1397   YZ=     3.0991   ZZ=    -0.6153
   Eigenvalues:    -2.5807    -1.1238     3.3128
    115  Bq   Isotropic =    -0.1349   Anisotropy =     3.2784
   XX=    -0.6767   YX=     0.5711   ZX=     0.2974
   XY=     0.5969   YY=     1.0564   ZY=     1.2270
   XZ=     0.4728   YZ=     1.7176   ZZ=    -0.7844
   Eigenvalues:    -1.6040    -0.8514     2.0507
    116  Bq   Isotropic =    -0.1012   Anisotropy =     2.2273
   XX=    -0.2624   YX=    -0.7121   ZX=     0.4314
   XY=    -0.5520   YY=     0.7419   ZY=    -0.6924
   XZ=     0.5041   YZ=    -0.7505   ZZ=    -0.7829
   Eigenvalues:    -1.1366    -0.5507     1.3837
    117  Bq   Isotropic =    -0.1584   Anisotropy =     3.4536
   XX=    -0.2767   YX=    -1.0678   ZX=     0.8577
   XY=    -0.8504   YY=     0.9234   ZY=    -1.1636
   XZ=     0.9732   YZ=    -1.2444   ZZ=    -1.1218
   Eigenvalues:    -1.8461    -0.7731     2.1441
    118  Bq   Isotropic =    -0.2521   Anisotropy =     5.4218
   XX=    -0.2034   YX=    -1.3447   ZX=     1.8079
   XY=    -1.1250   YY=     1.0248   ZY=    -1.9923
   XZ=     2.0373   YZ=    -2.1373   ZZ=    -1.5776
   Eigenvalues:    -3.2344    -0.8843     3.3625
    119  Bq   Isotropic =    -0.1413   Anisotropy =     8.3056
   XX=    -0.6723   YX=    -0.2848   ZX=     3.2279
   XY=    -0.5390   YY=     2.1954   ZY=    -3.7016
   XZ=     4.0687   YZ=    -3.8865   ZZ=    -1.9468
   Eigenvalues:    -5.9727     0.1532     5.3958
    120  Bq   Isotropic =     7.9859   Anisotropy =    13.4573
   XX=     4.6580   YX=     2.4195   ZX=     0.6839
   XY=     0.7156   YY=     7.7937   ZY=    -5.8727
   XZ=     6.0543   YZ=    -7.7287   ZZ=    11.5060
   Eigenvalues:     0.1174     6.8829    16.9574
    121  Bq   Isotropic =     4.1438   Anisotropy =    10.7988
   XX=    -1.8254   YX=    -1.1780   ZX=     3.4754
   XY=     1.9870   YY=     6.8078   ZY=     1.4244
   XZ=    10.5862   YZ=    -0.2646   ZZ=     7.4491
   Eigenvalues:    -5.6110     6.6995    11.3430
    122  Bq   Isotropic =     2.6887   Anisotropy =    12.6408
   XX=    -1.8377   YX=     2.4991   ZX=     1.8099
   XY=     2.8530   YY=     1.0532   ZY=     1.0506
   XZ=     8.0784   YZ=     0.6990   ZZ=     8.8507
   Eigenvalues:    -4.6354     1.5857    11.1159
    123  Bq   Isotropic =     1.6170   Anisotropy =    11.0862
   XX=    -1.0283   YX=    -0.1892   ZX=     0.7818
   XY=     1.3388   YY=     1.0439   ZY=     4.1566
   XZ=     3.6876   YZ=     6.3846   ZZ=     4.8353
   Eigenvalues:    -3.0672    -1.0896     9.0077
    124  Bq   Isotropic =     0.0476   Anisotropy =     6.5463
   XX=    -0.7473   YX=     0.7046   ZX=     1.4606
   XY=     1.2489   YY=     0.9399   ZY=     2.4292
   XZ=     2.2072   YZ=     3.9537   ZZ=    -0.0497
   Eigenvalues:    -3.1024    -1.1665     4.4118
    125  Bq   Isotropic =    -0.1308   Anisotropy =     4.2027
   XX=    -0.4924   YX=     0.9372   ZX=     0.8358
   XY=     1.0803   YY=     0.8183   ZY=     1.4621
   XZ=     1.1617   YZ=     2.2397   ZZ=    -0.7184
   Eigenvalues:    -2.0235    -1.0400     2.6710
    126  Bq   Isotropic =    -0.1226   Anisotropy =     2.7604
   XX=    -0.4167   YX=     0.6980   ZX=     0.3963
   XY=     0.7685   YY=     0.7699   ZY=     0.9031
   XZ=     0.5717   YZ=     1.3102   ZZ=    -0.7212
   Eigenvalues:    -1.3211    -0.7644     1.7176
    127  Bq   Isotropic =    -0.0641   Anisotropy =     1.8193
   XX=    -0.0398   YX=    -0.6896   ZX=     0.3803
   XY=    -0.5855   YY=     0.5105   ZY=    -0.4964
   XZ=     0.4120   YZ=    -0.4893   ZZ=    -0.6630
   Eigenvalues:    -0.8893    -0.4518     1.1487
    128  Bq   Isotropic =    -0.0953   Anisotropy =     2.6451
   XX=     0.0696   YX=    -0.9750   ZX=     0.6774
   XY=    -0.8623   YY=     0.5762   ZY=    -0.7571
   XZ=     0.7107   YZ=    -0.7222   ZZ=    -0.9318
   Eigenvalues:    -1.3367    -0.6173     1.6681
    129  Bq   Isotropic =    -0.1565   Anisotropy =     3.9814
   XX=     0.2544   YX=    -1.3443   ZX=     1.2306
   XY=    -1.2805   YY=     0.6197   ZY=    -1.1817
   XZ=     1.2686   YZ=    -1.0935   ZZ=    -1.3437
   Eigenvalues:    -2.1039    -0.8634     2.4977
    130  Bq   Isotropic =    -0.1816   Anisotropy =     6.6896
   XX=     0.6820   YX=    -2.0744   ZX=     2.3530
   XY=    -2.1776   YY=     0.6507   ZY=    -1.9918
   XZ=     2.4026   YZ=    -1.7895   ZZ=    -1.8773
   Eigenvalues:    -3.4054    -1.4174     4.2782
    131  Bq   Isotropic =     0.6652   Anisotropy =    10.9008
   XX=     3.8307   YX=    -2.0501   ZX=     4.9430
   XY=    -1.9847   YY=    -0.8062   ZY=    -2.3583
   XZ=     4.9465   YZ=    -2.4195   ZZ=    -1.0289
   Eigenvalues:    -4.4332    -1.5037     7.9324
    132  Bq   Isotropic =     0.0347   Anisotropy =     9.6695
   XX=     1.7885   YX=     1.0600   ZX=     5.6302
   XY=     1.5451   YY=    -0.5000   ZY=    -1.0134
   XZ=     6.3447   YZ=    -1.4845   ZZ=    -1.1843
   Eigenvalues:    -6.4076     0.0307     6.4811
    133  Bq   Isotropic =     0.3918   Anisotropy =    10.3585
   XX=     0.7971   YX=     1.2777   ZX=     5.1557
   XY=     0.9991   YY=    -1.1553   ZY=    -0.9230
   XZ=     7.0661   YZ=    -0.4257   ZZ=     1.5337
   Eigenvalues:    -5.3542    -0.7677     7.2975
    134  Bq   Isotropic =     0.3395   Anisotropy =     9.2445
   XX=     0.1816   YX=     2.0212   ZX=     3.1623
   XY=     2.3849   YY=    -0.4887   ZY=     1.9638
   XZ=     5.0110   YZ=     3.1307   ZZ=     1.3257
   Eigenvalues:    -3.3729    -2.1110     6.5025
    135  Bq   Isotropic =    -0.1305   Anisotropy =     5.3486
   XX=    -0.1954   YX=     1.4044   ZX=     1.5068
   XY=     1.6967   YY=     0.3566   ZY=     1.4215
   XZ=     2.2583   YZ=     2.3659   ZZ=    -0.5528
   Eigenvalues:    -2.3701    -1.4567     3.4352
    136  Bq   Isotropic =    -0.1412   Anisotropy =     3.3287
   XX=    -0.1436   YX=     1.0186   ZX=     0.7837
   XY=     1.1380   YY=     0.4402   ZY=     0.8974
   XZ=     1.1061   YZ=     1.4535   ZZ=    -0.7203
   Eigenvalues:    -1.5345    -0.9671     2.0779
    137  Bq   Isotropic =    -0.1128   Anisotropy =     2.2357
   XX=    -0.1686   YX=     0.7270   ZX=     0.4059
   XY=     0.7904   YY=     0.4665   ZY=     0.6022
   XZ=     0.5731   YZ=     0.9190   ZZ=    -0.6364
   Eigenvalues:    -1.0430    -0.6731     1.3776
    138  Bq   Isotropic =    -0.0397   Anisotropy =     1.4456
   XX=     0.1058   YX=    -0.5938   ZX=     0.3074
   XY=    -0.5386   YY=     0.3110   ZY=    -0.3421
   XZ=     0.3157   YZ=    -0.3160   ZZ=    -0.5360
   Eigenvalues:    -0.6784    -0.3648     0.9240
    139  Bq   Isotropic =    -0.0566   Anisotropy =     1.9879
   XX=     0.2626   YX=    -0.7892   ZX=     0.4996
   XY=    -0.7460   YY=     0.2877   ZY=    -0.4776
   XZ=     0.4945   YZ=    -0.4240   ZZ=    -0.7201
   Eigenvalues:    -0.9487    -0.4898     1.2686
    140  Bq   Isotropic =    -0.0900   Anisotropy =     2.7887
   XX=     0.5459   YX=    -1.0276   ZX=     0.8166
   XY=    -1.0273   YY=     0.1628   ZY=    -0.6592
   XZ=     0.7843   YZ=    -0.5675   ZZ=    -0.9787
   Eigenvalues:    -1.3503    -0.6888     1.7691
    141  Bq   Isotropic =    -0.1479   Anisotropy =     3.9853
   XX=     1.1151   YX=    -1.2583   ZX=     1.3389
   XY=    -1.3288   YY=    -0.2484   ZY=    -0.8643
   XZ=     1.2639   YZ=    -0.7474   ZZ=    -1.3103
   Eigenvalues:    -1.9240    -1.0285     2.5090
    142  Bq   Isotropic =    -0.1954   Anisotropy =     5.2283
   XX=     2.0058   YX=    -0.9472   ZX=     2.0449
   XY=    -1.0483   YY=    -1.0617   ZY=    -0.8919
   XZ=     1.9859   YZ=    -0.8467   ZZ=    -1.5305
   Eigenvalues:    -2.5630    -1.3134     3.2901
    143  Bq   Isotropic =    -0.2078   Anisotropy =     5.5643
   XX=     2.0948   YX=    -0.0399   ZX=     2.4836
   XY=    -0.1767   YY=    -1.3259   ZY=    -0.6268
   XZ=     2.6869   YZ=    -0.6382   ZZ=    -1.3923
   Eigenvalues:    -2.9301    -1.1951     3.5017
    144  Bq   Isotropic =    -0.1712   Anisotropy =     5.7462
   XX=     1.8824   YX=     0.6441   ZX=     2.5512
   XY=     0.3958   YY=    -1.4192   ZY=    -0.1873
   XZ=     3.1210   YZ=     0.0019   ZZ=    -0.9767
   Eigenvalues:    -2.8134    -1.3597     3.6596
    145  Bq   Isotropic =    -0.1738   Anisotropy =     5.0608
   XX=     1.2350   YX=     1.3297   ZX=     1.9295
   XY=     1.2154   YY=    -0.9772   ZY=     0.4676
   XZ=     2.6000   YZ=     0.8841   ZZ=    -0.7792
   Eigenvalues:    -2.2690    -1.4525     3.2000
    146  Bq   Isotropic =    -0.1635   Anisotropy =     3.5565
   XX=     0.5027   YX=     1.2032   ZX=     1.1056
   XY=     1.2115   YY=    -0.2428   ZY=     0.5843
   XZ=     1.5580   YZ=     1.0272   ZZ=    -0.7502
   Eigenvalues:    -1.5973    -1.1006     2.2075
    147  Bq   Isotropic =    -0.1281   Anisotropy =     2.4479
   XX=     0.1873   YX=     0.8996   ZX=     0.6220
   XY=     0.9273   YY=     0.0799   ZY=     0.4830
   XZ=     0.8758   YZ=     0.8156   ZZ=    -0.6515
   Eigenvalues:    -1.1108    -0.7773     1.5039
    148  Bq   Isotropic =    -0.0982   Anisotropy =     1.7363
   XX=     0.0357   YX=     0.6595   ZX=     0.3523
   XY=     0.6877   YY=     0.2098   ZY=     0.3706
   XZ=     0.4971   YZ=     0.5913   ZZ=    -0.5401
   Eigenvalues:    -0.7976    -0.5565     1.0593
    149  Bq   Isotropic =    -0.0760   Anisotropy =     1.2246
   XX=     0.1081   YX=     0.4680   ZX=    -0.2614
   XY=     0.4732   YY=     0.0843   ZY=    -0.2593
   XZ=    -0.3822   YZ=    -0.3662   ZZ=    -0.4205
   Eigenvalues:    -0.5939    -0.3746     0.7404
    150  Bq   Isotropic =    -0.0977   Anisotropy =     1.6246
   XX=     0.2538   YX=     0.5777   ZX=    -0.4158
   XY=     0.5769   YY=    -0.0389   ZY=    -0.3201
   XZ=    -0.6185   YZ=    -0.4653   ZZ=    -0.5082
   Eigenvalues:    -0.7906    -0.4879     0.9853
    151  Bq   Isotropic =    -0.1200   Anisotropy =     2.1005
   XX=     0.4765   YX=     0.6353   ZX=    -0.6364
   XY=     0.6208   YY=    -0.2487   ZY=    -0.3465
   XZ=    -0.9614   YZ=    -0.5175   ZZ=    -0.5878
   Eigenvalues:    -1.0302    -0.6101     1.2804
    152  Bq   Isotropic =    -0.1383   Anisotropy =     2.5716
   XX=     0.7337   YX=     0.5767   ZX=    -0.8867
   XY=     0.5474   YY=    -0.4923   ZY=    -0.3039
   XZ=    -1.3523   YZ=    -0.4486   ZZ=    -0.6562
   Eigenvalues:    -1.2839    -0.7071     1.5761
    153  Bq   Isotropic =    -0.1578   Anisotropy =     2.9946
   XX=     0.9726   YX=     0.3968   ZX=    -1.1207
   XY=     0.3606   YY=    -0.7327   ZY=    -0.1938
   XZ=    -1.6811   YZ=    -0.2398   ZZ=    -0.7132
   Eigenvalues:    -1.5052    -0.8067     1.8386
    154  Bq   Isotropic =    -0.1724   Anisotropy =     3.2324
   XX=     1.1286   YX=     0.0324   ZX=    -1.2547
   XY=    -0.0347   YY=    -0.9000   ZY=     0.0478
   XZ=    -1.7966   YZ=     0.1166   ZZ=    -0.7458
   Eigenvalues:    -1.6063    -0.8934     1.9825
    155  Bq   Isotropic =    -0.1594   Anisotropy =     2.9817
   XX=     1.0122   YX=    -0.3738   ZX=    -1.1153
   XY=    -0.4660   YY=    -0.7129   ZY=     0.3090
   XZ=    -1.5222   YZ=     0.4362   ZZ=    -0.7776
   Eigenvalues:    -1.5017    -0.8050     1.8283
    156  Bq   Isotropic =    -0.1310   Anisotropy =     2.4579
   XX=     0.7509   YX=    -0.5618   ZX=    -0.8407
   XY=    -0.6247   YY=    -0.3907   ZY=     0.3893
   XZ=    -1.0939   YZ=     0.5168   ZZ=    -0.7532
   Eigenvalues:    -1.2592    -0.6414     1.5076
    157  Bq   Isotropic =    -0.1062   Anisotropy =     1.9516
   XX=     0.4986   YX=    -0.5921   ZX=    -0.5932
   XY=    -0.6223   YY=    -0.1502   ZY=     0.3682
   XZ=    -0.7396   YZ=     0.4678   ZZ=    -0.6671
   Eigenvalues:    -0.9997    -0.5138     1.1949
    158  Bq   Isotropic =    -0.0841   Anisotropy =     1.5195
   XX=     0.2965   YX=    -0.5355   ZX=    -0.4022
   XY=    -0.5517   YY=     0.0101   ZY=     0.3129
   XZ=    -0.4858   YZ=     0.3815   ZZ=    -0.5588
   Eigenvalues:    -0.7724    -0.4088     0.9289
    159  Bq   Isotropic =    -0.0641   Anisotropy =     1.1729
   XX=     0.1593   YX=    -0.4445   ZX=    -0.2685
   XY=    -0.4554   YY=     0.1021   ZY=     0.2502
   XZ=    -0.3158   YZ=     0.2950   ZZ=    -0.4535
   Eigenvalues:    -0.5898    -0.3202     0.7179
    160  Bq   Isotropic =    -0.0957   Anisotropy =     1.6214
   XX=    -0.0108   YX=     0.5688   ZX=    -0.3242
   XY=     0.5871   YY=     0.2311   ZY=    -0.4159
   XZ=    -0.4868   YZ=    -0.6046   ZZ=    -0.5074
   Eigenvalues:    -0.7921    -0.4802     0.9852
    161  Bq   Isotropic =    -0.1266   Anisotropy =     2.3171
   XX=     0.1129   YX=     0.7676   ZX=    -0.5774
   XY=     0.7893   YY=     0.0990   ZY=    -0.5830
   XZ=    -0.8903   YZ=    -0.8788   ZZ=    -0.5917
   Eigenvalues:    -1.1254    -0.6726     1.4181
    162  Bq   Isotropic =    -0.1539   Anisotropy =     3.2609
   XX=     0.3575   YX=     0.9216   ZX=    -1.0172
   XY=     0.9293   YY=    -0.2405   ZY=    -0.7091
   XZ=    -1.6115   YZ=    -1.1274   ZZ=    -0.5787
   Eigenvalues:    -1.5687    -0.9131     2.0200
    163  Bq   Isotropic =    -0.1585   Anisotropy =     4.1799
   XX=     0.6569   YX=     0.8367   ZX=    -1.5491
   XY=     0.8155   YY=    -0.6387   ZY=    -0.6350
   XZ=    -2.5461   YZ=    -1.0581   ZZ=    -0.4938
   Eigenvalues:    -2.0730    -1.0307     2.6281
    164  Bq   Isotropic =    -0.1619   Anisotropy =     5.0623
   XX=     0.8581   YX=     0.6316   ZX=    -2.0329
   XY=     0.6432   YY=    -0.9572   ZY=    -0.5662
   XZ=    -3.3897   YZ=    -0.7302   ZZ=    -0.3867
   Eigenvalues:    -2.5545    -1.1442     3.2129
    165  Bq   Isotropic =    -0.1583   Anisotropy =     5.9025
   XX=     1.1268   YX=     0.1021   ZX=    -2.4842
   XY=     0.0192   YY=    -1.5218   ZY=     0.0191
   XZ=    -3.9091   YZ=     0.2319   ZZ=    -0.0800
   Eigenvalues:    -2.7447    -1.5070     3.7767
    166  Bq   Isotropic =    -0.1911   Anisotropy =     5.1196
   XX=     1.0014   YX=    -0.6206   ZX=    -2.0702
   XY=    -0.8124   YY=    -1.0045   ZY=     0.8472
   XZ=    -3.0315   YZ=     1.2180   ZZ=    -0.5704
   Eigenvalues:    -2.5785    -1.2168     3.2219
    167  Bq   Isotropic =    -0.1819   Anisotropy =     3.8380
   XX=     0.7416   YX=    -0.8455   ZX=    -1.4199
   XY=    -0.9164   YY=    -0.4043   ZY=     0.8231
   XZ=    -1.9273   YZ=     1.1514   ZZ=    -0.8829
   Eigenvalues:    -2.0429    -0.8795     2.3768
    168  Bq   Isotropic =    -0.1561   Anisotropy =     2.8684
   XX=     0.4478   YX=    -0.8560   ZX=    -0.9172
   XY=    -0.8672   YY=    -0.0739   ZY=     0.6816
   XZ=    -1.1842   YZ=     0.9114   ZZ=    -0.8422
   Eigenvalues:    -1.5113    -0.7131     1.7562
    169  Bq   Isotropic =    -0.1213   Anisotropy =     2.0941
   XX=     0.2098   YX=    -0.7167   ZX=    -0.5595
   XY=    -0.7253   YY=     0.1370   ZY=     0.5243
   XZ=    -0.7024   YZ=     0.6679   ZZ=    -0.7107
   Eigenvalues:    -1.0902    -0.5485     1.2747
    170  Bq   Isotropic =    -0.0874   Anisotropy =     1.5270
   XX=     0.0749   YX=    -0.5508   ZX=    -0.3423
   XY=    -0.5604   YY=     0.2284   ZY=     0.3828
   XZ=    -0.4179   YZ=     0.4700   ZZ=    -0.5656
   Eigenvalues:    -0.7837    -0.4091     0.9306
    171  Bq   Isotropic =    -0.1141   Anisotropy =     2.0798
   XX=    -0.2086   YX=     0.6104   ZX=    -0.3551
   XY=     0.6413   YY=     0.4504   ZY=    -0.6352
   XZ=    -0.5441   YZ=    -0.9433   ZZ=    -0.5843
   Eigenvalues:    -1.0294    -0.5854     1.2724
    172  Bq   Isotropic =    -0.1455   Anisotropy =     3.1998
   XX=    -0.2124   YX=     0.8690   ZX=    -0.6869
   XY=     0.9272   YY=     0.3720   ZY=    -1.0223
   XZ=    -1.1029   YZ=    -1.5773   ZZ=    -0.5961
   Eigenvalues:    -1.5610    -0.8632     1.9877
    173  Bq   Isotropic =    -0.1320   Anisotropy =     5.0067
   XX=    -0.1900   YX=     1.1203   ZX=    -1.3597
   XY=     1.2074   YY=    -0.1223   ZY=    -1.4732
   XZ=    -2.3277   YZ=    -2.4411   ZZ=    -0.0835
   Eigenvalues:    -2.2820    -1.3196     3.2058
    174  Bq   Isotropic =     0.0305   Anisotropy =     6.8278
   XX=    -0.0976   YX=     0.9632   ZX=    -2.2969
   XY=     0.9847   YY=    -0.8508   ZY=    -1.2079
   XZ=    -4.3189   YZ=    -2.4352   ZZ=     1.0399
   Eigenvalues:    -3.0036    -1.4872     4.5824
    175  Bq   Isotropic =     0.2402   Anisotropy =     8.0436
   XX=    -0.2291   YX=     0.4594   ZX=    -2.7676
   XY=     0.5787   YY=    -0.8506   ZY=    -1.1936
   XZ=    -5.9251   YZ=    -1.8309   ZZ=     1.8004
   Eigenvalues:    -3.7837    -1.0983     5.6026
    176  Bq   Isotropic =     0.5790   Anisotropy =     9.5712
   XX=    -0.0988   YX=     0.2146   ZX=    -2.9264
   XY=     0.0946   YY=    -1.9379   ZY=    -0.1784
   XZ=    -6.5578   YZ=     0.4876   ZZ=     3.7737
   Eigenvalues:    -3.3181    -1.9048     6.9598
    177  Bq   Isotropic =     0.0319   Anisotropy =     8.0209
   XX=     0.1904   YX=    -0.3447   ZX=    -2.9672
   XY=    -0.6672   YY=    -1.0732   ZY=     1.8799
   XZ=    -5.0960   YZ=     3.0332   ZZ=     0.9783
   Eigenvalues:    -4.1151    -1.1685     5.3791
    178  Bq   Isotropic =    -0.2181   Anisotropy =     5.9512
   XX=     0.3058   YX=    -0.9970   ZX=    -2.3189
   XY=    -0.9644   YY=    -0.4234   ZY=     1.5320
   XZ=    -3.3255   YZ=     2.4041   ZZ=    -0.5367
   Eigenvalues:    -3.2986    -1.1051     3.7494
    179  Bq   Isotropic =    -0.2284   Anisotropy =     4.2668
   XX=     0.1073   YX=    -1.1201   ZX=    -1.3599
   XY=    -1.0923   YY=     0.0626   ZY=     1.2662
   XZ=    -1.8588   YZ=     1.8037   ZZ=    -0.8552
   Eigenvalues:    -2.2803    -1.0210     2.6161
    180  Bq   Isotropic =    -0.1726   Anisotropy =     2.8540
   XX=    -0.0295   YX=    -0.8611   ZX=    -0.7230
   XY=    -0.8733   YY=     0.3561   ZY=     0.8710
   XZ=    -0.9625   YZ=     1.1652   ZZ=    -0.8444
   Eigenvalues:    -1.5231    -0.7247     1.7301
    181  Bq   Isotropic =    -0.1154   Anisotropy =     1.9529
   XX=    -0.0795   YX=    -0.6219   ZX=    -0.4073
   XY=    -0.6372   YY=     0.4140   ZY=     0.5718
   XZ=    -0.5197   YZ=     0.7338   ZZ=    -0.6807
   Eigenvalues:    -1.0242    -0.5085     1.1866
    182  Bq   Isotropic =    -0.1327   Anisotropy =     2.5224
   XX=    -0.4443   YX=     0.5461   ZX=    -0.3194
   XY=     0.5747   YY=     0.6869   ZY=    -0.8791
   XZ=    -0.4909   YZ=    -1.3297   ZZ=    -0.6408
   Eigenvalues:    -1.2746    -0.6724     1.5489
    183  Bq   Isotropic =    -0.1514   Anisotropy =     4.0330
   XX=    -0.5912   YX=     0.7527   ZX=    -0.6339
   XY=     0.8034   YY=     0.6709   ZY=    -1.5233
   XZ=    -1.0475   YZ=    -2.4218   ZZ=    -0.5340
   Eigenvalues:    -2.0338    -0.9576     2.5372
    184  Bq   Isotropic =    -0.0104   Anisotropy =     6.6380
   XX=    -0.8407   YX=     0.8251   ZX=    -1.1194
   XY=     0.9704   YY=     0.0967   ZY=    -2.4451
   XZ=    -2.2118   YZ=    -4.2579   ZZ=     0.7127
   Eigenvalues:    -3.0815    -1.3646     4.4149
    185  Bq   Isotropic =     0.8046   Anisotropy =     9.8187
   XX=    -1.1006   YX=     0.6094   ZX=    -1.6684
   XY=     0.7552   YY=    -1.0574   ZY=    -2.0906
   XZ=    -4.4144   YZ=    -4.9193   ZZ=     4.5718
   Eigenvalues:    -3.1818    -1.7548     7.3504
    186  Bq   Isotropic =     1.8060   Anisotropy =    11.5796
   XX=    -1.4815   YX=    -0.1133   ZX=    -1.7218
   XY=    -0.0581   YY=    -0.7236   ZY=    -1.1891
   XZ=    -6.3931   YZ=    -2.9585   ZZ=     7.6231
   Eigenvalues:    -3.3180    -0.7897     9.5257
    187  Bq   Isotropic =     2.4821   Anisotropy =    12.7652
   XX=    -1.0412   YX=     0.2479   ZX=    -1.1725
   XY=     0.0363   YY=    -1.2952   ZY=    -0.4373
   XZ=    -6.4510   YZ=     0.8502   ZZ=     9.7827
   Eigenvalues:    -2.2882    -1.2577    10.9922
    188  Bq   Isotropic =     1.1507   Anisotropy =    11.1510
   XX=    -1.1812   YX=     0.2522   ZX=    -2.4966
   XY=     0.1932   YY=    -0.8397   ZY=     1.8711
   XZ=    -6.4215   YZ=     4.6984   ZZ=     5.4731
   Eigenvalues:    -4.3871    -0.7454     8.5847
    189  Bq   Isotropic =     0.1214   Anisotropy =     8.5772
   XX=    -1.1704   YX=    -0.6448   ZX=    -2.3368
   XY=    -0.5390   YY=    -0.5729   ZY=     2.2081
   XZ=    -4.5143   YZ=     4.4506   ZZ=     2.1075
   Eigenvalues:    -4.0393    -1.4360     5.8395
    190  Bq   Isotropic =    -0.2394   Anisotropy =     5.8566
   XX=    -0.6962   YX=    -0.9062   ZX=    -1.3969
   XY=    -0.9841   YY=     0.2560   ZY=     2.1769
   XZ=    -2.3108   YZ=     3.3784   ZZ=    -0.2780
   Eigenvalues:    -3.1083    -1.2749     3.6649
    191  Bq   Isotropic =    -0.2145   Anisotropy =     3.6582
   XX=    -0.3775   YX=    -0.7948   ZX=    -0.7782
   XY=    -0.8613   YY=     0.6219   ZY=     1.3381
   XZ=    -1.1344   YZ=     1.8984   ZZ=    -0.8878
   Eigenvalues:    -2.0236    -0.8442     2.2243
    192  Bq   Isotropic =    -0.1396   Anisotropy =     2.4119
   XX=    -0.2771   YX=    -0.6107   ZX=    -0.4369
   XY=    -0.6438   YY=     0.6342   ZY=     0.8087
   XZ=    -0.5779   YZ=     1.0861   ZZ=    -0.7759
   Eigenvalues:    -1.2909    -0.5962     1.4683
    193  Bq   Isotropic =    -0.1587   Anisotropy =     2.8663
   XX=    -0.6661   YX=     0.3667   ZX=    -0.1903
   XY=     0.3927   YY=     0.8641   ZY=    -1.0829
   XZ=    -0.2872   YZ=    -1.6640   ZZ=    -0.6739
   Eigenvalues:    -1.4792    -0.7490     1.7522
    194  Bq   Isotropic =    -0.1732   Anisotropy =     4.6654
   XX=    -0.9256   YX=     0.5055   ZX=    -0.4130
   XY=     0.4890   YY=     0.7889   ZY=    -1.8968
   XZ=    -0.6757   YZ=    -3.1629   ZZ=    -0.3829
   Eigenvalues:    -2.4037    -1.0530     2.9370
    195  Bq   Isotropic =     0.0980   Anisotropy =     7.5724
   XX=    -1.1432   YX=     0.3725   ZX=    -0.6393
   XY=     0.3133   YY=    -0.0181   ZY=    -2.8485
   XZ=    -1.4075   YZ=    -5.5570   ZZ=     1.4555
   Eigenvalues:    -3.6147    -1.2375     5.1463
    196  Bq   Isotropic =     1.4578   Anisotropy =    11.1264
   XX=    -1.0008   YX=     0.0200   ZX=    -0.2272
   XY=    -0.0599   YY=    -1.4820   ZY=    -2.2609
   XZ=    -1.9636   YZ=    -6.6106   ZZ=     6.8561
   Eigenvalues:    -3.4858    -1.0163     8.8754
    197  Bq   Isotropic =     2.8384   Anisotropy =    12.2108
   XX=    -0.8619   YX=    -0.2580   ZX=     0.5078
   XY=    -0.4111   YY=    -1.3174   ZY=    -0.2779
   XZ=    -2.0453   YZ=    -3.1609   ZZ=    10.6944
   Eigenvalues:    -1.7779    -0.6860    10.9789
    198  Bq   Isotropic =     3.3091   Anisotropy =    12.3793
   XX=    -0.4973   YX=    -0.1909   ZX=     1.2172
   XY=    -0.2608   YY=    -1.1268   ZY=    -0.5304
   XZ=    -1.9294   YZ=     0.4959   ZZ=    11.5515
   Eigenvalues:    -1.2007    -0.4340    11.5620
    199  Bq   Isotropic =     2.4898   Anisotropy =    11.8007
   XX=    -0.6608   YX=     0.5208   ZX=     0.8970
   XY=     0.4499   YY=    -1.4206   ZY=     0.9456
   XZ=    -2.7516   YZ=     4.9873   ZZ=     9.5508
   Eigenvalues:    -2.4510    -0.4366    10.3569
    200  Bq   Isotropic =     0.7135   Anisotropy =     8.8506
   XX=    -0.7819   YX=     0.5451   ZX=    -0.0959
   XY=     0.1813   YY=    -1.1330   ZY=     2.3787
   XZ=    -2.6169   YZ=     6.2049   ZZ=     4.0554
   Eigenvalues:    -3.8760    -0.5975     6.6139
    201  Bq   Isotropic =    -0.1258   Anisotropy =     6.3036
   XX=    -0.6077   YX=    -0.1391   ZX=    -0.9411
   XY=    -0.4254   YY=     0.0009   ZY=     2.6106
   XZ=    -2.0079   YZ=     4.6227   ZZ=     0.2294
   Eigenvalues:    -3.7357    -0.7183     4.0766
    202  Bq   Isotropic =    -0.2129   Anisotropy =     4.3685
   XX=    -0.5428   YX=    -0.6143   ZX=    -0.7758
   XY=    -0.7380   YY=     0.7270   ZY=     1.7846
   XZ=    -1.1437   YZ=     2.6856   ZZ=    -0.8228
   Eigenvalues:    -2.5026    -0.8354     2.6995
    203  Bq   Isotropic =    -0.1518   Anisotropy =     2.8923
   XX=    -0.4761   YX=    -0.5361   ZX=    -0.4276
   XY=    -0.5831   YY=     0.8517   ZY=     1.0721
   XZ=    -0.5496   YZ=     1.4891   ZZ=    -0.8311
   Eigenvalues:    -1.5517    -0.6802     1.7764
    204  Bq   Isotropic =    -0.1835   Anisotropy =     2.9972
   XX=    -0.7791   YX=     0.0855   ZX=     0.0360
   XY=     0.1563   YY=     0.9527   ZY=    -1.1659
   XZ=     0.0574   YZ=    -1.7868   ZZ=    -0.7241
   Eigenvalues:    -1.5961    -0.7691     1.8147
    205  Bq   Isotropic =    -0.2113   Anisotropy =     4.8151
   XX=    -1.0539   YX=     0.1692   ZX=     0.1017
   XY=     0.2029   YY=     0.7851   ZY=    -2.0025
   XZ=     0.1461   YZ=    -3.4529   ZZ=    -0.3653
   Eigenvalues:    -2.6071    -1.0256     2.9988
    206  Bq   Isotropic =     0.1243   Anisotropy =     7.2710
   XX=    -0.9092   YX=     0.2940   ZX=     0.2856
   XY=     0.1743   YY=    -0.3726   ZY=    -2.5896
   XZ=     0.3407   YZ=    -5.8273   ZZ=     1.6548
   Eigenvalues:    -3.7382    -0.8605     4.9716
    207  Bq   Isotropic =     1.3439   Anisotropy =     9.5567
   XX=     0.1602   YX=     0.5151   ZX=     0.4786
   XY=     0.1211   YY=    -2.0422   ZY=    -1.6349
   XZ=     0.6136   YZ=    -6.6980   ZZ=     5.9135
   Eigenvalues:    -3.8885     0.2051     7.7150
    208  Bq   Isotropic =     2.6837   Anisotropy =    10.3722
   XX=     0.8158   YX=     0.2968   ZX=    -0.0335
   XY=    -0.1112   YY=    -2.0615   ZY=    -0.0036
   XZ=    -0.1508   YZ=    -3.7389   ZZ=     9.2969
   Eigenvalues:    -2.3637     0.8163     9.5985
    209  Bq   Isotropic =     3.1460   Anisotropy =    10.1803
   XX=     0.7347   YX=    -0.3570   ZX=     0.3104
   XY=    -0.5303   YY=    -1.2200   ZY=    -0.1311
   XZ=    -0.8592   YZ=     0.3548   ZZ=     9.9233
   Eigenvalues:    -1.3162     0.8214     9.9329
    210  Bq   Isotropic =     2.3412   Anisotropy =     9.7328
   XX=     0.4867   YX=     0.3875   ZX=     0.4528
   XY=     0.3929   YY=    -1.7904   ZY=     0.1154
   XZ=    -1.6260   YZ=     4.3615   ZZ=     8.3275
   Eigenvalues:    -2.3533     0.5472     8.8298
    211  Bq   Isotropic =     0.8973   Anisotropy =     8.6618
   XX=    -0.1378   YX=     0.7610   ZX=    -0.9007
   XY=     0.7444   YY=    -1.7327   ZY=     1.5974
   XZ=    -2.8407   YZ=     6.1037   ZZ=     4.5623
   Eigenvalues:    -4.1334     0.1535     6.6718
    212  Bq   Isotropic =     0.1190   Anisotropy =     7.8475
   XX=    -0.5630   YX=    -0.2062   ZX=    -1.6259
   XY=    -0.3212   YY=    -0.6370   ZY=     2.8128
   XZ=    -2.4626   YZ=     5.5950   ZZ=     1.5570
   Eigenvalues:    -4.2133    -0.7805     5.3507
    213  Bq   Isotropic =    -0.1788   Anisotropy =     5.6024
   XX=    -0.9166   YX=    -0.6019   ZX=    -0.8419
   XY=    -0.7132   YY=     0.8731   ZY=     2.4001
   XZ=    -1.0333   YZ=     3.6375   ZZ=    -0.4929
   Eigenvalues:    -2.9610    -1.1315     3.5562
    214  Bq   Isotropic =    -0.1564   Anisotropy =     3.4246
   XX=    -0.7404   YX=    -0.3831   ZX=    -0.3483
   XY=    -0.4262   YY=     1.1059   ZY=     1.3551
   XZ=    -0.3819   YZ=     1.8938   ZZ=    -0.8347
   Eigenvalues:    -1.7711    -0.8248     2.1267
    215  Bq   Isotropic =    -0.1886   Anisotropy =     2.9140
   XX=    -0.7464   YX=    -0.1973   ZX=     0.2434
   XY=    -0.0540   YY=     0.9971   ZY=    -1.1140
   XZ=     0.3644   YZ=    -1.6137   ZZ=    -0.8164
   Eigenvalues:    -1.5996    -0.7203     1.7541
    216  Bq   Isotropic =    -0.2623   Anisotropy =     4.6030
   XX=    -0.9980   YX=    -0.0431   ZX=     0.4618
   XY=     0.1115   YY=     1.0009   ZY=    -1.9461
   XZ=     0.7809   YZ=    -3.0884   ZZ=    -0.7899
   Eigenvalues:    -2.7288    -0.8645     2.8063
    217  Bq   Isotropic =    -0.0411   Anisotropy =     6.9717
   XX=    -0.7011   YX=     0.9123   ZX=     0.2398
   XY=     0.7764   YY=     0.0740   ZY=    -2.9386
   XZ=     1.1105   YZ=    -5.6830   ZZ=     0.5038
   Eigenvalues:    -4.3457    -0.3844     4.6067
    218  Bq   Isotropic =     1.3734   Anisotropy =     9.1925
   XX=     0.9582   YX=     1.5192   ZX=    -1.4099
   XY=     0.5350   YY=    -1.9670   ZY=    -1.7573
   XZ=     0.3351   YZ=    -7.3849   ZZ=     5.1289
   Eigenvalues:    -4.2964     0.9148     7.5017
    219  Bq   Isotropic =     3.3674   Anisotropy =    11.2788
   XX=     1.6324   YX=     0.7026   ZX=    -2.0650
   XY=    -0.2200   YY=    -1.8640   ZY=     0.6829
   XZ=    -0.7114   YZ=    -4.8017   ZZ=    10.3337
   Eigenvalues:    -2.2024     1.4180    10.8866
    220  Bq   Isotropic =     3.8432   Anisotropy =    10.6091
   XX=     1.5458   YX=    -0.5639   ZX=    -1.2929
   XY=    -0.7812   YY=    -0.7199   ZY=     0.8686
   XZ=    -1.2898   YZ=     0.2056   ZZ=    10.7038
   Eigenvalues:    -0.9073     1.5211    10.9159
    221  Bq   Isotropic =     3.2303   Anisotropy =    10.4487
   XX=     0.6958   YX=    -0.9659   ZX=    -0.4493
   XY=    -0.5308   YY=    -0.9113   ZY=    -0.4977
   XZ=    -1.2236   YZ=     3.4554   ZZ=     9.9065
   Eigenvalues:    -1.3152     0.8100    10.1961
    222  Bq   Isotropic =     2.0489   Anisotropy =    10.6640
   XX=    -0.9856   YX=    -0.4860   ZX=     0.3944
   XY=    -0.2243   YY=    -1.2222   ZY=     0.2113
   XZ=    -0.7297   YZ=     5.5405   ZZ=     8.3545
   Eigenvalues:    -2.0993    -0.9122     9.1582
    223  Bq   Isotropic =     0.7963   Anisotropy =    10.4058
   XX=    -1.7721   YX=     0.2004   ZX=     0.2235
   XY=    -0.1855   YY=    -0.6088   ZY=     3.1395
   XZ=    -0.0983   YZ=     6.8043   ZZ=     4.7698
   Eigenvalues:    -3.5725    -1.7721     7.7335
    224  Bq   Isotropic =    -0.1086   Anisotropy =     6.7049
   XX=    -1.5573   YX=     0.1167   ZX=    -0.0964
   XY=    -0.0758   YY=     1.2449   ZY=     2.9772
   XZ=     0.0024   YZ=     4.4074   ZZ=    -0.0134
   Eigenvalues:    -3.1313    -1.5558     4.3613
    225  Bq   Isotropic =    -0.1541   Anisotropy =     3.7421
   XX=    -0.9498   YX=     0.0198   ZX=    -0.0922
   XY=    -0.0163   YY=     1.2968   ZY=     1.5195
   XZ=    -0.0065   YZ=     2.1068   ZZ=    -0.8091
   Eigenvalues:    -1.8550    -0.9479     2.3407
    226  Bq   Isotropic =    -0.1662   Anisotropy =     2.7366
   XX=    -0.6285   YX=    -0.4725   ZX=     0.3777
   XY=    -0.2826   YY=     0.9963   ZY=    -0.9892
   XZ=     0.5164   YZ=    -1.2807   ZZ=    -0.8665
   Eigenvalues:    -1.4810    -0.6759     1.6581
    227  Bq   Isotropic =    -0.2628   Anisotropy =     4.5657
   XX=    -1.0138   YX=    -0.5730   ZX=     0.7579
   XY=    -0.3023   YY=     1.3244   ZY=    -1.8587
   XZ=     1.0749   YZ=    -2.4662   ZZ=    -1.0989
   Eigenvalues:    -2.5910    -0.9783     2.7810
    228  Bq   Isotropic =    -0.0098   Anisotropy =     8.4897
   XX=    -1.6086   YX=    -0.2811   ZX=     1.4754
   XY=     0.0010   YY=     1.3842   ZY=    -3.7374
   XZ=     2.3245   YZ=    -5.3839   ZZ=     0.1951
   Eigenvalues:    -4.4750    -1.2043     5.6500
    229  Bq   Isotropic =     1.8408   Anisotropy =    11.6678
   XX=    -1.3638   YX=     1.8507   ZX=     1.8425
   XY=     1.8890   YY=    -0.1603   ZY=    -1.8399
   XZ=     4.9207   YZ=    -6.9252   ZZ=     7.0464
   Eigenvalues:    -5.1219     1.0249     9.6193
    230  Bq   Isotropic =     4.2055   Anisotropy =    12.7688
   XX=     0.7817   YX=     3.7789   ZX=    -1.9073
   XY=     2.7964   YY=    -0.1605   ZY=     0.2619
   XZ=     3.6733   YZ=    -6.3593   ZZ=    11.9953
   Eigenvalues:    -3.5534     3.4519    12.7180
    231  Bq   Isotropic =     6.0596   Anisotropy =    14.0849
   XX=     2.9040   YX=    -0.0714   ZX=    -4.4887
   XY=    -0.1013   YY=     0.2535   ZY=     1.2244
   XZ=     0.0982   YZ=     0.3835   ZZ=    15.0213
   Eigenvalues:     0.2094     2.5198    15.4495
    232  Bq   Isotropic =     4.2236   Anisotropy =    12.0310
   XX=     1.3604   YX=    -2.3042   ZX=    -2.5726
   XY=    -1.9119   YY=    -0.1678   ZY=     1.2310
   XZ=     1.0223   YZ=     4.3111   ZZ=    11.4782
   Eigenvalues:    -1.9153     2.3418    12.2443
    233  Bq   Isotropic =     1.7339   Anisotropy =     9.2649
   XX=     0.0315   YX=    -1.7330   ZX=     1.3087
   XY=    -1.5976   YY=    -0.5456   ZY=     2.1335
   XZ=     2.6690   YZ=     6.1149   ZZ=     5.7157
   Eigenvalues:    -4.0189     1.3100     7.9104
    234  Bq   Isotropic =     0.3147   Anisotropy =     8.3341
   XX=    -0.6795   YX=     0.5100   ZX=     2.0216
   XY=     0.0822   YY=    -0.0893   ZY=     3.0875
   XZ=     2.5912   YZ=     5.6251   ZZ=     1.7128
   Eigenvalues:    -4.1322    -0.7945     5.8708
    235  Bq   Isotropic =    -0.1260   Anisotropy =     5.8117
   XX=    -1.0376   YX=     0.8392   ZX=     0.7303
   XY=     0.6780   YY=     1.0847   ZY=     2.4682
   XZ=     1.0459   YZ=     3.6366   ZZ=    -0.4250
   Eigenvalues:    -2.8480    -1.2784     3.7485
    236  Bq   Isotropic =    -0.1424   Anisotropy =     3.5157
   XX=    -0.8105   YX=     0.4484   ZX=     0.2028
   XY=     0.4447   YY=     1.1824   ZY=     1.3738
   XZ=     0.3660   YZ=     1.9083   ZZ=    -0.7992
   Eigenvalues:    -1.7263    -0.9024     2.2014
    237  Bq   Isotropic =    -0.1236   Anisotropy =     2.4249
   XX=    -0.3944   YX=    -0.6734   ZX=     0.4355
   XY=    -0.4913   YY=     0.8525   ZY=    -0.7985
   XZ=     0.5332   YZ=    -0.9153   ZZ=    -0.8290
   Eigenvalues:    -1.2632    -0.6006     1.4930
    238  Bq   Isotropic =    -0.1979   Anisotropy =     3.9075
   XX=    -0.5286   YX=    -1.0340   ZX=     0.9086
   XY=    -0.7662   YY=     1.1067   ZY=    -1.4158
   XZ=     1.0839   YZ=    -1.6174   ZZ=    -1.1719
   Eigenvalues:    -2.1276    -0.8733     2.4071
    239  Bq   Isotropic =    -0.2668   Anisotropy =     6.5013
   XX=    -0.5037   YX=    -1.3283   ZX=     2.1634
   XY=    -0.9735   YY=     1.0940   ZY=    -2.5577
   XZ=     2.5343   YZ=    -3.0148   ZZ=    -1.3906
   Eigenvalues:    -3.8835    -0.9842     4.0675
    240  Bq   Isotropic =    -0.2267   Anisotropy =     8.4775
   XX=    -0.5939   YX=     1.1724   ZX=     3.9847
   XY=     1.1097   YY=     1.1933   ZY=    -3.8355
   XZ=     5.4148   YZ=    -4.9279   ZZ=    -1.2794
   Eigenvalues:    -7.5540     1.4490     5.4250
    241  Bq   Isotropic =     5.1882   Anisotropy =    10.8615
   XX=     4.6156   YX=     5.9891   ZX=    -1.8637
   XY=     3.4068   YY=     2.7696   ZY=    -3.9912
   XZ=     5.1703   YZ=    -8.3227   ZZ=     8.1795
   Eigenvalues:    -3.9956     7.1311    12.4292
    242  Bq   Isotropic =     7.1402   Anisotropy =    12.3316
   XX=     0.9939   YX=    -2.8311   ZX=    -2.7185
   XY=    -0.0086   YY=     5.6265   ZY=     1.3519
   XZ=     8.3741   YZ=    -0.3754   ZZ=    14.8002
   Eigenvalues:     0.0409     6.0184    15.3613
    243  Bq   Isotropic =     4.2502   Anisotropy =    13.6422
   XX=    -0.7527   YX=     0.6259   ZX=    -1.0160
   XY=     1.0702   YY=     1.6445   ZY=     3.2920
   XZ=     6.2023   YZ=     3.2534   ZZ=    11.8589
   Eigenvalues:    -1.2837     0.6894    13.3450
    244  Bq   Isotropic =     1.7145   Anisotropy =    10.3108
   XX=    -0.4251   YX=    -1.1722   ZX=     0.4105
   XY=     0.0857   YY=     0.9179   ZY=     4.1471
   XZ=     2.6817   YZ=     6.6316   ZZ=     4.6508
   Eigenvalues:    -3.5140     0.0692     8.5884
    245  Bq   Isotropic =     0.1049   Anisotropy =     6.8291
   XX=    -0.6563   YX=     0.4411   ZX=     1.5110
   XY=     0.8004   YY=     0.8115   ZY=     2.7606
   XZ=     2.1300   YZ=     4.4615   ZZ=     0.1595
   Eigenvalues:    -3.4885    -0.8544     4.6576
    246  Bq   Isotropic =    -0.1287   Anisotropy =     4.6442
   XX=    -0.6252   YX=     0.8923   ZX=     0.8296
   XY=     0.9668   YY=     0.9329   ZY=     1.7720
   XZ=     1.1521   YZ=     2.6460   ZZ=    -0.6937
   Eigenvalues:    -2.2951    -1.0583     2.9675
    247  Bq   Isotropic =    -0.1281   Anisotropy =     3.0214
   XX=    -0.5445   YX=     0.6484   ZX=     0.3595
   XY=     0.7019   YY=     0.9174   ZY=     1.0659
   XZ=     0.5366   YZ=     1.5140   ZZ=    -0.7572
   Eigenvalues:    -1.4650    -0.8055     1.8862
    248  Bq   Isotropic =    -0.0810   Anisotropy =     2.0218
   XX=    -0.1420   YX=    -0.7141   ZX=     0.4109
   XY=    -0.5816   YY=     0.6248   ZY=    -0.5901
   XZ=     0.4611   YZ=    -0.6080   ZZ=    -0.7258
   Eigenvalues:    -1.0099    -0.5000     1.2668
    249  Bq   Isotropic =    -0.1234   Anisotropy =     3.0283
   XX=    -0.0810   YX=    -1.0380   ZX=     0.7718
   XY=    -0.8761   YY=     0.7460   ZY=    -0.9429
   XZ=     0.8403   YZ=    -0.9485   ZZ=    -1.0353
   Eigenvalues:    -1.5776    -0.6882     1.8954
    250  Bq   Isotropic =    -0.2020   Anisotropy =     4.6472
   XX=     0.0222   YX=    -1.3777   ZX=     1.4888
   XY=    -1.2551   YY=     0.8763   ZY=    -1.5484
   XZ=     1.6084   YZ=    -1.5287   ZZ=    -1.5044
   Eigenvalues:    -2.6194    -0.8827     2.8962
    251  Bq   Isotropic =    -0.1039   Anisotropy =     7.9361
   XX=    -0.1069   YX=    -1.7510   ZX=     2.8304
   XY=    -1.9425   YY=     1.7594   ZY=    -2.9252
   XZ=     3.1786   YZ=    -2.7650   ZZ=    -1.9641
   Eigenvalues:    -4.4825    -1.0160     5.1869
    252  Bq   Isotropic =     3.9562   Anisotropy =    14.5312
   XX=     4.7796   YX=    -2.2434   ZX=     6.4159
   XY=    -2.3918   YY=     2.9925   ZY=    -4.3246
   XZ=     7.5960   YZ=    -4.7052   ZZ=     4.0965
   Eigenvalues:    -3.1824     1.4073    13.6437
    253  Bq   Isotropic =     1.2638   Anisotropy =    11.3605
   XX=    -0.1651   YX=     1.5203   ZX=     6.9836
   XY=     3.1478   YY=     2.8083   ZY=    -0.1105
   XZ=     9.2564   YZ=    -1.2845   ZZ=     1.1482
   Eigenvalues:    -8.0970     3.0509     8.8374
    254  Bq   Isotropic =     1.3213   Anisotropy =    11.9806
   XX=    -1.1525   YX=     2.2070   ZX=     4.6673
   XY=     2.1613   YY=    -0.0594   ZY=    -0.9785
   XZ=     8.4274   YZ=    -0.6448   ZZ=     5.1759
   Eigenvalues:    -6.1210     0.7766     9.3084
    255  Bq   Isotropic =     1.0748   Anisotropy =    10.9019
   XX=    -0.9483   YX=     1.2660   ZX=     2.2977
   XY=     2.3154   YY=     0.4783   ZY=     3.3203
   XZ=     5.0228   YZ=     5.0892   ZZ=     3.6942
   Eigenvalues:    -3.1266    -1.9918     8.3427
    256  Bq   Isotropic =    -0.0467   Anisotropy =     6.0955
   XX=    -0.6014   YX=     1.1209   ZX=     1.5159
   XY=     1.6031   YY=     0.7563   ZY=     1.9668
   XZ=     2.3355   YZ=     3.2321   ZZ=    -0.2951
   Eigenvalues:    -2.7439    -1.4132     4.0170
    257  Bq   Isotropic =    -0.1372   Anisotropy =     3.7735
   XX=    -0.3322   YX=     0.9937   ZX=     0.8245
   XY=     1.1460   YY=     0.6465   ZY=     1.1674
   XZ=     1.1561   YZ=     1.8414   ZZ=    -0.7260
   Eigenvalues:    -1.7712    -1.0189     2.3785
    258  Bq   Isotropic =    -0.1180   Anisotropy =     2.4978
   XX=    -0.2906   YX=     0.7248   ZX=     0.4110
   XY=     0.7979   YY=     0.6171   ZY=     0.7463
   XZ=     0.5835   YZ=     1.1102   ZZ=    -0.6804
   Eigenvalues:    -1.1791    -0.7219     1.5472
    259  Bq   Isotropic =    -0.0505   Anisotropy =     1.6261
   XX=     0.0427   YX=    -0.6472   ZX=     0.3446
   XY=    -0.5694   YY=     0.4047   ZY=    -0.4136
   XZ=     0.3624   YZ=    -0.3930   ZZ=    -0.5987
   Eigenvalues:    -0.7783    -0.4067     1.0336
    260  Bq   Isotropic =    -0.0735   Anisotropy =     2.2991
   XX=     0.1834   YX=    -0.8892   ZX=     0.5852
   XY=    -0.8158   YY=     0.4203   ZY=    -0.6032
   XZ=     0.5943   YZ=    -0.5517   ZZ=    -0.8241
   Eigenvalues:    -1.1273    -0.5524     1.4593
    261  Bq   Isotropic =    -0.1197   Anisotropy =     3.3542
   XX=     0.4406   YX=    -1.2115   ZX=     1.0085
   XY=    -1.1853   YY=     0.3591   ZY=    -0.8859
   XZ=     0.9974   YZ=    -0.7837   ZZ=    -1.1588
   Eigenvalues:    -1.6850    -0.7905     2.1165
    262  Bq   Isotropic =    -0.1895   Anisotropy =     5.2099
   XX=     1.0638   YX=    -1.6982   ZX=     1.8009
   XY=    -1.7700   YY=    -0.0132   ZY=    -1.2991
   XZ=     1.7435   YZ=    -1.1381   ZZ=    -1.6192
   Eigenvalues:    -2.5648    -1.2874     3.2837
    263  Bq   Isotropic =    -0.1382   Anisotropy =     7.4755
   XX=     2.6884   YX=    -1.3803   ZX=     3.1325
   XY=    -1.4164   YY=    -1.3096   ZY=    -1.4084
   XZ=     3.0526   YZ=    -1.3862   ZZ=    -1.7933
   Eigenvalues:    -3.5758    -1.6842     4.8455
    264  Bq   Isotropic =    -0.2265   Anisotropy =     7.4511
   XX=     2.2507   YX=     0.2595   ZX=     3.7655
   XY=     0.2769   YY=    -1.3847   ZY=    -0.9087
   XZ=     4.1164   YZ=    -1.0365   ZZ=    -1.5455
   Eigenvalues:    -4.3387    -1.0817     4.7409
    265  Bq   Isotropic =    -0.0670   Anisotropy =     7.9033
   XX=     1.7998   YX=     0.8497   ZX=     3.8494
   XY=     0.5647   YY=    -1.5691   ZY=    -0.4174
   XZ=     4.8569   YZ=    -0.0970   ZZ=    -0.4318
   Eigenvalues:    -3.9793    -1.4236     5.2018
    266  Bq   Isotropic =    -0.0769   Anisotropy =     6.9759
   XX=     1.0135   YX=     1.7935   ZX=     2.6934
   XY=     1.7975   YY=    -0.9792   ZY=     0.9681
   XZ=     3.7998   YZ=     1.6658   ZZ=    -0.2651
   Eigenvalues:    -2.9471    -1.8573     4.5737
    267  Bq   Isotropic =    -0.1670   Anisotropy =     4.4325
   XX=     0.2331   YX=     1.3955   ZX=     1.3467
   XY=     1.5128   YY=    -0.0207   ZY=     0.9317
   XZ=     1.9495   YZ=     1.5877   ZZ=    -0.7135
   Eigenvalues:    -1.9744    -1.3147     2.7879
    268  Bq   Isotropic =    -0.1381   Anisotropy =     2.8778
   XX=     0.0407   YX=     0.9851   ZX=     0.7125
   XY=     1.0565   YY=     0.2405   ZY=     0.6663
   XZ=     1.0065   YZ=     1.1037   ZZ=    -0.6955
   Eigenvalues:    -1.3128    -0.8819     1.7804
    269  Bq   Isotropic =    -0.1063   Anisotropy =     1.9795
   XX=    -0.0575   YX=     0.7040   ZX=     0.3847
   XY=     0.7507   YY=     0.3280   ZY=     0.4761
   XZ=     0.5425   YZ=     0.7440   ZZ=    -0.5894
   Eigenvalues:    -0.9151    -0.6171     1.2133
    270  Bq   Isotropic =    -0.0746   Anisotropy =     1.2070
   XX=     0.0155   YX=     0.4511   ZX=    -0.2280
   XY=     0.4621   YY=     0.1773   ZY=    -0.2822
   XZ=    -0.3344   YZ=    -0.3986   ZZ=    -0.4166
   Eigenvalues:    -0.5866    -0.3673     0.7301
    271  Bq   Isotropic =    -0.0985   Anisotropy =     1.6558
   XX=     0.1199   YX=     0.5979   ZX=    -0.3816
   XY=     0.6084   YY=     0.0967   ZY=    -0.3805
   XZ=    -0.5718   YZ=    -0.5547   ZZ=    -0.5121
   Eigenvalues:    -0.8059    -0.4950     1.0054
    272  Bq   Isotropic =    -0.1263   Anisotropy =     2.2630
   XX=     0.3148   YX=     0.7371   ZX=    -0.6382
   XY=     0.7396   YY=    -0.1020   ZY=    -0.4727
   XZ=    -0.9766   YZ=    -0.7149   ZZ=    -0.5917
   Eigenvalues:    -1.1008    -0.6605     1.3824
    273  Bq   Isotropic =    -0.1482   Anisotropy =     2.9471
   XX=     0.6004   YX=     0.7617   ZX=    -0.9930
   XY=     0.7427   YY=    -0.4126   ZY=    -0.4798
   XZ=    -1.5528   YZ=    -0.7526   ZZ=    -0.6323
   Eigenvalues:    -1.4513    -0.8098     1.8166
    274  Bq   Isotropic =    -0.1643   Anisotropy =     3.5726
   XX=     0.8714   YX=     0.6269   ZX=    -1.3498
   XY=     0.6019   YY=    -0.6989   ZY=    -0.3954
   XZ=    -2.1380   YZ=    -0.5764   ZZ=    -0.6654
   Eigenvalues:    -1.8081    -0.9022     2.2175
    275  Bq   Isotropic =    -0.1878   Anisotropy =     4.1970
   XX=     1.1380   YX=     0.3399   ZX=    -1.6984
   XY=     0.3046   YY=    -1.0588   ZY=    -0.1960
   XZ=    -2.5974   YZ=    -0.1730   ZZ=    -0.6425
   Eigenvalues:    -2.0780    -1.0955     2.6103
    276  Bq   Isotropic =    -0.1958   Anisotropy =     4.2411
   XX=     1.2023   YX=    -0.2601   ZX=    -1.7252
   XY=    -0.3786   YY=    -1.0996   ZY=     0.3222
   XZ=    -2.4899   YZ=     0.5062   ZZ=    -0.6900
   Eigenvalues:    -2.0865    -1.1324     2.6317
    277  Bq   Isotropic =    -0.1717   Anisotropy =     3.4820
   XX=     0.9281   YX=    -0.6368   ZX=    -1.3086
   XY=    -0.7438   YY=    -0.6118   ZY=     0.5695
   XZ=    -1.7887   YZ=     0.7872   ZZ=    -0.8315
   Eigenvalues:    -1.7937    -0.8711     2.1496
    278  Bq   Isotropic =    -0.1418   Anisotropy =     2.6983
   XX=     0.6316   YX=    -0.7274   ZX=    -0.9047
   XY=    -0.7693   YY=    -0.2491   ZY=     0.5397
   XZ=    -1.1715   YZ=     0.7188   ZZ=    -0.8078
   Eigenvalues:    -1.4063    -0.6760     1.6571
    279  Bq   Isotropic =    -0.1147   Anisotropy =     2.0558
   XX=     0.3696   YX=    -0.6794   ZX=    -0.5950
   XY=    -0.6955   YY=    -0.0159   ZY=     0.4542
   XZ=    -0.7421   YZ=     0.5778   ZZ=    -0.6978
   Eigenvalues:    -1.0630    -0.5370     1.2558
    280  Bq   Isotropic =    -0.0873   Anisotropy =     1.5453
   XX=     0.1869   YX=    -0.5618   ZX=    -0.3809
   XY=    -0.5729   YY=     0.1203   ZY=     0.3558
   XZ=    -0.4623   YZ=     0.4350   ZZ=    -0.5692
   Eigenvalues:    -0.7901    -0.4148     0.9428
    281  Bq   Isotropic =    -0.0908   Anisotropy =     1.5331
   XX=    -0.1177   YX=     0.5026   ZX=    -0.2571
   XY=     0.5240   YY=     0.3390   ZY=    -0.4218
   XZ=    -0.3846   YZ=    -0.6096   ZZ=    -0.4938
   Eigenvalues:    -0.7529    -0.4508     0.9313
    282  Bq   Isotropic =    -0.1214   Anisotropy =     2.2441
   XX=    -0.0732   YX=     0.7148   ZX=    -0.4713
   XY=     0.7468   YY=     0.3007   ZY=    -0.6394
   XZ=    -0.7277   YZ=    -0.9568   ZZ=    -0.5917
   Eigenvalues:    -1.0988    -0.6402     1.3747
    283  Bq   Isotropic =    -0.1526   Anisotropy =     3.3653
   XX=     0.0425   YX=     0.9678   ZX=    -0.8976
   XY=     1.0124   YY=     0.0577   ZY=    -0.9292
   XZ=    -1.4370   YZ=    -1.4547   ZZ=    -0.5582
   Eigenvalues:    -1.6089    -0.9399     2.0909
    284  Bq   Isotropic =    -0.1428   Anisotropy =     4.7858
   XX=     0.2858   YX=     1.0547   ZX=    -1.6187
   XY=     1.0679   YY=    -0.5156   ZY=    -1.0127
   XZ=    -2.7103   YZ=    -1.7471   ZZ=    -0.1985
   Eigenvalues:    -2.2317    -1.2444     3.0478
    285  Bq   Isotropic =    -0.0941   Anisotropy =     5.8525
   XX=     0.4355   YX=     0.7698   ZX=    -2.2571
   XY=     0.7778   YY=    -0.8122   ZY=    -0.8195
   XZ=    -4.0537   YZ=    -1.4085   ZZ=     0.0944
   Eigenvalues:    -2.9364    -1.1534     3.8076
    286  Bq   Isotropic =     0.0123   Anisotropy =     7.2645
   XX=     0.5051   YX=     0.4856   ZX=    -2.8247
   XY=     0.5490   YY=    -1.3901   ZY=    -0.7958
   XZ=    -5.1744   YZ=    -0.7704   ZZ=     0.9220
   Eigenvalues:    -3.3063    -1.5120     4.8553
    287  Bq   Isotropic =    -0.0134   Anisotropy =     7.4658
   XX=     0.6999   YX=    -0.2794   ZX=    -2.9510
   XY=    -0.5501   YY=    -1.6542   ZY=     0.9317
   XZ=    -4.9407   YZ=     1.5371   ZZ=     0.9143
   Eigenvalues:    -3.3487    -1.6553     4.9639
    288  Bq   Isotropic =    -0.1937   Anisotropy =     5.5717
   XX=     0.6663   YX=    -0.8152   ZX=    -2.2037
   XY=    -0.9670   YY=    -0.6402   ZY=     1.3028
   XZ=    -3.2195   YZ=     1.9142   ZZ=    -0.6072
   Eigenvalues:    -3.0209    -1.0810     3.5208
    289  Bq   Isotropic =    -0.2035   Anisotropy =     4.1164
   XX=     0.4847   YX=    -1.0211   ZX=    -1.4664
   XY=    -1.0169   YY=    -0.2004   ZY=     1.0409
   XZ=    -1.9715   YZ=     1.4833   ZZ=    -0.8947
   Eigenvalues:    -2.2186    -0.9327     2.5408
    290  Bq   Isotropic =    -0.1700   Anisotropy =     2.9359
   XX=     0.2064   YX=    -0.9136   ZX=    -0.8561
   XY=    -0.9122   YY=     0.1361   ZY=     0.8037
   XZ=    -1.1162   YZ=     1.0744   ZZ=    -0.8524
   Eigenvalues:    -1.5549    -0.7423     1.7873
    291  Bq   Isotropic =    -0.1220   Anisotropy =     2.0558
   XX=     0.0497   YX=    -0.6927   ZX=    -0.4911
   XY=    -0.7031   YY=     0.2887   ZY=     0.5655
   XZ=    -0.6233   YZ=     0.7225   ZZ=    -0.7045
   Eigenvalues:    -1.0759    -0.5387     1.2485
    292  Bq   Isotropic =    -0.1070   Anisotropy =     1.8719
   XX=    -0.2948   YX=     0.4868   ZX=    -0.2497
   XY=     0.5142   YY=     0.5374   ZY=    -0.5901
   XZ=    -0.3768   YZ=    -0.8673   ZZ=    -0.5636
   Eigenvalues:    -0.9337    -0.5283     1.1409
    293  Bq   Isotropic =    -0.1381   Anisotropy =     2.8802
   XX=    -0.3610   YX=     0.7111   ZX=    -0.4854
   XY=     0.7543   YY=     0.5815   ZY=    -0.9827
   XZ=    -0.7670   YZ=    -1.5026   ZZ=    -0.6349
   Eigenvalues:    -1.4376    -0.7588     1.7820
    294  Bq   Isotropic =    -0.1397   Anisotropy =     4.6420
   XX=    -0.4816   YX=     0.9523   ZX=    -0.9475
   XY=     1.0546   YY=     0.3695   ZY=    -1.6467
   XZ=    -1.6310   YZ=    -2.6479   ZZ=    -0.3071
   Eigenvalues:    -2.2341    -1.1400     2.9550
    295  Bq   Isotropic =     0.0938   Anisotropy =     7.2691
   XX=    -0.6460   YX=     1.0341   ZX=    -1.7532
   XY=     1.1763   YY=    -0.5596   ZY=    -2.0306
   XZ=    -3.4819   YZ=    -3.7912   ZZ=     1.4870
   Eigenvalues:    -2.9543    -1.7042     4.9398
    296  Bq   Isotropic =     0.6077   Anisotropy =     9.1511
   XX=    -0.8227   YX=     0.5439   ZX=    -2.5296
   XY=     0.6023   YY=    -0.8818   ZY=    -1.2254
   XZ=    -5.9846   YZ=    -2.9619   ZZ=     3.5276
   Eigenvalues:    -3.5896    -1.2957     6.7085
    297  Bq   Isotropic =     1.2431   Anisotropy =    10.6767
   XX=    -0.9068   YX=     0.0164   ZX=    -2.2997
   XY=     0.1343   YY=    -1.1012   ZY=    -1.3391
   XZ=    -7.1250   YZ=    -1.5191   ZZ=     5.7371
   Eigenvalues:    -3.5050    -1.1266     8.3608
    298  Bq   Isotropic =     1.0272   Anisotropy =    10.7552
   XX=    -0.4378   YX=     0.4188   ZX=    -2.6456
   XY=    -0.0034   YY=    -1.6670   ZY=     1.3544
   XZ=    -6.7112   YZ=     3.2037   ZZ=     5.1866
   Eigenvalues:    -3.9433    -1.1723     8.1974
    299  Bq   Isotropic =     0.0167   Anisotropy =     8.3318
   XX=    -0.3846   YX=    -0.5047   ZX=    -3.0888
   XY=    -0.4699   YY=    -0.6324   ZY=     1.9759
   XZ=    -5.1974   YZ=     3.6697   ZZ=     1.0672
   Eigenvalues:    -4.5140    -1.0070     5.5712
    300  Bq   Isotropic =    -0.2255   Anisotropy =     6.2711
   XX=    -0.2862   YX=    -1.1509   ZX=    -2.0896
   XY=    -1.0727   YY=    -0.1976   ZY=     1.8960
   XZ=    -3.1185   YZ=     3.0138   ZZ=    -0.1928
   Eigenvalues:    -3.2840    -1.3478     3.9552
    301  Bq   Isotropic =    -0.2347   Anisotropy =     4.0846
   XX=    -0.2410   YX=    -1.0042   ZX=    -1.0660
   XY=    -1.0272   YY=     0.3933   ZY=     1.3933
   XZ=    -1.5228   YZ=     1.9743   ZZ=    -0.8565
   Eigenvalues:    -2.2057    -0.9869     2.4883
    302  Bq   Isotropic =    -0.1602   Anisotropy =     2.6527
   XX=    -0.1871   YX=    -0.7380   ZX=    -0.5699
   XY=    -0.7674   YY=     0.5260   ZY=     0.8641
   XZ=    -0.7675   YZ=     1.1600   ZZ=    -0.8194
   Eigenvalues:    -1.4259    -0.6629     1.6083
    303  Bq   Isotropic =    -0.1257   Anisotropy =     2.1668
   XX=    -0.4795   YX=     0.3813   ZX=    -0.1865
   XY=     0.4109   YY=     0.7216   ZY=    -0.7519
   XZ=    -0.2791   YZ=    -1.1183   ZZ=    -0.6193
   Eigenvalues:    -1.1008    -0.5952     1.3188
    304  Bq   Isotropic =    -0.1594   Anisotropy =     3.4327
   XX=    -0.6539   YX=     0.5670   ZX=    -0.3895
   XY=     0.5842   YY=     0.8125   ZY=    -1.3124
   XZ=    -0.6109   YZ=    -2.0609   ZZ=    -0.6369
   Eigenvalues:    -1.7587    -0.8486     2.1291
    305  Bq   Isotropic =    -0.1182   Anisotropy =     5.6187
   XX=    -0.8817   YX=     0.6590   ZX=    -0.7497
   XY=     0.6857   YY=     0.5479   ZY=    -2.2440
   XZ=    -1.3360   YZ=    -3.8174   ZZ=    -0.0208
   Eigenvalues:    -2.8393    -1.1429     3.6276
    306  Bq   Isotropic =     0.4738   Anisotropy =     9.0428
   XX=    -1.0898   YX=     0.4409   ZX=    -0.9979
   XY=     0.5454   YY=    -0.5872   ZY=    -2.9300
   XZ=    -2.5757   YZ=    -6.0150   ZZ=     3.0985
   Eigenvalues:    -3.7286    -1.3523     6.5023
    307  Bq   Isotropic =     2.0041   Anisotropy =    12.0135
   XX=    -1.3235   YX=    -0.0196   ZX=    -0.8049
   XY=    -0.0174   YY=    -1.2991   ZY=    -1.3673
   XZ=    -4.0851   YZ=    -4.8455   ZZ=     8.6349
   Eigenvalues:    -2.7048    -1.2960    10.0131
    308  Bq   Isotropic =     2.9893   Anisotropy =    12.8811
   XX=    -1.4031   YX=    -0.3486   ZX=     0.0803
   XY=    -0.4290   YY=    -0.7730   ZY=    -0.7986
   XZ=    -4.2483   YZ=    -1.5267   ZZ=    11.1440
   Eigenvalues:    -2.0198    -0.5889    11.5767
    309  Bq   Isotropic =     2.8988   Anisotropy =    13.1976
   XX=    -1.1243   YX=     0.3985   ZX=    -0.1556
   XY=     0.2814   YY=    -1.1541   ZY=     0.4834
   XZ=    -4.7190   YZ=     3.2939   ZZ=    10.9748
   Eigenvalues:    -2.1938    -0.8070    11.6972
    310  Bq   Isotropic =     1.1703   Anisotropy =    10.5436
   XX=    -1.6334   YX=     0.1461   ZX=    -0.9552
   XY=     0.1705   YY=    -0.7989   ZY=     1.8609
   XZ=    -4.6113   YZ=     5.4974   ZZ=     5.9432
   Eigenvalues:    -3.5737    -1.1147     8.1993
    311  Bq   Isotropic =     0.0411   Anisotropy =     7.6983
   XX=    -1.1444   YX=    -0.2491   ZX=    -1.1008
   XY=    -0.4815   YY=    -0.3043   ZY=     2.7331
   XZ=    -2.8417   YZ=     5.1122   ZZ=     1.5719
   Eigenvalues:    -3.7844    -1.2657     5.1733
    312  Bq   Isotropic =    -0.2396   Anisotropy =     4.9729
   XX=    -0.6139   YX=    -0.6349   ZX=    -0.9501
   XY=    -0.7898   YY=     0.5505   ZY=     2.0167
   XZ=    -1.5917   YZ=     3.1007   ZZ=    -0.6554
   Eigenvalues:    -2.8433    -0.9511     3.0757
    313  Bq   Isotropic =    -0.1821   Anisotropy =     3.2464
   XX=    -0.4189   YX=    -0.6532   ZX=    -0.5839
   XY=    -0.7205   YY=     0.7505   ZY=     1.2091
   XZ=    -0.8156   YZ=     1.7069   ZZ=    -0.8779
   Eigenvalues:    -1.7927    -0.7358     1.9821
    314  Bq   Isotropic =    -0.1454   Anisotropy =     2.3505
   XX=    -0.6179   YX=     0.1825   ZX=    -0.0577
   XY=     0.2328   YY=     0.8454   ZY=    -0.8581
   XZ=    -0.0831   YZ=    -1.2779   ZZ=    -0.6638
   Eigenvalues:    -1.2188    -0.6391     1.4216
    315  Bq   Isotropic =    -0.1941   Anisotropy =     3.7773
   XX=    -0.8903   YX=     0.2900   ZX=    -0.1243
   XY=     0.3122   YY=     0.9252   ZY=    -1.5257
   XZ=    -0.1937   YZ=    -2.4550   ZZ=    -0.6172
   Eigenvalues:    -1.9820    -0.9245     2.3241
    316  Bq   Isotropic =    -0.1100   Anisotropy =     6.1256
   XX=    -1.1593   YX=     0.3291   ZX=    -0.2194
   XY=     0.2683   YY=     0.4127   ZY=    -2.4580
   XZ=    -0.4581   YZ=    -4.5811   ZZ=     0.4165
   Eigenvalues:    -3.1054    -1.1984     3.9737
    317  Bq   Isotropic =     0.6875   Anisotropy =     9.2374
   XX=    -0.9411   YX=     0.1212   ZX=     0.0536
   XY=    -0.0686   YY=    -1.0368   ZY=    -2.6231
   XZ=    -0.6188   YZ=    -6.7627   ZZ=     4.0403
   Eigenvalues:    -3.8389    -0.9444     6.8457
    318  Bq   Isotropic =     2.2773   Anisotropy =    11.3234
   XX=    -0.1882   YX=     0.1569   ZX=     0.5778
   XY=    -0.1088   YY=    -2.0565   ZY=    -0.7100
   XZ=    -0.4140   YZ=    -5.2568   ZZ=     9.0766
   Eigenvalues:    -2.8063    -0.1881     9.8262
    319  Bq   Isotropic =     3.0713   Anisotropy =    10.9904
   XX=     0.1586   YX=    -0.2279   ZX=     0.6876
   XY=    -0.3962   YY=    -1.2922   ZY=    -0.1177
   XZ=    -0.8088   YZ=    -1.4201   ZZ=    10.3475
   Eigenvalues:    -1.4063     0.2220    10.3983
    320  Bq   Isotropic =     2.9751   Anisotropy =    11.0259
   XX=     0.3296   YX=     0.0718   ZX=     1.2490
   XY=     0.0140   YY=    -1.6104   ZY=    -0.2251
   XZ=    -1.1033   YZ=     2.6090   ZZ=    10.2060
   Eigenvalues:    -1.7301     0.3296    10.3256
    321  Bq   Isotropic =     1.5308   Anisotropy =     9.5189
   XX=     0.0567   YX=     0.8517   ZX=     0.4550
   XY=     0.6197   YY=    -1.8500   ZY=     1.4237
   XZ=    -2.0676   YZ=     6.1028   ZZ=     6.3857
   Eigenvalues:    -3.5752     0.2909     7.8768
    322  Bq   Isotropic =     0.2259   Anisotropy =     7.4142
   XX=    -0.2225   YX=     0.4447   ZX=    -0.9347
   XY=     0.1517   YY=    -1.0088   ZY=     2.5538
   XZ=    -2.4494   YZ=     5.8337   ZZ=     1.9091
   Eigenvalues:    -4.3656    -0.1254     5.1687
    323  Bq   Isotropic =    -0.1724   Anisotropy =     5.8469
   XX=    -0.5452   YX=    -0.4893   ZX=    -1.0983
   XY=    -0.6599   YY=     0.3135   ZY=     2.4610
   XZ=    -1.6487   YZ=     4.0694   ZZ=    -0.2855
   Eigenvalues:    -3.4163    -0.8264     3.7255
    324  Bq   Isotropic =    -0.1839   Anisotropy =     3.9478
   XX=    -0.6509   YX=    -0.5725   ZX=    -0.5821
   XY=    -0.6508   YY=     0.9505   ZY=     1.5967
   XZ=    -0.7432   YZ=     2.3116   ZZ=    -0.8514
   Eigenvalues:    -2.1419    -0.8578     2.4479
    325  Bq   Isotropic =    -0.1541   Anisotropy =     2.3724
   XX=    -0.6474   YX=    -0.0636   ZX=     0.1002
   XY=     0.0347   YY=     0.8951   ZY=    -0.8691
   XZ=     0.1502   YZ=    -1.2586   ZZ=    -0.7100
   Eigenvalues:    -1.2584    -0.6314     1.4275
    326  Bq   Isotropic =    -0.2239   Anisotropy =     3.7423
   XX=    -0.9071   YX=    -0.0307   ZX=     0.2232
   XY=     0.0795   YY=     0.9876   ZY=    -1.5236
   XZ=     0.3508   YZ=    -2.4031   ZZ=    -0.7523
   Eigenvalues:    -2.0847    -0.8580     2.2710
    327  Bq   Isotropic =    -0.1827   Anisotropy =     5.7442
   XX=    -0.9538   YX=     0.2566   ZX=     0.4109
   XY=     0.2884   YY=     0.4305   ZY=    -2.3894
   XZ=     0.7512   YZ=    -4.4661   ZZ=    -0.0249
   Eigenvalues:    -3.3861    -0.8088     3.6467
    328  Bq   Isotropic =     0.4799   Anisotropy =     7.7180
   XX=     0.0826   YX=     0.9136   ZX=     0.1840
   XY=     0.5216   YY=    -1.3062   ZY=    -2.3906
   XZ=     0.9738   YZ=    -6.6682   ZZ=     2.6633
   Eigenvalues:    -4.4522     0.2667     5.6252
    329  Bq   Isotropic =     2.0041   Anisotropy =     9.5387
   XX=     1.3059   YX=     0.9256   ZX=    -0.6882
   XY=     0.1567   YY=    -2.5098   ZY=    -0.7735
   XZ=     0.2700   YZ=    -6.2251   ZZ=     7.2161
   Eigenvalues:    -3.6788     1.3278     8.3632
    330  Bq   Isotropic =     3.2551   Anisotropy =    10.3798
   XX=     1.2598   YX=    -0.1844   ZX=    -0.8539
   XY=    -0.6579   YY=    -1.5431   ZY=     0.5720
   XZ=    -0.9289   YZ=    -1.9782   ZZ=    10.0485
   Eigenvalues:    -1.6641     1.2544    10.1750
    331  Bq   Isotropic =     3.1411   Anisotropy =     9.8578
   XX=     0.8249   YX=    -0.4171   ZX=    -0.0157
   XY=    -0.4080   YY=    -0.9712   ZY=    -0.1596
   XZ=    -1.3309   YZ=     2.0829   ZZ=     9.5695
   Eigenvalues:    -1.1227     0.8330     9.7129
    332  Bq   Isotropic =     2.0342   Anisotropy =     9.9223
   XX=    -0.1484   YX=     0.1858   ZX=    -0.3188
   XY=     0.5269   YY=    -1.5691   ZY=     0.1032
   XZ=    -2.3176   YZ=     5.0799   ZZ=     7.8202
   Eigenvalues:    -2.4463    -0.1000     8.6491
    333  Bq   Isotropic =     0.9674   Anisotropy =     9.8432
   XX=    -1.0736   YX=     0.2449   ZX=    -1.2761
   XY=     0.2965   YY=    -1.4046   ZY=     1.7726
   XZ=    -2.6238   YZ=     6.1574   ZZ=     5.3803
   Eigenvalues:    -3.7041    -0.9234     7.5295
    334  Bq   Isotropic =     0.0575   Anisotropy =     8.1290
   XX=    -1.4175   YX=    -0.4089   ZX=    -1.0179
   XY=    -0.5780   YY=     0.3862   ZY=     3.3651
   XZ=    -1.2606   YZ=     5.5602   ZZ=     1.2039
   Eigenvalues:    -3.7606    -1.5437     5.4769
    335  Bq   Isotropic =    -0.1752   Anisotropy =     4.7909
   XX=    -1.0968   YX=    -0.2903   ZX=    -0.3781
   XY=    -0.3719   YY=     1.2838   ZY=     2.0446
   XZ=    -0.3682   YZ=     2.9218   ZZ=    -0.7127
   Eigenvalues:    -2.4029    -1.1415     3.0187
    336  Bq   Isotropic =    -0.1433   Anisotropy =     2.2731
   XX=    -0.5806   YX=    -0.2952   ZX=     0.2244
   XY=    -0.1519   YY=     0.8910   ZY=    -0.8029
   XZ=     0.3165   YZ=    -1.0796   ZZ=    -0.7403
   Eigenvalues:    -1.2099    -0.5921     1.3721
    337  Bq   Isotropic =    -0.2268   Anisotropy =     3.5892
   XX=    -0.8538   YX=    -0.3407   ZX=     0.4473
   XY=    -0.1393   YY=     1.1237   ZY=    -1.4202
   XZ=     0.6670   YZ=    -2.0032   ZZ=    -0.9503
   Eigenvalues:    -2.0348    -0.8116     2.1660
    338  Bq   Isotropic =    -0.2654   Anisotropy =     6.0473
   XX=    -1.2646   YX=     0.0682   ZX=     0.6834
   XY=     0.2437   YY=     1.1899   ZY=    -2.6711
   XZ=     1.2643   YZ=    -4.0390   ZZ=    -0.7216
   Eigenvalues:    -3.5856    -0.9768     3.7661
    339  Bq   Isotropic =     0.8288   Anisotropy =     9.9160
   XX=    -0.8234   YX=     1.4918   ZX=    -0.3552
   XY=     1.0813   YY=    -0.1870   ZY=    -3.5018
   XZ=     1.3578   YZ=    -7.4345   ZZ=     3.4967
   Eigenvalues:    -4.5912    -0.3620     7.4394
    340  Bq   Isotropic =     3.1102   Anisotropy =    11.5667
   XX=     0.3019   YX=     1.8842   ZX=    -2.0573
   XY=     0.8796   YY=    -0.9290   ZY=     0.4811
   XZ=     1.3347   YZ=    -6.6626   ZZ=     9.9576
   Eigenvalues:    -2.3395     0.8487    10.8213
    341  Bq   Isotropic =     4.7758   Anisotropy =    12.7647
   XX=     2.0970   YX=     0.7869   ZX=    -2.9326
   XY=     0.2188   YY=    -0.7557   ZY=     1.6075
   XZ=    -0.6582   YZ=    -2.2477   ZZ=    12.9861
   Eigenvalues:    -0.8418     1.8835    13.2856
    342  Bq   Isotropic =     4.3051   Anisotropy =    11.3700
   XX=     1.9057   YX=    -1.2833   ZX=    -2.3368
   XY=    -1.0556   YY=    -0.4542   ZY=     0.3707
   XZ=    -0.8010   YZ=     2.1803   ZZ=    11.4640
   Eigenvalues:    -0.9655     1.9958    11.8852
    343  Bq   Isotropic =     2.9391   Anisotropy =    10.5456
   XX=     0.3496   YX=    -1.9162   ZX=    -0.0029
   XY=    -1.4226   YY=    -0.8862   ZY=     0.1536
   XZ=     0.7187   YZ=     5.0155   ZZ=     9.3540
   Eigenvalues:    -2.5177     1.3656     9.9695
    344  Bq   Isotropic =     1.3351   Anisotropy =    10.2560
   XX=    -0.9330   YX=    -0.3639   ZX=     2.0458
   XY=    -0.8014   YY=    -1.0300   ZY=     1.8789
   XZ=     2.2742   YZ=     6.2729   ZZ=     5.9683
   Eigenvalues:    -3.7139    -0.4532     8.1725
    345  Bq   Isotropic =     0.1258   Anisotropy =     8.3000
   XX=    -1.4688   YX=     0.7775   ZX=     1.0110
   XY=     0.3522   YY=     0.5690   ZY=     3.4363
   XZ=     1.2780   YZ=     5.5869   ZZ=     1.2773
   Eigenvalues:    -3.6668    -1.6148     5.6591
    346  Bq   Isotropic =    -0.1601   Anisotropy =     4.8606
   XX=    -1.1499   YX=     0.4037   ZX=     0.1793
   XY=     0.3120   YY=     1.3561   ZY=     2.0665
   XZ=     0.3624   YZ=     2.9280   ZZ=    -0.6866
   Eigenvalues:    -2.3638    -1.1968     3.0802
    347  Bq   Isotropic =    -0.1157   Anisotropy =     2.0880
   XX=    -0.4363   YX=    -0.4853   ZX=     0.2973
   XY=    -0.3284   YY=     0.8129   ZY=    -0.6879
   XZ=     0.3839   YZ=    -0.8338   ZZ=    -0.7237
   Eigenvalues:    -1.0848    -0.5385     1.2763
    348  Bq   Isotropic =    -0.1868   Anisotropy =     3.3035
   XX=    -0.6424   YX=    -0.7198   ZX=     0.5983
   XY=    -0.4819   YY=     1.0962   ZY=    -1.2073
   XZ=     0.7709   YZ=    -1.4736   ZZ=    -1.0142
   Eigenvalues:    -1.7959    -0.7801     2.0156
    349  Bq   Isotropic =    -0.2653   Anisotropy =     5.8072
   XX=    -1.0095   YX=    -1.0566   ZX=     1.3625
   XY=    -0.7015   YY=     1.4018   ZY=    -2.3711
   XZ=     1.7258   YZ=    -2.9445   ZZ=    -1.1882
   Eigenvalues:    -3.2366    -1.1655     3.6062
    350  Bq   Isotropic =     0.1634   Anisotropy =     9.6664
   XX=    -0.8646   YX=    -0.4778   ZX=     3.5391
   XY=     0.0244   YY=     0.6728   ZY=    -3.6882
   XZ=     4.6283   YZ=    -5.4229   ZZ=     0.6820
   Eigenvalues:    -5.7284    -0.3891     6.6077
    351  Bq   Isotropic =     1.0337   Anisotropy =    10.0485
   XX=    -0.6645   YX=     4.6554   ZX=     3.0404
   XY=     4.0389   YY=     0.3080   ZY=    -2.8796
   XZ=     7.4003   YZ=    -7.1421   ZZ=     3.4576
   Eigenvalues:    -8.8153     4.1837     7.7327
    352  Bq   Isotropic =     7.1301   Anisotropy =    13.3671
   XX=     4.5339   YX=     2.4821   ZX=    -4.7426
   XY=     1.3148   YY=     1.1810   ZY=     0.3213
   XZ=     3.9461   YZ=    -4.7184   ZZ=    15.6753
   Eigenvalues:     0.1030     5.2458    16.0415
    353  Bq   Isotropic =     6.1977   Anisotropy =    14.8935
   XX=     1.2153   YX=    -1.3976   ZX=    -3.7259
   XY=    -0.7555   YY=     1.6359   ZY=     1.9953
   XZ=     3.7452   YZ=     2.7169   ZZ=    15.7417
   Eigenvalues:     0.1689     2.2974    16.1266
    354  Bq   Isotropic =     3.1315   Anisotropy =    11.3703
   XX=     0.3550   YX=    -2.0362   ZX=    -1.0518
   XY=    -1.4048   YY=     0.5007   ZY=     3.3948
   XZ=     2.4685   YZ=     6.0244   ZZ=     8.5388
   Eigenvalues:    -2.7757     1.4585    10.7117
    355  Bq   Isotropic =     0.6336   Anisotropy =     8.1532
   XX=    -0.3368   YX=    -0.5516   ZX=     1.7627
   XY=    -0.3231   YY=     0.2364   ZY=     3.2386
   XZ=     2.6643   YZ=     5.8196   ZZ=     2.0012
   Eigenvalues:    -4.3046     0.1363     6.0691
    356  Bq   Isotropic =    -0.0555   Anisotropy =     6.2799
   XX=    -0.7065   YX=     0.8514   ZX=     1.2743
   XY=     0.7720   YY=     0.7474   ZY=     2.5890
   XZ=     1.7118   YZ=     4.0072   ZZ=    -0.2076
   Eigenvalues:    -3.2286    -1.0691     4.1310
    357  Bq   Isotropic =    -0.1450   Anisotropy =     4.1322
   XX=    -0.7563   YX=     0.7351   ZX=     0.4903
   XY=     0.7351   YY=     1.0933   ZY=     1.6241
   XZ=     0.7324   YZ=     2.3207   ZZ=    -0.7720
   Eigenvalues:    -2.0353    -1.0095     2.6098
    358  Bq   Isotropic =    -0.0822   Anisotropy =     1.8227
   XX=    -0.2431   YX=    -0.5816   ZX=     0.3145
   XY=    -0.4474   YY=     0.6546   ZY=    -0.5447
   XZ=     0.3721   YZ=    -0.5953   ZZ=    -0.6581
   Eigenvalues:    -0.9139    -0.4656     1.1330
    359  Bq   Isotropic =    -0.1260   Anisotropy =     2.7570
   XX=    -0.2769   YX=    -0.8743   ZX=     0.6022
   XY=    -0.6853   YY=     0.8354   ZY=    -0.8920
   XZ=     0.6935   YZ=    -0.9592   ZZ=    -0.9366
   Eigenvalues:    -1.4360    -0.6541     1.7120
    360  Bq   Isotropic =    -0.1996   Anisotropy =     4.3489
   XX=    -0.2468   YX=    -1.2625   ZX=     1.2442
   XY=    -1.0265   YY=     0.9841   ZY=    -1.5266
   XZ=     1.3972   YZ=    -1.6317   ZZ=    -1.3360
   Eigenvalues:    -2.4179    -0.8804     2.6997
    361  Bq   Isotropic =    -0.3062   Anisotropy =     6.6200
   XX=    -0.2970   YX=    -1.0871   ZX=     2.5293
   XY=    -0.9825   YY=     1.2388   ZY=    -2.6139
   XZ=     2.9386   YZ=    -2.7979   ZZ=    -1.8604
   Eigenvalues:    -4.4260    -0.5997     4.1071
    362  Bq   Isotropic =     1.5429   Anisotropy =    11.5066
   XX=    -0.2421   YX=     1.1383   ZX=     3.2851
   XY=     0.0491   YY=     4.5948   ZY=    -5.7683
   XZ=     5.2717   YZ=    -6.0974   ZZ=     0.2761
   Eigenvalues:    -6.3883     1.8030     9.2140
    363  Bq   Isotropic =    10.3960   Anisotropy =    10.8635
   XX=     4.9615   YX=    -0.2861   ZX=    -0.6610
   XY=     1.2883   YY=     9.6111   ZY=     2.1432
   XZ=     7.7264   YZ=    -1.3133   ZZ=    16.6155
   Eigenvalues:     3.9499     9.5998    17.6383
    364  Bq   Isotropic =     2.0046   Anisotropy =    12.8224
   XX=    -2.9818   YX=     1.4255   ZX=     4.6613
   XY=     2.7657   YY=     2.9489   ZY=     0.0875
   XZ=    10.8035   YZ=    -0.8766   ZZ=     6.0468
   Eigenvalues:    -7.7995     3.2605    10.5529
    365  Bq   Isotropic =     2.9028   Anisotropy =    12.7557
   XX=    -0.9745   YX=     0.8023   ZX=     0.0561
   XY=     2.0043   YY=     0.5601   ZY=     3.3805
   XZ=     5.1605   YZ=     4.6385   ZZ=     9.1229
   Eigenvalues:    -1.8169    -0.8812    11.4066
    366  Bq   Isotropic =     0.5050   Anisotropy =     8.5024
   XX=    -0.9888   YX=     0.1946   ZX=     1.4708
   XY=     1.2344   YY=     1.1177   ZY=     3.3000
   XZ=     2.8819   YZ=     5.3353   ZZ=     1.3862
   Eigenvalues:    -3.5473    -1.1109     6.1733
    367  Bq   Isotropic =    -0.0936   Anisotropy =     5.2070
   XX=    -0.5721   YX=     0.9319   ZX=     1.1585
   XY=     1.1991   YY=     0.8410   ZY=     1.8599
   XZ=     1.6255   YZ=     2.9498   ZZ=    -0.5497
   Eigenvalues:    -2.5178    -1.1408     3.3777
    368  Bq   Isotropic =    -0.1331   Anisotropy =     3.4031
   XX=    -0.4518   YX=     0.8339   ZX=     0.5791
   XY=     0.9261   YY=     0.8046   ZY=     1.1517
   XZ=     0.8166   YZ=     1.7113   ZZ=    -0.7522
   Eigenvalues:    -1.6313    -0.9036     2.1356
    369  Bq   Isotropic =    -0.0538   Anisotropy =     1.5250
   XX=    -0.0674   YX=    -0.5775   ZX=     0.2883
   XY=    -0.4839   YY=     0.4702   ZY=    -0.4052
   XZ=     0.3176   YZ=    -0.4060   ZZ=    -0.5642
   Eigenvalues:    -0.7362    -0.3882     0.9628
    370  Bq   Isotropic =    -0.0774   Anisotropy =     2.1860
   XX=     0.0044   YX=    -0.8222   ZX=     0.5058
   XY=    -0.7104   YY=     0.5471   ZY=    -0.6116
   XZ=     0.5388   YZ=    -0.5929   ZZ=    -0.7837
   Eigenvalues:    -1.0847    -0.5275     1.3799
    371  Bq   Isotropic =    -0.1205   Anisotropy =     3.2249
   XX=     0.1560   YX=    -1.1465   ZX=     0.9115
   XY=    -1.0465   YY=     0.5972   ZY=    -0.9416
   XZ=     0.9454   YZ=    -0.8847   ZZ=    -1.1147
   Eigenvalues:    -1.6661    -0.7248     2.0294
    372  Bq   Isotropic =    -0.1986   Anisotropy =     5.0516
   XX=     0.3712   YX=    -1.6184   ZX=     1.6770
   XY=    -1.6240   YY=     0.6573   ZY=    -1.5146
   XZ=     1.7237   YZ=    -1.3781   ZZ=    -1.6244
   Eigenvalues:    -2.6888    -1.0761     3.1692
    373  Bq   Isotropic =     0.1085   Anisotropy =     8.9496
   XX=     1.8025   YX=    -2.5893   ZX=     3.4534
   XY=    -2.7423   YY=     0.2706   ZY=    -2.5048
   XZ=     3.4722   YZ=    -2.2890   ZZ=    -1.7475
   Eigenvalues:    -4.0211    -1.7283     6.0749
    374  Bq   Isotropic =     0.6561   Anisotropy =    10.8946
   XX=     3.9022   YX=     0.0451   ZX=     5.7396
   XY=     0.5376   YY=    -1.1275   ZY=    -1.3105
   XZ=     6.0018   YZ=    -1.8345   ZZ=    -0.8064
   Eigenvalues:    -5.2965    -0.6544     7.9192
    375  Bq   Isotropic =    -0.0891   Anisotropy =     9.4491
   XX=     0.6958   YX=     1.0730   ZX=     5.4282
   XY=     1.0989   YY=    -0.5155   ZY=    -1.3340
   XZ=     6.6871   YZ=    -1.3545   ZZ=    -0.4476
   Eigenvalues:    -6.4611    -0.0165     6.2103
    376  Bq   Isotropic =     0.6644   Anisotropy =    10.6580
   XX=     0.7852   YX=     1.8529   ZX=     4.4051
   XY=     1.8441   YY=    -1.3347   ZY=     0.7992
   XZ=     6.6349   YZ=     1.7367   ZZ=     2.5429
   Eigenvalues:    -4.0718    -1.7046     7.7697
    377  Bq   Isotropic =    -0.0082   Anisotropy =     7.1034
   XX=    -0.1799   YX=     1.7158   ZX=     2.1478
   XY=     2.1211   YY=     0.1546   ZY=     1.8424
   XZ=     3.3648   YZ=     2.9742   ZZ=     0.0007
   Eigenvalues:    -2.9109    -1.8412     4.7274
    378  Bq   Isotropic =    -0.1489   Anisotropy =     4.1554
   XX=    -0.1531   YX=     1.1882   ZX=     1.0845
   XY=     1.3742   YY=     0.4103   ZY=     1.1102
   XZ=     1.5630   YZ=     1.8444   ZZ=    -0.7039
   Eigenvalues:    -1.8957    -1.1723     2.6214
    379  Bq   Isotropic =    -0.1276   Anisotropy =     2.7143
   XX=    -0.1549   YX=     0.8663   ZX=     0.5644
   XY=     0.9492   YY=     0.4607   ZY=     0.7349
   XZ=     0.7927   YZ=     1.1539   ZZ=    -0.6886
   Eigenvalues:    -1.2592    -0.8056     1.6819
    380  Bq   Isotropic =    -0.0343   Anisotropy =     1.2405
   XX=     0.0570   YX=    -0.5122   ZX=     0.2422
   XY=    -0.4575   YY=     0.3050   ZY=    -0.2894
   XZ=     0.2534   YZ=    -0.2727   ZZ=    -0.4649
   Eigenvalues:    -0.5780    -0.3175     0.7927
    381  Bq   Isotropic =    -0.0469   Anisotropy =     1.6916
   XX=     0.1726   YX=    -0.6862   ZX=     0.3915
   XY=    -0.6342   YY=     0.3070   ZY=    -0.4045
   XZ=     0.3946   YZ=    -0.3661   ZZ=    -0.6202
   Eigenvalues:    -0.8003    -0.4212     1.0809
    382  Bq   Isotropic =    -0.0704   Anisotropy =     2.3474
   XX=     0.3829   YX=    -0.9029   ZX=     0.6384
   XY=    -0.8765   YY=     0.2446   ZY=    -0.5625
   XZ=     0.6217   YZ=    -0.4907   ZZ=    -0.8387
   Eigenvalues:    -1.1297    -0.5760     1.4945
    383  Bq   Isotropic =    -0.1166   Anisotropy =     3.3335
   XX=     0.7768   YX=    -1.1576   ZX=     1.0462
   XY=    -1.1919   YY=     0.0134   ZY=    -0.7645
   XZ=     0.9936   YZ=    -0.6547   ZZ=    -1.1399
   Eigenvalues:    -1.6160    -0.8394     2.1058
    384  Bq   Isotropic =    -0.1764   Anisotropy =     4.6750
   XX=     1.5696   YX=    -1.2288   ZX=     1.6896
   XY=    -1.3248   YY=    -0.6425   ZY=    -0.9224
   XZ=     1.6022   YZ=    -0.8247   ZZ=    -1.4563
   Eigenvalues:    -2.2535    -1.2161     2.9403
    385  Bq   Isotropic =    -0.2066   Anisotropy =     5.4961
   XX=     2.1842   YX=    -0.4717   ZX=     2.3193
   XY=    -0.5741   YY=    -1.2962   ZY=    -0.7742
   XZ=     2.3596   YZ=    -0.7845   ZZ=    -1.5077
   Eigenvalues:    -2.8019    -1.2753     3.4575
    386  Bq   Isotropic =    -0.1928   Anisotropy =     5.6489
   XX=     1.9701   YX=     0.2833   ZX=     2.5681
   XY=     0.0777   YY=    -1.3492   ZY=    -0.4553
   XZ=     2.9623   YZ=    -0.3911   ZZ=    -1.1993
   Eigenvalues:    -2.9333    -1.2181     3.5732
    387  Bq   Isotropic =    -0.1649   Anisotropy =     5.5981
   XX=     1.6579   YX=     1.0642   ZX=     2.3386
   XY=     0.8555   YY=    -1.3299   ZY=     0.1746
   XZ=     3.0137   YZ=     0.4938   ZZ=    -0.8226
   Eigenvalues:    -2.5827    -1.4791     3.5672
    388  Bq   Isotropic =    -0.1755   Anisotropy =     4.2996
   XX=     0.8052   YX=     1.3369   ZX=     1.4782
   XY=     1.3033   YY=    -0.5571   ZY=     0.5859
   XZ=     2.0548   YZ=     1.0434   ZZ=    -0.7746
   Eigenvalues:    -1.9214    -1.2961     2.6909
    389  Bq   Isotropic =    -0.1457   Anisotropy =     2.9389
   XX=     0.3125   YX=     1.0445   ZX=     0.8277
   XY=     1.0682   YY=    -0.0445   ZY=     0.5389
   XZ=     1.1681   YZ=     0.9328   ZZ=    -0.7052
   Eigenvalues:    -1.3269    -0.9238     1.8136
    390  Bq   Isotropic =    -0.1122   Anisotropy =     2.0552
   XX=     0.0991   YX=     0.7721   ZX=     0.4680
   XY=     0.8004   YY=     0.1598   ZY=     0.4259
   XZ=     0.6586   YZ=     0.6987   ZZ=    -0.5956
   Eigenvalues:    -0.9380    -0.6566     1.2579
    391  Bq   Isotropic =    -0.0667   Anisotropy =     1.0620
   XX=     0.0606   YX=     0.4122   ZX=    -0.2071
   XY=     0.4185   YY=     0.1175   ZY=    -0.2279
   XZ=    -0.3000   YZ=    -0.3172   ZZ=    -0.3781
   Eigenvalues:    -0.5141    -0.3273     0.6413
    392  Bq   Isotropic =    -0.0865   Anisotropy =     1.4123
   XX=     0.1715   YX=     0.5249   ZX=    -0.3302
   XY=     0.5279   YY=     0.0335   ZY=    -0.2912
   XZ=    -0.4870   YZ=    -0.4171   ZZ=    -0.4644
   Eigenvalues:    -0.6861    -0.4284     0.8550
    393  Bq   Isotropic =    -0.1092   Anisotropy =     1.8572
   XX=     0.3564   YX=     0.6179   ZX=    -0.5187
   XY=     0.6113   YY=    -0.1343   ZY=    -0.3406
   XZ=    -0.7779   YZ=    -0.5024   ZZ=    -0.5497
   Eigenvalues:    -0.9063    -0.5502     1.1289
    394  Bq   Isotropic =    -0.1296   Anisotropy =     2.3418
   XX=     0.6056   YX=     0.6219   ZX=    -0.7617
   XY=     0.5989   YY=    -0.3715   ZY=    -0.3339
   XZ=    -1.1580   YZ=    -0.5009   ZZ=    -0.6228
   Eigenvalues:    -1.1578    -0.6625     1.4316
    395  Bq   Isotropic =    -0.1475   Anisotropy =     2.7897
   XX=     0.8558   YX=     0.5032   ZX=    -1.0072
   XY=     0.4707   YY=    -0.6105   ZY=    -0.2591
   XZ=    -1.5306   YZ=    -0.3618   ZZ=    -0.6876
   Eigenvalues:    -1.4026    -0.7522     1.7124
    396  Bq   Isotropic =    -0.1674   Anisotropy =     3.1604
   XX=     1.0743   YX=     0.2409   ZX=    -1.2136
   XY=     0.1938   YY=    -0.8457   ZY=    -0.0926
   XZ=    -1.7818   YZ=    -0.0775   ZZ=    -0.7307
   Eigenvalues:    -1.5783    -0.8634     1.9395
    397  Bq   Isotropic =    -0.1697   Anisotropy =     3.1683
   XX=     1.1052   YX=    -0.1906   ZX=    -1.2186
   XY=    -0.2770   YY=    -0.8504   ZY=     0.1964
   XZ=    -1.7027   YZ=     0.3031   ZZ=    -0.7637
   Eigenvalues:    -1.5796    -0.8720     1.9426
    398  Bq   Isotropic =    -0.1453   Anisotropy =     2.7279
   XX=     0.8851   YX=    -0.4944   ZX=    -0.9798
   XY=    -0.5762   YY=    -0.5457   ZY=     0.3694
   XZ=    -1.3058   YZ=     0.5022   ZZ=    -0.7754
   Eigenvalues:    -1.3886    -0.7207     1.6733
    399  Bq   Isotropic =    -0.1180   Anisotropy =     2.1966
   XX=     0.6205   YX=    -0.5913   ZX=    -0.7106
   XY=    -0.6353   YY=    -0.2595   ZY=     0.3855
   XZ=    -0.9038   YZ=     0.5007   ZZ=    -0.7151
   Eigenvalues:    -1.1271    -0.5733     1.3464
    400  Bq   Isotropic =    -0.0950   Anisotropy =     1.7253
   XX=     0.3895   YX=    -0.5712   ZX=    -0.4902
   XY=    -0.5926   YY=    -0.0607   ZY=     0.3428
   XZ=    -0.6009   YZ=     0.4263   ZZ=    -0.6138
   Eigenvalues:    -0.8808    -0.4594     1.0552
    401  Bq   Isotropic =    -0.0737   Anisotropy =     1.3354
   XX=     0.2201   YX=    -0.4915   ZX=    -0.3288
   XY=    -0.5046   YY=     0.0636   ZY=     0.2813
   XZ=    -0.3918   YZ=     0.3370   ZZ=    -0.5048
   Eigenvalues:    -0.6754    -0.3623     0.8166
    402  Bq   Isotropic =    -0.0827   Anisotropy =     1.3654
   XX=    -0.0440   YX=     0.4829   ZX=    -0.2457
   XY=     0.4992   YY=     0.2514   ZY=    -0.3471
   XZ=    -0.3642   YZ=    -0.4963   ZZ=    -0.4555
   Eigenvalues:    -0.6667    -0.4090     0.8275
    403  Bq   Isotropic =    -0.1105   Anisotropy =     1.9355
   XX=     0.0392   YX=     0.6653   ZX=    -0.4314
   XY=     0.6859   YY=     0.1850   ZY=    -0.4960
   XZ=    -0.6564   YZ=    -0.7336   ZZ=    -0.5558
   Eigenvalues:    -0.9440    -0.5673     1.1799
    404  Bq   Isotropic =    -0.1423   Anisotropy =     2.7665
   XX=     0.2179   YX=     0.8621   ZX=    -0.7725
   XY=     0.8807   YY=    -0.0423   ZY=    -0.6630
   XZ=    -1.2067   YZ=    -1.0228   ZZ=    -0.6024
   Eigenvalues:    -1.3357    -0.7932     1.7021
    405  Bq   Isotropic =    -0.1587   Anisotropy =     3.7480
   XX=     0.5161   YX=     0.9139   ZX=    -1.2895
   XY=     0.9042   YY=    -0.4604   ZY=    -0.6951
   XZ=    -2.0777   YZ=    -1.1438   ZZ=    -0.5317
   Eigenvalues:    -1.8162    -0.9998     2.3400
    406  Bq   Isotropic =    -0.1596   Anisotropy =     4.5850
   XX=     0.7592   YX=     0.7342   ZX=    -1.7834
   XY=     0.7230   YY=    -0.7694   ZY=    -0.5893
   XZ=    -2.9776   YZ=    -0.9148   ZZ=    -0.4684
   Eigenvalues:    -2.3293    -1.0464     2.8971
    407  Bq   Isotropic =    -0.1591   Anisotropy =     5.5943
   XX=     0.9997   YX=     0.4537   ZX=    -2.3106
   XY=     0.4528   YY=    -1.2745   ZY=    -0.4171
   XZ=    -3.7643   YZ=    -0.3853   ZZ=    -0.2026
   Eigenvalues:    -2.6982    -1.3496     3.5704
    408  Bq   Isotropic =    -0.1744   Anisotropy =     5.7125
   XX=     1.1185   YX=    -0.3235   ZX=    -2.3839
   XY=    -0.4993   YY=    -1.3971   ZY=     0.5558
   XZ=    -3.6203   YZ=     0.8847   ZZ=    -0.2446
   Eigenvalues:    -2.7180    -1.4391     3.6340
    409  Bq   Isotropic =    -0.1914   Anisotropy =     4.4366
   XX=     0.8714   YX=    -0.7698   ZX=    -1.7242
   XY=    -0.9067   YY=    -0.6462   ZY=     0.8815
   XZ=    -2.4284   YZ=     1.2445   ZZ=    -0.7993
   Eigenvalues:    -2.3301    -1.0104     2.7664
    410  Bq   Isotropic =    -0.1700   Anisotropy =     3.3263
   XX=     0.5971   YX=    -0.8749   ZX=    -1.1527
   XY=    -0.9035   YY=    -0.2250   ZY=     0.7537
   XZ=    -1.5195   YZ=     1.0343   ZZ=    -0.8821
   Eigenvalues:    -1.7648    -0.7927     2.0475
    411  Bq   Isotropic =    -0.1395   Anisotropy =     2.4558
   XX=     0.3150   YX=    -0.7970   ZX=    -0.7185
   XY=    -0.8046   YY=     0.0484   ZY=     0.6037
   XZ=    -0.9138   YZ=     0.7867   ZZ=    -0.7817
   Eigenvalues:    -1.2860    -0.6301     1.4977
    412  Bq   Isotropic =    -0.1035   Anisotropy =     1.7857
   XX=     0.1316   YX=    -0.6316   ZX=    -0.4364
   XY=    -0.6412   YY=     0.1946   ZY=     0.4495
   XZ=    -0.5406   YZ=     0.5615   ZZ=    -0.6368
   Eigenvalues:    -0.9235    -0.4740     1.0870
    413  Bq   Isotropic =    -0.0988   Anisotropy =     1.7043
   XX=    -0.2027   YX=     0.5051   ZX=    -0.2593
   XY=     0.5305   YY=     0.4364   ZY=    -0.5042
   XZ=    -0.3903   YZ=    -0.7352   ZZ=    -0.5301
   Eigenvalues:    -0.8430    -0.4909     1.0374
    414  Bq   Isotropic =    -0.1305   Anisotropy =     2.5658
   XX=    -0.2114   YX=     0.7325   ZX=    -0.4914
   XY=     0.7739   YY=     0.4380   ZY=    -0.8057
   XZ=    -0.7692   YZ=    -1.2186   ZZ=    -0.6180
   Eigenvalues:    -1.2657    -0.7058     1.5801
    415  Bq   Isotropic =    -0.1519   Anisotropy =     4.0177
   XX=    -0.2096   YX=     1.0099   ZX=    -0.9679
   XY=     1.0879   YY=     0.2033   ZY=    -1.2713
   XZ=    -1.6012   YZ=    -2.0141   ZZ=    -0.4494
   Eigenvalues:    -1.9119    -1.0703     2.5266
    416  Bq   Isotropic =    -0.0661   Anisotropy =     6.0230
   XX=    -0.1401   YX=     1.1247   ZX=    -1.8413
   XY=     1.1890   YY=    -0.5583   ZY=    -1.4648
   XZ=    -3.2848   YZ=    -2.6359   ZZ=     0.5001
   Eigenvalues:    -2.6246    -1.5229     3.9492
    417  Bq   Isotropic =     0.1208   Anisotropy =     7.3892
   XX=    -0.1342   YX=     0.7006   ZX=    -2.6053
   XY=     0.7316   YY=    -0.8388   ZY=    -1.0337
   XZ=    -5.2171   YZ=    -2.0769   ZZ=     1.3353
   Eigenvalues:    -3.4645    -1.2201     5.0469
    418  Bq   Isotropic =     0.4493   Anisotropy =     8.9690
   XX=    -0.2458   YX=     0.3072   ZX=    -2.8458
   XY=     0.4344   YY=    -1.3231   ZY=    -1.1950
   XZ=    -6.4432   YZ=    -1.2308   ZZ=     2.9169
   Eigenvalues:    -3.6460    -1.4347     6.4287
    419  Bq   Isotropic =     0.3687   Anisotropy =     9.1598
   XX=     0.0722   YX=     0.0115   ZX=    -3.0185
   XY=    -0.3685   YY=    -1.7674   ZY=     1.3073
   XZ=    -6.0264   YZ=     2.4165   ZZ=     2.8012
   Eigenvalues:    -3.8106    -1.5586     6.4752
    420  Bq   Isotropic =    -0.1559   Anisotropy =     6.8670
   XX=     0.2846   YX=    -0.7098   ZX=    -2.7171
   XY=    -0.8140   YY=    -0.6307   ZY=     1.7265
   XZ=    -4.1650   YZ=     2.7549   ZZ=    -0.1216
   Eigenvalues:    -3.8356    -1.0542     4.4221
    421  Bq   Isotropic =    -0.2347   Anisotropy =     5.1114
   XX=     0.2240   YX=    -1.1417   ZX=    -1.8312
   XY=    -1.0873   YY=    -0.1939   ZY=     1.4174
   XZ=    -2.5415   YZ=     2.1199   ZZ=    -0.7340
   Eigenvalues:    -2.7584    -1.1185     3.1729
    422  Bq   Isotropic =    -0.2043   Anisotropy =     3.4935
   XX=     0.0210   YX=    -1.0013   ZX=    -0.9878
   XY=    -0.9997   YY=     0.2522   ZY=     1.0673
   XZ=    -1.3348   YZ=     1.4665   ZZ=    -0.8862
   Eigenvalues:    -1.8675    -0.8702     2.1246
    423  Bq   Isotropic =    -0.1417   Anisotropy =     2.3492
   XX=    -0.0596   YX=    -0.7326   ZX=    -0.5383
   XY=    -0.7489   YY=     0.4015   ZY=     0.7048
   XZ=    -0.7028   YZ=     0.9224   ZZ=    -0.7672
   Eigenvalues:    -1.2452    -0.6044     1.4244
    424  Bq   Isotropic =    -0.1159   Anisotropy =     2.0286
   XX=    -0.3888   YX=     0.4459   ZX=    -0.2261
   XY=     0.4739   YY=     0.6346   ZY=    -0.6746
   XZ=    -0.3405   YZ=    -0.9981   ZZ=    -0.5935
   Eigenvalues:    -1.0211    -0.5631     1.2365
    425  Bq   Isotropic =    -0.1469   Anisotropy =     3.1720
   XX=    -0.5092   YX=     0.6541   ZX=    -0.4526
   XY=     0.6878   YY=     0.7108   ZY=    -1.1554
   XZ=    -0.7157   YZ=    -1.7890   ZZ=    -0.6424
   Eigenvalues:    -1.6056    -0.8029     1.9678
    426  Bq   Isotropic =    -0.1257   Anisotropy =     5.1749
   XX=    -0.7026   YX=     0.8166   ZX=    -0.8615
   XY=     0.9050   YY=     0.4998   ZY=    -1.9853
   XZ=    -1.5276   YZ=    -3.2666   ZZ=    -0.1742
   Eigenvalues:    -2.5579    -1.1434     3.3243
    427  Bq   Isotropic =     0.2951   Anisotropy =     8.3011
   XX=    -0.9706   YX=     0.7687   ZX=    -1.3925
   XY=     0.9519   YY=    -0.5433   ZY=    -2.5804
   XZ=    -3.1727   YZ=    -5.0112   ZZ=     2.3993
   Eigenvalues:    -3.3412    -1.6026     5.8292
    428  Bq   Isotropic =     1.3418   Anisotropy =    10.8766
   XX=    -1.3014   YX=     0.2843   ZX=    -1.8489
   XY=     0.3512   YY=    -1.0116   ZY=    -1.3975
   XZ=    -5.6535   YZ=    -4.0134   ZZ=     6.3383
   Eigenvalues:    -3.1801    -1.3875     8.5928
    429  Bq   Isotropic =     2.2714   Anisotropy =    12.2838
   XX=    -1.3819   YX=    -0.1971   ZX=    -1.2854
   XY=    -0.1828   YY=    -0.8304   ZY=    -1.1766
   XZ=    -6.5001   YZ=    -1.5902   ZZ=     9.0264
   Eigenvalues:    -2.8744    -0.7721    10.4606
    430  Bq   Isotropic =     2.0093   Anisotropy =    12.3869
   XX=    -0.9408   YX=     0.5610   ZX=    -1.8248
   XY=     0.2500   YY=    -1.3338   ZY=     1.0092
   XZ=    -6.5831   YZ=     3.5349   ZZ=     8.3025
   Eigenvalues:    -3.3833    -0.8560    10.2672
    431  Bq   Isotropic =     0.4926   Anisotropy =     9.7352
   XX=    -1.3146   YX=    -0.2481   ZX=    -2.6218
   XY=    -0.1004   YY=    -0.6196   ZY=     1.9803
   XZ=    -5.6589   YZ=     4.6089   ZZ=     3.4118
   Eigenvalues:    -4.4695    -1.0355     6.9827
    432  Bq   Isotropic =    -0.1209   Anisotropy =     7.2896
   XX=    -0.9339   YX=    -0.8612   ZX=    -1.8590
   XY=    -0.8773   YY=    -0.1997   ZY=     2.4096
   XZ=    -3.3042   YZ=     4.1263   ZZ=     0.7709
   Eigenvalues:    -3.6083    -1.4933     4.7388
    433  Bq   Isotropic =    -0.2488   Anisotropy =     4.6066
   XX=    -0.5000   YX=    -0.8669   ZX=    -1.0407
   XY=    -0.9493   YY=     0.5189   ZY=     1.7363
   XZ=    -1.6106   YZ=     2.5534   ZZ=    -0.7653
   Eigenvalues:    -2.5382    -1.0305     2.8223
    434  Bq   Isotropic =    -0.1743   Anisotropy =     2.9517
   XX=    -0.3126   YX=    -0.7059   ZX=    -0.5827
   XY=    -0.7543   YY=     0.6469   ZY=     1.0348
   XZ=    -0.8064   YZ=     1.4257   ZZ=    -0.8571
   Eigenvalues:    -1.6105    -0.7059     1.7935
    435  Bq   Isotropic =    -0.1361   Anisotropy =     2.2773
   XX=    -0.5592   YX=     0.2924   ZX=    -0.1297
   XY=     0.3285   YY=     0.7931   ZY=    -0.8154
   XZ=    -0.1919   YZ=    -1.2161   ZZ=    -0.6420
   Eigenvalues:    -1.1681    -0.6222     1.3821
    436  Bq   Isotropic =    -0.1759   Anisotropy =     3.6458
   XX=    -0.7901   YX=     0.4461   ZX=    -0.2826
   XY=     0.4544   YY=     0.8829   ZY=    -1.4422
   XZ=    -0.4392   YZ=    -2.2965   ZZ=    -0.6207
   Eigenvalues:    -1.8859    -0.8966     2.2546
    437  Bq   Isotropic =    -0.1130   Anisotropy =     5.9673
   XX=    -1.0568   YX=     0.4952   ZX=    -0.5600
   XY=     0.4526   YY=     0.5065   ZY=    -2.4073
   XZ=    -1.0118   YZ=    -4.2795   ZZ=     0.2113
   Eigenvalues:    -3.0190    -1.1852     3.8652
    438  Bq   Isotropic =     0.6128   Anisotropy =     9.4098
   XX=    -1.1219   YX=     0.1785   ZX=    -0.5331
   XY=     0.1152   YY=    -0.7623   ZY=    -2.9298
   XZ=    -1.7540   YZ=    -6.6068   ZZ=     3.7227
   Eigenvalues:    -3.8791    -1.1685     6.8860
    439  Bq   Isotropic =     2.3070   Anisotropy =    12.1140
   XX=    -0.9092   YX=    -0.0985   ZX=     0.1457
   XY=    -0.2289   YY=    -1.6848   ZY=    -1.0346
   XZ=    -2.0539   YZ=    -5.1574   ZZ=     9.5150
   Eigenvalues:    -2.5814    -0.8806    10.3830
    440  Bq   Isotropic =     3.1413   Anisotropy =    12.1271
   XX=    -0.7156   YX=    -0.3582   ZX=     0.8992
   XY=    -0.4717   YY=    -1.0017   ZY=    -0.3784
   XZ=    -1.9375   YZ=    -1.4017   ZZ=    11.1412
   Eigenvalues:    -1.3817    -0.4204    11.2260
    441  Bq   Isotropic =     3.1464   Anisotropy =    12.5009
   XX=    -0.4582   YX=     0.2088   ZX=     1.2235
   XY=     0.1624   YY=    -1.4017   ZY=     0.0146
   XZ=    -2.2753   YZ=     2.8559   ZZ=    11.2990
   Eigenvalues:    -1.6137    -0.4275    11.4803
    442  Bq   Isotropic =     1.5531   Anisotropy =    10.3692
   XX=    -0.8133   YX=     0.6082   ZX=     0.4379
   XY=     0.3921   YY=    -1.3385   ZY=     1.7174
   XZ=    -2.8503   YZ=     6.0669   ZZ=     6.8111
   Eigenvalues:    -3.2514    -0.5552     8.4659
    443  Bq   Isotropic =     0.1514   Anisotropy =     7.4860
   XX=    -0.6886   YX=     0.2794   ZX=    -0.6354
   XY=    -0.0945   YY=    -0.6060   ZY=     2.7340
   XZ=    -2.3451   YZ=     5.6346   ZZ=     1.7487
   Eigenvalues:    -4.0682    -0.6197     5.1421
    444  Bq   Isotropic =    -0.2126   Anisotropy =     5.2821
   XX=    -0.5630   YX=    -0.4745   ZX=    -0.9408
   XY=    -0.6666   YY=     0.4572   ZY=     2.2225
   XZ=    -1.5744   YZ=     3.5710   ZZ=    -0.5320
   Eigenvalues:    -3.1286    -0.8181     3.3088
    445  Bq   Isotropic =    -0.1845   Anisotropy =     3.5650
   XX=    -0.5169   YX=    -0.6078   ZX=    -0.5852
   XY=    -0.6857   YY=     0.8418   ZY=     1.3912
   XZ=    -0.7972   YZ=     1.9996   ZZ=    -0.8784
   Eigenvalues:    -1.9702    -0.7755     2.1922
    446  Bq   Isotropic =    -0.1519   Anisotropy =     2.3811
   XX=    -0.6474   YX=     0.0602   ZX=     0.0223
   XY=     0.1325   YY=     0.8783   ZY=    -0.8758
   XZ=     0.0362   YZ=    -1.2928   ZZ=    -0.6867
   Eigenvalues:    -1.2495    -0.6418     1.4355
    447  Bq   Isotropic =    -0.2109   Anisotropy =     3.8014
   XX=    -0.9248   YX=     0.1212   ZX=     0.0598
   XY=     0.1815   YY=     0.9517   ZY=    -1.5488
   XZ=     0.0919   YZ=    -2.4923   ZZ=    -0.6597
   Eigenvalues:    -2.0487    -0.9074     2.3233
    448  Bq   Isotropic =    -0.1301   Anisotropy =     6.0040
   XX=    -1.0892   YX=     0.2280   ZX=     0.1731
   XY=     0.2071   YY=     0.3509   ZY=    -2.4167
   XZ=     0.2257   YZ=    -4.6295   ZZ=     0.3481
   Eigenvalues:    -3.2145    -1.0483     3.8726
    449  Bq   Isotropic =     0.6303   Anisotropy =     8.5090
   XX=    -0.4471   YX=     0.3817   ZX=     0.4252
   XY=     0.1203   YY=    -1.2571   ZY=    -2.3432
   XZ=     0.5017   YZ=    -6.6817   ZZ=     3.5949
   Eigenvalues:    -4.0120    -0.4001     6.3029
    450  Bq   Isotropic =     2.0823   Anisotropy =    10.1749
   XX=     0.6313   YX=     0.5681   ZX=     0.2783
   XY=     0.1193   YY=    -2.3632   ZY=    -0.6848
   XZ=     0.4026   YZ=    -5.6003   ZZ=     7.9788
   Eigenvalues:    -3.2888     0.6702     8.8656
    451  Bq   Isotropic =     3.0588   Anisotropy =    10.3298
   XX=     0.7976   YX=    -0.1613   ZX=    -0.0395
   XY=    -0.4643   YY=    -1.5023   ZY=     0.1094
   XZ=    -0.6324   YZ=    -1.6726   ZZ=     9.8811
   Eigenvalues:    -1.6026     0.8338     9.9453
    452  Bq   Isotropic =     2.9093   Anisotropy =    10.0217
   XX=     0.6599   YX=    -0.1025   ZX=     0.6052
   XY=    -0.1590   YY=    -1.4098   ZY=    -0.2506
   XZ=    -1.1010   YZ=     2.4003   ZZ=     9.4778
   Eigenvalues:    -1.5201     0.6576     9.5904
    453  Bq   Isotropic =     1.5773   Anisotropy =     9.2167
   XX=     0.1778   YX=     0.7426   ZX=    -0.1456
   XY=     0.7534   YY=    -1.9258   ZY=     0.8617
   XZ=    -2.3232   YZ=     5.6934   ZZ=     6.4798
   Eigenvalues:    -3.4036     0.4137     7.7217
    454  Bq   Isotropic =     0.4375   Anisotropy =     8.2969
   XX=    -0.3407   YX=     0.3876   ZX=    -1.5051
   XY=     0.3204   YY=    -1.3427   ZY=     2.2615
   XZ=    -2.9239   YZ=     5.9893   ZZ=     2.9960
   Eigenvalues:    -4.3927    -0.2636     5.9688
    455  Bq   Isotropic =    -0.0937   Anisotropy =     6.8881
   XX=    -0.8172   YX=    -0.5725   ZX=    -1.2770
   XY=    -0.7037   YY=     0.2546   ZY=     2.8544
   XZ=    -1.6946   YZ=     4.7494   ZZ=     0.2814
   Eigenvalues:    -3.6728    -1.1068     4.4983
    456  Bq   Isotropic =    -0.1813   Anisotropy =     4.3907
   XX=    -0.8581   YX=    -0.4953   ZX=    -0.5338
   XY=    -0.5711   YY=     1.1054   ZY=     1.8297
   XZ=    -0.6175   YZ=     2.6388   ZZ=    -0.7911
   Eigenvalues:    -2.2962    -0.9935     2.7459
    457  Bq   Isotropic =    -0.1512   Anisotropy =     2.3338
   XX=    -0.6237   YX=    -0.1826   ZX=     0.1684
   XY=    -0.0592   YY=     0.8997   ZY=    -0.8432
   XZ=     0.2458   YZ=    -1.1833   ZZ=    -0.7296
   Eigenvalues:    -1.2449    -0.6133     1.4047
    458  Bq   Isotropic =    -0.2302   Anisotropy =     3.6622
   XX=    -0.8810   YX=    -0.1726   ZX=     0.3469
   XY=    -0.0133   YY=     1.0517   ZY=    -1.4778
   XZ=     0.5412   YZ=    -2.2268   ZZ=    -0.8614
   Eigenvalues:    -2.0824    -0.8195     2.2113
    459  Bq   Isotropic =    -0.2393   Anisotropy =     5.7300
   XX=    -1.0079   YX=     0.3013   ZX=     0.4989
   XY=     0.3858   YY=     0.7328   ZY=    -2.4902
   XZ=     1.0294   YZ=    -4.2563   ZZ=    -0.4428
   Eigenvalues:    -3.5367    -0.7619     3.5807
    460  Bq   Isotropic =     0.4998   Anisotropy =     8.1578
   XX=     0.0966   YX=     1.4847   ZX=    -0.5083
   XY=     0.9311   YY=    -1.0224   ZY=    -2.8125
   XZ=     0.8266   YZ=    -6.9583   ZZ=     2.4252
   Eigenvalues:    -4.7219     0.2830     5.9383
    461  Bq   Isotropic =     2.4126   Anisotropy =    10.3264
   XX=     1.3901   YX=     1.2057   ZX=    -1.9299
   XY=     0.0806   YY=    -2.1493   ZY=    -0.4069
   XZ=    -0.1216   YZ=    -6.7187   ZZ=     7.9969
   Eigenvalues:    -3.2956     1.2365     9.2968
    462  Bq   Isotropic =     3.8366   Anisotropy =    11.2555
   XX=     1.6842   YX=    -0.0060   ZX=    -1.7862
   XY=    -0.5792   YY=    -1.2757   ZY=     1.2395
   XZ=    -1.1781   YZ=    -2.0934   ZZ=    11.1011
   Eigenvalues:    -1.3319     1.5014    11.3402
    463  Bq   Isotropic =     3.6260   Anisotropy =    10.2805
   XX=     1.2567   YX=    -0.8658   ZX=    -0.8552
   XY=    -0.7304   YY=    -0.6343   ZY=     0.0154
   XZ=    -1.2654   YZ=     1.9249   ZZ=    10.2556
   Eigenvalues:    -0.9547     1.3530    10.4796
    464  Bq   Isotropic =     2.6576   Anisotropy =    10.6208
   XX=    -0.1369   YX=    -0.8478   ZX=     0.0087
   XY=    -0.3189   YY=    -1.1456   ZY=    -0.3609
   XZ=    -1.0663   YZ=     4.7390   ZZ=     9.2555
   Eigenvalues:    -1.7278    -0.0374     9.7382
    465  Bq   Isotropic =     1.4809   Anisotropy =    10.8290
   XX=    -1.5157   YX=    -0.0432   ZX=     0.4537
   XY=    -0.2176   YY=    -1.2437   ZY=     1.4396
   XZ=    -0.3473   YZ=     6.2800   ZZ=     7.2020
   Eigenvalues:    -2.7579    -1.4997     8.7002
    466  Bq   Isotropic =     0.1792   Anisotropy =     8.7726
   XX=    -1.8003   YX=     0.1985   ZX=    -0.0038
   XY=    -0.1266   YY=     0.5580   ZY=     3.6490
   XZ=    -0.0091   YZ=     5.9912   ZZ=     1.7798
   Eigenvalues:    -3.6903    -1.7998     6.0276
    467  Bq   Isotropic =    -0.1671   Anisotropy =     4.9773
   XX=    -1.2252   YX=     0.0539   ZX=    -0.1072
   XY=    -0.0400   YY=     1.3901   ZY=     2.1433
   XZ=    -0.0025   YZ=     3.0419   ZZ=    -0.6662
   Eigenvalues:    -2.4291    -1.2233     3.1511
    468  Bq   Isotropic =    -0.1311   Anisotropy =     2.1917
   XX=    -0.5179   YX=    -0.3986   ZX=     0.2676
   XY=    -0.2436   YY=     0.8636   ZY=    -0.7506
   XZ=     0.3619   YZ=    -0.9597   ZZ=    -0.7388
   Eigenvalues:    -1.1555    -0.5678     1.3301
    469  Bq   Isotropic =    -0.2118   Anisotropy =     3.4848
   XX=    -0.7833   YX=    -0.5395   ZX=     0.5356
   XY=    -0.3092   YY=     1.1499   ZY=    -1.3341
   XZ=     0.7432   YZ=    -1.7483   ZZ=    -1.0021
   Eigenvalues:    -1.9381    -0.8088     2.1114
    470  Bq   Isotropic =    -0.2684   Anisotropy =     6.1951
   XX=    -1.3387   YX=    -0.5226   ZX=     1.0644
   XY=    -0.2263   YY=     1.4785   ZY=    -2.6781
   XZ=     1.5652   YZ=    -3.6262   ZZ=    -0.9450
   Eigenvalues:    -3.4909    -1.1760     3.8616
    471  Bq   Isotropic =     0.8145   Anisotropy =    10.8442
   XX=    -1.5395   YX=     0.4122   ZX=     1.9180
   XY=     0.6195   YY=     0.5737   ZY=    -3.9600
   XZ=     3.5224   YZ=    -7.0560   ZZ=     3.4093
   Eigenvalues:    -5.0299    -0.5706     8.0439
    472  Bq   Isotropic =     2.6185   Anisotropy =    11.4236
   XX=    -1.0209   YX=     3.4559   ZX=     0.4919
   XY=     3.0471   YY=     0.1161   ZY=    -0.1512
   XZ=     5.3270   YZ=    -6.6773   ZZ=     8.7605
   Eigenvalues:    -5.1656     2.7870    10.2343
    473  Bq   Isotropic =     5.8591   Anisotropy =    14.1701
   XX=     2.6753   YX=     2.0923   ZX=    -3.9302
   XY=     1.3337   YY=    -0.1467   ZY=     1.0906
   XZ=     1.1538   YZ=    -3.2376   ZZ=    15.0487
   Eigenvalues:    -0.9643     3.2358    15.3059
    474  Bq   Isotropic =     5.2818   Anisotropy =    13.2306
   XX=     2.1950   YX=    -1.5086   ZX=    -3.9377
   XY=    -1.2448   YY=     0.1209   ZY=     1.0631
   XZ=     0.3996   YZ=     2.6667   ZZ=    13.5294
   Eigenvalues:    -0.6276     2.3707    14.1021
    475  Bq   Isotropic =     2.9549   Anisotropy =    10.4473
   XX=     0.6161   YX=    -2.4325   ZX=    -0.5636
   XY=    -1.9966   YY=    -0.3999   ZY=     1.6390
   XZ=     1.8107   YZ=     5.5976   ZZ=     8.6485
   Eigenvalues:    -3.0915     2.0363     9.9198
    476  Bq   Isotropic =     0.8597   Anisotropy =     8.8536
   XX=    -0.3560   YX=    -0.5288   ZX=     2.2029
   XY=    -0.8114   YY=    -0.5219   ZY=     2.6747
   XZ=     3.0271   YZ=     6.0465   ZZ=     3.4571
   Eigenvalues:    -4.3806     0.1976     6.7621
    477  Bq   Isotropic =     0.0040   Anisotropy =     7.2172
   XX=    -0.9556   YX=     0.9179   ZX=     1.3314
   XY=     0.6010   YY=     0.6038   ZY=     2.9958
   XZ=     1.7552   YZ=     4.7483   ZZ=     0.3638
   Eigenvalues:    -3.5392    -1.2642     4.8154
    478  Bq   Isotropic =    -0.1533   Anisotropy =     4.5278
   XX=    -0.9527   YX=     0.6282   ZX=     0.3801
   XY=     0.5706   YY=     1.2322   ZY=     1.8653
   XZ=     0.6090   YZ=     2.6479   ZZ=    -0.7393
   Eigenvalues:    -2.2224    -1.1026     2.8653
    479  Bq   Isotropic =    -0.0988   Anisotropy =     1.9631
   XX=    -0.3415   YX=    -0.5475   ZX=     0.3127
   XY=    -0.3982   YY=     0.7409   ZY=    -0.6178
   XZ=     0.3858   YZ=    -0.7102   ZZ=    -0.6960
   Eigenvalues:    -1.0026    -0.5039     1.2099
    480  Bq   Isotropic =    -0.1564   Anisotropy =     3.0483
   XX=    -0.4587   YX=    -0.8331   ZX=     0.6197
   XY=    -0.6113   YY=     0.9793   ZY=    -1.0522
   XZ=     0.7503   YZ=    -1.2025   ZZ=    -0.9898
   Eigenvalues:    -1.6221    -0.7229     1.8758
    481  Bq   Isotropic =    -0.2418   Anisotropy =     5.0771
   XX=    -0.5689   YX=    -1.2556   ZX=     1.3845
   XY=    -0.9385   YY=     1.1794   ZY=    -1.9273
   XZ=     1.6271   YZ=    -2.2187   ZZ=    -1.3358
   Eigenvalues:    -2.8495    -1.0187     3.1430
    482  Bq   Isotropic =    -0.2706   Anisotropy =     7.7759
   XX=    -0.3960   YX=    -0.7282   ZX=     3.2180
   XY=    -0.4195   YY=     0.9115   ZY=    -3.1512
   XZ=     3.8964   YZ=    -3.8765   ZZ=    -1.3274
   Eigenvalues:    -5.4004    -0.3248     4.9133
    483  Bq   Isotropic =     0.8018   Anisotropy =     9.7658
   XX=    -0.0148   YX=     4.2878   ZX=     3.0979
   XY=     3.0851   YY=     2.0832   ZY=    -5.0285
   XZ=     6.2727   YZ=    -7.0148   ZZ=     0.3371
   Eigenvalues:    -8.8780     3.9711     7.3123
    484  Bq   Isotropic =     9.1735   Anisotropy =    10.3999
   XX=     6.4300   YX=     0.6214   ZX=    -6.4425
   XY=     0.3739   YY=     5.2438   ZY=     0.9056
   XZ=     4.9690   YZ=    -3.8029   ZZ=    15.8468
   Eigenvalues:     4.9404     6.4734    16.1068
    485  Bq   Isotropic =     5.0271   Anisotropy =    14.6039
   XX=    -1.2960   YX=    -0.4181   ZX=     0.0337
   XY=     1.0400   YY=     3.1208   ZY=     1.9366
   XZ=     8.9356   YZ=     1.3294   ZZ=    13.2565
   Eigenvalues:    -2.5709     2.8891    14.7630
    486  Bq   Isotropic =     3.2618   Anisotropy =    12.3210
   XX=    -0.2018   YX=    -0.7118   ZX=    -1.1098
   XY=     0.3698   YY=     0.9966   ZY=     4.2077
   XZ=     3.5229   YZ=     5.7736   ZZ=     8.9906
   Eigenvalues:    -1.7185     0.0282    11.4758
    487  Bq   Isotropic =     0.6016   Anisotropy =     8.2837
   XX=    -0.6441   YX=    -0.3778   ZX=     1.4216
   XY=     0.4148   YY=     0.8628   ZY=     3.4417
   XZ=     2.4938   YZ=     5.6902   ZZ=     1.5860
   Eigenvalues:    -3.9208    -0.3986     6.1241
    488  Bq   Isotropic =    -0.0730   Anisotropy =     5.6696
   XX=    -0.6367   YX=     0.8345   ZX=     1.1920
   XY=     0.9811   YY=     0.8596   ZY=     2.2249
   XZ=     1.6250   YZ=     3.4508   ZZ=    -0.4417
   Eigenvalues:    -2.8618    -1.0638     3.7068
    489  Bq   Isotropic =    -0.1375   Anisotropy =     3.7554
   XX=    -0.5959   YX=     0.7913   ZX=     0.5491
   XY=     0.8483   YY=     0.9553   ZY=     1.3834
   XZ=     0.7892   YZ=     2.0070   ZZ=    -0.7720
   Eigenvalues:    -1.8322    -0.9465     2.3661
    490  Bq   Isotropic =    -0.0670   Anisotropy =     1.6745
   XX=    -0.1499   YX=    -0.5899   ZX=     0.3053
   XY=    -0.4753   YY=     0.5621   ZY=    -0.4728
   XZ=     0.3478   YZ=    -0.4934   ZZ=    -0.6131
   Eigenvalues:    -0.8238    -0.4264     1.0494
    491  Bq   Isotropic =    -0.0993   Anisotropy =     2.4641
   XX=    -0.1212   YX=    -0.8642   ZX=     0.5599
   XY=    -0.7144   YY=     0.6880   ZY=    -0.7430
   XZ=     0.6184   YZ=    -0.7559   ZZ=    -0.8647
   Eigenvalues:    -1.2537    -0.5877     1.5435
    492  Bq   Isotropic =    -0.1563   Anisotropy =     3.7423
   XX=    -0.0222   YX=    -1.2197   ZX=     1.0723
   XY=    -1.0607   YY=     0.7977   ZY=    -1.2032
   XZ=     1.1571   YZ=    -1.1994   ZZ=    -1.2445
   Eigenvalues:    -2.0150    -0.7925     2.3385
    493  Bq   Isotropic =    -0.2459   Anisotropy =     5.8899
   XX=    -0.0324   YX=    -1.5082   ZX=     2.0501
   XY=    -1.4881   YY=     1.1123   ZY=    -2.0544
   XZ=     2.2464   YZ=    -1.9938   ZZ=    -1.8178
   Eigenvalues:    -3.4636    -0.9549     3.6806
    494  Bq   Isotropic =     0.9868   Anisotropy =    11.3126
   XX=     0.8470   YX=    -2.3474   ZX=     4.1065
   XY=    -2.8287   YY=     2.8406   ZY=    -4.3254
   XZ=     4.7325   YZ=    -4.0684   ZZ=    -0.7272
   Eigenvalues:    -4.8775    -0.6906     8.5285
    495  Bq   Isotropic =     4.4036   Anisotropy =    13.5826
   XX=     4.7637   YX=     0.8215   ZX=     7.3897
   XY=     2.3151   YY=     3.1136   ZY=    -0.0592
   XZ=     9.3846   YZ=    -1.7811   ZZ=     5.3336
   Eigenvalues:    -3.7960     3.5482    13.4587
    496  Bq   Isotropic =     0.3407   Anisotropy =    11.1190
   XX=    -1.5980   YX=     1.8903   ZX=     6.3557
   XY=     2.4206   YY=     1.2641   ZY=    -1.4121
   XZ=     9.1076   YZ=    -1.8110   ZZ=     1.3562
   Eigenvalues:    -8.7165     1.9853     7.7534
    497  Bq   Isotropic =     1.9004   Anisotropy =    12.5890
   XX=    -0.7740   YX=     1.7755   ZX=     3.0531
   XY=     2.3687   YY=    -0.4201   ZY=     1.8205
   XZ=     7.0000   YZ=     3.0825   ZZ=     6.8953
   Eigenvalues:    -3.5147    -1.0772    10.2930
    498  Bq   Isotropic =     0.2619   Anisotropy =     8.1911
   XX=    -0.8777   YX=     1.1220   ZX=     1.9062
   XY=     1.9413   YY=     0.8329   ZY=     2.7326
   XZ=     3.4005   YZ=     4.3657   ZZ=     0.8306
   Eigenvalues:    -3.2377    -1.6992     5.7227
    499  Bq   Isotropic =    -0.1245   Anisotropy =     4.7235
   XX=    -0.4110   YX=     1.0876   ZX=     1.1395
   XY=     1.3520   YY=     0.6739   ZY=     1.4816
   XZ=     1.6360   YZ=     2.4093   ZZ=    -0.6365
   Eigenvalues:    -2.2013    -1.1967     3.0245
    500  Bq   Isotropic =    -0.1308   Anisotropy =     3.0585
   XX=    -0.3048   YX=     0.8633   ZX=     0.5843
   XY=     0.9621   YY=     0.6361   ZY=     0.9331
   XZ=     0.8197   YZ=     1.4258   ZZ=    -0.7237
   Eigenvalues:    -1.4397    -0.8609     1.9082
    501  Bq   Isotropic =    -0.0430   Anisotropy =     1.3793
   XX=     0.0017   YX=    -0.5498   ZX=     0.2664
   XY=    -0.4768   YY=     0.3834   ZY=    -0.3438
   XZ=     0.2853   YZ=    -0.3329   ZZ=    -0.5141
   Eigenvalues:    -0.6538    -0.3517     0.8765
    502  Bq   Isotropic =    -0.0602   Anisotropy =     1.9279
   XX=     0.1015   YX=    -0.7601   ZX=     0.4481
   XY=    -0.6812   YY=     0.4185   ZY=    -0.4990
   XZ=     0.4629   YZ=    -0.4651   ZZ=    -0.7007
   Eigenvalues:    -0.9332    -0.4725     1.2250
    503  Bq   Isotropic =    -0.0924   Anisotropy =     2.7617
   XX=     0.2933   YX=    -1.0366   ZX=     0.7667
   XY=    -0.9795   YY=     0.4042   ZY=    -0.7301
   XZ=     0.7674   YZ=    -0.6561   ZZ=    -0.9745
   Eigenvalues:    -1.3726    -0.6532     1.7488
    504  Bq   Isotropic =    -0.1562   Anisotropy =     4.1451
   XX=     0.6608   YX=    -1.4334   ZX=     1.3377
   XY=    -1.4538   YY=     0.2517   ZY=    -1.0780
   XZ=     1.3091   YZ=    -0.9430   ZZ=    -1.3809
   Eigenvalues:    -2.0821    -0.9936     2.6072
    505  Bq   Isotropic =    -0.1835   Anisotropy =     6.4719
   XX=     1.8119   YX=    -1.8245   ZX=     2.4351
   XY=    -1.9171   YY=    -0.5764   ZY=    -1.4688
   XZ=     2.3420   YZ=    -1.3278   ZZ=    -1.7860
   Eigenvalues:    -3.0830    -1.5985     4.1311
    506  Bq   Isotropic =    -0.1567   Anisotropy =     7.7108
   XX=     2.8457   YX=    -0.4126   ZX=     3.5978
   XY=    -0.3610   YY=    -1.6017   ZY=    -1.1191
   XZ=     3.6710   YZ=    -1.2486   ZZ=    -1.7141
   Eigenvalues:    -4.0326    -1.4213     4.9839
    507  Bq   Isotropic =    -0.1979   Anisotropy =     7.4954
   XX=     1.8252   YX=     0.5004   ZX=     3.8457
   XY=     0.3410   YY=    -1.3179   ZY=    -0.7998
   XZ=     4.5281   YZ=    -0.7404   ZZ=    -1.1011
   Eigenvalues:    -4.3257    -1.0670     4.7990
    508  Bq   Isotropic =    -0.0030   Anisotropy =     7.8809
   XX=     1.6100   YX=     1.4592   ZX=     3.4819
   XY=     1.2680   YY=    -1.5583   ZY=     0.3684
   XZ=     4.6702   YZ=     0.9209   ZZ=    -0.0607
   Eigenvalues:    -3.4657    -1.7943     5.2509
    509  Bq   Isotropic =    -0.1516   Anisotropy =     5.6340
   XX=     0.4898   YX=     1.6651   ZX=     1.9056
   XY=     1.7731   YY=    -0.3668   ZY=     1.0625
   XZ=     2.7607   YZ=     1.7871   ZZ=    -0.5779
   Eigenvalues:    -2.4392    -1.6200     3.6044
    510  Bq   Isotropic =    -0.1552   Anisotropy =     3.5360
   XX=     0.1147   YX=     1.1655   ZX=     0.9735
   XY=     1.2598   YY=     0.1477   ZY=     0.7866
   XZ=     1.3909   YZ=     1.3337   ZZ=    -0.7280
   Eigenvalues:    -1.5996    -1.0681     2.2021
    511  Bq   Isotropic =    -0.1215   Anisotropy =     2.3758
   XX=    -0.0154   YX=     0.8346   ZX=     0.5232
   XY=     0.8906   YY=     0.2967   ZY=     0.5646
   XZ=     0.7360   YZ=     0.9079   ZZ=    -0.6458
   Eigenvalues:    -1.0911    -0.7357     1.4624
 End of Minotr F.D. properties file   721 does not exist.
 End of Minotr F.D. properties file   722 does not exist.
 End of Minotr F.D. properties file   788 does not exist.
 Hyperfine terms turned off by default for NAtoms > 100.

 **********************************************************************

            Population analysis using the SCF density.

 **********************************************************************

 Alpha  occ. eigenvalues --  -19.11610 -10.26011 -10.20377 -10.19939 -10.19592
 Alpha  occ. eigenvalues --  -10.19567 -10.19337 -10.18798 -10.18780 -10.18735
 Alpha  occ. eigenvalues --  -10.18644 -10.18436 -10.18319 -10.18165 -10.15725
 Alpha  occ. eigenvalues --   -1.05553  -0.89591  -0.83510  -0.81932  -0.79169
 Alpha  occ. eigenvalues --   -0.75827  -0.73494  -0.68757  -0.66215  -0.65457
 Alpha  occ. eigenvalues --   -0.60547  -0.56817  -0.54701  -0.53080  -0.51937
 Alpha  occ. eigenvalues --   -0.50178  -0.48733  -0.46568  -0.45840  -0.44573
 Alpha  occ. eigenvalues --   -0.43521  -0.43222  -0.42045  -0.40673  -0.39434
 Alpha  occ. eigenvalues --   -0.38690  -0.37874  -0.36415  -0.36131  -0.35819
 Alpha  occ. eigenvalues --   -0.34793  -0.33913  -0.31641  -0.27894  -0.25944
 Alpha  occ. eigenvalues --   -0.23948  -0.21013
 Alpha virt. eigenvalues --   -0.07853  -0.03812  -0.02259   0.02068   0.03676
 Alpha virt. eigenvalues --    0.04569   0.05387   0.07189   0.07993   0.08526
 Alpha virt. eigenvalues --    0.08875   0.09586   0.11036   0.11243   0.12672
 Alpha virt. eigenvalues --    0.13282   0.13931   0.14924   0.17368   0.19433
 Alpha virt. eigenvalues --    0.19915   0.22371   0.23225   0.24347   0.25105
 Alpha virt. eigenvalues --    0.26504   0.27237   0.28704   0.29481   0.29773
 Alpha virt. eigenvalues --    0.30858   0.32136   0.32543   0.34957   0.35660
 Alpha virt. eigenvalues --    0.36161   0.36909   0.37867   0.39589   0.40371
 Alpha virt. eigenvalues --    0.40715   0.41645   0.42321   0.43038   0.43973
 Alpha virt. eigenvalues --    0.44195   0.44439   0.46538   0.47413   0.48380
 Alpha virt. eigenvalues --    0.49424   0.50019   0.50838   0.52549   0.53903
 Alpha virt. eigenvalues --    0.54717   0.55250   0.55840   0.56489   0.56927
 Alpha virt. eigenvalues --    0.57718   0.58320   0.58595   0.59359   0.60037
 Alpha virt. eigenvalues --    0.60478   0.60899   0.61552   0.62345   0.62830
 Alpha virt. eigenvalues --    0.63194   0.63472   0.65347   0.65815   0.66320
 Alpha virt. eigenvalues --    0.66741   0.68600   0.69489   0.70849   0.72135
 Alpha virt. eigenvalues --    0.73226   0.73971   0.74825   0.75654   0.75979
 Alpha virt. eigenvalues --    0.78863   0.79722   0.80938   0.82697   0.83972
 Alpha virt. eigenvalues --    0.85080   0.85524   0.89192   0.89392   0.92075
 Alpha virt. eigenvalues --    0.93860   0.95212   0.96898   0.97553   1.00928
 Alpha virt. eigenvalues --    1.03622   1.03945   1.04785   1.08164   1.09958
 Alpha virt. eigenvalues --    1.10462   1.12439   1.14670   1.16133   1.18589
 Alpha virt. eigenvalues --    1.19875   1.21109   1.23065   1.26121   1.27795
 Alpha virt. eigenvalues --    1.33513   1.35023   1.35584   1.37376   1.37913
 Alpha virt. eigenvalues --    1.40489   1.42682   1.44009   1.44902   1.45914
 Alpha virt. eigenvalues --    1.47472   1.48974   1.49496   1.50586   1.52321
 Alpha virt. eigenvalues --    1.52718   1.53821   1.55093   1.55889   1.56776
 Alpha virt. eigenvalues --    1.58335   1.59708   1.60180   1.61169   1.62592
 Alpha virt. eigenvalues --    1.62926   1.64030   1.64564   1.65978   1.66075
 Alpha virt. eigenvalues --    1.66971   1.68696   1.69963   1.70777   1.72436
 Alpha virt. eigenvalues --    1.74342   1.75275   1.76636   1.77289   1.78311
 Alpha virt. eigenvalues --    1.78995   1.80007   1.80423   1.81185   1.81939
 Alpha virt. eigenvalues --    1.82869   1.85799   1.86985   1.88901   1.89454
 Alpha virt. eigenvalues --    1.89868   1.91585   1.91754   1.95365   1.96152
 Alpha virt. eigenvalues --    1.98379   1.99503   2.02227   2.03938   2.05447
 Alpha virt. eigenvalues --    2.07986   2.08466   2.09088   2.11690   2.13161
 Alpha virt. eigenvalues --    2.14326   2.17100   2.18319   2.21191   2.23189
 Alpha virt. eigenvalues --    2.24567   2.26167   2.26857   2.29266   2.31726
 Alpha virt. eigenvalues --    2.32134   2.35257   2.35921   2.37458   2.38652
 Alpha virt. eigenvalues --    2.40536   2.42210   2.45131   2.49389   2.50541
 Alpha virt. eigenvalues --    2.52501   2.54530   2.55247   2.56727   2.57274
 Alpha virt. eigenvalues --    2.60018   2.60513   2.61754   2.62501   2.62779
 Alpha virt. eigenvalues --    2.64214   2.65688   2.66610   2.67028   2.67478
 Alpha virt. eigenvalues --    2.68773   2.70153   2.72198   2.73639   2.75940
 Alpha virt. eigenvalues --    2.76918   2.78732   2.80844   2.83934   2.84263
 Alpha virt. eigenvalues --    2.86313   2.87077   2.89857   2.91424   2.92205
 Alpha virt. eigenvalues --    2.93805   2.96249   2.97384   3.00929   3.02387
 Alpha virt. eigenvalues --    3.04221   3.05748   3.07841   3.13591   3.14835
 Alpha virt. eigenvalues --    3.17171   3.21136   3.24133   3.26707   3.30310
 Alpha virt. eigenvalues --    3.31053   3.35713   3.37360   3.42521   3.45919
 Alpha virt. eigenvalues --    3.49540   3.51023   3.54556   3.58017   3.63189
 Alpha virt. eigenvalues --    3.72337   3.74939   3.82102   3.83950   3.94888
 Alpha virt. eigenvalues --    3.96526   3.97724   4.00745   4.03635   4.06557
 Alpha virt. eigenvalues --    4.10507   4.20205   4.24316   4.36566   4.41831
 Alpha virt. eigenvalues --    4.56113   4.62446   4.97204   5.07762   5.61390
 Alpha virt. eigenvalues --   23.50332  23.68038  23.73320  23.79048  23.83200
 Alpha virt. eigenvalues --   23.85925  23.89191  23.92653  23.99808  24.12351
 Alpha virt. eigenvalues --   24.17239  24.20132  24.21702  24.25958  49.99604
          Condensed to atoms (all electrons):
 Mulliken charges:
               1
     1  C   -0.116830
     2  C   -0.122983
     3  C   -0.070560
     4  C    0.072286
     5  C    0.045418
     6  C   -0.036686
     7  C   -0.420091
     8  C   -0.076700
     9  C   -0.063042
    10  C   -0.190406
    11  C   -0.097402
    12  C   -0.071201
    13  C   -0.189545
    14  C    0.307606
    15  O   -0.278581
    16  H    0.101155
    17  H    0.099847
    18  H    0.111883
    19  H    0.100366
    20  H    0.097294
    21  H    0.093816
    22  H    0.139636
    23  H    0.104381
    24  H    0.111601
    25  H    0.122173
    26  H    0.121605
    27  H    0.104962
    28  Bq   0.000000
    29  Bq   0.000000
    30  Bq   0.000000
    31  Bq   0.000000
    32  Bq   0.000000
    33  Bq   0.000000
    34  Bq   0.000000
    35  Bq   0.000000
    36  Bq   0.000000
    37  Bq   0.000000
    38  Bq   0.000000
    39  Bq   0.000000
    40  Bq   0.000000
    41  Bq   0.000000
    42  Bq   0.000000
    43  Bq   0.000000
    44  Bq   0.000000
    45  Bq   0.000000
    46  Bq   0.000000
    47  Bq   0.000000
    48  Bq   0.000000
    49  Bq   0.000000
    50  Bq   0.000000
    51  Bq   0.000000
    52  Bq   0.000000
    53  Bq   0.000000
    54  Bq   0.000000
    55  Bq   0.000000
    56  Bq   0.000000
    57  Bq   0.000000
    58  Bq   0.000000
    59  Bq   0.000000
    60  Bq   0.000000
    61  Bq   0.000000
    62  Bq   0.000000
    63  Bq   0.000000
    64  Bq   0.000000
    65  Bq   0.000000
    66  Bq   0.000000
    67  Bq   0.000000
    68  Bq   0.000000
    69  Bq   0.000000
    70  Bq   0.000000
    71  Bq   0.000000
    72  Bq   0.000000
    73  Bq   0.000000
    74  Bq   0.000000
    75  Bq   0.000000
    76  Bq   0.000000
    77  Bq   0.000000
    78  Bq   0.000000
    79  Bq   0.000000
    80  Bq   0.000000
    81  Bq   0.000000
    82  Bq   0.000000
    83  Bq   0.000000
    84  Bq   0.000000
    85  Bq   0.000000
    86  Bq   0.000000
    87  Bq   0.000000
    88  Bq   0.000000
    89  Bq   0.000000
    90  Bq   0.000000
    91  Bq   0.000000
    92  Bq   0.000000
    93  Bq   0.000000
    94  Bq   0.000000
    95  Bq   0.000000
    96  Bq   0.000000
    97  Bq   0.000000
    98  Bq   0.000000
    99  Bq   0.000000
   100  Bq   0.000000
   101  Bq   0.000000
   102  Bq   0.000000
   103  Bq   0.000000
   104  Bq   0.000000
   105  Bq   0.000000
   106  Bq   0.000000
   107  Bq   0.000000
   108  Bq   0.000000
   109  Bq   0.000000
   110  Bq   0.000000
   111  Bq   0.000000
   112  Bq   0.000000
   113  Bq   0.000000
   114  Bq   0.000000
   115  Bq   0.000000
   116  Bq   0.000000
   117  Bq   0.000000
   118  Bq   0.000000
   119  Bq   0.000000
   120  Bq   0.000000
   121  Bq   0.000000
   122  Bq   0.000000
   123  Bq   0.000000
   124  Bq   0.000000
   125  Bq   0.000000
   126  Bq   0.000000
   127  Bq   0.000000
   128  Bq   0.000000
   129  Bq   0.000000
   130  Bq   0.000000
   131  Bq   0.000000
   132  Bq   0.000000
   133  Bq   0.000000
   134  Bq   0.000000
   135  Bq   0.000000
   136  Bq   0.000000
   137  Bq   0.000000
   138  Bq   0.000000
   139  Bq   0.000000
   140  Bq   0.000000
   141  Bq   0.000000
   142  Bq   0.000000
   143  Bq   0.000000
   144  Bq   0.000000
   145  Bq   0.000000
   146  Bq   0.000000
   147  Bq   0.000000
   148  Bq   0.000000
   149  Bq   0.000000
   150  Bq   0.000000
   151  Bq   0.000000
   152  Bq   0.000000
   153  Bq   0.000000
   154  Bq   0.000000
   155  Bq   0.000000
   156  Bq   0.000000
   157  Bq   0.000000
   158  Bq   0.000000
   159  Bq   0.000000
   160  Bq   0.000000
   161  Bq   0.000000
   162  Bq   0.000000
   163  Bq   0.000000
   164  Bq   0.000000
   165  Bq   0.000000
   166  Bq   0.000000
   167  Bq   0.000000
   168  Bq   0.000000
   169  Bq   0.000000
   170  Bq   0.000000
   171  Bq   0.000000
   172  Bq   0.000000
   173  Bq   0.000000
   174  Bq   0.000000
   175  Bq   0.000000
   176  Bq   0.000000
   177  Bq   0.000000
   178  Bq   0.000000
   179  Bq   0.000000
   180  Bq   0.000000
   181  Bq   0.000000
   182  Bq   0.000000
   183  Bq   0.000000
   184  Bq   0.000000
   185  Bq   0.000000
   186  Bq   0.000000
   187  Bq   0.000000
   188  Bq   0.000000
   189  Bq   0.000000
   190  Bq   0.000000
   191  Bq   0.000000
   192  Bq   0.000000
   193  Bq   0.000000
   194  Bq   0.000000
   195  Bq   0.000000
   196  Bq   0.000000
   197  Bq   0.000000
   198  Bq   0.000000
   199  Bq   0.000000
   200  Bq   0.000000
   201  Bq   0.000000
   202  Bq   0.000000
   203  Bq   0.000000
   204  Bq   0.000000
   205  Bq   0.000000
   206  Bq   0.000000
   207  Bq   0.000000
   208  Bq   0.000000
   209  Bq   0.000000
   210  Bq   0.000000
   211  Bq   0.000000
   212  Bq   0.000000
   213  Bq   0.000000
   214  Bq   0.000000
   215  Bq   0.000000
   216  Bq   0.000000
   217  Bq   0.000000
   218  Bq   0.000000
   219  Bq   0.000000
   220  Bq   0.000000
   221  Bq   0.000000
   222  Bq   0.000000
   223  Bq   0.000000
   224  Bq   0.000000
   225  Bq   0.000000
   226  Bq   0.000000
   227  Bq   0.000000
   228  Bq   0.000000
   229  Bq   0.000000
   230  Bq   0.000000
   231  Bq   0.000000
   232  Bq   0.000000
   233  Bq   0.000000
   234  Bq   0.000000
   235  Bq   0.000000
   236  Bq   0.000000
   237  Bq   0.000000
   238  Bq   0.000000
   239  Bq   0.000000
   240  Bq   0.000000
   241  Bq   0.000000
   242  Bq   0.000000
   243  Bq   0.000000
   244  Bq   0.000000
   245  Bq   0.000000
   246  Bq   0.000000
   247  Bq   0.000000
   248  Bq   0.000000
   249  Bq   0.000000
   250  Bq   0.000000
   251  Bq   0.000000
   252  Bq   0.000000
   253  Bq   0.000000
   254  Bq   0.000000
   255  Bq   0.000000
   256  Bq   0.000000
   257  Bq   0.000000
   258  Bq   0.000000
   259  Bq   0.000000
   260  Bq   0.000000
   261  Bq   0.000000
   262  Bq   0.000000
   263  Bq   0.000000
   264  Bq   0.000000
   265  Bq   0.000000
   266  Bq   0.000000
   267  Bq   0.000000
   268  Bq   0.000000
   269  Bq   0.000000
   270  Bq   0.000000
   271  Bq   0.000000
   272  Bq   0.000000
   273  Bq   0.000000
   274  Bq   0.000000
   275  Bq   0.000000
   276  Bq   0.000000
   277  Bq   0.000000
   278  Bq   0.000000
   279  Bq   0.000000
   280  Bq   0.000000
   281  Bq   0.000000
   282  Bq   0.000000
   283  Bq   0.000000
   284  Bq   0.000000
   285  Bq   0.000000
   286  Bq   0.000000
   287  Bq   0.000000
   288  Bq   0.000000
   289  Bq   0.000000
   290  Bq   0.000000
   291  Bq   0.000000
   292  Bq   0.000000
   293  Bq   0.000000
   294  Bq   0.000000
   295  Bq   0.000000
   296  Bq   0.000000
   297  Bq   0.000000
   298  Bq   0.000000
   299  Bq   0.000000
   300  Bq   0.000000
   301  Bq   0.000000
   302  Bq   0.000000
   303  Bq   0.000000
   304  Bq   0.000000
   305  Bq   0.000000
   306  Bq   0.000000
   307  Bq   0.000000
   308  Bq   0.000000
   309  Bq   0.000000
   310  Bq   0.000000
   311  Bq   0.000000
   312  Bq   0.000000
   313  Bq   0.000000
   314  Bq   0.000000
   315  Bq   0.000000
   316  Bq   0.000000
   317  Bq   0.000000
   318  Bq   0.000000
   319  Bq   0.000000
   320  Bq   0.000000
   321  Bq   0.000000
   322  Bq   0.000000
   323  Bq   0.000000
   324  Bq   0.000000
   325  Bq   0.000000
   326  Bq   0.000000
   327  Bq   0.000000
   328  Bq   0.000000
   329  Bq   0.000000
   330  Bq   0.000000
   331  Bq   0.000000
   332  Bq   0.000000
   333  Bq   0.000000
   334  Bq   0.000000
   335  Bq   0.000000
   336  Bq   0.000000
   337  Bq   0.000000
   338  Bq   0.000000
   339  Bq   0.000000
   340  Bq   0.000000
   341  Bq   0.000000
   342  Bq   0.000000
   343  Bq   0.000000
   344  Bq   0.000000
   345  Bq   0.000000
   346  Bq   0.000000
   347  Bq   0.000000
   348  Bq   0.000000
   349  Bq   0.000000
   350  Bq   0.000000
   351  Bq   0.000000
   352  Bq   0.000000
   353  Bq   0.000000
   354  Bq   0.000000
   355  Bq   0.000000
   356  Bq   0.000000
   357  Bq   0.000000
   358  Bq   0.000000
   359  Bq   0.000000
   360  Bq   0.000000
   361  Bq   0.000000
   362  Bq   0.000000
   363  Bq   0.000000
   364  Bq   0.000000
   365  Bq   0.000000
   366  Bq   0.000000
   367  Bq   0.000000
   368  Bq   0.000000
   369  Bq   0.000000
   370  Bq   0.000000
   371  Bq   0.000000
   372  Bq   0.000000
   373  Bq   0.000000
   374  Bq   0.000000
   375  Bq   0.000000
   376  Bq   0.000000
   377  Bq   0.000000
   378  Bq   0.000000
   379  Bq   0.000000
   380  Bq   0.000000
   381  Bq   0.000000
   382  Bq   0.000000
   383  Bq   0.000000
   384  Bq   0.000000
   385  Bq   0.000000
   386  Bq   0.000000
   387  Bq   0.000000
   388  Bq   0.000000
   389  Bq   0.000000
   390  Bq   0.000000
   391  Bq   0.000000
   392  Bq   0.000000
   393  Bq   0.000000
   394  Bq   0.000000
   395  Bq   0.000000
   396  Bq   0.000000
   397  Bq   0.000000
   398  Bq   0.000000
   399  Bq   0.000000
   400  Bq   0.000000
   401  Bq   0.000000
   402  Bq   0.000000
   403  Bq   0.000000
   404  Bq   0.000000
   405  Bq   0.000000
   406  Bq   0.000000
   407  Bq   0.000000
   408  Bq   0.000000
   409  Bq   0.000000
   410  Bq   0.000000
   411  Bq   0.000000
   412  Bq   0.000000
   413  Bq   0.000000
   414  Bq   0.000000
   415  Bq   0.000000
   416  Bq   0.000000
   417  Bq   0.000000
   418  Bq   0.000000
   419  Bq   0.000000
   420  Bq   0.000000
   421  Bq   0.000000
   422  Bq   0.000000
   423  Bq   0.000000
   424  Bq   0.000000
   425  Bq   0.000000
   426  Bq   0.000000
   427  Bq   0.000000
   428  Bq   0.000000
   429  Bq   0.000000
   430  Bq   0.000000
   431  Bq   0.000000
   432  Bq   0.000000
   433  Bq   0.000000
   434  Bq   0.000000
   435  Bq   0.000000
   436  Bq   0.000000
   437  Bq   0.000000
   438  Bq   0.000000
   439  Bq   0.000000
   440  Bq   0.000000
   441  Bq   0.000000
   442  Bq   0.000000
   443  Bq   0.000000
   444  Bq   0.000000
   445  Bq   0.000000
   446  Bq   0.000000
   447  Bq   0.000000
   448  Bq   0.000000
   449  Bq   0.000000
   450  Bq   0.000000
   451  Bq   0.000000
   452  Bq   0.000000
   453  Bq   0.000000
   454  Bq   0.000000
   455  Bq   0.000000
   456  Bq   0.000000
   457  Bq   0.000000
   458  Bq   0.000000
   459  Bq   0.000000
   460  Bq   0.000000
   461  Bq   0.000000
   462  Bq   0.000000
   463  Bq   0.000000
   464  Bq   0.000000
   465  Bq   0.000000
   466  Bq   0.000000
   467  Bq   0.000000
   468  Bq   0.000000
   469  Bq   0.000000
   470  Bq   0.000000
   471  Bq   0.000000
   472  Bq   0.000000
   473  Bq   0.000000
   474  Bq   0.000000
   475  Bq   0.000000
   476  Bq   0.000000
   477  Bq   0.000000
   478  Bq   0.000000
   479  Bq   0.000000
   480  Bq   0.000000
   481  Bq   0.000000
   482  Bq   0.000000
   483  Bq   0.000000
   484  Bq   0.000000
   485  Bq   0.000000
   486  Bq   0.000000
   487  Bq   0.000000
   488  Bq   0.000000
   489  Bq   0.000000
   490  Bq   0.000000
   491  Bq   0.000000
   492  Bq   0.000000
   493  Bq   0.000000
   494  Bq   0.000000
   495  Bq   0.000000
   496  Bq   0.000000
   497  Bq   0.000000
   498  Bq   0.000000
   499  Bq   0.000000
   500  Bq   0.000000
   501  Bq   0.000000
   502  Bq   0.000000
   503  Bq   0.000000
   504  Bq   0.000000
   505  Bq   0.000000
   506  Bq   0.000000
   507  Bq   0.000000
   508  Bq   0.000000
   509  Bq   0.000000
   510  Bq   0.000000
   511  Bq   0.000000
 Sum of Mulliken charges =  -0.00000
 Mulliken charges with hydrogens summed into heavy atoms:
               1
     1  C   -0.015675
     2  C   -0.023136
     3  C    0.041323
     4  C    0.072286
     5  C    0.045418
     6  C    0.063680
     7  C   -0.420091
     8  C   -0.076700
     9  C    0.030773
    10  C   -0.050770
    11  C   -0.097402
    12  C   -0.071201
    13  C    0.159195
    14  C    0.307606
    15  O   -0.278581
    28  Bq   0.000000
    29  Bq   0.000000
    30  Bq   0.000000
    31  Bq   0.000000
    32  Bq   0.000000
    33  Bq   0.000000
    34  Bq   0.000000
    35  Bq   0.000000
    36  Bq   0.000000
    37  Bq   0.000000
    38  Bq   0.000000
    39  Bq   0.000000
    40  Bq   0.000000
    41  Bq   0.000000
    42  Bq   0.000000
    43  Bq   0.000000
    44  Bq   0.000000
    45  Bq   0.000000
    46  Bq   0.000000
    47  Bq   0.000000
    48  Bq   0.000000
    49  Bq   0.000000
    50  Bq   0.000000
    51  Bq   0.000000
    52  Bq   0.000000
    53  Bq   0.000000
    54  Bq   0.000000
    55  Bq   0.000000
    56  Bq   0.000000
    57  Bq   0.000000
    58  Bq   0.000000
    59  Bq   0.000000
    60  Bq   0.000000
    61  Bq   0.000000
    62  Bq   0.000000
    63  Bq   0.000000
    64  Bq   0.000000
    65  Bq   0.000000
    66  Bq   0.000000
    67  Bq   0.000000
    68  Bq   0.000000
    69  Bq   0.000000
    70  Bq   0.000000
    71  Bq   0.000000
    72  Bq   0.000000
    73  Bq   0.000000
    74  Bq   0.000000
    75  Bq   0.000000
    76  Bq   0.000000
    77  Bq   0.000000
    78  Bq   0.000000
    79  Bq   0.000000
    80  Bq   0.000000
    81  Bq   0.000000
    82  Bq   0.000000
    83  Bq   0.000000
    84  Bq   0.000000
    85  Bq   0.000000
    86  Bq   0.000000
    87  Bq   0.000000
    88  Bq   0.000000
    89  Bq   0.000000
    90  Bq   0.000000
    91  Bq   0.000000
    92  Bq   0.000000
    93  Bq   0.000000
    94  Bq   0.000000
    95  Bq   0.000000
    96  Bq   0.000000
    97  Bq   0.000000
    98  Bq   0.000000
    99  Bq   0.000000
   100  Bq   0.000000
   101  Bq   0.000000
   102  Bq   0.000000
   103  Bq   0.000000
   104  Bq   0.000000
   105  Bq   0.000000
   106  Bq   0.000000
   107  Bq   0.000000
   108  Bq   0.000000
   109  Bq   0.000000
   110  Bq   0.000000
   111  Bq   0.000000
   112  Bq   0.000000
   113  Bq   0.000000
   114  Bq   0.000000
   115  Bq   0.000000
   116  Bq   0.000000
   117  Bq   0.000000
   118  Bq   0.000000
   119  Bq   0.000000
   120  Bq   0.104381
   121  Bq   0.000000
   122  Bq   0.000000
   123  Bq   0.000000
   124  Bq   0.000000
   125  Bq   0.000000
   126  Bq   0.000000
   127  Bq   0.000000
   128  Bq   0.000000
   129  Bq   0.000000
   130  Bq   0.000000
   131  Bq   0.000000
   132  Bq   0.000000
   133  Bq   0.000000
   134  Bq   0.000000
   135  Bq   0.000000
   136  Bq   0.000000
   137  Bq   0.000000
   138  Bq   0.000000
   139  Bq   0.000000
   140  Bq   0.000000
   141  Bq   0.000000
   142  Bq   0.000000
   143  Bq   0.000000
   144  Bq   0.000000
   145  Bq   0.000000
   146  Bq   0.000000
   147  Bq   0.000000
   148  Bq   0.000000
   149  Bq   0.000000
   150  Bq   0.000000
   151  Bq   0.000000
   152  Bq   0.000000
   153  Bq   0.000000
   154  Bq   0.000000
   155  Bq   0.000000
   156  Bq   0.000000
   157  Bq   0.000000
   158  Bq   0.000000
   159  Bq   0.000000
   160  Bq   0.000000
   161  Bq   0.000000
   162  Bq   0.000000
   163  Bq   0.000000
   164  Bq   0.000000
   165  Bq   0.000000
   166  Bq   0.000000
   167  Bq   0.000000
   168  Bq   0.000000
   169  Bq   0.000000
   170  Bq   0.000000
   171  Bq   0.000000
   172  Bq   0.000000
   173  Bq   0.000000
   174  Bq   0.000000
   175  Bq   0.000000
   176  Bq   0.000000
   177  Bq   0.000000
   178  Bq   0.000000
   179  Bq   0.000000
   180  Bq   0.000000
   181  Bq   0.000000
   182  Bq   0.000000
   183  Bq   0.000000
   184  Bq   0.000000
   185  Bq   0.000000
   186  Bq   0.000000
   187  Bq   0.000000
   188  Bq   0.000000
   189  Bq   0.000000
   190  Bq   0.000000
   191  Bq   0.000000
   192  Bq   0.000000
   193  Bq   0.000000
   194  Bq   0.000000
   195  Bq   0.000000
   196  Bq   0.000000
   197  Bq   0.000000
   198  Bq   0.000000
   199  Bq   0.000000
   200  Bq   0.000000
   201  Bq   0.000000
   202  Bq   0.000000
   203  Bq   0.000000
   204  Bq   0.000000
   205  Bq   0.000000
   206  Bq   0.000000
   207  Bq   0.000000
   208  Bq   0.000000
   209  Bq   0.000000
   210  Bq   0.000000
   211  Bq   0.000000
   212  Bq   0.000000
   213  Bq   0.000000
   214  Bq   0.000000
   215  Bq   0.000000
   216  Bq   0.000000
   217  Bq   0.000000
   218  Bq   0.000000
   219  Bq   0.000000
   220  Bq   0.000000
   221  Bq   0.000000
   222  Bq   0.000000
   223  Bq   0.000000
   224  Bq   0.000000
   225  Bq   0.000000
   226  Bq   0.000000
   227  Bq   0.000000
   228  Bq   0.000000
   229  Bq   0.097294
   230  Bq   0.000000
   231  Bq   0.000000
   232  Bq   0.000000
   233  Bq   0.000000
   234  Bq   0.000000
   235  Bq   0.000000
   236  Bq   0.000000
   237  Bq   0.000000
   238  Bq   0.000000
   239  Bq   0.000000
   240  Bq   0.000000
   241  Bq   0.000000
   242  Bq   0.000000
   243  Bq   0.000000
   244  Bq   0.000000
   245  Bq   0.000000
   246  Bq   0.000000
   247  Bq   0.000000
   248  Bq   0.000000
   249  Bq   0.000000
   250  Bq   0.000000
   251  Bq   0.000000
   252  Bq   0.000000
   253  Bq   0.000000
   254  Bq   0.000000
   255  Bq   0.000000
   256  Bq   0.000000
   257  Bq   0.000000
   258  Bq   0.000000
   259  Bq   0.000000
   260  Bq   0.000000
   261  Bq   0.000000
   262  Bq   0.000000
   263  Bq   0.000000
   264  Bq   0.000000
   265  Bq   0.000000
   266  Bq   0.000000
   267  Bq   0.000000
   268  Bq   0.000000
   269  Bq   0.000000
   270  Bq   0.000000
   271  Bq   0.000000
   272  Bq   0.000000
   273  Bq   0.000000
   274  Bq   0.000000
   275  Bq   0.000000
   276  Bq   0.000000
   277  Bq   0.000000
   278  Bq   0.000000
   279  Bq   0.000000
   280  Bq   0.000000
   281  Bq   0.000000
   282  Bq   0.000000
   283  Bq   0.000000
   284  Bq   0.000000
   285  Bq   0.000000
   286  Bq   0.000000
   287  Bq   0.000000
   288  Bq   0.000000
   289  Bq   0.000000
   290  Bq   0.000000
   291  Bq   0.000000
   292  Bq   0.000000
   293  Bq   0.000000
   294  Bq   0.000000
   295  Bq   0.000000
   296  Bq   0.000000
   297  Bq   0.000000
   298  Bq   0.000000
   299  Bq   0.000000
   300  Bq   0.000000
   301  Bq   0.000000
   302  Bq   0.000000
   303  Bq   0.000000
   304  Bq   0.000000
   305  Bq   0.000000
   306  Bq   0.000000
   307  Bq   0.000000
   308  Bq   0.000000
   309  Bq   0.000000
   310  Bq   0.000000
   311  Bq   0.000000
   312  Bq   0.000000
   313  Bq   0.000000
   314  Bq   0.000000
   315  Bq   0.000000
   316  Bq   0.000000
   317  Bq   0.000000
   318  Bq   0.000000
   319  Bq   0.000000
   320  Bq   0.000000
   321  Bq   0.000000
   322  Bq   0.000000
   323  Bq   0.000000
   324  Bq   0.000000
   325  Bq   0.000000
   326  Bq   0.000000
   327  Bq   0.000000
   328  Bq   0.000000
   329  Bq   0.000000
   330  Bq   0.000000
   331  Bq   0.000000
   332  Bq   0.000000
   333  Bq   0.000000
   334  Bq   0.000000
   335  Bq   0.000000
   336  Bq   0.000000
   337  Bq   0.000000
   338  Bq   0.000000
   339  Bq   0.000000
   340  Bq   0.000000
   341  Bq   0.000000
   342  Bq   0.000000
   343  Bq   0.000000
   344  Bq   0.000000
   345  Bq   0.000000
   346  Bq   0.000000
   347  Bq   0.000000
   348  Bq   0.000000
   349  Bq   0.000000
   350  Bq   0.000000
   351  Bq   0.000000
   352  Bq   0.000000
   353  Bq   0.000000
   354  Bq   0.000000
   355  Bq   0.000000
   356  Bq   0.000000
   357  Bq   0.000000
   358  Bq   0.000000
   359  Bq   0.000000
   360  Bq   0.000000
   361  Bq   0.000000
   362  Bq   0.000000
   363  Bq   0.000000
   364  Bq   0.000000
   365  Bq   0.000000
   366  Bq   0.000000
   367  Bq   0.000000
   368  Bq   0.000000
   369  Bq   0.000000
   370  Bq   0.000000
   371  Bq   0.000000
   372  Bq   0.000000
   373  Bq   0.000000
   374  Bq   0.000000
   375  Bq   0.000000
   376  Bq   0.000000
   377  Bq   0.000000
   378  Bq   0.000000
   379  Bq   0.000000
   380  Bq   0.000000
   381  Bq   0.000000
   382  Bq   0.000000
   383  Bq   0.000000
   384  Bq   0.000000
   385  Bq   0.000000
   386  Bq   0.000000
   387  Bq   0.000000
   388  Bq   0.000000
   389  Bq   0.000000
   390  Bq   0.000000
   391  Bq   0.000000
   392  Bq   0.000000
   393  Bq   0.000000
   394  Bq   0.000000
   395  Bq   0.000000
   396  Bq   0.000000
   397  Bq   0.000000
   398  Bq   0.000000
   399  Bq   0.000000
   400  Bq   0.000000
   401  Bq   0.000000
   402  Bq   0.000000
   403  Bq   0.000000
   404  Bq   0.000000
   405  Bq   0.000000
   406  Bq   0.000000
   407  Bq   0.000000
   408  Bq   0.000000
   409  Bq   0.000000
   410  Bq   0.000000
   411  Bq   0.000000
   412  Bq   0.000000
   413  Bq   0.000000
   414  Bq   0.000000
   415  Bq   0.000000
   416  Bq   0.000000
   417  Bq   0.000000
   418  Bq   0.000000
   419  Bq   0.000000
   420  Bq   0.000000
   421  Bq   0.000000
   422  Bq   0.000000
   423  Bq   0.000000
   424  Bq   0.000000
   425  Bq   0.000000
   426  Bq   0.000000
   427  Bq   0.000000
   428  Bq   0.000000
   429  Bq   0.000000
   430  Bq   0.000000
   431  Bq   0.000000
   432  Bq   0.000000
   433  Bq   0.000000
   434  Bq   0.000000
   435  Bq   0.000000
   436  Bq   0.000000
   437  Bq   0.000000
   438  Bq   0.000000
   439  Bq   0.000000
   440  Bq   0.000000
   441  Bq   0.000000
   442  Bq   0.000000
   443  Bq   0.000000
   444  Bq   0.000000
   445  Bq   0.000000
   446  Bq   0.000000
   447  Bq   0.000000
   448  Bq   0.000000
   449  Bq   0.000000
   450  Bq   0.000000
   451  Bq   0.000000
   452  Bq   0.000000
   453  Bq   0.000000
   454  Bq   0.000000
   455  Bq   0.000000
   456  Bq   0.000000
   457  Bq   0.000000
   458  Bq   0.000000
   459  Bq   0.000000
   460  Bq   0.000000
   461  Bq   0.000000
   462  Bq   0.000000
   463  Bq   0.000000
   464  Bq   0.000000
   465  Bq   0.000000
   466  Bq   0.000000
   467  Bq   0.000000
   468  Bq   0.000000
   469  Bq   0.000000
   470  Bq   0.000000
   471  Bq   0.000000
   472  Bq   0.000000
   473  Bq   0.000000
   474  Bq   0.000000
   475  Bq   0.000000
   476  Bq   0.000000
   477  Bq   0.000000
   478  Bq   0.000000
   479  Bq   0.000000
   480  Bq   0.000000
   481  Bq   0.000000
   482  Bq   0.000000
   483  Bq   0.000000
   484  Bq   0.000000
   485  Bq   0.000000
   486  Bq   0.000000
   487  Bq   0.000000
   488  Bq   0.000000
   489  Bq   0.000000
   490  Bq   0.000000
   491  Bq   0.000000
   492  Bq   0.000000
   493  Bq   0.000000
   494  Bq   0.000000
   495  Bq   0.000000
   496  Bq   0.000000
   497  Bq   0.111601
   498  Bq   0.000000
   499  Bq   0.000000
   500  Bq   0.000000
   501  Bq   0.000000
   502  Bq   0.000000
   503  Bq   0.000000
   504  Bq   0.000000
   505  Bq   0.000000
   506  Bq   0.000000
   507  Bq   0.000000
   508  Bq   0.000000
   509  Bq   0.000000
   510  Bq   0.000000
   511  Bq   0.000000
 Electronic spatial extent (au):  <R**2>=           2552.2226
 Charge=              0.0000 electrons
 Dipole moment (field-independent basis, Debye):
    X=              1.1607    Y=             -0.3207    Z=             -2.7898  Tot=              3.0386
 Quadrupole moment (field-independent basis, Debye-Ang):
   XX=            -85.9242   YY=            -80.0434   ZZ=            -97.3779
   XY=              2.1830   XZ=              7.9680   YZ=              0.3023
 Traceless Quadrupole moment (field-independent basis, Debye-Ang):
   XX=              1.8576   YY=              7.7385   ZZ=             -9.5961
   XY=              2.1830   XZ=              7.9680   YZ=              0.3023
 Octapole moment (field-independent basis, Debye-Ang**2):
  XXX=             92.6995  YYY=             36.0394  ZZZ=           -185.3100  XYY=             21.9937
  XXY=              7.5862  XXZ=            -83.4999  XZZ=             44.4586  YZZ=             14.3660
  YYZ=            -58.2788  XYZ=              1.2955
 Hexadecapole moment (field-independent basis, Debye-Ang**3):
 XXXX=          -1608.8791 YYYY=           -840.2552 ZZZZ=          -1024.1595 XXXY=           -123.2914
 XXXZ=            115.7749 YYYX=           -131.8755 YYYZ=             58.2979 ZZZX=            138.3134
 ZZZY=             64.7888 XXYY=           -392.0291 XXZZ=           -490.4947 YYZZ=           -303.8767
 XXYZ=             21.9941 YYXZ=             17.8782 ZZXY=            -65.6230
 N-N= 9.687540166385D+02 E-N=-3.369538870713D+03  KE= 6.134692760265D+02
 1\1\GINC-CHCC06\SP\RB3LYP\6-311G(d,p)\C14H12O1\GRABICNI\03-Nov-2021\0\
 \# nmr=giao b3lyp/6-311g(d,p) geom=connectivity\\cal155\\0,1\C,0,2.492
 39179,0.,-0.08595401\C,0,2.09537455,1.38283968,0.08596113\C,0,0.847908
 1,1.88154132,0.27637201\C,0,-0.33765218,1.06244811,0.47938763\C,0,0.37
 848851,-1.20457471,0.45688526\C,0,1.73777326,-1.12852037,-0.01722328\C
 ,0,-0.17003926,-0.1467082,1.39936075\C,0,-1.42797577,1.2799128,-0.3079
 8318\C,0,-0.59584926,-2.0780824,0.09389663\C,0,-1.93307718,-1.70723711
 ,0.68795804\C,0,-2.48911066,0.37430345,-0.68796126\C,0,-2.70318294,-0.
 91974405,-0.35200909\C,0,0.63519401,0.13421425,2.66849617\C,0,-1.53171
 429,-0.73816243,1.79103004\O,0,-2.14006527,-0.50410521,2.79951275\H,0,
 3.51776319,-0.12983476,-0.41861039\H,0,2.88586469,2.10653804,-0.086012
 03\H,0,0.70286199,2.9537973,0.18133609\H,0,2.18774605,-2.05731766,-0.3
 5535238\H,0,-1.40486244,2.1966826,-0.89165624\H,0,-0.47387254,-2.86785
 61,-0.63762738\H,0,-2.52808529,-2.53426457,1.07753451\H,0,-3.15305336,
 0.77637934,-1.44744795\H,0,-3.49180226,-1.45279125,-0.87287789\H,0,1.6
 2675843,0.52144537,2.45140057\H,0,0.09438574,0.85647768,3.28203514\H,0
 ,0.73690757,-0.78767002,3.24483879\Bq,0,5.,5.,-1.8\Bq,0,5.,4.,-1.8\Bq,
 0,5.,3.,-1.8\Bq,0,5.,2.,-1.8\Bq,0,5.,1.,-1.8\Bq,0,5.,0.,-1.8\Bq,0,5.,-
 1.,-1.8\Bq,0,5.,-2.,-1.8\Bq,0,5.,-3.,-1.8\Bq,0,5.,-4.,-1.8\Bq,0,5.,-5.
 ,-1.8\Bq,0,4.,5.,-1.8\Bq,0,4.,4.,-1.8\Bq,0,4.,3.,-1.8\Bq,0,4.,2.,-1.8\
 Bq,0,4.,1.,-1.8\Bq,0,4.,0.,-1.8\Bq,0,4.,-1.,-1.8\Bq,0,4.,-2.,-1.8\Bq,0
 ,4.,-3.,-1.8\Bq,0,4.,-4.,-1.8\Bq,0,4.,-5.,-1.8\Bq,0,3.,5.,-1.8\Bq,0,3.
 ,4.,-1.8\Bq,0,3.,3.,-1.8\Bq,0,3.,2.,-1.8\Bq,0,3.,1.,-1.8\Bq,0,3.,0.,-1
 .8\Bq,0,3.,-1.,-1.8\Bq,0,3.,-2.,-1.8\Bq,0,3.,-3.,-1.8\Bq,0,3.,-4.,-1.8
 \Bq,0,3.,-5.,-1.8\Bq,0,2.,5.,-1.8\Bq,0,2.,4.,-1.8\Bq,0,2.,3.,-1.8\Bq,0
 ,2.,2.,-1.8\Bq,0,2.,1.,-1.8\Bq,0,2.,0.,-1.8\Bq,0,2.,-1.,-1.8\Bq,0,2.,-
 2.,-1.8\Bq,0,2.,-3.,-1.8\Bq,0,2.,-4.,-1.8\Bq,0,2.,-5.,-1.8\Bq,0,1.,5.,
 -1.8\Bq,0,1.,4.,-1.8\Bq,0,1.,3.,-1.8\Bq,0,1.,2.,-1.8\Bq,0,1.,1.,-1.8\B
 q,0,1.,0.,-1.8\Bq,0,1.,-1.,-1.8\Bq,0,1.,-2.,-1.8\Bq,0,1.,-3.,-1.8\Bq,0
 ,1.,-4.,-1.8\Bq,0,1.,-5.,-1.8\Bq,0,0.,5.,-1.8\Bq,0,0.,4.,-1.8\Bq,0,0.,
 3.,-1.8\Bq,0,0.,2.,-1.8\Bq,0,0.,1.,-1.8\Bq,0,0.,0.,-1.8\Bq,0,0.,-1.,-1
 .8\Bq,0,0.,-2.,-1.8\Bq,0,0.,-3.,-1.8\Bq,0,0.,-4.,-1.8\Bq,0,0.,-5.,-1.8
 \Bq,0,-1.,5.,-1.8\Bq,0,-1.,4.,-1.8\Bq,0,-1.,3.,-1.8\Bq,0,-1.,2.,-1.8\B
 q,0,-1.,1.,-1.8\Bq,0,-1.,0.,-1.8\Bq,0,-1.,-1.,-1.8\Bq,0,-1.,-2.,-1.8\B
 q,0,-1.,-3.,-1.8\Bq,0,-1.,-4.,-1.8\Bq,0,-1.,-5.,-1.8\Bq,0,-2.,5.,-1.8\
 Bq,0,-2.,4.,-1.8\Bq,0,-2.,3.,-1.8\Bq,0,-2.,2.,-1.8\Bq,0,-2.,1.,-1.8\Bq
 ,0,-2.,0.,-1.8\Bq,0,-2.,-1.,-1.8\Bq,0,-2.,-2.,-1.8\Bq,0,-2.,-3.,-1.8\B
 q,0,-2.,-4.,-1.8\Bq,0,-2.,-5.,-1.8\Bq,0,-3.,5.,-1.8\Bq,0,-3.,4.,-1.8\B
 q,0,-3.,3.,-1.8\Bq,0,-3.,2.,-1.8\Bq,0,-3.,1.,-1.8\Bq,0,-3.,0.,-1.8\Bq,
 0,-3.,-1.,-1.8\Bq,0,-3.,-2.,-1.8\Bq,0,-3.,-3.,-1.8\Bq,0,-3.,-4.,-1.8\B
 q,0,-3.,-5.,-1.8\Bq,0,-4.,5.,-1.8\Bq,0,-4.,4.,-1.8\Bq,0,-4.,3.,-1.8\Bq
 ,0,-4.,2.,-1.8\Bq,0,-4.,1.,-1.8\Bq,0,-4.,0.,-1.8\Bq,0,-4.,-1.,-1.8\Bq,
 0,-4.,-2.,-1.8\Bq,0,-4.,-3.,-1.8\Bq,0,-4.,-4.,-1.8\Bq,0,-4.,-5.,-1.8\B
 q,0,-5.,5.,-1.8\Bq,0,-5.,4.,-1.8\Bq,0,-5.,3.,-1.8\Bq,0,-5.,2.,-1.8\Bq,
 0,-5.,1.,-1.8\Bq,0,-5.,0.,-1.8\Bq,0,-5.,-1.,-1.8\Bq,0,-5.,-2.,-1.8\Bq,
 0,-5.,-3.,-1.8\Bq,0,-5.,-4.,-1.8\Bq,0,-5.,-5.,-1.8\Bq,0,5.5,5.,-1.8\Bq
 ,0,5.5,4.,-1.8\Bq,0,5.5,3.,-1.8\Bq,0,5.5,2.,-1.8\Bq,0,5.5,1.,-1.8\Bq,0
 ,5.5,0.,-1.8\Bq,0,5.5,-1.,-1.8\Bq,0,5.5,-2.,-1.8\Bq,0,5.5,-3.,-1.8\Bq,
 0,5.5,-4.,-1.8\Bq,0,5.5,-5.,-1.8\Bq,0,4.5,5.,-1.8\Bq,0,4.5,4.,-1.8\Bq,
 0,4.5,3.,-1.8\Bq,0,4.5,2.,-1.8\Bq,0,4.5,1.,-1.8\Bq,0,4.5,0.,-1.8\Bq,0,
 4.5,-1.,-1.8\Bq,0,4.5,-2.,-1.8\Bq,0,4.5,-3.,-1.8\Bq,0,4.5,-4.,-1.8\Bq,
 0,4.5,-5.,-1.8\Bq,0,3.5,5.,-1.8\Bq,0,3.5,4.,-1.8\Bq,0,3.5,3.,-1.8\Bq,0
 ,3.5,2.,-1.8\Bq,0,3.5,1.,-1.8\Bq,0,3.5,0.,-1.8\Bq,0,3.5,-1.,-1.8\Bq,0,
 3.5,-2.,-1.8\Bq,0,3.5,-3.,-1.8\Bq,0,3.5,-4.,-1.8\Bq,0,3.5,-5.,-1.8\Bq,
 0,2.5,5.,-1.8\Bq,0,2.5,4.,-1.8\Bq,0,2.5,3.,-1.8\Bq,0,2.5,2.,-1.8\Bq,0,
 2.5,1.,-1.8\Bq,0,2.5,0.,-1.8\Bq,0,2.5,-1.,-1.8\Bq,0,2.5,-2.,-1.8\Bq,0,
 2.5,-3.,-1.8\Bq,0,2.5,-4.,-1.8\Bq,0,2.5,-5.,-1.8\Bq,0,1.5,5.,-1.8\Bq,0
 ,1.5,4.,-1.8\Bq,0,1.5,3.,-1.8\Bq,0,1.5,2.,-1.8\Bq,0,1.5,1.,-1.8\Bq,0,1
 .5,0.,-1.8\Bq,0,1.5,-1.,-1.8\Bq,0,1.5,-2.,-1.8\Bq,0,1.5,-3.,-1.8\Bq,0,
 1.5,-4.,-1.8\Bq,0,1.5,-5.,-1.8\Bq,0,0.5,5.,-1.8\Bq,0,0.5,4.,-1.8\Bq,0,
 0.5,3.,-1.8\Bq,0,0.5,2.,-1.8\Bq,0,0.5,1.,-1.8\Bq,0,0.5,0.,-1.8\Bq,0,0.
 5,-1.,-1.8\Bq,0,0.5,-2.,-1.8\Bq,0,0.5,-3.,-1.8\Bq,0,0.5,-4.,-1.8\Bq,0,
 0.5,-5.,-1.8\Bq,0,-0.5,5.,-1.8\Bq,0,-0.5,4.,-1.8\Bq,0,-0.5,3.,-1.8\Bq,
 0,-0.5,2.,-1.8\Bq,0,-0.5,1.,-1.8\Bq,0,-0.5,0.,-1.8\Bq,0,-0.5,-1.,-1.8\
 Bq,0,-0.5,-2.,-1.8\Bq,0,-0.5,-3.,-1.8\Bq,0,-0.5,-4.,-1.8\Bq,0,-0.5,-5.
 ,-1.8\Bq,0,-1.5,5.,-1.8\Bq,0,-1.5,4.,-1.8\Bq,0,-1.5,3.,-1.8\Bq,0,-1.5,
 2.,-1.8\Bq,0,-1.5,1.,-1.8\Bq,0,-1.5,0.,-1.8\Bq,0,-1.5,-1.,-1.8\Bq,0,-1
 .5,-2.,-1.8\Bq,0,-1.5,-3.,-1.8\Bq,0,-1.5,-4.,-1.8\Bq,0,-1.5,-5.,-1.8\B
 q,0,-2.5,5.,-1.8\Bq,0,-2.5,4.,-1.8\Bq,0,-2.5,3.,-1.8\Bq,0,-2.5,2.,-1.8
 \Bq,0,-2.5,1.,-1.8\Bq,0,-2.5,0.,-1.8\Bq,0,-2.5,-1.,-1.8\Bq,0,-2.5,-2.,
 -1.8\Bq,0,-2.5,-3.,-1.8\Bq,0,-2.5,-4.,-1.8\Bq,0,-2.5,-5.,-1.8\Bq,0,-3.
 5,5.,-1.8\Bq,0,-3.5,4.,-1.8\Bq,0,-3.5,3.,-1.8\Bq,0,-3.5,2.,-1.8\Bq,0,-
 3.5,1.,-1.8\Bq,0,-3.5,0.,-1.8\Bq,0,-3.5,-1.,-1.8\Bq,0,-3.5,-2.,-1.8\Bq
 ,0,-3.5,-3.,-1.8\Bq,0,-3.5,-4.,-1.8\Bq,0,-3.5,-5.,-1.8\Bq,0,-4.5,5.,-1
 .8\Bq,0,-4.5,4.,-1.8\Bq,0,-4.5,3.,-1.8\Bq,0,-4.5,2.,-1.8\Bq,0,-4.5,1.,
 -1.8\Bq,0,-4.5,0.,-1.8\Bq,0,-4.5,-1.,-1.8\Bq,0,-4.5,-2.,-1.8\Bq,0,-4.5
 ,-3.,-1.8\Bq,0,-4.5,-4.,-1.8\Bq,0,-4.5,-5.,-1.8\Bq,0,5.,5.5,-1.8\Bq,0,
 5.,4.5,-1.8\Bq,0,5.,3.5,-1.8\Bq,0,5.,2.5,-1.8\Bq,0,5.,1.5,-1.8\Bq,0,5.
 ,0.5,-1.8\Bq,0,5.,-0.5,-1.8\Bq,0,5.,-1.5,-1.8\Bq,0,5.,-2.5,-1.8\Bq,0,5
 .,-3.5,-1.8\Bq,0,5.,-4.5,-1.8\Bq,0,4.,5.5,-1.8\Bq,0,4.,4.5,-1.8\Bq,0,4
 .,3.5,-1.8\Bq,0,4.,2.5,-1.8\Bq,0,4.,1.5,-1.8\Bq,0,4.,0.5,-1.8\Bq,0,4.,
 -0.5,-1.8\Bq,0,4.,-1.5,-1.8\Bq,0,4.,-2.5,-1.8\Bq,0,4.,-3.5,-1.8\Bq,0,4
 .,-4.5,-1.8\Bq,0,3.,5.5,-1.8\Bq,0,3.,4.5,-1.8\Bq,0,3.,3.5,-1.8\Bq,0,3.
 ,2.5,-1.8\Bq,0,3.,1.5,-1.8\Bq,0,3.,0.5,-1.8\Bq,0,3.,-0.5,-1.8\Bq,0,3.,
 -1.5,-1.8\Bq,0,3.,-2.5,-1.8\Bq,0,3.,-3.5,-1.8\Bq,0,3.,-4.5,-1.8\Bq,0,2
 .,5.5,-1.8\Bq,0,2.,4.5,-1.8\Bq,0,2.,3.5,-1.8\Bq,0,2.,2.5,-1.8\Bq,0,2.,
 1.5,-1.8\Bq,0,2.,0.5,-1.8\Bq,0,2.,-0.5,-1.8\Bq,0,2.,-1.5,-1.8\Bq,0,2.,
 -2.5,-1.8\Bq,0,2.,-3.5,-1.8\Bq,0,2.,-4.5,-1.8\Bq,0,1.,5.5,-1.8\Bq,0,1.
 ,4.5,-1.8\Bq,0,1.,3.5,-1.8\Bq,0,1.,2.5,-1.8\Bq,0,1.,1.5,-1.8\Bq,0,1.,0
 .5,-1.8\Bq,0,1.,-0.5,-1.8\Bq,0,1.,-1.5,-1.8\Bq,0,1.,-2.5,-1.8\Bq,0,1.,
 -3.5,-1.8\Bq,0,1.,-4.5,-1.8\Bq,0,0.,5.5,-1.8\Bq,0,0.,4.5,-1.8\Bq,0,0.,
 3.5,-1.8\Bq,0,0.,2.5,-1.8\Bq,0,0.,1.5,-1.8\Bq,0,0.,0.5,-1.8\Bq,0,0.,-0
 .5,-1.8\Bq,0,0.,-1.5,-1.8\Bq,0,0.,-2.5,-1.8\Bq,0,0.,-3.5,-1.8\Bq,0,0.,
 -4.5,-1.8\Bq,0,-1.,5.5,-1.8\Bq,0,-1.,4.5,-1.8\Bq,0,-1.,3.5,-1.8\Bq,0,-
 1.,2.5,-1.8\Bq,0,-1.,1.5,-1.8\Bq,0,-1.,0.5,-1.8\Bq,0,-1.,-0.5,-1.8\Bq,
 0,-1.,-1.5,-1.8\Bq,0,-1.,-2.5,-1.8\Bq,0,-1.,-3.5,-1.8\Bq,0,-1.,-4.5,-1
 .8\Bq,0,-2.,5.5,-1.8\Bq,0,-2.,4.5,-1.8\Bq,0,-2.,3.5,-1.8\Bq,0,-2.,2.5,
 -1.8\Bq,0,-2.,1.5,-1.8\Bq,0,-2.,0.5,-1.8\Bq,0,-2.,-0.5,-1.8\Bq,0,-2.,-
 1.5,-1.8\Bq,0,-2.,-2.5,-1.8\Bq,0,-2.,-3.5,-1.8\Bq,0,-2.,-4.5,-1.8\Bq,0
 ,-3.,5.5,-1.8\Bq,0,-3.,4.5,-1.8\Bq,0,-3.,3.5,-1.8\Bq,0,-3.,2.5,-1.8\Bq
 ,0,-3.,1.5,-1.8\Bq,0,-3.,0.5,-1.8\Bq,0,-3.,-0.5,-1.8\Bq,0,-3.,-1.5,-1.
 8\Bq,0,-3.,-2.5,-1.8\Bq,0,-3.,-3.5,-1.8\Bq,0,-3.,-4.5,-1.8\Bq,0,-4.,5.
 5,-1.8\Bq,0,-4.,4.5,-1.8\Bq,0,-4.,3.5,-1.8\Bq,0,-4.,2.5,-1.8\Bq,0,-4.,
 1.5,-1.8\Bq,0,-4.,0.5,-1.8\Bq,0,-4.,-0.5,-1.8\Bq,0,-4.,-1.5,-1.8\Bq,0,
 -4.,-2.5,-1.8\Bq,0,-4.,-3.5,-1.8\Bq,0,-4.,-4.5,-1.8\Bq,0,-5.,5.5,-1.8\
 Bq,0,-5.,4.5,-1.8\Bq,0,-5.,3.5,-1.8\Bq,0,-5.,2.5,-1.8\Bq,0,-5.,1.5,-1.
 8\Bq,0,-5.,0.5,-1.8\Bq,0,-5.,-0.5,-1.8\Bq,0,-5.,-1.5,-1.8\Bq,0,-5.,-2.
 5,-1.8\Bq,0,-5.,-3.5,-1.8\Bq,0,-5.,-4.5,-1.8\Bq,0,5.5,5.5,-1.8\Bq,0,5.
 5,4.5,-1.8\Bq,0,5.5,3.5,-1.8\Bq,0,5.5,2.5,-1.8\Bq,0,5.5,1.5,-1.8\Bq,0,
 5.5,0.5,-1.8\Bq,0,5.5,-0.5,-1.8\Bq,0,5.5,-1.5,-1.8\Bq,0,5.5,-2.5,-1.8\
 Bq,0,5.5,-3.5,-1.8\Bq,0,5.5,-4.5,-1.8\Bq,0,4.5,5.5,-1.8\Bq,0,4.5,4.5,-
 1.8\Bq,0,4.5,3.5,-1.8\Bq,0,4.5,2.5,-1.8\Bq,0,4.5,1.5,-1.8\Bq,0,4.5,0.5
 ,-1.8\Bq,0,4.5,-0.5,-1.8\Bq,0,4.5,-1.5,-1.8\Bq,0,4.5,-2.5,-1.8\Bq,0,4.
 5,-3.5,-1.8\Bq,0,4.5,-4.5,-1.8\Bq,0,3.5,5.5,-1.8\Bq,0,3.5,4.5,-1.8\Bq,
 0,3.5,3.5,-1.8\Bq,0,3.5,2.5,-1.8\Bq,0,3.5,1.5,-1.8\Bq,0,3.5,0.5,-1.8\B
 q,0,3.5,-0.5,-1.8\Bq,0,3.5,-1.5,-1.8\Bq,0,3.5,-2.5,-1.8\Bq,0,3.5,-3.5,
 -1.8\Bq,0,3.5,-4.5,-1.8\Bq,0,2.5,5.5,-1.8\Bq,0,2.5,4.5,-1.8\Bq,0,2.5,3
 .5,-1.8\Bq,0,2.5,2.5,-1.8\Bq,0,2.5,1.5,-1.8\Bq,0,2.5,0.5,-1.8\Bq,0,2.5
 ,-0.5,-1.8\Bq,0,2.5,-1.5,-1.8\Bq,0,2.5,-2.5,-1.8\Bq,0,2.5,-3.5,-1.8\Bq
 ,0,2.5,-4.5,-1.8\Bq,0,1.5,5.5,-1.8\Bq,0,1.5,4.5,-1.8\Bq,0,1.5,3.5,-1.8
 \Bq,0,1.5,2.5,-1.8\Bq,0,1.5,1.5,-1.8\Bq,0,1.5,0.5,-1.8\Bq,0,1.5,-0.5,-
 1.8\Bq,0,1.5,-1.5,-1.8\Bq,0,1.5,-2.5,-1.8\Bq,0,1.5,-3.5,-1.8\Bq,0,1.5,
 -4.5,-1.8\Bq,0,0.5,5.5,-1.8\Bq,0,0.5,4.5,-1.8\Bq,0,0.5,3.5,-1.8\Bq,0,0
 .5,2.5,-1.8\Bq,0,0.5,1.5,-1.8\Bq,0,0.5,0.5,-1.8\Bq,0,0.5,-0.5,-1.8\Bq,
 0,0.5,-1.5,-1.8\Bq,0,0.5,-2.5,-1.8\Bq,0,0.5,-3.5,-1.8\Bq,0,0.5,-4.5,-1
 .8\Bq,0,-0.5,5.5,-1.8\Bq,0,-0.5,4.5,-1.8\Bq,0,-0.5,3.5,-1.8\Bq,0,-0.5,
 2.5,-1.8\Bq,0,-0.5,1.5,-1.8\Bq,0,-0.5,0.5,-1.8\Bq,0,-0.5,-0.5,-1.8\Bq,
 0,-0.5,-1.5,-1.8\Bq,0,-0.5,-2.5,-1.8\Bq,0,-0.5,-3.5,-1.8\Bq,0,-0.5,-4.
 5,-1.8\Bq,0,-1.5,5.5,-1.8\Bq,0,-1.5,4.5,-1.8\Bq,0,-1.5,3.5,-1.8\Bq,0,-
 1.5,2.5,-1.8\Bq,0,-1.5,1.5,-1.8\Bq,0,-1.5,0.5,-1.8\Bq,0,-1.5,-0.5,-1.8
 \Bq,0,-1.5,-1.5,-1.8\Bq,0,-1.5,-2.5,-1.8\Bq,0,-1.5,-3.5,-1.8\Bq,0,-1.5
 ,-4.5,-1.8\Bq,0,-2.5,5.5,-1.8\Bq,0,-2.5,4.5,-1.8\Bq,0,-2.5,3.5,-1.8\Bq
 ,0,-2.5,2.5,-1.8\Bq,0,-2.5,1.5,-1.8\Bq,0,-2.5,0.5,-1.8\Bq,0,-2.5,-0.5,
 -1.8\Bq,0,-2.5,-1.5,-1.8\Bq,0,-2.5,-2.5,-1.8\Bq,0,-2.5,-3.5,-1.8\Bq,0,
 -2.5,-4.5,-1.8\Bq,0,-3.5,5.5,-1.8\Bq,0,-3.5,4.5,-1.8\Bq,0,-3.5,3.5,-1.
 8\Bq,0,-3.5,2.5,-1.8\Bq,0,-3.5,1.5,-1.8\Bq,0,-3.5,0.5,-1.8\Bq,0,-3.5,-
 0.5,-1.8\Bq,0,-3.5,-1.5,-1.8\Bq,0,-3.5,-2.5,-1.8\Bq,0,-3.5,-3.5,-1.8\B
 q,0,-3.5,-4.5,-1.8\Bq,0,-4.5,5.5,-1.8\Bq,0,-4.5,4.5,-1.8\Bq,0,-4.5,3.5
 ,-1.8\Bq,0,-4.5,2.5,-1.8\Bq,0,-4.5,1.5,-1.8\Bq,0,-4.5,0.5,-1.8\Bq,0,-4
 .5,-0.5,-1.8\Bq,0,-4.5,-1.5,-1.8\Bq,0,-4.5,-2.5,-1.8\Bq,0,-4.5,-3.5,-1
 .8\Bq,0,-4.5,-4.5,-1.8\\Version=EM64L-G16RevA.03\HF=-615.9989999\RMSD=
 6.527e-09\Dipole=0.4566741,-0.1261623,-1.0975954\Quadrupole=1.381108,5
 .7533532,-7.1344613,1.622982,5.9240282,0.2247664\PG=C01 [X(C14H12O1)]\
 \@


 ACCORDING TO HEN3RY, LIFE IS MUCH LIKE A SEWER........
 YOU GET OUT OF IT JUST WHAT YOU PUT INTO IT...........
                         TOM LEHRER - (THE 3 IS SILENT)
 Job cpu time:       0 days  0 hours 19 minutes 35.6 seconds.
 Elapsed time:       0 days  0 hours  2 minutes  5.5 seconds.
 File lengths (MBytes):  RWF=     75 Int=      0 D2E=      0 Chk=     11 Scr=      1
 Normal termination of Gaussian 16 at Wed Nov  3 17:14:05 2021.
